# Supplementary material for: A bibliometric analysis and visualization of literature on non-fasting lipid research from 2012 to 2022
Source: Front Endocrinol (Lausanne). 2023 Apr 19;14:1136048. doi: 10.3389/fendo.2023.1136048 (PMC10154597; doi:10.3389/fendo.2023.1136048)
Supplement: Supplementary file 1 [file DataSheet_1.zip]

Archive with 11 entries (10 files):
- Supplementary_Material/Raw data/
- Supplementary_Material/Supplementary_Material.docx
- Supplementary_Material/Raw data/download_1-500.txt
- Supplementary_Material/Raw data/download_1001-1500.txt
- Supplementary_Material/Raw data/download_1501-2000.txt
- Supplementary_Material/Raw data/download_2001-2500.txt
- Supplementary_Material/Raw data/download_2501-3000.txt
- Supplementary_Material/Raw data/download_3001-3500.txt
- Supplementary_Material/Raw data/download_3501-4000.txt
- Supplementary_Material/Raw data/download_4001-4160.txt
- Supplementary_Material/Raw data/download_501-1000.txt
