# Supplementary material for: A bibliometric analysis and visualization of literature on non-fasting lipid research from 2012 to 2022
Source: Front Endocrinol (Lausanne). 2023 Apr 19;14:1136048. doi: 10.3389/fendo.2023.1136048 (PMC10154597; doi:10.3389/fendo.2023.1136048)
Supplement: Supplementary file 1 [file DataSheet_1.zip › Supplementary_Material/Raw data/download_1-500.txt]

FN Clarivate Analytics Web of Science
VR 1.0
PT J
AU Kolovou, GD
   Watts, GF
   Mikhailidis, DP
   Perez-Martinez, P
   Mora, S
   Bilianou, H
   Panotopoulos, G
   Katsiki, N
   Ooi, TC
   Lopez-Miranda, J
   Tybjaerg-Hansen, A
   Tentolouris, N
   Nordestgaard, BG
AF Kolovou, Genovefa D.
   Watts, Gerald F.
   Mikhailidis, Dimitri P.
   Perez-Martinez, Pablo
   Mora, Samia
   Bilianou, Helen
   Panotopoulos, George
   Katsiki, Niki
   Ooi, Teik C.
   Lopez-Miranda, Jose
   Tybjaerg-Hansen, Anne
   Tentolouris, Nicholas
   Nordestgaard, Borge G.
TI Postprandial Hypertriglyceridaemia Revisited in the Era of Non-fasting
   Lipid Profiles: Executive Summary of a 2019 Expert Panel Statement
SO CURRENT VASCULAR PHARMACOLOGY
LA English
DT Article
DE Postprandial lipaemia; non-fasting triglycerides; chylomicron remnants;
   very low-density lipoprotein remnants; remnant cholesterol; fat
   tolerance test; atherosclerotic cardiovascular disease
C1 [Kolovou, Genovefa D.] Onassis Cardiac Surg Ctr, Cardiol Dept, Athens, Greece.
   [Kolovou, Genovefa D.] Onassis Cardiac Surg Ctr, LDL Apheresis Unit, Athens, Greece.
   [Watts, Gerald F.] Univ Western Australia, Royal Perth Hosp, Fac Hlth & Med Sci, Lipid Disorders Clin,Dept Cardiol,Sch Med, Crawley, Australia.
   [Mikhailidis, Dimitri P.] UCL, Med Sch, Royal Free Hosp Campus, Dept Clin Biochem, London, England.
   [Perez-Martinez, Pablo; Lopez-Miranda, Jose] Univ Cordoba, Reina Sofia Univ Hosp, IMIBIC, Lipid & Atherosclerosis Unit, Madrid, Spain.
   [Perez-Martinez, Pablo; Lopez-Miranda, Jose] Inst Salud Carlos III, CIBER Fisiopatol Obesidad & Nutr CIBEROBN, Madrid, Spain.
   [Mora, Samia] Harvard Med Sch, Brigham & Womens Hosp, Ctr Lipid Metab, Div Prevent, Boston, MA 02115 USA.
   [Mora, Samia] Harvard Med Sch, Brigham & Womens Hosp, Ctr Lipid Metab, Div Cardiovasc Med, Boston, MA 02115 USA.
   [Bilianou, Helen] Tzanio Hosp, Dept Cardiol, Piraeus, Greece.
   [Panotopoulos, George] Hygeia Hosp, Dept Obes & Metab, Athens, Greece.
   [Katsiki, Niki] AHEPA Univ Hosp, Diabet Ctr, Dept Internal Med 1, Div Endocrinol Metab, Thessaloniki, Greece.
   [Ooi, Teik C.] Univ Ottawa, Ottawa Hosp, Res Inst, Dept Med,Div Endocrinol & Metab, Ottawa, ON, Canada.
   [Tybjaerg-Hansen, Anne] Univ Copenhagen, Fac Hlth & Med Sci, Copenhagen Univ Hosp, Dept Clin Biochem,Rigshosp, Copenhagen, Denmark.
   [Tentolouris, Nicholas] Univ Athens, Laiko Gen Hosp, Med Sch, Dept Propaedeut Internal Med 1, Athens, Greece.
   [Nordestgaard, Borge G.] Univ Copenhagen, Fac Hlth & Med Sci, Copenhagen Univ Hosp, Herlev & Gentofte Hosp,Dept Clin Biochem, Copenhagen, Denmark.
RP Kolovou, GD (corresponding author), Onassis Cardiac Surg, LDL Apheresis Unit, Cardiol Dept, 356 Sygrou Ave, Athens 17674, Greece.
EM genovefa@kolovou.com
RI Lopez-Miranda, Jose/Y-8306-2019; TENTOLOURIS, NIKOLAOS/AAH-6231-2019;
   Nordestgaard, Borge Gronne/ABF-1310-2020; Mikhailidis, Dimitri
   P/A-1869-2013
OI Lopez-Miranda, Jose/0000-0002-8844-0718; TENTOLOURIS,
   NIKOLAOS/0000-0003-0615-2534; Mikhailidis, Dimitri
   P/0000-0002-9566-2263; Nordestgaard, Borge/0000-0002-1954-7220
FU Amgen; Regeneron; Sanofi; MSD; Astra-Zeneca; Libytec; Novo Nordisk;
   Sanofi-Aventis; Novartis; AstraZeneca; Boehringer Ingelheim; GSK;
   Angelini; Vianex; Trigocare; Petsiavas; ELPEN; Lilly; Roche; Abbott;
   National Health Institutes (NIH) [K24 HL136852, R01 HL134811, R01
   DK112940]; Bristol-Myers Squibb/AstraZeneca; Merck Sharp Dohme; Eli
   Lilly; Ferrer; Esteve; GlaxoSmithKline; Pfizer; Janssen-Cilag; Aegerion;
   Kowa; Denka Seiken; Akcea; NATIONAL HEART, LUNG, AND BLOOD INSTITUTE
   [K24HL136852] Funding Source: NIH RePORTER
FX GFW has received research and educational grants from Amgen, Regeneron,
   Sanofi, and has served on their corresponding advisory boards; he has
   also accepted travel support to conferences from KOWA and MSD. DPM has
   given talks and attended conferences sponsored by MSD, Astra-Zeneca and
   Libytec. NT has given talks, attended conferences and participated in
   trials sponsored by Novo Nordisk, Sanofi-Aventis, Novartis, AstraZeneca,
   Boehringer Ingelheim, MSD, GSK, Angelini, Vianex, Elli Lilly, Trigocare,
   Petsiavas and ELPEN. GK, HB, have given talks, attended conferences and
   participated in trials sponsored by Amgen, Angelini, MSD, Lilly, Vianex
   and Sanofi-Aventis and have also accepted travel support to conferences
   from Amgen, Sanofi and MSD. GP, has given talks, attended conferences
   and participated in trials sponsored by Roche, GSK, Abbott,
   Sanofi-Aventis, MSD, Vianex and ELPEN. NK, has given talks, attended
   conferences and participated in trials sponsored by Amgen, Angelini,
   AstraZeneca, Boehringer Ingelheim, MSD, Novartis, Novo Nordisk and
   Sanofi. SM, received research grant support from Atherotech Diagnostics
   for research outside the current work, from the National Health
   Institutes (NIH grants K24 HL136852, R01 HL134811, R01 DK112940), and
   served as a consultant to Lilly, Pfizer, Amgen and Quest Diagnostics.
   PPM has given talks and participated in trials sponsored by
   Bristol-Myers Squibb/AstraZeneca, Merck Sharp & Dohme, Boehringer
   Ingelheim, Eli Lilly, Novartis, Ferrer, Esteve, GlaxoSmithKline, Pfizer,
   Janssen-Cilag, Amgen and Sanofi. JLM has given talks and participated in
   trials sponsored by Bristol-Myers Squibb/AstraZeneca, Merck Sharp &
   Dohme, Novartis, Ferrer, Esteve, GlaxoSmithKline, Pfizer, Janssen-Cilag,
   Amgen and Sanofi. TCO has served on advisory boards of Amgen, Sanofi and
   Aegerion and given talks sponsored by Amgen and Aegerion. AT-H has no
   conflicts of interest. BGN has consulted, given talks and/or
   participated in trials sponsored by AstraZeneca, Sanofi, Regeneron,
   Akcea, Amgen, Kowa and Denka Seiken.
CR Grundy SM, 2019, J AM COLL CARDIOL, V73, P3168, DOI 10.1016/j.jacc.2018.11.002
   Kolovou GD, 2019, CURR VASC PHARMACOL, V17, P515, DOI 10.2174/1570161117666190503123911
   Kolovou GD, 2019, CURR VASC PHARMACOL, V17, P498, DOI 10.2174/1570161117666190507110519
   Kolovou GD, 2011, CURR VASC PHARMACOL, V9, P258
   Kolovou GD, 2011, CURR VASC PHARMACOL, V9, P292
   Mihas C, 2011, CURR VASC PHARMACOL, V9, P271, DOI 10.2174/157016111795495530
NR 6
TC 16
Z9 16
U1 1
U2 1
PU BENTHAM SCIENCE PUBL LTD
PI SHARJAH
PA EXECUTIVE STE Y-2, PO BOX 7917, SAIF ZONE, 1200 BR SHARJAH, U ARAB
   EMIRATES
SN 1570-1611
EI 1875-6212
J9 CURR VASC PHARMACOL
JI Current Vascular Pharmacology
PY 2019
VL 17
IS 5
BP 538
EP 540
DI 10.2174/1570161117999190517115432
PG 3
WC Pharmacology & Pharmacy; Peripheral Vascular Disease
WE Science Citation Index Expanded (SCI-EXPANDED)
SC Pharmacology & Pharmacy; Cardiovascular System & Cardiology
GA IM6CU
UT WOS:000478081500012
PM 31418346
DA 2022-11-10
ER

PT J
AU Liu, MM
   Peng, J
   Cao, YX
   Guo, YL
   Wu, NQ
   Zhu, CG
   Gao, Y
   Li, JJ
AF Liu, Ming-Ming
   Peng, Jia
   Cao, Ye-Xuan
   Guo, Yuan-Lin
   Wu, Na-Qiong
   Zhu, Cheng-Gang
   Gao, Ying
   Li, Jian-Jun
TI The difference between fasting and non-fasting lipid measurements is not
   related to statin treatment
SO ANNALS OF TRANSLATIONAL MEDICINE
LA English
DT Article
DE Non-fasting; statin; triglyceride (TG); cholesterol
ID MYOCARDIAL-INFARCTION; HEART-DISEASE; TRIGLYCERIDES; RISK;
   APOLIPOPROTEINS; PROFILE; MEN
AB Background: Non-fasting blood samples are routinely used to assess plasma lipid profiles except in patients with severe hypertriglyceridemia according to the previous consensus. However, the impact of statin use on non-fasting plasma lipid measurements has not been thoroughly evaluated.
   Methods: In this cross-sectional study, 686 patients with normal triglyceride (TG) levels, who were hospitalized due to chest pain, were enrolled. Fasting (8-12 h) and non-fasting (2-4 h after breakfast) lipid profiles were measured on the second day of admission. Patients were divided into the non-statin (n=499) group and statin treatment (n=187) group. Differences in fasting and non-fasting lipid profiles between the statin and non-statin groups were compared.
   Results: The mean age of participants was 57 +/- 13 years, and 54.4% were male. A linear correlation was observed between fasting and non-fasting lipid profiles. Although a postprandial impact on lipid parameters was observed, the general pattern of differences between fasting and non-fasting lipids was similar in both groups. Additionally, the diff(%) [(non-fasting-fasting)/fasting & times;100%] of lipid panels did not vary by statin treatment. Moreover, no effects of statin types or duration of use on non-fasting lipid profiles were identified.
   Conclusions: The current study found fasting and non-fasting lipid panels were similar in individuals with or without statin treatment. Non-fasting lipid panels were not significantly affected by statin types or duration of use, suggesting that non-fasting lipid measurement is an acceptable test for patients receiving statin treatment.
C1 [Liu, Ming-Ming; Peng, Jia; Cao, Ye-Xuan; Guo, Yuan-Lin; Wu, Na-Qiong; Zhu, Cheng-Gang; Gao, Ying; Li, Jian-Jun] Chinese Acad Med Sci & Peking Union Med Coll, Fu Wai Hosp, Natl Ctr Cardiovasc Dis, State Key Lab Cardiovasc Dis, 167 BeiLiShi Rd, Beijing 100037, Peoples R China.
RP Gao, Y; Li, JJ (corresponding author), Chinese Acad Med Sci & Peking Union Med Coll, Fu Wai Hosp, Natl Ctr Cardiovasc Dis, State Key Lab Cardiovasc Dis, 167 BeiLiShi Rd, Beijing 100037, Peoples R China.
EM cmuxyg@sina.com; lijianjun938@126.com
FU Capital Health Development Fund [201614035]; Chinese Academy of Medical
   Sciences Innovation Fund for Medical Sciences [2016-I2M-1-011]
FX This study was partly supported by Capital Health Development Fund
   (201614035) and Chinese Academy of Medical Sciences Innovation Fund for
   Medical Sciences (2016-I2M-1-011) awarded to Dr. Jian-Jun Li, MD, PhD.
CR Amer AA., 2017, MENOUFIA MED J, V30, P614
   Amer Diabet Assoc, 2020, DIABETES CARE, V43, pS7, DOI 10.2337/dc20-S001
   Armitage J, 2010, LANCET, V376, P1658, DOI 10.1016/S0140-6736(10)60310-8
   Arnett DK, 2019, CIRCULATION, V140, pE596, DOI [10.1161/CIR.0000000000000678, 10.1016/j.jacc.2019.03.009, 10.1016/j.jacc.2019.03.010, 10.1161/CIR.0000000000000677]
   Awad K, 2017, J CLIN LIPIDOL, V11, P972, DOI 10.1016/j.jacl.2017.06.001
   Cao YX, 2018, ATHEROSCLEROSIS, V277, P7, DOI 10.1016/j.atherosclerosis.2018.07.030
   Di Angelantonio E, 2009, JAMA-J AM MED ASSOC, V302, P1993, DOI 10.1001/jama.2009.1619
   FREDRICKSON DS, 1967, NEW ENGL J MED, V276, P215, DOI 10.1056/NEJM196701262760406
   Iso H, 2001, AM J EPIDEMIOL, V153, P490, DOI 10.1093/aje/153.5.490
   Jellinger PS, 2017, ENDOCR PRACT, V23, P479, DOI 10.4158/EP171764.GL
   Kolovou GD, 2005, CURR MED CHEM, V12, P1931, DOI 10.2174/0929867054546609
   Langsted A, 2019, PATHOLOGY, V51, P131, DOI 10.1016/j.pathol.2018.09.062
   Li S, 2017, ATHEROSCLEROSIS, V260, P67, DOI 10.1016/j.atherosclerosis.2017.03.021
   Meade T, 1999, EUR HEART J, V20, P725
   Menke A, 2015, JAMA-J AM MED ASSOC, V314, P1021, DOI 10.1001/jama.2015.10029
   Mora S, 2008, CIRCULATION, V118, P993, DOI 10.1161/CIRCULATIONAHA.108.777334
   Mora S, 2019, JAMA INTERN MED, V179, P898, DOI 10.1001/jamainternmed.2019.0392
   Nordestgaard BG, 2007, JAMA-J AM MED ASSOC, V298, P299, DOI 10.1001/jama.298.3.299
   Nordestgaard BG, 2017, J AM COLL CARDIOL, V70, P1637, DOI 10.1016/j.jacc.2017.08.006
   Nordestgaard BG, 2016, CLIN CHEM, V62, P930, DOI 10.1373/clinchem.2016.258897
   Nordestgaard BG, 2014, LANCET, V384, P626, DOI 10.1016/S0140-6736(14)61177-6
   Nordestgaard Borge G, 2009, Ugeskr Laeger, V171, P1093
   Sidhu D, 2012, ARCH INTERN MED, V172, P1707, DOI 10.1001/archinternmed.2012.3708
   Simundic AM, 2014, CLIN CHIM ACTA, V432, P33, DOI 10.1016/j.cca.2013.11.008
   Steiner MJ, 2011, PEDIATRICS, V128, P463, DOI 10.1542/peds.2011-0844
   Williams B., 2018, EUR HEART J, V39, P3021, DOI DOI 10.1093/EURHEARTJ/EHY339
NR 26
TC 2
Z9 2
U1 0
U2 2
PU AME PUBL CO
PI SHATIN
PA FLAT-RM C 16F, KINGS WING PLAZA 1, NO 3 KWAN ST, SHATIN, HONG KONG
   00000, PEOPLES R CHINA
SN 2305-5839
EI 2305-5847
J9 ANN TRANSL MED
JI ANN. TRANSL. MED.
PD MAR
PY 2021
VL 9
IS 5
AR 386
DI 10.21037/atm-20-3962
PG 11
WC Oncology; Medicine, Research & Experimental
WE Science Citation Index Expanded (SCI-EXPANDED)
SC Oncology; Research & Experimental Medicine
GA RC2PU
UT WOS:000632647500013
PM 33842607
OA Green Published, gold
DA 2022-11-10
ER

PT J
AU de Vries, M
   Klop, B
   Cabezas, MC
AF de Vries, Marijke
   Klop, Boudewijn
   Cabezas, Manuel Castro
TI The use of the non-fasting lipid profile for lipid-lowering therapy in
   clinical practice - Point of view
SO ATHEROSCLEROSIS
LA English
DT Article
DE Non-fasting triglycerides; Apolipoprotein B; Non-HDL-C
ID FAMILIAL COMBINED HYPERLIPIDEMIA; DENSITY-LIPOPROTEIN CHOLESTEROL;
   CORONARY-HEART-DISEASE; APOLIPOPROTEIN-B; CARDIOVASCULAR EVENTS;
   PRACTICE GUIDELINE; LDL CHOLESTEROL; APO-B; RISK; TRIGLYCERIDES
AB Current guidelines for the management of dyslipidaemias recommend measuring lipid profiles in the fasting state. The primary lipid targets are traditionally plasma total cholesterol and low-density lipoprotein-cholesterol (LDL-C) levels. However, triglycerides, apolipoprotein (apo) B and non-high-density lipoprotein-cholesterol (non-HDL-C) are also suitable parameters to assess cardiovascular risk and to guide lipid-lowering therapy. The advantage of the use of these variables is that they can be used in both the fasting and non-fasting state. In most cases, postprandial lipid profiles in combination with apo B are as useful as fasting lipid profiles for the differentiation between familial lipid disorders, such as heterozygous familial hypercholesterolemia, familial combined hyperlipidemia and familial hypertriglyceridemia. This article will address the interpretation, applications and limitations of a non-fasting lipid profile for daily clinical practice. (C) 2014 Elsevier Ireland Ltd. All rights reserved.
C1 [de Vries, Marijke; Klop, Boudewijn; Cabezas, Manuel Castro] St Franciscus Gasthuis, Diabet & Vasc Ctr, Dpt Internal Med, Rotterdam, Netherlands.
RP Cabezas, MC (corresponding author), St Franciscus Gasthuis Rotterdam, Ctr Diabet & Vasc Med, Dpt Internal Med, POB 10900, NL-3004 BA Rotterdam, Netherlands.
EM m.castrocabezas@sfg.nl
CR Arsenault BJ, 2009, J AM COLL CARDIOL, V55, P35, DOI 10.1016/j.jacc.2009.07.057
   Ayyobi AF, 2003, ARTERIOSCL THROM VAS, V23, P1289, DOI 10.1161/01.ATV.0000077220.44620.9B
   Bansal S, 2007, JAMA-J AM MED ASSOC, V298, P309, DOI 10.1001/jama.298.3.309
   Barter PJ, 2006, J INTERN MED, V259, P247, DOI 10.1111/j.1365-2796.2006.01616.x
   Berglund L, 2012, J CLIN ENDOCR METAB, V97, P2969, DOI 10.1210/jc.2011-3213
   Boekholdt SM, 2012, JAMA-J AM MED ASSOC, V307, P1302, DOI 10.1001/jama.2012.366
   BRUNZELL JD, 1983, J LIPID RES, V24, P147
   Brunzell JD, 2007, NEW ENGL J MED, V357, P1009, DOI 10.1056/NEJMcp070061
   Catapano AL, 2011, ATHEROSCLEROSIS, V217, P3, DOI 10.1016/j.atherosclerosis.2011.06.028
   de Graaf J, 2007, J CLIN ENDOCR METAB, V92, P1269, DOI 10.1210/jc.2006-1973
   Do R, 2013, NAT GENET, V45, P1345, DOI 10.1038/ng.2795
   Eberly LE, 2003, ARCH INTERN MED, V163, P1077, DOI 10.1001/archinte.163.9.1077
   Kastelein JJP, 2008, CIRCULATION, V117, P3002, DOI 10.1161/CIRCULATIONAHA.107.713438
   Klop B, 2011, CLIN CHIM ACTA, V412, P2183, DOI 10.1016/j.cca.2011.08.010
   Kolovou GD, 2009, CURR DRUG TARGETS, V10, P336, DOI 10.2174/138945009787846452
   Langsted A, 2008, CIRCULATION, V118, P2047, DOI 10.1161/CIRCULATIONAHA.108.804146
   Langsted A, 2011, CLIN CHEM, V57, P482, DOI 10.1373/clinchem.2010.157164
   MARCOVINA SM, 1994, CLIN CHEM, V40, P586
   Mora S, 2008, CIRCULATION, V118, P993, DOI 10.1161/CIRCULATIONAHA.108.777334
   Mora S, 2012, J AM COLL CARDIOL, V59, P1521, DOI 10.1016/j.jacc.2011.12.035
   Mora S, 2009, CLIN CHEM, V55, P888, DOI 10.1373/clinchem.2008.117929
   Nordestgaard BG, 2007, JAMA-J AM MED ASSOC, V298, P299, DOI 10.1001/jama.298.3.299
   Robinson JG, 2012, AM J CARDIOL, V110, P1468, DOI 10.1016/j.amjcard.2012.07.007
   Sarwar N, 2007, CIRCULATION, V115, P450, DOI 10.1161/CIRCULATIONAHA.106.637793
   Sidhu D, 2012, ARCH INTERN MED, V172, P1707, DOI 10.1001/archinternmed.2012.3708
   Sniderman AD, 2004, CURR OPIN LIPIDOL, V15, P433, DOI 10.1097/01.mol.0000137220.39031.3b
   Sniderman A, 2010, J CLIN LIPIDOL, V4, P152, DOI 10.1016/j.jacl.2010.03.005
   Sniderman AD, 2011, CIRC-CARDIOVASC QUAL, V4, P337, DOI 10.1161/CIRCOUTCOMES.110.959247
   van Aalst-Cohen ES, 2006, EUR HEART J, V27, P2240, DOI 10.1093/eurheartj/ehl113
   Veerkamp MJ, 2004, CIRCULATION, V109, P2980, DOI 10.1161/01.CIR.0000130646.93255.86
   Walma E P, 2006, Ned Tijdschr Geneeskd, V150, P18
NR 31
TC 19
Z9 19
U1 0
U2 4
PU ELSEVIER IRELAND LTD
PI CLARE
PA ELSEVIER HOUSE, BROOKVALE PLAZA, EAST PARK SHANNON, CO, CLARE, 00000,
   IRELAND
SN 0021-9150
EI 1879-1484
J9 ATHEROSCLEROSIS
JI Atherosclerosis
PD JUN
PY 2014
VL 234
IS 2
BP 473
EP 475
DI 10.1016/j.atherosclerosis.2014.03.024
PG 3
WC Cardiac & Cardiovascular Systems; Peripheral Vascular Disease
WE Science Citation Index Expanded (SCI-EXPANDED)
SC Cardiovascular System & Cardiology
GA AH9CT
UT WOS:000336439000035
PM 24814412
DA 2022-11-10
ER

PT J
AU Tian, F
   Xiang, QY
   Zhang, MY
   Chen, YQ
   Lin, QZ
   Wen, T
   Liu, L
AF Tian, Feng
   Xiang, Qun-yan
   Zhang, Ming-yu
   Chen, Yan-qiao
   Lin, Qiu-zhen
   Wen, Tie
   Liu, Ling
TI Changes in non-fasting concentrations of blood lipids after a daily
   Chinese breakfast in overweight subjects without fasting
   hypertriglyceridemia
SO CLINICA CHIMICA ACTA
LA English
DT Article
DE Non-fasting; Overweight; Hypertriglyceridemia; Remnant lipoproteins
   cholesterol; Triglyceride-rich lipoproteins
ID TRIGLYCERIDE-RICH LIPOPROTEINS; CORONARY-HEART-DISEASE; BODY-MASS INDEX;
   CARDIOVASCULAR-DISEASE; ENDOTHELIAL FUNCTION; POSTPRANDIAL LIPIDS;
   REMNANT CHOLESTEROL; CARBOHYDRATE DIET; RISK-FACTORS; OBESITY
AB Background Overweight is always accompanied by hypertriglyceridemia (HTG), but the change in non-fasting triglyceride (TG) concentration in overweight subjects without postprandial hypertriglyceridemia was unknown.
   Methods: Concentrations of serum lipids were measured at 2 and 4 h in matched overweight (OW group, n = 54) and control subjects (CON group, n = 55) after a daily meal. Concentrations of remnant cholesterol and non-HDL cholesterol were calculated according to the formulas. The diagnostic criteria for non-fasting HTG were based on 2 different consensus statement. ROC curve was used to determine the pointcut of postprandial HTG.
   Results: OW group had higher fasting concentrations of RC and non-HDL-C than CON group. Non-fasting concentrations of triglyceride and RC significantly increased in 2 groups while were higher in OW group (p < .05). The proportion of non-fasting HTG increased after a daily meal in OW group was significantly higher than the percentage of fasting HTG (p < .05). There was a significant correlation between the postprandial concentrations of TG and RC.
   Conclusions: Overweight subjects were more likely to develop non-fasting hypertriglyceridemia and higher concentrations of RC and non-HDL-C. Additionally, 2.0 mmol/l at 4 h after breakfast could be a pointcut value to detect changes in lipid profile of Chinese overweight people.
C1 [Tian, Feng; Xiang, Qun-yan; Zhang, Ming-yu; Chen, Yan-qiao; Lin, Qiu-zhen; Liu, Ling] Cent South, Xiangya Hosp 2, Dept Cardiovasc Med, Changsha, Hunan, Peoples R China.
   [Tian, Feng; Xiang, Qun-yan; Zhang, Ming-yu; Chen, Yan-qiao; Lin, Qiu-zhen; Liu, Ling] Cent South, Xiangya Hosp 2, Res Inst Blood Lipid & Atherosclerosis, Changsha, Hunan, Peoples R China.
   [Wen, Tie] Cent South, Xiangya Hosp 2, Dept Emergency, Changsha, Hunan, Peoples R China.
   [Zhang, Ming-yu] Southern Med Univ, Affiliated Hosp 3, Dept Cardiovasc Med, Guangzhou, Guangdong, Peoples R China.
RP Liu, L (corresponding author), 139 Middle Renmin Rd, Changsha 410011, Hunan, Peoples R China.
EM feliuling@csu.edu.cn
OI , Ling/0000-0001-6979-701X
FU National Natural Science Foundation of China [81270956, 81470577]
FX The study was supported by National Natural Science Foundation of China
   [grant numbers 81270956, 81470577].
CR Bansal S, 2007, JAMA-J AM MED ASSOC, V298, P309, DOI 10.1001/jama.298.3.309
   Boekholdt SM, 2012, JAMA-J AM MED ASSOC, V307, P1302, DOI 10.1001/jama.2012.366
   Buhling KJ, 2004, CLIN BIOCHEM, V37, P323, DOI 10.1016/j.clinbiochem.2003.11.008
   Chen Z., 2007, BR J NUTR, V96
   Davidson MH, 2018, EUR HEART J, V39, P620, DOI 10.1093/eurheartj/ehx741
   Driver SL, 2016, J AM COLL CARDIOL, V67, P1227, DOI 10.1016/j.jacc.2015.12.047
   Duez H, 2006, ARTERIOSCL THROM VAS, V26, P1357, DOI 10.1161/01.ATV.0000222015.76038.14
   E.O.S.o.C.M. Association, 2011, CHIN J ENDOCR METAB, V27, P711
   GoVcik Joanna, 2015, BIOMED RES INT, P9
   Hong LF, 2017, LIPIDS HEALTH DIS, V16, DOI 10.1186/s12944-017-0410-0
   Hu D Y, 2016, Zhonghua Xin Xue Guan Bing Za Zhi, V44, P826, DOI 10.3760/cma.j.issn.0253-3758.2016.10.002
   Langsted A, 2011, J INTERN MED, V270, P65, DOI 10.1111/j.1365-2796.2010.02333.x
   LEE MM, 1994, INT J EPIDEMIOL, V23, P984, DOI 10.1093/ije/23.5.984
   Liu L, 2003, CLIN CHEM, V49, P1347, DOI 10.1373/49.8.1347
   [刘玲 Liu Ling], 2004, [中华内分泌代谢杂志, Chinese Journal of Endocrinology and Metabolism], V20, P23
   Liu XR, 2017, J NUTR, V147, P835, DOI 10.3945/jn.116.246785
   Lu Y, 2014, LANCET, V383, P970, DOI 10.1016/S0140-6736(13)61836-X
   Miller M, 2011, CIRCULATION, V123, P2292, DOI 10.1161/CIR.0b013e3182160726
   Nabeno-Kaeriyama Y, 2010, CLIN CHIM ACTA, V411, P1694, DOI 10.1016/j.cca.2010.07.004
   Nakajima K, 2012, CLIN CHIM ACTA, V413, P1077, DOI 10.1016/j.cca.2012.02.026
   Nordestgaard BG, 2017, J AM COLL CARDIOL, V70, P1637, DOI 10.1016/j.jacc.2017.08.006
   Nordestgaard BG, 2016, EUR HEART J, V37, P1944, DOI 10.1093/eurheartj/ehw152
   Nordestgaard BG, 2016, CIRC RES, V118, P547, DOI 10.1161/CIRCRESAHA.115.306249
   Pan L, 2016, ATHEROSCLEROSIS, V248, P2, DOI 10.1016/j.atherosclerosis.2016.02.006
   Pirillo A, 2014, CURR MED RES OPIN, V30, P1489, DOI 10.1185/03007995.2014.909394
   Schwander F, 2014, J NUTR, V144, P1517, DOI 10.3945/jn.114.193565
   Shah M, 2018, METAB SYNDR RELAT D, V16, P150, DOI 10.1089/met.2017.0167
   Shin Y, 2009, NUTR RES PRACT, V3, P128, DOI 10.4162/nrp.2009.3.2.128
   Shojaee-Moradie F, 2013, DIABETES, V62, P4063, DOI 10.2337/db13-0935
   Subramanian S, 2012, BBA-MOL CELL BIOL L, V1821, P819, DOI 10.1016/j.bbalip.2011.10.003
   Tanaka Akira, 2018, CLIN CHIM ACTA, V485, P7
   Tang H, 2017, ANN NUTR METAB, V70, P1, DOI 10.1159/000455165
   Taskinen MR, 2011, ARTERIOSCL THROM VAS, V31, P2144, DOI 10.1161/ATVBAHA.111.224808
   Taylor VH, 2013, BEST PRACT RES CL EN, V27, P139, DOI 10.1016/j.beem.2013.04.004
   Tentolouris N, 2017, LIPIDS, V52, P675, DOI 10.1007/s11745-017-4275-9
   Tian F, 2017, BIOCHEM BIOPH RES CO, V491, P8, DOI 10.1016/j.bbrc.2017.06.128
   Vallejo-Vaz AJ, 2018, CIRCULATION, V138, P770, DOI 10.1161/CIRCULATIONAHA.117.032318
   Varbo A, 2013, CIRCULATION, V128, P1298, DOI 10.1161/CIRCULATIONAHA.113.003008
   Varbo A, 2013, J AM COLL CARDIOL, V61, P427, DOI 10.1016/j.jacc.2012.08.1026
   Wainstein MV, 2017, DIABETOL METAB SYNDR, V9, DOI 10.1186/s13098-017-0266-5
   Wassef H, 2017, J NUTR, V147, P754, DOI 10.3945/jn.116.242750
   Wurtz P, 2013, J AM COLL CARDIOL, V62, P1906, DOI 10.1016/j.jacc.2013.07.085
   Xi B, 2012, OBES REV, V13, P287, DOI 10.1111/j.1467-789X.2011.00944.x
   Zhang MY, 2017, BIOCHEM BIOPH RES CO, V493, P298, DOI 10.1016/j.bbrc.2017.09.027
   Zhang S, 2018, OBES REV, V19, P976, DOI 10.1111/obr.12684
   Zhao SP, 2004, CIRCULATION, V110, P915, DOI 10.1161/01.CIR.0000139985.81163.CE
   Zhao SP, 2001, CORONARY ARTERY DIS, V12, P561, DOI 10.1097/00019501-200111000-00006
   Zhao Y., 2017, MEDICINE, P96
   Zhou BF, 2002, BIOMED ENVIRON SCI, V15, P83
   Zhu XC, 2014, BIOSCI TRENDS, V8, P132, DOI 10.5582/bst.8.132
NR 50
TC 15
Z9 17
U1 0
U2 17
PU ELSEVIER SCIENCE BV
PI AMSTERDAM
PA PO BOX 211, 1000 AE AMSTERDAM, NETHERLANDS
SN 0009-8981
EI 1873-3492
J9 CLIN CHIM ACTA
JI Clin. Chim. Acta
PD MAR
PY 2019
VL 490
BP 147
EP 153
DI 10.1016/j.cca.2019.01.004
PG 7
WC Medical Laboratory Technology
WE Science Citation Index Expanded (SCI-EXPANDED)
SC Medical Laboratory Technology
GA HK8EM
UT WOS:000458222200022
PM 30615853
DA 2022-11-10
ER

PT J
AU Yoshimura, M
   Umemoto, S
   Kawano, R
   Hiromoto, M
   Yamada, M
   Fujimura, T
   Tanaka, M
   Nao, T
   Miura, T
   Yano, M
AF Yoshimura, Masayuki
   Umemoto, Seiji
   Kawano, Reo
   Hiromoto, Mitsuyuki
   Yamada, Michio
   Fujimura, Tatsuhiro
   Tanaka, Masakazu
   Nao, Tomoko
   Miura, Toshiro
   Yano, Masafumi
TI Non-Fasting Hypertriglyceridemia as an Independent Risk Factor for
   Coronary In-Stent Restenosis after Primary Bare Metal Stent Implantation
   in Patients with Coronary Artery Disease A Single-Site Retrospective
   Observational Study
SO INTERNATIONAL HEART JOURNAL
LA English
DT Article
DE Dyslipidemia; Percutaneous coronary intervention; Residual
   cardiovascular risk; Retrospective study
ID LOW-DENSITY-LIPOPROTEIN; TRIGLYCERIDE-RICH LIPOPROTEINS; REMNANT-LIKE
   PARTICLES; CARDIOVASCULAR-DISEASE; POSTPRANDIAL HYPERLIPIDEMIA;
   ATHEROSCLEROSIS SOCIETY; AMERICAN-COLLEGE; RESIDUAL RISK; HEART-DISEASE;
   JAPANESE MEN
AB After a percutaneous coronary intervention (PCI) in patients with coronary artery disease (CAD), in-stent neoatherosclerosis may pose a risk of in-stent restenosis (ISR). To clarify whether non-fasting hypertriglyceridemia contributes to ISR, we examined the relationship between non-fasting hypertriglyceridemia (i.e., triglyceride (TG) level >= 200 mg/dL) and ISR after stenting with a bare metal stent (BMS) post-primary PCI in patients with CAD by means of a single-site retrospective analysis. A total of 1,039 patients with CAD were enrolled, and 86 patients (112 lesions) were evaluated for BMS-ISR 3-6 months post-primary PCI. The percentage of patients with non-fasting hypertriglyceridemia was significantly higher in the ISR (+) group than in the ISR (-) group (P < 0.009). The follow-up period and number of patients in the ISR (+) group were significantly smaller than those in the ISR (-) group (P < 0.001). There were no significant between-group differences in the other baseline patient characteristics before the primary PCI or at the time of the follow-up coronary angiography. However, at the follow-up period, the ISR (+) group had significantly lower diastolic blood pressure and highd-density lipoprotein cholesterol levels (P = 0.015) and significantly higher TG levels (P = 0.012) than the ISR (-) group. A multiple logistic regression analysis demonstrated that non-fasting hypertriglyceridemia and a follow-up period of >= 6 months were independent risk factors for ISR after primary PCI in patients with BMS implantation for stenotic CAD (P = 0.006), with an adjusted odds ratio of 8.232 (1.201-56.410) and 0.006 (95% confidence interval < 0.001-0.045), respectively. Non-fasting hypertriglyceridemia may be an additional independent risk factor for BMS-ISR after primary PCI in patients with CAD.
C1 [Yoshimura, Masayuki; Fujimura, Tatsuhiro; Yano, Masafumi] Yamaguchi Univ, Dept Med & Clin Sci, Div Cardiol, Grad Sch Med, Ube, Yamaguchi, Japan.
   [Yoshimura, Masayuki] Yoshimura Clin, Yamaguchi, Japan.
   [Umemoto, Seiji; Kawano, Reo] Hiroshima Univ Hosp, Clin Res Ctr Hiroshima, Hiroshima, Japan.
   [Umemoto, Seiji] Araki Neurosurg Hosp, Hiroshima, Japan.
   [Hiromoto, Mitsuyuki] Shutt Gen Hosp, Dept Cardiol, Yanai, Japan.
   [Yamada, Michio] Saiseikai Yamaguchi Hosp, Dept Cardiol, Yamaguchi, Japan.
   [Tanaka, Masakazu] Tokuyama Cent Hosp, Dept Cardiol, Shunan, Japan.
   [Nao, Tomoko] Ube Frontier Univ, Fac Hlth Sci, Dept Nursing, Ube, Yamaguchi, Japan.
   [Miura, Toshiro] Tokuyama Cent Hosp, Dept Gen Med, Shunan, Japan.
RP Umemoto, S (corresponding author), Hiroshima Univ Hosp, Clin Res Ctr Hiroshima, Minami Ku, Kasumi 1-2-3, Hiroshima, Hiroshima 7348551, Japan.
EM umemoto@hiroshima-u.ac.jp
CR Driver SL, 2016, J AM COLL CARDIOL, V67, P1227, DOI 10.1016/j.jacc.2015.12.047
   Fruchart JC, 2014, CARDIOVASC DIABETOL, V13, DOI 10.1186/1475-2840-13-26
   Garcia-Garcia HM, 2018, EUR HEART J, V39, P2192, DOI 10.1093/eurheartj/ehy223
   Hicks KA, 2015, J AM COLL CARDIOL, V66, P403, DOI 10.1016/j.jacc.2014.12.018
   Hiki M, 2009, J CARDIOL, V53, P108, DOI 10.1016/j.jjcc.2008.09.010
   Iso H, 2001, AM J EPIDEMIOL, V153, P490, DOI 10.1093/aje/153.5.490
   Jellinger PS, 2017, ENDOCR PRACT, V23, P479, DOI 10.4158/EP171764.GL
   KIMURA T, 1993, J AM COLL CARDIOL, V21, P1557, DOI 10.1016/0735-1097(93)90368-B
   Kinoshita M, 2018, J ATHEROSCLER THROMB, V25, P846, DOI 10.5551/jat.GL2017
   Koba S, 2002, AM HEART J, V144, P1026, DOI 10.1067/mhj.2002.126119
   Koba S, 2003, ATHEROSCLEROSIS, V170, P131, DOI 10.1016/S0021-9150(03)00245-4
   Koba S, 2002, ATHEROSCLEROSIS, V160, P249, DOI 10.1016/S0021-9150(01)00580-9
   Kugiyama K, 1999, CIRCULATION, V99, P2858, DOI 10.1161/01.CIR.99.22.2858
   Kundi H, 2017, ANGIOLOGY, V68, P816, DOI 10.1177/0003319716689366
   KUNTZ RE, 1993, CIRCULATION, V88, P1310, DOI 10.1161/01.CIR.88.3.1310
   Lansky AJ, 1999, QUALITATIVE ANGIOGRA, V3rd
   Matsuo S, 2009, AM J KIDNEY DIS, V53, P982, DOI 10.1053/j.ajkd.2008.12.034
   Mehran R, 1999, CIRCULATION, V100, P1872, DOI 10.1161/01.CIR.100.18.1872
   Miller M, 2011, CIRCULATION, V123, P2292, DOI 10.1161/CIR.0b013e3182160726
   Miyazaki T, 2010, LIPIDS HEALTH DIS, V9, DOI 10.1186/1476-511X-9-122
   Nakamura A, 2016, HEART VESSELS, V31, P1446, DOI 10.1007/s00380-015-0757-y
   Nakamura A, 2015, J CARDIOL, V66, P435, DOI 10.1016/j.jjcc.2015.02.005
   Nakamura K, 2016, J CARDIOL, V67, P335, DOI 10.1016/j.jjcc.2015.12.001
   Nakamura T, 2005, ATHEROSCLEROSIS, V181, P321, DOI 10.1016/j.atherosclerosis.2005.01.012
   Nishikura T, 2014, J ATHEROSCLER THROMB, V21, P755, DOI 10.5551/jat.23465
   Nordestgaard BG, 2007, JAMA-J AM MED ASSOC, V298, P299, DOI 10.1001/jama.298.3.299
   Nordestgaard BG, 2016, EUR HEART J, V37, P1944, DOI 10.1093/eurheartj/ehw152
   Nordestgaard BG, 2016, CIRC RES, V118, P547, DOI 10.1161/CIRCRESAHA.115.306249
   Oi K, 2004, J CARDIOVASC PHARM, V44, P66, DOI 10.1097/00005344-200407000-00009
   Otsuka F, 2015, EUR HEART J, V36, P2147, DOI 10.1093/eurheartj/ehv205
   Reith C, 2016, ATHEROSCLEROSIS, V245, P161, DOI 10.1016/j.atherosclerosis.2015.12.018
   Rosenson RS, 2014, J AM COLL CARDIOL, V64, P2525, DOI 10.1016/j.jacc.2014.09.042
   Saland JM, 2016, KIDNEY INT, V90, P172, DOI 10.1016/j.kint.2016.02.031
   Tani S, 2014, J CARDIOL, V63, P60, DOI 10.1016/j.jjcc.2013.06.018
   Teramoto T, 2014, J ATHEROSCLER THROMB, V21, P296, DOI 10.5551/jat.19737
   Teramoto T, 2014, J ATHEROSCLER THROMB, V21, P86, DOI 10.5551/jat.19158
   Toth PP, 2016, VASC HEALTH RISK MAN, V12, DOI 10.2147/VHRM.S104369
   van den Berg MJ, 2016, AM J CARDIOL, V118, P804, DOI 10.1016/j.amjcard.2016.06.048
NR 38
TC 1
Z9 1
U1 0
U2 5
PU INT HEART JOURNAL ASSOC
PI TOKYO
PA UNIV TOKYO, GRADUATE SCHOOL MEDICINE, DEPT CARDIOVASCULAR MEDICINE,
   HONGO 7-3-1, BUNKYO-KU, TOKYO, 113-8655, JAPAN
SN 1349-2365
EI 1349-3299
J9 INT HEART J
JI Int. Heart J.
PD SEP
PY 2021
VL 62
IS 5
BP 970
EP 979
DI 10.1536/ihj.21-015
PG 10
WC Cardiac & Cardiovascular Systems
WE Science Citation Index Expanded (SCI-EXPANDED)
SC Cardiovascular System & Cardiology
GA WB3OR
UT WOS:000703485500004
PM 34588411
OA gold
DA 2022-11-10
ER

PT J
AU Guo, LL
   Zhu, LY
   Xu, J
   Xie, YY
   Xiang, QY
   Jiang, ZY
   Tan, YR
   Liu, L
AF Guo, Li-Ling
   Zhu, Li-Yuan
   Xu, Jin
   Xie, Ying-Ying
   Xiang, Qun-Yan
   Jiang, Zhe-Yi
   Tan, Yang-Rong
   Liu, Ling
TI Determination of the Optimal Cutoff Value of Triglyceride That
   Corresponds to Fasting Levels in Chinese Subjects With Marked
   Hypertriglyceridemia
SO FRONTIERS IN CARDIOVASCULAR MEDICINE
LA English
DT Article
DE triglyceride; marked hypertriglyceridemia; postprandial; cut-off value;
   daily meal
ID CORONARY-HEART-DISEASE; REMNANT CHOLESTEROL; NONFASTING TRIGLYCERIDES;
   CARDIOVASCULAR-DISEASE; POSTPRANDIAL LIPEMIA; ENDOTHELIAL FUNCTION;
   MYOCARDIAL-INFARCTION; METABOLIC SYNDROME; LDL CHOLESTEROL; HDL
   CHOLESTEROL
AB The level of triglyceride (TG) >= 2. 3 mmol/L is suggestive of marked hypertriglyceridemia (HTG) and requires treatment with a triglyceride-lowering agent in high-risk and very high-risk patients as recommended by the 2019 ESC/EAS guidelines for the management of dyslipidemia. However, the optimal cutoff value required to diagnose non-fasting HTG that corresponds to the fasting goal level of 2.3 mmol/L in Chinese subjects is unknown. This study enrolled 602 cardiology inpatients. Blood lipid levels, including calculated non-high-density lipoprotein cholesterol (non-HDL-C) and remnant cholesterol (RC), were measured at 0, 2, and 4 h after a daily Chinese breakfast. Of these, 482 inpatients had TG levels of <2.3 mmol/L (CON group) and 120 inpatients had TG levels of >= 2.3 mmol/L (HTG group). Receiver operating characteristic (ROC) curve analysis was used to determine the cutoff values for postprandial HTG that corresponded to a target fasting level of 2.3 mmol/L. Marked hypertriglyceridemia (>= 2.3 mmol/L) was found in 120 (19.9%) patients in this study population. The levels of non-fasting TG and RC increased significantly in both groups and reached the peak at 4 h after a daily meal, especially in the HTG group (p < 0.05). The optimal cutoff value of TG at 4 h, which corresponds to fasting TG of >= 2.3 mmol/L, that can be used to predict HTG, was 2.66 mmol/L. According to the new non-fasting cutoff value, the incidence of non-fasting HTG is close to its fasting level. In summary, this is the first study to determine the non-fasting cutoff value that corresponds to a fasting TG of >= 2.3 mmol/L in Chinese patients. Additionally, 2.66 mmol/l at 4 h after a daily meal could be an appropriate cutoff value that can be used to detect non-fasting marked HTG in Chinese subjects.
C1 [Guo, Li-Ling; Zhu, Li-Yuan; Xu, Jin; Xie, Ying-Ying; Xiang, Qun-Yan; Tan, Yang-Rong; Liu, Ling] Cent South Univ, Xiangya Hosp 2, Dept Cardiovasc Med, Changsha, Peoples R China.
   [Guo, Li-Ling; Zhu, Li-Yuan; Xu, Jin; Xie, Ying-Ying; Xiang, Qun-Yan; Tan, Yang-Rong; Liu, Ling] Ctr South Univ, Res Inst Blood Lipid & Atherosclerosis, Changsha, Peoples R China.
   [Guo, Li-Ling; Zhu, Li-Yuan; Xu, Jin; Xie, Ying-Ying; Xiang, Qun-Yan; Tan, Yang-Rong; Liu, Ling] Modern Cardiovasc Dis Clin Technol Res Ctr Hunan, Changsha, Peoples R China.
   [Guo, Li-Ling; Zhu, Li-Yuan; Xu, Jin; Xie, Ying-Ying; Xiang, Qun-Yan; Tan, Yang-Rong; Liu, Ling] Cardiovasc Dis Res Ctr Hunan Prov, Changsha, Peoples R China.
   [Jiang, Zhe-Yi] Cent South Univ, Xiangya Hosp 2, Clin Nursing Teaching & Res Sect, Changsha, Peoples R China.
RP Liu, L (corresponding author), Cent South Univ, Xiangya Hosp 2, Dept Cardiovasc Med, Changsha, Peoples R China.; Liu, L (corresponding author), Ctr South Univ, Res Inst Blood Lipid & Atherosclerosis, Changsha, Peoples R China.; Liu, L (corresponding author), Modern Cardiovasc Dis Clin Technol Res Ctr Hunan, Changsha, Peoples R China.; Liu, L (corresponding author), Cardiovasc Dis Res Ctr Hunan Prov, Changsha, Peoples R China.
EM feliuling@csu.edu.cn
FU National Natural Science Foundation of China [81270956, 81470577]
FX The study was supported by the National Natural Science Foundation of
   China (Grant Numbers 81270956 and 81470577).
CR Bansal S, 2007, JAMA-J AM MED ASSOC, V298, P309, DOI 10.1001/jama.298.3.309
   Sevilla-Gonzalez MD, 2018, LIPIDS HEALTH DIS, V17, DOI 10.1186/s12944-018-0803-8
   Elam MB, 2017, JAMA CARDIOL, V2, P370, DOI 10.1001/jamacardio.2016.4828
   Faridi KF, 2019, J CLIN LIPIDOL, V13, P634, DOI 10.1016/j.jacl.2019.06.001
   Fujihara Y, 2019, CIRC J, V83, P1302, DOI 10.1253/circj.CJ-19-0047
   Grundy SM, 2019, CIRCULATION, V139, pE1082, DOI 10.1161/CIR.0000000000000625
   Gudmundsson GS, 2000, AM J CARDIOL, V85, P381, DOI 10.1016/S0002-9149(99)00751-1
   Handelsman Y, 2015, ENDOCR PRACT, V21, P1, DOI [10.4158/EP15672.GL, 10.4158/EP15672.GLSUPPL]
   Jacobson TA, 2014, J CLIN LIPIDOL, V8, P473, DOI 10.1016/j.jacl.2014.07.007
   Jorgensen AB, 2013, EUR HEART J, V34, P1826, DOI 10.1093/eurheartj/ehs431
   Kakuda H, 2015, ENDOCRINE, V48, P1005, DOI 10.1007/s12020-014-0376-x
   Kolovou Genovefa D, 2005, Lipids Health Dis, V4, P21, DOI 10.1186/1476-511X-4-21
   Kolovou GD, 2006, MATURITAS, V55, P19, DOI 10.1016/j.maturitas.2006.01.002
   Kolovou GD, 2011, CURR VASC PHARMACOL, V9, P258
   Liu L, 2007, J CARDIOVASC PHARM, V50, P50, DOI 10.1097/FJC.0b013e31805751d3
   Liu MM, 2021, ANN TRANSL MED, V9, DOI 10.21037/atm-20-3962
   Mach F, 2020, EUR HEART J, V41, P111, DOI [10.1093/eurheartj/ehz455, 10.15829/1560-4071-2020-3826]
   MANNINEN V, 1992, CIRCULATION, V85, P37, DOI 10.1161/01.CIR.85.1.37
   Mihas C, 2011, CURR VASC PHARMACOL, V9, P271, DOI 10.2174/157016111795495530
   Miller M, 2011, CIRCULATION, V123, P2292, DOI 10.1161/CIR.0b013e3182160726
   Nordestgaard BG, 2007, JAMA-J AM MED ASSOC, V298, P299, DOI 10.1001/jama.298.3.299
   Nordestgaard BG, 2016, EUR HEART J, V37, P1944, DOI 10.1093/eurheartj/ehw152
   Ntyintyane LM, 2008, QJM-INT J MED, V101, P111, DOI 10.1093/qjmed/hcm137
   Perez-Martinez P, 2016, J CLIN LIPIDOL, V10, P1163, DOI 10.1016/j.jacl.2016.05.009
   Pirillo A, 2014, CURR MED RES OPIN, V30, P1489, DOI 10.1185/03007995.2014.909394
   Sarwar N, 2007, CIRCULATION, V115, P450, DOI 10.1161/CIRCULATIONAHA.106.637793
   Schlesinger Z, 2000, CIRCULATION, V102, P21, DOI 10.1161/01.CIR.102.1.21
   Scott R, 2009, DIABETES CARE, V32, P493, DOI 10.2337/dc08-1543
   Tian F, 2019, CLIN CHIM ACTA, V490, P147, DOI 10.1016/j.cca.2019.01.004
   Varbo A, 2018, CLIN CHEM, V64, P219, DOI 10.1373/clinchem.2017.279463
   Varbo A, 2015, CLIN CHEM, V61, P533, DOI 10.1373/clinchem.2014.234146
   Varbo A, 2013, J AM COLL CARDIOL, V61, P427, DOI 10.1016/j.jacc.2012.08.1026
   White KT, 2015, CLIN CHEM, V61, P1156, DOI 10.1373/clinchem.2015.241752
   Xu J, 2019, LIPIDS HEALTH DIS, V18, DOI 10.1186/s12944-019-1146-9
   Zhao SP, 2004, CIRCULATION, V110, P915, DOI 10.1161/01.CIR.0000139985.81163.CE
   Zhao SP, 2001, CORONARY ARTERY DIS, V12, P561, DOI 10.1097/00019501-200111000-00006
   Zhao YH, 2017, MEDICINE, V96, DOI 10.1097/MD.0000000000006104
   Zhu JR, 2018, J GERIATR CARDIOL, V15, P1, DOI 10.11909/j.issn.1671-5411.2018.01.011
   ZILVERSMIT DB, 1979, CIRCULATION, V60, P473, DOI 10.1161/01.CIR.60.3.473
NR 39
TC 1
Z9 1
U1 1
U2 2
PU FRONTIERS MEDIA SA
PI LAUSANNE
PA AVENUE DU TRIBUNAL FEDERAL 34, LAUSANNE, CH-1015, SWITZERLAND
SN 2297-055X
J9 FRONT CARDIOVASC MED
JI Front. Cardiovasc. Med.
PD SEP 24
PY 2021
VL 8
AR 736059
DI 10.3389/fcvm.2021.736059
PG 9
WC Cardiac & Cardiovascular Systems
WE Science Citation Index Expanded (SCI-EXPANDED)
SC Cardiovascular System & Cardiology
GA WE8RI
UT WOS:000705886100001
PM 34631833
OA gold, Green Published
DA 2022-11-10
ER

PT J
AU Fujihara, K
   Sugawara, A
   Heianza, Y
   Sairenchi, T
   Irie, F
   Iso, H
   Doi, M
   Shimano, H
   Watanabe, H
   Sone, H
   Ota, H
AF Fujihara, Kazuya
   Sugawara, Ayumi
   Heianza, Yoriko
   Sairenchi, Toshimi
   Irie, Fujiko
   Iso, Hiroyasu
   Doi, Mikio
   Shimano, Hitoshi
   Watanabe, Hiroshi
   Sone, Hirohito
   Ota, Hitoshi
TI Utility of the Triglyceride Level for Predicting Incident Diabetes
   Mellitus According to the Fasting Status and Body Mass Index Category:
   The Ibaraki Prefectural Health Study
SO JOURNAL OF ATHEROSCLEROSIS AND THROMBOSIS
LA English
DT Article
DE Triglycerides; Diabetes prediction; Fasting status
ID DENSITY-LIPOPROTEIN CHOLESTEROL; CORONARY-HEART-DISEASE; IMPAIRED
   GLUCOSE-TOLERANCE; INSULIN-RESISTANCE; RISK-FACTORS; NONFASTING
   TRIGLYCERIDES; METABOLIC SYNDROME; NATIVE HAWAIIANS; PREHEPARIN SERUM;
   ASIAN-AMERICANS
AB Aim: The levels of lipids, especially triglycerides (TG), and obesity are associated with diabetes mellitus (DM). Although typically measured in fasting individuals, non-fasting lipid measurements play an important role in predicting future DM. This study compared the predictive efficacy of lipid variables according to the fasting status and body mass index (BMI) category.
   Methods: Data were collected for 39,196 nondiabetic men and 87,980 nondiabetic women 40-79 years of age who underwent health checkups in Ibaraki-Prefecture, Japan in 1993 and were followed through 2007. The hazard ratios (HRs) for DM in relation to sex, the fasting status and BMI were estimated using a Cox proportional hazards model.
   Results: A total of 8,867 participants, 4,012 men and 4,855 women, developed DM during a mean follow-up of 5.5 years. TG was found to be an independent predictor of incident DM in both fasting and non-fasting men and non-fasting women. The multivariable-adjusted HR for DM according to the TG quartile (Q) 4 vs. Q1 was 1.18 (95% confidence interval (CI): 1.05, 1.34) in the non-fasting men with a normal BMI (18.5-24.9). This trend was also observed in the non-fasting women with a normal BMI. That is, the multivariable-adjusted HRs for DM for TG Q2, Q3 and Q4 compared with Q1 were 1.07 (95% CI: 0.94, 1.23), 1.17 (95% CI: 1.03, 1.34) and 1.48 (95% CI: 1.30, 1.69), respectively.
   Conclusions: The fasting and non-fasting TG levels in men and non-fasting TG levels in women are predictive of future DM among those with a normal BMI. Clinicians must pay attention to those individuals at high risk for DM.
C1 [Fujihara, Kazuya; Sugawara, Ayumi; Heianza, Yoriko; Shimano, Hitoshi] Univ Tsukuba, Dept Internal Med, Fac Med, Div Endocrinol & Metab, Tsukuba, Ibaraki, Japan.
   [Fujihara, Kazuya; Sugawara, Ayumi; Irie, Fujiko; Sone, Hirohito] Ibaraki Prefectural Off, Dept Hlth & Welf, Mito, Ibaraki, Japan.
   [Fujihara, Kazuya; Sugawara, Ayumi; Heianza, Yoriko; Sone, Hirohito] Niigata Univ, Fac Med, Dept Hematol Endocrinol & Metab, Niigata 9518510, Japan.
   [Sairenchi, Toshimi] Dokkyo Med Univ, Sch Med, Dept Publ Hlth, Shimotugagun Mibu, Tochigi, Japan.
   [Iso, Hiroyasu] Osaka Univ, Grad Sch Med, Dept Social & Environm Med, Suita, Osaka, Japan.
   [Doi, Mikio] Ibaraki Prefectural Govt, Dept Hlth & Social Serv, Mito, Ibaraki, Japan.
   [Watanabe, Hiroshi] Ibaraki Hlth Serv Assoc, Mito, Ibaraki, Japan.
RP Sone, H (corresponding author), Niigata Univ, Fac Med, Dept Internal Med, 1-754 Asahimachi, Niigata 9518510, Japan.
EM sone@med.niigata-u.ac.jp
RI Heianza, Yoriko/M-5716-2017; Sone, Hirohito/ABC-9346-2021; Shimano,
   Hitoshi/AAI-5648-2020; Shimano, Hitoshi/V-1761-2019
OI Heianza, Yoriko/0000-0002-0957-9309; Sone, Hirohito/0000-0003-1263-2817;
   Shimano, Hitoshi/0000-0002-5562-5572; Iso, Hiroyasu/0000-0002-9241-7289;
   Sairenchi, Toshimi/0000-0001-8896-6501
FU Ministry of Health, Labour and Welfare, Japan; Japan Society for the
   Promotion of Science (JSPS); Japan Cardiovascular Research Foundation;
   Grants-in-Aid for Scientific Research [14J30007] Funding Source: KAKEN
FX This work was supported in part by the Ministry of Health, Labour and
   Welfare, Japan. Dr. Sone is a recipient of a Grant-in-Aid for Scientific
   Research from the Japan Society for the Promotion of Science (JSPS).
   This work was also financially supported by the Japan Cardiovascular
   Research Foundation and Ministry of Health Labour and Welfare, Japan.
   However, the sponsors had no role in the study design, data collection,
   analysis or interpretation, writing of the report or the decision to
   submit the article for publication. The authors also thank Ms. Masami
   Haga for her excellent secretarial assistance.
CR Abdullah A, 2010, DIABETES RES CLIN PR, V89, P309, DOI 10.1016/j.diabres.2010.04.012
   Alberti KGMM, 2009, CIRCULATION, V120, P1640, DOI 10.1161/CIRCULATIONAHA.109.192644
   Amer Diabet Assoc, 2014, DIABETES CARE, V37, pS14, DOI 10.2337/dc14-S014
   Bansal S, 2007, JAMA-J AM MED ASSOC, V298, P309, DOI 10.1001/jama.298.3.309
   Beaumier-Gallon G, 2001, AM J CLIN NUTR, V73, P870
   Danaei G, 2011, LANCET, V378, P31, DOI 10.1016/S0140-6736(11)60679-X
   De Backer G, 2003, EUR HEART J, V24, P1601, DOI 10.1016/S0195-668X(03)00347-6
   DELONG ER, 1988, BIOMETRICS, V44, P837, DOI 10.2307/2531595
   Di Angelantonio E, 2009, JAMA-J AM MED ASSOC, V302, P1993, DOI 10.1001/jama.2009.1619
   Dotevall A, 2004, DIABETIC MED, V21, P615, DOI 10.1111/j.1464-5491.2004.01189.x
   Fox CS, 2007, CIRCULATION, V115, P1544, DOI 10.1161/CIRCULATIONAHA.106.658948
   Freiberg JJ, 2008, JAMA-J AM MED ASSOC, V300, P2142, DOI 10.1001/jama.2008.621
   FUJIMOTO WY, 1989, DIABETES RES CLIN PR, V6, P121, DOI 10.1016/0168-8227(89)90116-2
   Gasevic D, 2012, METABOLISM, V61, P583, DOI 10.1016/j.metabol.2011.09.009
   Gaziano JM, 2012, ARCH INTERN MED, V172, P1705, DOI 10.1001/jamainternmed.2013.1771
   Ginsberg HN, 2005, ARCH MED RES, V36, P232, DOI 10.1016/j.arcmed.2005.01.005
   Grundy SM, 2002, CIRCULATION, V106, P3143, DOI 10.1161/circ.106.25.3143
   Hadaegh F, 2010, LIPIDS HEALTH DIS, V9, DOI 10.1186/1476-511X-9-85
   Haffner SM, 2000, CIRCULATION, V101, P975, DOI 10.1161/01.CIR.101.9.975
   HAFFNER SM, 1990, JAMA-J AM MED ASSOC, V263, P2893, DOI 10.1001/jama.263.21.2893
   He S, 2012, METABOLISM, V61, P30, DOI 10.1016/j.metabol.2011.05.007
   Hoyer D, 2011, DIABETOLOGIA, V54, P2795, DOI 10.1007/s00125-011-2275-5
   Hsu WC, 2012, DIABETES CARE, V35, P1189, DOI 10.2337/dc12-0212
   Ishikawa M, 2008, J LIPID RES, V49, P2524, DOI 10.1194/jlr.M800238-JLR200
   Iso H, 2001, AM J EPIDEMIOL, V153, P490, DOI 10.1093/aje/153.5.490
   Khera AV, 2012, ARCH INTERN MED, V172, P1710, DOI 10.1001/2013.jamainternmed.263
   Kim-Dorner SJ, 2010, METABOLISM, V59, P299, DOI 10.1016/j.metabol.2009.07.027
   Kimm H, 2010, CIRC J, V74, P931, DOI 10.1253/circj.CJ-09-0571
   King GL, 2012, DIABETES CARE, V35, P1181, DOI 10.2337/dc12-0210
   Ley SH, 2012, DIABETES OBES METAB, V14, P821, DOI 10.1111/j.1463-1326.2012.01607.x
   McLaughlin T, 2003, ANN INTERN MED, V139, P802, DOI 10.7326/0003-4819-139-10-200311180-00007
   MCPHILLIPS JB, 1990, AM J EPIDEMIOL, V131, P443, DOI 10.1093/oxfordjournals.aje.a115519
   Miyashita Y, 2002, DIABETES RES CLIN PR, V56, P181, DOI 10.1016/S0168-8227(01)00369-2
   Morimoto A, 2013, DIABETOLOGIA, V56, P1671, DOI 10.1007/s00125-013-2932-y
   MYKKANEN L, 1993, DIABETOLOGIA, V36, P553, DOI 10.1007/BF02743273
   Njolstad I, 1998, AM J EPIDEMIOL, V147, P49
   Nordestgaard BG, 2007, JAMA-J AM MED ASSOC, V298, P299, DOI 10.1001/jama.298.3.299
   Palaniappan LP, 2011, INT J OBESITY, V35, P393, DOI 10.1038/ijo.2010.152
   PERRY IJ, 1995, BRIT MED J, V310, P560, DOI 10.1136/bmj.310.6979.560
   Riccardi G, 2004, CLIN NUTR, V23, P447, DOI 10.1016/j.clnu.2004.02.006
   Saiki A, 2007, DIABETES RES CLIN PR, V76, P93, DOI 10.1016/j.diabres.2006.08.004
   Seidell JC, 2000, BRIT J NUTR, V83, pS5, DOI 10.1017/S000711450000088X
   Sekikawa A, 2000, J DIABETES COMPLICAT, V14, P78, DOI 10.1016/S1056-8727(00)00074-X
   Sidhu D, 2012, ARCH INTERN MED, V172, P1707, DOI 10.1001/archinternmed.2012.3708
   Srikanthan P, 2011, J CLIN ENDOCR METAB, V96, P2898, DOI 10.1210/jc.2011-0435
   Sumner AE, 2005, ARCH INTERN MED, V165, P1395, DOI 10.1001/archinte.165.12.1395
   Trikudanathan S, 2013, METABOLISM, V62, P1448, DOI 10.1016/j.metabol.2013.05.016
   Unger RH, 2001, DIABETES, V50, pS118, DOI 10.2337/diabetes.50.2007.S118
NR 48
TC 14
Z9 14
U1 0
U2 5
PU JAPAN ATHEROSCLEROSIS SOC
PI TOKYO
PA NICHINAI-KAIKAN B1, 3-28-8 HONGO BUNKYO-KU, TOKYO, 113-0033, JAPAN
SN 1340-3478
EI 1880-3873
J9 J ATHEROSCLER THROMB
JI J. Atheroscler. Thromb.
PY 2014
VL 21
IS 11
BP 1152
EP 1169
DI 10.5551/jat.22913
PG 18
WC Peripheral Vascular Disease
WE Science Citation Index Expanded (SCI-EXPANDED)
SC Cardiovascular System & Cardiology
GA AZ7ZQ
UT WOS:000348434800005
PM 25030050
OA Bronze
DA 2022-11-10
ER

PT J
AU Touma, Z
   Gladman, DD
   Ibanez, D
   Urowitz, MB
AF Touma, Zahi
   Gladman, Dafna D.
   Ibanez, Dominique
   Urowitz, Murray B.
TI Ability of non-fasting and fasting triglycerides to predict coronary
   artery disease in lupus patients
SO RHEUMATOLOGY
LA English
DT Article
DE lupus; fasting triglycerides; non-fasting triglycerides; coronary artery
   disease
ID ATHEROSCLEROTIC VASCULAR EVENTS; ISCHEMIC-HEART-DISEASE; RISK-FACTORS;
   ANTICARDIOLIPIN ANTIBODIES; MYOCARDIAL-INFARCTION; REVISED CRITERIA;
   ERYTHEMATOSUS; WOMEN; PREVALENCE; CLASSIFICATION
AB Objectives. To test whether non-fasting and fasting triglyceride (TG) levels differ in individual patients and whether TG (non-fasting and fasting) levels predict coronary artery disease ( CAD) in lupus patients.
   Methods. Using predefined criteria for a patient's inclusion in this study, we identified the first available set of non-fasting and fasting TG measurements on each individual lupus patient seen in the clinic since 1996. We dichotomized TG values as normal/abnormal and determined whether non-fasting and fasting TG levels differ in each individual patient. We determined whether TG levels (non-fasting and fasting) predict CAD in all consecutive lupus patients seen in the clinic since 1973 using time-dependent time-to-event analysis and stepwise reduction analysis.
   Results. Part 1: 514 patients were identified. The time between first non-fasting and fasting TG measurements available was 3.2 months. Examining dichotomized TG values as normal/abnormal, there was concordance between fasting and non-fasting TG in 92% of the visits. Non-fasting TG levels were 0.16 (0.75) higher than fasting TG levels (P < 0.001). Part 2: among 1289 patients, 638 had at least one elevated TG level and the length of follow-up from the first TG level recorded to CAD or last clinic visit was 8.82 years. One hundred and four patients developed CAD. TG (non-fasting and fasting) levels predicted CAD with a hazard ratio of 1.15 (95% CI 1.02, 1.29).
   Conclusions. Although non-fasting TG levels were statistically higher than the fasting TG levels, the clinical significance of this difference is uncertain. TG (non-fasting and fasting) levels can predict CAD in lupus patients.
C1 [Touma, Zahi; Gladman, Dafna D.; Ibanez, Dominique; Urowitz, Murray B.] Univ Toronto, Ctr Prognosis Studies Rheumat Dis, Toronto Western Hosp, Dept Rheumatol,Lupus Clin, Toronto, ON M5T 2S8, Canada.
RP Urowitz, MB (corresponding author), Univ Toronto, Ctr Prognosis Studies Rheumat Dis, Toronto Western Hosp, Dept Rheumatol,Lupus Clin, Room 1E-409,Bathurst St, Toronto, ON M5T 2S8, Canada.
EM m.urowitz@utoronto.ca
RI Touma, Zahi/ABE-7431-2021
OI Touma, Zahi/0000-0001-5177-2076
FU Lupus Ontario Geoff Carr Fellowship; University of Toronto Arthritis
   Centre of Excellence; Lupus Flare Foundation; Arthritis and Autoimmune
   Centre Foundation; Toronto General-Toronto Western Hospital Foundation;
   Smythe Foundation
FX Dr Zahi Touma is a recipient of the Lupus Ontario Geoff Carr Fellowship
   and the University of Toronto Arthritis Centre of Excellence Fellowship.
   The Lupus Clinic is supported by The Lupus Flare Foundation, Arthritis
   and Autoimmune Centre Foundation, Toronto General-Toronto Western
   Hospital Foundation and Smythe Foundation.
CR Bansal S, 2007, JAMA-J AM MED ASSOC, V298, P309, DOI 10.1001/jama.298.3.309
   BOMBARDIER C, 1992, ARTHRITIS RHEUM, V35, P630, DOI 10.1002/art.1780350606
   Borba EF, 1997, LUPUS, V6, P533, DOI 10.1177/096120339700600610
   Bruce IN, 2000, RHEUM DIS CLIN N AM, V26, P257, DOI 10.1016/S0889-857X(05)70138-1
   CARLSON LA, 1972, LANCET, V1, P865
   Esdaile JM, 2001, ARTHRITIS RHEUM, V44, P2331, DOI 10.1002/1529-0131(200110)44:10<2331::AID-ART395>3.0.CO;2-I
   Freiberg JJ, 2008, JAMA-J AM MED ASSOC, V300, P2142, DOI 10.1001/jama.2008.621
   GLADMAN DD, 1987, J RHEUMATOL, V14, P223
   Gladman DD, 2000, J RHEUMATOL, V27, P373
   Goldberg RJ, 2009, J RHEUMATOL, V36, P2454, DOI 10.3899/jrheum.090011
   Hochberg MC, 1997, ARTHRITIS RHEUM, V40, P1725, DOI 10.1002/art.1780400928
   ILOWITE NT, 1988, ARTHRITIS RHEUM, V31, P859, DOI 10.1002/art.1780310706
   Langsted A, 2008, CIRCULATION, V118, P2047, DOI 10.1161/CIRCULATIONAHA.108.804146
   MACGREGOR AJ, 1992, ANN RHEUM DIS, V51, P152, DOI 10.1136/ard.51.2.152
   Manzi S, 1997, AM J EPIDEMIOL, V145, P408
   Manzi S, 1999, ARTHRITIS RHEUM-US, V42, P51, DOI 10.1002/1529-0131(199901)42:1<51::AID-ANR7>3.0.CO;2-D
   Nordestgaard BG, 2007, JAMA-J AM MED ASSOC, V298, P299, DOI 10.1001/jama.298.3.299
   Oka R, 2009, J ATHEROSCLER THROMB, V16, P633, DOI 10.5551/jat.406
   PETRI M, 1992, AM J MED, V93, P513, DOI 10.1016/0002-9343(92)90578-Y
   Rahman P, 1999, J RHEUMATOL, V26, P2363
   Sarti C, 2006, J DIABETES COMPLICAT, V20, P121, DOI 10.1016/j.jdiacomp.2005.06.014
   Sarwar N, 2007, CIRCULATION, V115, P450, DOI 10.1161/CIRCULATIONAHA.106.637793
   Stalenhoef AFH, 2008, CURR OPIN LIPIDOL, V19, P355, DOI 10.1097/MOL.0b013e328304b63c
   TAN EM, 1982, ARTHRITIS RHEUM, V25, P1271, DOI 10.1002/art.1780251101
   TIETZ NW, 1995, CLIN GUIDE LAB TESTS, P610
   Touma Z, 2011, LUPUS, V20, P67, DOI 10.1177/0961203310385163
   Touma Z, 2010, LUPUS, V19, P49, DOI 10.1177/0961203309346505
   Urowitz MB, 2010, ARTHRIT CARE RES, V62, P881, DOI 10.1002/acr.20122
   UROWITZ MB, 1976, AM J MED, V60, P221, DOI 10.1016/0002-9343(76)90431-9
   Urowitz MB, 2008, J RHEUMATOL, V35, P2152, DOI 10.3899/jrheum.080214
   Urowitz MB, 2007, J RHEUMATOL, V34, P70
NR 31
TC 20
Z9 20
U1 0
U2 4
PU OXFORD UNIV PRESS
PI OXFORD
PA GREAT CLARENDON ST, OXFORD OX2 6DP, ENGLAND
SN 1462-0324
J9 RHEUMATOLOGY
JI RHEUMATOLOGY
PD MAR
PY 2012
VL 51
IS 3
BP 528
EP 534
DI 10.1093/rheumatology/ker339
PG 7
WC Rheumatology
WE Science Citation Index Expanded (SCI-EXPANDED)
SC Rheumatology
GA 899BW
UT WOS:000300789000018
PM 22120460
OA Bronze
DA 2022-11-10
ER

PT J
AU Kolovou, GD
   Watts, GF
   Mikhailidis, DP
   Perez-Martinez, P
   Mora, S
   Bilianou, H
   Panotopoulos, G
   Katsiki, N
   Ooi, TC
   Lopez-Miranda, J
   Tybjaerg-Hansen, A
   Tentolouris, N
   Nordestgaard, BG
AF Kolovou, Genovefa D.
   Watts, Gerald F.
   Mikhailidis, Dimitri P.
   Perez-Martinez, Pablo
   Mora, Samia
   Bilianou, Helen
   Panotopoulos, George
   Katsiki, Niki
   Ooi, Teik C.
   Lopez-Miranda, Jose
   Tybjaerg-Hansen, Anne
   Tentolouris, Nicholas
   Nordestgaard, Borge G.
TI Postprandial Hypertriglyceridaemia Revisited in the Era of Non-Fasting
   Lipid Profile Testing: A 2019 Expert Panel Statement, Main Text
SO CURRENT VASCULAR PHARMACOLOGY
LA English
DT Review
DE Postprandial hypertriglyceridaemia; non-fasting triglycerides; remnant
   cholesterol; fat tolerance test; atherosclerotic cardiovascular disease
ID ISCHEMIC-HEART-DISEASE; DENSITY-LIPOPROTEIN CHOLESTEROL;
   TRIGLYCERIDE-RICH LIPOPROTEINS; FATTY LIVER-DISEASE; ALL-CAUSE
   MORTALITY; BEZAFIBRATE INFARCTION PREVENTION; GENETICALLY HYPERLIPIDEMIC
   RABBITS; EUROPEAN ATHEROSCLEROSIS SOCIETY; JOINT CONSENSUS STATEMENT;
   GENOME-WIDE ASSOCIATION
AB Residual vascular risk exists despite the aggressive lowering of Low-Density Lipoprotein Cholesterol (LDL-C). A contributor to this residual risk may be elevated fasting, or non-fasting, levels of Triglyceride (TG)-rich lipoproteins. Therefore, there is a need to establish whethe a standardised Oral Fat Tolerance Test (OFTT) can improve atherosclerotic Cardiovascular (CV) Disease (ASCVD) risk prediction in addition to a fasting or non-fasting lipid profile.
   An expert panel considered the role of postprandial hypertriglyceridaemia (as represented by an OFTT) in predicting ASCVD. The panel updated its 2011 statement by considering new studies and various patient categories. The recommendations are based on expert opinion since no strict endpoint trials have been performed.
   Individuals with fasting TG concentration <1 mmol/L (89 mg/dL) commonly do not have an abnormal response to an OFTT. In contrast, those with fasting TG concentration >= 2 mmol/L (175 mg/dL) or non-fasting >= 2.3 mmol/L (200 mg/dL) will usually have an abnormal response. We recommend considering postprandial hypertriglyceridaemia testing when fasting TG concentrations and non-fasting TG concentrations are 1-2 mmol/L (89-175 mg/dL) and 1.3-2.3 mmol/L (115-200 mg/dL), respectively as an additional investigation for metabolic risk prediction along with other risk factors (obesity, current tobacco abuse, metabolic syndrome, hypertension, and diabetes mellitus). The panel proposes that an abnormal TG response to an OFTT (consisting of 75 g fat, 25 g carbohydrate and 10 g proteins) is >2.5 mmol/L (220 mg/dL).
   Postprandial hypertriglyceridaemia is an emerging factor that may contribute to residual CV risk. This possibility requires further research. A standardised OFTT will allow comparisons between investigational studies. We acknowledge that the OFTT will be mainly used for research to further clarify the role of TG in relation to CV risk. For routine practice, there is a considerable support for the use of a single non-fasting sample.
C1 [Kolovou, Genovefa D.] Onassis Cardiac Surg Ctr, Cardiol Dept, 356 Sygrou Ave, Athens 17674, Greece.
   [Kolovou, Genovefa D.] Onassis Cardiac Surg Ctr, LDL Apheresis Unit, 356 Sygrou Ave, Athens 17674, Greece.
   [Watts, Gerald F.] Univ Western Australia, Fac Hlth & Med Sci, Lipid Disorders Clin, Dept Cardiol,Royal Perth Hosp,Sch Med, Crawley, Australia.
   [Mikhailidis, Dimitri P.] UCL, Med Sch, Royal Free Hosp Campus, Dept Clin Biochem, London, England.
   [Perez-Martinez, Pablo; Lopez-Miranda, Jose] Univ Cordoba, IMIBIC Reina Sofia Univ Hosp, Lipid & Atherosclerosis Unit, Madrid, Spain.
   [Perez-Martinez, Pablo; Lopez-Miranda, Jose] Inst Salud Carlos III, CIBER Fisiopatol Obesidad & Nutr CIBEROBN, Madrid, Spain.
   [Mora, Samia] Harvard Med Sch, Brigham & Womens Hosp, Div Prevent Med, Ctr Lipid Metabol, Boston, MA USA.
   [Mora, Samia] Harvard Med Sch, Brigham & Womens Hosp, Div Cardiovasc Med, Ctr Lipid Metabol, Boston, MA USA.
   [Bilianou, Helen] Tzanio Hosp, Dept Cardiol, Piraeus, Greece.
   [Panotopoulos, George] Hygeia Hosp, Dept Obes & Metab, Athens, Greece.
   [Katsiki, Niki] AHEPA Univ Hosp, Diabet Ctr, Div Endocrinol Metab, Dept Internal Med 1, Thessaloniki, Greece.
   [Ooi, Teik C.] Univ Ottawa, Ottawa Hosp Res Inst, Div Endocrinol & Metab, Dept Med, Ottawa, ON, Canada.
   [Tybjaerg-Hansen, Anne] Univ Copenhagen, Fac Hlth & Med Sci, Copenhagen Univ Hosp, Dept Clin Biochem,Righosp, Copenhagen, Denmark.
   [Tentolouris, Nicholas] Natl & Kapodistrian Univ Athens, Laiko Gen Hosp, Med Sch, Dept Propaedeut Internal Med 1, Athens, Greece.
   [Nordestgaard, Borge G.] Univ Copenhagen, Fac Hlth & Med Sci, Copenhagen Univ Hosp, Dept Clin Biochem,Herlev & Gentofte Hosp, Copenhagen, Denmark.
RP Kolovou, GD (corresponding author), Onassis Cardiac Surg Ctr, Cardiol Dept, 356 Sygrou Ave, Athens 17674, Greece.; Kolovou, GD (corresponding author), Onassis Cardiac Surg Ctr, LDL Apheresis Unit, 356 Sygrou Ave, Athens 17674, Greece.
EM genovefa@kolovou.com
RI TENTOLOURIS, NIKOLAOS/AAH-6231-2019; Nordestgaard, Borge
   Gronne/ABF-1310-2020; Mikhailidis, Dimitri P/A-1869-2013
OI TENTOLOURIS, NIKOLAOS/0000-0003-0615-2534; Mikhailidis, Dimitri
   P/0000-0002-9566-2263; Watts, Gerald/0000-0003-2276-1524; Lopez-Miranda,
   Jose/0000-0002-8844-0718; Nordestgaard, Borge/0000-0002-1954-7220
FU Amgen; Regeneron; Sanofi; MSD; Astra-Zeneca; Libytec; Novo Nordisk;
   Sanofi-Aventis; Novartis; AstraZeneca; Boehringer Ingelheim; GSK;
   Angelini; Vianex; Elli Lilly; Trigocare; Petsiavas; ELPEN; Roche;
   Abbott; National Health Institutes (NIH) [K24 HL136852, R01 HL134811,
   R01 DK112940]; Bristol-Myers Squibb/AstraZeneca; Merck Sharp Dohme;
   Ferrer; Esteve; GlaxoSmithKline; Pfizer; Janssen-Cilag; Aegerion; Ionis;
   Kowa; Denka Seiken; Lilly; NATIONAL HEART, LUNG, AND BLOOD INSTITUTE
   [K24HL136852] Funding Source: NIH RePORTER
FX GFW has received research and educational grants from Amgen, Regeneron,
   Sanofi, and has served on their corresponding advisory boards; he has
   also accepted travel support to conferences from KOWA and MSD. DPM has
   given talks and attended conferences sponsored by MSD, Astra-Zeneca and
   Libytec. NT has given talks, attended conferences and participated in
   trials sponsored by Novo Nordisk, Sanofi-Aventis, Novartis, AstraZeneca,
   Boehringer Ingelheim, MSD, GSK, Angelini, Vianex, Elli Lilly, Trigocare,
   Petsiavas, and ELPEN. GK, and HB have given talks, attended conferences
   and participated in trials sponsored by Amgen, Angelini, MSD, Lilly,
   Vianex and Sanofi-Aventis and have also accepted travel support to
   conferences from Amgen, Sanofi and MSD. GP has given talks, attended
   conferences and participated in trials sponsored by Roche, GSK, Abbott,
   Sanofi-Aventis, MSD, Vianex and ELPEN. NK, has given talks, attended
   conferences and participated in trials sponsored by Amgen, Angelini,
   AstraZeneca, Boehringer Ingelheim, MSD, Novartis, Novo Nordisk and
   Sanofi. SM, received research grant support from Atherotech Diagnostics
   for research outside the current work, from the National Health
   Institutes (NIH grants K24 HL136852, R01 HL134811, R01 DK112940), and
   served as a consultant to Lilly, Pfizer, Amgen, and Quest Diagnostics.
   PPM has given talks and participated in trials sponsored by
   Bristol-Myers Squibb/AstraZeneca, Merck Sharp & Dohme, Boehringer
   Ingelheim, Eli Lilly, Novartis, Ferrer, Esteve, GlaxoSmithKline, Pfizer,
   Janssen-Cilag, Amgen and Sanofi. JLM has given talks and participated in
   trials sponsored by Bristol-Myers Squibb/AstraZeneca, Merck Sharp &
   Dohme, Novartis, Ferrer, Esteve, GlaxoSmithKline, Pfizer, Janssen-Cilag,
   Amgen and Sanofi. TCO has served on advisory boards of Amgen, Sanofi and
   Aegerion and given talks sponsored by Amgen and Aegerion. AT-H has no
   conflicts of interest. BGN has consulted, given talks and/or
   participated in the trials sponsored by AstraZeneca, Sanofi, Regeneron,
   Ionis, Amgen, Kowa and Denka Seiken.
CR Adiels M, 2006, DIABETOLOGIA, V49, P755, DOI 10.1007/s00125-005-0125-z
   Alcala-Diaz JF, 2014, PLOS ONE, V9, DOI 10.1371/journal.pone.0096297
   An P, 2014, HUM GENET, V133, P919, DOI 10.1007/s00439-014-1435-3
   Anderson TJ, 2016, CAN J CARDIOL, V32, P1263, DOI 10.1016/j.cjca.2016.07.510
   Arbel Y, 2016, CARDIOVASC DIABETOL, V15, DOI 10.1186/s12933-016-0332-6
   Aslam M, 2016, PLOS ONE, V11, DOI 10.1371/journal.pone.0145730
   Athyros VG, 2015, WORLD J GASTROENTERO, V21, P6820, DOI 10.3748/wjg.v21.i22.6820
   Authors/Task Force Members:, 2016, Atherosclerosis, V253, P281, DOI 10.1016/j.atherosclerosis.2016.08.018
   Bansal S, 2007, JAMA-J AM MED ASSOC, V298, P309, DOI 10.1001/jama.298.3.309
   Barter P, 2007, NEW ENGL J MED, V357, P1301, DOI 10.1056/NEJMoa064278
   Benitez-Santana T, 2017, FRONT PHYSIOL, V8, DOI 10.3389/fphys.2017.00280
   Berglund L, 2012, J CLIN ENDOCR METAB, V97, P2969, DOI 10.1210/jc.2011-3213
   Bhatt DL, 2019, NEW ENGL J MED, V380, P11, DOI 10.1056/NEJMoa1812792
   Bibbins-Domingo K, 2016, JAMA-J AM MED ASSOC, V316, P1997, DOI 10.1001/jama.2016.15450
   Boekholdt SM, 2012, JAMA-J AM MED ASSOC, V307, P1302, DOI 10.1001/jama.2012.366
   Boren J, 2016, CURR OPIN LIPIDOL, V27, P473, DOI 10.1097/MOL.0000000000000330
   Boren J, 2014, CLIN CHIM ACTA, V431, P131, DOI 10.1016/j.cca.2014.01.015
   Cannon CP, 2015, NEW ENGL J MED, V372, P2387, DOI 10.1056/NEJMoa1410489
   CARLSON LA, 1988, ACTA MED SCAND, V223, P405
   Chapman MJ, 2011, EUR HEART J, V32, P1345, DOI 10.1093/eurheartj/ehr112
   Cohen JD, 2010, AM J CARDIOL, V106, P969, DOI 10.1016/j.amjcard.2010.05.030
   COHN JS, 1993, J LIPID RES, V34, P2033
   Crosby J, 2014, NEW ENGL J MED, V371, P22, DOI 10.1056/NEJMoa1307095
   Dallinga-Thie GM, 2016, CURR CARDIOL REP, V18, DOI 10.1007/s11886-016-0745-6
   den Hartigh LJ, 2014, AM J PHYSIOL-HEART C, V306, pH109, DOI 10.1152/ajpheart.00137.2013
   Dewey FE, 2017, NEW ENGL J MED, V377, P211, DOI 10.1056/NEJMoa1612790
   Di Angelantonio E, 2009, JAMA-J AM MED ASSOC, V302, P1993, DOI 10.1001/jama.2009.1619
   Do R, 2013, NAT GENET, V45, P1345, DOI 10.1038/ng.2795
   Downs JR, 2015, ANN INTERN MED, V163, P291, DOI 10.7326/M15-0840
   Elam MB, 2017, JAMA CARDIOL, V2, P370, DOI 10.1001/jamacardio.2016.4828
   Enkhmaa B, 2010, CURR DIABETES REP, V10, P61, DOI 10.1007/s11892-009-0088-4
   Faergeman O, 2009, AM J CARDIOL, V104, P459, DOI 10.1016/j.amjcard.2009.04.008
   Ference BA, 2017, EUR HEART J, V38, P2459, DOI 10.1093/eurheartj/ehx144
   Freese EC, 2014, J APPL PHYSIOL, V116, P67, DOI 10.1152/japplphysiol.00623.2013
   Freiberg JJ, 2008, JAMA-J AM MED ASSOC, V300, P2142, DOI 10.1001/jama.2008.621
   Gambino R, 2016, INT J MOL SCI, V17, DOI 10.3390/ijms17040479
   Garber AJ, 2012, HEART FAIL CLIN, V8, P563, DOI 10.1016/j.hfc.2012.06.004
   Gavra P, 2018, CURR VASC PHARMACOL, V16, P385, DOI 10.2174/1570161115666170529084621
   Ginsberg HN, 2010, NEW ENGL J MED, V362, P1563, DOI 10.1056/NEJMoa1001282
   Goldenberg I, 2009, ARCH INTERN MED, V169, P508, DOI 10.1001/archinternmed.2008.584
   Grundy Scott M, 2006, Clin Cornerstone, V8 Suppl 1, pS21, DOI 10.1016/S1098-3597(06)80005-0
   Grundy SM, 2019, J AM COLL CARDIOL, V73, P3168, DOI 10.1016/j.jacc.2018.11.002
   Hegele RA, 2014, LANCET DIABETES ENDO, V2, P655, DOI 10.1016/S2213-8587(13)70191-8
   Helgadottir A, 2016, NAT GENET, V48, P634, DOI 10.1038/ng.3561
   HILL AB, 1965, P ROY SOC MED, V58, P295, DOI 10.1177/003591576505800503
   HPS3 TIMI55-REVEAl Collaborative, 2017, NEW ENGL J MED, V377, P1217, DOI 10.1056/NEJMoa1706444
   Jackson KG, 2012, ATHEROSCLEROSIS, V220, P237, DOI 10.1016/j.atherosclerosis.2011.09.047
   Jackson KG, 2012, ATHEROSCLEROSIS, V220, P22, DOI 10.1016/j.atherosclerosis.2011.08.012
   Jacobson TA, 2015, J CLIN LIPIDOL, V9, P129, DOI 10.1016/j.jacl.2015.02.003
   Jansen H, 2014, EUR HEART J, V35, P1917, DOI 10.1093/eurheartj/ehu208
   Jellinger PS, 2017, ENDOCR PRACT, V23, P479, DOI 10.4158/EP171764.GL
   Jepsen AMK, 2016, CLIN CHEM, V62, P593, DOI 10.1373/clinchem.2015.253757
   Jorgensen AB, 2014, NEW ENGL J MED, V371, P32, DOI 10.1056/NEJMoa1308027
   Jorgensen AB, 2013, EUR HEART J, V34, P1826, DOI 10.1093/eurheartj/ehs431
   Karupaiah T, 2013, J COMMUN HEALTH, V38, P163, DOI 10.1007/s10900-012-9597-1
   Katsiki N, 2016, METABOLISM, V65, P1109, DOI 10.1016/j.metabol.2016.05.003
   Katsiki N, 2014, CURR MED RES OPIN, V30, P121, DOI 10.1185/03007995.2013.842545
   Keech A, 2005, LANCET, V366, P1849, DOI 10.1016/S0140-6736(05)67667-2
   Khera AV, 2017, JAMA-J AM MED ASSOC, V317, P937, DOI 10.1001/jama.2017.0972
   Klempfner R, 2016, CIRC-CARDIOVASC QUAL, V9, P100, DOI 10.1161/CIRCOUTCOMES.115.002104
   Kolovou GD, 2005, POSTGRAD MED J, V81, P358, DOI 10.1136/pgmj.2004.025601
   Kolovou GD, 2007, AM J MED SCI, V333, P362, DOI 10.1097/MAJ.0b013e318065c3a1
   Kolovou GD, 2006, EUR J CARDIOV PREV R, V13, P661, DOI 10.1097/01.hjr.0000224490.10845.26
   Kolovou GD, 2006, J PHARMACOL EXP THER, V318, P1, DOI 10.1124/jpet.106.102269
   Kolovou GD, 2019, CURR VASC PHARMACOL, V17, P538, DOI 10.2174/1570161117999190517115432
   Kolovou GD, 2019, CURR VASC PHARMACOL, V17, P515, DOI 10.2174/1570161117666190503123911
   Kolovou GD, 2011, CURR VASC PHARMACOL, V9, P258
   Kolovou GD, 2011, CURR VASC PHARMACOL, V9, P292
   Langsted A, 2008, CIRCULATION, V118, P2047, DOI 10.1161/CIRCULATIONAHA.108.804146
   Langsted A, 2011, CLIN CHEM, V57, P482, DOI 10.1373/clinchem.2010.157164
   Lauridsen BK, 2018, EUR HEART J, V39, P385, DOI 10.1093/eurheartj/ehx662
   Lawler PR, 2017, J AM HEART ASSOC, V6, DOI 10.1161/JAHA.117.005549
   Leon-Acuna A, 2016, CARDIOVASC DIABETOL, V15, DOI 10.1186/s12933-016-0380-y
   Leung AA, 2016, CAN J CARDIOL, V32, P569, DOI 10.1016/j.cjca.2016.02.066
   Lindman AS, 2010, EUR J EPIDEMIOL, V25, P789, DOI 10.1007/s10654-010-9501-1
   Lonardo A, 2016, METABOLISM, V65, P1136, DOI 10.1016/j.metabol.2015.09.017
   Lozano A, 2012, NUTR METAB CARDIOVAS, V22, P355, DOI 10.1016/j.numecd.2010.07.013
   Mager DR, 2013, JPEN-PARENTER ENTER, V37, P517, DOI 10.1177/0148607112467820
   MANNINEN V, 1988, JAMA-J AM MED ASSOC, V260, P641, DOI 10.1001/jama.260.5.641
   Maraki M, 2011, CLIN NUTR, V30, P852, DOI 10.1016/j.clnu.2011.05.003
   Yubero-Serrano EM, 2013, EXP MOL MED, V45, DOI 10.1038/emm.2013.53
   Matikainen N, 2014, OBESITY, V22, P1854, DOI 10.1002/oby.20781
   Mattes RD, 2009, AM J PHYSIOL-GASTR L, V296, pG365, DOI 10.1152/ajpgi.90591.2008
   Mihas C, 2011, CURR VASC PHARMACOL, V9, P271, DOI 10.2174/157016111795495530
   Mihaylova B, 2012, LANCET, V380, P581, DOI 10.1016/S0140-6736(12)60367-5
   Mikhailidis DP, 2011, CURR VASC PHARMACOL, V9, P531
   Miller M, 2011, CIRCULATION, V123, P2292, DOI 10.1161/CIR.0b013e3182160726
   Mohanlal N, 2004, DIABETES CARE, V27, P89, DOI 10.2337/diacare.27.1.89
   Monfort-Pires M, 2016, NUTRIENTS, V8, DOI 10.3390/nu8090580
   Mora S, 2015, CIRCULATION, V132, P2220, DOI 10.1161/CIRCULATIONAHA.115.016857
   Mora S, 2012, CIRCULATION, V125, P1979, DOI 10.1161/CIRCULATIONAHA.111.088591
   MURPHY MC, 1995, EUR J CLIN NUTR, V49, P579
   Musso G, 2005, HEPATOLOGY, V42, P1175, DOI 10.1002/hep.20896
   Musso G, 2003, HEPATOLOGY, V37, P909, DOI 10.1053/jhep.2003.50132
   Musso G, 2011, ANN MED, V43, P617, DOI 10.3109/07853890.2010.518623
   National Institute for Health and Care Excellence (NICE), 2014, CLIN GUID CG181 LIP
   Ng DS, 2013, CAN J DIABETES, V37, P319, DOI 10.1016/j.jcjd.2013.07.062
   Nichols GA, 2018, J CLIN ENDOCR METAB, V103, P3019, DOI 10.1210/jc.2018-00470
   Niederwanger A, 2014, AM J CLIN NUTR, V100, P1222, DOI 10.3945/ajcn.114.092023
   Nordestgaard BG, 1997, CIRCULATION, V96, P1737, DOI 10.1161/01.CIR.96.6.1737
   NORDESTGAARD BG, 1992, ARTERIOSCLER THROMB, V12, P6, DOI 10.1161/01.ATV.12.1.6
   NORDESTGAARD BG, 1995, ARTERIOSCL THROM VAS, V15, P534, DOI 10.1161/01.ATV.15.4.534
   Nordestgaard BG, 2007, JAMA-J AM MED ASSOC, V298, P299, DOI 10.1001/jama.298.3.299
   Nordestgaard BG, 2017, J AM COLL CARDIOL, V70, P1637, DOI 10.1016/j.jacc.2017.08.006
   Nordestgaard BG, 2016, CLIN CHEM, V62, P930, DOI 10.1373/clinchem.2016.258897
   Nordestgaard BG, 2016, CIRC RES, V118, P547, DOI 10.1161/CIRCRESAHA.115.306249
   Nordestgaard BG, 2014, LANCET, V384, P626, DOI 10.1016/S0140-6736(14)61177-6
   Nordestgaard Borge G, 2009, Ugeskr Laeger, V171, P1093
   Ooi EMM, 2015, NUTRIENTS, V7, P4416, DOI 10.3390/nu7064416
   Ooi TC, 2011, CURR VASC PHARMACOL, V9, P302
   Packard CJ, 2015, CURR OPIN LIPIDOL, V26, P572, DOI 10.1097/MOL.0000000000000230
   Pare G, 2010, LANCET, V375, P1584, DOI 10.1016/S0140-6736(10)60659-9
   Pavlidis AN, 2010, ARCH MED SCI, V6, P879, DOI 10.5114/aoms.2010.19295
   Perez-Caballero AI, 2013, ATHEROSCLEROSIS, V226, P258, DOI 10.1016/j.atherosclerosis.2012.10.052
   Perez-Martinez P, 2016, J CLIN LIPIDOL, V10, P1163, DOI 10.1016/j.jacl.2016.05.009
   Perez-Martinez P, 2014, EUR J CLIN INVEST, V44, P1053, DOI 10.1111/eci.12339
   Piepoli MF, 2016, EUR HEART J, V37, P2315, DOI 10.1093/eurheartj/ehw106
   Pirillo A, 2014, CURR MED RES OPIN, V30, P1489, DOI 10.1185/03007995.2014.909394
   Pollin TI, 2008, SCIENCE, V322, P1702, DOI 10.1126/science.1161524
   Purcell R, 2014, AM J CLIN NUTR, V100, P1019, DOI 10.3945/ajcn.114.091223
   Reyes-Soffer G, 2013, DIABETES CARE, V36, P422, DOI 10.2337/dc11-2556
   Ridker PM, 2017, NEW ENGL J MED, V377, P1119, DOI 10.1056/NEJMoa1707914
   Ridker PM, 2017, NEW ENGL J MED, V376, P1527, DOI 10.1056/NEJMoa1701488
   RIFAI N, 2006, TIETZ TXB CLIN CHEM, P903
   Rosenson RS, 2014, J AM COLL CARDIOL, V64, P2525, DOI 10.1016/j.jacc.2014.09.042
   Rosenson RS, 2010, CARDIOVASC DRUG THER, V24, P439, DOI 10.1007/s10557-010-6264-6
   Rubins HB, 1999, NEW ENGL J MED, V341, P410, DOI 10.1056/NEJM199908053410604
   Ryan MF, 2013, AM J CLIN NUTR, V97, P261, DOI 10.3945/ajcn.112.047936
   Sabatine MS, 2017, NEW ENGL J MED, V376, P1713, DOI [10.1056/NEJMoa1615664, 10.4997/JRCPE.2017.212]
   Sarwar N, 2007, CIRCULATION, V115, P450, DOI 10.1161/CIRCULATIONAHA.106.637793
   Sarwar N, 2010, LANCET, V375, P1634, DOI 10.1016/S0140-6736(10)60545-4
   Scartezini M, 2017, ARQ BRAS CARDIOL, V108, P195, DOI 10.5935/abc.20170039
   Schlesinger Z, 2000, CIRCULATION, V102, P21, DOI 10.1161/01.CIR.102.1.21
   SCHNEEMAN BO, 1993, P NATL ACAD SCI USA, V90, P2069, DOI 10.1073/pnas.90.5.2069
   Scott R, 2009, DIABETES CARE, V32, P493, DOI 10.2337/dc08-1543
   SHAIKH M, 1991, ARTERIOSCLER THROMB, V11, P569, DOI 10.1161/01.ATV.11.3.569
   SHEN BW, 1977, P NATL ACAD SCI USA, V74, P837, DOI 10.1073/pnas.74.3.837
   Shia WC, 2011, BMC GENOMICS, V12, DOI 10.1186/1471-2164-12-S3-S23
   Simon TG, 2016, DIGEST DIS SCI, V61, P3425, DOI 10.1007/s10620-016-4330-z
   Simundic AM, 2014, CLIN CHIM ACTA, V432, P33, DOI 10.1016/j.cca.2013.11.008
   Slivkoff-Clark KM, 2012, NUTR METAB, V9, DOI 10.1186/1743-7075-9-9
   Stampfer MJ, 1996, JAMA-J AM MED ASSOC, V276, P882, DOI 10.1001/jama.276.11.882
   Stitziel NO, 2017, J AM COLL CARDIOL, V69, P2054, DOI 10.1016/j.jacc.2017.02.030
   Stone NJ, 2014, CIRCULATION, V129, pS1, DOI 10.1161/01.cir.0000437738.63853.7a
   Teng KT, 2015, ATHEROSCLEROSIS, V242, P281, DOI 10.1016/j.atherosclerosis.2015.07.003
   Tentolouris N, 2007, J LIPID RES, V48, P218, DOI 10.1194/jlr.M600367-JLR200
   Thomsen M, 2014, CLIN CHEM, V60, P737, DOI 10.1373/clinchem.2013.219881
   Timlin MT, 2005, AM J CLIN NUTR, V81, P35
   Toth PP, 2016, VASC HEALTH RISK MAN, V12, DOI 10.2147/VHRM.S104369
   Tsetsonis NV, 1997, AM J CLIN NUTR, V65, P525, DOI 10.1093/ajcn/65.2.525
   Tushuizen ME, 2010, ATHEROSCLEROSIS, V211, P308, DOI 10.1016/j.atherosclerosis.2010.02.002
   Valdivielso P, 2010, CLIN CHIM ACTA, V411, P433, DOI 10.1016/j.cca.2009.12.022
   Vallejo-Vaz AJ, 2018, CIRCULATION, V138, P770, DOI 10.1161/CIRCULATIONAHA.117.032318
   Varbo A, 2018, CLIN CHEM, V64, P219, DOI 10.1373/clinchem.2017.279463
   Varbo A, 2015, CLIN CHEM, V61, P533, DOI 10.1373/clinchem.2014.234146
   Varbo A, 2015, CIRC RES, V116, P665, DOI 10.1161/CIRCRESAHA.116.304846
   Varbo A, 2014, PHARMACOL THERAPEUT, V141, P358, DOI 10.1016/j.pharmthera.2013.11.008
   Varbo A, 2013, CIRCULATION, V128, P1298, DOI 10.1161/CIRCULATIONAHA.113.003008
   Varbo A, 2013, J AM COLL CARDIOL, V61, P427, DOI 10.1016/j.jacc.2012.08.1026
   Vors C, 2013, AM J CLIN NUTR, V97, P23, DOI 10.3945/ajcn.112.043976
   Weissglas-Volkov D, 2013, J MED GENET, V50, P298, DOI 10.1136/jmedgenet-2012-101461
   White KT, 2015, CLIN CHEM, V61, P1156, DOI 10.1373/clinchem.2015.241752
   Willer CJ, 2013, NAT GENET, V45, P1274, DOI 10.1038/ng.2797
   Wittrup HH, 1997, J CLIN INVEST, V99, P1606, DOI 10.1172/JCI119323
   Wittrup HH, 1999, CIRCULATION, V99, P2901, DOI 10.1161/01.CIR.99.22.2901
   Wojczynski MK, 2015, METABOLISM, V64, P1359, DOI 10.1016/j.metabol.2015.07.001
   ZILVERSMIT DB, 1979, CIRCULATION, V60, P473, DOI 10.1161/01.CIR.60.3.473
NR 167
TC 25
Z9 24
U1 1
U2 11
PU BENTHAM SCIENCE PUBL LTD
PI SHARJAH
PA EXECUTIVE STE Y-2, PO BOX 7917, SAIF ZONE, 1200 BR SHARJAH, U ARAB
   EMIRATES
SN 1570-1611
EI 1875-6212
J9 CURR VASC PHARMACOL
JI Current Vascular Pharmacology
PY 2019
VL 17
IS 5
BP 498
EP 514
DI 10.2174/1570161117666190507110519
PG 17
WC Pharmacology & Pharmacy; Peripheral Vascular Disease
WE Science Citation Index Expanded (SCI-EXPANDED)
SC Pharmacology & Pharmacy; Cardiovascular System & Cardiology
GA IM6CU
UT WOS:000478081500010
PM 31060488
DA 2022-11-10
ER

PT J
AU Fatima, S
   Ijaz, A
   bin Sharif, T
   Khan, DA
   Siddique, A
AF Fatima, Safia
   Ijaz, Aamir
   bin Sharif, Tariq
   Khan, Dilshad Ahmad
   Siddique, Amer
TI Accuracy of Non-Fasting Lipid Profile for the Assessment of Lipoprotein
   Coronary Risk
SO JCPSP-JOURNAL OF THE COLLEGE OF PHYSICIANS AND SURGEONS PAKISTAN
LA English
DT Article
DE Non-Fasting lipid profile; Lipoprotein coronary risk; High Density
   Lipoprotein Cholesterol (HDL-C); Non-HDL-C
ID CARDIOVASCULAR-DISEASE; CHOLESTEROL; HYPERCHOLESTEROLEMIA;
   APOLIPOPROTEINS; ATORVASTATIN; SIMVASTATIN; PREVENTION; PREDICTION; TIME
AB Objective:: To determine the diagnostic accuracy of non-fasting lipid profile in the diagnosis of hyperlipidemia, taking fasting lipid profile as gold standard, in adult population.
   Study Design: Cross-sectional validation study.
   Place and Duration of Study: Department of Chemical Pathology and Endocrinology, Armed Forces Institute of Pathology, Rawalpindi, from July to December 2014.
   Methodology: One hundred seventy-five adult patients coming for fasting lipid profile were included; their non-fasting samples were taken on the next day. Patients on anti-cholesterol treatment and indoor patients were excluded. Total cholesterol (TC), high density lipoprotein-cholestrol (HDL-C), and triglycerides were measured by direct enzymatic colorimetric method by Modular p-800 (R). Low density lipoprotein-cholesterol (LDL-C) was calculated by Friedewald's formula, but when triglyceride was greater than 4.5 mmol/l, then LDL-C was measured directly by homogenous enzymatic colorimetric method. Non-HDL-C was calculated by simple equation, i.e. TC-HDL-C.
   Results: Non-fasting lipid profile had 93% specificity, 51% sensitivity, 94% positive predictive value and 49% negative predictive value; and 65% accuracy with 7.28 positive likelihood ratio and 0.52 negative likelihood ratio. Non-fasting TC and non-HDL-C were significantly higher than fasting TC and non-HDL-C by mean difference of 0.2 mmol/l each with p=0.001 and p=0.004, respectively. Fasting and non fasting HDL-C are comparable to each other with mean difference of 0.01 mmol/l (p=0.745). Receiver operating curve (ROC) of non-fasting non-HDL-C showed 0.804 (95%Cl (0.738-0.870), (p=0.000) area under the curve (AUC) indicating that it was a significant test for ruling out hyperlipidemia., Bland-Altmann plot showed a significant difference between non-fasting, non-HDL-C and fasting LDL-C and non-fasting, non-HDL-C -0.087540 with bias-0.00109; therefore, these cannot be alternative to each other.
   Conclusion: Diagnostic accuracy of non-fasting lipid profile was found significantly higher than fasting lipid profile (p=0.004) for the assessment of lipoprotein coronary risk on the basis of non-HDL-C, which seemed to be significant test for ruling out hyperlipidemia.
C1 AFIP, Dept Chem Pathol & Endocrinol, Rawalpindi, Pakistan.
   Natl Univ Med Sci, Islamabad, Pakistan.
RP Fatima, S (corresponding author), Armed Forces Inst Pathol AFIP, Dept Chem Pathol, Rawalpindi, Pakistan.
EM sofi_asim@hotmail.com
RI Fatima, Safia/GWZ-2980-2022
CR Anderson TJ, 2013, CAN J CARDIOL, V29, P151, DOI 10.1016/j.cjca.2012.11.032
   Ballantyne CM, 2003, CIRCULATION, V107, P2409, DOI 10.1161/01.CIR.0000068312.21969.C8
   Boekholdt SM, 2012, JAMA-J AM MED ASSOC, V307, P1302, DOI 10.1001/jama.2012.366
   Cleeman JI, 2001, JAMA-J AM MED ASSOC, V285, P2486, DOI 10.1001/jama.285.19.2486
   Craig SR, 2000, J GEN INTERN MED, V15, P395, DOI 10.1046/j.1525-1497.2000.03509.x
   Cui YD, 2001, ARCH INTERN MED, V161, P1413, DOI 10.1001/archinte.161.11.1413
   Davidson MH, 2002, J AM COLL CARDIOL, V40, P2125, DOI 10.1016/S0735-1097(02)02610-4
   Goff Jr DC, 2013, J AM COLL CARDIOL, V11, P5, DOI DOI 10.1016/J.JACC.2013.11.005
   Greenland P, 2010, J AM COLL CARDIOL, V56, pE50, DOI 10.1016/j.jacc.2010.09.001
   Iqbal S. P., 2004, JPMA Journal of the Pakistan Medical Association, V54, P261
   Isaacsohn J, 2003, CLIN CARDIOL, V26, P18, DOI 10.1002/clc.4960260105
   Jafar TH, 2008, HEART, V94, P408, DOI 10.1136/hrt.2007.120774
   Langsted A, 2011, CLIN CHEM, V57, P482, DOI 10.1373/clinchem.2010.157164
   Mendis S, 2014, NAT REV CARDIOL, V11, P276
   Mendis S, 2007, J HYPERTENS, V25, P1578, DOI 10.1097/HJH.0b013e3282861fd3
   Mora S, 2008, CIRCULATION, V118, P993, DOI 10.1161/CIRCULATIONAHA.108.777334
   Nigam PK, 2011, INDIAN J CLIN BIOCHE, V26, P96, DOI 10.1007/s12291-010-0095-x
   Schneck DW, 2003, AM J CARDIOL, V91, P33, DOI 10.1016/S0002-9149(02)02994-6
   Sidhu D, 2012, ARCH INTERN MED, V172, P1707, DOI 10.1001/archinternmed.2012.3708
   Ul Abideen Z, 2013, J PIONEER MED SCI, V3, P101
   von Muhlen D, 2003, AM J CARDIOL, V91, P1311, DOI 10.1016/S0002-9149(03)00319-9
   Wilson PWF, 1998, CIRCULATION, V97, P1837, DOI 10.1161/01.CIR.97.18.1837
   Wong ND, 2014, NAT REV CARDIOL, V11, P276, DOI 10.1038/nrcardio.2014.26
NR 23
TC 5
Z9 6
U1 0
U2 5
PU COLL PHYSICIANS & SURGEONS PAKISTAN
PI KARACHI
PA SEVENTH CENTRAL ST, DEFENCE HOUSING AUTHORITY, KARACHI, 75500, PAKISTAN
SN 1022-386X
EI 1681-7168
J9 JCPSP-J COLL PHYSICI
JI JCPSP-J. Coll. Physicians Surg.
PD DEC
PY 2016
VL 26
IS 12
BP 954
EP 957
PG 4
WC Medicine, General & Internal
WE Science Citation Index Expanded (SCI-EXPANDED)
SC General & Internal Medicine
GA EI5ZZ
UT WOS:000392576100003
PM 28043305
DA 2022-11-10
ER

PT J
AU Nordestgaard, BG
   Langsted, A
   Mora, S
   Kolovou, G
   Baum, H
   Bruckert, E
   Watts, GF
   Sypniewska, G
   Wiklund, O
   Boren, J
   Chapman, MJ
   Cobbaert, C
   Descamps, OS
   von Eckardstein, A
   Kamstrup, PR
   Pulkki, K
   Kronenberg, F
   Remaley, AT
   Rifai, N
   Ros, E
   Langlois, M
AF Nordestgaard, Borge G.
   Langsted, Anne
   Mora, Samia
   Kolovou, Genovefa
   Baum, Hannsjoerg
   Bruckert, Eric
   Watts, Gerald F.
   Sypniewska, Grazyna
   Wiklund, Olov
   Boren, Jan
   Chapman, M. John
   Cobbaert, Christa
   Descamps, Olivier S.
   von Eckardstein, Arnold
   Kamstrup, Pia R.
   Pulkki, Kari
   Kronenberg, Florian
   Remaley, Alan T.
   Rifai, Nader
   Ros, Emilio
   Langlois, Michel
CA European Atherosclerosis Soc EAS
   European Federation Clinical Chem
TI Fasting is not routinely required for determination of a lipid profile:
   clinical and laboratory implications including flagging at desirable
   concentration cut-points-a joint consensus statement from the European
   Atherosclerosis Society and European Federation of Clinical Chemistry
   and Laboratory Medicine
SO EUROPEAN HEART JOURNAL
LA English
DT Article
DE Lipids; Lipoproteins; Cardiovascular disease; Stroke; Reference values;
   Normal values
ID DENSITY-LIPOPROTEIN CHOLESTEROL; ISCHEMIC-HEART-DISEASE;
   GENERAL-POPULATION; FAMILIAL HYPERCHOLESTEROLEMIA; NONFASTING
   TRIGLYCERIDES; CARDIOVASCULAR-DISEASE; ELEVATED LIPOPROTEIN(A);
   MYOCARDIAL-INFARCTION; REMNANT CHOLESTEROL; RISK-FACTOR
AB Aims To critically evaluate the clinical implications of the use of non-fasting rather than fasting lipid profiles and to provide guidance for the laboratory reporting of abnormal non-fasting or fasting lipid profiles.
   Methods and results Extensive observational data, in which random non-fasting lipid profiles have been compared with those determined under fasting conditions, indicate that the maximal mean changes at 1-6 h after habitual meals are not clinically significant [+0.3 mmol/L (26 mg/dL) for triglycerides; -0.2 mmol/L (8 mg/dL) for total cholesterol; -0.2 mmol/L (8 mg/dL) for LDL cholesterol; +0.2 mmol/L (8 mg/dL) for calculated remnant cholesterol; -0.2 mmol/L (8 mg/dL) for calculated non-HDL cholesterol]; concentrations of HDL cholesterol, apolipoprotein A1, apolipoprotein B, and lipoprotein( a) are not affected by fasting/non-fasting status. In addition, non-fasting and fasting concentrations vary similarly over time and are comparable in the prediction of cardiovascular disease. To improve patient compliance with lipid testing, we therefore recommend the routine use of non-fasting lipid profiles, while fasting sampling may be considered when non-fasting triglycerides >5 mmol/L (440 mg/dL). For non-fasting samples, laboratory reports should flag abnormal concentrations as triglycerides >= 2 mmol/L (175 mg/dL), total cholesterol >= 5 mmol/L (190 mg/dL), LDL cholesterol >= 3 mmol/L (115 mg/dL), calculated remnant cholesterol >= 0.9 mmol/L (35 mg/dL), calculated non-HDL cholesterol >= 3.9 mmol/L (150 mg/dL), HDL cholesterol <= 1 mmol/L (40 mg/dL), apolipoprotein A1 <= 1.25 g/L (125 mg/dL), apolipoprotein B >= 1.0 g/L (100 mg/dL), and lipoprotein(a) >= 50 mg/dL (80th percentile); for fasting samples, abnormal concentrations correspond to triglycerides >= 1.7 mmol/L (150 mg/dL). Life-threatening concentrations require separate referral when triglycerides >10 mmol/L (880 mg/dL) for the risk of pancreatitis, LDL cholesterol >13 mmol/L (500 mg/dL) for homozygous familial hypercholesterolaemia, LDL cholesterol >5 mmol/L (190 mg/dL) for heterozygous familial hypercholesterolaemia, and lipoprotein(a) >150 mg/dL (99th percentile) for very high cardiovascular risk.
   Conclusion We recommend that non-fasting blood samples be routinely used for the assessment of plasma lipid profiles. Laboratory reports should flag abnormal values on the basis of desirable concentration cut-points. Non-fasting and fasting measurements should be complementary but not mutually exclusive.
C1 [Nordestgaard, Borge G.; Langsted, Anne; Kamstrup, Pia R.] Univ Copenhagen, Copenhagen Univ Hosp, Herlev & Gentofte Hosp, Dept Clin Biochem, DK-2730 Herlev, Denmark.
   [Mora, Samia] Harvard Univ, Brigham & Womens Hosp, Sch Med, Div Prevent & Cardiovasc Med, Boston, MA 02115 USA.
   [Kolovou, Genovefa] Onassis Cardiac Surg Ctr, Dept Cardiol, Athens, Greece.
   [Baum, Hannsjoerg] Reg Kliniken Holding RKH GmbH, Inst Lab Med Blutdepot & Krankenhaushygiene, Ludwigsburg, Germany.
   [Bruckert, Eric] Pitie Salpetriere Univ Hosp, Paris, France.
   [Watts, Gerald F.] Univ Western Australia, Perth, WA 6009, Australia.
   [Sypniewska, Grazyna] NC Univ, Coll Med, Dept Lab Med, Bydgoszcz, Poland.
   [Wiklund, Olov; Boren, Jan] Sahlgrens Univ Hosp, Gothenburg, Sweden.
   [Chapman, M. John] Pitie Salpetriere Univ Hosp, INSERM, U939, Paris, France.
   [Cobbaert, Christa] Leiden Univ, Med Ctr, Dept Clin Chem & Lab Med, Leiden, Netherlands.
   [Descamps, Olivier S.] Hop Jolimont, Haine St Paul, Belgium.
   [von Eckardstein, Arnold] Univ Zurich Hosp, Inst Clin Chem, CH-8091 Zurich, Switzerland.
   [Pulkki, Kari] Univ Eastern Finland, Dept Clin Chem, Kuopio, Finland.
   [Kronenberg, Florian] Med Univ Innsbruck, Div Genet Epidemiol, Dept Med Genet Mol & Clin Pharmacol, A-6020 Innsbruck, Austria.
   [Remaley, Alan T.] NHLBI, Lipoprotein Metab Sect, Cardiovasc Pulm Branch, NIH, Bldg 10, Bethesda, MD 20892 USA.
   [Rifai, Nader] Harvard Univ, Childrens Hosp, Lab Med, Boston, MA 02115 USA.
   [Ros, Emilio] Hosp Clin Barcelona, Inst Invest Biomed August Pi Sunyer, Dept Endocrinol & Nutr, Lipid Clin, Barcelona, Spain.
   [Ros, Emilio] Inst Salud Carlos III, Ciber Fisiopatol Obesidad & Nutr, Madrid, Spain.
   [Langlois, Michel] Acad Hosp St Jan, Dept Lab Med, Brugge, Belgium.
   [Langlois, Michel] Univ Ghent, B-9000 Ghent, Belgium.
RP Nordestgaard, BG (corresponding author), Univ Copenhagen, Copenhagen Univ Hosp, Herlev & Gentofte Hosp, Dept Clin Biochem, DK-2730 Herlev, Denmark.
EM boerge.nordestgaard@regionh.dk
RI chapman, john/Y-2742-2019; Kronenberg, Florian/B-1736-2008;
   Nordestgaard, Borge Gronne/ABF-1310-2020
OI Kronenberg, Florian/0000-0003-2229-1120; Grazyna,
   Sypniewska/0000-0003-1350-7073; Pulkki, Kari/0000-0003-0690-9883
FU Merck; Roche Diagnostics; Denka Seiken; European Atherosclerosis
   Society; European Federation of Clinical Chemistry and Laboratory
   Medicine; CLINICAL CENTER [ZIACL010303] Funding Source: NIH RePORTER
FX Supported by unrestricted educational grants to EAS and EFLM from Merck,
   Roche Diagnostics, and Denka Seiken. These companies were not present at
   the Joint Consensus Panel meetings, had no role in the design or content
   of the joint consensus statement, and had no right to approve or
   disapprove of the final document. Funding to pay the Open Access
   publication charges for this article was provided by the European
   Atherosclerosis Society and the European Federation of Clinical
   Chemistry and Laboratory Medicine.
CR Bansal S, 2007, JAMA-J AM MED ASSOC, V298, P309, DOI 10.1001/jama.298.3.309
   Chapman MJ, 2011, EUR HEART J, V32, P1345, DOI 10.1093/eurheartj/ehr112
   COHN JS, 1988, CLIN CHEM, V34, P2456
   Cuchel M, 2014, EUR HEART J, V35, P2146, DOI 10.1093/eurheartj/ehu274
   Di Angelantonio E, 2009, JAMA-J AM MED ASSOC, V302, P1993, DOI 10.1001/jama.2009.1619
   Doran B, 2014, CIRCULATION, V130, P546, DOI 10.1161/CIRCULATIONAHA.114.010001
   Freiberg JJ, 2008, JAMA-J AM MED ASSOC, V300, P2142, DOI 10.1001/jama.2008.621
   FRIEDEWALD WT, 1972, CLIN CHEM, V18, P499
   Gaziano JM, 2012, ARCH INTERN MED, V172, P1705, DOI 10.1001/jamainternmed.2013.1771
   Hegele RA, 2014, LANCET DIABETES ENDO, V2, P655, DOI 10.1016/S2213-8587(13)70191-8
   JESSEN RH, 1990, CLIN CHEM, V36, P1372
   Kamstrup PR, 2014, J AM COLL CARDIOL, V63, P470, DOI 10.1016/j.jacc.2013.09.038
   Kamstrup PR, 2009, JAMA-J AM MED ASSOC, V301, P2331, DOI 10.1001/jama.2009.801
   Khera AV, 2012, ARCH INTERN MED, V172, P1710, DOI 10.1001/2013.jamainternmed.263
   Kinpara K, 2011, CLIN CHIM ACTA, V412, P1783, DOI 10.1016/j.cca.2011.05.036
   Klop B, 2011, CLIN CHIM ACTA, V412, P2183, DOI 10.1016/j.cca.2011.08.010
   Kolovou GD, 2011, CURR VASC PHARMACOL, V9, P258
   Langsted A, 2008, CIRCULATION, V118, P2047, DOI 10.1161/CIRCULATIONAHA.108.804146
   Langsted A, 2015, CLIN CHEM, V61, P1123, DOI 10.1373/clinchem.2015.243139
   Langsted A, 2014, ATHEROSCLEROSIS, V234, P95, DOI 10.1016/j.atherosclerosis.2014.01.049
   Langsted A, 2011, CLIN CHEM, V57, P482, DOI 10.1373/clinchem.2010.157164
   Lund SS, 2011, CLIN CHEM, V57, P1336, DOI 10.1373/clinchem.2011.168104
   Martin SS, 2013, JAMA-J AM MED ASSOC, V310, P2061, DOI 10.1001/jama.2013.280532
   Mihas C, 2011, CURR VASC PHARMACOL, V9, P271, DOI 10.2174/157016111795495530
   Miller M, 2011, CIRCULATION, V123, P2292, DOI 10.1161/CIR.0b013e3182160726
   Mora S, 2008, CIRCULATION, V118, P993, DOI 10.1161/CIRCULATIONAHA.108.777334
   Mora S, 2009, CLIN CHEM, V55, P888, DOI 10.1373/clinchem.2008.117929
   Nordestgaard BG, 2007, JAMA-J AM MED ASSOC, V298, P299, DOI 10.1001/jama.298.3.299
   Nordestgaard BG, 2014, LANCET, V384, P626, DOI 10.1016/S0140-6736(14)61177-6
   Nordestgaard BG, 2013, EUR HEART J, V34, P3478, DOI 10.1093/eurheartj/eht273
   Nordestgaard BG, 2010, EUR HEART J, V31, P2844, DOI 10.1093/eurheartj/ehq386
   Nordestgaard Borge G, 2009, Ugeskr Laeger, V171, P1093
   Perk J, 2012, EUR HEART J, V33, P1635, DOI 10.1093/eurheartj/ehs092
   Reiner Z, 2011, EUR HEART J, V32, P1769, DOI [10.1093/eurheartj/ehr158, 10.1016/j.atherosclerosis.2011.06.012]
   RIFAI N, 2006, TIETZ TXB CLIN CHEM, P903
   Sarwar N, 2007, CIRCULATION, V115, P450, DOI 10.1161/CIRCULATIONAHA.106.637793
   Sidhu D, 2012, ARCH INTERN MED, V172, P1707, DOI 10.1001/archinternmed.2012.3708
   Simundic AM, 2014, CLIN CHIM ACTA, V432, P33, DOI 10.1016/j.cca.2013.11.008
   Steiner MJ, 2011, PEDIATRICS, V128, P463, DOI 10.1542/peds.2011-0844
   Stone NJ, 2014, J AM COLL CARDIOL, V63, P2889, DOI 10.1016/j.jacc.2013.11.002
   Tanno K, 2010, CLIN CHIM ACTA, V411, P1774, DOI 10.1016/j.cca.2010.07.034
   Thanassoulis G, 2013, NEW ENGL J MED, V368, P503, DOI 10.1056/NEJMoa1109034
   Varbo A, 2013, CIRCULATION, V128, P1298, DOI 10.1161/CIRCULATIONAHA.113.003008
   Varbo A, 2013, J AM COLL CARDIOL, V61, P427, DOI 10.1016/j.jacc.2012.08.1026
   Watts GF, 2011, CLIN CHEM, V57, P363, DOI 10.1373/clinchem.2010.160093
   White KT, 2015, CLIN CHEM, V61, P1156, DOI 10.1373/clinchem.2015.241752
   Wiegman A, 2015, EUR HEART J, V36, P2425, DOI 10.1093/eurheartj/ehv157
NR 47
TC 255
Z9 268
U1 0
U2 23
PU OXFORD UNIV PRESS
PI OXFORD
PA GREAT CLARENDON ST, OXFORD OX2 6DP, ENGLAND
SN 0195-668X
EI 1522-9645
J9 EUR HEART J
JI Eur. Heart J.
PD JUL 1
PY 2016
VL 37
IS 25
BP 1944
EP 1958
DI 10.1093/eurheartj/ehw152
PG 15
WC Cardiac & Cardiovascular Systems
WE Science Citation Index Expanded (SCI-EXPANDED)
SC Cardiovascular System & Cardiology
GA DQ3TN
UT WOS:000379126000008
PM 27122601
OA Green Published, Green Accepted
DA 2022-11-10
ER

PT J
AU Shimodaira, M
   Hara, M
   Nakajima, S
   Tateishi, T
   Hisata, T
AF Shimodaira, Masanori
   Hara, Masahiro
   Nakajima, Sadao
   Tateishi, Tohru
   Hisata, Toshikazu
TI The utility of body mass index as an indicator for lipid abnormalities
   in non-fasting children
SO JOURNAL OF PEDIATRIC ENDOCRINOLOGY & METABOLISM
LA English
DT Article
DE body mass index; children; lipid; non-fasting; screening
ID DENSITY LIPOPROTEIN CHOLESTEROL; CARDIOVASCULAR RISK; ADOLESCENTS;
   CHILDHOOD; OBESITY; DYSLIPIDEMIA; ASSOCIATION; DISEASE; HEALTH
AB Background: Many studies have reported the association between body mass index (BMI) and fasting lipid profiles in children. However, little information exists about the screening of dyslipidemia in the non-fasted state. This study assessed whether BMI can predict non-fasting lipid abnormalities in children.
   Methods: Using gender-separated analysis, 3895 boys and 3866 girls (aged 11-12 years) were investigated. Total cholesterol (TC), triglyceride (TG) and HDL-cholesterol (HDL-C) were measured, and non-HDL-C (=TC-[HDL-C]) was calculated. A BMI z-score was employed as the weight status. Gender-specific 95th percentiles of TC, TG and non-HDL-C were defined as "elevated", with the 5th percentiles of HDL-C defined as "reduced".
   Results: TG and non-HDL-C were positively, and HDL-C was negatively correlated with the BMI z-score in both genders. Both obese (2 < BMI z-score) and overweight (1 < BMI z-score <= 2) were associated with the risks of elevated TG, non-HDL-C and reduced HDL-C. In both genders, a receiver operating characteristic curve demonstrated that the utility of predicting the above lipid abnormalities was moderate; the areas under the curve ranged from 0.60 to 0.70. The optimal cut-off for the BMI z-score for predicting elevated TG, non-HDL-C and reduced HDL-C were 0.52, 0.55 and 0.51 in boys and 0.34, 0.38 and 0.35 in girls, respectively.
   Conclusions: The BMI could be an indicator of abnormalities of non-fasting TG, non-HDL-C and HDL-C in both genders.
C1 [Shimodaira, Masanori] Iida Municipal Hosp, Dept Internal Med, 438 Yawata Machi, Iida, Nagano 3958502, Japan.
   [Hara, Masahiro] Niino Clin, Anan, Nagano, Japan.
   [Nakajima, Sadao] Nakajima Clin, Shimojo, Nagano, Japan.
   [Tateishi, Tohru] Sukigara Clin, Nagano, Iida, Japan.
   [Hisata, Toshikazu] Hisata Pediat Clin, Nagano, Iida, Japan.
RP Shimodaira, M (corresponding author), Iida Municipal Hosp, Dept Internal Med, 438 Yawata Machi, Iida, Nagano 3958502, Japan.
EM masanori19810813@yahoo.co.jp
CR Bao WH, 1997, JAMA-J AM MED ASSOC, V278, P1749, DOI 10.1001/jama.278.21.1749
   Barlow SE, 2007, PEDIATRICS, V120, pS164, DOI 10.1542/peds.2007-2329C
   Chu NF, 1998, INT J OBESITY, V22, P66, DOI 10.1038/sj.ijo.0800546
   Dai SF, 2014, J PEDIATR-US, V164, P247, DOI 10.1016/j.jpeds.2013.08.069
   Dalili Setila, 2014, Acta Med Iran, V52, P831
   Daniels SR, 2008, PEDIATRICS, V122, P198, DOI 10.1542/peds.2008-1349
   de Onis M, 2007, B WORLD HEALTH ORGAN, V85, P660, DOI 10.2471/BLT.07.043497
   DESPRES JP, 1995, INT J OBESITY, V19, pS76
   Expert Panel on Integrated Guidelines for Cardiovascular Health and Risk Reduction in Children and Adolescents, 2011, Pediatrics, V128 Suppl 5, pS213, DOI 10.1542/peds.2009-2107C
   Grundy SM, 2002, CIRCULATION, V106, P3143, DOI 10.1161/circ.106.25.3143
   Kit BK, 2012, JAMA-J AM MED ASSOC, V308, P591, DOI 10.1001/jama.2012.9136
   Kubo T, 2017, J PEDIATR ENDOCR MET, V30, P77, DOI 10.1515/jpem-2016-0271
   Lee JM, 2009, ARCH PEDIAT ADOL MED, V163, P716, DOI 10.1001/archpediatrics.2009.109
   Plachta-Danielzik S, 2008, BRIT J NUTR, V100, P208, DOI 10.1017/S0007114508882980
   Ribas SA, 2012, NUTR HOSP, V27, P1228, DOI 10.3305/nh.2012.27.4.5798
   Rosenbloom A, 2000, DIABETES CARE, V23, P381
   Rust K F, 1996, Stat Methods Med Res, V5, P283, DOI 10.1177/096228029600500305
   Schaefer EJ, 2001, AM J CARDIOL, V88, P1129, DOI 10.1016/S0002-9149(01)02047-1
   Skinner AC, 2009, PEDIATRICS, V124, pE905, DOI 10.1542/peds.2009-0179
   Srinivasan SR, 2002, PEDIATRICS, V110, DOI 10.1542/peds.110.3.e29
   Steiner MJ, 2011, PEDIATRICS, V128, P463, DOI 10.1542/peds.2011-0844
   Lima SCVC, 2011, NUTR HOSP, V26, P304, DOI [10.1590/S0212-16112011000200010, 10.3305/nh.2011.26.24961]
NR 22
TC 0
Z9 0
U1 0
U2 2
PU WALTER DE GRUYTER GMBH
PI BERLIN
PA GENTHINER STRASSE 13, D-10785 BERLIN, GERMANY
SN 0334-018X
EI 2191-0251
J9 J PEDIATR ENDOCR MET
JI J. Pediatr. Endocrinol. Metab.
PD MAR
PY 2018
VL 31
IS 3
BP 283
EP 288
DI 10.1515/jpem-2017-0522
PG 6
WC Endocrinology & Metabolism; Pediatrics
WE Science Citation Index Expanded (SCI-EXPANDED)
SC Endocrinology & Metabolism; Pediatrics
GA FY7AD
UT WOS:000427013100005
PM 29373322
DA 2022-11-10
ER

PT J
AU Adiels, M
   Matikainen, N
   Westerbacka, J
   Soderlund, S
   Larsson, T
   Olofsson, SO
   Boren, J
   Taskinen, MR
AF Adiels, Martin
   Matikainen, Niina
   Westerbacka, Jukka
   Soderlund, Sanni
   Larsson, Thomas
   Olofsson, Sven-Olof
   Boren, Jan
   Taskinen, Marja-Riitta
TI Postprandial accumulation of chylomicrons and chylomicron remnants is
   determined by the clearance capacity
SO ATHEROSCLEROSIS
LA English
DT Article
DE Insulin resistance; Kinetics; Postprandial lipemia; Stable isotopes;
   Triglyceride-rich lipoproteins; VLDL
ID TRIGLYCERIDE-RICH LIPOPROTEINS; LOW-DENSITY LIPOPROTEIN; LIVER FAT;
   NONFASTING TRIGLYCERIDES; APOLIPOPROTEINS B-48; B PRODUCTION; MEN;
   PLASMA; B-100; VLDL1
AB Objective: To better understand the postprandial clearance of triglyceride-rich lipoproteins (TRLs) and its relation to the fasting kinetics of TRLs.
   Methods: Two studies were performed on 30 male subjects: a fasting kinetic study to determine the fasting secretion and clearance rates of apolipoprotein B (apoB) 100 and triglycerides in the very low-density lipoprotein 1 and 2 (VLDL1 and VLDL2) fractions; and a postprandial study to determine the postprandial accumulation of apoB48, apoB100 and triglycerides in the chylomicron, VLDL1 and VLDL2 fractions.
   Results from these two studies were combined to characterize the postprandial clearance of TRLs in a physiologically relevant setting. Results: Our results show that postprandial accumulation of the apoB48-carrying chylomicrons can be predicted from the clearance capacity of the lipolytic pathway, determined in the fasting state. Furthermore, we show that chylomicrons and VLDL1 particles are not cleared equally by the lipoprotein lipase pathway, and that chylomicrons seem to be the preferred substrate. Subjects with a rapid fasting lipid metabolism accumulate lower levels of postprandial triglycerides with less accumulation of apoB100 in the VLDL1 fraction and a faster transfer of apoB100 into the VLDL2 fraction. In contrast, fasting VLDL1 secretion does not predict postprandial triglyceride accumulation.
   Conclusions: Non-fasting triglyceride levels have recently been identified as a major predictor of future cardiovascular events. Here we show that the capacity of the lipolytic pathway is a common determinant of both the fasting and non-fasting triglyceride levels and may thus play an important role in the development of dyslipemia and atherosclerosis. (C) 2012 Elsevier Ireland Ltd. All rights reserved.
C1 [Adiels, Martin; Larsson, Thomas; Olofsson, Sven-Olof; Boren, Jan] Univ Gothenburg, Dept Mol & Clin Med, Wallenberg Lab, Sahlgrenska Ctr Cardiovasc & Metab Res, Gothenburg, Sweden.
   [Adiels, Martin] Univ Gothenburg, Dept Math Sci, Gothenburg, Sweden.
   [Matikainen, Niina; Westerbacka, Jukka; Soderlund, Sanni; Taskinen, Marja-Riitta] Univ Helsinki, Dept Med, FIN-00014 Helsinki, Finland.
RP Adiels, M (corresponding author), Sahlgrens Univ Hosp, Wallenberg Lab, SE-41345 Gothenburg, Sweden.
EM martin.adiels@wlab.gu.se
RI Taskinen, Marja-Riitta/AAN-5432-2020
OI Taskinen, Marja-Riitta/0000-0002-6229-3588; Matikainen,
   Niina/0000-0003-0041-1240
FU Sigrid Juselius Foundation; Helsinki University Central Hospital; EU
   [LSHM-CT-2005-018734, FP7-KBBE-222639]; Swedish Research Council;
   Swedish Heart-Lung Foundation; Swedish Foundation for Strategic
   Research; Novo Nordisk Fonden [NNF11OC1014864] Funding Source:
   researchfish
FX This paper was supported by grants from Sigrid Juselius Foundation,
   Helsinki University Central Hospital, the EU-projects HEPADIP (Contract
   LSHM-CT-2005-018734) and ETHERPATHS (Contract FP7-KBBE-222639), the
   Swedish Research Council, the Swedish Heart-Lung Foundation, and by the
   Swedish Foundation for Strategic Research.
CR Adiels M, 2007, DIABETOLOGIA, V50, P2356, DOI 10.1007/s00125-007-0790-1
   Adiels M, 2006, DIABETOLOGIA, V49, P755, DOI 10.1007/s00125-005-0125-z
   Adiels M, 2005, ARTERIOSCL THROM VAS, V25, P1697, DOI 10.1161/01.ATV.0000172689.53992.25
   Adiels M, 2005, J LIPID RES, V46, P58, DOI 10.1194/jlr.M400108-JLR200
   Austin MA, 1998, AM J CARDIOL, V81, p7B, DOI 10.1016/S0002-9149(98)00031-9
   Bansal S, 2007, JAMA-J AM MED ASSOC, V298, P309, DOI 10.1001/jama.298.3.309
   Bjorkegren J, 1996, J LIPID RES, V37, P76
   BRUNZELL JD, 1973, J CLIN INVEST, V52, P1578, DOI 10.1172/JCI107334
   Carstensen M, 2003, METABOLISM, V52, P1034, DOI 10.1016/S0026-0495(03)00155-0
   Clemente-Postigo M, 2010, CLIN BIOCHEM, V43, P1300, DOI 10.1016/j.clinbiochem.2010.08.014
   COHN JS, 1993, J LIPID RES, V34, P2033
   Havel RJ, 2004, ARTERIOSCL THROM VAS, V24, P213, DOI 10.1161/01.ATV.0000115382.53810.24
   Hokanson J E, 1996, J Cardiovasc Risk, V3, P213, DOI 10.1097/00043798-199604000-00014
   KARPE F, 1994, J LIPID RES, V35, P1311
   KARPE F, 1995, ARTERIOSCL THROM VAS, V15, P199, DOI 10.1161/01.ATV.15.2.199
   Karpe F, 1999, METABOLISM, V48, P301, DOI 10.1016/S0026-0495(99)90076-8
   LEWIS GF, 1991, J CLIN ENDOCR METAB, V72, P934, DOI 10.1210/jcem-72-4-934
   LEWIS GF, 1993, DIABETES, V42, P833, DOI 10.2337/diabetes.42.6.833
   Lundbom J, 2011, NMR BIOMED, V24, P238, DOI 10.1002/nbm.1580
   Malmstrom R, 1998, DIABETES, V47, P779, DOI 10.2337/diabetes.47.5.779
   Matikainen N, 2007, J CLIN ENDOCR METAB, V92, P3052, DOI 10.1210/jc.2007-0187
   Mero N, 1997, ARTERIOSCL THROM VAS, V17, P2096, DOI 10.1161/01.ATV.17.10.2096
   Nellemann B, 2009, OBESITY SILVER SPRIN
   Nordestgaard BG, 2007, JAMA-J AM MED ASSOC, V298, P299, DOI 10.1001/jama.298.3.299
   OMEARA NM, 1992, J CLIN ENDOCR METAB, V75, P465, DOI 10.1210/jc.75.2.465
   Preiss-Landl K, 2002, CURR OPIN LIPIDOL, V13, P471, DOI 10.1097/00041433-200210000-00002
   SCHNEEMAN BO, 1993, P NATL ACAD SCI USA, V90, P2069, DOI 10.1073/pnas.90.5.2069
   SHARRETT AR, 1995, ARTERIOSCL THROM VAS, V15, P2122, DOI 10.1161/01.ATV.15.12.2122
   Taskinen MR, 2011, ARTERIOSCL THROM VAS, V31, P2144, DOI 10.1161/ATVBAHA.111.224808
   van Beek AP, 1998, J LIPID RES, V39, P322
   Wilke MS, 2009, DIABETOLOGIA, V52, P1628, DOI 10.1007/s00125-009-1405-9
NR 31
TC 45
Z9 47
U1 0
U2 8
PU ELSEVIER IRELAND LTD
PI CLARE
PA ELSEVIER HOUSE, BROOKVALE PLAZA, EAST PARK SHANNON, CO, CLARE, 00000,
   IRELAND
SN 0021-9150
EI 1879-1484
J9 ATHEROSCLEROSIS
JI Atherosclerosis
PD MAY
PY 2012
VL 222
IS 1
BP 222
EP 228
DI 10.1016/j.atherosclerosis.2012.02.001
PG 7
WC Cardiac & Cardiovascular Systems; Peripheral Vascular Disease
WE Science Citation Index Expanded (SCI-EXPANDED)
SC Cardiovascular System & Cardiology
GA 928DJ
UT WOS:000302960600035
PM 22365426
DA 2022-11-10
ER

PT J
AU Kim, JY
   Lee, KJ
   Kang, J
   Kim, BJ
   Han, MK
   Kang, K
   Park, JM
   Park, TH
   Park, HK
   Cho, YJ
   Hong, KS
   Lee, KB
   Jang, MS
   Lee, JS
   Lee, J
   Bae, HJ
AF Kim, Jun Yup
   Lee, Keon-Joo
   Kang, Jihoon
   Kim, Beom Joon
   Han, Moon-Ku
   Kang, Kyusik
   Park, Jong-Moo
   Park, Tai Hwan
   Park, Hong-Kyun
   Cho, Yong-Jin
   Hong, Keun-Sik
   Lee, Kyung Bok
   Jang, Myung Suk
   Lee, Ji Sung
   Lee, Juneyoung
   Bae, Hee-Joon
TI Fasting and Non-Fasting Triglycerides in Patients With Acute Ischemic
   Stroke
SO JOURNAL OF KOREAN MEDICAL SCIENCE
LA English
DT Article
DE Triglycerides; Postprandial; Fasting Triglycerides; Non-fasting
   Triglycerides; Ischemic Stroke
ID RECURRENT STROKE; RISK; LIPOPROTEINS; ASSOCIATION; CHOLESTEROL;
   HYPERTRIGLYCERIDEMIA; MANAGEMENT; PREDICTOR; INCREASE; OUTCOMES
AB Background: Clinical implications of elevated fasting triglycerides (FTGs) and non-fasting triglycerides (NFTGs) in acute ischemic stroke (AIS) remain unknown. We aimed to elucidate the correlation and clinical significance of FTG and NFTG levels in AIS patients. Methods: Using a multicenter prospective stroke registry, we identified AIS patients hospitalized within 24 hours of onset with available NFTG results. The primary outcome was a composite of stroke recurrence, myocardial infarction, and all-cause mortality up to one year. Results: This study analyzed 2,176 patients. The prevalence of fasting and non-fasting hypertriglyceridemia was 11.5% and 24.6%, respectively. Multivariate analysis revealed that younger age, diabetes, higher body mass index and initial systolic blood pressure were independently associated with both fasting and non-fasting hypertriglyceridemia (all P < 0.05). Patients with higher quartiles of NFTG were more likely to be male, younger, ever smokers, diabetic, and have family histories of premature coronary heart disease and stroke (all P < 0.05). Similar tendencies were observed for FTG. The composite outcome was not associated with FTG or NFTG quartiles. Conclusion: The fasting and non-fasting hypertriglyceridemia were prevalent in AIS patients and showed similar clinical characteristics and outcomes. High FTG and NFTG levels were not associated with occurrence of subsequent clinical events up to one year.
C1 [Kim, Jun Yup; Lee, Keon-Joo; Kang, Jihoon; Kim, Beom Joon; Han, Moon-Ku; Jang, Myung Suk; Bae, Hee-Joon] Seoul Natl Univ, Coll Med, Bundang Hosp, Dept Neurol, 82 Gumi Ro 173 Beon Gil, Seongnam 13620, South Korea.
   [Kang, Kyusik] Eulji Univ, Nowon Eulji Med Ctr, Dept Neurol, Sch Med, Seoul, South Korea.
   [Park, Jong-Moo] Eulji Univ, Uijeongbu Eulji Med Ctr, Dept Neurol, Uijongbu, South Korea.
   [Park, Tai Hwan] Seoul Med Ctr, Dept Neurol, Seoul, South Korea.
   [Park, Hong-Kyun; Cho, Yong-Jin; Hong, Keun-Sik] Inje Univ, Dept Neurol, Ilsan Paik Hosp, Goyang, South Korea.
   [Lee, Kyung Bok] Soonchunhyang Univ, Soonchunhyang Univ Hosp, Dept Neurol, Coll Med, Seoul, South Korea.
   [Lee, Ji Sung] Asan Med Ctr, Clin Res Ctr, Asan Inst Life Sci, Seoul, South Korea.
   [Lee, Juneyoung] Korea Univ, Dept Biostat, Coll Med, Seoul, South Korea.
   [Lee, Keon-Joo] Korea Univ, Guro Hosp, Dept Neurol, Seoul, South Korea.
RP Bae, HJ (corresponding author), Seoul Natl Univ, Coll Med, Bundang Hosp, Dept Neurol, 82 Gumi Ro 173 Beon Gil, Seongnam 13620, South Korea.
EM braindoo@snu.ac.kr
RI Kim, Beom Joon/C-2904-2011
OI Kim, Beom Joon/0000-0002-2719-3012; Park, Hong-Kyun/0000-0002-8120-2469;
   Kang, Kyusik/0000-0002-4021-4439; Kang, Jihoon/0000-0001-5715-6610;
   Park, Tai Hwan/0000-0002-5148-1663; Lee, Juneyoung/0000-0001-8073-9304;
   Park, Jong-Moo/0000-0002-4199-3024
FU Korea Centers for Disease Control and Prevention [2020ER620200];
   Daewoong Pharmaceutical Co. Ltd.
FX This research was partially supported by the research fund of the Korea
   Centers for Disease Control and Prevention (2020ER620200#) and Daewoong
   Pharmaceutical Co. Ltd. The fund supporters played no roles in the study
   design, data collection, analysis and interpretation, as well as
   preparation, review, and approval of the manuscript.
CR Adams HP, 2007, CIRCULATION, V115, pE478, DOI 10.1161/CIRCULATIONAHA.107.181486
   Bang OY, 2008, NEUROLOGY, V70, P841, DOI 10.1212/01.wnl.0000294323.48661.a9
   Bansal S, 2007, JAMA-J AM MED ASSOC, V298, P309, DOI 10.1001/jama.298.3.309
   Bhatt DL, 2019, NEW ENGL J MED, V380, P11, DOI 10.1056/NEJMoa1812792
   Boquist S, 1999, CIRCULATION, V100, P723, DOI 10.1161/01.CIR.100.7.723
   Cleeman JI, 2001, JAMA-J AM MED ASSOC, V285, P2486, DOI 10.1001/jama.285.19.2486
   COHN JS, 1988, J LIPID RES, V29, P469
   Coughlan BJ, 2000, POSTGRAD MED, V108, P77, DOI 10.3810/pgm.2000.12.1314
   Dziedzic T, 2004, STROKE, V35, pE151, DOI 10.1161/01.STR.0000128705.63891.67
   Eun MY, 2013, EUR NEUROL, V69, P171, DOI 10.1159/000345480
   Gauvreau K, 1997, BIOMETRICAL J, V39, P309, DOI 10.1002/bimj.4710390306
   Ginsberg HN, 2002, CIRCULATION, V106, P2137, DOI 10.1161/01.CIR.0000035280.64322.31
   Grundy SM, 2019, J AM COLL CARDIOL, V73, pE285, DOI 10.1016/j.jacc.2018.11.003
   Hwang JH, 2013, J KOREAN MED SCI, V28, P1768, DOI 10.3346/jkms.2013.28.12.1768
   Kim BJ, 2015, J STROKE, V17, P38, DOI 10.5853/jos.2015.17.1.38
   Kim BJ, 2014, INT J STROKE, V9, P514, DOI 10.1111/ijs.12199
   Ko Y, 2014, J STROKE, V16, P161, DOI 10.5853/jos.2014.16.3.161
   Kreisberg RA, 1998, AM J CARDIOL, V82, p67U, DOI 10.1016/S0002-9149(98)00848-0
   Kwon HM, 2011, J NEUROL SCI, V309, P128, DOI 10.1016/j.jns.2011.06.057
   Langsted A, 2008, CIRCULATION, V118, P2047, DOI 10.1161/CIRCULATIONAHA.108.804146
   Listenberger LL, 2003, P NATL ACAD SCI USA, V100, P3077, DOI 10.1073/pnas.0630588100
   Moon S, 2017, J KOREAN MED SCI, V32, P427, DOI 10.3346/jkms.2017.32.3.427
   Nordestgaard BG, 2007, JAMA-J AM MED ASSOC, V298, P299, DOI 10.1001/jama.298.3.299
   Nordestgaard BG, 2014, LANCET, V384, P626, DOI 10.1016/S0140-6736(14)61177-6
   Park JH, 2014, STROKE, V45, P3269, DOI 10.1161/STROKEAHA.114.006827
   Pikija S, 2006, EUR NEUROL, V55, P89, DOI 10.1159/000092780
   Schaefer EJ, 2001, AM J CARDIOL, V88, P1129, DOI 10.1016/S0002-9149(01)02047-1
   van de Woestijne AP, 2013, INT J CARDIOL, V167, P403, DOI 10.1016/j.ijcard.2012.01.008
   Weir CJ, 2003, CEREBROVASC DIS, V16, P76, DOI 10.1159/000070119
   Zhao L, 2015, INT J STROKE, V10, P752, DOI 10.1111/ijs.12471
NR 30
TC 0
Z9 0
U1 4
U2 4
PU KOREAN ACAD MEDICAL SCIENCES
PI SEOUL
PA 302 75 DONG DU ICHON, DONG YONGSAN KU, SEOUL 140 031, SOUTH KOREA
SN 1011-8934
EI 1598-6357
J9 J KOREAN MED SCI
JI J. Korean Med. Sci.
PD APR 4
PY 2022
VL 37
IS 13
AR e100
DI 10.3346/jkms.2022.37.e100
PG 11
WC Medicine, General & Internal
WE Science Citation Index Expanded (SCI-EXPANDED)
SC General & Internal Medicine
GA 0N4VQ
UT WOS:000782837500003
PM 35380025
OA Green Published, Green Submitted, gold
DA 2022-11-10
ER

PT J
AU Liu, JJ
   Dai, YP
   Yuan, EW
   Li, YS
   Wang, QX
   Wang, LK
   Su, YH
AF Liu, Junjie
   Dai, Yanpeng
   Yuan, Enwu
   Li, Yushan
   Wang, Quanxian
   Wang, Linkai
   Su, Yanhua
TI Age-specific and sex-specific reference intervals for non-fasting lipids
   and apolipoproteins in 7260 healthy Chinese children and adolescents
   measured with an Olympus AU5400 analyser: a cross-sectional study
SO BMJ OPEN
LA English
DT Article
DE child; adolescent; reference values; lipids
ID CORONARY-HEART-DISEASE; PEDIATRIC REFERENCE INTERVALS;
   CARDIOVASCULAR-DISEASE; SCHOOL-CHILDREN; FOLLOW-UP; RISK; DYSLIPIDEMIA;
   MANAGEMENT; TRIGLYCERIDES; CHOLESTEROL
AB Aims Ethnic, demographic, lifestyle, genetic and environmental factors influence lipids and apolipoproteins. The aim of this study was to establish age-specific and gender-specific reference intervals for non-fasting lipids and apolipoproteins in healthy Chinese children and adolescents.
   Methods This study followed the Clinical and Laboratory Standards Institute EP28-A3c guidelines. Non-fasting samples were collected from 7260 healthy Chinese children and adolescents, and they were analysed using the Olympus AU5400 analyser for: triglycerides, total cholesterol (TC), high-density lipoprotein cholesterol, low-density lipoprotein cholesterol (LDL-C), apolipoprotein A1 and apolipoprotein B (ApoB). The age-related and gender-related reference intervals were partitioned using the Harris-Boyd method. The non-parametric method was used to establish the lower limit (2.5th percentile) and the upper limit (97.5th percentile) for the reference intervals. The 90% CIs for the lower and upper limits were also calculated.
   Results Based on the Harris-Boyd method, gender partitions were required for TC, LDL-C and ApoB. Age differences were observed for all analytes. Paediatric reference intervals were established for non-fasting lipids and apolipoproteins based on a large population of healthy children and adolescents.
   Conclusions Previously used reference intervals did not take age and gender into account. These age-specific and gender-specific reference intervals established in this study may contribute to improved management and assessment of paediatric diseases.
C1 [Liu, Junjie; Li, Yushan; Wang, Quanxian; Wang, Linkai; Su, Yanhua] Zhengzhou Univ, Affiliated Hosp 3, Henan Human Sperm Bank, Zhengzhou, Henan, Peoples R China.
   [Dai, Yanpeng; Yuan, Enwu] Zhengzhou Univ, Affiliated Hosp 3, Dept Clin Lab, Zhengzhou, Henan, Peoples R China.
RP Li, YS (corresponding author), Zhengzhou Univ, Affiliated Hosp 3, Henan Human Sperm Bank, Zhengzhou, Henan, Peoples R China.; Yuan, EW (corresponding author), Zhengzhou Univ, Affiliated Hosp 3, Dept Clin Lab, Zhengzhou, Henan, Peoples R China.
EM diyudeshouhuzhe@126.com; 632685573@qq.com
RI Liu, Junjie/AGA-6208-2022
CR Adeli K, 2011, CLIN BIOCHEM, V44, P480, DOI 10.1016/j.clinbiochem.2011.02.017
   Anderson TJ, 2016, CAN J CARDIOL, V32, P1263, DOI 10.1016/j.cjca.2016.07.510
   [Anonymous], 1989, AN ESP PEDIATR, V31, P342
   [Anonymous], 2006, WHO CHILD GROWTH STA
   [Anonymous], 2011, DIABETOLOGIA PRAKTYC, V12, pA28
   [Anonymous], 1997, CHIN J CARDIOL, V25, P169
   [Anonymous], 2007, ZHONGHUA XIN XUE GUA, V35, P390, DOI DOI 10.3760/J.ISSN:0253-3758.2007.05.003
   Bansal S, 2007, JAMA-J AM MED ASSOC, V298, P309, DOI 10.1001/jama.298.3.309
   Benjamin EJ, 2018, CIRCULATION, V137, pE67, DOI 10.1161/CIR.0000000000000558
   BOX GEP, 1964, J ROY STAT SOC B, V26, P211, DOI 10.1111/j.2517-6161.1964.tb00553.x
   Can M, 2013, PEDIATR CARDIOL, V34, P566, DOI 10.1007/s00246-012-0495-1
   CHEN ZM, 1991, BRIT MED J, V303, P276, DOI 10.1136/bmj.303.6797.276
   CLSI, 2010, CLSI DOCUMENT EP28 A
   Daniels SR, 2008, PEDIATRICS, V122, P198, DOI 10.1542/peds.2008-1349
   de Onis M, 2007, B WORLD HEALTH ORGAN, V85, P660, DOI 10.2471/BLT.07.043497
   Downs JR, 2015, ANN INTERN MED, V163, P291, DOI 10.7326/M15-0840
   Du YD, 2014, CLIN LAB, V60, P1295, DOI 10.7754/Clin.Lab.2013.130422
   Expert Panel on Integrated Guidelines for Cardiovascular Health and Risk Reduction in Children and Adolescents, 2011, Pediatrics, V128 Suppl 5, pS213, DOI 10.1542/peds.2009-2107C
   Ferreira Carlos Eduardo dos Santos, 2008, J. Bras. Patol. Med. Lab., V44, P11, DOI 10.1590/S1676-24442008000100004
   Friedberg RC, 2007, ARCH PATHOL LAB MED, V131, P348
   Friedman LA, 2006, PEDIATRICS, V118, P165, DOI 10.1542/peds.2005-2968
   Goran MI, 1998, CORONARY ARTERY DIS, V9, P483, DOI 10.1097/00019501-199809080-00003
   HARRIS EK, 1990, CLIN CHEM, V36, P265
   Horn PS, 2003, CLIN CHIM ACTA, V334, P5, DOI 10.1016/S0009-8981(03)00133-5
   Jellinger PS, 2017, ENDOCR PRACT, V23, P479, DOI 10.4158/EP171764.GL
   Kelishadi R, 2016, WORLD J PEDIATR, V12, P335, DOI 10.1007/s12519-015-0065-8
   Kosti Rena I., 2006, Central European Journal of Public Health, V14, P151
   Kwiterovich PO, 2008, J CLIN ENDOCR METAB, V93, P4200, DOI 10.1210/jc.2008-1270
   Labarthe D., 2003, PROG PEDIATR CARDIOL, V17, P169, DOI [DOI 10.1016/S1058-9813(03)00054-7, 10.1016/S1058-9813(03)00054-7]
   Langsted A, 2008, CIRCULATION, V118, P2047, DOI 10.1161/CIRCULATIONAHA.108.804146
   Liao Y, 2010, PEDIATR INT, V52, P472, DOI 10.1111/j.1442-200X.2009.02975.x
   Lipoproteins SEJ, 2002, AM J CLIN NUTR, V75, P191
   Marwaha RK, 2011, CLIN BIOCHEM, V44, P760, DOI 10.1016/j.clinbiochem.2011.05.011
   Nordestgaard BG, 2007, JAMA-J AM MED ASSOC, V298, P299, DOI 10.1001/jama.298.3.299
   Nordestgaard BG, 2016, EUR HEART J, V37, P1944, DOI 10.1093/eurheartj/ehw152
   Spinneker A, 2012, EUR J CLIN NUTR, V66, P727, DOI 10.1038/ejcn.2011.222
   Tamimi W, 2011, PEDIATR INT, V53, P814, DOI 10.1111/j.1442-200X.2011.03361.x
   Twisk JWR, 1997, AM J EPIDEMIOL, V145, P888, DOI 10.1093/oxfordjournals.aje.a009048
   VERSCHUREN WMM, 1995, JAMA-J AM MED ASSOC, V274, P131, DOI 10.1001/jama.274.2.131
   Yip PM, 2006, CLIN BIOCHEM, V39, P978, DOI 10.1016/j.clinbiochem.2006.06.012
NR 40
TC 2
Z9 2
U1 1
U2 1
PU BMJ PUBLISHING GROUP
PI LONDON
PA BRITISH MED ASSOC HOUSE, TAVISTOCK SQUARE, LONDON WC1H 9JR, ENGLAND
SN 2044-6055
J9 BMJ OPEN
JI BMJ Open
PD AUG
PY 2019
VL 9
IS 8
DI 10.1136/bmjopen-2019-030201
PG 6
WC Medicine, General & Internal
WE Science Citation Index Expanded (SCI-EXPANDED)
SC General & Internal Medicine
GA JV7JK
UT WOS:000502537200320
PM 31427336
OA Green Published, gold
DA 2022-11-10
ER

PT J
AU Nordestgaard, BG
   Langsted, A
   Mora, S
   Kolovou, G
   Baum, H
   Bruckert, E
   Watts, GF
   Sypniewska, G
   Wiklund, O
   Boren, J
   Chapman, MJ
   Cobbaert, C
   Descamps, OS
   von Eckardstein, A
   Kamstrup, PR
   Pulkki, K
   Kronenberg, F
   Remaley, AT
   Rifai, N
   Ros, E
   Langlois, M
AF Nordestgaard, Borge G.
   Langsted, Anne
   Mora, Samia
   Kolovou, Genovefa
   Baum, Hannsjorg
   Bruckert, Eric
   Watts, Gerald F.
   Sypniewska, Grazyna
   Wiklund, Olov
   Boren, Jan
   Chapman, M. John
   Cobbaert, Christa
   Descamps, Olivier S.
   von Eckardstein, Arnold
   Kamstrup, Pia R.
   Pulkki, Kari
   Kronenberg, Florian
   Remaley, Alan T.
   Rifai, Nader
   Ros, Emilio
   Langlois, Michel
CA EAS
   European Federation Clinical Chem
TI Fasting Is Not Routinely Required for Determination of a Lipid Profile:
   Clinical and Laboratory Implications Including Flagging at Desirable
   Concentration Cutpoints-A Joint Consensus Statement from the European
   Atherosclerosis Society and European Federation of Clinical Chemistry
   and Laboratory Medicine
SO CLINICAL CHEMISTRY
LA English
DT Article
ID DENSITY-LIPOPROTEIN CHOLESTEROL; ISCHEMIC-HEART-DISEASE;
   GENERAL-POPULATION; FAMILIAL HYPERCHOLESTEROLEMIA; NONFASTING
   TRIGLYCERIDES; CARDIOVASCULAR-DISEASE; ELEVATED LIPOPROTEIN(A);
   MYOCARDIAL-INFARCTION; REMNANT CHOLESTEROL; RISK-FACTOR
AB AIMS: To critically evaluate the clinical implications of the use of non-fasting rather than fasting lipid profiles and to provide guidance for the laboratory reporting of abnormal non-fasting or fasting lipid profiles.
   METHODS AND RESULTS: Extensive observational data, in which random non-fasting lipid profiles have been compared with those determined under fasting conditions, indicate that the maximal mean changes at 1-6 h after habitual meals are not clinically significant [+0.3 mmol/L (26 mg/dL) for triglycerides; -0.2 mmol/L (8 mg/dL) for total cholesterol; -0.2 mmol/L (8 mg/dL) for LDL cholesterol; +0.2 mmol/L (8 mg/dL) for calculated remnant cholesterol; -0.2 mmol/L (8 mg/dL) for calculated non-HDL cholesterol]; concentrations of HDL cholesterol, apolipoprotein A1, apolipoprotein B, and lipoprotein(a) are not affected by fasting/non-fasting status. In addition, non-fasting and fasting concentrations vary similarly over time and are comparable in the prediction of cardiovascular disease. To improve patient compliance with lipid testing, we therefore recommend the routine use of non-fasting lipid profiles, whereas fasting sampling may be considered when non-fasting triglycerides are > 5 mmol/L (440 mg/dL). For non-fasting samples, laboratory reports should flag abnormal concentrations as triglycerides >= 2 mmol/L (175 mg/dL), total cholesterol >= 5 mmol/L (190 mg/dL), LDL cholesterol >= 3 mmol/L (115 mg/dL), calculated remnant cholesterol >= 0.9 mmol/L (35 mg/dL), calculated non-HDL cholesterol >= 3.9 mmol/L (150 mg/dL), HDL cholesterol <= 1 mmol/L (40 mg/dL), apolipoprotein A1 <= 1.25 g/L (125 mg/dL), apolipoprotein B >= 1.0 g/L (100 mg/dL), and lipoprotein(a) >= 50 mg/dL (80th percentile); for fasting samples, abnormal concentrations correspond to triglycerides >= 1.7 mmol/L (150 mg/dL). Life-threatening concentrations require separate referral for the risk of pancreatitis when triglycerides are >10 mmol/L (880 mg/dL), for homozygous familial hyper-cholesterolemia when LDL cholesterol is >13 mmol/L (500 mg/dL), for heterozygous familial hypercholesterol-emia when LDL cholesterol is >5 mmol/L (190 mg/dL), and for very high cardiovascular risk when lipoprotein(a) > 150 mg/dL (99th percentile).
   CONCLUSIONS: We recommend that non-fasting blood samples be routinely used for the assessment of plasma lipid profiles. Laboratory reports should flag abnormal values on the basis of desirable concentration cutpoints. Non-fasting and fasting measurements should be complementary but not mutually exclusive. (C) 2016 American Association for Clinical Chemistry
C1 [Nordestgaard, Borge G.; Langsted, Anne; Kamstrup, Pia R.] Univ Copenhagen, Dept Clin Biochem, Herlev & Gentofte Hosp, Copenhagen Univ Hosp, Herlev, Denmark.
   [Mora, Samia] Harvard Med Sch, Brigham & Womens Hosp, Div Prevent Med, Boston, MA USA.
   [Mora, Samia] Harvard Med Sch, Brigham & Womens Hosp, Div Cardiovasc Med, Boston, MA USA.
   [Kolovou, Genovefa] Onassis Cardiac Surg Ctr, Dept Cardiol, Athens, Greece.
   [Baum, Hannsjorg] Reg Kliniken Holding RKH GmbH, Inst Lab Med Blutdepot & Krankenhaushyg, Ludwigsburg, Germany.
   [Bruckert, Eric] Pitie Salpetriere Univ Hosp, Paris, France.
   [Watts, Gerald F.] Univ Western Australia, Perth, WA, Australia.
   [Sypniewska, Grazyna] NC Univ, Coll Med, Dept Lab Med, Bydgoszcz, Poland.
   [Wiklund, Olov; Boren, Jan] Sahlgrens Univ Hosp, Gothenburg, Sweden.
   [Chapman, M. John] Pitie Salpetriere Univ Hosp, INSERM, U939, Paris, France.
   [Cobbaert, Christa] Leiden Univ, Med Ctr, Dept Clin Chem & Lab Med, Leiden, Netherlands.
   [Descamps, Olivier S.] Hop Jolimont, Haine St Paul, Belgium.
   [von Eckardstein, Arnold] Univ Zurich Hosp, Inst Clin Chem, Zurich, Switzerland.
   [Pulkki, Kari] Univ Eastern Finland, Dept Clin Chem, Kuopio, Finland.
   [Kronenberg, Florian] Med Univ Innsbruck, Dept Med Genet Mol & Clin Pharmacol, Div Genet Epidemiol, Innsbruck, Austria.
   [Remaley, Alan T.] NHLBI, Lipoprot Metab Sect, Cardiovasc Pulm Branch, NIH, Bldg 10, Bethesda, MD 20892 USA.
   [Rifai, Nader] Harvard Univ, Childrens Hosp, Lab Med, Boston, MA 02115 USA.
   [Ros, Emilio] Hosp Clin Barcelona, Lipid Clin, Dept Endocrinol & Nutr, Inst Invest Biomed August Pi Sunyer, Barcelona, Spain.
   [Ros, Emilio] Inst Salud Carlos III, Ciber Fisiopatol Obesidad & Nutr, Madrid, Spain.
   [Langlois, Michel] Acad Hosp St Jan, Dept Lab Med, Brugge, Belgium.
   [Langlois, Michel] Univ Ghent, Ghent, Belgium.
RP Nordestgaard, BG (corresponding author), Copenhagen Univ Hosp, Dept Clin Biochem, Herlev & Gentofte Hosp, DK-2730 Herlev, Denmark.
EM boerge.nordestgaard@regionh.dk
RI Kronenberg, Florian/B-1736-2008; chapman, john/Y-2742-2019;
   Nordestgaard, Borge Gronne/ABF-1310-2020
OI Kronenberg, Florian/0000-0003-2229-1120; Cobbaert,
   Christa/0000-0003-3565-1404; Pulkki, Kari/0000-0003-0690-9883; Ros,
   Emilio/0000-0002-2573-1294; Watts, Gerald/0000-0003-2276-1524; Grazyna,
   Sypniewska/0000-0003-1350-7073; Nordestgaard, Borge/0000-0002-1954-7220
FU Merck; Roche Diagnostics; Denka Seiken; European Atherosclerosis
   Society; European Federation of Clinical Chemistry and Laboratory
   Medicine; CLINICAL CENTER [ZIACL010303] Funding Source: NIH RePORTER
FX Supported by unrestricted educational grants to EAS and EFLM from Merck,
   Roche Diagnostics, and Denka Seiken. These companies were not present at
   the Joint Consensus Panel meetings, had no role in the design or content
   of the joint consensus statement, and had no right to approve or
   disapprove of the final document. Funding to pay the Open Access
   publication charges for this article was provided by the European
   Atherosclerosis Society and the European Federation of Clinical
   Chemistry and Laboratory Medicine.
CR Bansal S, 2007, JAMA-J AM MED ASSOC, V298, P309, DOI 10.1001/jama.298.3.309
   Chapman MJ, 2011, EUR HEART J, V32, P1345, DOI 10.1093/eurheartj/ehr112
   COHN JS, 1988, CLIN CHEM, V34, P2456
   Cuchel M, 2014, EUR HEART J, V35, P2146, DOI 10.1093/eurheartj/ehu274
   Di Angelantonio E, 2009, JAMA-J AM MED ASSOC, V302, P1993, DOI 10.1001/jama.2009.1619
   Doran B, 2014, CIRCULATION, V130, P546, DOI 10.1161/CIRCULATIONAHA.114.010001
   Freiberg JJ, 2008, JAMA-J AM MED ASSOC, V300, P2142, DOI 10.1001/jama.2008.621
   FRIEDEWALD WT, 1972, CLIN CHEM, V18, P499
   Gaziano JM, 2012, ARCH INTERN MED, V172, P1705, DOI 10.1001/jamainternmed.2013.1771
   Hegele RA, 2014, LANCET DIABETES ENDO, V2, P655, DOI 10.1016/S2213-8587(13)70191-8
   JESSEN RH, 1990, CLIN CHEM, V36, P1372
   Kamstrup PR, 2014, J AM COLL CARDIOL, V63, P470, DOI 10.1016/j.jacc.2013.09.038
   Kamstrup PR, 2009, JAMA-J AM MED ASSOC, V301, P2331, DOI 10.1001/jama.2009.801
   Khera AV, 2012, ARCH INTERN MED, V172, P1710, DOI 10.1001/2013.jamainternmed.263
   Kinpara K, 2011, CLIN CHIM ACTA, V412, P1783, DOI 10.1016/j.cca.2011.05.036
   Klop B, 2011, CLIN CHIM ACTA, V412, P2183, DOI 10.1016/j.cca.2011.08.010
   Kolovou GD, 2011, CURR VASC PHARMACOL, V9, P258
   Langsted A, 2008, CIRCULATION, V118, P2047, DOI 10.1161/CIRCULATIONAHA.108.804146
   Langsted A, 2015, CLIN CHEM, V61, P1123, DOI 10.1373/clinchem.2015.243139
   Langsted A, 2014, ATHEROSCLEROSIS, V234, P95, DOI 10.1016/j.atherosclerosis.2014.01.049
   Langsted A, 2011, CLIN CHEM, V57, P482, DOI 10.1373/clinchem.2010.157164
   Lund SS, 2011, CLIN CHEM, V57, P1336, DOI 10.1373/clinchem.2011.168104
   Martin SS, 2013, JAMA-J AM MED ASSOC, V310, P2061, DOI 10.1001/jama.2013.280532
   Mihas C, 2011, CURR VASC PHARMACOL, V9, P271, DOI 10.2174/157016111795495530
   Miller M, 2011, CIRCULATION, V123, P2292, DOI 10.1161/CIR.0b013e3182160726
   Mora S, 2008, CIRCULATION, V118, P993, DOI 10.1161/CIRCULATIONAHA.108.777334
   Mora S, 2009, CLIN CHEM, V55, P888, DOI 10.1373/clinchem.2008.117929
   Nordestgaard BG, 2007, JAMA-J AM MED ASSOC, V298, P299, DOI 10.1001/jama.298.3.299
   Nordestgaard BG, 2014, LANCET, V384, P626, DOI 10.1016/S0140-6736(14)61177-6
   Nordestgaard BG, 2013, EUR HEART J, V34, P3478, DOI 10.1093/eurheartj/eht273
   Nordestgaard BG, 2010, EUR HEART J, V31, P2844, DOI 10.1093/eurheartj/ehq386
   Nordestgaard Borge G, 2009, Ugeskr Laeger, V171, P1093
   Perk J, 2012, EUR HEART J, V33, P1635, DOI 10.1093/eurheartj/ehs092
   Reiner Z, 2011, EUR HEART J, V32, P1769, DOI [10.1093/eurheartj/ehr158, 10.1016/j.atherosclerosis.2011.06.012]
   RIFAI N, 2006, TIETZ TXB CLIN CHEM, P903
   Sarwar N, 2007, CIRCULATION, V115, P450, DOI 10.1161/CIRCULATIONAHA.106.637793
   Sidhu D, 2012, ARCH INTERN MED, V172, P1707, DOI 10.1001/archinternmed.2012.3708
   Simundic AM, 2014, CLIN CHIM ACTA, V432, P33, DOI 10.1016/j.cca.2013.11.008
   Steiner MJ, 2011, PEDIATRICS, V128, P463, DOI 10.1542/peds.2011-0844
   Stone NJ, 2014, J AM COLL CARDIOL, V63, P2889, DOI 10.1016/j.jacc.2013.11.002
   Tanno K, 2010, CLIN CHIM ACTA, V411, P1774, DOI 10.1016/j.cca.2010.07.034
   Thanassoulis G, 2013, NEW ENGL J MED, V368, P503, DOI 10.1056/NEJMoa1109034
   Varbo A, 2013, CIRCULATION, V128, P1298, DOI 10.1161/CIRCULATIONAHA.113.003008
   Varbo A, 2013, J AM COLL CARDIOL, V61, P427, DOI 10.1016/j.jacc.2012.08.1026
   Watts GF, 2011, CLIN CHEM, V57, P363, DOI 10.1373/clinchem.2010.160093
   White KT, 2015, CLIN CHEM, V61, P1156, DOI 10.1373/clinchem.2015.241752
   Wiegman A, 2015, EUR HEART J, V36, P2425, DOI 10.1093/eurheartj/ehv157
NR 47
TC 213
Z9 225
U1 1
U2 17
PU AMER ASSOC CLINICAL CHEMISTRY
PI WASHINGTON
PA 2101 L STREET NW, SUITE 202, WASHINGTON, DC 20037-1526 USA
SN 0009-9147
EI 1530-8561
J9 CLIN CHEM
JI Clin. Chem.
PD JUL
PY 2016
VL 62
IS 7
BP 930
EP 946
DI 10.1373/clinchem.2016.258897
PG 17
WC Medical Laboratory Technology
WE Science Citation Index Expanded (SCI-EXPANDED)
SC Medical Laboratory Technology
GA EF2CL
UT WOS:000390132000009
PM 27235445
OA Bronze, Green Accepted, Green Published
DA 2022-11-10
ER

PT J
AU Takahara, M
   Katakami, N
   Kaneto, H
   Noguchi, M
   Shimomura, I
AF Takahara, Mitsuyoshi
   Katakami, Naoto
   Kaneto, Hideaki
   Noguchi, Midori
   Shimomura, Iichiro
TI Evaluation of Hypertriglyceridemia using Non-fasting Health Checkup Data
   in a Japanese Population
SO JOURNAL OF ATHEROSCLEROSIS AND THROMBOSIS
LA English
DT Article
DE Non-fasting state; Hypertriglyceridemia; Health checkup
ID POSTPRANDIAL LIPOPROTEIN METABOLISM; TRIGLYCERIDE-RICH LIPOPROTEINS;
   BODY-FAT; DISEASE; RISK; MEN; PREVALENCE; OBESITY; SERUM
AB Aim: Some employees have difficulty undergoing health checkups in the workplace in a fasting state. However, hypertriglyceridemia is usually diagnosed based on fasting triglyceride (TG) measurements. The current study investigated the performance of non-fasting health checkup data for predicting hypertriglyceridemia in a Japanese population.
   Methods: We recruited a total of 1,959 Japanese employees who had their fasting TG levels reexamined after undergoing initial health checkups under either a fasting (the fasting population; n=856) or non-fasting state (the non-fasting population; n=1103). Hypertriglyceridemia was defined as a fasting TG level of >= 1.7 mmol/l.
   Results: The area under the receiver operating characteristic (ROC) curve of the initial TG measurements for reexamination-detected hypertriglyceridemia was 0.85 in the fasting population and 0.83 in the non-fasting population. The area under the ROC curve of the initial TG measurements in the non-fasting population was not inferior to that of the multivariate model where other non-fasting health checkup data were added. The optimal non-fasting TG cutoff point was 2.0 mmol/l. The cutoff point was further lowered when the population was limited to patients undergoing health checkups four or more hours after their last meal and when the prevalence of hypertriglyceridemia in the population was simulated to be reduced.
   Conclusions: The non-fasting workplace TG measurements by themselves exhibited a tolerable performance for predicting hypertriglyceridemia. The optimal cutoff point in Japanese employees appears to be lower than 2.3 mmol/l, the recently proposed Western cutoff point.
C1 [Takahara, Mitsuyoshi; Katakami, Naoto; Kaneto, Hideaki; Shimomura, Iichiro] Osaka Univ, Grad Sch Med, Dept Metab Med, Suita, Osaka 5650871, Japan.
   [Katakami, Naoto] Osaka Univ, Grad Sch Med, Dept Metab & Atherosclerosis, Suita, Osaka 5650871, Japan.
   [Noguchi, Midori] Amagasaki City Off, Gen Affairs Bur, Personal Dept, Payroll Sect,Employee Hlth Promot Sect, Amagasaki, Hyogo, Japan.
RP Kaneto, H (corresponding author), Osaka Univ, Grad Sch Med, Dept Metab Med, 2-2 Yamadaoka, Suita, Osaka 5650871, Japan.
EM kaneto@endmet.med.osaka-u.ac.jp
RI Katakami, Naoto/AAM-8822-2021
OI Katakami, Naoto/0000-0001-9020-8320
CR Alberti KGMM, 2009, CIRCULATION, V120, P1640, DOI 10.1161/CIRCULATIONAHA.109.192644
   [Anonymous], 2005, Nihon Naika Gakkai Zasshi, V94, P794
   Arai H, 2012, J ATHEROSCLER THROMB, V19, P105, DOI 10.5551/jat.10447
   Bansal S, 2007, JAMA-J AM MED ASSOC, V298, P309, DOI 10.1001/jama.298.3.309
   COHEN JC, 1988, AM J CLIN NUTR, V47, P825, DOI 10.1093/ajcn/47.5.825
   COHN JS, 1988, J LIPID RES, V29, P469
   de Marins VM, 2001, PUBLIC HEALTH, V115, P236, DOI 10.1038/sj.ph.1900763
   GROOT PHE, 1991, ARTERIOSCLER THROMB, V11, P653, DOI 10.1161/01.ATV.11.3.653
   Hajian-Tilaki KO, 2007, OBES REV, V8, P3, DOI 10.1111/j.1467-789X.2006.00235.x
   Hashimoto S, 2013, J ATHEROSCLER THROMB, V20, P204, DOI 10.5551/jat.14639
   HAVEL RJ, 1957, J CLIN INVEST, V36, P848, DOI 10.1172/JCI103491
   Hirasada K, 2012, J ATHEROSCLER THROMB, V19, P69, DOI 10.5551/jat.6627
   Japan Atherosclerosis Society, 2007, J Atheroscler Thromb, P5
   Japan Cabinet Office, 2008, 2008 WHIT PAP DIET E
   KARPE F, 1993, J CLIN INVEST, V91, P748, DOI 10.1172/JCI116293
   Keane WF, 2013, J ATHEROSCLER THROMB, V20, P123, DOI 10.5551/jat.12849
   Kikuchi K, 2012, J ATHEROSCLER THROMB, V19, P1093, DOI 10.5551/jat.12427
   LEWIS GF, 1990, J CLIN ENDOCR METAB, V71, P1041, DOI 10.1210/jcem-71-4-1041
   LICHTENSTEIN AH, 1993, ARTERIOSCLER THROMB, V13, P1533, DOI 10.1161/01.ATV.13.10.1533
   Mekki N, 1999, J CLIN ENDOCR METAB, V84, P184, DOI 10.1210/jc.84.1.184
   Miller M, 2011, CIRCULATION, V123, P2292, DOI 10.1161/CIR.0b013e3182160726
   Nakamura M, REV PREFECTURAL RESU
   National Cholesterol Education Program (NCEP) expert panel on detection evaluation and treatment of high blood cholesterol in adults (adult treatment panel III)., 2002, CIRCULATION, V106, P3143
   Nordestgaard BG, 2007, JAMA-J AM MED ASSOC, V298, P299, DOI 10.1001/jama.298.3.299
   Oka R, 2009, J ATHEROSCLER THROMB, V16, P633, DOI 10.5551/jat.406
   Takahara M, 2013, J ATHEROSCLER THROMB, V20, P310, DOI 10.5551/jat.14852
   UITERWAAL CSPM, 1994, ANN INTERN MED, V121, P576, DOI 10.7326/0003-4819-121-8-199410150-00004
   WHO Expert Committee on Health Promotion in the Work Setting, 1988, HLTH PROM WORK POP
NR 28
TC 3
Z9 3
U1 0
U2 2
PU JAPAN ATHEROSCLEROSIS SOC
PI TOKYO
PA NICHINAI-KAIKAN B1, 3-28-8 HONGO BUNKYO-KU, TOKYO, 113-0033, JAPAN
SN 1340-3478
EI 1880-3873
J9 J ATHEROSCLER THROMB
JI J. Atheroscler. Thromb.
PY 2013
VL 20
IS 8
BP 661
EP 669
DI 10.5551/jat.17376
PG 9
WC Peripheral Vascular Disease
WE Science Citation Index Expanded (SCI-EXPANDED)
SC Cardiovascular System & Cardiology
GA 208IR
UT WOS:000323671900002
PM 23604042
OA Bronze
DA 2022-11-10
ER

PT J
AU Montserrat-de la Paz, S
   Bermudez, B
   Cardelo, MP
   Lopez, S
   Abia, R
   Muriana, FJG
AF Montserrat-de la Paz, Sergio
   Bermudez, Beatriz
   Cardelo, Magdalena P.
   Lopez, Sergio
   Abia, Rocio
   Muriana, Francisco J. G.
TI Olive oil and postprandial hyperlipidemia: implications for
   atherosclerosis and metabolic syndrome
SO FOOD & FUNCTION
LA English
DT Review
ID DIETARY FATTY-ACIDS; ACUTE-CORONARY-SYNDROME; NECROSIS-FACTOR-ALPHA;
   NONFASTING TRIGLYCERIDES; GASTRIC LIPASE; CARDIOVASCULAR-DISEASE;
   PROVISIONAL REPORT; DIABETES-MELLITUS; HEART-DISEASE; EXPERT PANEL
AB Olive oil is the primary source of fat in the Mediterranean diet, which is associated with a significant improvement in health status, as measured by reduced mortality from several chronic diseases. The current pandemic of obesity, metabolic syndrome, and type 2 diabetes is intimately associated with an atherogenic dyslipidemic phenotype. The core components of the dyslipidemia of the metabolic syndrome, which most likely initiate atherosclerosis, are the "lipid triad"consisting of high plasma triglycerides, low levels of high-density lipoproteins, and a preponderance of small, dense low-density lipoproteins at fasting. However, postprandial (non-fasting) TGs (postprandial hyperlipidemia) are also recognized as an important component for atherosclerosis. Herein, the purpose of this review was to provide an update on the effects and mechanisms related to olive oil on postprandial hyperlipidemia and its implications for the onset and progression of atherosclerosis and metabolic syndrome.
C1 [Montserrat-de la Paz, Sergio; Cardelo, Magdalena P.; Lopez, Sergio; Abia, Rocio; Muriana, Francisco J. G.] CSIC, Inst Grasa, Lab Cellular & Mol Nutr, Ctra Utrera Km 1, Seville 41013, Spain.
   [Bermudez, Beatriz] Univ Seville, Fac Biol, Dept Cell Biol, C Prof Garcia Gonzalez S-N, E-41012 Seville, Spain.
RP Montserrat-de la Paz, S (corresponding author), CSIC, Inst Grasa, Lab Cellular & Mol Nutr, Ctra Utrera Km 1, Seville 41013, Spain.
EM delapaz@us.es
RI la Paz, Sergio Montserrat-de/Z-3447-2019; Muriana, Francisco José
   García/S-1825-2016; Pc, Maleni/Y-9987-2019; Lopez, Sergio/G-3300-2016
OI la Paz, Sergio Montserrat-de/0000-0001-5400-3192; Lopez,
   Sergio/0000-0001-5952-3568; Perez Cardelo, Magdalena/0000-0002-3541-2190
FU Spanish Ministry of Science and Innovation, MICINN [AGL2011-29008]; FPI
   fellowship of MICINN [BES-2012-056104]; "V Own Research Plan"
   (University of Seville); Spanish Research Council (CSIC)/Juan de la
   Cierva
FX This study was supported by research Grant AGL2011-29008 (Spanish
   Ministry of Science and Innovation, MICINN). S. M. has the benefit of a
   FPI fellowship (BES-2012-056104) of MICINN. B. B. and S. L. acknowledge
   financial support from "V Own Research Plan" (University of Seville) and
   the Spanish Research Council (CSIC)/Juan de la Cierva, respectively.
CR Abia R, 1999, J NUTR, V129, P2184, DOI 10.1093/jn/129.12.2184
   Alberti KGMM, 2009, CIRCULATION, V120, P1640, DOI 10.1161/CIRCULATIONAHA.109.192644
   Alberti KGMM, 2005, LANCET, V366, P1059, DOI 10.1016/S0140-6736(05)67402-8
   Alberti KGMM, 1998, DIABETIC MED, V15, P539, DOI 10.1002/(SICI)1096-9136(199807)15:7<539::AID-DIA668>3.0.CO;2-S
   Balkau B, 1999, DIABETIC MED, V16, P442
   Bansal S, 2007, JAMA-J AM MED ASSOC, V298, P309, DOI 10.1001/jama.298.3.309
   Ben Mansour A, 2015, J OLEO SCI, V64, P381, DOI 10.5650/jos.ess14204
   Berglund L, 2012, J CLIN ENDOCR METAB, V97, P2969, DOI 10.1210/jc.2011-3213
   Bermudez B, 2004, GRASAS ACEITES, V55, P1
   Bermudez B, 2011, CURR PHARM DESIGN, V17, P831, DOI 10.2174/138161211795428957
   Bertoli S, 2015, NUTRITION, V31, P981, DOI 10.1016/j.nut.2015.02.017
   Boren J, 2014, CLIN CHIM ACTA, V431, P131, DOI 10.1016/j.cca.2014.01.015
   Bysted A, 2005, EUR J CLIN NUTR, V59, P24, DOI 10.1038/sj.ejcn.1602028
   Cardeno A, 2015, J FUNCT FOODS, V14, P779, DOI 10.1016/j.jff.2015.03.009
   Naranjo MC, 2016, MOL NUTR FOOD RES, V60, P2505, DOI 10.1002/mnfr.201600303
   Catapano AL, 2011, ATHEROSCLEROSIS, V217, P3, DOI 10.1016/j.atherosclerosis.2011.06.028
   Chan DC, 2012, ATHEROSCLEROSIS, V221, P484, DOI 10.1016/j.atherosclerosis.2012.01.029
   Cinti S, 2005, J LIPID RES, V46, P2347, DOI 10.1194/jlr.M500294-JLR200
   Cleeman JI, 2001, JAMA-J AM MED ASSOC, V285, P2486, DOI 10.1001/jama.285.19.2486
   Cohn JS, 2006, CLIN LAB MED, V26, P773, DOI 10.1016/j.cll.2006.07.003
   Romero CAD, 2011, CURR PHARM DESIGN, V17, P752
   Einhorn Daniel, 2003, Endocr Pract, V9, P237
   Emanuela F, 2012, J NUTR METAB, V2012, DOI 10.1155/2012/476380
   Enkhmaa B, 2010, CURR DIABETES REP, V10, P61, DOI 10.1007/s11892-009-0088-4
   Fernandez-Berges D, 2012, REV ESP CARDIOL, V65, P241, DOI [10.1016/j.rec.2011.10.017, 10.1016/j.recesp.2011.10.015]
   Frankel E, 2013, J AGR FOOD CHEM, V61, P5179, DOI 10.1021/jf400806z
   GARGOURI Y, 1987, EUR J BIOCHEM, V169, P125, DOI 10.1111/j.1432-1033.1987.tb13588.x
   Giammanco A, 2015, FRONT PHYSIOL, V6, DOI 10.3389/fphys.2015.00061
   Gross DA, 2014, CRIT REV BIOCHEM MOL, V49, P304, DOI 10.3109/10409238.2014.931337
   Grundy SM, 2005, CIRCULATION, V112, P2735, DOI 10.1161/CIRCULATIONAHA.105.169404
   Halberg N, 2008, ENDOCRIN METAB CLIN, V37, P753, DOI 10.1016/j.ecl.2008.07.002
   Halvorsen B, 2015, ATHEROSCLEROSIS, V243, P204, DOI 10.1016/j.atherosclerosis.2015.09.010
   Hodson L, 2013, PROG LIPID RES, V52, P15, DOI 10.1016/j.plipres.2012.08.002
   Hoene M, 2008, OBES REV, V9, P20, DOI 10.1111/j.1467-789X.2007.00410.x
   Hotamisligil GS, 1996, SCIENCE, V271, P665, DOI 10.1126/science.271.5249.665
   HOTAMISLIGIL GS, 1993, SCIENCE, V259, P87, DOI 10.1126/science.7678183
   Iqbal J, 2009, AM J PHYSIOL-ENDOC M, V296, pE1183, DOI 10.1152/ajpendo.90899.2008
   Johnson K, 2013, PEDIATR RES, V74, P127, DOI 10.1038/pr.2013.90
   Karastergiou K, 2010, MOL CELL ENDOCRINOL, V318, P69, DOI 10.1016/j.mce.2009.11.011
   Kaur J, 2014, CARDIOL RES PRACT, V2014, DOI 10.1155/2014/943162
   Kim Chang H, 2014, Immune Netw, V14, P277, DOI 10.4110/in.2014.14.6.277
   Kolovou GD, 2011, CURR VASC PHARMACOL, V9, P258
   Lagakos WS, 2011, AM J PHYSIOL-GASTR L, V300, pG803, DOI 10.1152/ajpgi.00229.2010
   Lindman AS, 2010, EUR J EPIDEMIOL, V25, P789, DOI 10.1007/s10654-010-9501-1
   Lopez S, 2008, AM J CLIN NUTR, V88, P638, DOI 10.1093/ajcn/88.3.638
   Lopez S, 2014, BBA-BIOMEMBRANES, V1838, P1638, DOI 10.1016/j.bbamem.2014.01.007
   Lopez S, 2011, AM J CLIN NUTR, V93, P494, DOI 10.3945/ajcn.110.003251
   Lopeza S, 2016, CURR VASC PHARMACOL, V14, P323, DOI 10.2174/1570161114666160118105137
   Ochando-Pulido JM, 2015, MEMBRANES, V5, P513, DOI 10.3390/membranes5040513
   Miller M, 2008, J AM COLL CARDIOL, V51, P724, DOI 10.1016/j.jacc.2007.10.038
   Miller M, 2011, CIRCULATION, V123, P2292, DOI 10.1161/CIR.0b013e3182160726
   Montserrat-de La Paz S, 2017, J NUTR BIOCHEM, V39, P40, DOI 10.1016/j.jnutbio.2016.09.008
   Montserrat-de La Paz S, 2017, J NUTR BIOCHEM, V39, P22, DOI 10.1016/j.jnutbio.2016.09.007
   Montserrat-de la Paz S, 2016, J FUNCT FOODS, V26, P557, DOI 10.1016/j.jff.2016.08.028
   Montserrat-de la Paz S, 2016, CURR MED CHEM, V23, P2826, DOI 10.2174/0929867323666160411142909
   Montserrat-de la Paz S, 2016, FOOD FUNCT, V7, P2233, DOI [10.1039/c6fo00381h, 10.1039/C6FO00381H]
   Montserrat-de la Paz S, 2016, FOOD FUNCT, V7, P1345, DOI [10.1039/c6fo00136j, 10.1039/C6FO00136J]
   Mu HL, 2004, PROG LIPID RES, V43, P105, DOI 10.1016/S0163-7827(03)00050-X
   Murota K, 2005, J NUTR, V135, P1626, DOI 10.1093/jn/135.7.1626
   Nakajima K, 2010, CURR CLIN PHARMACOL, V5, P133, DOI 10.2174/157488410791110760
   Nakamura T, 2009, ATHEROSCLEROSIS, V202, P234, DOI 10.1016/j.atherosclerosis.2008.03.018
   Nordestgaard BG, 2007, JAMA-J AM MED ASSOC, V298, P299, DOI 10.1001/jama.298.3.299
   Nordestgaard G, 2009, CURR DRUG TARGETS, V10, P328, DOI 10.2174/138945009787846434
   Olijhoek JK, 2004, EUR HEART J, V25, P342, DOI 10.1016/j.ehj.2003.12.007
   Pacheco YM, 2006, AM J CLIN NUTR, V84, P342
   Pafumi Y, 2002, J BIOL CHEM, V277, P28070, DOI 10.1074/jbc.M202839200
   Patel S, 2009, ATHEROSCLEROSIS, V204, P424, DOI 10.1016/j.atherosclerosis.2008.07.047
   PATSCH JR, 1992, ARTERIOSCLER THROMB, V12, P1336, DOI 10.1161/01.ATV.12.11.1336
   Pietrzyk Lukasz, 2015, Asian Pac J Cancer Prev, V16, P4161
   Pirillo A, 2014, CURR MED RES OPIN, V30, P1489, DOI 10.1185/03007995.2014.909394
   Prins JB, 1997, DIABETES, V46, P1939, DOI 10.2337/diabetes.46.12.1939
   Proctor SD, 2002, CURR OPIN LIPIDOL, V13, P461, DOI 10.1097/00041433-200210000-00001
   Rohrl C, 2013, BBA-MOL CELL BIOL L, V1831, P1626, DOI [10.1016/j.bbalip.2013.07.014, 10.1016/j.bbalip2013.07.014]
   Ryden L, 2013, EUR HEART J, V34, P3035, DOI 10.1093/eurheartj/eht108
   Scheller J, 2014, SEMIN IMMUNOL, V26, P2, DOI 10.1016/j.smim.2013.11.002
   Sniderman AD, 2000, EUR J CLIN INVEST, V30, P935, DOI 10.1046/j.1365-2362.2000.00733.x
   Tomasik PJ, 2013, NUTRIENTS, V5, P2924, DOI 10.3390/nu5082924
   Trayhurn P, 2004, BRIT J NUTR, V92, P347, DOI 10.1079/BJN20041213
   Tremblay AJ, 2009, J LIPID RES, V50, P1463, DOI 10.1194/jlr.P800061-JLR200
   Varbo A, 2013, J AM COLL CARDIOL, V61, P427, DOI 10.1016/j.jacc.2012.08.1026
   Varela LM, 2013, J NUTR BIOCHEM, V24, P2031, DOI 10.1016/j.jnutbio.2013.07.004
   Wang BH, 2006, PFLUG ARCH EUR J PHY, V452, P418, DOI 10.1007/s00424-006-0055-8
   Wang P, 2015, TRENDS PHARMACOL SCI, V36, P891, DOI 10.1016/j.tips.2015.08.012
   Watts GF, 2013, NAT REV CARDIOL, V10, P648, DOI 10.1038/nrcardio.2013.140
   Wilfling F, 2013, DEV CELL, V24, P384, DOI 10.1016/j.devcel.2013.01.013
   Wilson PWF, 2005, CIRCULATION, V112, P3066, DOI 10.1161/CIRCULATIONAHA.105.539528
   Young SG, 2013, GENE DEV, V27, P459, DOI 10.1101/gad.209296.112
   ZILVERSMIT DB, 1979, CIRCULATION, V60, P473, DOI 10.1161/01.CIR.60.3.473
NR 88
TC 21
Z9 21
U1 1
U2 16
PU ROYAL SOC CHEMISTRY
PI CAMBRIDGE
PA THOMAS GRAHAM HOUSE, SCIENCE PARK, MILTON RD, CAMBRIDGE CB4 0WF, CAMBS,
   ENGLAND
SN 2042-6496
EI 2042-650X
J9 FOOD FUNCT
JI Food Funct.
PY 2016
VL 7
IS 12
BP 4734
EP 4744
DI 10.1039/c6fo01422d
PG 11
WC Biochemistry & Molecular Biology; Food Science & Technology
WE Science Citation Index Expanded (SCI-EXPANDED)
SC Biochemistry & Molecular Biology; Food Science & Technology
GA EM5TJ
UT WOS:000395375900001
PM 27885367
OA Green Accepted, Green Submitted
DA 2022-11-10
ER

PT J
AU Kubo, T
   Takahashi, K
   Furujo, M
   Hyodo, Y
   Tsuchiya, H
   Hattori, M
   Fujinaga, S
   Urayama, K
AF Kubo, Toshihide
   Takahashi, Kyohei
   Furujo, Mahoko
   Hyodo, Yuki
   Tsuchiya, Hiroki
   Hattori, Mariko
   Fujinaga, Shoko
   Urayama, Kenji
TI Usefulness of non-fasting lipid parameters in children
SO JOURNAL OF PEDIATRIC ENDOCRINOLOGY & METABOLISM
LA English
DT Article
DE children; cholesterol; fasting; lipid; non-fasting
ID DENSITY-LIPOPROTEIN CHOLESTEROL; CARDIOVASCULAR-DISEASE; METABOLIC
   SYNDROME; JAPANESE CHILDREN; HEART-DISEASE; UPDATE; RISK;
   APOLIPOPROTEINS; ATHEROSCLEROSIS; DYSLIPIDEMIA
AB Background: This study assessed whether non-fasting lipid markers could be substituted for fasting markers in screening for dyslipidemia, whether direct measurement of non-fasting low-density lipoprotein cholesterol [LDL-C (D)] could be substituted for the calculation of fasting LDL-C [LDL-C (F)], and the utility of measuring non-high-density lipoprotein cholesterol (non-HDL-C).
   Methods: In 33 children, the lipid profile was measured in the non-fasting and fasting states within 24 h. Correlations were examined between non-fasting LDL-C (D) or non-HDL-C levels and fasting LDL-C (F) levels.
   Results: Non-fasting triglyceride (TG), total cholesterol (TC), HDL-C, LDL-C (D), and non-HDL-C levels were all significantly higher than the fasting levels, but the mean difference was within 10% (except for TG). Non-fasting LDL-C (D) and non-HDL-C levels were strongly correlated with the fasting LDL-C (F) levels.
   Conclusions: In conclusion, except for TG, non-fasting lipid parameters are useful when screening children for dyslipidemia. Direct measurement of non-fasting LDL-C and calculation of non-fasting non-HDL-C could replace the calculation of fasting LDL-C because of convenience.
C1 [Kubo, Toshihide] Natl Hosp Org, Okayama Med Ctr, Dept Pediat, Kita Ku, 1711-1 Tamasu, Okayama 7011192, Japan.
   [Takahashi, Kyohei; Furujo, Mahoko; Hyodo, Yuki; Tsuchiya, Hiroki; Hattori, Mariko; Fujinaga, Shoko; Urayama, Kenji] Natl Hosp Org, Okayama Med Ctr, Dept Pediat, Okayama, Japan.
RP Kubo, T (corresponding author), Natl Hosp Org, Okayama Med Ctr, Dept Pediat, Kita Ku, 1711-1 Tamasu, Okayama 7011192, Japan.
EM kubocchi@okayamamc.jp
RI Urayama, Kenji/C-5549-2018
OI Urayama, Kenji/0000-0002-2823-6344
FU National Hospital Organization, Okayama Medical Center
FX This research was supported by the National Hospital Organization,
   Okayama Medical Center.
CR Abe Y, 2015, J ATHEROSCLER THROMB, V22, P669, DOI 10.5551/jat.28100
   American Academy of Pediatrics Committee on Practice and Ambulatory Medicine Bright Futures Periodicity Schedule Workgroup, 2016, PEDIATRICS, V137, P25
   Anderson TJ, 2013, CAN J CARDIOL, V29, P151, DOI 10.1016/j.cjca.2012.11.032
   Asayama K, 2003, PEDIATR INT, V45, P642, DOI 10.1046/j.1442-200X.2003.01795.x
   Bamba V, 2014, J CLIN ENDOCR METAB, V99, P3093, DOI 10.1210/jc.2013-3860
   Chung JY, 2013, J PEDIATR ENDOCR MET, V26, P105, DOI 10.1515/jpem-2012-0294
   Daniels SR, 2008, PEDIATRICS, V122, P198, DOI 10.1542/peds.2008-1349
   De Backer G, 2003, EUR HEART J, V24, P1601, DOI 10.1016/S0195-668X(03)00347-6
   de Ferranti S, 2007, CLIN PEDIATR, V46, P441, DOI 10.1177/0009922806297752
   FRIEDEWALD WT, 1972, CLIN CHEM, V18, P499
   Frontini MG, 2008, PEDIATRICS, V121, P924, DOI 10.1542/peds.2007-1472
   Grundy SM, 2002, CIRCULATION, V106, P3143, DOI 10.1161/circ.106.25.3143
   Langsted A, 2008, CIRCULATION, V118, P2047, DOI 10.1161/CIRCULATIONAHA.108.804146
   Li P, 2014, J PEDIATR ENDOCR MET, V27, P525, DOI 10.1515/jpem-2013-0336
   Mora S, 2008, CIRCULATION, V118, P993, DOI 10.1161/CIRCULATIONAHA.108.777334
   Mora S, 2009, CLIN CHEM, V55, P888, DOI 10.1373/clinchem.2008.117929
   Naugler C, 2014, CAN FAM PHYSICIAN, V60, P895
   NEWMAN WP, 1986, NEW ENGL J MED, V314, P138, DOI 10.1056/NEJM198601163140302
   Nordestgaard BG, 2007, JAMA-J AM MED ASSOC, V298, P299, DOI 10.1001/jama.298.3.299
   Okada T, 2002, PEDIATR INT, V44, P596, DOI 10.1046/j.1442-200X.2002.01634.x
   Pischon T, 2005, CIRCULATION, V112, P3375, DOI 10.1161/CIRCULATIONAHA.104.532499
   Schaefer EJ, 2001, AM J CARDIOL, V88, P1129, DOI 10.1016/S0002-9149(01)02047-1
   Sidhu D, 2012, ARCH INTERN MED, V172, P1707, DOI 10.1001/archinternmed.2012.3708
   Srinivasan SR, 1995, AM J MED SCI, V310, pS62, DOI 10.1097/00000441-199512000-00011
   Steiner MJ, 2011, PEDIATRICS, V128, P463, DOI 10.1542/peds.2011-0844
NR 25
TC 7
Z9 8
U1 0
U2 1
PU WALTER DE GRUYTER GMBH
PI BERLIN
PA GENTHINER STRASSE 13, D-10785 BERLIN, GERMANY
SN 0334-018X
EI 2191-0251
J9 J PEDIATR ENDOCR MET
JI J. Pediatr. Endocrinol. Metab.
PD JAN
PY 2017
VL 30
IS 1
BP 77
EP 83
DI 10.1515/jpem-2016-0271
PG 7
WC Endocrinology & Metabolism; Pediatrics
WE Science Citation Index Expanded (SCI-EXPANDED)
SC Endocrinology & Metabolism; Pediatrics
GA EI2FP
UT WOS:000392302400010
PM 27977407
DA 2022-11-10
ER

PT J
AU Szternel, L
   Krintus, M
   Bergmann, K
   Derezinski, T
   Sypniewska, G
AF Szternel, Lukasz
   Krintus, Magdalena
   Bergmann, Katarzyna
   Derezinski, Tadeusz
   Sypniewska, Grazyna
TI Non-fasting lipid profile determination in presumably healthy children:
   Impact on the assessment of lipid abnormalities
SO PLOS ONE
LA English
DT Article
ID ALL-CAUSE MORTALITY; CARDIOVASCULAR-DISEASE; GENERAL-POPULATION; REMNANT
   CHOLESTEROL; LDL CHOLESTEROL; RISK-FACTOR; TRIGLYCERIDES; GUIDELINES;
   APOLIPOPROTEINS; LIPOPROTEINS
AB Objective
   Despite the common use of non-fasting measurements for lipid profile in children it remains unclear as to the extent non-fasting conditions have on laboratory results of lipids measurements. We aimed to assess the impact of non-fasting lipid profile on the occurrence of dyslipidemia in children.
   Materials and methods
   Basic lipid profile including: total cholesterol (TC), high-density lipoprotein cholesterol (HDL-C), low-density lipoprotein cholesterol (LDL-C) and triglycerides (TG), as well as small, dense-LDL-C (sd-LDL-C), apolipoprotein Al (ApoAl), apolipoprotein B (ApoB) and lipoprotein(a) [Lp(a)], were measured in 289 presumably healthy children aged 9-11 in both fasting and non-fasting condition. The clinical impact of non-fasting lipid profile was evaluated individually for each child with estimation of false positive (FP) and false negative (FN) results.
   Results
   The highest percentage of FP results in non-fasting condition was observed for TG (42.3%) being significantly higher when compared to FN results (p = 0.003). In contrast, the highest percentage of FN results in a non-fasting state were shown for LDL-C (14.3%), but the difference was statistically insignificant when compared to FP results. When comparing fasting and non-fasting lipid profile a number of significant differences was shown for: TG (p<0.001), HDL-C (p = 0.002) LDL-C (p<0.001) and ApoAl (p<0.001), respectively. The occurrence of dyslipidemia, recognized on the basis of non-fasting lipids was significantly higher (p = 0.010) when compared to fasting lipid profile.
   Conclusions
   A higher occurrence of dyslipidemia, based on the measurement of non-fasting lipids in children, is suggestive of possible disorders in lipid metabolism. However, accurate identification of dyslipidemia by assessment of non-fasting lipids requires the establishment of appropriate cut-off values for children.
C1 [Szternel, Lukasz; Krintus, Magdalena; Bergmann, Katarzyna; Sypniewska, Grazyna] Nicolaus Copernicus Univ, Dept Lab Med, Coll Med Bydgoszcz, Torun, Poland.
   [Derezinski, Tadeusz] Outpatient Clin Esculap Gniewkowo, Gniewkowo, Poland.
RP Krintus, M (corresponding author), Nicolaus Copernicus Univ, Dept Lab Med, Coll Med Bydgoszcz, Torun, Poland.
EM krintus@wp.pl
RI Krintus, Magdalena/H-9419-2014; Dereziński, Tadeusz/GQP-7792-2022
OI Krintus, Magdalena/0000-0003-2627-7473; Dereziński,
   Tadeusz/0000-0001-9627-9787; Grazyna, Sypniewska/0000-0003-1350-7073;
   Szternel, Lukasz/0000-0003-1499-3675
CR [Anonymous], 2012, J LAWS REPUBLIC POLA
   [Anonymous], 2011, PEDIATRICS, V128, pS213, DOI 10.1542/peds.2009-2107C
   Bansal S, 2007, JAMA-J AM MED ASSOC, V298, P309, DOI 10.1001/jama.298.3.309
   Burns SF, 2012, J PEDIATR-US, V161, P991, DOI 10.1016/j.jpeds.2012.06.013
   Central Statistical Office Statistical Office in Cracow, 2011, HLTH CHILDR YOUTH PO
   De Backer G, 2003, EUR J CARDIOV PREV R, V10, pS1, DOI 10.1097/01.hjr.0000087913.96265.e2
   Freiberg JJ, 2008, JAMA-J AM MED ASSOC, V300, P2142, DOI 10.1001/jama.2008.621
   Instytut Pomnik, CENTR ZDROW DZIECK
   Kulaga Z., 2010, STAND MED PEDIAT, V7, P690
   Langsted A, 2008, CIRCULATION, V118, P2047, DOI 10.1161/CIRCULATIONAHA.108.804146
   Langsted A, 2011, CLIN CHEM, V57, P482, DOI 10.1373/clinchem.2010.157164
   Moriyama K, 2016, J ATHEROSCLER THROMB, V23, P1126, DOI 10.5551/jat.33985
   Mysliwiec M, 2013, KARDIOL POL, V1099, P1105
   National Institute for Health and Care Excellence, 2014, CLIN GUID
   Newman TB, 2012, PEDIATRICS, V130, P349, DOI 10.1542/peds.2012-0481
   Nishikura T, 2014, J ATHEROSCLER THROMB, V21, P755, DOI 10.5551/jat.23465
   Nordestgaard BG, 2016, CLIN CHEM, V930, P946
   Peterson Amy L, 2012, WMJ, V111, P274
   Reiner Z, 2011, EUR HEART J, V32, P1769, DOI [10.1093/eurheartj/ehr158, 10.1016/j.atherosclerosis.2011.06.012]
   Sidhu D, 2012, ARCH INTERN MED, V172, P1707, DOI 10.1001/archinternmed.2012.3708
   Steiner MJ, 2011, PEDIATRICS, V128, P463, DOI 10.1542/peds.2011-0844
   Third report of the National Cholesterol Education Program (NCEP), 2002, CIRCULATION, V3143, P3421
   Thomsen M, 2014, CLIN CHEM, V60, P737, DOI 10.1373/clinchem.2013.219881
   Varbo A, 2015, CLIN CHEM, V61, P533, DOI 10.1373/clinchem.2014.234146
   Varbo A, 2013, J AM COLL CARDIOL, V61, P427, DOI 10.1016/j.jacc.2012.08.1026
   Walldius G, 2006, J INTERN MED, V259, P493, DOI 10.1111/j.1365-2796.2006.01643.x
   White KT, 2015, CLIN CHEM, V61, P1156, DOI 10.1373/clinchem.2015.241752
   Yoo DY, 2017, ANN PEDIATR ENDOCRIN, V22, P158, DOI 10.6065/apem.2017.22.3.158
NR 28
TC 5
Z9 5
U1 0
U2 0
PU PUBLIC LIBRARY SCIENCE
PI SAN FRANCISCO
PA 1160 BATTERY STREET, STE 100, SAN FRANCISCO, CA 94111 USA
SN 1932-6203
J9 PLOS ONE
JI PLoS One
PD JUN 21
PY 2018
VL 13
IS 6
AR e0198433
DI 10.1371/journal.pone.0198433
PG 14
WC Multidisciplinary Sciences
WE Science Citation Index Expanded (SCI-EXPANDED)
SC Science & Technology - Other Topics
GA GK0LV
UT WOS:000435802500019
PM 29927973
OA Green Submitted, Green Published, gold
DA 2022-11-10
ER

PT J
AU Higgins, V
   Asgari, S
   Chan, MK
   Adeli, K
AF Higgins, V.
   Asgari, S.
   Chan, M. K.
   Adeli, K.
TI Pediatric reference intervals for calculated LDL cholesterol, non-HDL
   cholesterol, and remnant cholesterol in the healthy CALIPER cohort
SO CLINICA CHIMICA ACTA
LA English
DT Article
DE Reference intervals; Pediatric; CALIPER; Non-fasting lipids; LDL
   cholesterol; Non-HDL cholesterol; Remnant cholesterol
ID DENSITY-LIPOPROTEIN CHOLESTEROL; ISCHEMIC-HEART-DISEASE; NONFASTING
   TRIGLYCERIDES; CARDIOVASCULAR EVENTS; RISK; APOLIPOPROTEINS; LIPIDS;
   SOCIETY; METAANALYSIS; STATEMENT
AB Objectives: Increased prevalence of pediatric obesity and associated co-morbidities has heightened the concern for cardiovascular disease (CVD) risk later in life. Although the fasting lipid profile is traditionally used to assess CVD risk, the non-fasting lipid profile may simplify lipid testing and better predict CVD risk. Unfortunately, non fasting lipid reference values are limited, particularly for children. The Canadian Laboratory Initiative on Pediatric Reference Intervals (CALIPER) has recruited thousands of healthy pediatric subjects to develop a pediatric reference interval database. Here, CALIPER reports pediatric reference intervals for non-fasting calculated low-density lipoprotein cholesterol (LDLc), non-high-density lipoprotein cholesterol (non-HDLc) and remnant cholesterol.
   Methods: Non-fasting serum samples from the CALIPER cohort of community children and adolescents were previously analyzed for HDLc, total cholesterol, and triglycerides. These values were used to calculate LDLc, non-HDLc, and remnant cholesterol and subsequently establish reference intervals with corresponding 90% confidence intervals according to CLSI EP28-A3c guidelines. Reference intervals were also calculated using alternative statistical methods highlighted in recent literature.
   Results: All three lipid parameters required an age partition at 1 year due to wider reference intervals in the first year of life. LDLc and non-HDLc required sex partitioning for subjects 1 < 10 years. Non-HDLc upper reference limit was higher than the 2011 National Heart, Lung, and Blood Institute (NHLBII) pediatric recommended cutoffs, suggesting elevated atherogenic lipoproteins in a proportion of apparently healthy pediatric subjects. The LDLc upper reference limit (10 < 19 year partition) was the same as the NHLBI cut-off, potentially due to lower calculated LDLc values in the non-fasting state.
   Conclusions: With the increased use of non-fasting lipid profiles, age- and sex-specific reference intervals and appropriate clinical decision limits are necessary for pediatric lipid monitoring. Our data supports the notion that appropriate decision limits, rather than reference intervals, should be used to interpret lipid levels in children as there is a high prevalence of hyperlipidemia in the apparently healthy pediatric population.
C1 [Higgins, V.; Asgari, S.; Adeli, K.] Hosp Sick Children, CALIPER Program, Pediat Lab Med, Toronto, ON M5G 1X8, Canada.
   [Higgins, V.; Chan, M. K.; Adeli, K.] Univ Toronto, Dept Lab Med & Pathobiol, Toronto, ON M5S 1A8, Canada.
RP Adeli, K (corresponding author), Hosp Sick Children, DPLM, Clin Biochem, 555 Univ Ave, Toronto, ON M5G 1X8, Canada.
EM khosrow.adeli@sickkids.ca
OI Adeli, Khosrow/0000-0002-5839-5709
FU Canadian Institutes of Health Research (CIHR)
FX We thank all participants and their families for their participation in
   the CALIPER project. This study was supported by a foundation grant from
   the Canadian Institutes of Health Research (CIHR). VH is a recipient of
   a CIHR doctoral scholarship.
CR Anderson TJ, 2016, CAN J CARDIOL, V32, P1263, DOI 10.1016/j.cjca.2016.07.510
   [Anonymous], 2011, PEDIATRICS S5, V128, P5213, DOI [10.1542/peds.2009-2107C, DOI 10.1542/PEDS.2009-2107C]
   Bansal S, 2007, JAMA-J AM MED ASSOC, V298, P309, DOI 10.1001/jama.298.3.309
   Clinical and Laboratory Standards Institute (CLSI), 2010, EP28A3C CLSI
   Colantonio DA, 2012, CLIN CHEM, V58, P854, DOI 10.1373/clinchem.2011.177741
   Daly CH, 2017, CLIN BIOCHEM, V50, P1145, DOI 10.1016/j.clinbiochem.2017.07.005
   de Onis M, 2007, B WORLD HEALTH ORGAN, V85, P660, DOI 10.2471/BLT.07.043497
   Di Angelantonio E, 2009, JAMA-J AM MED ASSOC, V302, P1993, DOI 10.1001/jama.2009.1619
   Doran B, 2014, CIRCULATION, V130, P546, DOI 10.1161/CIRCULATIONAHA.114.010001
   FRIEDEWALD WT, 1972, CLIN CHEM, V18, P499
   Genest J, 2014, CAN J CARDIOL, V30, P1471, DOI 10.1016/j.cjca.2014.09.028
   HARRELL FE, 1982, BIOMETRIKA, V69, P635
   HARRIS EK, 1990, CLIN CHEM, V36, P265
   Horn PS, 1998, CLIN CHEM, V44, P622
   Hubert M, 2008, J CHEMOMETR, V22, P235, DOI 10.1002/cem.1123
   Jw T, 1977, EXPLORATORY DATA ANA
   Langsted A, 2008, CIRCULATION, V118, P2047, DOI 10.1161/CIRCULATIONAHA.108.804146
   Langsted A, 2011, CLIN CHEM, V57, P482, DOI 10.1373/clinchem.2010.157164
   Lim S, 2013, INT J CARDIOL, V166, P8, DOI 10.1016/j.ijcard.2012.03.127
   Liu HT, 2017, CLIN CHIM ACTA, V471, P23, DOI 10.1016/j.cca.2017.05.006
   Mora S, 2008, CIRCULATION, V118, P993, DOI 10.1161/CIRCULATIONAHA.108.777334
   Mora S, 2009, CLIN CHEM, V55, P888, DOI 10.1373/clinchem.2008.117929
   National Clinical Guideline Centre (UK), 2014, LIP MOD CARD RISK AS
   Ng M, 2014, LANCET, V384, P766, DOI 10.1016/S0140-6736(14)60460-8
   Nordestgaard BG, 2007, JAMA-J AM MED ASSOC, V298, P299, DOI 10.1001/jama.298.3.299
   Nordestgaard BG, 2016, CLIN CHEM, V62, P930, DOI 10.1373/clinchem.2016.258897
   Ridker PM, 2002, NEW ENGL J MED, V347, P1557, DOI 10.1056/NEJMoa021993
   Sniderman AD, 2011, CIRC-CARDIOVASC QUAL, V4, P337, DOI 10.1161/CIRCOUTCOMES.110.959247
   Steiner MJ, 2011, PEDIATRICS, V128, P463, DOI 10.1542/peds.2011-0844
   van der Aa MP, 2015, J DIABETES RES, V2015, DOI 10.1155/2015/362375
   Varbo A, 2013, CIRCULATION, V128, P1298, DOI 10.1161/CIRCULATIONAHA.113.003008
   Varbo A, 2013, J AM COLL CARDIOL, V61, P427, DOI 10.1016/j.jacc.2012.08.1026
   ZILVERSMIT DB, 1979, CIRCULATION, V60, P473, DOI 10.1161/01.CIR.60.3.473
NR 33
TC 4
Z9 4
U1 2
U2 9
PU ELSEVIER
PI AMSTERDAM
PA RADARWEG 29, 1043 NX AMSTERDAM, NETHERLANDS
SN 0009-8981
EI 1873-3492
J9 CLIN CHIM ACTA
JI Clin. Chim. Acta
PD NOV
PY 2018
VL 486
BP 129
EP 134
DI 10.1016/j.cca.2018.07.028
PG 6
WC Medical Laboratory Technology
WE Science Citation Index Expanded (SCI-EXPANDED)
SC Medical Laboratory Technology
GA GX1MM
UT WOS:000447481400023
PM 30025755
DA 2022-11-10
ER

PT J
AU Zhu, LY
   Wen, XY
   Xiang, QY
   Guo, LL
   Xu, J
   Zhao, SP
   Liu, L
AF Zhu, Li-Yuan
   Wen, Xing-Yu
   Xiang, Qun-Yan
   Guo, Li-Ling
   Xu, Jin
   Zhao, Shui-Ping
   Liu, Ling
TI Comparison of the Reductions in LDL-C and Non-HDL-C Induced by the Red
   Yeast Rice Extract Xuezhikang Between Fasting and Non-fasting States in
   Patients With Coronary Heart Disease
SO FRONTIERS IN CARDIOVASCULAR MEDICINE
LA English
DT Article
DE non-fasting; coronary heart disease; LDL-C; non-HDL-C; Xuezhikang
ID HIGH-FAT MEAL; EUROPEAN ATHEROSCLEROSIS SOCIETY; JOINT CONSENSUS
   STATEMENT; ENDOTHELIAL FUNCTION; CARDIOVASCULAR-DISEASE;
   CLINICAL-CHEMISTRY; CHOLESTEROL; PREVENTION; GUIDELINES; APOLIPOPROTEINS
AB Background: Xuezhikang, an extract of red yeast rice, effectively lowers fasting blood lipid levels. However, the influence of Xuezhikang on the non-fasting levels of low-density lipoprotein cholesterol (LDL-C) and non-high-density lipoprotein cholesterol (non-HDL-C) has not been explored in Chinese patients with coronary heart disease (CHD).
   Methods: Fifty CHD patients were enrolled and randomly divided into two groups (n = 25 each) to receive 1,200 mg/d of Xuezhikang or a placebo for 6 weeks as routine therapy. Blood lipids were repeatedly measured before and after 6 weeks of treatment at 0, 2, 4, and 6 h after a standard breakfast containing 800 kcal and 50 g of fat.
   Results: The serum LDL-C levels significantly decreased, from a fasting level of 3.88 mmol/L to non-fasting levels of 2.99, 2.83, and 3.23 mmol/L at 2, 4, and 6 h, respectively, after breakfast (P < 0.05). The serum non-HDL-C level mildly increased from a fasting level of 4.29 mmol/L to non-fasting levels of 4.32, 4.38, and 4.34 mmol/L at 2, 4, and 6 h post-prandially, respectively, and the difference reached statistical significance only at 4 and 6 h after breakfast (P < 0.05). After 6 weeks of Xuezhikang treatment, the patients had significantly lower fasting and non-fasting serum levels of LDL-C and non-HDL-C (P < 0.05) than at pretreatment. The LDL-C levels were reduced by 27.8, 28.1, 26.2, and 25.3% at 0, 2, 4, and 6 h, respectively, and the non-HDL-C levels were reduced by 27.6, 28.7, 29.0, and 28.0% at 0, 2, 4, and 6 h, respectively, after breakfast. No significant difference was found in the percent reductions in the LDL-C and non-HDL-C levels among the four different time-points.
   Conclusions: Six weeks of Xuezhikang treatment significantly decreased LDL-C and non-HDL-C levels, with similar percent reductions in fasting and non-fasting states in CHD patients, indicating that the percent change in non-fasting LDL-C or non-HDL-C could replace that in the fasting state for evaluation the efficacy of cholesterol control in CHD patients who are unwilling or unable to fast.
C1 [Zhu, Li-Yuan; Xiang, Qun-Yan; Guo, Li-Ling; Xu, Jin; Zhao, Shui-Ping; Liu, Ling] Cent South Univ, Xianyya Hosp 2, Dept Cardiovasc Med, Changsha, Peoples R China.
   [Zhu, Li-Yuan; Xiang, Qun-Yan; Guo, Li-Ling; Xu, Jin; Zhao, Shui-Ping; Liu, Ling] Cent South Univ, Xianyya Hosp 2, Res Inst Blood Lipid & Atherosclerosis, Changsha, Peoples R China.
   [Zhu, Li-Yuan; Xiang, Qun-Yan; Guo, Li-Ling; Xu, Jin; Zhao, Shui-Ping; Liu, Ling] Modern Cardiovasc Dis Clin Technol Res Ctr Hunan, Changsha, Peoples R China.
   [Zhu, Li-Yuan; Xiang, Qun-Yan; Guo, Li-Ling; Xu, Jin; Zhao, Shui-Ping; Liu, Ling] Cardiovasc Dis Res Ctr Hunan Prov, Changsha, Peoples R China.
   [Wen, Xing-Yu] Cent South Univ, Xiangya Sch Med, Changsha, Peoples R China.
RP Liu, L (corresponding author), Cent South Univ, Xianyya Hosp 2, Dept Cardiovasc Med, Changsha, Peoples R China.; Liu, L (corresponding author), Cent South Univ, Xianyya Hosp 2, Res Inst Blood Lipid & Atherosclerosis, Changsha, Peoples R China.; Liu, L (corresponding author), Modern Cardiovasc Dis Clin Technol Res Ctr Hunan, Changsha, Peoples R China.; Liu, L (corresponding author), Cardiovasc Dis Res Ctr Hunan Prov, Changsha, Peoples R China.
EM feliuling@csu.edu.cn
FU National Natural Science Foundation of China [81270956, 81470577];
   Fundamental Research Funds for the Central Universities of Central South
   University [2020zzts882]
FX The study was supported by the National Natural Science Foundation of
   China (grant numbers 81270956, 81470577) and the Fundamental Research
   Funds for the Central Universities of Central South University (grant
   number 2020zzts882).
CR Anderson TJ, 2016, CAN J CARDIOL, V32, P1263, DOI 10.1016/j.cjca.2016.07.510
   [Anonymous], 2020, Circulation, V141, pe33, DOI 10.1161/CIR.0000000000000746
   Bhatt DL, 2019, NEW ENGL J MED, V380, P11, DOI 10.1056/NEJMoa1812792
   Chen CH, 2012, EVID-BASED COMPL ALT, V2012, DOI DOI 10.1155/2012/127043
   Cicero Arrigo F G, 2019, Methodist Debakey Cardiovasc J, V15, P192, DOI 10.14797/mdcj-15-3-192
   Collins R, 2002, LANCET, V360, P7, DOI 10.1016/S0140-6736(02)09327-3
   Committee of Cardio-Cerebro-Vascular Diseases of Gerontological Society of C, 2018, ZHONG NEI ZA ZHI, V57, P97, DOI [10.3760/cma.j.issn.0578-1426.2018.02.003, DOI 10.3760/CMA.J.ISSN.0578-1426.2018.02.003]
   Darnavandi RD, 2019, INT J ENDOCRINOL MET, V17, DOI 10.5812/ijem.70744
   De Backer G, 2003, EUR J CARDIOV PREV R, V10, pS1, DOI 10.1097/01.hjr.0000087913.96265.e2
   Duran EK, 2020, J AM COLL CARDIOL, V75, P2122, DOI 10.1016/j.jacc.2020.02.059
   Elmas E, 2007, INT J CARDIOL, V114, P172, DOI 10.1016/j.ijcard.2006.01.011
   Fogacci F, 2019, PHARMACOL RES, V143, P1, DOI 10.1016/j.phrs.2019.02.028
   Gill JMR, 2003, J CLIN ENDOCR METAB, V88, P4328, DOI 10.1210/jc.2003-030226
   Gragnano F, 2018, ATHEROSCLEROSIS, V269, P219, DOI 10.1016/j.atherosclerosis.2018.01.012
   Group CCDRW, 2020, CHIN CIRCUL J, V35, P833, DOI [10.3969/j.issn.1000-3614.2020.09.001, DOI 10.3969/J.ISSN.1000-3614.2020.09.001]
   Grundy SM, 2019, J AM COLL CARDIOL, V73, P3168, DOI 10.1016/j.jacc.2018.11.002
   Junren ZHU., 2016, CHIN CIRCUL J, V31, P937, DOI DOI 10.3969/J.ISSN.1000-3614.2016.10.001
   Langsted A, 2011, J INTERN MED, V270, P65, DOI 10.1111/j.1365-2796.2010.02333.x
   Langsted A, 2008, CIRCULATION, V118, P2047, DOI 10.1161/CIRCULATIONAHA.108.804146
   Langsted A, 2011, CLIN CHEM, V57, P482, DOI 10.1373/clinchem.2010.157164
   Li JJ, 2012, INT J CARDIOL, V154, P362, DOI 10.1016/j.ijcard.2011.11.005
   Lin QZ, 2019, CLIN CHIM ACTA, V495, P399, DOI 10.1016/j.cca.2019.05.010
   Liu L, 2003, CLIN CHEM, V49, P1347, DOI 10.1373/49.8.1347
   Liu L, 2002, CLIN CARDIOL, V25, P219, DOI 10.1002/clc.4950250505
   Lu ZL, 2008, AM J CARDIOL, V101, P1689, DOI 10.1016/j.amjcard.2008.02.056
   Mach F, 2019, ATHEROSCLEROSIS, V290, P140, DOI [10.1016/j.atherosclerosis.2019.08.014, 10.1093/eurheartj/ehz455]
   Masuda D, 2017, J ATHEROSCLER THROMB, V24, P95, DOI 10.5551/jat.RV16003
   Miida T, 2002, ANN CLIN BIOCHEM, V39, P241, DOI 10.1258/0004563021901946
   Nakamura A, 2015, J CARDIOL, V66, P435, DOI 10.1016/j.jjcc.2015.02.005
   Nordestgaard BG, 2016, CLIN CHEM, V62, P930, DOI 10.1373/clinchem.2016.258897
   Parmenter K, 1999, EUR J CLIN NUTR, V53, P298, DOI 10.1038/sj.ejcn.1600726
   PATSCH JR, 1983, P NATL ACAD SCI-BIOL, V80, P1449, DOI 10.1073/pnas.80.5.1449
   Reiner Z, 2011, EUR HEART J, V32, P1769, DOI [10.1093/eurheartj/ehr158, 10.1016/j.atherosclerosis.2011.06.012]
   Sepidarkish M, 2020, CLIN NUTR, V39, P1019, DOI 10.1016/j.clnu.2019.05.004
   Su X, 2019, LIPIDS HEALTH DIS, V18, DOI 10.1186/s12944-019-1080-x
   Tian F, 2019, CLIN CHIM ACTA, V490, P147, DOI 10.1016/j.cca.2019.01.004
   Turconi G, 2003, EUR J CLIN NUTR, V57, P753, DOI 10.1038/sj.ejcn.1601607
   Vogel RA, 1997, AM J CARDIOL, V79, P350, DOI 10.1016/S0002-9149(96)00760-6
   Xu J, 2019, LIPIDS HEALTH DIS, V18, DOI 10.1186/s12944-019-1146-9
   Zhao SP, 2018, CURR MED RES OPIN, V34, P227, DOI 10.1080/03007995.2017.1371584
   Zhao SP, 2004, CIRCULATION, V110, P915, DOI 10.1161/01.CIR.0000139985.81163.CE
   Zhao SP, 2003, ATHEROSCLEROSIS, V168, P375, DOI 10.1016/S0021-9150(03)00142-4
   Zhao SP, 2001, CORONARY ARTERY DIS, V12, P561, DOI 10.1097/00019501-200111000-00006
   ZILVERSMIT DB, 1979, CIRCULATION, V60, P473, DOI 10.1161/01.CIR.60.3.473
NR 44
TC 1
Z9 1
U1 3
U2 5
PU FRONTIERS MEDIA SA
PI LAUSANNE
PA AVENUE DU TRIBUNAL FEDERAL 34, LAUSANNE, CH-1015, SWITZERLAND
SN 2297-055X
J9 FRONT CARDIOVASC MED
JI Front. Cardiovasc. Med.
PD AUG 9
PY 2021
VL 8
AR 674446
DI 10.3389/fcvm.2021.674446
PG 8
WC Cardiac & Cardiovascular Systems
WE Science Citation Index Expanded (SCI-EXPANDED)
SC Cardiovascular System & Cardiology
GA UA1WW
UT WOS:000684957000009
PM 34434972
OA Green Submitted, gold, Green Published
DA 2022-11-10
ER

PT J
AU Chowdhury, A
   Khan, H
   Lasker, SS
   Chowdhury, TA
AF Chowdhury, Aisha
   Khan, Halima
   Lasker, Shawarna S.
   Chowdhury, Tahseen A.
TI Fasting outcomes in people with diabetes and chronic kidney disease in
   East London during Ramadan 2018: The East London diabetes in Ramadan
   survey
SO DIABETES RESEARCH AND CLINICAL PRACTICE
LA English
DT Article
DE Diabetes; Ramadan; Fasting; Chronic Kidney Disease
AB Objectives: Fasting in summer months for Muslim people with diabetes during Ramadan is challenging, particularly in temperate climates, where duration of fasting is prolonged. Risk of fasting may be greater in people with diabetes and chronic kidney disease (CKD). We aimed to prospectively monitor the outcomes of patients with diabetes and CKD stage 3 during Ramadan 2018 in East London.
   Methods: Patients with type 2 diabetes (T2D) and CKD stage 3 attending community diabetes clinics were approached prior to Ramadan 2018 to discuss fasting. Patients were risk categorised according to Diabetes and Ramadan Alliance guidelines. If they chose to fast, Ramadan education was given, and biomedical assessments were undertaken within one week prior to and one week after fasting. Outcomes between patients fasting and nonfasting groups were compared.
   Results: Fasting (n = 68) and non-fasting groups (n = 71) were similar apart from slightly higher insulin use in the non-fasting group. Median days fasted was 21 (range 12-29). There were no significant changes in weight, blood pressure, creatinine, glycated haemoglobin, cholesterol and urinary PCR pre-and post-Ramadan, and no significant differences between the fasting and non-fasting groups. There was no difference in adverse events (acute kidney injury, hypoglycaemia or cardiovascular events) between the fasting and non-fasting groups.
   Conclusions: No significant differences were seen in clinical or biochemical parameters, or adverse events between fasting and non-fasting patients. Patients with T2D and stable CKD stage 3 may be able to fast safely during Ramadan. (C) 2019 Elsevier B.V. All rights reserved.
C1 [Chowdhury, Aisha; Khan, Halima; Chowdhury, Tahseen A.] Royal London Hosp, Dept Diabet & Metab, London E1 1BB, England.
   [Lasker, Shawarna S.] Kings Med Ctr, Buckhurst Hill, Essex, England.
RP Chowdhury, TA (corresponding author), Royal London Hosp, 7th Floor,John Harrison House, London E1 1BB, England.
EM Tahseen.Chowdhury@bartshealth.nhs.uk
CR Adnan WAHWM, 2014, PLOS ONE, V9, DOI 10.1371/journal.pone.0114262
   Al Wakeel J, 2013, PERITON DIALYSIS INT, V33, P86, DOI 10.3747/pdi.2010.00095
   Al Wakeel JS, 2014, IRAN J KIDNEY DIS, V8, P321
   Ali S, 2016, DIABETIC MED, V33, P1315, DOI 10.1111/dme.13080
   Bakhit AA, 2017, SAUDI MED J, V38, P48, DOI 10.15537/smj.2017.1.17566
   Bernieh B, 2010, SAUDI J KIDNEY DIS T, V21, P898
   Beshyah SA, 2009, IBNOSINA J MED BIOME, V1, P58
   Boobes Y, 2009, SAUDI J KIDNEY DIS T, V20, P198
   Bragazzi NL, 2014, J RES MED SCI, V19, P665
   Bragazzi NL, 2015, INT J NEPHROL RENOV, V8, P53, DOI 10.2147/IJNRD.S61718
   Chowdhury A, 2017, BRIT J DIAB, V17, P149, DOI 10.15277/bjd.2017.150
   Einollahi B, 2005, TRANSPLANT P, V37, P3004, DOI 10.1016/j.transproceed.2005.08.032
   Ekinci I, 2018, CLIN NEPHROL, V89, P103, DOI 10.5414/CN109102
   El-Wakil HS, 2007, SAUDI J KIDNEY DIS T, V18, P349
   Ghalib M, 2008, TRANSPLANTATION, V85, P141, DOI 10.1097/01.tp.0000296841.99263.c2
   Hassan S, 2018, ANN NUTR METAB, V72, P241, DOI 10.1159/000486799
   Hassanein M, 2017, DIABETES RES CLIN PR, V126, P303, DOI 10.1016/j.diabres.2017.03.003
   Kara E, 2017, SAUDI J KIDNEY DIS T, V28, P68, DOI 10.4103/1319-2442.198140
   Levey AS, 2009, ANN INTERN MED, V150, P604, DOI 10.7326/0003-4819-150-9-200905050-00006
   NasrAllah MM, 2014, CLIN KIDNEY J, V7, DOI 10.1093/ckj/sfu046
   Said T, 2003, TRANSPL P, V35, P2614, DOI 10.1016/j.transproceed.2003.08.072
NR 21
TC 14
Z9 14
U1 0
U2 3
PU ELSEVIER IRELAND LTD
PI CLARE
PA ELSEVIER HOUSE, BROOKVALE PLAZA, EAST PARK SHANNON, CO, CLARE, 00000,
   IRELAND
SN 0168-8227
EI 1872-8227
J9 DIABETES RES CLIN PR
JI Diabetes Res. Clin. Pract.
PD JUN
PY 2019
VL 152
BP 166
EP 170
DI 10.1016/j.diabres.2019.05.022
PG 5
WC Endocrinology & Metabolism
WE Science Citation Index Expanded (SCI-EXPANDED)
SC Endocrinology & Metabolism
GA IC6YA
UT WOS:000471117400021
PM 31150726
DA 2022-11-10
ER

PT J
AU Rahman, F
   Blumenthal, RS
   Jones, SR
   Martin, SS
   Gluckman, TJ
   Whelton, SP
AF Rahman, Faisal
   Blumenthal, Roger S.
   Jones, Steven R.
   Martin, Seth S.
   Gluckman, Tyler J.
   Whelton, Seamus P.
TI Fasting or Non-fasting Lipids for Atherosclerotic Cardiovascular Disease
   Risk Assessment and Treatment?
SO CURRENT ATHEROSCLEROSIS REPORTS
LA English
DT Review
DE Lipids; Fasting; Risk; Cardiovascular disease
ID DENSITY-LIPOPROTEIN CHOLESTEROL; ACUTE CORONARY SYNDROMES; NON-HDL
   CHOLESTEROL; APOLIPOPROTEIN-B; FAMILIAL HYPERCHOLESTEROLEMIA;
   LDL-CHOLESTEROL; HEART-DISEASE; APO-B; EVENTS; POPULATION
AB Purpose of Review Dyslipidemia is a major modifiable risk factor for atherosclerotic cardiovascular disease (ASCVD); however, lipid testing for risk assessment and treatment surveillance has been underutilized. Several factors likely account for this, including the common practice of measuring lipid levels in the fasting state, which often necessitates that patients return for an additional visit. In this review, we evaluate potential advantages and cautions associated with measuring lipids in the non-fasting state.
   Recent Findings There is similar performance with the use of either fasting or non-fasting total cholesterol and HDL cholesterol in ASCVD risk assessment. Observational studies demonstrate that in comparison to fasting levels, non-fasting triglycerides are approximately 20% higher on average, although the magnitude of difference is subject to substantial inter-patient variability. Higher triglycerides can lead to the under-estimation of low-density lipoprotein cholesterol (LDL-C) by approximately 10 mg/dL or more when calculated using the Friedewald equation. This is especially clinically relevant at low LDL-C levels, although a novel validated algorithm for LDL-C estimation largely overcomes this limitation.
   Summary Non-fasting lipid assessment is reasonable in many clinical circumstances given that ASCVD risk prediction is similar using fasting or non-fasting lipid values and because LDL-C can be accurately estimated using modern methods. Allowing the option for non-fasting lipid assessment can reduce a barrier to lipid testing and can facilitate a more convenient assessment of ASCVD risk with the ultimate potential effect of reducing the global burden of ASCVD. However, certain patients such as those with severe hypertriglyceridemias or high-risk patients being treated to low LDL-C levels may still need fasting lipid panels performed for precise diagnosis and to standardize therapeutic monitoring.
C1 [Rahman, Faisal; Blumenthal, Roger S.; Jones, Steven R.; Martin, Seth S.; Gluckman, Tyler J.; Whelton, Seamus P.] Johns Hopkins Univ, Sch Med, Ciccarone Ctr Prevent Cardiovasc Dis, Dept Med,Div Cardiol, 600 North Wolfe St,Blalock 524 A, Baltimore, MD 21287 USA.
   [Gluckman, Tyler J.] Providence Heart & Vasc Inst, Portland, OR USA.
RP Whelton, SP (corresponding author), Johns Hopkins Univ, Sch Med, Ciccarone Ctr Prevent Cardiovasc Dis, Dept Med,Div Cardiol, 600 North Wolfe St,Blalock 524 A, Baltimore, MD 21287 USA.
EM seamus.whelton@jhmi.edu
RI Gluckman, Ty/AAU-2990-2021; Blumenthal, Roger S/H-3223-2018
OI Blumenthal, Roger S/0000-0003-1910-3168; Rahman,
   Faisal/0000-0002-7946-0311
CR Aldasouqi S, 2011, DIABETES CARE, V34, P1887, DOI 10.2337/dc10-2402
   Bansal S, 2007, JAMA-J AM MED ASSOC, V298, P309, DOI 10.1001/jama.298.3.309
   Boekholdt SM, 2012, JAMA-J AM MED ASSOC, V307, P1302, DOI 10.1001/jama.2012.366
   Cartier JL, 2016, PROG CARDIOVASC DIS, V59, P125, DOI 10.1016/j.pcad.2016.07.006
   COHN JS, 1988, CLIN CHEM, V34, P2456
   Di Angelantonio E, 2009, JAMA-J AM MED ASSOC, V302, P1993, DOI 10.1001/jama.2009.1619
   Doran B, 2014, CIRCULATION, V130, P546, DOI 10.1161/CIRCULATIONAHA.114.010001
   Driver SL, 2016, J AM COLL CARDIOL, V67, P1227, DOI 10.1016/j.jacc.2015.12.047
   Freiberg JJ, 2008, JAMA-J AM MED ASSOC, V300, P2142, DOI 10.1001/jama.2008.621
   FRIEDEWALD WT, 1972, CLIN CHEM, V18, P499
   Gidding SS, 2015, CIRCULATION, V132, P2167, DOI 10.1161/CIR.0000000000000297
   Grundy SM, 2002, CIRCULATION, V106, P3143, DOI 10.1161/circ.106.25.3143
   HPS3 TIMI55-REVEAl Collaborative, 2017, NEW ENGL J MED, V377, P1217, DOI 10.1056/NEJMoa1706444
   Jacobson TA, 2015, J CLIN LIPIDOL, V9, P129, DOI 10.1016/j.jacl.2015.02.003
   Koopal C, 2017, J CLIN LIPIDOL, V11, P12, DOI 10.1016/j.jacl.2016.10.001
   Langsted A, 2011, J INTERN MED, V270, P65, DOI 10.1111/j.1365-2796.2010.02333.x
   Mansbach CM, 2010, ANNU REV PHYSIOL, V72, P315, DOI 10.1146/annurev-physiol-021909-135801
   Martin SS, 2013, J AM COLL CARDIOL, V62, P732, DOI 10.1016/j.jacc.2013.01.079
   Martin SS, 2013, JAMA INTERN MED, V173, P935, DOI 10.1001/jamainternmed.2013.383
   Mora S, 2008, CIRCULATION, V118, P993, DOI 10.1161/CIRCULATIONAHA.108.777334
   Nauck M, 2002, CLIN CHEM, V48, P236
   Nordestgaard BG, 2016, EUR HEART J, V37, P1944, DOI 10.1093/eurheartj/ehw152
   PEDERSEN TR, 1994, LANCET, V344, P1383
   Ramjee V, 2011, J AM COLL CARDIOL, V58, P457, DOI 10.1016/j.jacc.2011.05.009
   Ridker PM, 2008, NEW ENGL J MED, V359, P2195, DOI 10.1056/NEJMoa0807646
   Sabatine MS, 2017, NEW ENGL J MED, V376, P1713, DOI [10.1056/NEJMoa1615664, 10.4997/JRCPE.2017.212]
   Sathiyakumar V, 2017, CIRCULATION
   Schwartz GG, 2001, JAMA-J AM MED ASSOC, V285, P1711, DOI 10.1001/jama.285.13.1711
   Schwartz GG, 2014, AM HEART J, V168, P682, DOI 10.1016/j.ahj.2014.07.028
   Sidhu D, 2012, ARCH INTERN MED, V172, P1707, DOI 10.1001/archinternmed.2012.3708
   SNIDERMAN A, 1991, ATHEROSCLEROSIS, V89, P109, DOI 10.1016/0021-9150(91)90050-D
   Sniderman A, 2010, NAT REV ENDOCRINOL, V6, P335, DOI 10.1038/nrendo.2010.50
   Sondermeijer BM, 2013, EUR J CLIN INVEST, V43, P1009, DOI 10.1111/eci.12129
   Stone NJ, 2014, CIRCULATION, V129, pS1, DOI 10.1161/01.cir.0000437738.63853.7a
NR 34
TC 9
Z9 10
U1 0
U2 2
PU CURRENT MEDICINE GROUP
PI PHILADELPHIA
PA 400 MARKET STREET, STE 700, PHILADELPHIA, PA 19106 USA
SN 1523-3804
EI 1534-6242
J9 CURR ATHEROSCLER REP
JI Curr. Atheroscleros. Rep.
PD MAR
PY 2018
VL 20
IS 3
AR 14
DI 10.1007/s11883-018-0713-2
PG 6
WC Peripheral Vascular Disease
WE Science Citation Index Expanded (SCI-EXPANDED)
SC Cardiovascular System & Cardiology
GA FY8SE
UT WOS:000427134300005
PM 29455255
DA 2022-11-10
ER

PT J
AU Shi, LJ
   Tang, XW
   He, J
   Shi, WB
AF Shi, Lisa J.
   Tang, Xiwei
   He, Jiang
   Shi, Weibin
TI Genetic Evidence for a Causal Relationship between Hyperlipidemia and
   Type 2 Diabetes in Mice
SO INTERNATIONAL JOURNAL OF MOLECULAR SCIENCES
LA English
DT Article
DE dyslipidemia; type 2 diabetes; quantitative trait locus; low-density
   lipoprotein; high fat diet
ID SEVERE INSULIN-RESISTANCE; QUANTITATIVE TRAIT LOCI; NONFASTING
   TRIGLYCERIDES; CAROTID ATHEROSCLEROSIS; LIPOPROTEIN METABOLISM;
   SUSCEPTIBILITY LOCUS; APOLIPOPROTEIN-B; PLASMA-LIPIDS; MOUSE STRAINS;
   RECEPTOR GENE
AB Dyslipidemia is considered a risk factor for type 2 diabetes (T2D), yet studies with statins and candidate genes suggest that circulating lipids may protect against T2D development. Apoe-null (Apoe(-/-)) mouse strains develop spontaneous dyslipidemia and exhibit a wide variation in susceptibility to diet-induced T2D. We thus used Apoe(-/-) mice to elucidate phenotypic and genetic relationships of circulating lipids with T2D. A male F2 cohort was generated from an intercross between LP/J and BALB/cJ Apoe(-/-) mice and fed 12 weeks of a Western diet. Fasting, non-fasting plasma glucose, and lipid levels were measured and genotyping was performed using miniMUGA arrays. We uncovered a major QTL near 60 Mb on chromosome 15, Nhdlq18, which affected non-HDL cholesterol and triglyceride levels under both fasting and non-fasting states. This QTL was coincident with Bglu20, a QTL that modulates fasting and non-fasting glucose levels. The plasma levels of non-HDL cholesterol and triglycerides were closely correlated with the plasma glucose levels in F2 mice. Bglu20 disappeared after adjustment for non-HDL cholesterol or triglycerides. These results demonstrate a causative role for dyslipidemia in T2D development in mice.
C1 [Shi, Lisa J.; He, Jiang; Shi, Weibin] Univ Virginia, Dept Radiol & Med Imaging, Charlottesville, VA 22908 USA.
   [Tang, Xiwei] Univ Virginia, Dept Stat, Charlottesville, VA 22908 USA.
   [Shi, Weibin] Univ Virginia, Dept Biochem & Mol Genet, Charlottesville, VA 22908 USA.
RP Shi, WB (corresponding author), Univ Virginia, Dept Radiol & Med Imaging, Charlottesville, VA 22908 USA.; Shi, WB (corresponding author), Univ Virginia, Dept Biochem & Mol Genet, Charlottesville, VA 22908 USA.
EM lisajshi@utexas.edu; xt4yj@virginia.edu; jh6qv@virginia.edu;
   ws4v@virginia.edu
OI shi, weibin/0000-0002-9155-613X
FU NIH [R01 DK116768, HL112281]
FX This work was supported by the NIH grants R01 DK116768 and HL112281.
CR Agarwal AK, 2002, NAT GENET, V31, P21, DOI 10.1038/ng880
   Ali O, 2013, WORLD J DIABETES, V4, P114, DOI 10.4239/wjd.v4.i4.114
   Andersson C, 2015, DIABETOLOGIA, V58, P2774, DOI 10.1007/s00125-015-3762-x
   Attie AD, 2017, CURR OPIN ENDOCRINOL, V24, P83, DOI 10.1097/MED.0000000000000321
   Bansal S, 2007, JAMA-J AM MED ASSOC, V298, P309, DOI 10.1001/jama.298.3.309
   Barroso I, 1999, NATURE, V402, P880, DOI 10.1038/47254
   Bonizzi A, 2021, BIOMEDICINES, V9, DOI 10.3390/biomedicines9070729
   Broman KW, 2006, GENETICS, V174, P2151, DOI 10.1534/genetics.106.061176
   Burkhardt R, 2011, ARTERIOSCL THROM VAS, V31, P775, DOI 10.1161/ATVBAHA.110.213843
   Climent E, 2017, SCI REP-UK, V7, DOI 10.1038/s41598-017-06101-6
   Colinayo VV, 2003, MAMM GENOME, V14, P464, DOI 10.1007/s00335-002-2187-2
   Daboul Mohammed Wael, 2011, Oman Med J, V26, P109, DOI 10.5001/omj.2011.27
   Delpero M, 2022, INT J OBESITY, V46, P307, DOI 10.1038/s41366-021-00991-3
   Drew BG, 2012, NAT REV ENDOCRINOL, V8, P237, DOI 10.1038/nrendo.2011.235
   Farbstein D, 2012, EXPERT REV CARDIOVAS, V10, P353, DOI [10.1586/ERC.11.182, 10.1586/erc.11.182]
   Freiberg JJ, 2008, JAMA-J AM MED ASSOC, V300, P2142, DOI 10.1001/jama.2008.621
   Fuller DT, 2020, ATHEROSCLEROSIS, V293, P1, DOI 10.1016/j.atherosclerosis.2019.11.034
   Garrett NE, 2017, MAMM GENOME, V28, P90, DOI 10.1007/s00335-016-9677-0
   George S, 2004, SCIENCE, V304, P1325, DOI 10.1126/science.1096706
   Grainger AT, 2021, GENETICS, V219, DOI 10.1093/genetics/iyab160
   Grainger AT, 2016, ATHEROSCLEROSIS, V254, P124, DOI 10.1016/j.atherosclerosis.2016.10.011
   Gu LJ, 1999, ARTERIOSCL THROM VAS, V19, P442, DOI 10.1161/01.ATV.19.2.442
   Hwang YC, 2014, ACTA DIABETOL, V51, P941, DOI 10.1007/s00592-014-0587-x
   Joner M, 2008, ARTERIOSCL THROM VAS, V28, P1960, DOI 10.1161/ATVBAHA.108.170662
   Jones MB, 2020, G3-GENES GENOM GENET, V10, P4679, DOI 10.1534/g3.120.401856
   jstage, CHARACTERIZATION CQ3
   Keirns Bryant H, 2021, J Nutr Sci, V10, pe75, DOI 10.1017/jns.2021.73
   Khan SU, 2019, J AM HEART ASSOC, V8, DOI 10.1161/JAHA.118.011581
   LEBOEUF RC, 1994, J LIPID RES, V35, P121
   Leduc MS, 2011, J LIPID RES, V52, P1672, DOI 10.1194/jlr.M011130
   Ley SH, 2010, CLIN CHEM, V56, P666, DOI 10.1373/clinchem.2009.136994
   Li J, 2011, CARDIOVASC DIABETOL, V10, DOI 10.1186/1475-2840-10-117
   Li QZ, 2008, STROKE, V39, P166, DOI 10.1161/STROKEAHA.107.492165
   Lin XL, 2020, SCI REP-UK, V10, DOI 10.1038/s41598-020-71908-9
   Liu DJ, 2017, NAT GENET, V49, P1758, DOI 10.1038/ng.3977
   Liu SP, 2015, PLOS ONE, V10, DOI 10.1371/journal.pone.0120935
   Lotta LA, 2016, JAMA-J AM MED ASSOC, V316, P1383, DOI 10.1001/jama.2016.14568
   Lyons MA, 2004, PHYSIOL GENOMICS, V17, P60, DOI 10.1152/physiolgenomics.00142.2003
   Medici F, 1999, DIABETOLOGIA, V42, P146, DOI 10.1007/s001250051132
   Meigs JB, 2000, DIABETES, V49, P2201, DOI 10.2337/diabetes.49.12.2201
   MOLLER DE, 1988, NEW ENGL J MED, V319, P1526, DOI 10.1056/NEJM198812083192306
   NAGGERT JK, 1995, NAT GENET, V10, P135, DOI 10.1038/ng0695-135
   NAKASHIMA Y, 1994, ARTERIOSCLER THROMB, V14, P133, DOI 10.1161/01.ATV.14.1.133
   Nordestgaard BG, 2016, EUR HEART J, V37, P1944, DOI 10.1093/eurheartj/ehw152
   Peng JR, 2021, BMJ OPEN, V11, DOI 10.1136/bmjopen-2020-042821
   Pennacchio LA, 2003, MAMM GENOME, V14, P429, DOI 10.1007/s00335-002-4001-1
   Peters LL, 2007, NAT REV GENET, V8, P58, DOI 10.1038/nrg2025
   PURCELLHUYNH DA, 1995, J CLIN INVEST, V96, P1845, DOI 10.1172/JCI118230
   Salopuro T, 2005, INT J OBESITY, V29, P1245, DOI 10.1038/sj.ijo.0803024
   Sattar N, 2010, LANCET, V375, P735, DOI 10.1016/S0140-6736(09)61965-6
   Seo MH, 2011, J CLIN ENDOCR METAB, V96, pE2050, DOI 10.1210/jc.2011-1857
   Shi LJ, 2022, GENES-BASEL, V13, DOI 10.3390/genes13030510
   Shi LJ, 2021, AM J MED SCI, V362, P297, DOI 10.1016/j.amjms.2021.06.014
   Shi WB, 2016, PLOS ONE, V11, DOI 10.1371/journal.pone.0148462
   Sidhu D, 2012, ARCH INTERN MED, V172, P1707, DOI 10.1001/archinternmed.2012.3708
   Stumvoll M, 2005, LANCET, V365, P1333, DOI 10.1016/S0140-6736(05)61032-X
   Suto J, 1999, BBA-MOL BASIS DIS, V1453, P385, DOI 10.1016/S0925-4439(99)00013-7
   Swerdlow DI, 2015, LANCET, V385, P351, DOI 10.1016/S0140-6736(14)61183-1
   Thomas H, 2001, HUM MOL GENET, V10, P2089, DOI 10.1093/hmg/10.19.2089
   Tian J, 2005, BIOCHEM BIOPH RES CO, V329, P1102, DOI 10.1016/j.bbrc.2005.02.090
   Vaser R, 2016, NAT PROTOC, V11, P1, DOI 10.1038/nprot.2015.123
   Wang Q, 2015, BMC GENET, V16, DOI 10.1186/s12863-015-0292-y
   Wang XP, 2004, ARTERIOSCL THROM VAS, V24, P1928, DOI 10.1161/01.ATV.0000143385.30354.bb
   Wergedal JE, 2007, J LIPID RES, V48, P1724, DOI 10.1194/jlr.M700015-JLR200
   Wilson PWF, 2007, ARCH INTERN MED, V167, P1068, DOI 10.1001/archinte.167.10.1068
   Wiltshire S, 2001, AM J HUM GENET, V69, P553, DOI 10.1086/323249
   Xue A, 2018, NAT COMMUN, V9, DOI 10.1038/s41467-018-04951-w
NR 67
TC 1
Z9 1
U1 1
U2 1
PU MDPI
PI BASEL
PA ST ALBAN-ANLAGE 66, CH-4052 BASEL, SWITZERLAND
EI 1422-0067
J9 INT J MOL SCI
JI Int. J. Mol. Sci.
PD JUN
PY 2022
VL 23
IS 11
AR 6184
DI 10.3390/ijms23116184
PG 18
WC Biochemistry & Molecular Biology; Chemistry, Multidisciplinary
WE Science Citation Index Expanded (SCI-EXPANDED)
SC Biochemistry & Molecular Biology; Chemistry
GA 1Z8YU
UT WOS:000809103400001
PM 35682864
OA Green Published, gold
DA 2022-11-10
ER

PT J
AU Abramson, AM
   Shi, LJ
   Lee, RN
   Chen, MH
   Shi, WB
AF Abramson, Ashley M.
   Shi, Lisa J.
   Lee, Rebecca N.
   Chen, Mei-Hua
   Shi, Weibin
TI Phenotypic and Genetic Evidence for a More Prominent Role of Blood
   Glucose than Cholesterol in Atherosclerosis of Hyperlipidemic Mice
SO CELLS
LA English
DT Article
DE atherosclerosis; dyslipidemia; hyperglycemia; quantitative trait locus;
   type 2 diabetes
ID QUANTITATIVE TRAIT LOCI; SUSCEPTIBILITY LOCUS; DEFICIENT MICE; LIPASE
   GENE; INTERCROSS; RISK; MUTATION; C57BL/6; LINKAGE; IDENTIFICATION
AB Hyperlipidemia and type 2 diabetes (T2D) are major risk factors for atherosclerosis. Apoe-deficient (Apoe(-/-)) mice on certain genetic backgrounds develop hyperlipidemia, atherosclerosis, and T2D when fed a Western diet. Here, we sought to dissect phenotypic and genetic relationships of blood lipids and glucose with atherosclerotic plaque formation when the vasculature is exposed to high levels of cholesterol and glucose. Male F2 mice were generated from LP/J and BALB/cJ Apoe(-/-) mice and fed a Western diet for 12 weeks. Three significant QTL Ath51, Ath52 and Ath53 on chromosomes (Chr) 3 and 15 were mapped for atherosclerotic lesions. Ath52 on proximal Chr15 overlapped with QTL for plasma glucose, non-HDL cholesterol, and triglyceride. Atherosclerotic lesion sizes showed significant correlations with fasting, non-fasting glucose, non-fasting triglyceride, and body weight but no correlation with HDL, non-HDL cholesterol, and fasting triglyceride levels. Ath52 for atherosclerosis was down-graded from significant to suggestive level after adjustment for fasting, non-fasting glucose, and non-fasting triglyceride but minimally affected by HDL, non-HDL cholesterol, and fasting triglyceride. Adjustment for body weight suppressed Ath52 but elevated Ath53 on distal Chr15. These results demonstrate phenotypic and genetic connections of blood glucose and triglyceride with atherosclerosis, and suggest a more prominent role for blood glucose than cholesterol in atherosclerotic plaque formation of hyperlipidemic mice.
C1 [Abramson, Ashley M.; Shi, Lisa J.; Lee, Rebecca N.; Chen, Mei-Hua; Shi, Weibin] Univ Virginia, Dept Radiol & Med Imaging, Charlottesville, VA 22908 USA.
RP Shi, WB (corresponding author), Univ Virginia, Dept Radiol & Med Imaging, Charlottesville, VA 22908 USA.
EM ws4v@virginia.edu
FU NIH HHS/United States [R01 DK116768/NIDDK]
FX R01 DK116768/NIDDK NIH HHS/United States.
CR Abiola O, 2003, NAT REV GENET, V4, P911, DOI 10.1038/nrg1206
   Albert JS, 2014, NEW ENGL J MED, V370, P2307, DOI 10.1056/NEJMoa1315496
   Bellou V, 2018, PLOS ONE, V13, DOI 10.1371/journal.pone.0194127
   Bennett BJ, 2015, PLOS GENET, V11, DOI 10.1371/journal.pgen.1005711
   Bodzioch M, 1999, NAT GENET, V22, P347, DOI 10.1038/11914
   Chagari B, 2022, PHYSIOL GENOMICS, V54, P166, DOI 10.1152/physiolgenomics.00006.2022
   De Rosa S, 2018, FRONT ENDOCRINOL, V9, DOI 10.3389/fendo.2018.00002
   Delpero M, 2022, INT J OBESITY, V46, P307, DOI 10.1038/s41366-021-00991-3
   Fuller DT, 2020, ATHEROSCLEROSIS, V293, P1, DOI 10.1016/j.atherosclerosis.2019.11.034
   Garrett NE, 2017, MAMM GENOME, V28, P90, DOI 10.1007/s00335-016-9677-0
   Goodarzi MO, 2020, CIRC RES, V126, P1526, DOI 10.1161/CIRCRESAHA.119.316065
   Grainger AT, 2021, GENETICS, V219, DOI 10.1093/genetics/iyab160
   Grainger AT, 2018, PLOS ONE, V13, DOI 10.1371/journal.pone.0204071
   Grainger AT, 2016, ATHEROSCLEROSIS, V254, P124, DOI 10.1016/j.atherosclerosis.2016.10.011
   Hernandez-Vargas P, 2006, CIRC RES, V99, P1188, DOI 10.1161/01.RES.0000250556.07796.6c
   Hu Y, 2007, J LIPID RES, V48, P1681, DOI 10.1194/jlr.M600382-JLR200
   Joner M, 2008, ARTERIOSCL THROM VAS, V28, P1960, DOI 10.1161/ATVBAHA.108.170662
   Jones MB, 2020, G3-GENES GENOM GENET, V10, P4679, DOI 10.1534/g3.120.401856
   Langsted A, 2019, PATHOLOGY, V51, P131, DOI 10.1016/j.pathol.2018.09.062
   Li J, 2011, CARDIOVASC DIABETOL, V10, DOI 10.1186/1475-2840-10-117
   Li Y, 2010, TRENDS GENET, V26, P493, DOI 10.1016/j.tig.2010.09.002
   Lilue JT, 2018, NAT GENET, V50, P1574, DOI 10.1038/s41588-018-0223-8
   Liu SP, 2015, PLOS ONE, V10, DOI 10.1371/journal.pone.0120935
   Mani A, 2007, SCIENCE, V315, P1278, DOI 10.1126/science.1136370
   Martin-Timon I, 2014, WORLD J DIABETES, V5, P444, DOI 10.4239/wjd.v5.i4.444
   NAKASHIMA Y, 1994, ARTERIOSCLER THROMB, V14, P133, DOI 10.1161/01.ATV.14.1.133
   Parks BW, 2015, CELL METAB, V21, P334, DOI 10.1016/j.cmet.2015.01.002
   Pichler G, 2018, INT J CARDIOL, V264, P172, DOI 10.1016/j.ijcard.2018.03.128
   Pulai JI, 1998, ATHEROSCLEROSIS, V136, P289, DOI 10.1016/S0021-9150(97)00222-0
   QIAO JH, 1994, ARTERIOSCLER THROMB, V14, P1480, DOI 10.1161/01.ATV.14.9.1480
   Rowlan JS, 2013, J AM HEART ASSOC, V2, DOI 10.1161/JAHA.113.000260
   Rowlan JS, 2013, PHYSIOL GENOMICS, V45, P332, DOI 10.1152/physiolgenomics.00099.2012
   Saleheen D, 2006, INT J CARDIOL, V110, P259, DOI 10.1016/j.ijcard.2005.06.059
   Shi LJ, 2022, INT J MOL SCI, V23, DOI 10.3390/ijms23116184
   Shi LJ, 2022, GENES-BASEL, V13, DOI 10.3390/genes13030510
   Shi LJ, 2021, AM J MED SCI, V362, P297, DOI 10.1016/j.amjms.2021.06.014
   Shi WB, 2022, BIOMEDICINES, V10, DOI 10.3390/biomedicines10061429
   Shi WB, 2016, PLOS ONE, V11, DOI 10.1371/journal.pone.0148462
   Smith JD, 2006, ARTERIOSCL THROM VAS, V26, P597, DOI 10.1161/01.ATV.0000201044.33220.5c
   Stumvoll M, 2005, LANCET, V365, P1333, DOI 10.1016/S0140-6736(05)61032-X
   Su ZG, 2006, HUM MOL GENET, V15, P1650, DOI 10.1093/hmg/ddl088
   Superko HR, 2008, CURR ATHEROSCLER REP, V10, P377, DOI 10.1007/s11883-008-0059-2
   Teupser D, 2006, P NATL ACAD SCI USA, V103, P123, DOI 10.1073/pnas.0509570102
   Tian J, 2005, BIOCHEM BIOPH RES CO, V329, P1102, DOI 10.1016/j.bbrc.2005.02.090
   Vaser R, 2016, NAT PROTOC, V11, P1, DOI 10.1038/nprot.2015.123
   Wang Q, 2015, BMC GENET, V16, DOI 10.1186/s12863-015-0292-y
   Wang SS, 2007, CIRC RES, V101, pE11, DOI 10.1161/CIRCRESAHA.107.152975
   Wiltshire S, 2001, AM J HUM GENET, V69, P553, DOI 10.1086/323249
   Zhang Y, 2015, NUCL MED BIOL, V42, P381, DOI 10.1016/j.nucmedbio.2014.12.001
   Zhang ZM, 2012, CIRC-CARDIOVASC GENE, V5, P190, DOI 10.1161/CIRCGENETICS.111.961649
NR 50
TC 0
Z9 0
U1 2
U2 2
PU MDPI
PI BASEL
PA ST ALBAN-ANLAGE 66, CH-4052 BASEL, SWITZERLAND
EI 2073-4409
J9 CELLS-BASEL
JI Cells
PD SEP
PY 2022
VL 11
IS 17
AR 2669
DI 10.3390/cells11172669
PG 19
WC Cell Biology
WE Science Citation Index Expanded (SCI-EXPANDED)
SC Cell Biology
GA 4J1UR
UT WOS:000851056200001
PM 36078077
OA Green Published, gold
DA 2022-11-10
ER

PT J
AU Ferreira, TD
   Antunes, VP
   Leal, PM
   Sanjuliani, AF
   Klein, MRST
AF Ferreira, Thais da S.
   Antunes, Vanessa P.
   Leal, Priscila M.
   Sanjuliani, Antonio F.
   Klein, Marcia R. S. T.
TI The influence of dietary and supplemental calcium on postprandial
   effects of a high-fat meal on lipaemia, glycaemia, C-reactive protein
   and adiponectin in obese women
SO BRITISH JOURNAL OF NUTRITION
LA English
DT Article
DE Calcium supplements; Dairy products; TAG; Inflammatory markers
ID NONFASTING TRIGLYCERIDES; ENDOTHELIAL FUNCTION; PLASMA-GLUCOSE; DAIRY
   CALCIUM; RISK; METABOLISM; INSULIN; MILK; OVERWEIGHT; EXCRETION
AB Non-fasting hypertriacylglycerolaemia is a risk factor for CVD and the amount of fat in a meal seems to be the main factor influencing postprandial lipaemia. Although several studies suggest that Ca can increase faecal fat excretion, it is not known whether Ca can decrease postprandial TAG. This study aimed to evaluate the influence of dietary Ca (DC) and supplemental Ca (SC) on lipaemia, glucose metabolism, C-reactive protein (CRP) and adiponectin during postprandial period in obese women challenged with a high-fat meal. In this cross-over controlled trial, sixteen obese women aged 20-50 years were randomly assigned to receive three test meals (approximately 2900 kJ; 48 % fat): high DC (547 mg DC), high SC (HSCM; 500 mg SC-calcium carbonate) and low Ca (42 mg DC). Blood samples were collected in the fasting period and at minutes 120 and 240 after meals to evaluate total cholesterol and fractions, TAG, glucose, insulin, high-sensitivity CRP and adiponectin. Serum levels of TAG and insulin increased significantly after all test meals. Only after HSCM total cholesterol did not present a significant increase and LDL-cholesterol had a significant decrease. Postprandial glucose, HDL-cholesterol, CRP and adiponectin did not present significant changes after the three test meals. The comparative analysis of the effects of the three test meals on serum lipids, glucose, insulin, CRP and adiponectin revealed no significant meal-by-time interaction. These results suggest that in obese women challenged with a high-fat meal DC and SC do not interfere with postprandial lipaemia, glucose metabolism, CRP and adiponectin.
C1 [Ferreira, Thais da S.; Antunes, Vanessa P.; Leal, Priscila M.; Sanjuliani, Antonio F.] Univ Estado Rio De Janeiro, Discipline Clin & Expt Pathophysiol, BR-20551030 Rio De Janeiro, Brazil.
   [Ferreira, Thais da S.] Fed Univ State Rio de Janeiro, Dept Appl Nutr, Nutr Sch, BR-22290240 Rio De Janeiro, Brazil.
   [Klein, Marcia R. S. T.] Univ Estado Rio De Janeiro, Nutr Inst, Dept Appl Nutr, BR-20550900 Rio De Janeiro, Brazil.
RP Klein, MRST (corresponding author), Univ Estado Rio De Janeiro, Nutr Inst, Dept Appl Nutr, BR-20550900 Rio De Janeiro, Brazil.
EM marciarsimas@gmail.com
RI Klein, Marcia Regina Simas Torres/AAA-1695-2022
OI Klein, Marcia Regina Simas Torres/0000-0003-0298-3613
FU Fundacao Carlos Chagas Filho de Amparo a Pesquisa do Estado do Rio de
   Janeiro
FX The present study was supported by Fundacao Carlos Chagas Filho de
   Amparo a Pesquisa do Estado do Rio de Janeiro.
CR Adamska E, 2015, BIOMED RES INT, V2015, DOI 10.1155/2015/147196
   Alexopoulos N, 2008, EUR J CARDIOV PREV R, V15, P300, DOI 10.1097/HJR.0b013e3282f4832f
   Amer Diabet Assoc, 2014, DIABETES CARE, V37, pS81, DOI 10.2337/dc14-S081
   [Anonymous], WHO TECH REP SER
   Association of Official Analytical Chemists International, 2000, OFFICIAL METHODS ANA
   Blackburn P, 2006, OBESITY, V14, P1747, DOI 10.1038/oby.2006.201
   Carroll MF, 2003, CIRCULATION, V108, P24, DOI 10.1161/01.CIR.0000074221.68903.77
   Ceriello A, 2005, CIRCULATION, V111, P2518, DOI 10.1161/01.CIR.0000165070.46111.9F
   Ceriello A, 2016, REV ENDOCR METAB DIS, V17, P111, DOI 10.1007/s11154-016-9341-8
   Christensen R, 2009, OBES REV, V10, P475, DOI 10.1111/j.1467-789X.2009.00599.x
   de Vries MA, 2014, CLIN INVEST ARTERIOS, V26, P184, DOI 10.1016/j.arteri.2014.02.007
   Demmer E, 2016, J NUTR SCI, V5, DOI 10.1017/jns.2015.40
   Derosa G, 2010, MICROVASC RES, V80, P110, DOI 10.1016/j.mvr.2010.03.012
   Dubois C, 1998, AM J CLIN NUTR, V67, P31, DOI 10.1093/ajcn/67.1.31
   English PJ, 2003, OBES RES, V11, P839, DOI 10.1038/oby.2003.115
   Esposito K, 2003, AM J CLIN NUTR, V78, P1135, DOI 10.1093/ajcn/78.6.1135
   Ferreira TD, 2016, BRIT J NUTR, V116, P1564, DOI 10.1017/S0007114516003615
   Freiberg JJ, 2008, JAMA-J AM MED ASSOC, V300, P2142, DOI 10.1001/jama.2008.621
   FRIEDEWALD WT, 1972, CLIN CHEM, V18, P499
   GANNON MC, 1993, J AM COLL NUTR, V12, P36
   Herieka M, 2014, MOL NUTR FOOD RES, V58, P136, DOI 10.1002/mnfr.201300104
   Holick MF, 2011, J CLIN ENDOCR METAB, V96, P1911, DOI 10.1210/jc.2011-0385
   Institute of Medicine, 2011, DIETARY REFERENCE IN
   Kennedy A, 2015, NUTRITION, V31, P863, DOI 10.1016/j.nut.2015.01.009
   Kolovou G, 2013, CURR OPIN CARDIOL, V28, P446, DOI 10.1097/HCO.0b013e3283606971
   Kolovou GD, 2011, CURR VASC PHARMACOL, V9, P258
   Lairon D, 2011, CURR VASC PHARMACOL, V9, P309, DOI 10.2174/157016111795495576
   Langsted A, 2011, J INTERN MED, V270, P65, DOI 10.1111/j.1365-2796.2010.02333.x
   Lekakis J, 2005, EUR J CARDIOV PREV R, V12, P596, DOI 10.1097/00149831-200512000-00013
   Lopez-Miranda J, 2007, BRIT J NUTR, V98, P458, DOI 10.1017/S000711450774268X
   Lorenzen JK, 2014, BRIT J NUTR, V111, P1412, DOI 10.1017/S0007114513003826
   Lorenzen JK, 2011, BRIT J NUTR, V105, P1823, DOI 10.1017/S0007114510005581
   Lorenzen JK, 2007, AM J CLIN NUTR, V85, P678, DOI 10.1093/ajcn/85.3.678
   Lozano A, 2012, NUTR METAB CARDIOVAS, V22, P355, DOI 10.1016/j.numecd.2010.07.013
   MATTHEWS DR, 1985, DIABETOLOGIA, V28, P412, DOI 10.1007/BF00280883
   Mora S, 2008, CIRCULATION, V118, P993, DOI 10.1161/CIRCULATIONAHA.108.777334
   Nakamura K, 2016, J CARDIOL, V67, P335, DOI 10.1016/j.jjcc.2015.12.001
   NationalOsteoporosis Foundation, 2010, CLIN GUID PREV TREAT
   Nordestgaard BG, 2007, JAMA-J AM MED ASSOC, V298, P299, DOI 10.1001/jama.298.3.299
   Nordestgaard BG, 2016, EUR HEART J, V37, P1944, DOI 10.1093/eurheartj/ehw152
   Pappas C, 2016, HORM-INT J ENDOCRINO, V15, P321, DOI 10.14310/horm.2002.1697
   Peacock M, 2010, CLIN J AM SOC NEPHRO, V5, pS23, DOI 10.2215/CJN.05910809
   Peake PW, 2003, INT J OBESITY, V27, P657, DOI 10.1038/sj.ijo.0802289
   Phillips LK, 2013, EUR J CLIN NUTR, V67, P377, DOI 10.1038/ejcn.2013.49
   Pirillo A, 2014, CURR MED RES OPIN, V30, P1489, DOI 10.1185/03007995.2014.909394
   Poppitt SD, 2008, NUTRITION, V24, P322, DOI 10.1016/j.nut.2007.12.012
   Rubin D, 2008, BRIT J NUTR, V99, P76, DOI 10.1017/S0007114507791857
   Schmid A, 2015, BRIT J NUTR, V113, P1853, DOI 10.1017/S0007114515000677
   Schwander F, 2014, J NUTR, V144, P1517, DOI 10.3945/jn.114.193565
   Shin CS, 2015, ENDOCRINOL METAB, V30, P27, DOI 10.3803/EnM.2015.30.1.27
   Sichieri R, 1998, NUTR RES, V18, P1649, DOI 10.1016/S0271-5317(98)00151-1
   Sociedade Brasileira de Diabetes (Brazilian Society of Diabetes), 2015, DIR SOC BRAS DIAB
   Soerensen KV, 2014, AM J CLIN NUTR, V99, P984, DOI 10.3945/ajcn.113.077735
   Universidade Estadual de Campinas, 2011, NUCL EST PESQ AL TAB
   van Meijl LEC, 2013, BRIT J NUTR, V110, P413, DOI 10.1017/S0007114512005314
   Varbo A, 2011, ANN NEUROL, V69, P628, DOI 10.1002/ana.22384
   Vlachopoulos C, 2005, AM J HYPERTENS, V18, P785, DOI 10.1016/j.amjhyper.2004.12.008
   Westerink J, 2014, LIPIDS, V49, P247, DOI 10.1007/s11745-014-3877-8
NR 58
TC 7
Z9 7
U1 0
U2 4
PU CAMBRIDGE UNIV PRESS
PI CAMBRIDGE
PA EDINBURGH BLDG, SHAFTESBURY RD, CB2 8RU CAMBRIDGE, ENGLAND
SN 0007-1145
EI 1475-2662
J9 BRIT J NUTR
JI Br. J. Nutr.
PD OCT 28
PY 2017
VL 118
IS 8
BP 607
EP 615
DI 10.1017/S0007114517002525
PG 9
WC Nutrition & Dietetics
WE Science Citation Index Expanded (SCI-EXPANDED)
SC Nutrition & Dietetics
GA FK8JE
UT WOS:000413753300006
PM 29056106
OA Bronze
DA 2022-11-10
ER

PT J
AU Hirata, A
   Okamura, T
   Hirata, T
   Sugiyama, D
   Ohkubo, T
   Okuda, N
   Kita, Y
   Hayakawa, T
   Kadota, A
   Kondo, K
   Miura, K
   Okayama, A
   Ueshima, H
AF Hirata, Aya
   Okamura, Tomonori
   Hirata, Takumi
   Sugiyama, Daisuke
   Ohkubo, Takayoshi
   Okuda, Nagako
   Kita, Yoshikuni
   Hayakawa, Takehito
   Kadota, Aya
   Kondo, Keiko
   Miura, Katsuyuki
   Okayama, Akira
   Ueshima, Hirotsugu
CA NIPPON DATA90 Res Grp
TI Relationship Between Non-fasting Triglycerides and Cardiovascular
   Disease Mortality in a 20-year Follow-up Study of a Japanese General
   Population: NIPPON DATA90
SO JOURNAL OF EPIDEMIOLOGY
LA English
DT Article
DE non-fasting triglyceride; cardiovascular disease; mortality; general
   population; Japan
ID CORONARY-HEART-DISEASE; DENSITY-LIPOPROTEIN CHOLESTEROL; SERUM
   TRIGLYCERIDE; LIPID PROFILE; EXPERT PANEL; RISK-FACTOR; WOMEN; MEN;
   STROKE; ASSOCIATION
AB Background: Non-fasting triglycerides (TG) are considered a better predictor of cardiovascular disease (CVD) than fasting TG. However, the effect of non-fasting TG on fatal CVD events remains unclear. In the present study, we aimed to explore the relationship between non-fasting TG and CVD mortality in a Japanese general population.
   Methods: A total of 6,831 participants without a history of CVD, in which those who had a blood sampling over 8 hours or more after a meal were excluded, were followed for 18.0 years. We divided participants into seven groups according to non-fasting TG levels: <= 59mg=dL, 60-89 mg=dL, 90-119mg=dL, 120-149 mg=dL, 150-179mg=dL, 180-209 mg=dL, and >= 210 mg=dL, and estimated the multivariable-adjusted hazard ratios (HRs) of each TG group for CVD mortality after adjusting for potential confounders, including high density lipoprotein cholesterol. Additionally, we performed analysis stratified by age <65 and >= 65 years.
   Results: During the follow-up period, 433 deaths due to CVD were detected. Compared with a non-fasting TG of 150-179 mg=dL, non-fasting TG >= 210 mg=dL was significantly associated with increased risk for CVD mortality (HR 1.56: 95% CI, 1.01-2.41). Additionally, lower levels of non-fasting TG were also significantly associated with increased risk for fatal CVD. In participants aged >= 65 years, lower levels of non-fasting TG had a stronger impact on increased risk for CVD mortality, while higher levels of non-fasting TG had a stronger impact in those aged <65 years.
   Conclusion: In a general Japanese population, we observed a U-shaped association between non-fasting TG and fatal CVD events.
C1 [Hirata, Aya; Okamura, Tomonori] Keio Univ, Dept Prevent Med & Publ Hlth, Sch Med, 35 Shinanomachi Shinjuku Ku, Tokyo 1608582, Japan.
   [Hirata, Takumi] Hokkaido Univ, Dept Publ Hlth, Fac Med, Sapporo, Hokkaido, Japan.
   [Sugiyama, Daisuke] Keio Univ, Fac Nursing & Med Care, Fujisawa, Kanagawa, Japan.
   [Ohkubo, Takayoshi] Teikyo Univ, Dept Hyg & Publ Hlth, Sch Med, Tokyo, Japan.
   [Okuda, Nagako] Univ Human Arts & Sci, Dept Hlth & Nutr, Saitama, Japan.
   [Kita, Yoshikuni] Tsuruga City Univ Nursing, Fukui, Japan.
   [Hayakawa, Takehito] Ritsumeikan Univ, Res Ctr Social Studies Hlth & Community, Kyoto, Japan.
   [Kadota, Aya; Kondo, Keiko; Miura, Katsuyuki; Ueshima, Hirotsugu] Shiga Univ Med Sci, Dept Publ Hlth, Shiga, Japan.
   [Miura, Katsuyuki; Ueshima, Hirotsugu] Shiga Univ Med Sci, Ctr Epidemiol Res Asia, Shiga, Japan.
   [Okayama, Akira] Res Inst Strat Prevent, Tokyo, Japan.
RP Hirata, A (corresponding author), Keio Univ, Dept Prevent Med & Publ Hlth, Sch Med, 35 Shinanomachi Shinjuku Ku, Tokyo 1608582, Japan.
EM aya.hirata@keio.jp
RI Okamura, Tomonori/L-1693-2013
OI Okamura, Tomonori/0000-0003-0488-0351; Hirata,
   Takumi/0000-0003-2899-6762; Okuda, Nagako/0000-0002-6893-0509; Ohkubo,
   Takayoshi/0000-0002-3283-8196; Kadota, Aya/0000-0001-7378-0544
FU Japanese Association for Cerebro-cardiovascular Disease Control;
   Ministry of Health, Labour and Welfare, and Health and Labour Sciences
   Research Grants [7A-2]; Japan (Comprehensive Research on Aging and
   Health [H11-Chouju-046, H14-Chouju-003, H17-Chouju-012,
   H19-Chouju-Ippan-014]; Comprehensive Research on Life-Style Related
   Diseases including Cardiovascular Diseases and Diabetes Mellitus
   [H22-Junkankitou-Seishuu-Sitei-017, H25-Junkankitou-Seishuu-Sitei-022,
   H30-Junkankitou-Sitei-002]
FX This study was supported by a Grant-in-Aid from the Ministry of Health,
   Labour and Welfare under the auspices of the Japanese Association for
   Cerebro-cardiovascular Disease Control, a Research Grant for
   Cardiovascular Diseases (7A-2) from the Ministry of Health, Labour and
   Welfare, and Health and Labour Sciences Research Grants, Japan
   (Comprehensive Research on Aging and Health [H11-Chouju-046,
   H14-Chouju-003, H17-Chouju-012, H19-Chouju-Ippan-014] and Comprehensive
   Research on Life-Style Related Diseases including Cardiovascular
   Diseases and Diabetes Mellitus [H22-Junkankitou-Seishuu-Sitei-017,
   H25-Junkankitou-Seishuu-Sitei-022, H30-Junkankitou-Sitei-002]).
CR Bansal S, 2007, JAMA-J AM MED ASSOC, V298, P309, DOI 10.1001/jama.298.3.309
   Catapano AL, 2016, EUR HEART J, V37, P2999, DOI 10.1093/eurheartj/ehw272
   Cleeman JI, 2001, JAMA-J AM MED ASSOC, V285, P2486, DOI 10.1001/jama.285.19.2486
   Dziedzic T, 2004, STROKE, V35, pE151, DOI 10.1161/01.STR.0000128705.63891.67
   Freiberg JJ, 2008, JAMA-J AM MED ASSOC, V300, P2142, DOI 10.1001/jama.2008.621
   Hirata A, 2017, EUR J PREV CARDIOL, V24, P505, DOI 10.1177/2047487316679904
   Hirata A, 2016, J ATHEROSCLER THROMB, V23, P800, DOI 10.5551/jat.33449
   Hokanson J E, 1996, J Cardiovasc Risk, V3, P213, DOI 10.1097/00043798-199604000-00014
   Iso H, 2014, ATHEROSCLEROSIS, V237, P361, DOI 10.1016/j.atherosclerosis.2014.08.028
   Jain Minal, 2013, Neurosci J, V2013, P870608, DOI 10.1155/2013/870608
   KANNEL WB, 1987, AM HEART J, V114, P413, DOI 10.1016/0002-8703(87)90511-4
   Kashiwagi A, 2012, J DIABETES INVEST, V3, P39, DOI 10.1111/j.2040-1124.2012.00207.x
   Kinoshita M, 2018, J ATHEROSCLER THROMB, V25, P846, DOI 10.5551/jat.GL2017
   Kolovou GD, 2011, CURR VASC PHARMACOL, V9, P258
   Lindman AS, 2010, EUR J EPIDEMIOL, V25, P789, DOI 10.1007/s10654-010-9501-1
   Lv YB, 2019, J AM GERIATR SOC, V67, P741, DOI 10.1111/jgs.15733
   Miller M, 2011, CIRCULATION, V123, P2292, DOI 10.1161/CIR.0b013e3182160726
   Nakamura Masakazu, 2003, J Atheroscler Thromb, V10, P145
   Noda H, 2010, J INTERN MED, V267, P576, DOI 10.1111/j.1365-2796.2009.02183.x
   Noda H, 2010, J ATHEROSCLER THROMB, V17, P30, DOI 10.5551/jat.1016
   Nordestgaard BG, 2007, JAMA-J AM MED ASSOC, V298, P299, DOI 10.1001/jama.298.3.299
   Nordestgaard BG, 2017, J AM COLL CARDIOL, V70, P1637, DOI 10.1016/j.jacc.2017.08.006
   Nordestgaard BG, 2016, EUR HEART J, V37, P1944, DOI 10.1093/eurheartj/ehw152
   Nordestgaard BG, 2014, LANCET, V384, P626, DOI 10.1016/S0140-6736(14)61177-6
   Okamura T, 2006, ATHEROSCLEROSIS, V184, P143, DOI 10.1016/j.atherosclerosis.2005.03.042
   Patel A, 2004, CIRCULATION, V110, P2678, DOI 10.1161/01.CIR.0000145615.33955.83
   Ryu WS, 2010, ATHEROSCLEROSIS, V212, P299, DOI 10.1016/j.atherosclerosis.2010.05.006
   Saito I, 2000, INT J EPIDEMIOL, V29, P837, DOI 10.1093/ije/29.5.837
   Sarwar N, 2007, CIRCULATION, V115, P450, DOI 10.1161/CIRCULATIONAHA.106.637793
   Varbo A, 2013, J AM COLL CARDIOL, V61, P427, DOI 10.1016/j.jacc.2012.08.1026
   Xia TL, 2019, LIPIDS HEALTH DIS, V18, DOI 10.1186/s12944-019-0972-0
NR 31
TC 3
Z9 3
U1 2
U2 3
PU JAPAN EPIDEMIOLOGICAL ASSOC
PI TOKYO
PA HONGO MT BLDG, 4 FL, 7-2-2, HONGO, BUNKYO-KU, TOKYO, JAPAN
SN 0917-5040
J9 J EPIDEMIOL
JI J. Epidemiol.
PD JUL
PY 2022
VL 32
IS 7
BP 303
EP 313
DI 10.2188/jea.JE20200399
PG 11
WC Public, Environmental & Occupational Health
WE Science Citation Index Expanded (SCI-EXPANDED)
SC Public, Environmental & Occupational Health
GA 2C2ME
UT WOS:000810707700001
PM 33456020
OA gold, Green Published
DA 2022-11-10
ER

PT J
AU Tan, YR
   Lin, QZ
   Xu, J
   Zhu, LY
   Guo, LL
   Xie, YY
   Du, X
   Zhang, SL
   Wen, T
   Liu, L
AF Tan, Yangrong
   Lin, Qiuzhen
   Xu, Jin
   Zhu, Liyuan
   Guo, Liling
   Xie, Yingying
   Du, Xiao
   Zhang, Shilan
   Wen, Tie
   Liu, Ling
TI Non-fasting Changes in Blood Lipids After Three Daily Meals Within a Day
   in Chinese Inpatients With Cardiovascular Diseases
SO FRONTIERS IN CARDIOVASCULAR MEDICINE
LA English
DT Article
DE non-fasting; blood lipids; three daily meals; Chinese inpatients;
   cardiovascular diseases
ID CHOLESTERYL ESTER TRANSFER; CORONARY-HEART-DISEASE; TRANSFER PROTEIN;
   REMNANT CHOLESTEROL; RISK; TRIGLYCERIDES; LIPOPROTEINS; PROFILE
AB BackgroundNon-fasting (i.e., postprandial) lipid detection is recommended in clinical practice. However, the change in blood lipids in Chinese patients with cardiovascular diseases after three daily meals has never been reported yet. MethodsSerum levels of blood lipids were measured or calculated in 77 inpatients (48 men and 29 women) at high or very high risk of atherosclerotic cardiovascular disease (ASCVD) in the fasting state and at 4 h after three meals within a day according to their diet habits. ResultsFemale patients showed significantly higher level of high-density lipoprotein cholesterol (HDL-C) than male patients, and the gender difference in other lipid parameters did not reach statistical significance at any time-point. Levels of triglyceride (TG) and remnant cholesterol (RC) increased, while that of low-density lipoprotein cholesterol (LDL-C) decreased significantly after three meals (p < 0.05). Levels of HDL-C, total cholesterol (TC), and non-high-density lipoprotein cholesterol (non-HDL-C) showed smaller changes after three meals. Percent reductions in the non-fasting LDL-C levels after lunch and supper were around 20%, which were greater than that after breakfast. The percent reductions in the non-fasting non-HDL-C levels after three meals were smaller than those in the non-fasting LDL-C levels. Patients with TG level >= 2.0 mmol/L (177 mg/dL) after lunch had significantly greater absolute reduction of LDL-C level than those with TG level < 2.0 mmol/L (177 mg/dL) after lunch [-0.69 mmol/L (-27 mg/dL) vs. -0.36 mmol/L (-14 mg/dL), p<0.01]. There was a significant and negative correlation between absolute change in LDL-C level and that in TG level (r = -0.32) or RC level (r = -0.67) after lunch (both p<0.01). ConclusionLDL-C level decreased significantly after three daily meals in Chinese patients at high or very high risk of ASCVD, especially when TG level reached its peak after lunch. Relatively, non-HDL-C level was more stable than LDL-C level postprandially. Therefore, when LDL-C level was measured in the non-fasting state, non-HDL-C level could be evaluated simultaneously to reduce the interference of related factors, such as postprandial hypertriglyceridemia, on detection.
C1 [Tan, Yangrong; Lin, Qiuzhen; Xu, Jin; Zhu, Liyuan; Guo, Liling; Xie, Yingying; Du, Xiao; Zhang, Shilan; Liu, Ling] Cent South Univ, Xiangya Hosp 2, Dept Cardiovasc Med, Changsha, Peoples R China.
   [Tan, Yangrong; Lin, Qiuzhen; Xu, Jin; Zhu, Liyuan; Guo, Liling; Xie, Yingying; Du, Xiao; Zhang, Shilan; Liu, Ling] Cent South Univ, Res Inst Blood Lipid & Atherosclerosis, Changsha, Peoples R China.
   [Tan, Yangrong; Lin, Qiuzhen; Xu, Jin; Zhu, Liyuan; Guo, Liling; Xie, Yingying; Du, Xiao; Zhang, Shilan; Liu, Ling] Modern Cardiovasc Dis Clin Technol Res Ctr Hunan, Changsha, Peoples R China.
   [Tan, Yangrong; Lin, Qiuzhen; Xu, Jin; Zhu, Liyuan; Guo, Liling; Xie, Yingying; Du, Xiao; Zhang, Shilan; Liu, Ling] Cardiovasc Dis Res Ctr Hunan Prov, Changsha, Peoples R China.
   [Wen, Tie] Cent South Univ, Dept Emergency Med, Xiangya Hosp 2, Changsha, Peoples R China.
   [Wen, Tie] Cent South Univ, Emergency Med & Difficult Dis Inst, Xiangya Hosp 2, Changsha, Peoples R China.
RP Liu, L (corresponding author), Cent South Univ, Xiangya Hosp 2, Dept Cardiovasc Med, Changsha, Peoples R China.; Liu, L (corresponding author), Cent South Univ, Res Inst Blood Lipid & Atherosclerosis, Changsha, Peoples R China.; Liu, L (corresponding author), Modern Cardiovasc Dis Clin Technol Res Ctr Hunan, Changsha, Peoples R China.; Liu, L (corresponding author), Cardiovasc Dis Res Ctr Hunan Prov, Changsha, Peoples R China.; Wen, T (corresponding author), Cent South Univ, Dept Emergency Med, Xiangya Hosp 2, Changsha, Peoples R China.; Wen, T (corresponding author), Cent South Univ, Emergency Med & Difficult Dis Inst, Xiangya Hosp 2, Changsha, Peoples R China.
EM fewentie@csu.edu.cn; feliuling@csu.edu.cn
CR Amer Diabet Assoc, 2014, DIABETES CARE, V37, pS14, DOI 10.2337/dc14-S014
   Anagnostopoulou KK, 2009, LIPIDS HEALTH DIS, V8, DOI 10.1186/1476-511X-8-24
   BARTER P, 1994, CLIN EXP PHARMACOL P, V21, P663, DOI 10.1111/j.1440-1681.1994.tb02569.x
   Boren J, 2020, EUR HEART J, V41, P2313, DOI 10.1093/eurheartj/ehz962
   Bureau of Disease Prevention and Control National Health Commission of Peoples Republic of China, 2020, Zhonghua Xin Xue Guan Bing Za Zhi, V48, P10, DOI 10.3760/cma.j.issn.0253-3758.2020.01.004
   Chapman MJ, 2010, EUR HEART J, V31, P149, DOI 10.1093/eurheartj/ehp399
   China Cholesterol Education Program (CCEP) Working Committee, 2020, Zhonghua Nei Ke Za Zhi, V59, P18, DOI 10.3760/cma.j.issn.0578-1426.2020.01.003
   Cleeman JI, 2001, JAMA-J AM MED ASSOC, V285, P2486, DOI 10.1001/jama.285.19.2486
   Doran B, 2014, CIRCULATION, V130, P546, DOI 10.1161/CIRCULATIONAHA.114.010001
   Du X, 2016, Zhonghua Xin Xue Guan Bing Za Zhi, V44, P657, DOI 10.3760/cma.j.issn.0253-3758.2016.08.004
   Ginsberg HN, 2021, EUR HEART J, V42, P4791, DOI 10.1093/eurheartj/ehab551
   Graham I, 2007, ATHEROSCLEROSIS, V194, P1, DOI 10.1016/j.atherosclerosis.2007.08.024
   Guo LL, 2021, FRONT CARDIOVASC MED, V8, DOI 10.3389/fcvm.2021.649181
   HAYEK T, 1993, J CLIN INVEST, V92, P1143, DOI 10.1172/JCI116683
   Hu D, 2021, CLIN CHIM ACTA, V514, P59, DOI 10.1016/j.cca.2020.12.013
   Hurtubise J, 2016, CURR ATHEROSCLER REP, V18, DOI 10.1007/s11883-016-0632-z
   Jorgensen AB, 2013, EUR HEART J, V34, P1826, DOI 10.1093/eurheartj/ehs431
   Kopin L, 2017, ANN INTERN MED, V167, pITC81, DOI 10.7326/AITC201712050
   Lin QZ, 2019, CLIN CHIM ACTA, V495, P399, DOI 10.1016/j.cca.2019.05.010
   Lu Y, 2014, LANCET, V383, P970, DOI 10.1016/S0140-6736(13)61836-X
   MANN CJ, 1991, J CLIN INVEST, V88, P2059, DOI 10.1172/JCI115535
   Miida T, 2002, ANN CLIN BIOCHEM, V39, P241, DOI 10.1258/0004563021901946
   Mooradian AD, 2009, NAT CLIN PRACT ENDOC, V5, P150, DOI 10.1038/ncpendmet1066
   Mora S, 2008, CIRCULATION, V118, P993, DOI 10.1161/CIRCULATIONAHA.108.777334
   Nordestgaard BG, 2007, JAMA-J AM MED ASSOC, V298, P299, DOI 10.1001/jama.298.3.299
   Nordestgaard BG, 2016, EUR HEART J, V37, P1944, DOI 10.1093/eurheartj/ehw152
   Nordestgaard BG, 2016, CIRC RES, V118, P547, DOI 10.1161/CIRCRESAHA.115.306249
   Obesity group of Chinese Society of Endocrinology, 2011, CHIN J ENDOCRINOL ME, V27, P711
   PATTNAIK NM, 1978, BIOCHIM BIOPHYS ACTA, V530, P428, DOI 10.1016/0005-2760(78)90163-7
   Persson L, 2010, ARTERIOSCL THROM VAS, V30, P2666, DOI 10.1161/ATVBAHA.110.214130
   Raslova K, 2016, VNITR LEK, V62, P908
   Simundic AM, 2014, CLIN CHIM ACTA, V432, P33, DOI 10.1016/j.cca.2013.11.008
   TALL AR, 1984, J BIOL CHEM, V259, P9587
   Talmud PJ, 2002, ARTERIOSCL THROM VAS, V22, P1918, DOI 10.1161/01.ATV.0000035521.22199.C7
   Tian F, 2019, CLIN CHIM ACTA, V490, P147, DOI 10.1016/j.cca.2019.01.004
   Varbo A, 2014, PHARMACOL THERAPEUT, V141, P358, DOI 10.1016/j.pharmthera.2013.11.008
   Vekic J, 2019, METABOLISM, V92, P71, DOI 10.1016/j.metabol.2018.11.005
   Xu J, 2021, FRONT CARDIOVASC MED, V8, DOI 10.3389/fcvm.2021.685385
   Yang DG, 2018, ANN LAB MED, V38, P431, DOI 10.3343/alm.2018.38.5.431
   Zhang SL, 2021, CARDIOVASC DIAGN THE, V11, P991, DOI 10.21037/cdt-20-1012
NR 40
TC 0
Z9 0
U1 1
U2 2
PU FRONTIERS MEDIA SA
PI LAUSANNE
PA AVENUE DU TRIBUNAL FEDERAL 34, LAUSANNE, CH-1015, SWITZERLAND
SN 2297-055X
J9 FRONT CARDIOVASC MED
JI Front. Cardiovasc. Med.
PD APR 12
PY 2022
VL 9
AR 799300
DI 10.3389/fcvm.2022.799300
PG 9
WC Cardiac & Cardiovascular Systems
WE Science Citation Index Expanded (SCI-EXPANDED)
SC Cardiovascular System & Cardiology
GA 0U7EB
UT WOS:000787810700001
PM 35498036
OA gold, Green Published
DA 2022-11-10
ER

PT J
AU Iptec, BO
   Balik, AR
   Yuksel, S
   Yilmaz, FM
   Yilmaz, G
AF Iptec, Betul Ozbek
   Balik, Ahmet Rifat
   Yuksel, Selcen
   Yilmaz, Fatma Meric
   Yilmaz, Gulsen
TI Hemodilution is not the only reason of difference: Comparison of fasting
   and non-fasting lipoproteins in paired samples
SO CLINICAL BIOCHEMISTRY
LA English
DT Article
DE Low-density lipoprotein cholesterol (LDL); Non-high density lipoprotein
   cholesterol (non-HDL); Non-fasting; Fasting; Cardiovascular risk
ID LOW-DENSITY; FRIEDEWALD FORMULA; HEART-DISEASE; CHOLESTEROL;
   TRIGLYCERIDES; RISK; APOLIPOPROTEINS; DIAGNOSIS; STROKE; LIPIDS
AB Introduction: Low-density lipoprotein cholesterol (LDL) is an important risk factor for cardiovascular disease (CVD) and generally measured after 8-12 h fasting. However, some recent studies have pointed that non-fasting lipoproteins, especially LDL concentrations, are better indicators for demonstrating CVD risk and atherosclerosis. They asserted that nutrition is a negligible factor on changes in lipoprotein concentrations and claimed this difference as a result of hemodilution effect, caused from fluid intake and can be eliminated by applying some adjustments. We aimed to compare the fasting and non-fasting LDL values of the same individuals and discuss whether non-fasting and fasting LDL results can be used in place of each other, directly or after applying hemodilution correction models.
   Material and methods: Fasting and non-fasting blood samples of 248 apparently healthy participants were collected. Lipid panel tests, albumin and hemoglobin levels were studied in each sample. Results were evaluated in seven different models which were recommended to correct the hemodilution effect on fasting and non-fasting lipid concentrations of the same individual. Concordance of fasting and non-fasting risk group of the individual were calculated according to the National Cholesterol Education Program classification.
   Results: Fasting and non-fasting LDL and non-high density lipoprotein cholesterol (non-HDL) concentrations were significantly different in every model (p < 0.001). Concordance results of fasting and non-fasting LDL and non-HDL risk groups were 63.8% and 77.9% respectively.
   Conclusions: Our results demonstrated that fasting and non-fasting LDL and non-HDL concentrations could not be used in place of each other even when the results were adjusted for elimination of the hemodilution effect.
C1 [Iptec, Betul Ozbek; Balik, Ahmet Rifat; Yilmaz, Fatma Meric; Yilmaz, Gulsen] Ankara Yildirim Beyazit Univ, Dept Med Biochem, Ankara, Turkey.
   [Yuksel, Selcen] Ankara Yildirim Beyazit Univ, Dept Biostat, Ankara, Turkey.
RP Iptec, BO (corresponding author), Ankara Yildirim Beyazit Univ, Dept Med Biochem, TR-06800 Bilkent, Turkey.
EM egmnbetulozbek@gmail.co
RI Balık, Ahmet Rıfat/AEZ-8703-2022
OI Balık, Ahmet Rıfat/0000-0002-3893-9721
CR American Diabetes Association, 2015, Diabetes Care, V38 Suppl, pS8, DOI 10.2337/dc15-S005
   Bansal E, 2014, INDIAN J CLIN BIOCHE, V29, P496, DOI 10.1007/s12291-013-0392-2
   Bansal S, 2007, JAMA-J AM MED ASSOC, V298, P309, DOI 10.1001/jama.298.3.309
   Catapano Alberico L, 2017, Rev Esp Cardiol (Engl Ed), V70, P115, DOI 10.1016/j.rec.2017.01.002
   Cleeman JI, 2001, JAMA-J AM MED ASSOC, V285, P2486, DOI 10.1001/jama.285.19.2486
   Doran B, 2014, CIRCULATION, V130, P546, DOI 10.1161/CIRCULATIONAHA.114.010001
   Ferreira CED, 2015, CLIN CHIM ACTA, V446, P263, DOI 10.1016/j.cca.2015.04.036
   Freiberg JJ, 2008, JAMA-J AM MED ASSOC, V300, P2142, DOI 10.1001/jama.2008.621
   Hirany S, 1997, AM J MED, V102, P48, DOI 10.1016/S0002-9343(96)00375-0
   Hsu SHJ, 2015, INTERNAL MED, V54, P2291, DOI 10.2169/internalmedicine.54.4308
   Kim SJ, 2012, ATHEROSCLEROSIS, V223, P463, DOI 10.1016/j.atherosclerosis.2012.05.011
   Kolovou GD, 2011, CURR VASC PHARMACOL, V9, P258
   Langsted A, 2008, CIRCULATION, V118, P2047, DOI 10.1161/CIRCULATIONAHA.108.804146
   Langsted A, 2011, CLIN CHEM, V57, P482, DOI 10.1373/clinchem.2010.157164
   Laslett LJ, 2012, J AM COLL CARDIOL, V60, pS1, DOI 10.1016/j.jacc.2012.11.002
   MARCOVINA SM, 1994, CLIN CHEM, V40, P574
   Mora S, 2016, JAMA INTERN MED, V176, P1005, DOI 10.1001/jamainternmed.2016.1979
   Naugler C, 2014, CAN FAM PHYSICIAN, V60, P895
   Nordestgaard BG, 2007, JAMA-J AM MED ASSOC, V298, P299, DOI 10.1001/jama.298.3.299
   Nordestgaard BG, 2016, CLIN CHEM, V62, P930, DOI 10.1373/clinchem.2016.258897
   O'Doherty AF, 2018, EUR J NUTR, V57, P309, DOI 10.1007/s00394-016-1320-z
   Oosterhuis WP, 2011, CLIN CHEM, V57, P1334, DOI 10.1373/clinchem.2011.165308
   Poggiogalle E, 2018, METABOLISM CLIN EXPT
   Ricos C, 2012, CLIN CHEM LAB MED, V50, P455, DOI 10.1515/CCLM.2011.787
   Smith SC, 2012, J AM COLL CARDIOL, V60, P2343, DOI 10.1016/j.jacc.2012.08.962
   Steiner MJ, 2011, PEDIATRICS, V128, P463, DOI 10.1542/peds.2011-0844
   Stone NJ, 2014, CIRCULATION, V129, pS1, DOI 10.1161/01.cir.0000437738.63853.7a
   Tanno K, 2010, CLIN CHIM ACTA, V411, P1774, DOI 10.1016/j.cca.2010.07.034
   Tighe DA, 2006, CLIN CHIM ACTA, V365, P236, DOI 10.1016/j.cca.2005.08.026
   van den Berg R, 2017, AGING CELL, V16, P237, DOI 10.1111/acel.12547
   Westgard Q.C., 2018, DESIRABLE SPECIFICAT
   White KT, 2015, CLIN CHEM, V61, P1156, DOI 10.1373/clinchem.2015.241752
NR 32
TC 1
Z9 1
U1 1
U2 2
PU PERGAMON-ELSEVIER SCIENCE LTD
PI OXFORD
PA THE BOULEVARD, LANGFORD LANE, KIDLINGTON, OXFORD OX5 1GB, ENGLAND
SN 0009-9120
EI 1873-2933
J9 CLIN BIOCHEM
JI Clin. Biochem.
PD NOV
PY 2018
VL 61
BP 28
EP 33
DI 10.1016/j.clinbiochem.2018.08.009
PG 6
WC Medical Laboratory Technology
WE Science Citation Index Expanded (SCI-EXPANDED)
SC Medical Laboratory Technology
GA GV9JK
UT WOS:000446472800006
PM 30153433
DA 2022-11-10
ER

PT J
AU Iso, H
   Imano, H
   Yamagishi, K
   Ohira, T
   Cui, R
   Noda, H
   Sato, S
   Kiyama, M
   Okada, T
   Hitsumoto, S
   Tanigawa, T
   Kitamura, A
AF Iso, Hiroyasu
   Imano, Hironori
   Yamagishi, Kazumasa
   Ohira, Tetsuya
   Cui, Renzhe
   Noda, Hiroyuki
   Sato, Shinichi
   Kiyama, Masahiko
   Okada, Takeo
   Hitsumoto, Shinichi
   Tanigawa, Takeshi
   Kitamura, Akihiko
CA CIRCS Investigators
TI Fasting and non-fasting triglycerides and risk of ischemic
   cardiovascular disease in Japanese men and women: The Circulatory Risk
   in Communities Study (CIRCS)
SO ATHEROSCLEROSIS
LA English
DT Article
DE Triglycerides; Fasting; Non-fasting; Ischemic heart disease; Ischemic
   stroke; Follow-up studies
ID CORONARY-HEART-DISEASE; SERUM TRIGLYCERIDES; STROKE; APOLIPOPROTEINS;
   LIPIDS; POPULATION; DENSE
AB Background: Non-fasting triglycerides were reported to have a greater impact on risk of ischemic cardiovascular events than fasting triglycerides. However, evidence from Asia, where the prevalence of dyslipidemia is generally lower, has been limited.
   Methods: We used 1975-1986 baseline surveys to investigate cohort data of 10,659 (4264 men and 6395 women) residents aged 40-69 years, initially free from ischemic heart disease and stroke, in four Japanese communities. Serum triglyceride concentrations at baseline were obtained for 2424 fasting (>8 h after meal) and 8235 non-fasting (<8 h after meal) participants.
   Results: During the 22-year follow-up, 284 (165 men and 119 women) developed ischemic heart disease and 666 (349 men and 317 women) ischemic stroke. After adjustment for age, sex and known cardiovascular risk factors, multivariable hazard ratios (95%CI) of ischemic cardiovascular disease (ischemic heart disease and ischemic stroke) for the highest versus lowest quartiles of triglycerides were 1.71 (1.14-2.59), P for trend = 0.013, for fasting participants and 1.60 (1.25-2.05), P for trend <0.001, for non-fasting participants. The positive associations did not differ between fasting and non-fasting men, while they were strong for non-fasting women. They were stronger for ischemic heart disease than for ischemic stroke. After further adjustment for HDL-cholesterol, these associations were slightly attenuated, but remained statistically significant.
   Conclusion: Non-fasting as well as fasting triglycerides are predictive of risk of ischemic cardiovascular disease for Japanese men, as are non-fasting triglycerides for women. (C) 2014 Published by Elsevier Ireland Ltd.
C1 [Iso, Hiroyasu; Imano, Hironori; Ohira, Tetsuya; Cui, Renzhe; Noda, Hiroyuki] Osaka Univ, Grad Sch Med, Dept Social Med, Suita, Osaka 5650871, Japan.
   [Imano, Hironori; Ohira, Tetsuya; Kiyama, Masahiko; Okada, Takeo; Kitamura, Akihiko] Osaka Ctr Canc & Cardiovasc Dis Prevent, Higashinari Ku, Osaka 5370025, Japan.
   [Yamagishi, Kazumasa] Univ Tsukuba, Fac Med, Dept Publ Hlth Med, Tsukuba, Ibaraki 3058575, Japan.
   [Sato, Shinichi] Chiba Prefectural Inst Publ Hlth, Nitona Govt Off Bldg, Chuo Ku, Chiba 2608715, Japan.
   [Hitsumoto, Shinichi] Ehime Univ Hosp, Total Med Support Ctr, Toon 7910295, Japan.
   [Tanigawa, Takeshi] Ehime Univ, Grad Sch Med, Dept Environm Hlth & Social Med, Toon 7910295, Japan.
RP Iso, H (corresponding author), Osaka Univ, Grad Sch Med, Dept Social Med, 2-2 Yamadaoka, Suita, Osaka 5650871, Japan.
EM iso@pbhel.med.osaka-u.ac.jp
RI Noda, Hiroyuki/ABC-1692-2021; Yamagishi, Kazumasa/ABD-6320-2021
OI Noda, Hiroyuki/0000-0001-9086-3771; Yamagishi,
   Kazumasa/0000-0003-3301-5519
FU Japan Society for the Promotion of Science [04304036, 02454209,
   50223053, 06454234, 08457125, 10470103, 12470092, 19590629, 19590663,
   15659146]
FX This study was supported in part by a Grant-in-Aid for Scientific
   Research A [grant number 04304036], Scientific Research B [grant numbers
   02454209, 50223053, 06454234, 08457125, 10470103 and 12470092],
   Scientific Research C [grant numbers 19590629 and 19590663], and
   Exploratory Research [grant number 15659146] from the Japan Society for
   the Promotion of Science.
CR AUSTIN MA, 1988, JAMA-J AM MED ASSOC, V260, P1917
   Bansal S, 2007, JAMA-J AM MED ASSOC, V298, P309, DOI 10.1001/jama.298.3.309
   Branchi A, 2006, INTERN EMERG MED, V1, P287, DOI 10.1007/BF02934762
   Couillard B, 1999, ARTERIOSCL THROM VAS, V19, P2448
   DEGRAAF J, 1991, ARTERIOSCLER THROMB, V11, P298, DOI 10.1161/01.ATV.11.2.298
   Di Angelantonio E, 2009, JAMA-J AM MED ASSOC, V302, P1993, DOI 10.1001/jama.2009.1619
   Eberly LE, 2003, ARCH INTERN MED, V163, P1077, DOI 10.1001/archinte.163.9.1077
   Freedman DS, 1996, ANN EPIDEMIOL, V6, P74, DOI 10.1016/1047-2797(95)00091-7
   Freiberg JJ, 2008, JAMA-J AM MED ASSOC, V300, P2142, DOI 10.1001/jama.2008.621
   Hokanson J E, 1996, J Cardiovasc Risk, V3, P213, DOI 10.1097/00043798-199604000-00014
   Imano H, 2012, PREV MED, V55, P603, DOI 10.1016/j.ypmed.2012.09.013
   Imano H, 2009, STROKE, V40, P1571, DOI 10.1161/STROKEAHA.108.538629
   Iso H, 2001, AM J EPIDEMIOL, V153, P490, DOI 10.1093/aje/153.5.490
   Iso H, 2007, STROKE, V38, P1744, DOI 10.1161/STROKEAHA.106.469072
   Jackson KG, 2010, ATHEROSCLEROSIS, V208, P246, DOI 10.1016/j.atherosclerosis.2009.06.030
   Jeppesen J, 1998, CIRCULATION, V97, P1029, DOI 10.1161/01.CIR.97.11.1029
   KIRKENDALL WM, 1980, CIRCULATION, V62, pA114
   Klop B, 2011, CLIN CHIM ACTA, V412, P2183, DOI 10.1016/j.cca.2011.08.010
   Labreuche J, 2009, ATHEROSCLEROSIS, V203, P331, DOI 10.1016/j.atherosclerosis.2008.08.040
   Langsted A, 2008, CIRCULATION, V118, P2047, DOI 10.1161/CIRCULATIONAHA.108.804146
   LINDENSTROM E, 1994, BMJ-BRIT MED J, V309, P11, DOI 10.1136/bmj.309.6946.11
   Maruyama K, 2009, J ATHEROSCLER THROMB, V16, P714
   Miller M, 2011, CIRCULATION, V123, P2292, DOI 10.1161/CIR.0b013e3182160726
   Mora S, 2008, CIRCULATION, V118, P993, DOI 10.1161/CIRCULATIONAHA.108.777334
   Nakajima K, 2009, CLIN CHIM ACTA, V404, P124, DOI 10.1016/j.cca.2009.03.051
   Nakamura M, 1982, Rinsho Byori, V30, P325
   Nakamura Masakazu, 2003, J Atheroscler Thromb, V10, P145
   Patel A, 2004, CIRCULATION, V110, P2678, DOI 10.1161/01.CIR.0000145615.33955.83
   REAVEN GM, 1993, J CLIN INVEST, V92, P141, DOI 10.1172/JCI116541
   Sarwar N, 2007, CIRCULATION, V115, P450, DOI 10.1161/CIRCULATIONAHA.106.637793
   Satoh H, 2000, CIR J, V70, P227
   Stampfer MJ, 1996, JAMA-J AM MED ASSOC, V276, P882, DOI 10.1001/jama.276.11.882
   STENSVOLD I, 1993, BMJ-BRIT MED J, V307, P1318, DOI 10.1136/bmj.307.6915.1318
   TAN K, 1993, LANCET, V342, P781, DOI 10.1016/0140-6736(93)91544-V
   WHO Expert Committee on Prevention of Coronary Heart Disease, 1982, WHO TECHNICAL REPORT, V678
   ZILVERSMIT DB, 1979, CIRCULATION, V60, P473, DOI 10.1161/01.CIR.60.3.473
NR 36
TC 59
Z9 63
U1 0
U2 9
PU ELSEVIER IRELAND LTD
PI CLARE
PA ELSEVIER HOUSE, BROOKVALE PLAZA, EAST PARK SHANNON, CO, CLARE, 00000,
   IRELAND
SN 0021-9150
EI 1879-1484
J9 ATHEROSCLEROSIS
JI Atherosclerosis
PD NOV
PY 2014
VL 237
IS 1
BP 361
EP 368
DI 10.1016/j.atherosclerosis.2014.08.028
PG 8
WC Cardiac & Cardiovascular Systems; Peripheral Vascular Disease
WE Science Citation Index Expanded (SCI-EXPANDED)
SC Cardiovascular System & Cardiology
GA AT5WT
UT WOS:000345011300053
PM 25443874
DA 2022-11-10
ER

PT J
AU Allin, KH
   Nordestgaard, BG
AF Allin, Kristine H.
   Nordestgaard, Borge G.
TI Pleiotropic effects of HNF1A rs1183910 in a population-based study of
   60,283 individuals
SO DIABETOLOGIA
LA English
DT Article
DE Acute-phase reactants; Diabetes; gamma-Glutamyltransferase; HNF1A;
   Non-fasting plasma glucose
ID GENOME-WIDE ASSOCIATION; C-REACTIVE PROTEIN; GENE-EXPRESSION;
   METABOLIC-SYNDROME; LIVER-ENZYMES; LOCI; DISEASE; INFLAMMATION;
   FIBRINOGEN; VARIANTS
AB Aims/hypothesis According to genome-wide association studies (GWAS) a locus in the HNF1A gene has pleiotropic effects on several metabolic traits. In a large single-centre study we used the intronic variant rs1183910 located in a region with no or low recombination rate as an instrument for the HNF1A locus to evaluate pleiotropic effects of this locus on the risk of developing type 2 diabetes, as well as on body composition and levels of non-fasting glucose, lipids, acute-phase reactants, and biomarkers of liver and pancreas function.
   We investigated 60,283 individuals from the Danish general population who were all examined in the same laboratory, comprising the Copenhagen General Population Study.
   We confirm previous GWAS findings, namely that the minor rs1183910 A allele is associated with an increased risk of developing type 2 diabetes (p(trend)= 0.003), decreased levels of C-reactive protein (CRP; p trend= 6 x 10(-76)) and gamma-glutamyltransferase (p(trend) = 4 x 10(-48)), and increased levels of total cholesterol (p trend= 3 x 10(-10)) and LDL-cholesterol (p(trend)=3 x 10(-11)). For the first time, we report that the minor rs1183910 A allele is associated with increased levels of non-fasting plasma glucose (p(trend)=3 x 10(-5)), apolipoprotein B (ApoB; p(trend)=1 x 10(-4)) and alkaline phosphatase (p(trend)=5 x 10(-14)), and decreased levels of bilirubin (p(trend) =3 x 10(-5)). Our results suggest that the association with increased risk of type 2 diabetes is driven by high non-fasting glucose levels.
   The minor rs1183910 A allele prompts a potential adverse metabolic profile with increased levels of non-fasting glucose, total cholesterol, LDL-cholesterol, ApoB, and alkaline phosphatase, but simultaneously has potential beneficial effects through decreased levels of CRP, gamma-glutamyltransferase and bilirubin.
C1 [Allin, Kristine H.; Nordestgaard, Borge G.] Univ Copenhagen, Herlev Hosp, Dept Clin Biochem, DK-2730 Herlev, Denmark.
   [Allin, Kristine H.; Nordestgaard, Borge G.] Copenhagen Univ Hosp, Herlev Hosp, Copenhagen Gen Populat Study, Herlev, Denmark.
   [Allin, Kristine H.; Nordestgaard, Borge G.] Univ Copenhagen, Fac Hlth & Med Sci, Copenhagen, Denmark.
RP Nordestgaard, BG (corresponding author), Univ Copenhagen, Herlev Hosp, Dept Clin Biochem, Herlev Ringvej 75, DK-2730 Herlev, Denmark.
EM Boerge.Nordestgaard@regionh.dk
RI Allin, Kristine Højgaard/ABG-3463-2021; Nordestgaard, Borge
   Gronne/ABF-1310-2020
OI Allin, Kristine Hojgaard/0000-0002-6880-5759; Nordestgaard,
   Borge/0000-0002-1954-7220
FU Danish Heart Foundation; Danish Medical Research Council; Research
   Council at Herlev Hospital; Copenhagen University Hospital, Herlev,
   Denmark
FX This study was supported by the Danish Heart Foundation, the Danish
   Medical Research Council, and the Research Council at Herlev Hospital,
   Copenhagen University Hospital, Herlev, Denmark.
CR Armendariz AD, 2009, CURR OPIN LIPIDOL, V20, P106, DOI 10.1097/MOL.0b013e3283295ee9
   BROOKS AR, 1991, J BIOL CHEM, V266, P7848
   Chambers JC, 2011, NAT GENET, V43, P1131, DOI 10.1038/ng.970
   COURTOIS G, 1988, P NATL ACAD SCI USA, V85, P7937, DOI 10.1073/pnas.85.21.7937
   DALMON J, 1993, MOL CELL BIOL, V13, P1183, DOI 10.1128/MCB.13.2.1183
   Danik JS, 2009, CIRC-CARDIOVASC GENE, V2, P134, DOI 10.1161/CIRCGENETICS.108.825273
   Dehghan A, 2011, CIRCULATION, V123, P731, DOI 10.1161/CIRCULATIONAHA.110.948570
   Dehghan A, 2009, CIRC-CARDIOVASC GENE, V2, P125, DOI 10.1161/CIRCGENETICS.108.825224
   Elliott P, 2009, JAMA-J AM MED ASSOC, V302, P37, DOI 10.1001/jama.2009.954
   Fajans SS, 2001, NEW ENGL J MED, V345, P971, DOI 10.1056/NEJMra002168
   Ferrer J, 2002, DIABETES, V51, P2355, DOI 10.2337/diabetes.51.8.2355
   Franceschini N, 2012, AM J HUM GENET, V91, P744, DOI 10.1016/j.ajhg.2012.08.021
   Johnson AD, 2009, HUM MOL GENET, V18, P2700, DOI 10.1093/hmg/ddp202
   Jung D, 2001, J BIOL CHEM, V276, P37206, DOI 10.1074/jbc.M103988200
   Kathiresan S, 2009, NAT GENET, V41, P56, DOI 10.1038/ng.291
   Kim YJ, 2011, NAT GENET, V43, P990, DOI 10.1038/ng.939
   Ktistaki E, 1997, SCIENCE, V277, P109, DOI 10.1126/science.277.5322.109
   Lauc G, 2010, PLOS GENET, V6, DOI 10.1371/journal.pgen.1001256
   Middelberg RP, 2012, HUM MOL GENET, V21, P446, DOI 10.1093/hmg/ddr478
   Morris AP, 2012, NAT GENET, V44, P981, DOI 10.1038/ng.2383
   Nishikawa T, 2008, J IMMUNOL, V180, P3492, DOI 10.4049/jimmunol.180.5.3492
   Nordestgaard BG, 2012, PLOS MED, V9, DOI 10.1371/journal.pmed.1001212
   Odom DT, 2004, SCIENCE, V303, P1378, DOI 10.1126/science.1089769
   Reiner AP, 2012, AM J HUM GENET, V91, P502, DOI 10.1016/j.ajhg.2012.07.023
   Reiner AP, 2008, AM J HUM GENET, V82, P1193, DOI 10.1016/j.ajhg.2008.03.017
   Reiner AP, 2009, CIRC-CARDIOVASC GENE, V2, P244, DOI 10.1161/CIRCGENETICS.108.839506
   Ridker PM, 2008, AM J HUM GENET, V82, P1185, DOI 10.1016/j.ajhg.2008.03.015
   Romeo GR, 2012, ARTERIOSCL THROM VAS, V32, P1771, DOI 10.1161/ATVBAHA.111.241869
   Shih DQ, 2001, DIABETES, V50, P2472, DOI 10.2337/diabetes.50.11.2472
   Teslovich TM, 2010, NATURE, V466, P707, DOI 10.1038/nature09270
   TONIATTI C, 1990, EMBO J, V9, P4467, DOI 10.1002/j.1460-2075.1990.tb07897.x
   Voight BF, 2010, NAT GENET, V42, P579, DOI 10.1038/ng.609
   Wacholder S, 2000, J NATL CANCER I, V92, P1151, DOI 10.1093/jnci/92.14.1151
   Yuan X, 2008, AM J HUM GENET, V83, P520, DOI 10.1016/j.ajhg.2008.09.012
NR 34
TC 9
Z9 10
U1 0
U2 4
PU SPRINGER
PI NEW YORK
PA 233 SPRING ST, NEW YORK, NY 10013 USA
SN 0012-186X
EI 1432-0428
J9 DIABETOLOGIA
JI Diabetologia
PD APR
PY 2014
VL 57
IS 4
BP 729
EP 737
DI 10.1007/s00125-013-3156-x
PG 9
WC Endocrinology & Metabolism
WE Science Citation Index Expanded (SCI-EXPANDED)
SC Endocrinology & Metabolism
GA AC5ZX
UT WOS:000332600700011
PM 24442509
DA 2022-11-10
ER

PT J
AU Guo, LL
   Chen, YQ
   Lin, QZ
   Tian, F
   Xiang, QY
   Zhu, LY
   Xu, J
   Wen, T
   Liu, L
AF Guo, Li-Ling
   Chen, Yan-qiao
   Lin, Qiu-Zhen
   Tian, Feng
   Xiang, Qun-Yan
   Zhu, Li-Yuan
   Xu, Jin
   Wen, Tie
   Liu, Ling
TI Non-HDL-C Is More Stable Than LDL-C in Assessing the Percent Attainment
   of Non-fasting Lipid for Coronary Heart Disease Patients
SO FRONTIERS IN CARDIOVASCULAR MEDICINE
LA English
DT Article
DE coronary heart disease; non-fasting; low-density lipoprotein
   cholesterol; non-high-density lipoprotein cholesterol; cut-off points
ID DENSITY-LIPOPROTEIN CHOLESTEROL; LONG-TERM MORTALITY;
   CARDIOVASCULAR-DISEASE; CLINICAL-PRACTICE; APOLIPOPROTEINS; RISK;
   HYPERTRIGLYCERIDEMIA; MANAGEMENT; PROFILE
AB This study aimed to compare the percentage attainment of fasting and non-fasting LDL-C and non-HDL-C target levels in coronary heart disease (CHD) patients receiving short-term statin therapy. This study enrolled 397 inpatients with CHD. Of these, 197 patients took statins for <1 month (m) or did not take any statin before admission (CHD1 group), while 204 patients took statins for >= 1 m before admission (CHD2 group). Blood lipid levels were measured at 0, 2, and 4 h after a daily breakfast. Non-fasting LDL-C and non-HDL-C levels significantly decreased after a daily meal (P < 0.05). Both fasting and non-fasting LDL-C or non-HDL-C levels were significantly lower in the CHD2 group. The percentage attainment of LDL-C <1.4 mmol/L at 2 and 4 h after a daily breakfast was significantly higher than that during fasting (P < 0.05), but the percent attainment of non-fasting non-HDL-C <2.2 mmol/L was close to its fasting value (P > 0.05). Analysis of c-statistic showed that non-fasting cut-off points for LDL-C and non-HDL-C were 1.19 and 2.11 mmol/L, corresponding to their fasting goal levels of 1.4 and 2.2 mmol/L, respectively. When post-prandial LDL-C and non-HDL-C goal attainments were re-evaluated using non-fasting cut-off points, there were no significant differences in percentage attainment between fasting and non-fasting states. Non-HDL-C is more stable than LDL-C in assessing the percent attainment of non-fasting lipid for coronary heart disease patients. If we want to use LDL-C to assess the percent attainment of post-prandial blood lipids, we may need to determine a lower non-fasting cut-off point.
C1 [Guo, Li-Ling; Chen, Yan-qiao; Lin, Qiu-Zhen; Tian, Feng; Xiang, Qun-Yan; Zhu, Li-Yuan; Xu, Jin; Liu, Ling] Cent South Univ, Xiangya Hosp 2, Dept Cardiovasc Med, Changsha, Peoples R China.
   [Guo, Li-Ling; Chen, Yan-qiao; Lin, Qiu-Zhen; Tian, Feng; Xiang, Qun-Yan; Zhu, Li-Yuan; Xu, Jin; Liu, Ling] Ctr South Univ, Res Inst Blood Lipid & Atherosclerosis, Changsha, Peoples R China.
   [Guo, Li-Ling; Chen, Yan-qiao; Lin, Qiu-Zhen; Tian, Feng; Xiang, Qun-Yan; Zhu, Li-Yuan; Xu, Jin; Liu, Ling] Modern Cardiovasc Dis Clin Technol Res Ctr Hunan, Changsha, Peoples R China.
   [Guo, Li-Ling; Chen, Yan-qiao; Lin, Qiu-Zhen; Tian, Feng; Xiang, Qun-Yan; Zhu, Li-Yuan; Xu, Jin; Liu, Ling] Cardiovasc Dis Res Ctr Hunan Prov, Changsha, Peoples R China.
   [Wen, Tie] Cent South Univ, Xiangya Hosp 2, Dept Emergency, Changsha, Peoples R China.
RP Liu, L (corresponding author), Cent South Univ, Xiangya Hosp 2, Dept Cardiovasc Med, Changsha, Peoples R China.; Liu, L (corresponding author), Ctr South Univ, Res Inst Blood Lipid & Atherosclerosis, Changsha, Peoples R China.; Liu, L (corresponding author), Modern Cardiovasc Dis Clin Technol Res Ctr Hunan, Changsha, Peoples R China.; Liu, L (corresponding author), Cardiovasc Dis Res Ctr Hunan Prov, Changsha, Peoples R China.
EM feliuling@csu.edu.cn
FU National Natural Science Foundation of China [81270956, 81470577]
FX This study has received support from the National Natural Science
   Foundation of China (grant numbers 81270956 and 81470577).
CR Al-Hashmi K, 2016, J CLIN LIPIDOL, V10, P368, DOI 10.1016/j.jacl.2015.12.021
   Bansal S, 2007, JAMA-J AM MED ASSOC, V298, P309, DOI 10.1001/jama.298.3.309
   Benn M, 2009, ATHEROSCLEROSIS, V206, P17, DOI 10.1016/j.atherosclerosis.2009.01.004
   Herencia JAC, 2018, CLIN INVEST ARTERIOS, V30, P64, DOI 10.1016/j.arteri.2017.10.003
   Catapano AL, 2016, EUR HEART J, V37, P2999, DOI 10.1093/eurheartj/ehw272
   de Vries M, 2014, ATHEROSCLEROSIS, V234, P473, DOI 10.1016/j.atherosclerosis.2014.03.024
   Sevilla-Gonzalez MD, 2018, LIPIDS HEALTH DIS, V17, DOI 10.1186/s12944-018-0803-8
   Di Angelantonio E, 2012, JAMA-J AM MED ASSOC, V307, P2499, DOI 10.1001/jama.2012.6571
   Doran B, 2014, CIRCULATION, V130, P546, DOI 10.1161/CIRCULATIONAHA.114.010001
   Downs JR, 2015, ANN INTERN MED, V163, P291, DOI 10.7326/M15-0840
   Grundy SM, 2019, J AM COLL CARDIOL, V73, pE285, DOI 10.1016/j.jacc.2018.11.003
   Ito T, 2016, INT J CARDIOL, V220, P262, DOI 10.1016/j.ijcard.2016.06.021
   Joint committee for guideline revision, 2018, J Geriatr Cardiol, V15, P1, DOI 10.11909/j.issn.1671-5411.2018.01.011
   Langsted A, 2008, CIRCULATION, V118, P2047, DOI 10.1161/CIRCULATIONAHA.108.804146
   Langsted A, 2019, PATHOLOGY, V51, P131, DOI 10.1016/j.pathol.2018.09.062
   Langsted A, 2011, CLIN CHEM, V57, P482, DOI 10.1373/clinchem.2010.157164
   Lin QZ, 2019, CLIN CHIM ACTA, V495, P399, DOI 10.1016/j.cca.2019.05.010
   Mach F, 2020, EUR HEART J, V41, P111, DOI [10.1093/eurheartj/ehz455, 10.15829/1560-4071-2020-3826]
   Mora S, 2008, CIRCULATION, V118, P993, DOI 10.1161/CIRCULATIONAHA.108.777334
   Nordestgaard BG, 2016, EUR HEART J, V37, P1944, DOI 10.1093/eurheartj/ehw152
   Pastromas S, 2008, INT J CARDIOL, V126, P3, DOI 10.1016/j.ijcard.2007.04.172
   Ridker PM, 2005, JAMA-J AM MED ASSOC, V294, P326, DOI 10.1001/jama.294.3.326
   Sidhu D, 2012, ARCH INTERN MED, V172, P1707, DOI 10.1001/archinternmed.2012.3708
   Steen DL, 2017, BMJ OPEN, V7, DOI 10.1136/bmjopen-2016-013255
   Stone NJ, 2014, CIRCULATION, V129, pS1, DOI 10.1161/01.cir.0000437738.63853.7a
   Su X, 2019, CLIN CHIM ACTA, V496, P48, DOI 10.1016/j.cca.2019.06.022
   Tian F, 2019, CLIN CHIM ACTA, V490, P147, DOI 10.1016/j.cca.2019.01.004
   Tian F, 2017, BIOCHEM BIOPH RES CO, V491, P8, DOI 10.1016/j.bbrc.2017.06.128
   Toth PP., 2012, YB ENDOCRINOL, V2012, P65, DOI [10.1016/j.yend.2012.05.028, DOI 10.1016/J.YEND.2012.05.028]
   Welsh C, 2019, CIRCULATION, V140, P542, DOI 10.1161/CIRCULATIONAHA.119.041149
   White KT, 2015, CLIN CHEM, V61, P1156, DOI 10.1373/clinchem.2015.241752
   Zhao YH, 2017, MEDICINE, V96, DOI 10.1097/MD.0000000000006104
NR 32
TC 2
Z9 2
U1 0
U2 3
PU FRONTIERS MEDIA SA
PI LAUSANNE
PA AVENUE DU TRIBUNAL FEDERAL 34, LAUSANNE, CH-1015, SWITZERLAND
SN 2297-055X
J9 FRONT CARDIOVASC MED
JI Front. Cardiovasc. Med.
PD APR 1
PY 2021
VL 8
AR 649181
DI 10.3389/fcvm.2021.649181
PG 8
WC Cardiac & Cardiovascular Systems
WE Science Citation Index Expanded (SCI-EXPANDED)
SC Cardiovascular System & Cardiology
GA RN4VX
UT WOS:000640351400001
PM 33869310
OA Green Submitted, gold, Green Published
DA 2022-11-10
ER

PT J
AU Krysa, JA
   Ball, GDC
   Vine, DF
   Jetha, M
   Proctor, SD
AF Krysa, Jacqueline A.
   Ball, Geoff D. C.
   Vine, Donna F.
   Jetha, Mary
   Proctor, Spencer D.
TI ApoB-lipoprotein remnant dyslipidemia and high-fat meal intolerance is
   associated with markers of cardiometabolic risk in youth with obesity
SO PEDIATRIC OBESITY
LA English
DT Article
DE apoB&#8208; lipoprotein remnants; dietary fat; lipids; lipoproteins;
   metabolic syndrome; non&#8208; fasting; obesity; puberty; youth
ID POSTPRANDIAL LIPEMIA; APOLIPOPROTEIN B-48; INSULIN-RESISTANCE; CVD RISK;
   CHILDREN; OVERPRODUCTION; CHOLESTEROL; METABOLISM; ADIPOSITY; TRANSPORT
AB Introduction Cardiovascular disease (CVD) originates in childhood and risk is exacerbated in obesity. Mechanisms of the etiologic link between early adiposity and CVD-risk remain unclear. Postprandial or non-fasting dyslipidemia is characterized by elevated plasma triglycerides (TG) and intestinal-apolipoprotein(apo)B48-remnants following a high-fat meal and is a known CVD-risk factor in adults. The aim of this study was to determine (a) whether the fasting concentration of apoB48-remnants can predict impaired non-fasting apoB48-lipoprotein metabolism (fat intolerance) and (b) the relationship of these biomarkers with cardiometabolic risk factors in youth with or without obesity.
   Methods We assessed fasting and non-fasting lipids in youth without obesity (n = 22, 10 males, 12 females) and youth with obesity (n = 13, 5 males, 8 females) with a mean BMI Z-score of 0.19 +/- 0.70 and 2.25 +/- 0.31 (P = .04), respectively.
   Results Fasting and non-fasting apoB48-remnants were elevated in youth with obesity compared to youth without obesity (apoB48: 18.04 +/- 1.96 vs 8.09 +/- 0.59, P < .0001, and apoB48(AUC): 173.0 +/- 20.86 vs 61.99 +/- 3.44, P < .001). Furthermore, fasting plasma apoB48-remnants were positively correlated with the non-fasting response in apoB48(AUC) (r = 0.84, P < .0001) as well as other cardiometabolic risk factors including HOMA-IR (r = 0.61, P < .001) and leptin (r = 0.56, P < .0001).
   Conclusion Fasting apoB48-remnants are elevated in youth with obesity and predict apoB48 postprandial dyslipidemia. ApoB48-remnants are associated with the extent of fat intolerance and appear to be potential biomarker of CVD-risk in youth.
C1 [Krysa, Jacqueline A.; Vine, Donna F.; Proctor, Spencer D.] Univ Alberta, Div Nutr, Metab & Cardiovasc Dis Lab, Edmonton, AB, Canada.
   [Ball, Geoff D. C.; Jetha, Mary] Univ Alberta, Dept Pediat, Edmonton, AB, Canada.
   [Vine, Donna F.; Proctor, Spencer D.] Univ Alberta, Alberta Diabet Inst, Edmonton, AB, Canada.
RP Proctor, SD (corresponding author), Univ Alberta, Li Ka Shing Ctr Hlth Res Innovat 4 002J, Edmonton, AB T6G 2E1, Canada.
EM spencer.proctor@ualberta.ca
OI Ball, Geoff/0000-0002-9432-3120; Proctor, Spencer/0000-0002-7597-5262
FU Women and Children's Health Research Institute (WICHRI); Alberta Health
   Services (AHS); Health Outcomes Improvement Fund (HOIF)
FX Funds for this work were provided by the Women and Children's Health
   Research Institute (WICHRI), the Alberta Health Services (AHS) and
   Health Outcomes Improvement Fund (HOIF).
CR Alipour A, 2012, EUR J CLIN INVEST, V42, P702, DOI 10.1111/j.1365-2362.2011.02635.x
   ALTMANN GG, 1970, AM J ANAT, V127, P15, DOI 10.1002/aja.1001270104
   [Anonymous], CDC GROWTH CHARTS US
   [Anonymous], 2011, PEDIATRICS, V128, pS213, DOI DOI 10.1542/peds.2009-2107C
   Chan DC, 2002, CLIN CHEM, V48, P278
   Daniels SR, 2008, PEDIATRICS, V122, P198, DOI 10.1542/peds.2008-1349
   Duez H, 2008, ATHEROSCLEROSIS SUPP, V9, P33, DOI 10.1016/j.atherosclerosissup.2008.05.013
   Duez H, 2006, ARTERIOSCL THROM VAS, V26, P1357, DOI 10.1161/01.ATV.0000222015.76038.14
   Ference BA, 2019, JAMA-J AM MED ASSOC, V321, P364, DOI 10.1001/jama.2018.20045
   Freese EC, 2014, J APPL PHYSIOL, V116, P67, DOI 10.1152/japplphysiol.00623.2013
   Hein GJ, 2013, DIABETES, V62, P373, DOI 10.2337/db12-0202
   Higgins V, 2018, CLIN CHIM ACTA, V486, P129, DOI 10.1016/j.cca.2018.07.028
   Higgins Victoria, 2017, EJIFCC, V28, P25
   Hounnou G, 2002, SURG RADIOL ANAT, V24, P290, DOI 10.1007/s00276-002-0057-y
   Hsieh J, 2008, ATHEROSCLEROSIS SUPP, V9, P7, DOI 10.1016/j.atherosclerosissup.2008.05.011
   James AP, 2003, METABOLISM, V52, P136, DOI 10.1053/meta.2003.50032
   Juonala M, 2011, NEW ENGL J MED, V365, P1876, DOI 10.1056/NEJMoa1010112
   Kavey REW, 2003, CIRCULATION, V107, P1562, DOI 10.1161/01.CIR.0000061521.15730.6E
   Mamo JCL, 2001, AM J PHYSIOL-ENDOC M, V281, pE626, DOI 10.1152/ajpendo.2001.281.3.E626
   Mao JM, 2013, DIABETES, V62, P3736, DOI 10.2337/db13-0035
   Mulvihill EE, 2018, CURR OPIN LIPIDOL, V29, P95, DOI 10.1097/MOL.0000000000000495
   Ooi TC, 2017, J CLIN ENDOCR METAB, V102, P3452, DOI 10.1210/jc.2017-00684
   Proctor SD, 2002, CURR OPIN LIPIDOL, V13, P461, DOI 10.1097/00041433-200210000-00001
   Qin BL, 2007, DIABETES, V56, P450, DOI 10.2337/db06-0518
   Reinehr T, 2007, J PEDIATR GASTR NUTR, V44, P608, DOI 10.1097/MPG.0b013e3180406a24
   Smith D, 1999, EUR J CLIN INVEST, V29, P204
   Twig G, 2020, DIABETES CARE, V43, P1487, DOI 10.2337/dc19-1988
   Umano GR, 2019, FRONT PEDIATR, V7, DOI 10.3389/fped.2019.00487
   Varbo A, 2014, PHARMACOL THERAPEUT, V141, P358, DOI 10.1016/j.pharmthera.2013.11.008
   Varbo A, 2013, J AM COLL CARDIOL, V61, P427, DOI 10.1016/j.jacc.2012.08.1026
   Verdam FJ, 2011, J CLIN ENDOCR METAB, V96, pE379, DOI 10.1210/jc.2010-1333
   Vine DF, 2008, ATHEROSCLEROSIS SUPP, V9, P69, DOI 10.1016/j.atherosclerosissup.2008.05.004
   Vine DF, 2017, J CLIN ENDOCR METAB, V102, P970, DOI 10.1210/jc.2016-2854
   Wang Y, 2013, PEDIATR OBES, V8, P376, DOI 10.1111/j.2047-6310.2012.00116.x
   Wilke MS, 2016, J CLIN ENDOCR METAB, V101, P2915, DOI 10.1210/jc.2016-1171
   Williams JW, 2019, IMMUNITY, V50, P941, DOI 10.1016/j.immuni.2019.03.007
   Wong ATY, 2014, J CLIN ENDOCR METAB, V99, pE122, DOI 10.1210/jc.2013-2477
NR 37
TC 1
Z9 1
U1 1
U2 3
PU WILEY
PI HOBOKEN
PA 111 RIVER ST, HOBOKEN 07030-5774, NJ USA
SN 2047-6310
EI 2047-6302
J9 PEDIATR OBES
JI Pediatr. Obes.
PD MAY
PY 2021
VL 16
IS 5
AR e12745
DI 10.1111/ijpo.12745
EA NOV 2020
PG 11
WC Pediatrics
WE Science Citation Index Expanded (SCI-EXPANDED)
SC Pediatrics
GA RI3XL
UT WOS:000584914000001
PM 33150705
DA 2022-11-10
ER

PT J
AU Xiang, QY
   Tian, F
   Lin, QZ
   Du, X
   Zhang, SL
   Gui, YJ
   Guo, LL
   Xu, J
   Zhu, LY
   Wen, T
   Liu, L
AF Xiang, Qun-yan
   Tian, Feng
   Lin, Qiu-zhen
   Du, Xiao
   Zhang, Shi-lan
   Gui, Ya-jun
   Guo, Li-ling
   Xu, Jin
   Zhu, Li-yuan
   Wen, Tie
   Liu, Ling
TI Comparison of remnant cholesterol levels estimated by calculated and
   measured LDL-C levels in Chinese patients with coronary heart disease
SO CLINICA CHIMICA ACTA
LA English
DT Article
DE Non-fasting; Estimated remnant cholesterol; Coronary heart disease;
   Chinese
ID DENSITY-LIPOPROTEIN CHOLESTEROL; EUROPEAN ATHEROSCLEROSIS SOCIETY;
   REACTIVE PROTEIN CONCENTRATIONS; JOINT CONSENSUS STATEMENT; HIGH-FAT
   MEAL; NONFASTING TRIGLYCERIDES; PARTICLE-CHOLESTEROL;
   CLINICAL-CHEMISTRY; PREDICTIVE-VALUE; ARTERY-DISEASE
AB Background: Evidence about whether remnant cholesterol (RC), especially non-fasting RC, is a causal risk factor for coronary heart disease (CHD) in Chinese subjects is rare. Recently, estimated RC level (RCe) was applied in many studies with large population. We aimed to compare fasting and non-fasting RCe calculated by LDL-C level determined by different methods in Chinese subjects, and investigate their contributions to CHD.
   Methods: Levels of TC, TG and HDL-C were measured directly in 273 CHD patients (CHD group) and 136 controls (CON group) before and at 4 h after a daily breakfast. LDL-C level was measured directly or calculated by Friedewald equation at TG < 4.5 mmol/L. RC level estimated by calculated or measured LDL-C was termed as RCe1 or RCe2. Contributions of different RC levels to CHD were evaluated by multivariable logistic regression analysis.
   Results: Both RCe1 and RCe2 increased significantly at 4h after breakfast (both p < 0.05). RCe1 was significantly higher than RCe2 in fasting or non-fasting state (p < 0.05). RCe1 was closely related to RCe2, especially in the highest quartile of RCe1 (p < 0.05). Non-fasting RCe1 or RCe2 and fasting RCe2 independently predicted CHD after adjustment for traditional risk factors (all p < 0.05).
   Conclusions: Although RCe1 was significantly higher than RCe2, non-fasting RCe, no matter RCe1 or RCe2, after a daily breakfast was an independent predictor for CHD risk in Chinese subjects, indicating that the non-fasting state is critical in the development of atherosclerosis.
C1 [Xiang, Qun-yan; Tian, Feng; Lin, Qiu-zhen; Du, Xiao; Gui, Ya-jun; Guo, Li-ling; Xu, Jin; Zhu, Li-yuan; Liu, Ling] Cent South Univ, Xiangya Hosp 2, Dept Cardiovasc Med, Changsha, Peoples R China.
   [Xiang, Qun-yan; Tian, Feng; Du, Xiao; Gui, Ya-jun; Guo, Li-ling; Xu, Jin; Zhu, Li-yuan; Liu, Ling] Cent South Univ, Xiangya Hosp 2, Res Inst Blood Lipid & Atherosclerosis, Changsha, Peoples R China.
   [Zhang, Shi-lan] Cent South Univ, Xiangya Hosp 2, Dept Digest Med, Changsha, Peoples R China.
   [Wen, Tie] Cent South Univ, Xiangya Hosp 2, Dept Emergency, Changsha, Peoples R China.
   [Tian, Feng] Zhengzhou Univ, Affiliated Hosp 1, Dept Geriatr Cardiol, Zhengzhou, Peoples R China.
RP Liu, L (corresponding author), 139 Middle Renmin Rd, Changsha 410011, Hunan, Peoples R China.
EM feliuling@csu.edu.cn
OI , Ling/0000-0001-6979-701X
FU National Natural Science Foundation of China [81270956, 81470577]
FX This study was supported by the National Natural Science Foundation of
   China [grant numbers 81270956, 81470577].
CR Arsenault BJ, 2009, J AM COLL CARDIOL, V55, P35, DOI 10.1016/j.jacc.2009.07.057
   Baigent C, 2010, LANCET, V376, P1670, DOI 10.1016/S0140-6736(10)61350-5
   Chapman MJ, 2011, EUR HEART J, V32, P1345, DOI 10.1093/eurheartj/ehr112
   Di Angelantonio E, 2009, JAMA-J AM MED ASSOC, V302, P1993, DOI 10.1001/jama.2009.1619
   Faridi KF, 2017, CIRCULATION, V136
   Fujioka Y, 2009, J ATHEROSCLER THROMB, V16, P145, DOI 10.5551/jat.E598
   Hong LF, 2017, LIPIDS HEALTH DIS, V16, DOI 10.1186/s12944-017-0410-0
   Imke C, 2005, ARTERIOSCL THROM VAS, V25, P1718, DOI 10.1161/01.ATV.0000173310.85845.7b
   Jorgensen AB, 2013, EUR HEART J, V34, P1826, DOI 10.1093/eurheartj/ehs431
   Joshi PH, 2016, J AM HEART ASSOC, V5, DOI 10.1161/JAHA.115.002765
   Kugiyama K, 1999, CIRCULATION, V99, P2858, DOI 10.1161/01.CIR.99.22.2858
   Leary ET, 1998, CLIN CHEM, V44, P2490
   Liu L, 2003, CLIN CHEM, V49, P1347, DOI 10.1373/49.8.1347
   Liu L, 2007, CORONARY ARTERY DIS, V18, P489, DOI 10.1097/MCA.0b013e328258fe41
   Liu L, 2009, ATHEROSCLEROSIS, V202, P405, DOI 10.1016/j.atherosclerosis.2008.05.024
   Luo MD, 2017, SCI REP-UK, V7, DOI 10.1038/s41598-017-02601-7
   McNamara JR, 1998, CLIN CHEM, V44, P1224
   Miller M, 2008, AM J CARDIOL, V101, P1003, DOI 10.1016/j.amjcard.2007.11.046
   Mudd JO, 2007, J AM COLL CARDIOL, V50, P1735, DOI 10.1016/j.jacc.2007.07.045
   Nakada Y, 2007, J ATHEROSCLER THROMB, V14, P56, DOI 10.5551/jat.14.56
   Nakamura T, 2011, ATHEROSCLEROSIS, V218, P163, DOI 10.1016/j.atherosclerosis.2011.04.040
   Nakano T, 2011, ANN CLIN BIOCHEM, V48, P57, DOI 10.1258/acb.2010.010193
   Nordestgaard BG, 2007, JAMA-J AM MED ASSOC, V298, P299, DOI 10.1001/jama.298.3.299
   Nordestgaard BG, 2016, EUR HEART J, V37, P1944, DOI 10.1093/eurheartj/ehw152
   Nordestgaard BG, 2016, CLIN CHEM, V62, P930, DOI 10.1373/clinchem.2016.258897
   Okazaki M, 2000, CLIN CHIM ACTA, V296, P135, DOI 10.1016/S0009-8981(00)00213-8
   Qin Z, 2019, CARDIOVASC DIABETOL, V18, DOI 10.1186/s12933-019-0819-z
   Saeed A, 2018, J AM COLL CARDIOL, V72, P156, DOI 10.1016/j.jacc.2018.04.050
   Tian F, 2019, CLIN CHIM ACTA, V490, P147, DOI 10.1016/j.cca.2019.01.004
   Tian F, 2017, BIOCHEM BIOPH RES CO, V491, P8, DOI 10.1016/j.bbrc.2017.06.128
   Varbo A, 2013, CIRCULATION, V128, P1298, DOI 10.1161/CIRCULATIONAHA.113.003008
   Varbo A, 2013, J AM COLL CARDIOL, V61, P427, DOI 10.1016/j.jacc.2012.08.1026
   Zhang MY, 2017, BIOCHEM BIOPH RES CO, V493, P298, DOI 10.1016/j.bbrc.2017.09.027
   Zhao SP, 2004, CIRCULATION, V110, P915, DOI 10.1161/01.CIR.0000139985.81163.CE
   Zhao SP, 2003, ATHEROSCLEROSIS, V168, P375, DOI 10.1016/S0021-9150(03)00142-4
   Zhao YH, 2017, MEDICINE, V96, DOI 10.1097/MD.0000000000006104
NR 36
TC 11
Z9 13
U1 1
U2 9
PU ELSEVIER
PI AMSTERDAM
PA RADARWEG 29, 1043 NX AMSTERDAM, NETHERLANDS
SN 0009-8981
EI 1873-3492
J9 CLIN CHIM ACTA
JI Clin. Chim. Acta
PD JAN
PY 2020
VL 500
BP 75
EP 80
DI 10.1016/j.cca.2019.09.020
PG 6
WC Medical Laboratory Technology
WE Science Citation Index Expanded (SCI-EXPANDED)
SC Medical Laboratory Technology
GA KG0DT
UT WOS:000509612600011
PM 31655058
DA 2022-11-10
ER

PT J
AU Lin, QZ
   Fu, Y
   Zang, XY
   Liu, QM
   Liu, L
AF Lin, Qiuzhen
   Fu, Yan
   Zang, Xue Yan
   Liu, Qiming
   Liu, Ling
TI The Role of Fasting LDL-C Levels in Their Non-fasting Reduction in
   Patients With Coronary Heart Disease
SO FRONTIERS IN CARDIOVASCULAR MEDICINE
LA English
DT Article
DE LDL-C; fasting; non-fasting; change; coronary heart disease
ID CHOLESTERYL ESTER TRANSFER; LOW-DENSITY-LIPOPROTEIN; TYPE-2
   DIABETES-MELLITUS; TRANSFER PROTEIN; LIPID PROFILE;
   CARDIOVASCULAR-DISEASE; REMNANT CHOLESTEROL; RISK; APOLIPOPROTEINS;
   DYSLIPIDEMIA
AB The level of low-density lipoprotein cholesterol (LDL-C) decreases to a certain extent after daily meals; however, the influencing factor of this phenomenon has not been fully elucidated. This study included 447 patients with coronary heart disease (CHD). Serum levels of blood lipid parameters at 0, 2, and 4 hours (h) after a daily breakfast were monitored in all subjects. The levels of total cholesterol (TC), LDL-C, high-density lipoprotein cholesterol (HDL-C) and non-HDL-C significantly decreased, while those of triglycerides (TG) and remnant cholesterol (RC) significantly increased from baseline to 4 h in both male and female patients (P < 0.05). Multiple linear regression analysis showed that fasting LDL-C level, the non-fasting change in RC level at 4 h and fasting TG level were significant predictors of the non-fasting change in LDL-C level at 4 h in patients with CHD, and fasting LDL-C level was the most significantly associated with the non-fasting change in LDL-C level. Patients with lower levels of fasting LDL-C had smaller non-fasting changes in LDL-C levels. When the fasting LDL-C level was <1.4 mmol/L, both absolute reduction and percent reduction in LDL-C level at 4 h were almost zero, which means that the non-fasting LDL-C level at 4 h was approximately equivalent to its fasting value (P < 0.05). This result indicated that the non-fasting changes in LDL-C levels were influenced by fasting LDL-C levels in patients with CHD. When the fasting LDL-C level was <1.4 mmol/L, the non-fasting LDL-C level could replace the fasting value to guide treatment.
C1 [Lin, Qiuzhen; Fu, Yan; Zang, Xue Yan; Liu, Qiming; Liu, Ling] Cent South Univ, Xiangya Hosp 2, Dept Cardiovasc Med, Changsha, Peoples R China.
   [Lin, Qiuzhen; Fu, Yan; Zang, Xue Yan; Liu, Qiming; Liu, Ling] Cent South Univ, Res Inst Blood Lipid & Atherosclerosis, Changsha, Peoples R China.
   [Lin, Qiuzhen; Fu, Yan; Zang, Xue Yan; Liu, Qiming; Liu, Ling] Modern Cardiovasc Dis Clin Technol Res Ctr Hunan, Changsha, Peoples R China.
   [Lin, Qiuzhen; Fu, Yan; Zang, Xue Yan; Liu, Qiming; Liu, Ling] Cardiovasc Dis Res Ctr Hunan Prov, Changsha, Peoples R China.
RP Liu, L (corresponding author), Cent South Univ, Xiangya Hosp 2, Dept Cardiovasc Med, Changsha, Peoples R China.; Liu, L (corresponding author), Cent South Univ, Res Inst Blood Lipid & Atherosclerosis, Changsha, Peoples R China.; Liu, L (corresponding author), Modern Cardiovasc Dis Clin Technol Res Ctr Hunan, Changsha, Peoples R China.; Liu, L (corresponding author), Cardiovasc Dis Res Ctr Hunan Prov, Changsha, Peoples R China.
EM feliuling@csu.edu.cn
FU National Natural Science Foundation of China [81270956, 81470577];
   Fundamental Research Funds for the Central Universities of Central South
   University [2020zzts289]
FX This project was supported by the National Natural Science Foundation of
   China (Grant Numbers: 81270956, 81470577) and the Fundamental Research
   Funds for the Central Universities of Central South University (Grant
   Number 2020zzts289).
CR Anderson TJ, 2016, CAN J CARDIOL, V32, P1263, DOI 10.1016/j.cjca.2016.07.510
   Bansal S, 2007, JAMA-J AM MED ASSOC, V298, P309, DOI 10.1001/jama.298.3.309
   Chang CK, 2001, ACTA DIABETOL, V38, P37, DOI 10.1007/s005920170027
   COHN JS, 1988, J LIPID RES, V29, P469
   Doran B, 2014, CIRCULATION, V130, P546, DOI 10.1161/CIRCULATIONAHA.114.010001
   Downs JR, 2015, ANN INTERN MED, V163, P291, DOI 10.7326/M15-0840
   Dullaart RPF, 2004, SCAND J CLIN LAB INV, V64, P205, DOI 10.1080/00365510410005721
   Faridi KF, 2019, J CLIN LIPIDOL, V13, P634, DOI 10.1016/j.jacl.2019.06.001
   Kappelle PJWH, 2009, EXPERT OPIN THER TAR, V13, P743, DOI 10.1517/14728220903023866
   Klop B, 2017, CLIN CHIM ACTA, V472, P90, DOI 10.1016/j.cca.2017.07.005
   LAGROST L, 1994, BBA-LIPID LIPID MET, V1215, P209, DOI 10.1016/0005-2760(94)90047-7
   Langlois MR, 2018, CLIN CHEM, V64, P1006, DOI 10.1373/clinchem.2018.287037
   Langsted A, 2008, CIRCULATION, V118, P2047, DOI 10.1161/CIRCULATIONAHA.108.804146
   Langsted A, 2011, CLIN CHEM, V57, P482, DOI 10.1373/clinchem.2010.157164
   Lin QZ, 2019, CLIN CHIM ACTA, V495, P399, DOI 10.1016/j.cca.2019.05.010
   Lund SS, 2008, SCAND J CLIN LAB INV, V68, P628, DOI 10.1080/00365510801995736
   Mach F, 2020, EUR HEART J, V41, P111, DOI [10.1093/eurheartj/ehz455, 10.15829/1560-4071-2020-3826]
   MCPHERSON R, 1991, ARTERIOSCLER THROMB, V11, P797, DOI 10.1161/01.ATV.11.4.797
   Mooradian AD, 2009, NAT CLIN PRACT ENDOC, V5, P150, DOI 10.1038/ncpendmet1066
   Mora S, 2008, CIRCULATION, V118, P993, DOI 10.1161/CIRCULATIONAHA.108.777334
   Mora S, 2019, JAMA INTERN MED, V179, P898, DOI 10.1001/jamainternmed.2019.0392
   Nordestgaard BG, 2017, J AM COLL CARDIOL, V70, P1637, DOI 10.1016/j.jacc.2017.08.006
   Nordestgaard BG, 2016, EUR HEART J, V37, P1944, DOI 10.1093/eurheartj/ehw152
   Nordestgaard BG, 2009, CLIN CHEM, V55, P845, DOI 10.1373/clinchem.2008.123083
   Persson L, 2010, ARTERIOSCL THROM VAS, V30, P2666, DOI 10.1161/ATVBAHA.110.214130
   QUINET E, 1991, J CLIN INVEST, V87, P1559, DOI 10.1172/JCI115169
   Ramasamy I, 2018, CLIN CHIM ACTA, V479, P103, DOI 10.1016/j.cca.2018.01.015
   Sandesara PB, 2019, ENDOCR REV, V40, P537, DOI 10.1210/er.2018-00184
   Scartezini M, 2017, ARQ BRAS CARDIOL, V108, P195, DOI 10.5935/abc.20170039
   Schaefer EJ, 2001, AM J CARDIOL, V88, P1129, DOI 10.1016/S0002-9149(01)02047-1
   Sidhu D, 2012, ARCH INTERN MED, V172, P1707, DOI 10.1001/archinternmed.2012.3708
   Skoczynska A, 2015, OPEN MED-WARSAW, V10, P138, DOI 10.1515/med-2015-0025
   Tian F, 2019, CLIN CHIM ACTA, V490, P147, DOI 10.1016/j.cca.2019.01.004
   Vallejo-Vaz AJ, 2018, CIRCULATION, V138, P770, DOI 10.1161/CIRCULATIONAHA.117.032318
   van Venrooij FV, 2003, DIABETES CARE, V26, P1216, DOI 10.2337/diacare.26.4.1216
   Varbo A, 2013, CIRCULATION, V128, P1298, DOI 10.1161/CIRCULATIONAHA.113.003008
   Varbo A, 2013, J AM COLL CARDIOL, V61, P427, DOI 10.1016/j.jacc.2012.08.1026
   Zhang MY, 2017, BIOCHEM BIOPH RES CO, V493, P298, DOI 10.1016/j.bbrc.2017.09.027
   Zhao SP., 2000, CHIN J CARDIOL, V28, P267, DOI [10.3760/j:issn:0253-3758.2000.04.007, DOI 10.3760/J:ISSN:0253-3758.2000.04.007]
   杜晓, 2016, [中华心血管病杂志, Chinese Journal of Cardiology], V44, P657
NR 40
TC 2
Z9 2
U1 2
U2 5
PU FRONTIERS MEDIA SA
PI LAUSANNE
PA AVENUE DU TRIBUNAL FEDERAL 34, LAUSANNE, CH-1015, SWITZERLAND
SN 2297-055X
J9 FRONT CARDIOVASC MED
JI Front. Cardiovasc. Med.
PD JUN 16
PY 2021
VL 8
AR 686234
DI 10.3389/fcvm.2021.686234
PG 8
WC Cardiac & Cardiovascular Systems
WE Science Citation Index Expanded (SCI-EXPANDED)
SC Cardiovascular System & Cardiology
GA TB4VJ
UT WOS:000667946200001
PM 34222380
OA Green Published, gold
DA 2022-11-10
ER

PT J
AU Jackson, KG
   Poppitt, SD
   Minihane, AM
AF Jackson, Kim G.
   Poppitt, Sally D.
   Minihane, Anne M.
TI Postprandial lipemia and cardiovascular disease risk: Interrelationships
   between dietary, physiological and genetic determinants
SO ATHEROSCLEROSIS
LA English
DT Review
DE Postprandial lipemia; Non-fasting triglycerides; Cardiovascular;
   Genotype; Fat composition; Inflammation; Vascular function; Hemostasis
ID TRIGLYCERIDE-RICH LIPOPROTEINS; FATTY-ACID-BINDING;
   ENDOTHELIUM-DEPENDENT VASODILATION; TYPE-2 DIABETES-MELLITUS;
   ALPHA-LINOLENIC ACID; C-REACTIVE PROTEIN; MIDDLE-AGED MEN; ACUTE
   FISH-OIL; OXIDATIVE STRESS; VASCULAR REACTIVITY
AB Although the independence of the association and causality has not been fully established, non-fasting (postprandial) triglyceride (TG) concentrations have emerged as a clinically significant cardiovascular disease (CVD) risk factor. In the current review, findings from three insightful prospective studies in the area, namely the Women's Health Study, the Copenhagen City Heart Study and the Norwegian Counties Study, are discussed. An overview is provided as to the likely etiological basis for the association between postprandial TG and CVD, with a focus on both lipid and non-lipid (inflammation, hemostasis and vascular function) risk factors. The impact of various lifestyle and physiological determinants are considered, in particular genetic variation and meal fat composition. Furthermore, although data is limited some information is provided as to the relative and interactive impact of a number of modulators of lipemia. It is evident that relative to age, gender and body mass index (known modulators of postprandial lipemia), the contribution of identified gene variants to the heterogeneity observed in the postprandial response is likely to be relatively small. Finally, we highlight the need for the development of a standardised 'fat tolerance test' for use in clinical trials, to allow the integration and comparison of data from individual studies. (C) 2011 Elsevier Ireland Ltd. All rights reserved.
C1 [Minihane, Anne M.] Univ E Anglia, Dept Nutr, Norwich Med Sch, Norwich NR4 7TJ, Norfolk, England.
   [Jackson, Kim G.] Univ Reading, Hugh Sinclair Unit Human Nutr, Dept Food & Nutr Sci, Reading RG6 2AH, Berks, England.
   [Poppitt, Sally D.] Univ Auckland, Human Nutr Unit, Sch Biol Sci, Auckland 1, New Zealand.
   [Poppitt, Sally D.] Univ Auckland, Dept Med, Auckland 1, New Zealand.
RP Minihane, AM (corresponding author), Univ E Anglia, Dept Nutr, Norwich Med Sch, Norwich NR4 7TJ, Norfolk, England.
EM a.minihane@uea.ac.uk
RI Jackson, Kim/G-7356-2016
OI Jackson, Kim/0000-0002-0070-3203
CR Alipour A, 2010, ATHEROSCLEROSIS SUPP, V11, P68, DOI 10.1016/j.atherosclerosissup.2010.04.014
   Anagnostopoulou KK, 2009, LIPIDS HEALTH DIS, V8, DOI 10.1186/1476-511X-8-24
   Ariza MJ, 2010, BMC MED GENET, V11, DOI 10.1186/1471-2350-11-66
   Armah CK, 2008, CLIN SCI, V114, P679, DOI 10.1042/CS20070277
   Arya F, 2010, BRIT J NUTR, V104, P724, DOI 10.1017/S0007114510001042
   BAIER LJ, 1995, J CLIN INVEST, V95, P1281, DOI 10.1172/JCI117778
   Bansal S, 2007, JAMA-J AM MED ASSOC, V298, P309, DOI 10.1001/jama.298.3.309
   Bellido C, 2004, AM J CLIN NUTR, V80, P1487, DOI 10.1093/ajcn/80.6.1487
   Cardona F, 2009, ATHEROSCLEROSIS, V206, P148, DOI 10.1016/j.atherosclerosis.2009.02.024
   Carvalho-Wells AL, 2010, ATHEROSCLEROSIS, V212, P481, DOI 10.1016/j.atherosclerosis.2010.06.036
   Casas JP, 2006, AM J EPIDEMIOL, V164, P921, DOI 10.1093/aje/kwj302
   Ceriello A, 2005, CIRCULATION, V111, P2518, DOI 10.1161/01.CIR.0000165070.46111.9F
   Chapman MJ, 2011, EUR HEART J, V32, P1345, DOI 10.1093/eurheartj/ehr112
   Chapman MJ, 2010, EUR HEART J, V31, P149, DOI 10.1093/eurheartj/ehp399
   Cheng YC, 2010, OBESITY, V18, P1417, DOI 10.1038/oby.2009.416
   Chong MFF, 2010, CLIN NUTR, V29, P678, DOI 10.1016/j.clnu.2010.02.001
   COHN JS, 1988, J LIPID RES, V29, P469
   Dallinga-Thie GM, 2010, ATHEROSCLEROSIS, V211, P1, DOI 10.1016/j.atherosclerosis.2009.12.027
   Dekker MJ, 2009, J NUTR BIOCHEM, V20, P694, DOI 10.1016/j.jnutbio.2008.06.012
   Delgado-Lista J, 2008, AM J CLIN NUTR, V87, P317, DOI 10.1093/ajcn/87.2.317
   Deopurkar R, 2010, DIABETES CARE, V33, P991, DOI 10.2337/dc09-1630
   Derosa G, 2009, HEART VESSELS, V24, P204, DOI 10.1007/s00380-008-1109-y
   Devaraj S, 2008, METABOLISM, V57, P867, DOI 10.1016/j.metabol.2008.02.016
   Di Angelantonio E, 2009, JAMA-J AM MED ASSOC, V302, P1993, DOI 10.1001/jama.2009.1619
   Elmas E, 2007, INT J CARDIOL, V114, P172, DOI 10.1016/j.ijcard.2006.01.011
   Fahs CA, 2010, APPL PHYSIOL NUTR ME, V35, P294, DOI 10.1139/H10-020
   Ferguson JF, 2010, ATHEROSCLEROSIS, V211, P539, DOI 10.1016/j.atherosclerosis.2010.03.027
   Fernandez-Real JM, 2010, OBESITY, V18, P482, DOI 10.1038/oby.2009.266
   Ferreira AC, 2004, CIRCULATION, V110, P3599, DOI 10.1161/01.CIR.0000148820.55611.6B
   Franzoni F, 2005, AM J HYPERTENS, V18, P510, DOI 10.1016/j.amjhyper.2004.11.006
   Ghanim H, 2009, DIABETES CARE, V32, P2281, DOI 10.2337/dc09-0979
   Ginsberg HN, 2002, CIRCULATION, V106, P2137, DOI 10.1161/01.CIR.0000035280.64322.31
   Hage FG, 2009, CURR ATHEROSCLER REP, V11, P124, DOI 10.1007/s11883-009-0020-z
   Hall WL, 2008, J NUTR, V138, P287, DOI 10.1093/jn/138.2.287
   Hanwell HEC, 2009, J NUTR, V139, P1128, DOI 10.3945/jn.109.105171
   Helwig U, 2007, BRIT J NUTR, V97, P847, DOI 10.1017/S0007114507665179
   Helwig U, 2007, METABOLISM, V56, P723, DOI 10.1016/j.metabol.2006.11.014
   Hill JM, 2003, NEW ENGL J MED, V348, P593, DOI 10.1056/NEJMoa022287
   Hokanson J E, 1996, J Cardiovasc Risk, V3, P213, DOI 10.1097/00043798-199604000-00014
   Irvin MR, 2010, CIRC-CARDIOVASC GENE, V3, P462, DOI 10.1161/CIRCGENETICS.110.950667
   Jackson KG, 2007, BIOCHEM SOC T, V35, P451, DOI 10.1042/BST0350451
   Jackson KG, 2005, AM J CLIN NUTR, V81, P25
   Jackson KG, 2002, AM J CLIN NUTR, V76, P942, DOI 10.1093/ajcn/76.5.942
   Jackson KG, 2010, GENES NUTR, V5, P39, DOI 10.1007/s12263-009-0149-y
   Jackson KG, 2009, BRIT J NUTR, V102, P1414, DOI 10.1017/S0007114509990742
   Jellema A, 2004, EUR J CLIN INVEST, V34, P766, DOI 10.1111/j.1365-2362.2004.01414.x
   Jimenez-Gomez Yolanda, 2009, Atherosclerosis, V204, pe70, DOI 10.1016/j.atherosclerosis.2008.09.011
   KARPE F, 1994, J LIPID RES, V35, P1311
   Kim W, 2006, CIRC J, V70, P1052, DOI 10.1253/circj.70.1052
   Kolovou GD, 2011, CURR VASC PHARMACOL, V9, P258
   Lai CQ, 2007, ARTERIOSCL THROM VAS, V27, P1417, DOI 10.1161/ATVBAHA.107.140103
   Lairon D, 2007, EUR J CLIN NUTR, V61, P1145, DOI 10.1038/sj.ejcn.1602749
   Landmesser U, 2004, CIRCULATION, V109, P27, DOI 10.1161/01.CIR.0000129501.88485.1f
   Leeson CPM, 2002, CIRC RES, V90, P1153, DOI 10.1161/01.RES.0000020562.07492.D4
   Libby P, 2007, CIRC RES, V100, P299, DOI 10.1161/01.RES.0000259393.89870.58
   Libby P, 2010, CIRC J, V74, P213, DOI 10.1253/circj.CJ-09-0706
   Lindman AS, 2010, EUR J EPIDEMIOL, V25, P789, DOI 10.1007/s10654-010-9501-1
   Liu L, 2008, CORONARY ARTERY DIS, V19, P145, DOI 10.1097/MCA.0b013e3282f487f3
   Lopez-Miranda J, 2007, BRIT J NUTR, V98, P458, DOI 10.1017/S000711450774268X
   Mangat R, 2011, DIABETIC MED, V28, P61, DOI 10.1111/j.1464-5491.2010.03138.x
   Manning PJ, 2008, OBESITY, V16, P2046, DOI 10.1038/oby.2008.334
   Marchesi S, 2000, ATHEROSCLEROSIS, V153, P397, DOI 10.1016/S0021-9150(00)00415-9
   Margioris AN, 2009, CURR OPIN CLIN NUTR, V12, P129, DOI 10.1097/MCO.0b013e3283232a11
   Mennen LI, 1999, AM J CLIN NUTR, V70, P435
   Mero N, 2000, ATHEROSCLEROSIS, V150, P167, DOI 10.1016/S0021-9150(99)00364-0
   Mihas C, 2011, CURR VASC PHARMACOL, V9, P271, DOI 10.2174/157016111795495530
   Miyamoto T, 2010, NEPH DIAL T
   Mohanlal N, 2004, DIABETES CARE, V27, P89, DOI 10.2337/diacare.27.1.89
   Mori TA, 2000, CIRCULATION, V102, P1264, DOI 10.1161/01.CIR.102.11.1264
   Nordestgaard BG, 2007, JAMA-J AM MED ASSOC, V298, P299, DOI 10.1001/jama.298.3.299
   Olano-Martin E, 2008, J LIPID RES, V49, P945, DOI 10.1194/jlr.M700112-JLR200
   Payette C, 2009, METABOLISM, V58, P1593, DOI 10.1016/j.metabol.2009.05.011
   Perez-Martinez P, 2008, BRIT J NUTR, V99, P699, DOI 10.1017/S0007114507831710
   Perez-Martinez P, 2008, ATHEROSCLEROSIS SUPP, V9, P49, DOI 10.1016/j.atherosclerosissup.2008.05.005
   Perez-Martinez P, 2008, AM J CLIN NUTR, V87, P744, DOI 10.1093/ajcn/87.3.744
   Perez-Martinez P, 2010, ATHEROSCLEROSIS SUPP, V11, P39, DOI 10.1016/j.atherosclerosissup.2010.03.002
   Perez-Martinez P, 2009, AM J CLIN NUTR, V89, P391, DOI 10.3945/ajcn.2008.26363
   Phillips CM, 2010, J CLIN ENDOCR METAB, V95, P1386, DOI 10.1210/jc.2009-1081
   Poppitt SD, 2005, CURR NUTR FOOD SCI, V1, P23, DOI 10.2174/1573401052953203
   Poppitt SD, 2008, NUTRITION, V24, P322, DOI 10.1016/j.nut.2007.12.012
   Poppitt SD, 2004, EUR J CLIN NUTR, V58, P819, DOI 10.1038/sj.ejcn.1601882
   Proctor SD, 2004, ARTERIOSCL THROM VAS, V24, P2162, DOI 10.1161/01.ATV.0000143859.75035.5a
   Proctor SD, 2003, ARTERIOSCL THROM VAS, V23, P1595, DOI 10.1161/01.ATV.0000084638.14534.0A
   Ruano J, 2005, J AM COLL CARDIOL, V46, P1864, DOI 10.1016/j.jacc.2005.06.078
   Rubin D, 2008, LIPIDS HEALTH DIS, V7, DOI 10.1186/1476-511X-7-32
   Sader MA, 2002, CARDIOVASC RES, V53, P597, DOI 10.1016/S0008-6363(01)00473-4
   Sanders TAB, 1999, AM J CLIN NUTR, V69, P220
   Sanders TAB, 2004, AM J CLIN NUTR, V79, P577
   Sanders TAB, 2006, AM J CLIN NUTR, V84, P513, DOI 10.1093/ajcn/84.3.513
   Sarabi M, 1999, J INTERN MED, V246, P265, DOI 10.1046/j.1365-2796.1999.00542.x
   Sarwar N, 2007, CIRCULATION, V115, P450, DOI 10.1161/CIRCULATIONAHA.106.637793
   Sarwar N, 2010, LANCET, V375, P1634, DOI 10.1016/S0140-6736(10)60545-4
   Schachinger V, 2000, CIRCULATION, V101, P1899, DOI 10.1161/01.CIR.101.16.1899
   Shen J, 2008, J LIPID RES, V49, P1839, DOI 10.1194/jlr.P700033-JLR200
   Skilton MR, 2005, AM J PHYSIOL-HEART C, V288, pH1404, DOI 10.1152/ajpheart.00484.2004
   Sousa MO, 2008, CLIN CHIM ACTA, V395, P68, DOI 10.1016/j.cca.2008.05.009
   Svensson J, 2010, EUR J LIPID SCI TECH, V112, P961, DOI 10.1002/ejlt.201000082
   Taddei S, 2001, HYPERTENSION, V38, P274, DOI 10.1161/01.HYP.38.2.274
   Tahvanainen E, 2000, ATHEROSCLEROSIS, V152, P317, DOI 10.1016/S0021-9150(99)00488-8
   Talmud PJ, 2008, ARTERIOSCL THROM VAS, V28, P2319, DOI 10.1161/ATVBAHA.108.176917
   Tanaka T, 2007, J LIPID RES, V48, P1402, DOI 10.1194/jlr.M700066-JLR200
   Tesauro M, 2000, P NATL ACAD SCI USA, V97, P2832, DOI 10.1073/pnas.97.6.2832
   Ting HJ, 2007, CIRC RES, V100, P381, DOI 10.1161/01.RES.0000258023.76515.a3
   Tousoulis D, 2010, BRIT J NUTR, V103, P43, DOI 10.1017/S0007114509991346
   Tulk HMF, 2009, METABOLISM, V58, P1709, DOI 10.1016/j.metabol.2009.05.031
   Twicker TB, 2004, CIRCULATION, V109, P1918, DOI 10.1161/01.CIR.0000125278.58527.F3
   Vine DF, 2008, ATHEROSCLEROSIS SUPP, V9, P69, DOI 10.1016/j.atherosclerosissup.2008.05.004
   Vogel RA, 2000, J AM COLL CARDIOL, V36, P1455, DOI 10.1016/S0735-1097(00)00896-2
   Wang YI, 2010, AM J PHYSL HEAR 1217
NR 109
TC 160
Z9 164
U1 0
U2 32
PU ELSEVIER IRELAND LTD
PI CLARE
PA ELSEVIER HOUSE, BROOKVALE PLAZA, EAST PARK SHANNON, CO, CLARE, 00000,
   IRELAND
SN 0021-9150
EI 1879-1484
J9 ATHEROSCLEROSIS
JI Atherosclerosis
PD JAN
PY 2012
VL 220
IS 1
BP 22
EP 33
DI 10.1016/j.atherosclerosis.2011.08.012
PG 12
WC Cardiac & Cardiovascular Systems; Peripheral Vascular Disease
WE Science Citation Index Expanded (SCI-EXPANDED)
SC Cardiovascular System & Cardiology
GA 866IU
UT WOS:000298374800004
PM 21955695
DA 2022-11-10
ER

PT J
AU Cartier, LJ
   Collins, C
   Lagace, M
   Douville, P
AF Cartier, Louis-Jacques
   Collins, Charlene
   Lagace, Mathieu
   Douville, Pierre
TI Comparison of fasting and non-fasting lipid profiles in a large cohort
   of patients presenting at a community hospital
SO CLINICAL BIOCHEMISTRY
LA English
DT Article
DE Lipid profile; Fasting; Non-fasting; Biological variation; Lipid target;
   Diabetes
ID DENSITY-LIPOPROTEIN; OBESE SUBJECTS; HEART-DISEASE; TRIGLYCERIDE;
   APOLIPOPROTEINS; POPULATION; FAT; MEN; CHOLESTEROL; METABOLISM
AB Objective: To compare the fasting and non-fasting lipid profile including ApoB in a cohort of patients from a community setting. Our purpose was to determine the proportion of results that could be explained by the known biological variation in the fasting state and to examine the additional impact of non-fasting on these same lipid parameters.
   Methods: 1093 adult outpatients with fasting lipid requests were recruited from February to September 2016 at the blood collection sites of the Moncton Hospital. Participants were asked to come back in the next 3-4 days after having eaten a regular breakfast to have their blood drawn for a non-fasting lipid profile.
   Results: 91.6% of patients in this study had a change in total cholesterol that fell within the biological variation expected for this parameter. Similar results were seen for HDL-C (94.3%) non-HDL-C (88.8%) and ApoB (93.0%). A smaller number of patients fell within the biological variation expected for TG (78.8%) and LDL-C (74.6%). An average TG increase of 0.3 mmol/L was observed in fed patients no matter the level of fasting TG. A gradual widening in the range of change in TG concentration was observed as fasting TG increased. Similar results were seen in diabetic patients.
   Conclusion: Outside of LDL-C and TG, little changes were seen in lipid parameters in the postprandial state. A large part of these changes could be explained by the biological variation. We observed a gradual widening in the range of increase in TG for patients with higher fasting TG. Non-HDL-C and ApoB should be the treatment target of choice for patients in the non-fasting state.
C1 [Cartier, Louis-Jacques; Collins, Charlene; Lagace, Mathieu] Moncton Hosp, Horizon Hlth Network, Moncton, NB, Canada.
   [Douville, Pierre] Univ Laval, CHU Quebec, Quebec City, PQ, Canada.
RP Cartier, LJ (corresponding author), Moncton Hosp, 135 MacBeath Ave, Moncton, NB E1C 6Z8, Canada.
EM Dr.Louis.Cartier@horizonnb.ca
RI Douville, Pierre/AAG-3051-2021
OI Douville, Pierre/0000-0002-9727-3704
CR Anderson TJ, 2016, CAN J CARDIOL, V32, P1263, DOI 10.1016/j.cjca.2016.07.510
   Bansal S, 2007, JAMA-J AM MED ASSOC, V298, P309, DOI 10.1001/jama.298.3.309
   Carroll D., 2015, NCHS DATA BRIEF
   Cartier LJ, 2017, CAN J DIABETES, V41, P380, DOI 10.1016/j.jcjd.2016.12.006
   COHEN JC, 1988, AM J CLIN NUTR, V47, P825, DOI 10.1093/ajcn/47.5.825
   COHN JS, 1988, J LIPID RES, V29, P469
   Couillard C, 1998, DIABETES, V47, P953, DOI 10.2337/diabetes.47.6.953
   Craig SR, 2000, J GEN INTERN MED, V15, P395, DOI 10.1046/j.1525-1497.2000.03509.x
   Dubois C, 1998, AM J CLIN NUTR, V67, P31, DOI 10.1093/ajcn/67.1.31
   Eberly LE, 2003, ARCH INTERN MED, V163, P1077, DOI 10.1001/archinte.163.9.1077
   FRIEDEWALD WT, 1972, CLIN CHEM, V18, P499
   Iovine C, 2004, DIABETOLOGIA, V47, P19, DOI 10.1007/s00125-003-1269-3
   Khetarpal S. A., THROMB VASC BIOL, V35, pe3
   Langsted A, 2008, CIRCULATION, V118, P2047, DOI 10.1161/CIRCULATIONAHA.108.804146
   Langsted A, 2011, CLIN CHEM, V57, P482, DOI 10.1373/clinchem.2010.157164
   Larsen MA, 2015, CLIN OBES, V5, P349, DOI 10.1111/cob.12118
   LEWIS GF, 1991, J CLIN ENDOCR METAB, V72, P934, DOI 10.1210/jcem-72-4-934
   LEWIS GF, 1990, J CLIN ENDOCR METAB, V71, P1041, DOI 10.1210/jcem-71-4-1041
   Lopez-Miranda J, 2007, BRIT J NUTR, V98, P458, DOI 10.1017/S000711450774268X
   Martin SS, 2013, J AM COLL CARDIOL, V62, P732, DOI 10.1016/j.jacc.2013.01.079
   Mora S, 2008, CIRCULATION, V118, P993, DOI 10.1161/CIRCULATIONAHA.108.777334
   Nordestgaard BG, 2007, JAMA-J AM MED ASSOC, V298, P299, DOI 10.1001/jama.298.3.299
   Nordestgaard BG, 2016, EUR HEART J, V37, P1944, DOI 10.1093/eurheartj/ehw152
   OMEARA NM, 1992, J CLIN ENDOCR METAB, V75, P465, DOI 10.1210/jc.75.2.465
   Perich C, 2015, CLIN CHEM LAB MED, V53, P299, DOI 10.1515/cclm-2014-0739
   Ricos C, 1999, SCAND J CLIN LAB INV, V59, P491
   Sidhu D, 2012, ARCH INTERN MED, V172, P1707, DOI 10.1001/archinternmed.2012.3708
   Steiner MJ, 2011, PEDIATRICS, V128, P463, DOI 10.1542/peds.2011-0844
   Stone NJ, 2016, CLIN CHEM, V62, P905, DOI 10.1373/clinchem.2016.258996
   Sundvall J, 2011, BMC MED RES METHODOL, V11, DOI 10.1186/1471-2288-11-63
   Toth PP, 2016, VASC HEALTH RISK MAN, V12, DOI 10.2147/VHRM.S104369
   van Wijk JPH, 2001, AM J CLIN NUTR, V74, P171
   White KT, 2015, CLIN CHEM, V61, P1156, DOI 10.1373/clinchem.2015.241752
NR 33
TC 21
Z9 20
U1 0
U2 4
PU PERGAMON-ELSEVIER SCIENCE LTD
PI OXFORD
PA THE BOULEVARD, LANGFORD LANE, KIDLINGTON, OXFORD OX5 1GB, ENGLAND
SN 0009-9120
EI 1873-2933
J9 CLIN BIOCHEM
JI Clin. Biochem.
PD FEB
PY 2018
VL 52
BP 61
EP 66
DI 10.1016/j.clinbiochem.2017.11.007
PG 6
WC Medical Laboratory Technology
WE Science Citation Index Expanded (SCI-EXPANDED)
SC Medical Laboratory Technology
GA FW1YK
UT WOS:000425096300010
PM 29129625
DA 2022-11-10
ER

PT J
AU Kei, A
   Elisaf, M
AF Kei, A.
   Elisaf, M.
TI Hypertriglyceridemia, remnant cholesterol and cardiovascular risk: what
   genes can say
SO INTERNATIONAL JOURNAL OF CLINICAL PRACTICE
LA English
DT Article
ID DENSITY-LIPOPROTEIN CHOLESTEROL; ISCHEMIC-HEART-DISEASE;
   CORONARY-ARTERY-DISEASE; OF-FUNCTION MUTATIONS; TRIGLYCERIDE-RICH
   LIPOPROTEINS; MENDELIAN RANDOMIZATION; POSTPRANDIAL LIPEMIA; NONFASTING
   TRIGLYCERIDES; MYOCARDIAL-INFARCTION; TRANSGENIC MICE
C1 [Kei, A.; Elisaf, M.] Univ Ioannina, Sch Med, Dept Internal Med, GR-45110 Ioannina, Greece.
RP Kei, A (corresponding author), Univ Ioannina, Sch Med, Dept Internal Med, GR-45110 Ioannina, Greece.
EM egepi@cc.uoi.gr
RI Kei, Anastazia/AAR-7004-2020
OI Kei, Anastazia/0000-0001-7192-4305
CR AaltoSetala K, 1996, J LIPID RES, V37, P1802
   AALTOSETALA K, 1992, J CLIN INVEST, V90, P1889, DOI 10.1172/JCI116066
   Baigent C, 2005, LANCET, V366, P1267, DOI 10.1016/S0140-6736(05)67394-1
   Barter P, 2011, ATHEROSCLEROSIS SUPP, V12, P267, DOI 10.1016/S1567-5688(11)70885-6
   Barter PJ, 2007, NEW ENGL J MED, V357, P2109, DOI 10.1056/NEJMoa0706628
   Boren J, 2014, CLIN CHIM ACTA, V431, P131, DOI 10.1016/j.cca.2014.01.015
   Cohen JC, 2014, CELL METAB, V20, P387, DOI 10.1016/j.cmet.2014.08.007
   Crosby J, 2014, NEW ENGL J MED, V371, P22, DOI 10.1056/NEJMoa1307095
   Davey Smith G, 2008, ANN MED, V40, P524, DOI 10.1080/07853890802010709
   Fall T, 2015, DIABETES, V64, P1841, DOI 10.2337/db14-0988
   Frikke-Schmidt R, 2008, JAMA-J AM MED ASSOC, V299, P2524, DOI 10.1001/jama.299.21.2524
   Goldberg AS, 2012, DRUG DES DEV THER, V6, P251, DOI 10.2147/DDDT.S34976
   GRIFFIN BA, 1994, ATHEROSCLEROSIS, V106, P241, DOI 10.1016/0021-9150(94)90129-5
   Guerin M, 2002, J LIPID RES, V43, P1652, DOI 10.1194/jlr.M200135-JLR200
   Haase CL, 2012, J CLIN ENDOCR METAB, V97, pE248, DOI 10.1210/jc.2011-1846
   Hagg S, 2015, INT J EPIDEMIOL, V44, P578, DOI 10.1093/ije/dyv094
   Hegele RA, 2014, LANCET DIABETES ENDO, V2, P655, DOI 10.1016/S2213-8587(13)70191-8
   Hingorani A, 2005, LANCET, V366, P1906, DOI 10.1016/S0140-6736(05)67767-7
   Holmes MV, 2015, EUR HEART J, V36, P539, DOI 10.1093/eurheartj/eht571
   Jackson KG, 2012, ATHEROSCLEROSIS, V220, P22, DOI 10.1016/j.atherosclerosis.2011.08.012
   Jang Y, 2009, CLIN CHIM ACTA, V402, P83, DOI 10.1016/j.cca.2008.12.024
   Johannsen TH, 2009, J CLIN ENDOCR METAB, V94, P1264, DOI 10.1210/jc.2008-1342
   Jorgensen AB, 2014, NEW ENGL J MED, V371, P32, DOI 10.1056/NEJMoa1308027
   Jorgensen AB, 2013, EUR HEART J, V34, P1826, DOI 10.1093/eurheartj/ehs431
   Keech A, 2005, LANCET, V366, P1849, DOI 10.1016/S0140-6736(05)67667-2
   Khetarpal SA, 2015, ARTERIOSCL THROM VAS, V35, pE3, DOI 10.1161/ATVBAHA.114.305172
   Lamarche B, 1999, CLIN CHIM ACTA, V286, P145, DOI 10.1016/S0009-8981(99)00098-4
   Lawlor DA, 2008, STAT MED, V27, P1133, DOI 10.1002/sim.3034
   Mendivil CO, 2011, CIRCULATION, V124, P2065, DOI 10.1161/CIRCULATIONAHA.111.056986
   Moens SJB, 2014, CURR OPIN LIPIDOL, V25, P418, DOI 10.1097/MOL.0000000000000130
   Nordestgaard BG, 2014, LANCET, V384, P626, DOI 10.1016/S0140-6736(14)61177-6
   Ooi EM, 2014, CIRC-CARDIOVASC GENE, V7, P650, DOI 10.1161/CIRCGENETICS.113.000416
   Pennacchio LA, 2001, SCIENCE, V294, P169, DOI 10.1126/science.1064852
   Perez-Martinez P, 2010, ATHEROSCLEROSIS SUPP, V11, P39, DOI 10.1016/j.atherosclerosissup.2010.03.002
   Pokharel Y, 2015, ATHEROSCLEROSIS, V241, P641, DOI 10.1016/j.atherosclerosis.2015.06.033
   Pollin TI, 2008, SCIENCE, V322, P1702, DOI 10.1126/science.1161524
   Rosenson RS, 2010, CARDIOVASC DRUG THER, V24, P439, DOI 10.1007/s10557-010-6264-6
   Shin MJ, 2010, ATHEROSCLEROSIS, V211, P337, DOI 10.1016/j.atherosclerosis.2010.02.025
   Stefanutti C, 2014, CURR PHARM DESIGN, V20, P6238, DOI 10.2174/1381612820666140620120130
   Thomsen M, 2014, CLIN CHEM, V60, P737, DOI 10.1373/clinchem.2013.219881
   Varbo A, 2015, CIRC RES, V116, P665, DOI 10.1161/CIRCRESAHA.116.304846
   Varbo A, 2013, CIRCULATION, V128, P1298, DOI 10.1161/CIRCULATIONAHA.113.003008
   Varbo A, 2013, J AM COLL CARDIOL, V61, P427, DOI 10.1016/j.jacc.2012.08.1026
   Voight BF, 2012, LANCET, V380, P572, DOI 10.1016/S0140-6736(12)60312-2
   Wattanasuwan N, 2001, CHEST, V120, P1196, DOI 10.1378/chest.120.4.1196
   Wu ZJ, 2014, BMC MED GENET, V15, DOI 10.1186/s12881-014-0118-1
NR 46
TC 0
Z9 0
U1 0
U2 0
PU WILEY
PI HOBOKEN
PA 111 RIVER ST, HOBOKEN 07030-5774, NJ USA
SN 1368-5031
EI 1742-1241
J9 INT J CLIN PRACT
JI Int. J. Clin. Pract.
PD FEB
PY 2016
VL 70
IS 2
BP 142
EP 146
DI 10.1111/ijcp.12762
PG 5
WC Medicine, General & Internal; Pharmacology & Pharmacy
WE Science Citation Index Expanded (SCI-EXPANDED)
SC General & Internal Medicine; Pharmacology & Pharmacy
GA DF3GL
UT WOS:000371232000006
PM 26817568
DA 2022-11-10
ER

PT J
AU Kolovou, GD
   Watts, GF
   Mikhailidis, DP
   Perez-Martinez, P
   Mora, S
   Bilianou, H
   Panotopoulos, G
   Katsiki, N
   Ooi, TC
   Lopez-Miranda, J
   Tybjaerg-Hansen, A
   Tentolouris, N
   Nordestgaard, BG
AF Kolovou, Genovefa D.
   Watts, Gerald F.
   Mikhailidis, Dimitri P.
   Perez-Martinez, Pablo
   Mora, Samia
   Bilianou, Helen
   Panotopoulos, George
   Katsiki, Niki
   Ooi, Teik C.
   Lopez-Miranda, Jose
   Tybjaerg-Hansen, Anne
   Tentolouris, Nicholas
   Nordestgaard, Borge G.
TI Postprandial Hypertriglyceridaemia Revisited in the Era of Non-Fasting
   Lipid Profile Testing: A 2019 Expert Panel Statement, Narrative Review
SO CURRENT VASCULAR PHARMACOLOGY
LA English
DT Review
DE Postprandial hypertriglyceridaemia; triglycerides; atherosclerotic
   cardiovascular disease; oral fat tolerance test; familial dyslipidaemia;
   diabetes mellitus; metabolic syndrome; non-alcoholic fatty liver;
   chronic kidney disease; statins; ezetimibe; nicotinic acid; fibrates;
   n-3 fatty acids; anti-obesity drugs; PCSK9 inhibitors; lipoprotein
   apheresis; bariatric surgery
ID TRIGLYCERIDE-RICH LIPOPROTEINS; KEXIN TYPE 9; ATHEROSCLEROTIC
   CARDIOVASCULAR-DISEASE; CHYLOMICRON REMNANT CLEARANCE; TYPE-2
   DIABETES-MELLITUS; GENOME-WIDE ASSOCIATION; CORONARY-HEART-DISEASE;
   FATTY-ACID-METABOLISM; APOLIPOPROTEIN C-III; EVOLOCUMAB AMG 145
AB Postprandial hypertriglyceridaemia, defined as an increase in plasma triglyceride-containing lipoproteins following a fat meal, is a potential risk predictor of atherosclerotic cardiovascular disease and other chronic diseases. Several non-modifiable factors (genetics, age, sex and menopausal status) and lifestyle factors (diet, physical activity, smoking status, obesity, alcohol and medication use) may influence postprandial hypertriglyceridaemia. This narrative review considers the studies published over the last decade that evaluated postprandial hypertriglyceridaemia. Additionally, the genetic determinants of postprandial plasma triglyceride levels, the types of meals for studying postprandial triglyceride response, and underlying conditions (e.g. familial dyslipidaemias, diabetes mellitus, metabolic syndrome, non-alcoholic fatty liver and chronic kidney disease) that are associated with postprandial hypertriglyceridaemia are reviewed; therapeutic aspects are also considered.
C1 [Kolovou, Genovefa D.] Onassis Cardiac Surg Ctr, Cardiol Dept, Athens, Greece.
   [Kolovou, Genovefa D.] Onassis Cardiac Surg Ctr, LDL Apheresis Unit, Athens, Greece.
   [Watts, Gerald F.] Univ Western Australia, Fac Hlth & Med Sci, Royal Perth Hosp, Lipid Disorders Clin,Dept Cardiol,Sch Med, Crawley, Australia.
   [Mikhailidis, Dimitri P.] UCL, Med Sch, Royal Free Hosp Campus, Dept Clin Biochem, London, England.
   [Perez-Martinez, Pablo; Lopez-Miranda, Jose] Univ Cordoba, Reina Sofia Univ Hosp, IMIBIC, Lipid & Atherosclerosis Unit, Madrid, Spain.
   [Perez-Martinez, Pablo; Lopez-Miranda, Jose] Inst Salud Carlos III, CIBER Fisiopatol Obesidad & Nutr CIBEROBN, Madrid, Spain.
   Harvard Med Sch, Brigham & Womens Hosp, Ctr Lipid Metabol, Div Prevent, Boston, MA 02115 USA.
   [Mora, Samia] Harvard Med Sch, Brigham & Womens Hosp, Ctr Lipid Metabol, Div Cardiovasc Med, Boston, MA 02115 USA.
   [Bilianou, Helen] Tzanio Hosp, Dept Cardiol, Piraeus, Greece.
   [Panotopoulos, George] Hygeia Hosp, Dept Obes & Metab, Athens, Greece.
   [Katsiki, Niki] AHEPA Univ Hosp, Diabet Ctr, Dept Internal Med 1, Div Endocrinol Metab, Thessaloniki, Greece.
   [Ooi, Teik C.] Univ Ottawa, Ottawa Hosp, Res Inst, Dept Med,Div Endocrinol & Metab, Ottawa, ON, Canada.
   [Tybjaerg-Hansen, Anne] Univ Copenhagen, Fac Hlth & Med Sci, Copenhagen Univ Hosp, Dept Clin Biochem,Rigshosp, Copenhagen, Denmark.
   [Tentolouris, Nicholas] Natl & Kapodistrian Univ Athens, Laiko Gen Hosp, Med Sch, Dept Propaedeut Internal Med 1, Athens, Greece.
   [Nordestgaard, Borge G.] Univ Copenhagen, Copenhagen Univ Hosp, Herlev & Gentofte Hosp, Fac Hlth & Med Sci,Dept Clin Biochem, Copenhagen, Denmark.
RP Kolovou, GD (corresponding author), Onassis Cardiac Surg Ctr, Cardiol Dept, LDL Apheresis Unit, 356 Sygrou Ave, Athens 17674, Greece.
EM genovefa@kolovou.com
RI TENTOLOURIS, NIKOLAOS/AAH-6231-2019; Nordestgaard, Borge
   Gronne/ABF-1310-2020; Lopez-Miranda, Jose/Y-8306-2019; Mikhailidis,
   Dimitri P/A-1869-2013
OI TENTOLOURIS, NIKOLAOS/0000-0003-0615-2534; Lopez-Miranda,
   Jose/0000-0002-8844-0718; Mikhailidis, Dimitri P/0000-0002-9566-2263;
   Nordestgaard, Borge/0000-0002-1954-7220
FU NATIONAL HEART, LUNG, AND BLOOD INSTITUTE [K24HL136852] Funding Source:
   NIH RePORTER
CR Abdul-Ghani M, 2016, DIABETES CARE, V39, P717, DOI 10.2337/dc16-0041
   Abramson BL, 2011, LIPIDS HEALTH DIS, V10, DOI 10.1186/1476-511X-10-146
   Adachi H, 2015, LIPIDS HEALTH DIS, V14, DOI 10.1186/1476-511X-14-1
   Ahmed O, 2018, J AM HEART ASSOC, V7, DOI 10.1161/JAHA.118.009876
   Alcala-Diaz JF, 2014, PLOS ONE, V9, DOI 10.1371/journal.pone.0096297
   Almeda-Valdes P, 2014, BMC ENDOCR DISORD, V14, DOI 10.1186/1472-6823-14-90
   An P, 2014, HUM GENET, V133, P919, DOI 10.1007/s00439-014-1435-3
   Anagnostopoulou K, 2009, CURR DRUG TARGETS, V10, P299, DOI 10.2174/138945009787846461
   Anagnostopoulou KK, 2009, LIPIDS HEALTH DIS, V8, DOI 10.1186/1476-511X-8-24
   Anderson TJ, 2016, CAN J CARDIOL, V32, P1263, DOI 10.1016/j.cjca.2016.07.510
   Andreasson S, 1998, ALCOHOL CLIN EXP RES, V22, p359S, DOI 10.1111/j.1530-0277.1998.tb04391.x
   Annuzzi G, 2014, AM J CLIN NUTR, V99, P463, DOI 10.3945/ajcn.113.073445
   Arai H, 2017, ATHEROSCLEROSIS, V261, P144, DOI 10.1016/j.atherosclerosis.2017.03.032
   Arikan S, 2012, EUR J INTERN MED, V23, pE141, DOI 10.1016/j.ejim.2012.05.007
   Armstrong MJ, 2016, LANCET, V387, P679, DOI 10.1016/S0140-6736(15)00803-X
   Astrup A, 2009, LANCET, V374, P1606, DOI 10.1016/S0140-6736(09)61375-1
   Athyros VG, 2017, METABOLISM, V71, P17, DOI 10.1016/j.metabol.2017.02.014
   Athyros VG, 2016, CURR VASC PHARMACOL, V14, P494, DOI 10.2174/1570161114666160909161811
   Athyros VG, 2016, CURR VASC PHARMACOL, V14, P313, DOI 10.2174/1570161114999160513150605
   Aune D, 2013, AM J CLIN NUTR, V98, P1066, DOI 10.3945/ajcn.113.059030
   Austin MA, 2004, AM J EPIDEMIOL, V160, P407, DOI 10.1093/aje/kwh236
   AXELSEN M, 1995, J INTERN MED, V237, P449, DOI 10.1111/j.1365-2796.1995.tb00869.x
   Ayyobi AF, 2003, AM J CARDIOL, V92, p27J, DOI 10.1016/S0002-9149(03)00613-1
   BETTERIDGE DJ, 1978, LANCET, V1, P1368
   Bhatt DL, 2019, NEW ENGL J MED, V380, P11, DOI 10.1056/NEJMoa1812792
   Bibbins-Domingo K, 2016, JAMA-J AM MED ASSOC, V316, P1997, DOI 10.1001/jama.2016.15450
   Blom DJ, 2014, NEW ENGL J MED, V370, P1809, DOI 10.1056/NEJMoa1316222
   Bloomer RJ, 2008, BRIT J NUTR, V99, P1055, DOI 10.1017/S0007114507844370
   Bohl M, 2015, AM J CLIN NUTR, V101, P870, DOI 10.3945/ajcn.114.097923
   Bond B, 2015, AM J PHYSIOL-HEART C, V308, pH1443, DOI 10.1152/ajpheart.00074.2015
   Bozzetto L, 2014, ACTA DIABETOL, V51, P385, DOI 10.1007/s00592-013-0522-6
   Bozzetto L, 2011, ATHEROSCLEROSIS, V217, P142, DOI 10.1016/j.atherosclerosis.2011.03.012
   Branchi A, 2012, J NUTR METAB, V2012, DOI 10.1155/2012/215052
   Burger HG, 1999, J STEROID BIOCHEM, V69, P31, DOI 10.1016/S0960-0760(98)00145-9
   Cabezas MC, 2004, J CLIN ENDOCR METAB, V89, P5972, DOI 10.1210/jc.2003-031329
   Cabezas MC, 1998, J INTERN MED, V244, P299
   Cariou B, 2013, NUTR METAB, V10, DOI 10.1186/1743-7075-10-4
   Chan DC, 2013, CURR ATHEROSCLER REP, V15, DOI 10.1007/s11883-013-0309-9
   Chan DC, 2003, CLIN SCI, V104, P383, DOI [10.1042/CS20020298, 10.1042/cs1040383]
   Chan DC, 2015, CLIN SCI, V128, P379, DOI 10.1042/CS20140559
   Chan DC, 2012, METABOLISM, V61, P3, DOI 10.1016/j.metabol.2011.07.014
   Chan DC, 2010, DIABETES CARE, V33, P1134, DOI 10.2337/dc09-1765
   Chang CY, 2018, EUR J NUTR, V57, P179, DOI 10.1007/s00394-016-1307-9
   Charlesworth JA, 2005, METABOLISM, V54, P821, DOI 10.1016/j.metabol.2005.01.028
   Chu Aaron, 2016, J Exerc Nutrition Biochem, V20, P9, DOI 10.20463/jenb.2016.03.20.1.7
   Correa CS, 2014, AGE, V36, P869, DOI 10.1007/s11357-013-9610-3
   Couillard B, 1999, ARTERIOSCL THROM VAS, V19, P2448
   Cox-York KA, 2013, METABOLISM, V62, P244, DOI 10.1016/j.metabol.2012.08.003
   Dane-Stewart CA, 2001, EUR J CLIN INVEST, V31, P113, DOI 10.1046/j.1365-2362.2001.00785.x
   Daskalova Deliana C, 2005, Clin Cardiol, V28, P577, DOI 10.1002/clc.4960281208
   DATTILO AM, 1992, AM J CLIN NUTR, V56, P320, DOI 10.1093/ajcn/56.2.320
   Davitt PM, 2013, J APPL PHYSIOL, V114, P1743, DOI 10.1152/japplphysiol.00095.2013
   Sevilla-Gonzalez MD, 2018, LIPIDS HEALTH DIS, V17, DOI 10.1186/s12944-018-0803-8
   Delgado-Lista J, 2016, CRIT REV FOOD SCI, V56, P788, DOI 10.1080/10408398.2012.726660
   Delgado-Lista J, 2010, J LIPID RES, V51, P63, DOI 10.1194/jlr.M800527-JLR200
   Derosa G, 2014, METABOLISM, V63, P957, DOI 10.1016/j.metabol.2014.04.008
   Dewey FE, 2017, NEW ENGL J MED, V377, P211, DOI 10.1056/NEJMoa1612790
   Diakoumakou O, 2014, CHOLESTEROL, DOI 10.1155/2014/109263
   Do R, 2013, NAT GENET, V45, P1345, DOI 10.1038/ng.2795
   Druce I, 2015, J BIOMED RES, V29, P429, DOI 10.7555/JBR.29.20150052
   Dupont I, 2000, ALCOHOL ALCOHOLISM, V35, P98, DOI 10.1093/alcalc/35.1.98
   El Khoury P, 2016, ARTERIOSCL THROM VAS, V36, P285, DOI 10.1161/ATVBAHA.115.306834
   Eleftheriadou I, 2008, CURR DIABETES REV, V4, P340, DOI 10.2174/157339908786241133
   Eliasson B, 1997, ATHEROSCLEROSIS, V129, P79, DOI 10.1016/S0021-9150(96)06028-5
   Emerson SR, 2018, J NUTR HEALTH AGING, V22, P145, DOI 10.1007/s12603-017-0956-6
   Fahed AC, 2011, MOL GENET METAB, V102, P181, DOI 10.1016/j.ymgme.2010.11.006
   Falko JM, 2005, CURR DIABETES REV, V1, P127, DOI 10.2174/1573399054022848
   Fidler MC, 2011, J CLIN ENDOCR METAB, V96, P3067, DOI 10.1210/jc.2011-1256
   Freese EC, 2015, J APPL PHYSIOL, V118, P872, DOI 10.1152/japplphysiol.00380.2014
   Freese EC, 2014, J APPL PHYSIOL, V116, P67, DOI 10.1152/japplphysiol.00623.2013
   Freese EC, 2011, J APPL PHYSIOL, V111, P1584, DOI 10.1152/japplphysiol.00416.2011
   Fukuda M, 2010, J PHARMACOL EXP THER, V335, P70, DOI 10.1124/jpet.110.170373
   Fulcher J, 2015, LANCET, V385, P1397, DOI 10.1016/S0140-6736(14)61368-4
   Gabriel FS, 2012, INT J ENDOCRINOL MET, V10, P458, DOI 10.5812/ijem.2920
   Gadde KM, 2011, LANCET, V377, P1341, DOI 10.1016/S0140-6736(11)60205-5
   Garvey WT, 2012, AM J CLIN NUTR, V95, P297, DOI 10.3945/ajcn.111.024927
   Gaudet D, 2015, NEW ENGL J MED, V373, P438, DOI 10.1056/NEJMoa1400283
   Geltner Christian, 2002, Eur J Intern Med, V13, P256, DOI 10.1016/S0953-6205(02)00038-9
   GINSBERG H, 1974, ANN INTERN MED, V80, P143, DOI 10.7326/0003-4819-80-2-143
   Giugliano RP, 2012, LANCET, V380, P2007, DOI 10.1016/S0140-6736(12)61770-X
   Gomez-Marin B, 2018, AM J CLIN NUTR, V108, P963, DOI 10.1093/ajcn/nqy144
   Griffo E, 2016, OBES SURG, V26, P1247, DOI 10.1007/s11695-015-1891-4
   Griffo E, 2014, OBES SURG, V24, P765, DOI 10.1007/s11695-013-1148-z
   Grundy SM, 2019, J AM COLL CARDIOL, V73, P3168, DOI 10.1016/j.jacc.2018.11.002
   Gryn SE, 2015, CURR OPIN LIPIDOL, V26, P484, DOI 10.1097/MOL.0000000000000231
   Guerciolini R, 1997, INT J OBESITY, V21, pS12
   Halpern B, 2017, EXPERT OPIN DRUG SAF, V16, P27, DOI 10.1080/14740338.2017.1247807
   Harada PHN, 2017, J ENDOCR SOC, V1, P113, DOI 10.1210/js.2016-1085
   Hardman AE, 1998, J APPL PHYSIOL, V84, P1895, DOI 10.1152/jappl.1998.84.6.1895
   Harrison M, 2009, J APPL PHYSIOL, V106, P943, DOI 10.1152/japplphysiol.91367.2008
   Hashimoto S, 2013, J ATHEROSCLER THROMB, V20, P204, DOI 10.5551/jat.14639
   Hassing HC, 2014, OBESITY, V22, P1309, DOI 10.1002/oby.20682
   Hermansen K, 2013, DIABETES OBES METAB, V15, P1040, DOI 10.1111/dom.12133
   Higashi K, 2001, LIPIDS, V36, P1, DOI 10.1007/s11745-001-0660-5
   Hiramitsu S, 2012, J CARDIOL, V60, P395, DOI 10.1016/j.jjcc.2012.07.010
   Hirayama A, 2014, CIRC J, V78, P1073, DOI 10.1253/circj.CJ-14-0130
   Horton TJ, 2002, AM J PHYSIOL-ENDOC M, V283, pE1192, DOI 10.1152/ajpendo.00164.2002
   Ikewaki K, 2002, METABOLISM, V51, P1348, DOI 10.1053/meta.2002.35191
   Iovine C, 2006, EUR J CLIN INVEST, V36, P560, DOI 10.1111/j.1365-2362.2006.01677.x
   Iskandar SB, 2004, AM J MED SCI, V328, P290, DOI 10.1097/00000441-200411000-00010
   Jackson KG, 2012, ATHEROSCLEROSIS, V220, P237, DOI 10.1016/j.atherosclerosis.2011.09.047
   James AP, 2003, METABOLISM, V52, P136, DOI 10.1053/meta.2003.50032
   Jia L, 2010, J LIPID RES, V51, P3135, DOI 10.1194/jlr.M006353
   Juvonen KR, 2015, BRIT J NUTR, V114, P418, DOI 10.1017/S0007114515001737
   Kabagambe EK, 2009, ATHEROSCLEROSIS, V203, P633, DOI 10.1016/j.atherosclerosis.2008.08.005
   Karmali KN, 2016, JAMA CARDIOL, V1, P341, DOI 10.1001/jamacardio.2016.0218
   Katsanos CS, 2014, ADV NUTR, V5, P226, DOI 10.3945/an.113.004903
   Katsiki N, 2016, CURR MED RES OPIN, V32, P1513, DOI 10.1080/03007995.2016.1201465
   Katsiki N, 2016, METABOLISM, V65, P1109, DOI 10.1016/j.metabol.2016.05.003
   Katsiki N, 2016, CURR VASC PHARMACOL, V14, P76, DOI 10.2174/157016111401151126161741
   Katsiki N, 2014, CURR MED RES OPIN, V30, P121, DOI 10.1185/03007995.2013.842545
   Kawagoe Y, 2011, ENDOCR J, V58, P171, DOI 10.1507/endocrj.K10E-289
   Keogh JB, 2011, J NUTR, V141, P809, DOI 10.3945/jn.110.131110
   Khvorova A, 2017, NEW ENGL J MED, V376, P4, DOI 10.1056/NEJMp1614154
   Kikuchi K, 2012, J ATHEROSCLER THROMB, V19, P1093, DOI 10.5551/jat.12427
   Kim KJ, 2016, CARDIOVASC THER, V34, P371, DOI 10.1111/1755-5922.12213
   Kolovou GD, 2009, CURR MED CHEM, V16, P4345, DOI 10.2174/092986709789712853
   Kolovou G. D., 2016, CLIN LIPIDOL, V11, P6, DOI DOI 10.1080/17584299.2016.1228285
   Kolovou GD, 2005, CURR MED CHEM, V12, P1931, DOI 10.2174/0929867054546609
   Kolovou GD, 2005, POSTGRAD MED J, V81, P358, DOI 10.1136/pgmj.2004.025601
   Kolovou GD, 2005, METHOD FIND EXP CLIN, V27, P17, DOI 10.1358/mf.2005.27.1.875432
   Kolovou GD, 2005, INT J CLIN PRACT, V59, P311, DOI 10.1111/j.1368-5031.2005.00223.x
   Kolovou GD, 2004, J WOMENS HEALTH, V13, P1119, DOI 10.1089/jwh.2004.13.1119
   Kolovou GD, 2003, IN VIVO, V17, P523
   Kolovou GD, 2004, IN VIVO, V18, P49
   Kolovou GD, 2008, AM J CARDIOVASC DRUG, V8, P243, DOI 10.2165/00129784-200808040-00004
   Kolovou GD, 2007, AM J MED SCI, V333, P362, DOI 10.1097/MAJ.0b013e318065c3a1
   Kolovou GD, 2007, ANN CLIN LAB SCI, V37, P335
   Kolovou GD, 2007, CURR DRUG TARGETS, V8, P551, DOI 10.2174/138945007780362809
   Kolovou GD, 2006, J PHARMACOL EXP THER, V318, P1, DOI 10.1124/jpet.106.102269
   Kolovou GD, 2019, CURR VASC PHARMACOL, V17, P538, DOI 10.2174/1570161117999190517115432
   Kolovou GD, 2019, CURR VASC PHARMACOL, V17, P498, DOI 10.2174/1570161117666190507110519
   Kolovou GD, 2011, CURR VASC PHARMACOL, V9, P258
   Kolovou GD, 2011, INT J CARDIOL, V147, P349, DOI 10.1016/j.ijcard.2010.08.009
   Kolovou GD, 2009, OPEN CARDIOVASC MED, V3, P48, DOI 10.2174/1874192400903010048
   Kolovou GD, 2009, CURR DRUG TARGETS, V10, P336, DOI 10.2174/138945009787846452
   Koren MJ, 2014, J AM COLL CARDIOL, V63, P2531, DOI 10.1016/j.jacc.2014.03.018
   Kotani K, 2012, MED PRIN PRACT, V21, P134, DOI 10.1159/000332436
   Kristensen M, 2013, NUTR METAB CARDIOVAS, V23, P136, DOI 10.1016/j.numecd.2011.03.004
   Kwakernaak AJ, 2014, CLIN BIOCHEM, V47, P679, DOI 10.1016/j.clinbiochem.2014.03.008
   Kwakernaak AJ, 2013, ATHEROSCLEROSIS, V226, P459, DOI 10.1016/j.atherosclerosis.2012.11.009
   Lambert M, 2001, ARTERIOSCL THROM VAS, V21, P979, DOI 10.1161/01.ATV.21.6.979
   Lawler PR, 2017, J AM HEART ASSOC, V6, DOI 10.1161/JAHA.117.005549
   Le May Cedric, 2013, Arterioscler Thromb Vasc Biol, V33, P1484, DOI 10.1161/ATVBAHA.112.300263
   Le May C, 2009, ARTERIOSCL THROM VAS, V29, P684, DOI 10.1161/ATVBAHA.108.181586
   Lee S, 2013, INT J OBESITY, V37, P966, DOI 10.1038/ijo.2013.29
   Lee SH, 2012, J CARDIOVASC PHARM T, V17, P65, DOI 10.1177/1074248411399762
   Levey AS, 1998, AM J KIDNEY DIS, V32, pS5, DOI 10.1053/ajkd.1998.v32.pm9820463
   Lieber CS, 2003, ALCOHOL RES HEALTH, V27, P220
   Linsel-Nitschke P, 2008, PLOS ONE, V3, DOI 10.1371/journal.pone.0002986
   Littlefield LA, 2017, APPL PHYSIOL NUTR ME, V42, P986, DOI 10.1139/apnm-2016-0581
   Lopez-Miranda J, 2006, CURR OPIN LIPIDOL, V17, P132, DOI 10.1097/01.mol.0000217894.85370.c2
   Lozano A, 2012, NUTR METAB CARDIOVAS, V22, P355, DOI 10.1016/j.numecd.2010.07.013
   Lunagariya NA, 2014, EXCLI J, V13, P897
   Mager DR, 2013, JPEN-PARENTER ENTER, V37, P517, DOI 10.1177/0148607112467820
   MAHLEY RW, 1983, BIOCHIM BIOPHYS ACTA, V737, P197, DOI 10.1016/0304-4157(83)90001-1
   Maki KC, 2011, PROSTAG LEUKOTR ESS, V85, P143, DOI 10.1016/j.plefa.2011.06.005
   Mamo JCL, 1998, EUR J CLIN INVEST, V28, P379
   Mancini MC, 2008, VASC HEALTH RISK MAN, V4, P325, DOI 10.2147/VHRM.S6808
   Maraki M, 2011, CLIN NUTR, V30, P852, DOI 10.1016/j.clnu.2011.05.003
   Maraki MI, 2015, AM J PHYSIOL-ENDOC M, V309, pE440, DOI 10.1152/ajpendo.00245.2015
   Maraki MI, 2011, OBESITY, V19, P968, DOI 10.1038/oby.2010.218
   Marso SP, 2016, NEW ENGL J MED, V375, P311, DOI 10.1056/NEJMoa1603827
   Matikainen N, 2013, DIABETIC MED, V30, P756, DOI 10.1111/dme.12094
   Meijssen S, 2000, J LIPID RES, V41, P1096
   Mero N, 1997, ARTERIOSCL THROM VAS, V17, P2096, DOI 10.1161/01.ATV.17.10.2096
   Meyers CD, 2015, LIPIDS HEALTH DIS, V14, DOI 10.1186/s12944-015-0006-5
   Mihas C, 2011, CURR VASC PHARMACOL, V9, P271, DOI 10.2174/157016111795495530
   Mikhailidis DP, 2011, CURR VASC PHARMACOL, V9, P531
   Miller M, 2011, CIRCULATION, V123, P2292, DOI 10.1161/CIR.0b013e3182160726
   Miyamoto T, 2011, NEPHROL DIAL TRANSPL, V26, P2231, DOI 10.1093/ndt/gfq697
   Miyashita Y, 2010, J ATHEROSCLER THROMB, V17, P1070, DOI 10.5551/jat.4465
   Miyoshi T, 2014, BIOMED PHARMACOTHER, V68, P1071, DOI 10.1016/j.biopha.2014.10.008
   Monami M, 2017, ACTA DIABETOL, V54, P19, DOI 10.1007/s00592-016-0892-7
   Monfort-Pires M, 2016, NUTRIENTS, V8, DOI 10.3390/nu8090580
   MOORJANI S, 1989, ARTERIOSCLEROSIS, V9, P211, DOI 10.1161/01.ATV.9.2.211
   Moran LJ, 2010, FERTIL STERIL, V94, P2451, DOI 10.1016/j.fertnstert.2010.02.057
   Morrone D, 2012, ATHEROSCLEROSIS, V223, P251, DOI 10.1016/j.atherosclerosis.2012.02.016
   Mortensen LS, 2009, AM J CLIN NUTR, V90, P41, DOI 10.3945/ajcn.2008.27281
   Muraoka T, 2011, METABOLISM, V60, P617, DOI 10.1016/j.metabol.2010.06.008
   Nakamura A, 2019, HEART VESSELS, V34, P916, DOI 10.1007/s00380-018-1319-x
   Nakamura K, 2016, J CARDIOL, V67, P335, DOI 10.1016/j.jjcc.2015.12.001
   Nakamura T, 2012, J CARDIOL, V60, P12, DOI 10.1016/j.jjcc.2012.02.005
   Naples M, 2012, AM J PHYSIOL-GASTR L, V302, pG1043, DOI 10.1152/ajpgi.00250.2011
   National Institute for Health and Care Excellence (NICE), CLIN GUID CG181 LIP
   Neal B, 2017, NEW ENGL J MED, V377, P644, DOI 10.1056/NEJMoa1611925
   Nichols GA, 2018, J CLIN ENDOCR METAB, V103, P3019, DOI 10.1210/jc.2018-00470
   Noda Y, 2013, CARDIOVASC DIABETOL, V12, DOI 10.1186/1475-2840-12-8
   Noguchi K, 2015, EXP THER MED, V9, P84, DOI 10.3892/etm.2014.2051
   Nordestgaard BG, 2016, CLIN CHEM, V62, P930, DOI 10.1373/clinchem.2016.258897
   Nordestgaard BG, 2016, CIRC RES, V118, P547, DOI 10.1161/CIRCRESAHA.115.306249
   Nordestgaard BG, 2014, LANCET, V384, P626, DOI 10.1016/S0140-6736(14)61177-6
   Oguogho A, 2000, VASA-J VASCULAR DIS, V29, P103, DOI 10.1024/0301-1526.29.2.103
   Ohno Y, 2014, CARDIOVASC DIABETOL, V13, DOI 10.1186/1475-2840-13-71
   Oikawa S, 2017, J ATHEROSCLER THROMB, V24, P77, DOI 10.5551/jat.35626
   Macedo RCO, 2019, EUR J NUTR, V58, P2293, DOI 10.1007/s00394-018-1780-4
   Olmedilla-Alonso B, 2013, J SCI FOOD AGR, V93, P1076, DOI 10.1002/jsfa.5852
   Ooi EMM, 2015, NUTRIENTS, V7, P4416, DOI 10.3390/nu7064416
   Orem A, 2018, CLIN CHIM ACTA, V480, P34, DOI 10.1016/j.cca.2018.01.038
   Pang J, 2012, CURR OPIN LIPIDOL, V23, P303, DOI 10.1097/MOL.0b013e328354c790
   Park H, 2011, J GASTROENTEROL, V46, P101, DOI 10.1007/s00535-010-0291-8
   Pavlidis AN, 2010, ARCH MED SCI, V6, P879, DOI 10.5114/aoms.2010.19295
   Perez-Caballero AI, 2013, ATHEROSCLEROSIS, V226, P258, DOI 10.1016/j.atherosclerosis.2012.10.052
   Perez-Martinez P, 2008, ATHEROSCLEROSIS SUPP, V9, P49, DOI 10.1016/j.atherosclerosissup.2008.05.005
   Perez-Martinez P, 2011, CURR VASC PHARMACOL, V9, P287, DOI 10.2174/157016111795495495
   Perez-Martinez P, 2010, ATHEROSCLEROSIS SUPP, V11, P39, DOI 10.1016/j.atherosclerosissup.2010.03.002
   Petto J, 2014, ARQ BRAS CARDIOL, V103, P245, DOI 10.5935/abc.20140080
   Plaisance EP, 2014, J NUTR METAB, V2014, DOI 10.1155/2014/902065
   Ramirez-Velez R, 2018, LIPIDS HEALTH DIS, V17, DOI 10.1186/s12944-018-0719-3
   Reyes-Soffer G, 2013, DIABETES CARE, V36, P422, DOI 10.2337/dc11-2556
   Rimm EB, 1999, BMJ-BRIT MED J, V319, P1523, DOI 10.1136/bmj.319.7224.1523
   Rivellese AA, 2008, CLIN NUTR, V27, P133, DOI 10.1016/j.clnu.2007.07.005
   Rizzo M, 2016, CARDIOVASC DIABETOL, V15, DOI 10.1186/s12933-016-0480-8
   Rizzo M, 2011, EXPERT OPIN PHARMACO, V12, P647, DOI 10.1517/14656566.2011.557359
   Robinson JG, 2014, JAMA-J AM MED ASSOC, V311, P1870, DOI 10.1001/jama.2014.4030
   Rosen JB, 2013, LIPIDS HEALTH DIS, V12, DOI 10.1186/1476-511X-12-103
   Rosenson RS, 2014, J AM COLL CARDIOL, V64, P2525, DOI 10.1016/j.jacc.2014.09.042
   Roth EM, 2014, INT J CARDIOL, V176, P55, DOI 10.1016/j.ijcard.2014.06.049
   RUBINSZTEIN DC, 1990, J CLIN INVEST, V86, P1306, DOI 10.1172/JCI114839
   Ryan MF, 2013, AM J CLIN NUTR, V97, P261, DOI 10.3945/ajcn.112.047936
   Sahade V, 2013, LIPIDS HEALTH DIS, V12, DOI 10.1186/1476-511X-12-17
   Sahade Viviane, 2012, Endocrinol Nutr, V59, P131, DOI 10.1016/j.endonu.2011.08.004
   Sahebkar A, 2015, EXPERT REV CLIN PHAR, V8, P363, DOI 10.1586/17512433.2015.1045880
   Sahebkar A, 2014, CARDIOL REV, V22, P306, DOI 10.1097/CRD.0000000000000025
   Saland JM, 2007, PEDIATR NEPHROL, V22, P1095, DOI 10.1007/s00467-007-0467-5
   Saland JM, 2016, KIDNEY INT, V90, P172, DOI 10.1016/j.kint.2016.02.031
   Sandoval JC, 2010, J ATHEROSCLER THROMB, V17, P914, DOI 10.5551/jat.4929
   Sattar N, 2003, CIRCULATION, V108, P414, DOI 10.1161/01.CIR.0000080897.52664.94
   Schwartz EA, 2010, ATHEROSCLEROSIS, V212, P217, DOI 10.1016/j.atherosclerosis.2010.05.028
   Scott LJ, 2015, DRUGS, V75, P175, DOI 10.1007/s40265-014-0339-9
   SEFTEL HC, 1989, AM J MED GENET, V34, P545, DOI 10.1002/ajmg.1320340418
   Shia WC, 2011, BMC GENOMICS, V12, DOI 10.1186/1471-2164-12-S3-S23
   Shigematsu E, 2012, J ATHEROSCLER THROMB, V19, P846, DOI 10.5551/jat.12799
   Simon TG, 2016, DIGEST DIS SCI, V61, P3425, DOI 10.1007/s10620-016-4330-z
   Simonen P, 2000, AM J CLIN NUTR, V72, P82
   Sniderman AD, 2002, EUR J CLIN INVEST, V32, P71, DOI 10.1046/j.1365-2362.2002.00941.x
   Sonesson C, 2016, CARDIOVASC DIABETOL, V15, DOI 10.1186/s12933-016-0356-y
   Song ZX, 2013, LIPIDS HEALTH DIS, V12, DOI 10.1186/1476-511X-12-181
   Sourij H, 2011, EUR J ENDOCRINOL, V165, P269, DOI 10.1530/EJE-11-0061
   SOUTAR AK, 1982, ATHEROSCLEROSIS, V43, P217, DOI 10.1016/0021-9150(82)90024-7
   Stefanutti C, 2009, ARTIF ORGANS, V33, P1096, DOI 10.1111/j.1525-1594.2009.00810.x
   Stefater MA, 2011, GASTROENTEROLOGY, V141, P939, DOI 10.1053/j.gastro.2011.05.008
   Steffensen CH, 2002, AM J PHYSIOL-ENDOC M, V282, pE634, DOI 10.1152/ajpendo.00078.2001
   Stein EA, 2014, EUR HEART J, V35, P2249, DOI 10.1093/eurheartj/ehu085
   Steyn K, 1996, HUM GENET, V98, P479, DOI 10.1007/s004390050243
   Stone NJ, 2014, CIRCULATION, V129, pS1, DOI 10.1161/01.cir.0000437738.63853.7a
   Strasser B, 2016, INT J TRYPTOPHAN RES, V9, P9, DOI 10.4137/IJTR.S33385
   Sugizaki T, 2014, ENDOCRINOLOGY, V155, P2810, DOI 10.1210/en.2013-2143
   SULLIVAN D, 2014, JAMA-J AM MED ASSOC, V308, P2497
   Sweeting AN, 2014, DIABETES METAB SYNDR, V7, P35, DOI 10.2147/DMSO.S38979
   Tamaki N, 2012, J ATHEROSCLER THROMB, V19, P532, DOI 10.5551/jat.10835
   Tan CK, 2017, EXPERT OPIN THER TAR, V21, P333, DOI 10.1080/14728222.2017.1280467
   Teng KT, 2015, ATHEROSCLEROSIS, V242, P281, DOI 10.1016/j.atherosclerosis.2015.07.003
   Tentolouris N, 2009, CURR MED CHEM, V16, P203, DOI 10.2174/092986709787002763
   Tentolouris N, 2017, LIPIDS, V52, P675, DOI 10.1007/s11745-017-4275-9
   Teramura M, 2007, J ATHEROSCLER THROMB, V14, P172, DOI 10.5551/jat.E505
   Thackray AE, 2016, MED SCI SPORT EXER, V48, P402, DOI 10.1249/MSS.0000000000000788
   Thackray AE, 2013, MED SCI SPORT EXER, V45, P1277, DOI 10.1249/MSS.0b013e31828452c1
   Thomsen C, 2003, AM J CLIN NUTR, V77, P605, DOI 10.1093/ajcn/77.3.605
   Tiihonen K, 2015, NUTR J, V14, DOI 10.1186/s12937-015-0009-0
   Tinahones FJ, 2013, SURG OBES RELAT DIS, V9, P213, DOI 10.1016/j.soard.2011.08.022
   Tobin LWL, 2008, EUR J APPL PHYSIOL, V102, P361, DOI 10.1007/s00421-007-0587-4
   Tolfrey K, 2014, PEDIATR EXERC SCI, V26, P127, DOI 10.1123/pes.2013-0126
   Torimoto K, 2013, LIPIDS HEALTH DIS, V12, DOI 10.1186/1476-511X-12-137
   Tsetsonis NV, 1997, AM J CLIN NUTR, V65, P525, DOI 10.1093/ajcn/65.2.525
   Tune JD, 2017, TRANSL RES, V183, P57, DOI 10.1016/j.trsl.2017.01.001
   Twisk J, 2000, J CLIN INVEST, V105, P521, DOI 10.1172/JCI8623
   Umeda LM, 2013, METAB SYNDR RELAT D, V11, P343, DOI 10.1089/met.2012.0042
   US Government, 2005, ALC BEV DIET GUID AM
   Usman MHU, 2012, AM J MED, V125, P1026, DOI 10.1016/j.amjmed.2012.03.017
   Vallejo-Vaz AJ, 2016, ATHEROSCLEROSIS SUPP, V22, P1, DOI 10.1016/j.atherosclerosissup.2016.10.001
   Vaziri ND, 2009, SEMIN DIALYSIS, V22, P644, DOI 10.1111/j.1525-139X.2009.00661.x
   Verges B, 2018, ARTERIOSCL THROM VAS, V38, P2198, DOI 10.1161/ATVBAHA.118.310990
   Vors C, 2013, AM J CLIN NUTR, V97, P23, DOI 10.3945/ajcn.112.043976
   Voukali M, 2014, J DIABETES RES, V2014, DOI 10.1155/2014/304032
   Wadden TA, 2013, INT J OBESITY, V37, pS1, DOI 10.1038/ijo.2013.89
   WEINTRAUB M, 1992, KIDNEY INT, V42, P1247, DOI 10.1038/ki.1992.411
   Willer Cristen J, 2013, Nat Genet, V45, P1274, DOI 10.1038/ng.2797
   Wojczynski MK, 2015, METABOLISM, V64, P1359, DOI 10.1016/j.metabol.2015.07.001
   Xiao CT, 2015, DIABETES, V64, P2310, DOI 10.2337/db14-1706
   Xiao CT, 2014, DIABETES, V63, P2394, DOI 10.2337/db13-1654
   Yamashita S, 2018, J CLIN LIPIDOL, V12, P1267, DOI 10.1016/j.jacl.2018.06.010
   Yancy WS, 2004, ANN INTERN MED, V140, P769, DOI 10.7326/0003-4819-140-10-200405180-00006
   Yunoki K, 2011, ATHEROSCLEROSIS, V217, P486, DOI 10.1016/j.atherosclerosis.2011.04.019
   ZHI JG, 1995, J CLIN PHARMACOL, V35, P1103, DOI 10.1002/j.1552-4604.1995.tb04034.x
   Zinman B, 2015, NEW ENGL J MED, V373, P2117, DOI 10.1056/NEJMoa1504720
NR 286
TC 10
Z9 11
U1 0
U2 13
PU BENTHAM SCIENCE PUBL LTD
PI SHARJAH
PA EXECUTIVE STE Y-2, PO BOX 7917, SAIF ZONE, 1200 BR SHARJAH, U ARAB
   EMIRATES
SN 1570-1611
EI 1875-6212
J9 CURR VASC PHARMACOL
JI Current Vascular Pharmacology
PY 2019
VL 17
IS 5
BP 515
EP 537
DI 10.2174/1570161117666190503123911
PG 23
WC Pharmacology & Pharmacy; Peripheral Vascular Disease
WE Science Citation Index Expanded (SCI-EXPANDED)
SC Pharmacology & Pharmacy; Cardiovascular System & Cardiology
GA IM6CU
UT WOS:000478081500011
PM 31309820
DA 2022-11-10
ER

PT J
AU Zevin, EL
   Peterson, AL
   Dodge, A
   Zhang, X
   Carrel, AL
AF Zevin, Erika L.
   Peterson, Amy L.
   Dodge, Ann
   Zhang, Xiao
   Carrel, Aaron L.
TI Low HDL-C is a non-fasting marker of insulin resistance in children
SO JOURNAL OF PEDIATRIC ENDOCRINOLOGY & METABOLISM
LA English
DT Article
DE dyslipidemia; HDL-C; insulin resistance
ID YOUTH
AB Background Childhood obesity and associated comorbidities, including insulin resistance, are increasing in the United States. Our objectives were to (1) determine the prevalence of insulin resistance in children seen in dyslipidemia clinic and (2) evaluate which aspects of the lipid profile correlate with insulin resistance. Methods Children and adolescents seen in a specialized pediatric dyslipidemia clinic without secondary diagnoses known to alter the lipid panel were included. Simultaneous fasting lipid panel, insulin, and glucose levels were available in 572 children (50.5% male). Results Mean patient age was 15.0 +/- 3.6 years with the majority being over 10 years of age (92.5%). Mean BMI was 29.8 +/- 8.1 kg/m(2) and BMI standard deviation score was 1.80 +/- 0.9. Mean HOMA-IR was 6.2 +/- 5.7 with a range of 0.4-49.3, and interquartile range of 2.7-7.6. Triglyceride level had a positive correlation with HOMA-IR (p<0.001). HDL-C negatively correlated with HOMA-IR even controlling for triglyceride level by multivariate analysis (p=0.001) and HDL-C Conclusions In children and adolescents with dyslipidemia, insulin resistance is common and significantly correlates with reduced HDL-C levels. Non-fasting samples are easier to obtain in children and low HDL-C, which is minimally affected on non-fasting samples, could be an easily obtained indicator of IR. Increasing detection of insulin resistance in children with dyslipidemia may provide greater opportunities for lifestyle interventions and possible pharmacotherapy to modify cardiovascular risk.
C1 [Zevin, Erika L.] Indiana Univ Sch Med, Div Pediat Endocrinol & Diabet, Clin Pediat, Riley Hosp 5960,PEND 705 Riley Hosp, Indianapolis, IN 46202 USA.
   [Peterson, Amy L.; Dodge, Ann; Zhang, Xiao] Univ Wisconsin, Div Pediat Cardiol, Sch Med & Publ Hlth, Madison, WI USA.
   [Carrel, Aaron L.] Univ Wisconsin, Div Pediat Endocrinol & Diabet, Sch Med & Publ Hlth, Madison, WI USA.
RP Zevin, EL (corresponding author), Indiana Univ Sch Med, Div Pediat Endocrinol & Diabet, Clin Pediat, Riley Hosp 5960,PEND 705 Riley Hosp, Indianapolis, IN 46202 USA.
EM ezevin@iu.edu
FU National Institutes of Health Postdoctoral Fellowship Grant [NIDDK T32
   DK077586-11A1]
FX Supported by the National Institutes of Health Postdoctoral Fellowship
   Grant (NIDDK T32 DK077586-11A1).
CR Amer Diabet Assoc, 2021, DIABETES CARE, V44, pS180, DOI 10.2337/dc21-S013
   Amer Diabet Assoc, 2021, DIABETES CARE, V44, pS15, DOI 10.2337/dc21-S002
   Expert Panel on Integrated Guidelines for Cardiovascular Health and Risk Reduction in Children and Adolescents, 2011, Pediatrics, V128 Suppl 5, pS213, DOI 10.1542/peds.2009-2107C
   Hamman RF, 2014, DIABETES CARE, V37, P3336, DOI 10.2337/dc14-0574
   Hostalek U, 2015, DRUGS, V75, P1071, DOI 10.1007/s40265-015-0416-8
   Katakam PVG, 2012, J CEREBR BLOOD F MET, V32, P792, DOI 10.1038/jcbfm.2011.181
   Kleinridders A, 2014, DIABETES, V63, P2232, DOI 10.2337/db14-0568
   Lee JM, 2006, DIABETES CARE, V29, P2427, DOI 10.2337/dc06-0709
   Radziuk J, 2000, J CLIN ENDOCR METAB, V85, P4426, DOI 10.1210/jc.85.12.4426
   Rees-Milton KJ, 2020, J ENDOCR SOC, V4, DOI 10.1210/jendso/bvaa057
   Sidhu D, 2012, ARCH INTERN MED, V172, P1707, DOI 10.1001/archinternmed.2012.3708
   Wallace AS, 2020, PEDIATRICS, V146, DOI 10.1542/peds.2020-0265
   Weinstock RS, 2013, DIABETES CARE, V36, P1758, DOI 10.2337/dc12-2388
NR 13
TC 0
Z9 0
U1 4
U2 4
PU WALTER DE GRUYTER GMBH
PI BERLIN
PA GENTHINER STRASSE 13, D-10785 BERLIN, GERMANY
SN 0334-018X
EI 2191-0251
J9 J PEDIATR ENDOCR MET
JI J. Pediatr. Endocrinol. Metab.
PD JUL 26
PY 2022
VL 35
IS 7
BP 890
EP 894
DI 10.1515/jpem-2021-0751
EA JUN 2022
PG 5
WC Endocrinology & Metabolism; Pediatrics
WE Science Citation Index Expanded (SCI-EXPANDED)
SC Endocrinology & Metabolism; Pediatrics
GA 2P2QB
UT WOS:000804530000001
PM 35649511
OA Green Published
DA 2022-11-10
ER

PT J
AU Zhou, HM
   Zhang, SZ
   Sun, XT
   Yang, DY
   Zhuang, XD
   Guo, Y
   Hu, X
   Du, ZM
   Zhang, MF
   Liao, XX
AF Zhou, Huimin
   Zhang, Shaozhao
   Sun, Xiuting
   Yang, Daya
   Zhuang, Xiaodong
   Guo, Yue
   Hu, Xun
   Du, Zhimin
   Zhang, Meifen
   Liao, Xinxue
TI Lipid management for coronary heart disease patients: an appraisal of
   updated international guidelines applying Appraisal of Guidelines for
   Research and Evaluation II-clinical practice guideline appraisal for
   lipid management in corona heart disease
SO JOURNAL OF THORACIC DISEASE
LA English
DT Article
DE Guideline; dyslipidemia; non-fasting; low-density lipoprotein
   cholesterol (LDL-C); non-high-density lipoprotein cholesterol
   (non-IIDL-C); statin
ID DENSITY-LIPOPROTEIN CHOLESTEROL; MYOCARDIAL-INFARCTION; NONFASTING
   TRIGLYCERIDES; CARDIOVASCULAR EVENTS; ATHEROSCLEROSIS SOCIETY; ACCF/AHA
   GUIDELINE; AMERICAN-COLLEGE; APOLIPOPROTEIN-B; 000 PARTICIPANTS; LDL
   CHOLESTEROL
AB Background: Clinical practice guidelines (CPGs) provide many recommendations for hyperlipidemia management, but some of them are still debatable.
   Methods: We applied the six-domain Appraisal of Guidelines for Research and Evaluation II (AGREE II) instrument to evaluate the quality of guidelines with lipid management recommendations for coronary heart disease (CHD), including dyslipidemia and CHD guidelines published from 2009 to 2019. Meanwhile, we synthesized and compared major recommendations and present the consistency and controversy in current dyslipidemia management.
   Results: Among 19 guidelines included, ten guidelines ("strongly recommended" with AGREE scores 61-94%) performed better than the other nine (38-65% as "recommended with some modification") For blood lipid tests, most CHD guidelines simply required fasting sample while dyslipidemia guidelines preferred non-fasting sample except in high triglycerides state. Most guidelines consistently chose lowdensity lipoprotein cholesterol (LDL-C) as the primary lipid-lowering target (LIT), while non-high-density lipoprotein cholesterol (non-HDL-C) and apolipoprotein B were mainly selected as secondary LLTs. The specific goals of LDL-C lowering were either to lower than 70 mg/dL or with at least 50% reduction. All guidelines recommended high intensity or maximally tolerable doses of statins, while ezetimibe and proprotein convertase subtilisin/kexin type 9 (PCSK9) inhibitors were recommended as second-line therapy.
   Conclusions: The general quality of guidelines for lipid management is satisfactory. Consensus has been reached on the specific goal of lipid reduction and the intensity of statins therapy. Further research is needed to validate the application of non-fasting sample and non-HDL-C target, as well as the efficacy and safety of ezetimibe and PCSK9 inhibitors.
C1 [Zhou, Huimin; Zhang, Shaozhao; Sun, Xiuting; Yang, Daya; Zhuang, Xiaodong; Guo, Yue; Hu, Xun; Du, Zhimin; Liao, Xinxue] Sun Yat Sen Univ, Affiliated Hosp 1, Cardiol Dept, 58 Zhongshan 2nd Rd, Guangzhou 510080, Guangdong, Peoples R China.
   [Zhou, Huimin; Zhang, Shaozhao; Sun, Xiuting; Yang, Daya; Zhuang, Xiaodong; Guo, Yue; Hu, Xun; Du, Zhimin; Liao, Xinxue] Minist Hlth, Key Lab Assisted Circulat, Guangzhou 510080, Guangdong, Peoples R China.
   [Zhuang, Xiaodong] Sun Yat Sen Univ, Affiliated Hosp 1, Ctr Informat Technol & Stat, Guangzhou 510080, Guangdong, Peoples R China.
   [Zhang, Meifen] Sun Yat Sen Univ, Sch Nursing, 74 Zhongshan 2nd Rd, Guangzhou 510080, Guangdong, Peoples R China.
RP Liao, XX (corresponding author), Sun Yat Sen Univ, Affiliated Hosp 1, Cardiol Dept, 58 Zhongshan 2nd Rd, Guangzhou 510080, Guangdong, Peoples R China.; Zhang, MF (corresponding author), Sun Yat Sen Univ, Sch Nursing, 74 Zhongshan 2nd Rd, Guangzhou 510080, Guangdong, Peoples R China.
EM zhmfen@mail.sysu.edu.cn; liaoxinx@mail.sysu.edu.cn
RI YANG, Da-ya/AAW-9137-2020; Zhuang, xiaodong/GPW-7235-2022; hu,
   xun/AAH-9121-2020; Zhuang, Xiao-dong/AAG-3437-2019; Zhuang,
   Xiao-Dong/AAG-8283-2021
OI YANG, Da-ya/0000-0002-2881-9195; Zhuang, xiaodong/0000-0001-6508-8507;
   Zhuang, Xiao-Dong/0000-0001-6508-8507
FU National Natural Science Foundation of China [81600206]; Natural Science
   Foundation of Guangdong Province [2016A030310140/20160903]
FX This work was supported by the National Natural Science Foundation of
   China (81600206), and Natural Science Foundation of Guangdong Province
   (2016A030310140/20160903).
CR Amsterdam, 2014, CIRCULATION, V130, pE433, DOI [10.1161/CIR.0000000000000134, 10.1161/CIR.0000000000000151]
   Anderson TJ, 2016, CAN J CARDIOL, V32, P1263, DOI 10.1016/j.cjca.2016.07.510
   Anthony W, 2014, LIP MOD CARD RISK AS, P1
   Baigent C, 2010, LANCET, V376, P1670, DOI 10.1016/S0140-6736(10)61350-5
   Bansal S, 2007, JAMA-J AM MED ASSOC, V298, P309, DOI 10.1001/jama.298.3.309
   Boekholdt SM, 2014, J AM COLL CARDIOL, V64, P485, DOI 10.1016/j.jacc.2014.02.615
   Boekholdt SM, 2012, JAMA-J AM MED ASSOC, V307, P1302, DOI 10.1001/jama.2012.366
   Cannon CP, 2015, NEW ENGL J MED, V372, P2387, DOI 10.1056/NEJMoa1410489
   Catapano AL, 2016, EUR HEART J, V37, P2999, DOI 10.1093/eurheartj/ehw272
   Chakhtoura MT, 2016, METABOLISM, V65, P586, DOI 10.1016/j.metabol.2015.12.013
   Chew DP, 2016, HEART LUNG CIRC, V25, P895, DOI 10.1016/j.hlc.2016.06.789
   ConsortiumANS, 2009, APPR GUID RES EV 2 A
   Doran B, 2014, CIRCULATION, V130, P546, DOI 10.1161/CIRCULATIONAHA.114.010001
   Farnier M, 2016, ATHEROSCLEROSIS, V244, P138, DOI 10.1016/j.atherosclerosis.2015.11.010
   Fickweiler F, 2017, BMJ OPEN, V7, DOI 10.1136/bmjopen-2017-016408
   Fihn SD, 2012, J AM COLL CARDIOL, V60, pE44, DOI 10.1016/j.jacc.2012.07.013
   Fulcher J, 2015, LANCET, V385, P1397, DOI 10.1016/S0140-6736(14)61368-4
   Grundy SM, 2019, J AM COLL CARDIOL, V73, pE285, DOI 10.1016/j.jacc.2018.11.003
   Grundy SM, 2014, J CLIN LIPIDOL, V8, P29, DOI 10.1016/j.jacl.2013.12.005
   He WM, 2016, INT J CARDIOL, V203, P111, DOI 10.1016/j.ijcard.2015.10.105
   Hillis LD, 2012, J THORAC CARDIOV SUR, V143, P4, DOI 10.1016/j.jtcvs.2011.10.015
   Ibanez B, 2018, KARDIOL POL, V76, P229, DOI 10.5603/KP.2018.0041
   Iso H, 2014, ATHEROSCLEROSIS, V237, P361, DOI 10.1016/j.atherosclerosis.2014.08.028
   Jacobson TA, 2015, J CLIN LIPIDOL, V9, P129, DOI 10.1016/j.jacl.2015.02.003
   Jame S, 2015, AM J MED, V128, DOI 10.1016/j.amjmed.2015.02.013
   Jellinger PS, 2017, ENDOCR PRACT, V23, P479, DOI 10.4158/EP171764.GL
   Langsted A, 2011, J INTERN MED, V270, P65, DOI 10.1111/j.1365-2796.2010.02333.x
   Lohr MJF, 1990, CLIN PRACTICE GUIDEL
   Martin SS, 2013, JAMA-J AM MED ASSOC, V310, P2061, DOI 10.1001/jama.2013.280532
   Montalescot G, 2013, EUR HEART J, V34, P2949, DOI 10.1093/eurheartj/eht296
   Naghavi M, 2017, LANCET, V390, P1151, DOI 10.1016/S0140-6736(17)32152-9
   Nordestgaard BG, 2007, JAMA-J AM MED ASSOC, V298, P299, DOI 10.1001/jama.298.3.299
   Nordestgaard BG, 2017, J AM COLL CARDIOL, V70, P1637, DOI 10.1016/j.jacc.2017.08.006
   Nordestgaard BG, 2016, CLIN CHEM, V62, P930, DOI 10.1373/clinchem.2016.258897
   O'Gara PT, 2013, J AM COLL CARDIOL, V61, pE78, DOI [10.1016/j.jacc.2012.11.019, 10.1161/CIR.0b013e3182742cf6]
   Ochi M, 2013, CIRC J, V77, P1608, DOI 10.1253/circj.CJ-66-0066
   Ogawa H, 2013, CIRC J, V77, P231, DOI 10.1253/circj.CJ-66-0053
   Ou Y, 2011, OPHTHALMOLOGY, V118, P1017, DOI 10.1016/j.ophtha.2011.03.038
   Piepoli MF, 2016, EUR HEART J, V37, P2315, DOI 10.1093/eurheartj/ehw106
   Pokharel Y, 2016, PROG CARDIOVASC DIS, V59, P190, DOI 10.1016/j.pcad.2016.07.010
   Roffi M, 2016, EUR HEART J, V37, P267, DOI 10.1093/eurheartj/ehv320
   Roth GA, 2015, CIRCULATION, V132, P1270, DOI 10.1161/CIRCULATIONAHA.115.016021
   Roth GA, 2015, NEW ENGL J MED, V372, P1333, DOI 10.1056/NEJMoa1406656
   Sabatine MS, 2017, NEW ENGL J MED, V376, P1713, DOI [10.1056/NEJMoa1615664, 10.4997/JRCPE.2017.212]
   Sarwar N, 2007, CIRCULATION, V115, P450, DOI 10.1161/CIRCULATIONAHA.106.637793
   Sathiyakumar V, 2018, CIRCULATION, V137, P10, DOI 10.1161/CIRCULATIONAHA.117.030677
   Siering U, 2013, PLOS ONE, V8, DOI 10.1371/journal.pone.0082915
   Silverman MG, 2016, JAMA-J AM MED ASSOC, V316, P1289, DOI 10.1001/jama.2016.13985
   Smith SC, 2011, CIRCULATION, V124, P2458, DOI 10.1161/CIR.0b013e318235eb4d
   Sniderman AD, 2011, CIRC-CARDIOVASC QUAL, V4, P337, DOI 10.1161/CIRCOUTCOMES.110.959247
   STAMLER J, 1986, JAMA-J AM MED ASSOC, V256, P2823, DOI 10.1001/jama.256.20.2823
   Thanassoulis G, 2014, J AM HEART ASSOC, V3, DOI 10.1161/JAHA.113.000759
   Trustworthy IOMU, 2011, CLIN PRACTICE GUIDEL
   Virani SS, 2016, J CLIN LIPIDOL, V10, P497, DOI 10.1016/j.jacl.2015.11.002
   Yusuf S, 2004, LANCET, V364, P937, DOI 10.1016/S0140-6736(04)17018-9
   Zuiderent-Jerak T, 2012, BRIT MED J, V345, DOI 10.1136/bmj.e6702
NR 56
TC 4
Z9 4
U1 1
U2 4
PU AME PUBL CO
PI SHATIN
PA FLAT-RM C 16F, KINGS WING PLAZA 1, NO 3 KWAN ST, SHATIN, HONG KONG
   00000, PEOPLES R CHINA
SN 2072-1439
EI 2077-6624
J9 J THORAC DIS
JI J. Thorac. Dis.
PD AUG
PY 2019
VL 11
IS 8
BP 3534
EP +
DI 10.21037/jtd.2019.07.71
PG 14
WC Respiratory System
WE Science Citation Index Expanded (SCI-EXPANDED)
SC Respiratory System
GA IV2KC
UT WOS:000484105100054
PM 31559060
OA Green Published, gold
DA 2022-11-10
ER

PT J
AU Jorgensen, AB
   Frikke-Schmidt, R
   West, AS
   Grande, P
   Nordestgaard, BG
   Tybjaerg-Hansen, A
AF Jorgensen, Anders Berg
   Frikke-Schmidt, Ruth
   West, Anders Sode
   Grande, Peer
   Nordestgaard, Borge G.
   Tybjaerg-Hansen, Anne
TI Genetically elevated non-fasting triglycerides and calculated remnant
   cholesterol as causal risk factors for myocardial infarction
SO EUROPEAN HEART JOURNAL
LA English
DT Article
DE Genetics; Lipoproteins; Triglycerides; Remnant cholesterol; Myocardial
   infarction
ID HIGH-DENSITY-LIPOPROTEIN; ISCHEMIC-HEART-DISEASE;
   CORONARY-ARTERY-DISEASE; APOLIPOPROTEIN A5 GENE; CARDIOVASCULAR-DISEASE;
   PLASMA TRIGLYCERIDE; MENDELIAN RANDOMIZATION; HYPERLIPIDEMIC RABBITS;
   INTERMEDIATE DENSITY; RICH LIPOPROTEINS
AB Aims Elevated non-fasting triglycerides mark elevated levels of remnant cholesterol. Using a Mendelian randomization approach, we tested whether genetically increased remnant cholesterol in hypertriglyceridaemia due to genetic variation in the apolipoprotein A5 gene (APOA5) associates with an increased risk of myocardial infarction (MI).
   Methods and results We resequenced the core promoter and coding regions of APOA5 in individuals with the lowest 1% (n = 95) and highest 2% (n = 190) triglyceride levels in the Copenhagen City Heart Study (CCHS, n = 10 391). Genetic variants which differed in frequency between the two extreme triglyceride groups (c.-1131T > C, S19W, and c.*31C > T; P-value: 0.06 to < 0.001), thus suggesting an effect on triglyceride levels, were genotyped in the Copenhagen General Population Study (CGPS), the CCHS, and the Copenhagen Ischemic Heart Disease Study (CIHDS), comprising a total of 5705 MI cases and 54 408 controls. Genotype combinations of these common variants associated with increases in non-fasting triglycerides and calculated remnant cholesterol of, respectively, up to 68% (1.10 mmol/L) and 56% (0.40 mmol/L) (P < 0.001), and with a corresponding odds ratio for MI of 1.87 (95% confidence interval: 1.25-2.81). Using APOA5 genotypes in instrumental variable analysis, the observational hazard ratio for a doubling in non-fasting triglycerides was 1.57 (1.32-2.68) compared with a causal genetic odds ratio of 1.94 (1.40-1.85) (P for comparison = 0.28). For calculated remnant cholesterol, the corresponding values were 1.67(1.38-2.02) observational and 2.23(1.48-3.35) causal (P for comparison = 0.21).
   Conclusion These data are consistent with a causal association between elevated levels of remnant cholesterol in hypertriglyceridaemia and an increased risk of MI. Limitations include that remnants were not measured directly, and that APOA5 genetic variants may influence other lipoprotein parameters.
C1 [Jorgensen, Anders Berg; Frikke-Schmidt, Ruth; West, Anders Sode; Tybjaerg-Hansen, Anne] Copenhagen Univ Hosp, Rigshosp, Mol Genet Sect, Dept Clin Biochem KB3011, Copenhagen, Denmark.
   [Jorgensen, Anders Berg; Frikke-Schmidt, Ruth; West, Anders Sode; Grande, Peer; Nordestgaard, Borge G.; Tybjaerg-Hansen, Anne] Univ Copenhagen, Fac Hlth Sci, Copenhagen, Denmark.
   [Frikke-Schmidt, Ruth; Nordestgaard, Borge G.; Tybjaerg-Hansen, Anne] Copenhagen Univ Hosp, Herlev Hosp, Copenhagen Gen Populat Study, Copenhagen, Denmark.
   [Grande, Peer] Copenhagen Univ Hosp, Rigshosp, Dept Cardiol, Copenhagen, Denmark.
   [Nordestgaard, Borge G.] Copenhagen Univ Hosp, Herlev Hosp, Dept Clin Biochem, Copenhagen, Denmark.
   [Nordestgaard, Borge G.; Tybjaerg-Hansen, Anne] Copenhagen Univ Hosp, Frederiksberg Hosp, Copenhagen City Heart Study, Copenhagen, Denmark.
RP Tybjaerg-Hansen, A (corresponding author), Copenhagen Univ Hosp, Rigshosp, Mol Genet Sect, Dept Clin Biochem KB3011, Copenhagen, Denmark.
EM at-h@rh.regionh.dk
RI Nordestgaard, Borge Gronne/ABF-1310-2020
OI Frikke-Schmidt, Ruth/0000-0003-4084-5027; Nordestgaard,
   Borge/0000-0002-1954-7220
FU European Union, Sixth Framework Programme Priority
   (FP-2005-LIFESCIHEALTH-6) [037631]; Danish Medical Research Council;
   Danish Heart Foundation; Research Fund at Rigshospitalet; Copenhagen
   University Hospital; Chief Physician Johan Boserup and Lise Boserup's
   Fund; Ingeborg and Leo Dannin's Grant; Henry Hansen's and Wife's grant;
   COST Action Grant [BM0904]; Order of Odd Fellows
FX This work was supported by a Specific Targeted Research Project grant
   from the European Union, Sixth Framework Programme Priority
   (FP-2005-LIFESCIHEALTH-6), contract # 037631, The Danish Medical
   Research Council, The Danish Heart Foundation, The Research Fund at
   Rigshospitalet, Copenhagen University Hospital, Chief Physician Johan
   Boserup and Lise Boserup's Fund, Ingeborg and Leo Dannin's Grant, and
   Henry Hansen's and Wife's grant, COST Action Grant BM0904, and a grant
   from the Order of Odd Fellows. The study sponsors had no role in the
   conduct of the study, in the collection, management, analysis, or
   interpretation of data, or in the preparation, review, or approval of
   the manuscript.
CR Alpert JS, 2000, EUR HEART J, V21, P1502, DOI 10.1053/euhj.2000.2305
   Altman DG, 2003, BMJ-BRIT MED J, V326, P219, DOI 10.1136/bmj.326.7382.219
   Austin MA, 2000, CIRCULATION, V101, P2777, DOI 10.1161/01.CIR.101.24.2777
   Bansal S, 2007, JAMA-J AM MED ASSOC, V298, P309, DOI 10.1001/jama.298.3.309
   Barter P, 2011, ATHEROSCLEROSIS SUPP, V12, P267, DOI 10.1016/S1567-5688(11)70885-6
   Barter PJ, 2007, NEW ENGL J MED, V357, P2109, DOI 10.1056/NEJMoa0706628
   Benn M, 2010, J AM COLL CARDIOL, V55, P2833, DOI 10.1016/j.jacc.2010.02.044
   Chapman MJ, 2011, EUR HEART J, V32, P1345, DOI 10.1093/eurheartj/ehr112
   Clarke R, 1999, AM J EPIDEMIOL, V150, P341
   Cohen JC, 2006, NEW ENGL J MED, V354, P1264, DOI 10.1056/NEJMoa054013
   Dallongeville J, 2006, INT J CARDIOL, V106, P152, DOI 10.1016/j.ijcard.2004.10.065
   Di Angelantonio E, 2009, JAMA-J AM MED ASSOC, V302, P1993, DOI 10.1001/jama.2009.1619
   Frikke-Schmidt R, 2008, JAMA-J AM MED ASSOC, V299, P2524, DOI 10.1001/jama.299.21.2524
   GRIFFIN BA, 1994, ATHEROSCLEROSIS, V106, P241, DOI 10.1016/0021-9150(94)90129-5
   Haase CL, 2012, J CLIN ENDOCR METAB, V97, pE248, DOI 10.1210/jc.2011-1846
   Haase CL, 2010, J CLIN ENDOCR METAB, V95, pE500, DOI 10.1210/jc.2010-0450
   Jang Y, 2009, CLIN CHIM ACTA, V402, P83, DOI 10.1016/j.cca.2008.12.024
   Johannsen TH, 2009, J CLIN ENDOCR METAB, V94, P1264, DOI 10.1210/jc.2008-1342
   KASAMA T, 1987, ATHEROSCLEROSIS, V63, P263, DOI 10.1016/0021-9150(87)90130-4
   Kathiresan S, 2008, NAT GENET, V40, P189, DOI 10.1038/ng.75
   Khera AV, 2011, NEW ENGL J MED, V364, P127, DOI 10.1056/NEJMoa1001689
   Kolovou GD, 2005, CURR MED CHEM, V12, P1931, DOI 10.2174/0929867054546609
   Lai CQ, 2004, J LIPID RES, V45, P2096, DOI 10.1194/jlr.M400192-JLR200
   Lai CQ, 2003, J LIPID RES, V44, P2365, DOI 10.1194/jlr.M300251-JLR200
   Langsted A, 2011, J INTERN MED, V270, P65, DOI 10.1111/j.1365-2796.2010.02333.x
   Langsted A, 2008, CIRCULATION, V118, P2047, DOI 10.1161/CIRCULATIONAHA.108.804146
   Lawlor DA, 2008, STAT MED, V27, P1133, DOI 10.1002/sim.3034
   Lee KWJ, 2004, ATHEROSCLEROSIS, V176, P165, DOI 10.1016/j.atherosclerosis.2004.04.024
   Liu HK, 2005, METABOLISM, V54, P568, DOI 10.1016/j.metabol.2004.11.009
   Mahley R., 2001, METABOLIC MOL BASES, P2835
   Martinelli N, 2007, ATHEROSCLEROSIS, V191, P409, DOI 10.1016/j.atherosclerosis.2006.04.009
   Merkel M, 2005, J BIOL CHEM, V280, P21553, DOI 10.1074/jbc.M411412200
   Miller M, 2011, CIRCULATION, V123, P2292, DOI 10.1161/CIR.0b013e3182160726
   Nakajima K, 2009, CLIN CHIM ACTA, V404, P124, DOI 10.1016/j.cca.2009.03.051
   NESTEL PJ, 1982, NEW ENGL J MED, V307, P329, DOI 10.1056/NEJM198208053070601
   Nilsson SK, 2007, BIOCHEMISTRY-US, V46, P3896, DOI 10.1021/bi7000533
   NORDESTGAARD BG, 1992, ARTERIOSCLER THROMB, V12, P6, DOI 10.1161/01.ATV.12.1.6
   NORDESTGAARD BG, 1995, ARTERIOSCL THROM VAS, V15, P534, DOI 10.1161/01.ATV.15.4.534
   Nordestgaard BG, 2007, JAMA-J AM MED ASSOC, V298, P299, DOI 10.1001/jama.298.3.299
   Nordestgaard BG, 2011, CURR OPIN LIPIDOL, V22, P113, DOI 10.1097/MOL.0b013e32834477d2
   Nordestgaard G, 2009, CURR DRUG TARGETS, V10, P328, DOI 10.2174/138945009787846434
   Oliva CP, 2008, J INTERN MED, V263, P450, DOI 10.1111/j.1365-2796.2007.01912.x
   Pennacchio LA, 2001, SCIENCE, V294, P169, DOI 10.1126/science.1064852
   Santos RD, 2008, J LIPID RES, V49, P349, DOI 10.1194/jlr.M700362-JLR200
   Sarwar N, 2010, LANCET, V375, P1634, DOI 10.1016/S0140-6736(10)60545-4
   Schaap FG, 2004, J BIOL CHEM, V279, P27941, DOI 10.1074/jbc.M403240200
   SHAIKH M, 1991, ARTERIOSCLER THROMB, V11, P569, DOI 10.1161/01.ATV.11.3.569
   Szalai C, 2004, ATHEROSCLEROSIS, V173, P109, DOI 10.1016/j.atherosclerosis.2003.12.003
   Talmud PJ, 2004, J LIPID RES, V45, P750, DOI 10.1194/jlr.M300458-JLR200
   Teslovich TM, 2010, NATURE, V466, P707, DOI 10.1038/nature09270
   Thygesen K, 2007, EUR HEART J, V28, P2525
   Vaessen SFC, 2006, J LIPID RES, V47, P2064, DOI 10.1194/jlr.M600233-JLR200
   Varbo A, 2011, ANN NEUROL, V69, P628, DOI 10.1002/ana.22384
   Voight BF, 2012, LANCET, V380, P572, DOI 10.1016/S0140-6736(12)60312-2
   Wittrup HH, 1999, ARTERIOSCL THROM VAS, V19, P1535, DOI 10.1161/01.ATV.19.6.1535
   Wittrup HH, 1997, J CLIN INVEST, V99, P1606, DOI 10.1172/JCI119323
   Wittrup HH, 2002, ATHEROSCLEROSIS, V165, P119, DOI 10.1016/S0021-9150(02)00183-1
   ZILVERSMIT DB, 1979, CIRCULATION, V60, P473, DOI 10.1161/01.CIR.60.3.473
NR 58
TC 257
Z9 275
U1 3
U2 16
PU OXFORD UNIV PRESS
PI OXFORD
PA GREAT CLARENDON ST, OXFORD OX2 6DP, ENGLAND
SN 0195-668X
EI 1522-9645
J9 EUR HEART J
JI Eur. Heart J.
PD JUN
PY 2013
VL 34
IS 24
BP 1826
EP +
DI 10.1093/eurheartj/ehs431
PG 10
WC Cardiac & Cardiovascular Systems
WE Science Citation Index Expanded (SCI-EXPANDED)
SC Cardiovascular System & Cardiology
GA 173CC
UT WOS:000321054700017
PM 23248205
OA Bronze
DA 2022-11-10
ER

PT J
AU Hedengran, A
   Szecsi, PB
   Dyerberg, J
   Harris, WS
   Stender, S
AF Hedengran, Anne
   Szecsi, Pal B.
   Dyerberg, Jorn
   Harris, William S.
   Stender, Steen
TI n-3 PUFA Esterified to Glycerol or as Ethyl Esters Reduce Non-Fasting
   Plasma Triacylglycerol in Subjects with Hypertriglyceridemia: A
   Randomized Trial
SO LIPIDS
LA English
DT Article
DE Non-fasting; Triacylglycerols; n-3 Polyunsaturated fatty acid; Omega-3
   ethyl ester; Omega-3 acylglycerol; Docosahexaenoic acids;
   Eicosapentaenoic acid; Lipoprotein-associated phospholipase A2; Heart
   rate
ID CORONARY-HEART-DISEASE; FISH-OIL SUPPLEMENTATION; DIETARY FATTY-ACIDS;
   CARDIOVASCULAR-DISEASE; PHOSPHOLIPASE A(2); SERUM-LIPIDS;
   OMEGA-3-FATTY-ACID SUPPLEMENTATION; MYOCARDIAL-INFARCTION;
   BLOOD-PRESSURE; OMEGA-3 INDEX
AB To date, treatment of hypertriglyceridemia with long-chain n-3 polyunsaturated fatty acids (n-3 PUFA) has been investigated solely in fasting and postprandial subjects. However, non-fasting triacylglycerols are more strongly associated with risk of cardiovascular disease. The objective of this study was to investigate the effect of long-chain n-3 PUFA on non-fasting triacylglycerol levels and to compare the effects of n-3 PUFA formulated as acylglycerol (AG-PUFA) or ethyl esters (EE-PUFA). The study was a double-blinded randomized placebo-controlled interventional trial, and included 120 subjects with non-fasting plasma triacylglycerol levels of 1.7-5.65 mmol/L (150-500 mg/dL). The participants received approximately 3 g/day of AG-PUFA, EE-PUFA, or placebo for a period of eight weeks. The levels of non-fasting plasma triacylglycerols decreased 28 % in the AG-PUFA group and 22 % in the EE-PUFA group (P < 0.001 vs. placebo), with no significant difference between the two groups. The triacylglycerol lowering effect was evident after four weeks, and was inversely correlated with the omega-3 index (EPA + DHA content in erythrocyte membranes). The omega-3 index increased 63.2 % in the AG-PUFA group and 58.5 % in the EE-PUFA group (P < 0.001). Overall, the heart rate in the AG-PUFA group decreased by three beats per minute (P = 0.045). High-density lipoprotein (HDL) cholesterol increased in the AG-PUFA group (P < 0.001). Neither total nor non-HDL cholesterol changed in any group. Lipoprotein-associated phospholipase A2 (LpPLA2) decreased in the EE-PUFA group (P = 0.001). No serious adverse events were observed. Supplementation with long-chain n-3 PUFA lowered non-fasting triacylglycerol levels, suggestive of a reduction in cardiovascular risk. Regardless of the different effects on heart rate, HDL, and LpPLA2 that were observed, compared to placebo, AG-PUFA, and EE-PUFA are equally effective in reducing non-fasting triacylglycerol levels.
C1 [Hedengran, Anne; Szecsi, Pal B.; Dyerberg, Jorn; Stender, Steen] Copenhagen Univ Hosp Gentofte, Dept Clin Biochem, DK-2900 Hellerup, Denmark.
   [Harris, William S.] Hlth Diagnost Lab Inc, Richmond, VA USA.
RP Hedengran, A (corresponding author), Copenhagen Univ Hosp Gentofte, Dept Clin Biochem, Niels Andersensvej 65, DK-2900 Hellerup, Denmark.
EM anne.hedengran.nedergaard.02@regionh.dk
RI Harris, William Stephen/T-1674-2019
OI Harris, William Stephen/0000-0003-3042-9353; stender,
   steen/0000-0003-1037-1158; Hedengran, Anne/0000-0002-7556-4658; Szecsi,
   Pal/0000-0003-3446-0411
FU Marine Ingredients (Mt. Bethel, PA, USA); Department of Clinical
   Biochemistry, Copenhagen University Hospital Gentofte (Hellerup,
   Denmark)
FX This study was funded by Marine Ingredients (Mt. Bethel, PA, USA) and
   the Department of Clinical Biochemistry, Copenhagen University Hospital
   Gentofte (Hellerup, Denmark). Some laboratory testing was donated by
   Health Diagnostic Laboratory, Inc. (Richmond, VA, USA). We are indebted
   to participants in the study for their collaboration. We thank Tove
   Brink-Kjaer for her help in carrying out the study. The authors'
   responsibilities were as follows: JD and SS for the concept, design, and
   implementation of the project; AH and PBS for data collection,
   interpretation of data, and statistical analysis; WSH and PBS for
   supervision of the laboratory analysis; and AH for the drafting of the
   manuscript. All authors read and approved the manuscript. SS has primary
   responsibility for the final content. Marine Ingredients, Mt. Bethel,
   PA, USA, provided reagents, materials, and study medication. Some
   laboratory testing was donated by the Department of Clinical
   Biochemistry, Copenhagen University Hospital Gentofte and Health
   Diagnostic Laboratory, Inc.
CR Armand M, 2007, CURR OPIN CLIN NUTR, V10, P156, DOI 10.1097/MCO.0b013e3280177687
   Balk EM, 2006, ATHEROSCLEROSIS, V189, P19, DOI 10.1016/j.atherosclerosis.2006.02.012
   BANG HO, 1972, ACTA MED SCAND, V192, P85
   BANG HO, 1976, ACTA MED SCAND, V200, P69
   CARLIER H, 1991, REPROD NUTR DEV, V31, P475, DOI 10.1051/rnd:19910501
   Cooney MT, 2010, AM HEART J, V159, P612, DOI 10.1016/j.ahj.2009.12.029
   CRIQUI MH, 1993, NEW ENGL J MED, V328, P1220, DOI 10.1056/NEJM199304293281702
   Dangardt F, 2010, ATHEROSCLEROSIS, V212, P580, DOI 10.1016/j.atherosclerosis.2010.06.046
   Dyerberg J, 2010, PROSTAG LEUKOTR ESS, V83, P137, DOI 10.1016/j.plefa.2010.06.007
   DYERBERG J, 1979, LANCET, V2, P433, DOI 10.1016/S0140-6736(79)91490-9
   DYERBERG J, 1975, AM J CLIN NUTR, V28, P958, DOI 10.1093/ajcn/28.9.958
   Gajos G, 2014, NUTR METAB CARDIOVAS, V24, P434, DOI 10.1016/j.numecd.2013.09.011
   Geelen A, 2005, AM J CLIN NUTR, V81, P416
   Geleijnse JM, 2002, J HYPERTENS, V20, P1493, DOI 10.1097/00004872-200208000-00010
   Grundy SM, 2002, CIRCULATION, V106, P3143, DOI 10.1161/circ.106.25.3143
   Harris WS, 2008, AM J CLIN NUTR, V87, p1997S, DOI 10.1093/ajcn/87.6.1997S
   HARRIS WS, 1988, J LIPID RES, V29, P1451
   HARRIS WS, 1989, J LIPID RES, V30, P785
   Jacobson TA, 2008, AM J CLIN NUTR, V87, p1981S, DOI 10.1093/ajcn/87.6.1981S
   Katan MB, 1997, J LIPID RES, V38, P2012
   Kris-Etherton PM, 2002, CIRCULATION, V106, P2747, DOI 10.1161/01.CIR.0000038493.65177.94
   Laidlaw M, 2014, LIPIDS HEALTH DIS, V13, DOI 10.1186/1476-511X-13-99
   Lewington S, 2007, LANCET, V370, P1829, DOI 10.1016/S0140-6736(07)61778-4
   Mensink RP, 2003, AM J CLIN NUTR, V77, P1146, DOI 10.1093/ajcn/77.5.1146
   Metcalf RG, 2007, AM J CLIN NUTR, V85, P1222, DOI 10.1093/ajcn/85.5.1222
   Meyer BJ, 2007, LIPIDS, V42, P109, DOI 10.1007/s11745-006-3014-4
   Mori TA, 2000, AM J CLIN NUTR, V71, P1085
   Mozaffarian D, 2005, CIRCULATION, V112, P1945, DOI 10.1161/CIRCULATIONAHA.105.556886
   Nelson TL, 2011, EUR J NUTR, V50, P185, DOI 10.1007/s00394-010-0126-7
   Neubronner J, 2011, EUR J CLIN NUTR, V65, P247, DOI 10.1038/ejcn.2010.239
   Nordestgaard BG, 2007, JAMA-J AM MED ASSOC, V298, P299, DOI 10.1001/jama.298.3.299
   Offman E, 2013, VASC HEALTH RISK MAN, V9, P563, DOI 10.2147/VHRM.S50464
   Opinion of Steering Committee of the Norwegian Scientific Committee for Food Safety, 2011, DESCR PROC VAL CHAIN, P1
   Pedersen MW, 2009, EUR J NUTR, V48, P1, DOI 10.1007/s00394-008-0758-z
   REIS GJ, 1990, AM J CARDIOL, V66, P1171, DOI 10.1016/0002-9149(90)91093-L
   Rizos EC, 2012, JAMA-J AM MED ASSOC, V308, P1024, DOI 10.1001/2012.jama.11374
   Sarwar N, 2007, CIRCULATION, V115, P450, DOI 10.1161/CIRCULATIONAHA.106.637793
   SCHMIDT EB, 1993, ATHEROSCLEROSIS, V103, P107, DOI 10.1016/0021-9150(93)90254-R
   SCHMIDT EB, 1992, ANN NUTR METAB, V36, P283, DOI 10.1159/000177731
   Schuchardt JP, 2011, PROSTAG LEUKOTR ESS, V85, P381, DOI 10.1016/j.plefa.2011.07.006
   Schuchardt JP, 2014, PROSTAG LEUKOTR ESS, V91, P129, DOI 10.1016/j.plefa.2014.07.014
   Schuchardt JP, 2013, PROSTAG LEUKOTR ESS, V89, P1, DOI 10.1016/j.plefa.2013.03.010
   STENSVOLD I, 1993, BMJ-BRIT MED J, V307, P1318, DOI 10.1136/bmj.307.6915.1318
   Thompson A, 2010, LANCET, V375, P1536, DOI 10.1016/S0140-6736(10)60319-4
   Thomsen M, 2014, CLIN CHEM, V60, P737, DOI 10.1373/clinchem.2013.219881
   Wachira JK, 2014, BRIT J NUTR, V111, P1652, DOI 10.1017/S000711451300425X
   Walldius G, 2004, J INTERN MED, V255, P188, DOI 10.1046/j.1365-2796.2003.01276.x
   WHO, 2009, GLOB HLTH RISKS MORT
   Woodward M, 2012, EUR J PREV CARDIOL
   YANG LY, 1990, J LIPID RES, V31, P137
   Yusuf S, 2004, LANCET, V364, P937, DOI 10.1016/S0140-6736(04)17018-9
NR 51
TC 20
Z9 20
U1 0
U2 19
PU WILEY
PI HOBOKEN
PA 111 RIVER ST, HOBOKEN 07030-5774, NJ USA
SN 0024-4201
EI 1558-9307
J9 LIPIDS
JI Lipids
PD FEB
PY 2015
VL 50
IS 2
BP 165
EP 175
DI 10.1007/s11745-014-3968-6
PG 11
WC Biochemistry & Molecular Biology; Nutrition & Dietetics
WE Science Citation Index Expanded (SCI-EXPANDED)
SC Biochemistry & Molecular Biology; Nutrition & Dietetics
GA AZ8CO
UT WOS:000348442700005
PM 25403919
DA 2022-11-10
ER

PT J
AU Miura, Y
   Suzuki, Y
   Kanamaru, H
   Shiba, M
   Yasuda, R
   Toma, N
   Suzuki, H
AF Miura, Yoichi
   Suzuki, Yume
   Kanamaru, Hideki
   Shiba, Masato
   Yasuda, Ryuta
   Toma, Naoki
   Suzuki, Hidenori
TI Higher Non-fasting Serum Triglyceride Preceding the Carotid Stenosis
   Progression
SO NEUROLOGIA MEDICO-CHIRURGICA
LA English
DT Article
DE carotid artery stenosis; low-density lipoprotein cholesterol;
   non-fasting; risk factor; triglyceride
ID INTIMA-MEDIA THICKNESS; LOW-DENSITY; RISK; ATHEROSCLEROSIS;
   LIPOPROTEINS; PLASMA; DISEASE; EVENTS
AB The present study was conducted to investigate whether non-fasting serum triglyceride (TG) levels can be used to assess a risk for the progression of carotid artery stenosis. This was a single-center retrospective study. Consecutive 96 patients with >= 50% stenosis of at least unilateral cervical internal carotid artery and normal fasting serum low-density lipoprotein cholesterol (LDL-C) levels of >= 140 mg/dL were followed up for at least 1 year (mean, 3.1 years), and clinical variables were compared between patients with and without carotid stenosis progression (>= 10% increases in the degree on ultrasonography). Carotid stenosis progression was shown in 21 patients, associated with less frequent treatment with calcium channel blockers (CCBs), higher non-fasting TG and glucose levels. In carotid artery-based analyses including <50% stenosis side, stenosis progression was shown in 23 of 121 arteries except for those with complete occlusion and less than 1-year follow-up period because of carotid artery stenting (CAS) or carotid endarterectomy (CEA). Stenosis progression was more frequently observed in symptomatic and/or radiation-induced lesions, and was also accompanied with less frequent treatment with CCBs, higher non-fasting TG and glucose levels in carotid artery-based analyses. The receiver operating characteristic (ROC) curve analyses revealed that a cutoff value of non-fasting TG to discriminate carotid stenosis progression was 169.5 mg/dL for carotid arteries with the baseline stenosis of <50%, and 154.5mg/dL for those of >= 50%. Non-fasting TG level was an independent risk factor of carotid stenosis progression, and more strict control of non-fasting TG may be necessary for higher degree of carotid artery stenosis.
C1 [Miura, Yoichi; Suzuki, Yume; Kanamaru, Hideki; Shiba, Masato; Yasuda, Ryuta; Toma, Naoki; Suzuki, Hidenori] Mie Univ, Dept Neurosurg, Grad Sch Med, 2-174 Edobashi, Tsu, Mie 5148507, Japan.
RP Suzuki, H (corresponding author), Mie Univ, Dept Neurosurg, Grad Sch Med, 2-174 Edobashi, Tsu, Mie 5148507, Japan.
EM mie1192suzuki@gmail.com
OI Kanamaru, Hideki/0000-0001-8102-4642
FU JSPS KAKENHI [JP20K09346]
FX This study was supported partially by JSPS KAKENHI Grant Number
   JP20K09346 (to HS).
CR Bansal S, 2007, JAMA-J AM MED ASSOC, V298, P309, DOI 10.1001/jama.298.3.309
   Esposito K, 2004, CIRCULATION, V110, P214, DOI 10.1161/01.CIR.0000134501.57864.66
   Freiberg JJ, 2008, JAMA-J AM MED ASSOC, V300, P2142, DOI 10.1001/jama.2008.621
   Hennuyer N, 2016, ATHEROSCLEROSIS, V249, P200, DOI 10.1016/j.atherosclerosis.2016.03.003
   Hu YM, 2010, ATHEROSCLEROSIS, V210, P302, DOI 10.1016/j.atherosclerosis.2009.11.015
   Kitagami M, 2017, J STROKE CEREBROVASC, V26, P1793, DOI 10.1016/j.jstrokecerebrovasdis.2017.04.010
   Kolovou GD, 2005, CURR MED CHEM, V12, P1931, DOI 10.2174/0929867054546609
   Langsted A, 2011, CLIN CHEM, V57, P482, DOI 10.1373/clinchem.2010.157164
   Lehti S, 2018, AM J PATHOL, V188, P525, DOI 10.1016/j.ajpath.2017.09.019
   Miura Y., 2019, VESSEL PLUS, V3, P1, DOI [10.20517/2574-1209.2018.69, DOI 10.20517/2574-1209.2018.69]
   Moerman AM, 2021, J LIPID RES, V62, DOI 10.1194/jlr.RA120000974
   NICE clinical guideline CG181, 2014, LIP MOD CARD RISK AS
   NORDESTGAARD BG, 1992, ARTERIOSCLER THROMB, V12, P6, DOI 10.1161/01.ATV.12.1.6
   Nordestgaard BG, 2007, JAMA-J AM MED ASSOC, V298, P299, DOI 10.1001/jama.298.3.299
   Nordestgaard BG, 2016, EUR HEART J, V37, P1944, DOI 10.1093/eurheartj/ehw152
   PATSCH JR, 1992, ARTERIOSCLER THROMB, V12, P1336, DOI 10.1161/01.ATV.12.11.1336
   Peng J, 2017, LIPIDS HEALTH DIS, V16, DOI 10.1186/s12944-017-0625-0
   SHAIKH M, 1991, ARTERIOSCLER THROMB, V11, P569, DOI 10.1161/01.ATV.11.3.569
   Tanemura H, 2013, STROKE, V44, P105, DOI 10.1161/STROKEAHA.112.663138
   Vouillarmet J, 2016, J DIABETES COMPLICAT, V30, P638, DOI 10.1016/j.jdiacomp.2016.01.022
   Wang JG, 2006, STROKE, V37, P1933, DOI 10.1161/01.STR.0000227223.90239.13
   Wang LM, 2009, J LIPID RES, V50, P204, DOI 10.1194/jlr.M700505-JLR200
   Welty FK, 2013, CURR CARDIOL REP, V15, DOI 10.1007/s11886-013-0400-4
   ZILVERSMIT DB, 1979, CIRCULATION, V60, P473, DOI 10.1161/01.CIR.60.3.473
NR 24
TC 3
Z9 3
U1 1
U2 2
PU JAPAN NEUROSURGICAL SOC
PI TOKYO
PA 5-25-16 HONGO, BUNKYO-KU, TOKYO, 113-0033, JAPAN
SN 0470-8105
EI 1349-8029
J9 NEUROL MED-CHIR
JI Neurol. Med.-Chir.
PD JUL
PY 2021
VL 61
IS 7
BP 422
EP 432
DI 10.2176/nmc.oa.2020-0430
PG 11
WC Clinical Neurology; Surgery
WE Science Citation Index Expanded (SCI-EXPANDED)
SC Neurosciences & Neurology; Surgery
GA TI4WX
UT WOS:000672804200005
PM 34078829
OA Green Published, gold
DA 2022-11-10
ER

PT J
AU Nakajima, K
   Tokita, Y
   Sakamaki, K
   Shimomura, Y
   Kobayashi, J
   Kamachi, K
   Tanaka, A
   Stanhope, KL
   Havel, PJ
   Wang, T
   Machida, T
   Murakami, M
AF Nakajima, Katsuyuld
   Tokita, Yoshiharu
   Sakamaki, Koji
   Shimomura, Younosuke
   Kobayashi, Junji
   Kamachi, Keiko
   Tanaka, Akira
   Stanhope, Kimber L.
   Havel, Peter J.
   Wang, Tao
   Machida, Tetsuo
   Murakami, Masami
TI Triglyceride content in remnant lipoproteins is significantly increased
   after food intake and is associated with plasma lipoprotein lipase
SO CLINICA CHIMICA ACTA
LA English
DT Article
DE Triglycerides (TG); Remnant lipoproteins (RLP); RLP-TG; RLP-C;
   Lipoprotein lipase (LPL); Hepatic triglyceride lipase (HTGL); Fasting
   and postprandial plasma; Food intake (fat load)
ID HIGH-FAT MEAL; RICH LIPOPROTEINS; PARTICLE-CHOLESTEROL; POSTPRANDIAL
   LIPOPROTEINS; NONFASTING TRIGLYCERIDES; APOLIPOPROTEIN-B;
   RLP-CHOLESTEROL; HEART-DISEASE; BLOOD-PLASMA; RISK-FACTOR
AB Background: Previous large population studies reported that non-fasting plasma triglyceride (TG) reflect a higher risk for cardiovascular disease than TG in the fasting plasma. This is suggestive of the presence of higher concentration of remnant lipoproteins (RIP) in postprandial plasma.
   Methods: TG and RLP-TG together with other lipids, lipoproteins and lipoprotein lipase (LPL) in both fasting and postprandial plasma were determined in generally healthy volunteers and in patients with coronary artery disease (CAD) after consuming a fat load or a more typical moderate meal.
   Results: RLP-TG/TG ratio (concentration) and RLP-TG/RLP-C ratio (particle size) were significantly increased in the postprandial plasma of both healthy controls and CAD patients compared with those in fasting plasma. LPL/RLP-TG ratio demonstrated the interaction correlation between RLP concentration and LPL activity The increased RLP-TG after fat consumption contributed to approximately 90% of the increased plasma TG, while approximately 60% after a typical meal. Plasma LPL in postprandial plasma was not significantly altered after either type of meal.
   Conclusions: Concentrations of RLP-TG found in the TG along with its particle size are significantly increased in postprandial plasma compared with fasting plasma. Therefore, non-fasting TG determination better reflects the presence of higher RLP concentrations in plasma. (C) 2016 The Authors. Published by Elsevier B.V.
C1 [Nakajima, Katsuyuld; Machida, Tetsuo; Murakami, Masami] Gunma Univ, Dept Clin Lab Med, Grad Sch Med, 3-39-15 Showa Machi, Maebashi, Gunma, Japan.
   [Tokita, Yoshiharu] Gunma Univ, Dept Lab Sci, Grad Sch Med, Maebashi, Gunma, Japan.
   [Nakajima, Katsuyuld; Sakamaki, Koji; Shimomura, Younosuke] Hidaka Hosp, Takasaki, Gunma, Japan.
   [Nakajima, Katsuyuld; Kobayashi, Junji] Kanazawa Med Univ, Gen Internal Med, Kanazawa, Ishikawa, Japan.
   [Nakajima, Katsuyuld; Tanaka, Akira] Kagawa Nutr Univ, Lab Clin Nutr & Med, Tokyo, Japan.
   [Nakajima, Katsuyuld; Stanhope, Kimber L.; Havel, Peter J.] Univ Calif Davis, Sch Vet Med, Dept Mol Biosci, Davis, CA 95616 USA.
   [Nakajima, Katsuyuld; Stanhope, Kimber L.; Havel, Peter J.] Univ Calif Davis, Dept Nutr, Davis, CA 95616 USA.
   [Wang, Tao] Otsuka Pharmaceut Dev & Commercializat Inc, Princeton, NJ USA.
RP Nakajima, K (corresponding author), Gunma Univ, Dept Clin Lab Med, Grad Sch Med, 3-39-15 Showa Machi, Maebashi, Gunma, Japan.
EM nakajimak05@ybb.ne.jp
RI Tokita, Yoshiharu/N-6782-2019; Tokita, Yoshihara/O-5235-2018
OI Tokita, Yoshiharu/0000-0002-5274-6379; Tokita,
   Yoshihara/0000-0002-5274-6379; Nakajima, Katsuyuki/0000-0002-0896-8070;
   Havel, Peter/0000-0003-3652-8301
FU Ministry of Education, Culture, Sports, Sciences and Technology of Japan
   [26460640]; NIH; National Center for Research Resources (NCRR) [UL1
   RR024146]; NIH Roadmap for Medical Research, National Institutes of
   Health (NIH)/National Heart, Lung and Blood Institute; Building
   Interdisciplinary Research Careers in Women's Health award - National
   Institute of Child Health and Human Development, Office of Research on
   Women's Health, Office of Dietary Supplements; National Institute of
   Aging;  [15K08627]; Grants-in-Aid for Scientific Research [15K08627]
   Funding Source: KAKEN
FX This work was supported in part by a Grant-in-Aid for General Scientific
   Research from the Ministry of Education, Culture, Sports, Sciences and
   Technology of Japan (26460640). JK is partly supported by Grand in-Aid
   for scientific research (C) (15K08627). The studies performed at the
   University of California Davis were supported by NIH. The project also
   received support from the National Center for Research Resources (NCRR)
   (UL1 RR024146), a component of the National Institutes of Health (NIH),
   and NIH Roadmap for Medical Research, National Institutes of Health
   (NIH)/National Heart, Lung and Blood Institute. Dr. Stanhope was
   supported by a Building Interdisciplinary Research Careers in Women's
   Health award funded by the National Institute of Child Health and Human
   Development, Office of Research on Women's Health, Office of Dietary
   Supplements, and the National Institute of Aging. The authors also
   acknowledge the expert analytical assistance of Teresa Tonjes, the
   assistance of the nursing staff and the Clinical Research Center and the
   subjects who participated in the study.
CR Ai M, 2001, J AM COLL CARDIOL, V38, P1628, DOI 10.1016/S0735-1097(01)01611-4
   Bansal S, 2007, JAMA-J AM MED ASSOC, V298, P309, DOI 10.1001/jama.298.3.309
   BEISIEGEL U, 1991, P NATL ACAD SCI USA, V88, P8342, DOI 10.1073/pnas.88.19.8342
   CAMPOS E, 1992, J LIPID RES, V33, P369
   Cohn JS, 1999, ARTERIOSCL THROM VAS, V19, P2474, DOI 10.1161/01.ATV.19.10.2474
   COHN JS, 1993, J LIPID RES, V34, P2033
   FELTS JM, 1975, BIOCHEM BIOPH RES CO, V66, P1467, DOI 10.1016/0006-291X(75)90524-0
   Harano Y, 2006, ENDOCR J, V53, P173, DOI 10.1507/endocrj.53.173
   Havel Richard J., 1994, Current Opinion in Lipidology, V5, P102, DOI 10.1097/00041433-199404000-00006
   HAVEL RJ, 1955, J CLIN INVEST, V34, P1345, DOI 10.1172/JCI103182
   Imagawa M, 2012, CLIN CHIM ACTA, V413, P441, DOI 10.1016/j.cca.2011.10.033
   Imamura S, 2008, J LIPID RES, V49, P1431, DOI 10.1194/jlr.M700528-JLR200
   Ishiyama N, 2017, CLIN CHIM ACTA, V464, P204, DOI 10.1016/j.cca.2016.11.035
   Iso H, 2001, AM J EPIDEMIOL, V153, P490, DOI 10.1093/aje/153.5.490
   Ito Y, 2011, CLIN CHEM, V57, P57, DOI 10.1373/clinchem.2010.149559
   Karpe F, 1999, J INTERN MED, V246, P341, DOI 10.1046/j.1365-2796.1999.00548.x
   KARPE F, 1993, J CLIN INVEST, V91, P748, DOI 10.1172/JCI116293
   Kolovou GD, 2005, CURR MED CHEM, V12, P1931, DOI 10.2174/0929867054546609
   Leary ET, 1998, CLIN CHEM, V44, P2490
   Machida T, 2015, CLIN CHIM ACTA, V442, P130, DOI 10.1016/j.cca.2015.01.016
   Marcoux C, 2000, J LIPID RES, V41, P1428
   McNamara JR, 1998, CLIN CHEM, V44, P1224
   McNamara JR, 2001, ATHEROSCLEROSIS, V154, P229, DOI 10.1016/S0021-9150(00)00484-6
   MIFFLIN MD, 1990, AM J CLIN NUTR, V51, P241, DOI 10.1093/ajcn/51.2.241
   Miyashita K, 2013, CLIN CHIM ACTA, V424, P201, DOI 10.1016/j.cca.2013.06.016
   NAKAJIMA K, 1993, CLIN CHIM ACTA, V223, P53, DOI 10.1016/0009-8981(93)90062-9
   Nakajima K, 1996, J CLIN LIGAND ASSAY, V19, P177
   Nakajima K, 2006, CLIN CHIM ACTA, V367, P36, DOI 10.1016/j.cca.2005.12.013
   Nakajima K, 2014, ADV CLIN CHEM, V64, P117, DOI 10.1016/B978-0-12-800263-6.00003-3
   Nakajima K, 2012, CLIN CHIM ACTA, V413, P1077, DOI 10.1016/j.cca.2012.02.026
   Nakajima K, 2009, CLIN CHIM ACTA, V404, P124, DOI 10.1016/j.cca.2009.03.051
   Nakano T, 2011, ANN CLIN BIOCHEM, V48, P57, DOI 10.1258/acb.2010.010193
   Nakano T, 2011, CLIN CHIM ACTA, V412, P71, DOI 10.1016/j.cca.2010.09.040
   Nordestgaard BG, 2007, JAMA-J AM MED ASSOC, V298, P299, DOI 10.1001/jama.298.3.299
   NYKJAER A, 1993, J BIOL CHEM, V268, P15048
   Okazaki M, 2000, CLIN CHIM ACTA, V296, P135, DOI 10.1016/S0009-8981(00)00213-8
   Ooi TC, 2001, J CLIN ENDOCR METAB, V86, P3134, DOI 10.1210/jc.86.7.3134
   RIFAI N, 1990, ANN CLIN BIOCHEM, V27, P489, DOI 10.1177/000456329002700512
   Sato K, 2016, CLIN CHIM ACTA, V461, P114, DOI 10.1016/j.cca.2016.06.020
   Schaefer EJ, 2002, DIABETES CARE, V25, P989, DOI 10.2337/diacare.25.6.989
   SCHNEEMAN BO, 1993, P NATL ACAD SCI USA, V90, P2069, DOI 10.1073/pnas.90.5.2069
   Shirakawa T, 2015, CLIN CHIM ACTA, V440, P123, DOI 10.1016/j.cca.2014.10.029
   Shirakawa T, 2015, CLIN CHIM ACTA, V440, P193, DOI 10.1016/j.cca.2014.07.020
   Stanhope KL, 2011, J CLIN ENDOCR METAB, V96, pE1596, DOI 10.1210/jc.2011-1251
   SYVANNE M, 1994, J LIPID RES, V35, P15
   Tanaka A, 1998, CLIN CHIM ACTA, V275, P43, DOI 10.1016/S0009-8981(98)00073-4
   Varbo A, 2013, J AM COLL CARDIOL, V61, P427, DOI 10.1016/j.jacc.2012.08.1026
   Wojczynski MK, 2011, LIPIDS HEALTH DIS, V10, DOI 10.1186/1476-511X-10-181
   Zheng CY, 2006, ARTERIOSCL THROM VAS, V26, P891, DOI 10.1161/01.ATV.0000203512.01007.3d
   ZILVERSMIT DB, 1979, CIRCULATION, V60, P473, DOI 10.1161/01.CIR.60.3.473
NR 50
TC 11
Z9 11
U1 0
U2 2
PU ELSEVIER
PI AMSTERDAM
PA RADARWEG 29, 1043 NX AMSTERDAM, NETHERLANDS
SN 0009-8981
EI 1873-3492
J9 CLIN CHIM ACTA
JI Clin. Chim. Acta
PD FEB
PY 2017
VL 465
BP 45
EP 52
DI 10.1016/j.cca.2016.12.011
PG 8
WC Medical Laboratory Technology
WE Science Citation Index Expanded (SCI-EXPANDED)
SC Medical Laboratory Technology
GA EM3MK
UT WOS:000395219100009
PM 27986550
OA hybrid, Green Published
DA 2022-11-10
ER

PT J
AU Hermans, MP
   Ahn, SA
   Rousseau, MF
AF Hermans, Michel P.
   Ahn, Sylvie A.
   Rousseau, Michel F.
TI Novel unbiased equations to calculate triglyceride-rich lipoprotein
   cholesterol from routine non-fasting lipids
SO CARDIOVASCULAR DIABETOLOGY
LA English
DT Article
DE Remnant cholesterol; Triglycerides; Non-fasting; Chylomicrons;
   Lipoprotein; Diabetes; Atherogenic dyslipidemia
ID RESIDUAL VASCULAR RISK; CELL FUNCTION LOSS; ATHEROGENIC DYSLIPIDEMIA;
   REMNANT CHOLESTEROL; LDL-CHOLESTEROL; APOLIPOPROTEIN; DISEASE; HDL;
   LOG(TG)/HDL-C; TESTS
AB Background: Non-fasting triglyceride-rich lipoproteins cholesterol (TRL-C) contributes to cardiovascular risk, in that it includes remnant cholesterol (RC). TRL-C is computed as total C - [LDL-C + HDL-C]. Such calculation applies only if LDL-C is directly measured, or obtained from a non-Friedewald's formula, a method as yet never benchmarked against independent markers of TRL burden.
   Methods: The Discriminant Ratio (DR) methodology was used in 120 type 2 diabetic patients in order: (i) to compute TRL-C from non-fasting lipids; (ii) to establish the performance of TRL-C and TRL-C/apoA-I (vs. TG-based markers) to grade TRLs and atherogenic dyslipidemia (AD); and (iii) to relate TRL-C with non-fasting TG.
   Results: Depending on apoB(100) availability, TRL-C (mg/dL) can be derived from non-fasting lipids in two ways: (a) total cholesterol (TC) - [(0.0106 * TC - 0.0036 * TG + 0.017 * apoB(100) - 0.27) * 38.6] - HDL-C; and (b) TC - [(0.0106 * TC - 0.0036 * TG + 0.017 * [0.65 * (TC - HDL-C) + 6.3] - 0.27) * 38.6] - HDL-C. Discrimination between log[TG] and TRL-C was similar (DR 0.94 and 0.84, respectively), whereas that of log[TG]/HDL-C was better than TRL-C/apoA-I (DR 1.01 vs. 0.65; p 0.0482). All Pearson's correlations between pairs reached unity, allowing formulation of two unbiased equivalence equations: (a) TRL-C = 97.8 * log[TG] - 181.9; and (b) TRL-C/apoA-I = 8.15 * (log[TG]/HDL-C) - 0.18.
   Conclusions: TRL-C and log[TG] are as effective and interchangeable for assessing remnant atherogenic particles. For grading TRL-AD, it is best to use log[TG]/HDL-C, inherently superior to TRL-C/apoA-I, while measuring the same underlying variable.
C1 [Hermans, Michel P.] Catholic Univ Louvain, Clin Univ St Luc, Div Nutr & Endocrinol, B-1200 Brussels, Belgium.
   [Hermans, Michel P.; Ahn, Sylvie A.; Rousseau, Michel F.] Catholic Univ Louvain, IREC, B-1200 Brussels, Belgium.
   [Ahn, Sylvie A.; Rousseau, Michel F.] Catholic Univ Louvain, Clin Univ St Luc, Div Cardiol, B-1200 Brussels, Belgium.
   [Hermans, Michel P.] Catholic Univ Louvain, DipNatSci DipEarthSci DipGeogEnv PGCert SocSc, Endocrinol & Nutr, B-1200 Brussels, Belgium.
RP Hermans, MP (corresponding author), Catholic Univ Louvain, Clin Univ St Luc, Div Nutr & Endocrinol, B-1200 Brussels, Belgium.
EM michel.hermans@diab.ucl.ac.be
CR Alberti KGMM, 2009, CIRCULATION, V120, P1640, DOI 10.1161/CIRCULATIONAHA.109.192644
   Bairaktari E, 2000, CLIN BIOCHEM, V33, P549, DOI 10.1016/S0009-9120(00)00162-4
   Bestehorn K, 2010, CURR MED RES OPIN, V26, P2833, DOI 10.1185/03007995.2010.532088
   Bjorkegren J, 1998, J LIPID RES, V39, P1412
   Brunzell JD, 2008, DIABETES CARE, V31, P811, DOI 10.2337/dc08-9018
   Cohn JS, 1999, ARTERIOSCL THROM VAS, V19, P2474, DOI 10.1161/01.ATV.19.10.2474
   FRIEDEWALD WT, 1972, CLIN CHEM, V18, P499
   Fruchart JC, 2010, CURR MED RES OPIN, V26, P1793, DOI 10.1185/03007995.2010.489341
   Fruchart JC, 2002, CURR OPIN LIPIDOL, V13, P605, DOI 10.1097/00041433-200212000-00003
   Fruchart JC, 2014, CARDIOVASC DIABETOL, V13, DOI 10.1186/1475-2840-13-26
   Fujioka Y, 2009, J ATHEROSCLER THROMB, V16, P145, DOI 10.5551/jat.E598
   Hermans MP, 2012, LIPIDS HEALTH DIS, V11, DOI 10.1186/1476-511X-11-132
   Hermans MP, 2012, J DIABETES COMPLICAT, V26, P187, DOI 10.1016/j.jdiacomp.2012.03.014
   Hermans MP, 2011, CARDIOVASC DIABETOL, V10, DOI 10.1186/1475-2840-10-20
   Hermans MP, 2010, CARDIOVASC DIABETOL, V9, DOI 10.1186/1475-2840-9-88
   Hermans MP, 2010, CLIN LIPIDOL, V5, P811, DOI 10.2217/CLP.10.65
   Hermans MP, 2007, DIABETES METAB SYND, V1, P23, DOI 10.1016/j.dsx.2006.11.003
   Hermans MP, 1999, DIABETOLOGIA, V42, P678, DOI 10.1007/s001250051215
   Hermans MP, 2011, RECENT ADV PATHOGENE, P45
   Jacobson TA, 2011, MAYO CLIN PROC, V86, P762, DOI 10.4065/mcp.2011.0128
   Jorgensen AB, 2013, EUR HEART J, V34, P1826, DOI 10.1093/eurheartj/ehs431
   Kannel WB, 2009, CURR OPIN CARDIOL, V24, P345, DOI 10.1097/HCO.0b013e32832c1284
   Kothari V, 2002, STROKE, V33, P1776, DOI 10.1161/01.STR.0000020091.07144.C7
   Langsted A, 2011, J INTERN MED, V270, P65, DOI 10.1111/j.1365-2796.2010.02333.x
   Levey AS, 1999, ANN INTERN MED, V130, P461, DOI 10.7326/0003-4819-130-6-199903160-00002
   Levy J, 1999, AM J PHYSIOL-ENDOC M, V276, pE365, DOI 10.1152/ajpendo.1999.276.2.E365
   Martin SS, 2013, CLIN CARDIOL, V36, P641, DOI 10.1002/clc.22214
   Martin SS, 2013, JAMA-J AM MED ASSOC, V310, P2061, DOI 10.1001/jama.2013.280532
   Martin SS, 2013, J AM COLL CARDIOL, V62, P732, DOI 10.1016/j.jacc.2013.01.079
   McPherson R, 2013, J AM COLL CARDIOL, V61, P437, DOI 10.1016/j.jacc.2012.11.009
   Murase T, 2010, J CLIN LIPIDOL, V4, P99, DOI 10.1016/j.jacl.2010.01.004
   Planella T, 1997, CLIN CHEM, V43, P808
   Querton L, 2012, J CLIN LIPIDOL, V6, P434, DOI 10.1016/j.jacl.2012.04.002
   Reyes-Soffer G, 2013, DIABETES CARE, V36, P422, DOI 10.2337/dc11-2556
   Sarwar N, 2010, LANCET, V375, P1634, DOI 10.1016/S0140-6736(10)60545-4
   Tenenbaum A, 2012, CARDIOVASC DIABETOL, V11, DOI 10.1186/1475-2840-11-125
   Varbo A, 2013, J AM COLL CARDIOL, V61, P427, DOI 10.1016/j.jacc.2012.08.1026
   Zambon A, 2013, ATHEROSCLEROSIS, V230, P106, DOI 10.1016/j.atherosclerosis.2013.06.024
NR 38
TC 14
Z9 14
U1 0
U2 4
PU BMC
PI LONDON
PA CAMPUS, 4 CRINAN ST, LONDON N1 9XW, ENGLAND
SN 1475-2840
J9 CARDIOVASC DIABETOL
JI Cardiovasc. Diabetol.
PD MAR 10
PY 2014
VL 13
AR 56
DI 10.1186/1475-2840-13-56
PG 8
WC Cardiac & Cardiovascular Systems; Endocrinology & Metabolism
WE Science Citation Index Expanded (SCI-EXPANDED)
SC Cardiovascular System & Cardiology; Endocrinology & Metabolism
GA AD1BZ
UT WOS:000332970100001
PM 24612479
OA gold, Green Published
DA 2022-11-10
ER

PT J
AU Yang, DG
   Cai, Q
   Qi, XL
   Zhou, YX
AF Yang, Dagan
   Cai, Qian
   Qi, Xinglun
   Zhou, Yunxian
TI Postprandial Lipid Concentrations and Daytime Biological Variation of
   Lipids in a Healthy Chinese Population
SO ANNALS OF LABORATORY MEDICINE
LA English
DT Article
DE Biological variation; Postprandial lipids; Triglyceride; Fasting;
   Non-fasting
ID CLINICAL-CHEMISTRY; FASTING TIME; LIPOPROTEINS; TRIGLYCERIDE;
   VARIABILITY; APOLIPOPROTEINS; INDIVIDUALS; GUIDELINES; ANALYTES; PROFILE
AB Background: Several latest guidelines and consensus statements from Europe and the United States specify that there is no need for fasting prior to routine lipid tests. However, the latest Chinese guidelines still recommend fasting tests owing to a lack of local evidence. This study aimed to investigate postprandial lipid concentrations and daytime biological variation of lipids in a healthy Chinese population.
   Methods: Venous blood samples were collected from 41 ostensibly healthy Chinese volunteers at five time points during the day (06:30, 09:00, 12:00, 15:00, and 18:30). The same batch of reagents was used to determine lipid concentrations. A nested ANOVA was performed to calculate within-subject biological variation (CM) and between-subject biological variation (CVG).
   Results: Postprandial concentrations of triglyceride were higher than fasting concentrations, with the maximum change occurring at 12:00 (0.5 hours after lunch, 0.21 +/- 0.65 mmol/L difference). The daytime biological variation of triglycerides was relatively high (CVI=25%, CVG=35.9%). The postprandial concentrations of total cholesterol, high-density lipoprotein cholesterol, low-density lipoprotein cholesterol, apolipoprotein Al, and apolipoprotein B were mostly lower than the fasting concentrations, and their daytime biological variations were relatively low (CVI=2.4-4.4%, CVG= 11.8-18.7%).
   Conclusions: As most daytime lipid concentrations changed only slightly, non-fasting samples could be used for routine lipid tests. However, in cases of abnormal postprandial triglyceride concentrations, dietary factors and fasting time should be considered when interpreting the results.
C1 [Yang, Dagan; Qi, Xinglun] Zhejiang Univ, Affiliated Hosp 1, Coll Med, Dept Lab Med, Hangzhou, Zhejiang, Peoples R China.
   [Cai, Qian; Zhou, Yunxian] Zhejiang Chinese Med Univ, Sch Nursing, 548 Binwen Rd, Hangzhou 310053, Zhejiang, Peoples R China.
RP Zhou, YX (corresponding author), Zhejiang Chinese Med Univ, Sch Nursing, 548 Binwen Rd, Hangzhou 310053, Zhejiang, Peoples R China.
EM yunxianzhou@hotmail.com
OI Zhou, Yunxian/0000-0002-5419-5937
FU Zhejiang Provincial Program for the Cultivation of High-level Innovative
   Health Talents
FX The work was sponsored by the Zhejiang Provincial Program for the
   Cultivation of High-level Innovative Health Talents.
CR Adamska E, 2015, BIOMED RES INT, V2015, DOI 10.1155/2015/147196
   Aronov DM, 2017, J CLIN LIPIDOL, V11, P369, DOI 10.1016/j.jacl.2017.01.007
   Authors/Task Force Members:, 2016, Atherosclerosis, V253, P281, DOI 10.1016/j.atherosclerosis.2016.08.018
   Bartlett WA, 2015, CLIN CHEM LAB MED, V53, P879, DOI 10.1515/cclm-2014-1127
   Braga F, 2016, CRIT REV CL LAB SCI, V53, P313, DOI 10.3109/10408363.2016.1150252
   Burdick RK, 1992, CONFIDENCE INTERVALS, P78
   Carobene A, 2015, CLIN CHEM LAB MED, V53, P871, DOI 10.1515/cclm-2014-1133
   [陈政君 Chen Zhengjun], 2012, [中华检验医学杂志, Chinese Journal of Laboratory Medicine], V35, P926
   Committee of Chinese Guidelines on Prevention and Treatment of Dyslipidemia in Adults, 2016, CHIN CIRCULATION J, V31, P937
   Driver SL, 2016, J AM COLL CARDIOL, V67, P1227, DOI 10.1016/j.jacc.2015.12.047
   Farukhi Z, 2016, ANN TRANSL MED, V4, DOI 10.21037/atm.2016.11.15
   FRASER CG, 1989, CLIN CHEM, V35, P783
   Gruchot M, 2014, LIPIDS HEALTH DIS, V13, DOI 10.1186/1476-511X-13-18
   [谷剑秋 Gu Jianqiu], 2006, [中国动脉硬化杂志, Chinese Journal of Arteriosclerosis], V14, P243
   Huang WJ, 2003, CHIN LAB SCI, V21, P25
   Klop B, 2011, CLIN CHIM ACTA, V412, P2183, DOI 10.1016/j.cca.2011.08.010
   Langsted A, 2008, CIRCULATION, V118, P2047, DOI 10.1161/CIRCULATIONAHA.108.804146
   Langsted A, 2011, CLIN CHEM, V57, P482, DOI 10.1373/clinchem.2010.157164
   Liu AB, 2001, CHIN J LAB MED, V24, P161
   MARCOVINA SM, 1994, CLIN CHEM, V40, P574
   Mihas C, 2011, CURR VASC PHARMACOL, V9, P271, DOI 10.2174/157016111795495530
   Minchinela J., BIOL VARIATION DATAB
   Nordestgaard BG, 2016, EUR HEART J, V37, P1944, DOI 10.1093/eurheartj/ehw152
   Pineda-Tenor D, 2013, CLIN CHEM LAB MED, V51, P851, DOI 10.1515/cclm-2012-0701
   Rifai N, 2016, CLIN CHEM, V62, P428, DOI 10.1373/clinchem.2015.247866
   RIVERACOLL A, 1994, CLIN CHEM, V40, P1549
   Roraas T, 2012, CLIN CHEM, V58, P1306, DOI 10.1373/clinchem.2012.187781
   Sennels HP, 2015, SCAND J CLIN LAB INV, V75, P686, DOI 10.3109/00365513.2015.1080385
   Sidhu D, 2012, ARCH INTERN MED, V172, P1707, DOI 10.1001/archinternmed.2012.3708
   Simundic AM, 2015, ANN CLIN BIOCHEM, V52, P189, DOI 10.1177/0004563214567478
   van Wijk JPH, 2003, CLIN CHIM ACTA, V337, P49, DOI 10.1016/j.cccn.2003.07.014
   Wang SS, 2016, J ZHEJIANG UNIV-SC B, V17, P649, DOI 10.1631/jzus.B1600341
   Yang WY, 2012, CIRCULATION, V125, P2212, DOI 10.1161/CIRCULATIONAHA.111.065904
   [朱晶 Zhu Jing], 2016, [中华检验医学杂志, Chinese Journal of Laboratory Medicine], V39, P720
   [朱珍妮 Zhu Zhenni], 2016, [环境与职业医学, Chinese Journal of Environmental & Occupational Medicine], V33, P103
NR 35
TC 3
Z9 4
U1 0
U2 5
PU KOREAN SOC LABORATORY MEDICINE
PI SEOUL
PA A505-ASTERIUM SEOUL, 372 HANGANG-DAERO, YONGSAN-GU, SEOUL, 04323, SOUTH
   KOREA
SN 2234-3806
EI 2234-3814
J9 ANN LAB MED
JI Ann. Lab. Med.
PD SEP
PY 2018
VL 38
IS 5
BP 431
EP 439
DI 10.3343/alm.2018.38.5.431
PG 9
WC Medical Laboratory Technology
WE Science Citation Index Expanded (SCI-EXPANDED)
SC Medical Laboratory Technology
GA GL9OX
UT WOS:000437666200007
PM 29797813
OA Green Published, gold, Green Submitted
DA 2022-11-10
ER

PT J
AU Montserrat-de la Paz, S
   Bermudez, B
   Naranjo, MC
   Lopez, S
   Abia, R
   Muriana, FJG
AF Montserrat-de la Paz, Sergio
   Bermudez, Beatriz
   Carmen Naranjo, M.
   Lopez, Sergio
   Abia, Rocio
   Muriana, Francisco J. G.
TI Pharmacological Effects of Niacin on Acute Hyperlipemia
SO CURRENT MEDICINAL CHEMISTRY
LA English
DT Review
DE Niacin; Vitamin B3; Hyperlipemia; Triglyceride-rich lipoproteins;
   Postprandial state; Cardiovascular disease
ID EXTENDED-RELEASE NIACIN; DENSITY-LIPOPROTEIN CHOLESTEROL;
   NICOTINIC-ACID; NONFASTING TRIGLYCERIDES; CARDIOVASCULAR-DISEASE;
   POSTPRANDIAL HYPERTRIGLYCERIDEMIA; SURFACE EXPRESSION; PLASMA-LIPIDS;
   HEART-DISEASE; A-I
AB The well-known changes in modern lifestyle habits including over nutrition and physical inactivity have led to striking adverse effects on public health (e.g., obesity, diabetes, and metabolic syndrome) over recent decades. One noticeable consequence is exaggerated and prolonged state of postprandial hyperlipemia due to the ingestion of multiple fat-enriched meals during the course of a day. Postprandial (non-fasting) hyperlipemia is characterized by increased blood levels of exogenous triglycerides (TG) in the form of apolipoprotein (apo) B48-containing TG-rich lipoproteins (TRL), which have a causal role in the pathogenesis and progression of cardiovascular disease (CVD). The cardiovascular benefits of lifestyle modification (healthy diet and exercise) and conventional lipid-lowering therapies (e.g., statins, fibrates, and niacin) could involve their favourable effects on postprandial metabolism. Pharmacologically, niacin has been used as an athero-protective drug for five decades. Studies have since shown that niacin may decrease fasting levels of plasma very-low-density lipoproteins (VLDL), low-density lipoprotein cholesterol (LDL-C), and lipoprotein [a] (Lp[a]), while may increase high-density lipoprotein cholesterol (HDL-C). Herein, the purpose of this review was to provide an update on effects and mechanisms related to the pharmacological actions of niacin on acute hyperlipemia.
C1 [Montserrat-de la Paz, Sergio; Carmen Naranjo, M.; Lopez, Sergio; Abia, Rocio; Muriana, Francisco J. G.] CSIC, Inst Grasa, Lab Cellular & Mol Nutr, Ctra Utrera Km 1,Campus Univ Pablo de Olavide, Seville 41013, Spain.
   [Bermudez, Beatriz] Univ Seville, Sch Pharm, Dept Pharmacol, C Prof Garcia Gonzalez 2, E-41012 Seville, Spain.
RP Montserrat-de la Paz, S (corresponding author), CSIC, Inst Grasa, Lab Cellular & Mol Nutr, Ctra Utrera Km 1,Campus Univ Pablo de Olavide, Seville 41013, Spain.
EM delapaz@us.es
RI la Paz, Sergio Montserrat-de/Z-3447-2019; Lopez, Sergio/G-3300-2016;
   Muriana, Francisco José García/S-1825-2016
OI la Paz, Sergio Montserrat-de/0000-0001-5400-3192; Lopez,
   Sergio/0000-0001-5952-3568; Naranjo, MC/0000-0002-1516-8098
FU Spanish Ministry of Science and Innovation, MICINN [AGL2011-29008]; FPI
   fellowship of MICINN [BES-2012-056104]; "V Own Research Plan"
   (University of Seville); Spanish Research Council (CSIC)/Juan de la
   Cierva
FX This study was supported by the research Grant AGL2011-29008 (Spanish
   Ministry of Science and Innovation, MICINN). S.M. has the benefit of a
   FPI fellowship (BES-2012-056104) of MICINN. B.B. and S.L. acknowledges
   financial support from "V Own Research Plan" (University of Seville) and
   the Spanish Research Council (CSIC)/Juan de la Cierva, respectively.
CR ALTSCHUL R, 1955, ARCH BIOCHEM BIOPHYS, V54, P558, DOI 10.1016/0003-9861(55)90070-9
   Anderson TJ, 2014, NEW ENGL J MED, V371, P288, DOI 10.1056/NEJMc1311039
   [Anonymous], 1975, JAMA-J AM MED ASSOC, V231, P360
   Bansal S, 2007, JAMA-J AM MED ASSOC, V298, P309, DOI 10.1001/jama.298.3.309
   Barroso E, 2011, ENDOCRINOLOGY, V152, P1848, DOI 10.1210/en.2010-1468
   Berglund L, 2012, J CLIN ENDOCR METAB, V97, P2969, DOI 10.1210/jc.2011-3213
   Bermudez B, 2011, CURR PHARM DESIGN, V17, P831, DOI 10.2174/138161211795428957
   BLANKENHORN DH, 1987, JAMA-J AM MED ASSOC, V257, P3233, DOI 10.1001/jama.257.23.3233
   Boden WE, 2011, NEW ENGL J MED, V365, P2255, DOI 10.1056/NEJMoa1107579
   Boren J, 2014, CLIN CHIM ACTA, V431, P131, DOI 10.1016/j.cca.2014.01.015
   Brown BG, 2001, NEW ENGL J MED, V345, P1583, DOI 10.1056/NEJMoa011090
   CANNER PL, 1986, J AM COLL CARDIOL, V8, P1245, DOI 10.1016/S0735-1097(86)80293-5
   CARLSON LA, 1968, J ATHEROSCLER RES, V8, P667, DOI 10.1016/S0368-1319(68)80025-0
   CARLSON LA, 1977, ATHEROSCLEROSIS, V28, P81, DOI 10.1016/0021-9150(77)90201-5
   Catapano AL, 2011, ATHEROSCLEROSIS, V217, P3, DOI 10.1016/j.atherosclerosis.2011.06.028
   Chan DC, 2013, CURR ATHEROSCLER REP, V15, DOI 10.1007/s11883-013-0309-9
   Chan DC, 2012, ATHEROSCLEROSIS, V221, P484, DOI 10.1016/j.atherosclerosis.2012.01.029
   Chapman MJ, 2011, EUR HEART J, V32, P1345, DOI 10.1093/eurheartj/ehr112
   Clifton HL, 2015, J CARDIOVASC PHARM, V65, P184, DOI 10.1097/FJC.0000000000000181
   Cohn JS, 2006, CLIN LAB MED, V26, P773, DOI 10.1016/j.cll.2006.07.003
   Cooper DL, 2015, EUR REV MED PHARMACO, V19, P3977
   Cooper DL, 2015, INT J PHARMACEUT, V490, P55, DOI 10.1016/j.ijpharm.2015.05.024
   Creider JC, 2012, NAT REV ENDOCRINOL, V8, P517, DOI 10.1038/nrendo.2012.22
   Jin FY, 1999, ARTERIOSCL THROM VAS, V19, P1051, DOI 10.1161/01.ATV.19.4.1051
   Kamanna VS, 2013, CURR OPIN LIPIDOL, V24, P239, DOI 10.1097/MOL.0b013e3283613a68
   Kearney PM, 2008, LANCET, V371, P117, DOI 10.1016/S0140-6736(08)60104-X
   KING JM, 1994, AM J MED, V97, P323, DOI 10.1016/0002-9343(94)90298-4
   Kolovou GD, 2011, CURR VASC PHARMACOL, V9, P258
   Lamon-Fava S, 2008, ARTERIOSCL THROM VAS, V28, P1672, DOI 10.1161/ATVBAHA.108.164541
   Landray MJ, 2014, NEW ENGL J MED, V371, P203, DOI 10.1056/NEJMoa1300955
   Le Bloc'h J, 2010, J PHARMACOL EXP THER, V334, P583, DOI 10.1124/jpet.110.167478
   Lindman AS, 2010, EUR J EPIDEMIOL, V25, P789, DOI 10.1007/s10654-010-9501-1
   Linke A, 2009, ATHEROSCLEROSIS, V205, P207, DOI 10.1016/j.atherosclerosis.2008.11.026
   Liu DW, 2015, CURR PHARM BIOTECHNO, V16, P3, DOI 10.2174/1389201015666141126123401
   Lopez S, 2008, AM J CLIN NUTR, V88, P638, DOI 10.1093/ajcn/88.3.638
   Lopez S, 2011, AM J CLIN NUTR, V93, P494, DOI 10.3945/ajcn.110.003251
   Lukasova M, 2011, TRENDS PHARMACOL SCI, V32, P700, DOI 10.1016/j.tips.2011.08.002
   Lusis AJ, 2008, NAT REV GENET, V9, P819, DOI 10.1038/nrg2468
   Ma LL, 2015, SCI REP-UK, V5, DOI 10.1038/srep08906
   Ma LL, 2014, ARTERIOSCL THROM VAS, V34, P1272, DOI 10.1161/ATVBAHA.113.303346
   Martin PM, 2009, MOL VIS, V15, P362
   Miller M, 2008, J AM COLL CARDIOL, V51, P724, DOI 10.1016/j.jacc.2007.10.038
   Miller M, 2011, CIRCULATION, V123, P2292, DOI 10.1161/CIR.0b013e3182160726
   Navab Mohamad, 2007, Curr Atheroscler Rep, V9, P244, DOI 10.1007/s11883-007-0026-3
   Nordestgaard BG, 2007, JAMA-J AM MED ASSOC, V298, P299, DOI 10.1001/jama.298.3.299
   Offermanns S, 2011, PHARMACOL REV, V63, P269, DOI 10.1124/pr.110.003301
   OKEEFE JH, 1995, AM J CARDIOL, V76, P480, DOI 10.1016/S0002-9149(99)80134-9
   Ooi EM, 2015, ARTERIOSCL THROM VAS, V35, P2686, DOI 10.1161/ATVBAHA.115.306136
   Pacheco YM, 2006, AM J CLIN NUTR, V84, P342
   Pang J, 2014, ARTERIOSCL THROM VAS, V34, P427, DOI 10.1161/ATVBAHA.113.302019
   Patel S, 2009, ATHEROSCLEROSIS, V204, P424, DOI 10.1016/j.atherosclerosis.2008.07.047
   PATSCH JR, 1992, ARTERIOSCLER THROMB, V12, P1336, DOI 10.1161/01.ATV.12.11.1336
   Pirillo A, 2014, CURR MED RES OPIN, V30, P1489, DOI 10.1185/03007995.2014.909394
   Plaisance EP, 2008, AM J CLIN NUTR, V88, P30, DOI 10.1093/ajcn/88.1.30
   Proctor SD, 2002, CURR OPIN LIPIDOL, V13, P461, DOI 10.1097/00041433-200210000-00001
   Rhodes T, 2013, INT J CLIN PRACT, V67, P1238, DOI 10.1111/ijcp.12213
   Riedel A, 2014, J NUTR BIOCHEM, V25, P750, DOI 10.1016/j.jnutbio.2014.03.002
   Ryden L, 2013, EUR HEART J, V34, P3035, DOI 10.1093/eurheartj/eht108
   Sniderman AD, 2000, EUR J CLIN INVEST, V30, P935, DOI 10.1046/j.1365-2362.2000.00733.x
   Song WL, 2013, J LIPID RES, V54, P2586, DOI 10.1194/jlr.R040592
   Taylor AJ, 2004, CIRCULATION, V110, P3512, DOI 10.1161/01.CIR.0000148955.19792.8D
   Taylor AJ, 2009, NEW ENGL J MED, V361, P2113, DOI 10.1056/NEJMoa0907569
   Tentolouris N, 2007, J LIPID RES, V48, P218, DOI 10.1194/jlr.M600367-JLR200
   Tremblay AJ, 2009, J LIPID RES, V50, P1463, DOI 10.1194/jlr.P800061-JLR200
   Usman MHU, 2012, AM J MED, V125, P1026, DOI 10.1016/j.amjmed.2012.03.017
   van der Hoorn JWA, 2008, ARTERIOSCL THROM VAS, V28, P2016, DOI 10.1161/ATVBAHA.108.171363
   Varbo A, 2013, J AM COLL CARDIOL, V61, P427, DOI 10.1016/j.jacc.2012.08.1026
   Varela LM, 2013, J NUTR BIOCHEM, V24, P2031, DOI 10.1016/j.jnutbio.2013.07.004
   VEGA GL, 1994, ARCH INTERN MED, V154, P73, DOI 10.1001/archinte.154.1.73
   Vosper H, 2009, BRIT J PHARMACOL, V158, P429, DOI 10.1111/j.1476-5381.2009.00349.x
   Watts GF, 2013, NAT REV CARDIOL, V10, P648, DOI 10.1038/nrcardio.2013.140
   Whitney EJ, 2005, ANN INTERN MED, V142, P95, DOI 10.7326/0003-4819-142-2-200501180-00008
   Wu ZH, 2009, PHARMACOLOGY, V84, P282, DOI 10.1159/000242999
   Yasuda D, 2015, FASEB J, V29, P2412, DOI 10.1096/fj.14-267096
   Zeman M, 2015, MED SCI MONITOR, V21, P2156, DOI 10.12659/MSM.893619
   Zhang LH, 2008, J LIPID RES, V49, P1195, DOI 10.1194/jlr.M700426-JLR200
   ZILVERSMIT DB, 1979, CIRCULATION, V60, P473, DOI 10.1161/01.CIR.60.3.473
NR 77
TC 9
Z9 10
U1 1
U2 27
PU BENTHAM SCIENCE PUBL LTD
PI SHARJAH
PA EXECUTIVE STE Y-2, PO BOX 7917, SAIF ZONE, 1200 BR SHARJAH, U ARAB
   EMIRATES
SN 0929-8673
EI 1875-533X
J9 CURR MED CHEM
JI Curr. Med. Chem.
PY 2016
VL 23
IS 25
BP 2826
EP 2835
DI 10.2174/0929867323666160411142909
PG 10
WC Biochemistry & Molecular Biology; Chemistry, Medicinal; Pharmacology &
   Pharmacy
WE Science Citation Index Expanded (SCI-EXPANDED)
SC Biochemistry & Molecular Biology; Pharmacology & Pharmacy
GA DX9MP
UT WOS:000384719800003
PM 27063258
DA 2022-11-10
ER

PT J
AU Lee, SY
   Koo, BK
   Moon, MK
AF Lee, Seo Young
   Koo, Bo Kyung
   Moon, Min Kyong
TI Non-fasting triglyceride levels in the Korean population with and
   without ischemic heart disease and cerebrovascular disease
SO KOREAN JOURNAL OF INTERNAL MEDICINE
LA English
DT Article
DE Non-fasting triglyceride; Cardiovascular disease; Myocardial ischemia;
   Fasting duration; Fasting triglyceride
ID GENDER-DIFFERENCES; DIABETES-MELLITUS; LIPID-LEVELS; RISK; LIPOPROTEINS;
   OBESE; HYPERTRIGLYCERIDEMIA; APOLIPOPROTEINS; METAANALYSIS; INDIVIDUALS
AB Background/Aims: Associations between non-fasting triglyceride (TG) levels and a risk of ischemic heart disease (IHD) and cerebrovascular accident (CVA) have been suggested in Caucasians. We aimed to investigate whether non-fasting TG levels reflect the risk of IHD/CVA in Koreans.
   Methods: We conducted an analysis of patients aged >= 30 years from the nationwide survey database. Fasting TG was defined as a measurement taken 2 12 hours since the last meal. Non-fasting TG was categorized by fasting duration of o to 3, 4 to 7, and 8 to 11 hours.
   Results: In subjects without history of IHD/CVA, diabetes, or lipid-lowering medication, the TG level was significantly elevated for 7 hours in men compared to fasting TG levels (p = 0.011); the mean TG levels were 154.9 mg/dL (standard error [SE], 13.0), 177.0 mg/dL (SE, 12.4 148.8 mg/dL (SE, 2.8), and 141.5 mg/dL (SE, 1.4) for o to 3, 4 to 7, 8 to 11, and >= 12 hours' fasting, respectively. In women, there was no difference in TG level according to fasting duration after adjustment for confounders. In men without diabetes, the TG level from 4 to 7 hours' fasting showed a significant difference between subjects with or without IHD/CVA even after adjustments for age, body mass index, lipid medication, exercise, and dietary factors (215.1 mg/dL vs. 177.3 mg/dL, p < 0.001).
   Conclusions: In men, non-fasting TG levels from 4 to 7 hours' fasting were significantly associated with IHD/CVA, and were superior to fasting TG levels level in the significant association with the history of IHD or CVA.
C1 [Lee, Seo Young; Koo, Bo Kyung; Moon, Min Kyong] Seoul Natl Univ, Dept Internal Med, Coll Med, Seoul, South Korea.
   [Koo, Bo Kyung; Moon, Min Kyong] Seoul Metropolitan Govt Seoul Natl Univ, Dept Internal Med, Boramae Med Ctr, 20 Boramae Ro 5 Gil, Seoul 07061, South Korea.
RP Moon, MK (corresponding author), Seoul Metropolitan Govt Seoul Natl Univ, Dept Internal Med, Boramae Med Ctr, 20 Boramae Ro 5 Gil, Seoul 07061, South Korea.
EM mkmoon@snu.ac.kr
RI Koo, Bo Kyung/ABB-7170-2020; Moon, Min Kyong/AAE-7663-2020
OI Moon, Min Kyong/0000-0002-5460-2846; Koo, Bo Kyung/0000-0002-6489-2656
CR Acarturk E, 2004, CLIN CHIM ACTA, V339, P123, DOI 10.1016/j.cccn.2003.10.001
   [Anonymous], 2015, DIABETES CARE, V38, pS8, DOI 10.2337/dc15-S005
   Bansal S, 2007, JAMA-J AM MED ASSOC, V298, P309, DOI 10.1001/jama.298.3.309
   Bower JF, 2002, METABOLISM, V51, P211, DOI 10.1053/meta.2002.29991
   Chalasani N, 2012, GASTROENTEROLOGY, V142, P1592, DOI 10.1053/j.gastro.2012.04.001
   Chandak GR, 2006, BMC MED GENET, V7, DOI 10.1186/1471-2350-7-76
   Chhabra S, 2002, BMC GENET, V3, DOI 10.1186/1471-2156-3-9
   COHN JS, 1988, J LIPID RES, V29, P925
   COHN JS, 1988, J LIPID RES, V29, P469
   DEGRAAF J, 1991, ARTERIOSCLER THROMB, V11, P298, DOI 10.1161/01.ATV.11.2.298
   Ginsberg HN, 2010, NEW ENGL J MED, V362, P1563, DOI 10.1056/NEJMoa1001282
   Haffner SM, 2002, AM J CARDIOL, V90, p55I, DOI 10.1016/S0002-9149(02)02634-6
   Harbis A, 2004, AM J CLIN NUTR, V80, P896, DOI 10.1093/ajcn/80.4.896
   Hokanson J E, 1996, J Cardiovasc Risk, V3, P213, DOI 10.1097/00043798-199604000-00014
   Hu EA, 2012, BMJ-BRIT MED J, V344, DOI 10.1136/bmj.e1454
   Iso H, 2001, AM J EPIDEMIOL, V153, P490, DOI 10.1093/aje/153.5.490
   Jacobson TA, 2007, CLIN THER, V29, P763, DOI 10.1016/j.clinthera.2007.05.002
   Johansson S, 2003, EUR HEART J, V24, P704, DOI 10.1016/S0195-668X(02)00811-4
   Karim MN, 2013, DIABETES METAB SYND, V7, P95, DOI 10.1016/j.dsx.2013.02.011
   Karlson BW, 2016, AM J CARDIOL, V117, P1444, DOI 10.1016/j.amjcard.2016.02.011
   Langsted A, 2008, CIRCULATION, V118, P2047, DOI 10.1161/CIRCULATIONAHA.108.804146
   Langsted A, 2011, CLIN CHEM, V57, P482, DOI 10.1373/clinchem.2010.157164
   Lee MJ, 2002, PUBLIC HEALTH NUTR, V5, P197, DOI 10.1079/PHN2001294
   Mamo JCL, 2005, EUR J CLIN NUTR, V59, P1142, DOI 10.1038/sj.ejcn.1602224
   Mero N, 2000, ATHEROSCLEROSIS, V150, P167, DOI 10.1016/S0021-9150(99)00364-0
   Moon JH, 2015, J CLIN LIPIDOL, V9, P334, DOI 10.1016/j.jacl.2015.01.009
   Nordestgaard BG, 2016, EUR HEART J, V37, P1944, DOI 10.1093/eurheartj/ehw152
   Sarac I, 2012, J CLIN ENDOCR METAB, V97, P2475, DOI 10.1210/jc.2011-3248
   Sarwar N, 2007, CIRCULATION, V115, P450, DOI 10.1161/CIRCULATIONAHA.106.637793
   Scott R, 2009, DIABETES CARE, V32, P493, DOI 10.2337/dc08-1543
   SYVANNE M, 1994, J LIPID RES, V35, P15
   TAN K, 1993, LANCET, V342, P781, DOI 10.1016/0140-6736(93)91544-V
   Tirosh A, 2007, ANN INTERN MED, V147, P377, DOI 10.7326/0003-4819-147-6-200709180-00007
   Van de Wiel A, 2012, INT J VASC MED, V2012, DOI 10.1155/2012/862504
   Varbo A, 2013, J AM COLL CARDIOL, V61, P427, DOI 10.1016/j.jacc.2012.08.1026
   ZILVERSMIT DB, 1979, CIRCULATION, V60, P473, DOI 10.1161/01.CIR.60.3.473
NR 36
TC 2
Z9 2
U1 0
U2 3
PU KOREAN ASSOC INTERNAL MEDICINE
PI SEOUL
PA 101-2501 LOTTE CASTLE PRESIDENT, 109 MAPO-DAERO, MAPO-GU, SEOUL,
   121-916, SOUTH KOREA
SN 1226-3303
EI 2005-6648
J9 KOREAN J INTERN MED
JI Korean J. Intern. Med.
PD MAR
PY 2019
VL 34
IS 2
BP 353
EP 364
DI 10.3904/kjim.2016.285
PG 12
WC Medicine, General & Internal
WE Science Citation Index Expanded (SCI-EXPANDED)
SC General & Internal Medicine
GA HM7XY
UT WOS:000459694200014
PM 29132199
OA gold, Green Published
DA 2022-11-10
ER

PT J
AU Phoon, IKY
   Koh, YLE
   Guo, XX
   Usha, S
   Tan, NC
AF Phoon, Ian Kwong Yun
   Koh, Yi Ling Eileen
   Guo, Xiaoxuan
   Usha, Sankari
   Tan, Ngiap Chuan
TI Compatibility between an overnight fasting and random cholesterol tests
   in Asians
SO SCIENTIFIC REPORTS
LA English
DT Article
ID DENSITY-LIPOPROTEIN CHOLESTEROL; RISK; APOLIPOPROTEINS; DYSLIPIDEMIA;
   PREVENTION; DISEASE; LIPIDS
AB Recent Western guidelines recommend non-fasting lipid profiles to manage dyslipidaemia. We explored its applicability to an Asian population. We determined the differences between an overnight fasting and non-fasting cholesterol profiles of patients with type-2 diabetes mellitus (T2DM) in Singapore. We studied 470 multi-ethnic Asian adult patients with T2DM and dyslipidaemia from 2 primary care clinics in Singapore. Non-fasting blood specimens were collected within 6 h after their last meal and within 14 days of a fasting specimen. The intraclass correlation coefficient (ICC) was used to compare the intraindividual lipid profiles. An ICC value > 0.75 implies good correlation. The mean age and T2DM duration of the study population were 62.5 years and 9.8 years respectively. Their mean non-fasting period was 2.46 h. The mean differences between non-fasting and fasting total cholesterol (TC), high-density lipoprotein (HDL-C), trig lyceride (TG), low-density lipoprotein (LDL-C), and non HDL-C were +0.04 mmol/l, - 0.001 mmol/l, + 0.48 mmol/l, - 0.15 mmol/l, and - 0.05 mmol/l respectively. The ICC (95% CI) for TC, HDL-C, TG, LDL-C and non-HDL-C were 0.820 (0.788-0.847), 0.873 (0.850-0.893), 0.579 (0.516-0.636), 0.764 (0.723-0.799), and 0.825 (0.794-0.852) respectively. The fasting and non-fasting lipid profiles were similar in our local Asian patients with T2DM taking statin. Their non-fasting lipid profile can be used to assess their cholesterol treatment status.
C1 [Phoon, Ian Kwong Yun; Koh, Yi Ling Eileen; Guo, Xiaoxuan; Usha, Sankari; Tan, Ngiap Chuan] SingHlth Polyclin, 167,Jalan Bukit Merah,Connect 1,Tower 5,15-10, Singapore 150167, Singapore.
   [Phoon, Ian Kwong Yun; Guo, Xiaoxuan; Tan, Ngiap Chuan] SingHlth Duke NUS Family Med Acad Clin Programme, 31 Third Hosp Ave,03-03,Bowyer Block C, Singapore 168753, Singapore.
RP Phoon, IKY (corresponding author), SingHlth Polyclin, 167,Jalan Bukit Merah,Connect 1,Tower 5,15-10, Singapore 150167, Singapore.; Phoon, IKY (corresponding author), SingHlth Duke NUS Family Med Acad Clin Programme, 31 Third Hosp Ave,03-03,Bowyer Block C, Singapore 168753, Singapore.
EM ian.phoon.k.y@singhealth.com.sg
CR Aldasouqi S, 2013, POSTGRAD MED, V125, P136, DOI 10.3810/pgm.2013.01.2629
   [Anonymous], Population and population structure.
   [Anonymous], What are the Racial proportions among Singapore citizens?
   Authors/Task Force Members:, 2016, Atherosclerosis, V253, P281, DOI 10.1016/j.atherosclerosis.2016.08.018
   Barba C, 2004, LANCET, V363, P157, DOI 10.1016/S0140-6736(03)15268-3
   Chan AHY, 2020, BRIT J CLIN PHARMACO, V86, P1281, DOI 10.1111/bcp.14193
   Chehade JM, 2013, DRUGS, V73, P327, DOI 10.1007/s40265-013-0023-5
   Di Angelantonio E, 2009, JAMA-J AM MED ASSOC, V302, P1993, DOI 10.1001/jama.2009.1619
   Doran B, 2014, CIRCULATION, V130, P546, DOI 10.1161/CIRCULATIONAHA.114.010001
   FRIEDEWALD WT, 1972, CLIN CHEM, V18, P499
   Goldberg IJ, 2001, J CLIN ENDOCR METAB, V86, P965, DOI 10.1210/jc.86.3.965
   Grundy SM, 2019, J AM COLL CARDIOL, V73, P3168, DOI 10.1016/j.jacc.2018.11.002
   Gupta M, 2006, CAN J CARDIOL, V22, P193, DOI 10.1016/S0828-282X(06)70895-9
   Karalis DG, 2009, MAYO CLIN PROC, V84, P345, DOI [10.1016/S0025-6196(11)60544-2, 10.4065/84.4.345]
   Koo TK, 2017, J CHIROPR MED, V16, P346, DOI 10.1016/j.jcm.2017.10.001
   Langsted A, 2008, CIRCULATION, V118, P2047, DOI 10.1161/CIRCULATIONAHA.108.804146
   Mihaylova B, 2012, LANCET, V380, P581, DOI 10.1016/S0140-6736(12)60367-5
   Mora S, 2019, JAMA INTERN MED, V179, P898, DOI 10.1001/jamainternmed.2019.0392
   Mora S, 2016, JAMA INTERN MED, V176, P1005, DOI 10.1001/jamainternmed.2016.1979
   Naghavi M, 2015, LANCET, V385, P117, DOI 10.1016/S0140-6736(14)61682-2
   Nelson RH, 2013, PRIMARY CARE, V40, P195, DOI 10.1016/j.pop.2012.11.003
   Nordestgaard BG, 2016, EUR HEART J, V37, P1944, DOI 10.1093/eurheartj/ehw152
   Samson CE, 2012, INT J ENDOCRINOL MET, V10, DOI 10.5812/ijem.4783
   Shyong TE., 2016, CLIN PRACTICE GUIDEL
   Stone NJ, 2014, CIRCULATION, V129, pS1, DOI 10.1161/01.cir.0000437738.63853.7a
   Ueshima H, 2008, CIRCULATION, V118, P2702, DOI 10.1161/CIRCULATIONAHA.108.790048
   Wong W.K, POP TRENDS 2019
   Zheng Y, 2018, NAT REV ENDOCRINOL, V14, P88, DOI 10.1038/nrendo.2017.151
NR 28
TC 1
Z9 1
U1 0
U2 0
PU NATURE PORTFOLIO
PI BERLIN
PA HEIDELBERGER PLATZ 3, BERLIN, 14197, GERMANY
SN 2045-2322
J9 SCI REP-UK
JI Sci Rep
PD MAR 19
PY 2021
VL 11
IS 1
AR 6478
DI 10.1038/s41598-021-85914-y
PG 8
WC Multidisciplinary Sciences
WE Science Citation Index Expanded (SCI-EXPANDED)
SC Science & Technology - Other Topics
GA RB3XS
UT WOS:000632048200024
PM 33742059
OA gold, Green Published
DA 2022-11-10
ER

PT J
AU Sato, D
   Morino, K
   Ogaku, S
   Tsuji, A
   Nishimura, K
   Sekine, O
   Ugi, S
   Maegawa, H
AF Sato, Daisuke
   Morino, Katsutaro
   Ogaku, Seiichiro
   Tsuji, Akiko
   Nishimura, Kimihiro
   Sekine, Osamu
   Ugi, Satoshi
   Maegawa, Hiroshi
TI Efficacy of metformin on postprandial plasma triglyceride concentration
   by administration timing in patients with type 2 diabetes mellitus: A
   randomized cross-over pilot study
SO JOURNAL OF DIABETES INVESTIGATION
LA English
DT Article
DE Gastric emptying; Metformin; Postprandial hypertriglyceridemia
ID GLUCAGON-LIKE PEPTIDE-1; RISK-FACTORS; INSULIN; DISEASE; MEAL; IV
AB Aims/Introduction Preprandial metformin administration significantly reduces postprandial plasma triglyceride levels in animal studies by reducing intestinal absorption through delayed gastric emptying. However, this effect has not been shown in a clinical study. Therefore, we planned to investigate the efficacy of preprandial metformin administration on postprandial hypertriglyceridemia and the related gastrointestinal effects in patients with type 2 diabetes mellitus. Materials and Methods A total of 11 patients taking single-dose metformin at 500-1,000 mg, with non-fasting plasma triglyceride levels of 150-1,000 mg/dL, were recruited at a single university hospital. The difference between preprandial and postprandial metformin administration on postprandial hypertriglyceridemia was examined by a meal test. The gastrointestinal effects of metformin, including stomach heaviness, heartburn and satiety, were also assessed using a visual analog scale. Results The mean bodyweight of patients was 80.6 kg (body mass index 27.9 kg/m(2)), and the mean non-fasting plasma triglyceride level was 275.9 +/- 57.0 mg/dL. The area under the curve of triglyceride during the meal test was significantly lower in the preprandial protocol than in the postprandial protocol (P < 0.05). Compared with postprandial administration, preprandial administration of metformin increased satiety (P = 0.036) without stomach heaviness or heartburn. Conclusions Preprandial metformin administration significantly reduced plasma triglyceride level during meal testing without marked exacerbation of gastrointestinal adverse effects. The present results suggest that a simple change in the timing of metformin administration represents a novel approach for enhancing triglyceride-lowering strategies in patients with type 2 diabetes mellitus and postprandial hypertriglyceridemia.
C1 [Sato, Daisuke; Morino, Katsutaro; Ogaku, Seiichiro; Tsuji, Akiko; Nishimura, Kimihiro; Sekine, Osamu; Ugi, Satoshi; Maegawa, Hiroshi] Shiga Univ Med Sci, Div Endocrinol & Metab, Dept Med, Seta, Shiga, Japan.
RP Sato, D (corresponding author), Shiga Univ Med Sci, Div Endocrinol & Metab, Dept Med, Seta, Shiga, Japan.
EM dkst0310@belle.shiga-med.ac.jp
RI Morino, Katsutaro/I-3207-2019
OI Morino, Katsutaro/0000-0003-2420-3817; Maegawa,
   Hiroshi/0000-0002-4611-8149
FU Shiga University of Medical Science Funding Source: Medline
CR Ahren B, 2004, HORM METAB RES, V36, P842, DOI 10.1055/s-2004-826173
   Daniel MJ, 2011, AM HEALTH DRUG BENEF, V4, P312
   DEFRONZO RA, 1995, NEW ENGL J MED, V333, P541, DOI 10.1056/NEJM199508313330902
   Grant PJ, 1996, DIABETES CARE, V19, P64, DOI 10.2337/diacare.19.1.64
   Green BD, 2006, EUR J PHARMACOL, V547, P192, DOI 10.1016/j.ejphar.2006.07.043
   Hansen L, 1999, ENDOCRINOLOGY, V140, P5356, DOI 10.1210/en.140.11.5356
   Harano Y, 2006, ENDOCR J, V53, P173, DOI 10.1507/endocrj.53.173
   Hashimoto Y, 2016, ENDOCRINE, V52, P271, DOI 10.1007/s12020-015-0786-4
   Hermansen K, 2013, DIABETES OBES METAB, V15, P1040, DOI 10.1111/dom.12133
   Imeryuz N, 1997, AM J PHYSIOL-GASTR L, V273, pG920, DOI 10.1152/ajpgi.1997.273.4.G920
   JEPPESEN J, 1994, DIABETES CARE, V17, P1093, DOI 10.2337/diacare.17.10.1093
   Kim MH, 2014, J ENDOCRINOL, V220, P117, DOI 10.1530/JOE-13-0381
   Mannucci E, 2001, DIABETES CARE, V24, P489, DOI 10.2337/diacare.24.3.489
   Masuda D, 2017, J ATHEROSCLER THROMB, V24, P95, DOI 10.5551/jat.RV16003
   Nadkarni P, 2014, PROG MOL BIOL TRANSL, V121, P23, DOI 10.1016/B978-0-12-800101-1.00002-8
   Nordestgaard BG, 2014, LANCET, V384, P626, DOI 10.1016/S0140-6736(14)61177-6
   Sato D, 2017, INT J MOL SCI, V18, DOI 10.3390/ijms18061282
   Saydah SH, 2004, JAMA-J AM MED ASSOC, V291, P335, DOI 10.1001/jama.291.3.335
   SIMONS LA, 1987, ATHEROSCLEROSIS, V65, P181, DOI 10.1016/0021-9150(87)90020-7
   Teno S, 2000, DIABETES CARE, V23, P1401, DOI 10.2337/diacare.23.9.1401
   Tong J, 2014, DIABETES, V63, P407, DOI 10.2337/db13-1764
   Voukali M, 2014, J DIABETES RES, V2014, DOI 10.1155/2014/304032
NR 22
TC 4
Z9 4
U1 0
U2 4
PU WILEY
PI HOBOKEN
PA 111 RIVER ST, HOBOKEN 07030-5774, NJ USA
SN 2040-1116
EI 2040-1124
J9 J DIABETES INVEST
JI J. Diabetes Investig.
PD SEP
PY 2019
VL 10
IS 5
BP 1284
EP 1290
DI 10.1111/jdi.13016
PG 7
WC Endocrinology & Metabolism
WE Science Citation Index Expanded (SCI-EXPANDED)
SC Endocrinology & Metabolism
GA IU6SX
UT WOS:000483717100020
PM 30688410
OA gold, Green Published
DA 2022-11-10
ER

PT J
AU Li, YL
   He, JX
   Zeng, XL
   Zhao, S
   Wang, XB
   Yuan, H
AF Li, Yulong
   He, Jianxun
   Zeng, Xiaoli
   Zhao, Song
   Wang, Xuebing
   Yuan, Hui
TI Non-fasting lipids detection and their significance in pregnant women
SO LIPIDS IN HEALTH AND DISEASE
LA English
DT Article
DE Pregnancy; Lipid; Lipoprotein; Non-fasting; Gestational hyperlipidaemia
ID GESTATIONAL DIABETES-MELLITUS; CARDIOVASCULAR RISK; TRIGLYCERIDE LEVELS;
   INSULIN-RESISTANCE; PROSPECTIVE COHORT; PLASMA-LIPIDS; LIPOPROTEIN;
   PROFILE; APOLIPOPROTEINS; CHOLESTEROL
[truncated: 3,506,490 more chars]
