# Supplementary material for: A bibliometric analysis and visualization of literature on non-fasting lipid research from 2012 to 2022
Source: Front Endocrinol (Lausanne). 2023 Apr 19;14:1136048. doi: 10.3389/fendo.2023.1136048 (PMC10154597; doi:10.3389/fendo.2023.1136048)
Supplement: Supplementary file 1 [file DataSheet_1.zip › Supplementary_Material/Raw data/download_1001-1500.txt]

FN Clarivate Analytics Web of Science
VR 1.0
PT J
AU Markovic, M
   Ben-Shabat, S
   Aponick, A
   Zimmermann, EM
   Dahan, A
AF Markovic, Milica
   Ben-Shabat, Shimon
   Aponick, Aaron
   Zimmermann, Ellen M.
   Dahan, Arik
TI Lipids and Lipid-Processing Pathways in Drug Delivery and Therapeutics
SO INTERNATIONAL JOURNAL OF MOLECULAR SCIENCES
LA English
DT Article
DE lipid; fatty acid; glyceride; steroid; phospholipid; oral drug
   absorption; prodrug; phospholipase A(2) (PLA(2))
ID PHOSPHOLIPID-BASED PRODRUGS; FATTY-ACID SYNTHASE; IN-VITRO;
   TESTOSTERONE-UNDECANOATE; NONFASTING TRIGLYCERIDES; ORAL ABSORPTION;
   COLONIC-MUCOSA; CHOLESTEROL; DISEASE; METABOLISM
AB The aim of this work is to analyze relevant endogenous lipid processing pathways, in the context of the impact that lipids have on drug absorption, their therapeutic use, and utilization in drug delivery. Lipids may serve as biomarkers of some diseases, but they can also provide endogenous therapeutic effects for certain pathological conditions. Current uses and possible clinical benefits of various lipids (fatty acids, steroids, triglycerides, and phospholipids) in cancer, infectious, inflammatory, and neurodegenerative diseases are presented. Lipids can also be conjugated to a drug molecule, accomplishing numerous potential benefits, one being the improved treatment effect, due to joined influence of the lipid carrier and the drug moiety. In addition, such conjugates have increased lipophilicity relative to the parent drug. This leads to improved drug pharmacokinetics and bioavailability, the ability to join endogenous lipid pathways and achieve drug targeting to the lymphatics, inflamed tissues in certain autoimmune diseases, or enable overcoming different barriers in the body. Altogether, novel mechanisms of the lipid role in diseases are constantly discovered, and new ways to exploit these mechanisms for the optimal drug design that would advance different drug delivery/therapy aspects are continuously emerging.
C1 [Markovic, Milica; Ben-Shabat, Shimon; Dahan, Arik] Ben Gurion Univ Negev, Fac Hlth Sci, Sch Pharm, Dept Clin Pharmacol, IL-8410501 Beer Sheva, Israel.
   [Aponick, Aaron] Univ Florida, Dept Chem, Gainesville, FL 32603 USA.
   [Zimmermann, Ellen M.] Univ Florida, Div Gastroenterol, Dept Med, Gainesville, FL 32610 USA.
RP Dahan, A (corresponding author), Ben Gurion Univ Negev, Fac Hlth Sci, Sch Pharm, Dept Clin Pharmacol, IL-8410501 Beer Sheva, Israel.
EM milica@post.bgu.ac.il; sbs@bgu.ac.il; aponick@chem.ufl.edu;
   Ellen.Zimmermann@medicine.ufl.edu; arikd@bgu.ac.il
RI Markovic, Milica/Y-1376-2019
OI Markovic, Milica/0000-0002-3998-1833; Aponick, Aaron/0000-0002-4576-638X
FU United States-Israel Binational Science Foundation (BSF) [2015365]
FX This work was funded through the United States-Israel Binational Science
   Foundation (BSF), grant number 2015365.
CR Alekseeva AA, 2017, INT J NANOMED, V12, P3735, DOI 10.2147/IJN.S133034
   Andresen TL, 2004, J MED CHEM, V47, P1694, DOI 10.1021/jm031029r
   Baer A, 2018, SCI REP-UK, V8, DOI 10.1038/s41598-018-29355-0
   Bansal S, 2007, JAMA-J AM MED ASSOC, V298, P309, DOI 10.1001/jama.298.3.309
   Bazinet RP, 2014, NAT REV NEUROSCI, V15, P771, DOI 10.1038/nrn3820
   BORGSTROM B, 1954, BIOCHIM BIOPHYS ACTA, V13, P491, DOI 10.1016/0006-3002(54)90365-0
   Buang Y, 2005, NUTRITION, V21, P867, DOI 10.1016/j.nut.2004.11.019
   Camassei FD, 2003, INVEST OPHTH VIS SCI, V44, P2399, DOI 10.1167/iovs.02-0934
   CARRIERE F, 1993, GASTROENTEROLOGY, V105, P876, DOI 10.1016/0016-5085(93)90908-U
   Cornaire G, 2004, INT J PHARMACEUT, V278, P119, DOI 10.1016/j.ijpharm.2004.03.001
   Cruz Martin P, 2016, P T, V41, P556
   Currie E, 2013, CELL METAB, V18, P153, DOI 10.1016/j.cmet.2013.05.017
   Dahan A, 2008, J CONTROL RELEASE, V126, P1, DOI 10.1016/j.jconrel.2007.10.025
   Dahan A, 2007, EUR J PHARM BIOPHARM, V67, P96, DOI 10.1016/j.ejpb.2007.01.017
   Dahan A, 2007, J CONTROL RELEASE, V119, P86, DOI 10.1016/j.jconrel.2006.12.032
   Dahan A, 2019, FUTURE MED CHEM, V11, P2563, DOI 10.4155/fmc-2019-0155
   Dahan A, 2017, J COMPUT AID MOL DES, V31, P1021, DOI 10.1007/s10822-017-0079-5
   Dahan A, 2017, EUR J PHARM SCI, V108, P78, DOI 10.1016/j.ejps.2017.06.022
   Dahan A, 2016, CURR TOP MED CHEM, V16, P2543, DOI 10.2174/1568026616666160414122913
   Dalpiaz A, 2012, MOL PHARMACEUT, V9, P957, DOI 10.1021/mp200565g
   Dang Q, 2019, AM J CLIN EXP UROL, V7, P273
   Deigner HP, 2008, CURR OPIN LIPIDOL, V19, P289, DOI 10.1097/MOL.0b013e3282fe1d0e
   Dorninger F, 2018, J ALZHEIMERS DIS, V62, P841, DOI 10.3233/JAD-171036
   El Hafidi M, 2019, INT J MOL SCI, V20, DOI 10.3390/ijms20153657
   Fahy E, 2011, BBA-MOL CELL BIOL L, V1811, P637, DOI 10.1016/j.bbalip.2011.06.009
   Feige E, 2010, CURR OPIN LIPIDOL, V21, P525, DOI 10.1097/MOL.0b013e32833f2fcb
   Gargiulo S, 2016, J PHYSIOL-LONDON, V594, P2095, DOI 10.1113/JP271168
   Han SF, 2016, MOL PHARMACEUT, V13, P3351, DOI 10.1021/acs.molpharmaceut.6b00195
   Han SF, 2016, J PHARM SCI-US, V105, P786, DOI 10.1002/jps.24670
   He HL, 2017, BIOMATERIALS, V130, P1, DOI 10.1016/j.biomaterials.2017.03.024
   Hegele RA, 2014, LANCET DIABETES ENDO, V2, P655, DOI 10.1016/S2213-8587(13)70191-8
   Hu J, 2012, ANN ONCOL, V23, P491, DOI 10.1093/annonc/mdr155
   HUME R, 1978, Biochemical Society Transactions, V6, P893
   Janowski BA, 1996, NATURE, V383, P728, DOI 10.1038/383728a0
   JENKINS P J, 1982, Liver, V2, P77
   Kalantzi L, 2006, PHARM RES-DORDR, V23, P1373, DOI 10.1007/s11095-006-0207-8
   Kambach DM, 2017, ONCOTARGET, V8, P14860, DOI 10.18632/oncotarget.14740
   Kliewer SA, 2001, RECENT PROG HORM RES, V56, P239, DOI 10.1210/rp.56.1.239
   Kloudova A, 2017, TRENDS ENDOCRIN MET, V28, P485, DOI 10.1016/j.tem.2017.03.002
   Kosicek M, 2013, INT J MOL SCI, V14, P1310, DOI 10.3390/ijms14011310
   Kusakabe T, 2000, J HISTOCHEM CYTOCHEM, V48, P613, DOI 10.1177/002215540004800505
   Lamireau T, 2007, PEDIATR RES, V61, P185, DOI 10.1203/pdr.0b013e31802d7780
   Lipinski CA, 2001, ADV DRUG DELIVER REV, V46, P3, DOI 10.1016/S0169-409X(00)00129-0
   Lowe ME, 1997, ANNU REV NUTR, V17, P141, DOI 10.1146/annurev.nutr.17.1.141
   Mamo JCL, 1998, ATHEROSCLEROSIS, V141, pS63, DOI 10.1016/S0021-9150(98)00220-2
   Markovic M, 2019, INT J MOL SCI, V20, DOI 10.3390/ijms20092210
   Markovic M, 2019, PHARMACEUTICS, V11, DOI 10.3390/pharmaceutics11040186
   Markovic M, 2018, PHARMACEUTICS, V10, DOI 10.3390/pharmaceutics10040210
   Markovic M, 2019, MED RES REV, V39, P579, DOI 10.1002/med.21533
   Maxfield FR, 2005, NATURE, V438, P612, DOI 10.1038/nature04399
   MEAD JF, 1963, ANNU REV BIOCHEM, V32, P241, DOI 10.1146/annurev.bi.32.070163.001325
   Minami T, 1997, AM J GASTROENTEROL, V92, P289
   MINAMI T, 1994, GUT, V35, P1593, DOI 10.1136/gut.35.11.1593
   Morris Matthew T, 2017, Psychopharmacol Bull, V47, P42
   Mudie DM, 2020, AAPS J, V22, DOI 10.1208/s12248-020-0417-8
   Murai T, 2015, BIOL CHEM, V396, P1, DOI 10.1515/hsz-2014-0194
   NIESCHLAG E, 1975, ACTA ENDOCRINOL-COP, V79, P366, DOI 10.1530/acta.0.0790366
   Nieschlag E, 2015, BEST PRACT RES CL EN, V29, P77, DOI 10.1016/j.beem.2014.09.008
   Nordestgaard BG, 2007, JAMA-J AM MED ASSOC, V298, P299, DOI 10.1001/jama.298.3.299
   PALIN KJ, 1984, J PHARM PHARMACOL, V36, P641, DOI 10.1111/j.2042-7158.1984.tb04919.x
   Pan D, 2016, WIRES NANOMED NANOBI, V8, P85, DOI 10.1002/wnan.1355
   Poirier H, 2001, BIOCHEM J, V355, P481, DOI 10.1042/0264-6021:3550481
   Porter CJH, 2007, NAT REV DRUG DISCOV, V6, P231, DOI 10.1038/nrd2197
   Porter CJH, 2001, ADV DRUG DELIVER REV, V50, P61, DOI 10.1016/S0169-409X(01)00151-X
   Radwan AA, 2014, SAUDI PHARM J, V22, P3, DOI 10.1016/j.jsps.2013.01.003
   Rizos EC, 2012, JAMA-J AM MED ASSOC, V308, P1024, DOI 10.1001/2012.jama.11374
   Rizzieri D, 2014, LEUKEMIA LYMPHOMA, V55, P2114, DOI 10.3109/10428194.2013.867489
   Rochon LS, 2015, CANCER RES, V75, DOI 10.1158/1538-7445.AM2015-CT230
   Rohrig F, 2016, NAT REV CANCER, V16, P732, DOI 10.1038/nrc.2016.89
   Santos CR, 2012, FEBS J, V279, P2610, DOI 10.1111/j.1742-4658.2012.08644.x
   Schluep T, 2017, CLIN PHARM DRUG DEV, V6, P350, DOI 10.1002/cpdd.318
   Schneider H, 2010, INT J MOL SCI, V11, P4149, DOI 10.3390/ijms11104149
   SCHUMAKEVN, 1969, ANNU REV BIOCHEM, V38, P113
   Shackleford DM, 2003, J PHARMACOL EXP THER, V306, P925, DOI 10.1124/jpet.103.052522
   Sparreboom A, 2003, CLIN CANCER RES, V9, P151
   Stephenson DJ, 2017, TRANSL RES, V189, P13, DOI 10.1016/j.trsl.2017.06.006
   Stremmel W, 2005, GUT, V54, P966, DOI 10.1136/gut.2004.052316
   Stremmel W, 2012, DIGEST DIS, V30, P85, DOI 10.1159/000342729
   Stuurman FE, 2013, INVEST NEW DRUG, V31, P959, DOI 10.1007/s10637-013-9925-z
   Sun BJ, 2017, J CONTROL RELEASE, V264, P145, DOI 10.1016/j.jconrel.2017.08.034
   TAUBER U, 1986, EUR J DRUG METAB PH, V11, P145
   Trevaskis NL, 2011, PHARM RES-DORDR, V28, P2176, DOI 10.1007/s11095-011-0446-1
   Umetani M, 2007, NAT MED, V13, P1185, DOI 10.1038/nm1641
   van de Waterbeemd H, 2001, J MED CHEM, V44, P1313, DOI 10.1021/jm000407e
   Vance DE, 2000, BBA-MOL CELL BIOL L, V1529, P1, DOI 10.1016/S1388-1981(00)00133-5
   VANDENBO.H, 1965, BIOCHIM BIOPHYS ACTA, V98, P657, DOI 10.1016/0005-2760(65)90168-2
   Wang HM, 2016, J AM CHEM SOC, V138, P10758, DOI 10.1021/jacs.6b06075
   Wenk MR, 2005, NAT REV DRUG DISCOV, V4, P594, DOI 10.1038/nrd1776
   Wu XY, 2014, AM J CLIN EXP UROL, V2, P111
   Yang J, 2020, J CANCER, V11, P1761, DOI 10.7150/jca.38598
   Yang WS, 2019, SCI REP-UK, V9, DOI 10.1038/s41598-019-55686-7
   Yuan G, 2007, CAN MED ASSOC J, V176, P1113, DOI 10.1503/cmaj.060963
   ZILVERSMIT DB, 1979, CIRCULATION, V60, P473, DOI 10.1161/01.CIR.60.3.473
NR 93
TC 18
Z9 19
U1 1
U2 13
PU MDPI
PI BASEL
PA ST ALBAN-ANLAGE 66, CH-4052 BASEL, SWITZERLAND
EI 1422-0067
J9 INT J MOL SCI
JI Int. J. Mol. Sci.
PD MAY
PY 2020
VL 21
IS 9
AR 3248
DI 10.3390/ijms21093248
PG 15
WC Biochemistry & Molecular Biology; Chemistry, Multidisciplinary
WE Science Citation Index Expanded (SCI-EXPANDED)
SC Biochemistry & Molecular Biology; Chemistry
GA LR3GK
UT WOS:000535581700219
PM 32375338
OA gold, Green Published
DA 2022-11-10
ER

PT J
AU Zanotti, I
   Dall'Asta, M
   Mena, P
   Mele, L
   Bruni, R
   Ray, S
   Del Rio, D
AF Zanotti, Ilaria
   Dall'Asta, Margherita
   Mena, Pedro
   Mele, Laura
   Bruni, Renato
   Ray, Sumantra
   Del Rio, Daniele
TI Atheroprotective effects of (poly)phenols: a focus on cell cholesterol
   metabolism
SO FOOD & FUNCTION
LA English
DT Review
ID GREEN TEA FLAVAN-3-OLS; CORONARY-HEART-DISEASE; TRANS-RESVERATROL;
   URINARY-EXCRETION; ELLAGIC ACID; DIETARY-INTAKE; IN-VITRO;
   CARDIOVASCULAR-DISEASE; ORANGE JUICE; POSTPRANDIAL LIPEMIA
AB Collated observations from several epidemiological studies have demonstrated that dietary intake of (poly)phenols from nuts, coffee, cocoa, grapes, and berries may protect against the development of atherosclerosis. Whereas this beneficial activity has previously been linked mainly to antioxidant or anti-inflammatory properties, recently emerging data suggest mechanisms by which (poly)phenolic substances can modulate cellular lipid metabolism, thereby mitigating atherosclerotic plaque formation. In this review, both experimental studies and clinical trials investigating the atheroprotective effects of the most relevant dietary (poly)phenols are critically discussed.
C1 [Zanotti, Ilaria] Univ Parma, Dept Pharm, I-43124 Parma, Italy.
   [Dall'Asta, Margherita; Mena, Pedro; Mele, Laura; Bruni, Renato; Del Rio, Daniele] Univ Parma, Sch Med, Dept Food Sci, Lab Phytochem Physiol, I-43125 Parma, Italy.
   [Ray, Sumantra] Univ Cambridge, Cambridge Univ Hosp, Sch Clin Med, Cambridge, England.
RP Zanotti, I (corresponding author), Univ Parma, Dept Pharm, Viale Sci 27-A, I-43124 Parma, Italy.
EM daniele.delrio@unipr.it
RI Mena, Franklin Córdoba/AAM-3782-2021; Bruni, Renato/A-2427-2012; Mena,
   Pedro/C-2144-2014; Mena, Pedro/P-6353-2019; Del Rio, Daniele/E-8696-2010
OI Mena, Franklin Córdoba/0000-0001-5292-6225; Bruni,
   Renato/0000-0002-5992-8722; Mena, Pedro/0000-0003-2150-2977; Mena,
   Pedro/0000-0003-2150-2977; Del Rio, Daniele/0000-0001-5394-1259;
   Dall'Asta, Margherita/0000-0002-0558-0337; Zanotti,
   Ilaria/0000-0003-2701-6021
FU Fundacion Seneca (Murcia Region, Spain)
FX Pedro Mena was funded by a grant of the Postdoctoral Fellowship
   Programme from Fundacion Seneca (Murcia Region, Spain).
CR Almeida L, 2009, MOL NUTR FOOD RES, V53, pS7, DOI 10.1002/mnfr.200800177
   Andres-Lacueva C, 2009, PLANT PHENOLICS HUMA
   Annema W, 2013, CIRC J, V77, P2432, DOI 10.1253/circj.CJ-13-1025
   Annema W, 2012, NUTR METAB, V9, DOI 10.1186/1743-7075-9-25
   Appeldoorn MM, 2009, J AGR FOOD CHEM, V57, P1084, DOI 10.1021/jf803059z
   Aura AM, 2002, J AGR FOOD CHEM, V50, P1725, DOI 10.1021/jf0108056
   Avila M, 2009, FOOD RES INT, V42, P1453, DOI 10.1016/j.foodres.2009.07.026
   Aviram M., 2012, EVID-BASED COMPL ALT, V2012
   Aviram M, 2008, J AGR FOOD CHEM, V56, P1148, DOI 10.1021/jf071811q
   Azorin-Ortuno M, 2012, J NUTR BIOCHEM, V23, P829, DOI 10.1016/j.jnutbio.2011.04.007
   Azorin-Ortuno M, 2011, MOL NUTR FOOD RES, V55, P1154, DOI 10.1002/mnfr.201100140
   Baba S, 2007, AM J CLIN NUTR, V85, P709, DOI 10.1093/ajcn/85.3.709
   Bakkalbasi E, 2009, CRIT REV FOOD SCI, V49, P283, DOI 10.1080/10408390802064404
   Baselga-Escudero L, 2014, J NUTR BIOCHEM, V25, P151, DOI 10.1016/j.jnutbio.2013.09.014
   Berryman CE, 2013, J NUTR, V143, P788, DOI 10.3945/jn.112.170993
   Bode LM, 2013, AM J CLIN NUTR, V97, P295, DOI 10.3945/ajcn.112.049379
   Boocock DJ, 2007, J CHROMATOGR B, V848, P182, DOI 10.1016/j.jchromb.2006.10.017
   Bridle P, 1997, FOOD CHEM, V58, P103, DOI 10.1016/S0308-8146(96)00222-1
   Burkon A, 2008, MOL NUTR FOOD RES, V52, P549, DOI 10.1002/mnfr.200700290
   Calani L, 2012, INT J FOOD SCI NUTR, V63, P513, DOI 10.3109/09637486.2011.640311
   Cassidy A, 2013, CIRCULATION, V127, P188, DOI 10.1161/CIRCULATIONAHA.112.122408
   Castaneda-Ovando A, 2009, FOOD CHEM, V113, P859, DOI 10.1016/j.foodchem.2008.09.001
   Castilla P, 2006, AM J CLIN NUTR, V84, P252, DOI 10.1093/ajcn/84.1.252
   Chang CJ, 2012, EVID-BASED COMPL ALT, V2012, DOI 10.1155/2012/787152
   Chang TY, 2006, ANNU REV CELL DEV BI, V22, P129, DOI 10.1146/annurev.cellbio.22.010305.104656
   Chawla A, 2001, MOL CELL, V7, P161, DOI 10.1016/S1097-2765(01)00164-2
   Chinetti G, 2001, NAT MED, V7, P53, DOI 10.1038/83348
   Clifford MN, 2000, J SCI FOOD AGR, V80, P1118, DOI [10.1002/(SICI)1097-0010(20000515)80:7&lt;1118::AID-JSFA570&gt;3.0.CO;2-9, 10.1002/(SICI)1097-0010(20000515)80:7<1118::AID-JSFA570>3.0.CO;2-9]
   Covas MI, 2009, J CARDIOVASC PHARM, V54, P477, DOI 10.1097/FJC.0b013e3181c5e7fd
   CROZIER A, 2006, PLANT SECONDARY META, P208, DOI DOI 10.1002/9780470988558.CH7
   Crozier A, 2010, MOL ASPECTS MED, V31, P446, DOI 10.1016/j.mam.2010.09.007
   Crozier A, 2009, NAT PROD REP, V26, P1001, DOI 10.1039/b802662a
   Cuccioloni M, 2011, J LIPID RES, V52, P897, DOI 10.1194/jlr.M011817
   Czank C, 2013, AM J CLIN NUTR, V97, P995, DOI 10.3945/ajcn.112.049247
   Damasceno NRT, 2011, NUTR METAB CARDIOVAS, V21, pS14, DOI 10.1016/j.numecd.2010.12.006
   Damasceno NRT, 2013, ATHEROSCLEROSIS, V230, P347, DOI 10.1016/j.atherosclerosis.2013.08.014
   Dash S, 2013, ARTERIOSCL THROM VAS, V33, P2895, DOI 10.1161/ATVBAHA.113.302342
   Day AJ, 2000, FEBS LETT, V468, P166, DOI 10.1016/S0014-5793(00)01211-4
   Daykin CA, 2005, J AGR FOOD CHEM, V53, P1428, DOI 10.1021/jf048439o
   de Ferrars RM, 2014, BRIT J PHARMACOL, V171, P3268, DOI 10.1111/bph.12676
   de Pascual-Teresa S, 2010, INT J MOL SCI, V11, P1679, DOI 10.3390/ijms11041679
   Del Rio D, 2013, ANTIOXID REDOX SIGN, V18, P1818, DOI 10.1089/ars.2012.4581
   Del Rio D, 2010, NUTRITION, V26, P1110, DOI 10.1016/j.nut.2009.09.021
   Deprez S, 2000, J NUTR, V130, P2733, DOI 10.1093/jn/130.11.2733
   DIETSCHY JM, 1993, J LIPID RES, V34, P1637
   Ding M, 2014, CIRCULATION, V129, P643, DOI 10.1161/CIRCULATIONAHA.113.005925
   Dohadwala MM, 2009, J NUTR, V139, p1788S, DOI 10.3945/jn.109.107474
   Donovan M. C., 2006, PLANT SECONDARY META, P303
   Erlund I, 2001, J NUTR, V131, P235, DOI 10.1093/jn/131.2.235
   Espin JC, 2007, J AGR FOOD CHEM, V55, P10476, DOI 10.1021/jf0723864
   Farras M, 2013, J NUTR BIOCHEM, V24, P1334, DOI 10.1016/j.jnutbio.2012.10.008
   Fernandez-Hernando C, 2013, ARTERIOSCL THROM VAS, V33, P178, DOI 10.1161/ATVBAHA.112.300144
   Freedman ND, 2012, NEW ENGL J MED, V366, P1891, DOI 10.1056/NEJMoa1112010
   Garcia-Munoz C, 2014, FOOD RES INT, V55, P161, DOI 10.1016/j.foodres.2013.10.049
   Gee JM, 2000, J NUTR, V130, P2765, DOI 10.1093/jn/130.11.2765
   Glass CK, 2001, CELL, V104, P503, DOI 10.1016/S0092-8674(01)00238-0
   GOLDSTEIN JL, 1990, NATURE, V343, P425, DOI 10.1038/343425a0
   Goldwasser J, 2010, PLOS ONE, V5, DOI 10.1371/journal.pone.0012399
   Gonzalez-Barrio R, 2011, DRUG METAB DISPOS, V39, P1680, DOI 10.1124/dmd.111.039651
   Gonzalez-Barrio R, 2011, J AGR FOOD CHEM, V59, P1152, DOI 10.1021/jf103894m
   Gonzalez-Barrio R, 2010, J AGR FOOD CHEM, V58, P3933, DOI 10.1021/jf100315d
   Grassi D, 2005, HYPERTENSION, V46, P398, DOI 10.1161/01.HYP.0000174990.46027.70
   Grundy SM, 2002, CIRCULATION, V106, P3143, DOI 10.1161/circ.106.25.3143
   Guerrero L, 2013, J NUTR BIOCHEM, V24, P2092, DOI 10.1016/j.jnutbio.2013.08.001
   Henry-Vitrac C, 2006, EUR J NUTR, V45, P376, DOI 10.1007/s00394-006-0609-8
   Hirota S., 2011, FOOD SCI TECHNOL RES, V7, P239
   Hirsova P, 2012, EUR J PHARMACOL, V691, P38, DOI 10.1016/j.ejphar.2012.06.034
   Hodgson JM, 2000, J AGR FOOD CHEM, V48, P2276, DOI 10.1021/jf000089s
   Hooper L, 2012, AM J CLIN NUTR, V95, P740, DOI 10.3945/ajcn.111.023457
   Ikeda I, 2010, J AGR FOOD CHEM, V58, P8591, DOI 10.1021/jf1015285
   Jaganath I. B., 2009, PHENOLIC COMPUNDS PL, P11
   Jaganath IB, 2006, FREE RADICAL RES, V40, P1035, DOI 10.1080/10715760600771400
   Jennings A, 2012, AM J CLIN NUTR, V96, P781, DOI 10.3945/ajcn.112.042036
   Jeon SM, 2007, TRANSL RES, V149, P15, DOI 10.1016/j.trsl.2006.08.001
   Joseph SB, 2002, P NATL ACAD SCI USA, V99, P7604, DOI 10.1073/pnas.112059299
   Jung CM, 2009, FEMS MICROBIOL LETT, V297, P266, DOI 10.1111/j.1574-6968.2009.01691.x
   Jung UJ, 2006, INT J BIOCHEM CELL B, V38, P1134, DOI 10.1016/j.biocel.2005.12.002
   Kawai Y, 2008, J BIOL CHEM, V283, P9424, DOI 10.1074/jbc.M706571200
   Kay CD, 2005, J NUTR, V135, P2582, DOI 10.1093/jn/135.11.2582
   Kelly JH, 2006, BRIT J NUTR, V96, pS61, DOI 10.1017/BJN20061865
   Khan MK, 2014, J FOOD COMPOS ANAL, V33, P85, DOI 10.1016/j.jfca.2013.11.004
   Khan N, 2007, LIFE SCI, V81, P519, DOI 10.1016/j.lfs.2007.06.011
   Khera AV, 2011, NEW ENGL J MED, V364, P127, DOI 10.1056/NEJMoa1001689
   Kim B, 2013, J NUTR BIOCHEM, V24, P1564, DOI 10.1016/j.jnutbio.2013.01.005
   Kim J, 2014, CRIT REV FOOD SCI, V54, P1458, DOI 10.1080/10408398.2011.641041
   Kobayashi M, 2014, J AGR FOOD CHEM, V62, P2881, DOI 10.1021/jf405591g
   Kris-Etherton PN, 2008, J NUTR, V138, p1746S
   Landete JM, 2011, FOOD RES INT, V44, P1150, DOI 10.1016/j.foodres.2011.04.027
   Lee MJ, 2004, CANCER EPIDEM BIOMAR, V13, P132, DOI 10.1158/1055-9965.EPI-03-0040
   Lee RT, 1997, ARTERIOSCL THROM VAS, V17, P1859, DOI 10.1161/01.ATV.17.10.1859
   Levin N, 2005, ARTERIOSCL THROM VAS, V25, P135, DOI 10.1161/01.ATV.0000150044.84012.68
   Li AC, 2004, J CLIN INVEST, V114, P1564, DOI 10.1172/JCI200418730
   Lin CL, 2007, J LIPID RES, V48, P2334, DOI 10.1194/jlr.M700128-JLR200
   Lloyd-Jones D, 2010, CIRCULATION, V121, P948, DOI 10.1161/CIRCULATIONAHA.109.192666
   MAAS JL, 1991, HORTSCIENCE, V26, P66, DOI 10.21273/HORTSCI.26.1.66
   Mahley RW, 1999, J LIPID RES, V40, P1
   Manach C, 2003, EUR J CLIN NUTR, V57, P235, DOI 10.1038/sj.ejcn.1601547
   Manach C, 2005, AM J CLIN NUTR, V81, p230S, DOI [10.1093/ajcn/81.1.230S, 10.1093/ajcn/81.1.243S]
   Manach C, 2004, FREE RADICAL RES, V38, P771, DOI 10.1080/10715760410001727858
   Maron DJ, 2003, ARCH INTERN MED, V163, P1448, DOI 10.1001/archinte.163.12.1448
   Martel C, 2013, J CLIN INVEST, V123, P1571, DOI 10.1172/JCI63685
   McGhie TK, 2007, MOL NUTR FOOD RES, V51, P702, DOI 10.1002/mnfr.200700092
   Mena P, 2011, J SCI FOOD AGR, V91, P1893, DOI 10.1002/jsfa.4411
   Mink PJ, 2007, AM J CLIN NUTR, V85, P895, DOI 10.1093/ajcn/85.3.895
   Mullen W, 2008, J AGR FOOD CHEM, V56, P11157, DOI 10.1021/jf801974v
   Mullen W, 2006, BRIT J NUTR, V96, P107, DOI 10.1079/BJN20061809
   Mullen W, 2009, AM J CLIN NUTR, V89, P1784, DOI 10.3945/ajcn.2008.27339
   Naik SU, 2006, CIRCULATION, V113, P90, DOI 10.1161/CIRCULATIONAHA.105.560177
   Navab M, 1996, ARTERIOSCL THROM VAS, V16, P831, DOI 10.1161/01.ATV.16.7.831
   Nergiz-Unal R, 2013, THROMB RES, V131, P411, DOI 10.1016/j.thromres.2013.01.003
   Niemetz R, 2005, PHYTOCHEMISTRY, V66, P2001, DOI 10.1016/j.phytochem.2005.01.009
   Ohara K, 2013, BIOCHEM BIOPH RES CO, V441, P929, DOI 10.1016/j.bbrc.2013.10.168
   Ottaviani JI, 2012, FREE RADICAL BIO MED, V52, P1403, DOI 10.1016/j.freeradbiomed.2011.12.010
   Padayachee A, 2012, FOOD CHEM, V135, P2287, DOI 10.1016/j.foodchem.2012.07.004
   Park SH, 2011, J NUTR, V141, P1931, DOI 10.3945/jn.111.144816
   Patel KR, 2011, ANN NY ACAD SCI, V1215, P161, DOI 10.1111/j.1749-6632.2010.05853.x
   Perez-Jimenez J, 2010, EUR J CLIN NUTR, V64, pS112, DOI 10.1038/ejcn.2010.221
   Perez-Jimenez J, 2011, AM J CLIN NUTR, V93, P1220, DOI 10.3945/ajcn.110.007096
   Poreba R, 2009, ANN AGR ENV MED, V16, P305
   Rader DJ, 2009, J LIPID RES, V50, pS189, DOI 10.1194/jlr.R800088-JLR200
   Rezen T, 2011, BBA-PROTEINS PROTEOM, V1814, P146, DOI 10.1016/j.bbapap.2010.05.014
   Roowi S, 2010, J AGR FOOD CHEM, V58, P1296, DOI 10.1021/jf9032975
   Rosenblat M, 2006, ATHEROSCLEROSIS, V187, P363, DOI 10.1016/j.atherosclerosis.2005.09.006
   Rosenson RS, 2012, CIRCULATION, V125, P1905, DOI 10.1161/CIRCULATIONAHA.111.066589
   Sabate J, 2010, ARCH INTERN MED, V170, P821, DOI 10.1001/archinternmed.2010.79
   Sae-Tan S, 2011, PHARMACOL RES, V64, P146, DOI 10.1016/j.phrs.2010.12.013
   Sang SM, 2008, RAPID COMMUN MASS SP, V22, P1567, DOI 10.1002/rcm.3546
   Santos-Buelga C, 2000, J SCI FOOD AGR, V80, P1094, DOI [10.1002/(SICI)1097-0010(20000515)80:7<1094::AID-JSFA569>3.3.CO;2-T, 10.1002/(SICI)1097-0010(20000515)80:7&lt;1094::AID-JSFA569&gt;3.0.CO;2-1]
   Santos-Gallego CG, 2011, CURR ATHEROSCLER REP, V13, P266, DOI 10.1007/s11883-011-0177-0
   Selma MV, 2009, J AGR FOOD CHEM, V57, P6485, DOI 10.1021/jf902107d
   Stalmach A, 2010, MOL NUTR FOOD RES, V54, P323, DOI 10.1002/mnfr.200900194
   Stalmach A, 2009, MOL NUTR FOOD RES, V53, pS44, DOI 10.1002/mnfr.200800169
   Stalmach A, 2009, DRUG METAB DISPOS, V37, P1749, DOI 10.1124/dmd.109.028019
   Stoupi S, 2010, MOL NUTR FOOD RES, V54, P747, DOI 10.1002/mnfr.200900123
   Tall AR, 2008, J INTERN MED, V263, P256, DOI 10.1111/j.1365-2796.2007.01898.x
   Tomas-Navarro M, 2014, J AGR FOOD CHEM, V62, P24, DOI 10.1021/jf4048989
   Tresserra-Rimbau A, 2014, NUTR METAB CARDIOVAS, V24, P639, DOI 10.1016/j.numecd.2013.12.014
   Truchado P, 2012, J AGR FOOD CHEM, V60, P5749, DOI 10.1021/jf203641r
   Tulipani S, 2012, J AGR FOOD CHEM, V60, P8930, DOI 10.1021/jf301509w
   TURLEY SD, 1995, J LIPID RES, V36, P67
   Urpi-Sarda M, 2007, CLIN CHEM, V53, P292, DOI 10.1373/clinchem.2006.071936
   Urpi-Sarda M, 2009, J AGR FOOD CHEM, V57, P10134, DOI 10.1021/jf901450z
   Uto-Kondo H, 2010, CIRC RES, V106, P779, DOI 10.1161/CIRCRESAHA.109.206615
   Vaz-Da-Silva M, 2008, INT J CLIN PHARM TH, V46, P564
   Vislocky LM, 2010, NUTR REV, V68, P656, DOI 10.1111/j.1753-4887.2010.00335.x
   Vitaglione P, 2005, MOL NUTR FOOD RES, V49, P495, DOI 10.1002/mnfr.200500002
   Vitaglione P, 2007, J NUTR, V137, P2043, DOI 10.1093/jn/137.9.2043
   Vogiatzoglou A, 2014, BRIT J NUTR, V111, P1463, DOI 10.1017/S0007114513003930
   Walle T, 2005, J NUTR, V135, P48, DOI 10.1093/jn/135.1.48
   Walle T, 2004, DRUG METAB DISPOS, V32, P1377, DOI 10.1124/dmd.104.000885
   Wang DG, 2005, J CHROMATOGR B, V829, P97, DOI 10.1016/j.jchromb.2005.09.040
   Wang DL, 2012, CIRC RES, V111, P967, DOI [10.1161/CIRCRESAHA.112.266502, 10.1161/circresaha.112.266502]
   Wasan KM, 2008, NAT REV DRUG DISCOV, V7, P84, DOI 10.1038/nrd2353
   Wu XL, 2006, J AGR FOOD CHEM, V54, P4069, DOI 10.1021/jf060300l
   Xie CH, 2011, J AGR FOOD CHEM, V59, P10381, DOI 10.1021/jf2025264
   Yang CS, 1999, CANCER EPIDEM BIOMAR, V8, P83
   Yasuda A, 2011, J AGR FOOD CHEM, V59, P1470, DOI 10.1021/jf103820b
   Zamora-Ros R, 2008, BRIT J NUTR, V100, P188, DOI 10.1017/S0007114507882997
   Zamora-Ros R, 2013, BRIT J NUTR, V109, P1498, DOI 10.1017/S0007114512003273
   Zern TL, 2005, J NUTR, V135, P1911, DOI 10.1093/jn/135.8.1911
   Zheng XX, 2011, AM J CLIN NUTR, V94, P601, DOI 10.3945/ajcn.110.010926
   Zhou DH, 2014, AM J CLIN NUTR, V100, P270, DOI 10.3945/ajcn.113.079152
NR 162
TC 99
Z9 100
U1 0
U2 87
PU ROYAL SOC CHEMISTRY
PI CAMBRIDGE
PA THOMAS GRAHAM HOUSE, SCIENCE PARK, MILTON RD, CAMBRIDGE CB4 0WF, CAMBS,
   ENGLAND
SN 2042-6496
EI 2042-650X
J9 FOOD FUNCT
JI Food Funct.
PY 2015
VL 6
IS 1
BP 13
EP 31
DI 10.1039/c4fo00670d
PG 19
WC Biochemistry & Molecular Biology; Food Science & Technology
WE Science Citation Index Expanded (SCI-EXPANDED)
SC Biochemistry & Molecular Biology; Food Science & Technology
GA AX9QB
UT WOS:000347235900001
PM 25367393
DA 2022-11-10
ER

PT J
AU Howe, CA
   Corrigan, RJ
   Djalali, M
   McManaway, C
   Grbcich, A
   Aidoo, GS
AF Howe, Cheryl A.
   Corrigan, Riley J.
   Djalali, Maya
   McManaway, Chris
   Grbcich, Alexandra
   Aidoo, Grace Sam
TI Feasibility of Using Bioelectrical Impedance Analysis for Assessing
   Youth Weight and Health Status: Preliminary Findings
SO INTERNATIONAL JOURNAL OF ENVIRONMENTAL RESEARCH AND PUBLIC HEALTH
LA English
DT Article
DE children; adolescents; body composition; cellular integrity;
   bio-electrical impedance analysis
ID X-RAY ABSORPTIOMETRY; HELD INDIRECT CALORIMETER; BODY-COMPOSITION;
   PHASE-ANGLE; BIOIMPEDANCE ANALYSIS; ENERGY-EXPENDITURE;
   PHYSICAL-ACTIVITY; CHILDREN; OBESITY; ADOLESCENTS
AB Background. This study assessed the accuracy of bioimpedance analysis (BIA) for measuring body composition and resting metabolic rate (RMR) in fasted and non-fasted state and the prospect of using phase angle (PA) to indicate cellular health in youth. Methods. BIA body composition, RMR, and hydration measures were compared to dual-energy x-ray absorptiometry (DXA), MedGem metabolic analyzer, and urine specific gravity, respectively, at baseline in a fasted state using one-way ANOVAs. Repeated BIAs at 0, 30, 60, 90, and 120 min post-prandial were compared to baseline using repeated-measures ANOVA. Correlations were used to assess the relationship among PA and health (blood lipids and glucose, resting BP) and fitness (grip strength and a 3 min step test) measures. Results. BIA scans (N = 58; 11.4 +/- 2.9 y) measured lower body fat % (BF%) in healthy weight youth (BMI < 85th percentile; 16.4 +/- 1.1 vs. 25.1 +/- 1.0%) and lower visceral adipose tissue (VAT) in males (44.5 +/- 2.9 vs. 34.1 +/- 6.0 cm(2)) than DXA and higher RMR in all youth (1244 +/- 41 vs. 1104 +/- 39 kcals/day), healthy weight (1231 +/- 48 vs. 1049 +/- 44 kcals/day), and teens (1541 +/- 62 vs. 1234 +/- 72 kcals/day) than MedGem. Compared to baseline, immediate post-prandial values were significantly higher for BF% (21.4 +/- 1.4 vs. 22.0 +/- 1.4%) and VAT (45.4 +/- 6.1 vs. 46.2 +/- 6.2 cm(2)). PA was significantly correlated with BF% (r = -0.33; p = 0.01), fat-free mass (r = 0.59; p < 0.001), grip strength (r = 0.56; p < 0.001). Conclusions. While more data are needed to confirm these preliminary findings, the results suggest caution is necessary in using BIA to assess aspects of youth health and weight status, especially in males, healthy weight, and teens. However, these preliminary findings do indicate that phase angle maybe be a valuable, non-invasive tool for identifying youth who are heading towards obesity and/or obesity-related health consequences.
C1 [Howe, Cheryl A.; McManaway, Chris; Grbcich, Alexandra; Aidoo, Grace Sam] Ohio Univ, Sch Appl Hlth Sci & Wellness, Athens, OH 45701 USA.
   [Corrigan, Riley J.; Djalali, Maya] Ohio Univ, Honors Tutorial Coll, Athens, OH 45701 USA.
RP Howe, CA (corresponding author), Ohio Univ, Sch Appl Hlth Sci & Wellness, Athens, OH 45701 USA.
EM howec@ohio.edu; rc401218@ohio.edu; md169519@ohio.edu; cm065418@ohio.edu;
   ag792712@ohio.edu; ga985018@ohio.edu
OI Corrigan, Riley/0000-0002-1593-7758
FU InBody USA; Ohio University
FX This research was funded in part by InBody USA and Ohio University
   Student research awards and Faculty funds.
CR Farias CLA, 2013, CLIN NUTR, V32, P420, DOI 10.1016/j.clnu.2012.09.003
   Amini M, 2018, J Electr Bioimpedance, V9, P142, DOI 10.2478/joeb-2018-0019
   Anderson PM, 2019, ECON HUM BIOL, V34, P16, DOI 10.1016/j.ehb.2019.02.002
   Barreira TV, 2020, CLIN NUTR, V39, P3836, DOI 10.1016/j.clnu.2020.03.037
   BAUMGARTNER RN, 1988, AM J CLIN NUTR, V48, P16, DOI 10.1093/ajcn/48.1.16
   Binkovitz LA, 2007, SEMIN NUCL MED, V37, P303, DOI 10.1053/j.semnuclmed.2007.02.007
   BRODIE DA, 1991, ANN NUTR METAB, V35, P89, DOI 10.1159/000177631
   Chen KT, 2016, PLOS ONE, V11, DOI 10.1371/journal.pone.0160105
   de Castro JAC, 2018, J BODYW MOV THER, V22, P134, DOI 10.1016/j.jbmt.2017.04.010
   Di Vincenzo O, 2019, J INT SOC SPORT NUTR, V16, DOI 10.1186/s12970-019-0319-2
   Dietz W H, 1993, Pediatr Rev, V14, P337, DOI 10.1542/pir.14-9-337
   Ersoy N, 2016, J INT SOC SPORT NUTR, V13, DOI 10.1186/s12970-016-0145-8
   Fields DA, 2006, OBESITY, V14, P1755, DOI 10.1038/oby.2006.202
   Goran MI, 2001, PEDIATR CLIN N AM, V48, P931, DOI 10.1016/S0031-3955(05)70349-7
   Hales Craig M, 2017, NCHS Data Brief, P1
   Hong SH, 2019, INT J ENV RES PUB HE, V16, DOI 10.3390/ijerph16234858
   Jankowski M, 2015, PEDIATR CARDIOL, V36, P27, DOI 10.1007/s00246-014-0960-0
   Jensen NSO, 2016, PUBLIC HEALTH, V133, P3, DOI 10.1016/j.puhe.2015.11.025
   Kabiri LS, 2015, CHILD OBES, V11, P650, DOI 10.1089/chi.2014.0156
   Khalil SF, 2014, SENSORS-BASEL, V14, P10895, DOI 10.3390/s140610895
   Kim EH, 2019, CELL DEATH DIFFER, V26, P25, DOI 10.1038/s41418-018-0179-3
   Lim JS, 2009, PEDIATR INT, V51, P263, DOI 10.1111/j.1442-200X.2008.02698.x
   Marino LV, 2018, CLIN NUTR, V37, P1430, DOI 10.1016/j.clnu.2017.06.020
   McDoniel SO, 2007, INT J SPORT NUTR EXE, V17, P491, DOI 10.1123/ijsnem.17.5.491
   Mirwald RL, 2002, MED SCI SPORT EXER, V34, P689, DOI 10.1097/00005768-200204000-00020
   Ochoa-Aviles A., 2017, TACKLING OVERWEIGHT, P12
   Ogden CL, 2016, JAMA-J AM MED ASSOC, V315, P2292, DOI 10.1001/jama.2016.6361
   Parikh P, 2009, AM J HEALTH PROMOT, V23, P279, DOI 10.4278/ajhp.071221140
   Pluddemann A, 2012, BRIT J GEN PRACT, V62, P165, DOI 10.3399/bjgp12X630241
   Saladino CF, 2014, J EAT DISORD, V2, DOI 10.1186/s40337-014-0034-y
   Saunders MJ, 1998, MED SCI SPORT EXER, V30, P885, DOI 10.1097/00005768-199806000-00017
   Selberg O, 2002, EUR J APPL PHYSIOL, V86, P509, DOI 10.1007/s00421-001-0570-4
   Tinsley GM, 2017, MED SCI SPORT EXER, V49, P823, DOI [10.1249/MSS.0000000000001148, 10.1249/mss.0000000000001148]
   Tompuri TT, 2015, CLIN PHYSIOL FUNCT I, V35, P21, DOI 10.1111/cpf.12118
   Tyson N, 2018, BEST PRACT RES CL OB, V48, P158, DOI 10.1016/j.bpobgyn.2017.06.003
   Wang YC, 2006, PEDIATRICS, V118, pE1721, DOI 10.1542/peds.2006-0682
   Wells JCK, 2014, INT J EPIDEMIOL, V43, P672, DOI 10.1093/ije/dyu060
   Zubac D, 2014, RES PHYS ED SPORT HL, V3, P25
NR 38
TC 0
Z9 0
U1 0
U2 2
PU MDPI
PI BASEL
PA ST ALBAN-ANLAGE 66, CH-4052 BASEL, SWITZERLAND
EI 1660-4601
J9 INT J ENV RES PUB HE
JI Int. J. Environ. Res. Public Health
PD OCT
PY 2021
VL 18
IS 19
AR 10094
DI 10.3390/ijerph181910094
PG 13
WC Environmental Sciences; Public, Environmental & Occupational Health
WE Science Citation Index Expanded (SCI-EXPANDED); Social Science Citation Index (SSCI)
SC Environmental Sciences & Ecology; Public, Environmental & Occupational
   Health
GA WG9RY
UT WOS:000707329500001
PM 34639395
OA gold, Green Published
DA 2022-11-10
ER

PT J
AU Dongil, P
   Perez-Garcia, A
   Hurtado-Carneiro, V
   Herrero-de-Dios, C
   Blazquez, E
   Alvarez, E
   Sanz, C
AF Dongil, P.
   Perez-Garcia, A.
   Hurtado-Carneiro, V.
   Herrero-de-Dios, C.
   Blazquez, E.
   Alvarez, E.
   Sanz, C.
TI Pas Kinase Deficiency Triggers Antioxidant Mechanisms in the Liver
SO SCIENTIFIC REPORTS
LA English
DT Article
ID ACTIVATED PROTEIN-KINASE; OXIDATIVE DAMAGE; MITOCHONDRIAL DYNAMICS;
   ENERGY SENSOR; MOLECULAR-MECHANISMS; INSULIN-RESISTANCE;
   LIPID-METABOLISM; FATTY LIVER; PGC-1-ALPHA; AMPK
AB Metabolic dysfunction in the liver is the cause of numerous pathologies, which are associated with an altered redox state. PASK (PAS Domain Kinase) is a nutrient and bioenergetic sensor. We contend that PASK could act as an oxidative stress sensor in liver and/or control the metabolic balance, playing a role in the mitochondrial homeostasis. Using PASK-deficient mice, we observed that PASK deficiency promotes antioxidant response mechanisms: a lower production of ROS/RNS under non-fasting conditions, overexpression of genes coding to ROS-detoxifying enzymes and mitochondrial fusion proteins (MnSod Gpx, Mfn1 and Opa1), coactivator Ppargc1a, transcription factors (Pparg and FoxO3a) and deacetylase Sirt1. Also, under fasting conditions, PASK deficiency induced the overexpression of Ppargc1a, Ppara, Pparg, FoxO3a and Nrf2 leading to the overexpression of genes coding to antioxidant enzymes such as MnSOD, Cu/ZnSOD, GPx, HO1 and GCLm. Additionally, inducing PINK1 involved in cell survival and mitophagy. These changes kept ROS steady levels and improved the regenerative state. We suggest a new role for PASK as a controller of oxidative stress and mitochondrial dynamics in the liver. In fact, antioxidant response is PASK dependent. PASK-targeting could therefore be a good way of reducing the oxidative stress in order to prevent or treat liver diseases.
C1 [Dongil, P.; Perez-Garcia, A.; Hurtado-Carneiro, V.; Blazquez, E.; Alvarez, E.] Univ Complutense Madrid, Fac Med, Dept Biochem & Mol Biol, Inst Med Res,Hosp Clin San Carlos IdISSC, Ciudad Univ S-N, E-28040 Madrid, Spain.
   [Hurtado-Carneiro, V.; Blazquez, E.; Alvarez, E.; Sanz, C.] Spanish Biomed Res Ctr Diabet & Associated Metab, Madrid, Spain.
   [Dongil, P.; Perez-Garcia, A.; Herrero-de-Dios, C.; Sanz, C.] Univ Complutense Madrid, Fac Med, Dept Cell Biol, Inst Med Res,Hosp Clin San Carlos IdISSC, Ciudad Univ S-N, E-28040 Madrid, Spain.
RP Sanz, C (corresponding author), Spanish Biomed Res Ctr Diabet & Associated Metab, Madrid, Spain.; Sanz, C (corresponding author), Univ Complutense Madrid, Fac Med, Dept Cell Biol, Inst Med Res,Hosp Clin San Carlos IdISSC, Ciudad Univ S-N, E-28040 Madrid, Spain.
EM mcsanz@med.ucm.es
RI ALVAREZ, ELVIRA/F-2994-2017; Dongil, Pilar/AAD-7564-2020; SANZ,
   CARMEN/L-7266-2014; ALVAREZ, ELVIRA/S-8977-2019; García, Ana
   Pérez/AAH-5672-2019; Herrero, Carmen/N-4724-2018
OI ALVAREZ, ELVIRA/0000-0002-9074-3857; SANZ, CARMEN/0000-0001-7025-6667;
   Perez Garcia, Ana/0000-0002-5633-0418; HURTADO-CARNEIRO,
   VERONICA/0000-0003-2517-8895; Dongil, Pilar/0000-0002-6774-4480;
   Herrero, Carmen/0000-0002-2042-8480
FU Complutense University-Banco Santander Funding Programme for the
   Creation and Consolidation of Research Teams [GR3/14]; Mutua Madrilena
   Medical Research Foundation; CIBER for Diabetes and Associated Metabolic
   Disorders (CIBERDEM) of the Carlos III Health Institute (ISCIII);
   MIMECO-FEDER [RTC-2016-4823-1]
FX We thank Roland H. Wenger for the Pask<SUP>-/-</SUP> mice, the Centre
   for Cytometry and Fluorescence Microscopy and Spanish National Centre
   for Electron Microscopy (ICTS) at the Universidad Complutense of Madrid.
   This work was supported by grants from Complutense University-Banco
   Santander Funding Programme for the Creation and Consolidation of
   Research Teams [GR3/14], Mutua Madrilena Medical Research Foundation,
   CIBER for Diabetes and Associated Metabolic Disorders (CIBERDEM) of the
   Carlos III Health Institute (ISCIII) and MIMECO-FEDER (RTC-2016-4823-1).
CR Anson RM, 2003, P NATL ACAD SCI USA, V100, P6216, DOI 10.1073/pnas.1035720100
   Aon MA, 2003, J BIOL CHEM, V278, P44735, DOI 10.1074/jbc.M302673200
   Apostolova N, 2011, CURR PHARM DESIGN, V17, P4047, DOI 10.2174/138161211798764924
   Austin S, 2012, J CELL SCI, V125, P4963, DOI 10.1242/jcs.113662
   Baker BM, 2011, TRENDS BIOCHEM SCI, V36, P254, DOI 10.1016/j.tibs.2011.01.004
   Barancik M, 2016, PHYSIOL RES, V65, pS1, DOI 10.33549/physiolres.933403
   Bauer M, 2004, PHYSIOL GENOMICS, V17, P230, DOI 10.1152/physiolgenomics.00203.2003
   Berglund ED, 2010, AM J PHYSIOL-ENDOC M, V299, pE607, DOI 10.1152/ajpendo.00263.2010
   Bruce-Keller AJ, 1999, ANN NEUROL, V45, P8, DOI 10.1002/1531-8249(199901)45:1<8::AID-ART4>3.0.CO;2-V
   Brunet A, 2004, SCIENCE, V303, P2011, DOI 10.1126/science.1094637
   Cahill GF, 2006, ANNU REV NUTR, V26, P1, DOI 10.1146/annurev.nutr.26.061505.111258
   Canto C, 2009, CURR OPIN LIPIDOL, V20, P98, DOI 10.1097/MOL.0b013e328328d0a4
   Cichoz-Lach H, 2014, WORLD J GASTROENTERO, V20, P8082, DOI 10.3748/wjg.v20.i25.8082
   Colombo SL, 2009, BIOCHEM J, V421, P163, DOI 10.1042/BJ20090613
   Dandona P, 1996, LANCET, V347, P444, DOI 10.1016/S0140-6736(96)90013-6
   Edeas M, 2010, PATHOL BIOL, V58, P220, DOI 10.1016/j.patbio.2009.09.011
   Estall JL, 2009, DIABETES, V58, P1499, DOI 10.2337/db08-1571
   Finn PF, 2006, NUTRITION, V22, P830, DOI 10.1016/j.nut.2006.04.008
   Gilda JE, 2013, ANAL BIOCHEM, V440, P186, DOI 10.1016/j.ab.2013.05.027
   Glick D, 2012, MOL CELL BIOL, V32, P2570, DOI 10.1128/MCB.00167-12
   Goodarzi MT, 2010, J CLIN LAB ANAL, V24, P72, DOI 10.1002/jcla.20328
   Greer EL, 2007, J BIOL CHEM, V282, P30107, DOI 10.1074/jbc.M705325200
   Gurd BJ, 2011, AM J PHYSIOL-REG I, V301, pR67, DOI 10.1152/ajpregu.00417.2010
   Hao HX, 2008, IUBMB LIFE, V60, P204, DOI 10.1002/iub.32
   Hao HX, 2007, P NATL ACAD SCI USA, V104, P15466, DOI 10.1073/pnas.0705407104
   Hardie DG, 2012, NAT REV MOL CELL BIO, V13, P251, DOI 10.1038/nrm3311
   Hoehn KL, 2009, P NATL ACAD SCI USA, V106, P17787, DOI 10.1073/pnas.0902380106
   Hsu WH, 2015, INT J OBESITY, V39, P1750, DOI 10.1038/ijo.2015.120
   Hurtado-Carneiro V, 2014, MOL NEUROBIOL, V50, P314, DOI 10.1007/s12035-013-8630-4
   Hurtado-Carneiro V, 2013, MOL NEUROBIOL, V48, P904, DOI 10.1007/s12035-013-8476-9
   Hurtado-Carneiro V, 2012, MOL NEUROBIOL, V45, P348, DOI 10.1007/s12035-012-8239-z
   Jager S, 2007, P NATL ACAD SCI USA, V104, P12017, DOI 10.1073/pnas.0705070104
   Jiang WQ, 2008, CANCER RES, V68, P5492, DOI 10.1158/0008-5472.CAN-07-6721
   Katschinski DM, 2003, MOL CELL BIOL, V23, P6780, DOI 10.1128/MCB.23.19.6780-6789.2003
   Kendrick AA, 2011, BIOCHEM J, V433, P505, DOI 10.1042/BJ20100791
   Khan SA, 2015, DIABETES, V64, P418, DOI 10.2337/db14-0325
   Kikani CK, 2010, J BIOL CHEM, V285, P41034, DOI 10.1074/jbc.M110.157594
   Kobayashi M, 2005, ANTIOXID REDOX SIGN, V7, P385, DOI 10.1089/ars.2005.7.385
   Kulkarni SS, 2016, DIABETES, V65, P3552, DOI 10.2337/db15-1725
   Kulkarni SR, 2014, ANTIOXID REDOX SIGN, V20, P15, DOI 10.1089/ars.2012.5082
   Lee J, 2012, BIOCHEM J, V441, P523, DOI 10.1042/BJ20111451
   Lee JY, 2014, J CELL SCI, V127, P4954, DOI 10.1242/jcs.157321
   Lehman JJ, 2000, J CLIN INVEST, V106, P847, DOI 10.1172/JCI10268
   Li YL, 2015, CELL BIOCHEM BIOPHYS, V72, P643, DOI 10.1007/s12013-014-0346-1
   Liang HY, 2006, ADV PHYSIOL EDUC, V30, P145, DOI 10.1152/advan.00052.2006
   Liesa M, 2013, CELL METAB, V17, P491, DOI 10.1016/j.cmet.2013.03.002
   Liesa M, 2009, PHYSIOL REV, V89, P799, DOI 10.1152/physrev.00030.2008
   Lin JD, 2005, CELL METAB, V1, P361, DOI 10.1016/j.cmet.2005.05.004
   Liu C, 2011, ACTA BIOCH BIOPH SIN, V43, P248, DOI 10.1093/abbs/gmr007
   Liu YH, 2013, BIOCHEM BIOPH RES CO, V438, P78, DOI 10.1016/j.bbrc.2013.07.029
   Marczuk-Krynicka Dorota, 2003, Med Sci Monit, V9, pBR131
   Matsuda M, 2013, OBES RES CLIN PRACT, V7, pE330, DOI 10.1016/j.orcp.2013.05.004
   Mei Y, 2009, P NATL ACAD SCI USA, V106, P5153, DOI 10.1073/pnas.0901104106
   Nelsen CJ, 2001, ONCOGENE, V20, P1825, DOI 10.1038/sj.onc.1204248
   Perez-Garcia A, 2018, SCI REP-UK, V8, DOI 10.1038/s41598-018-29234-8
   Perez-Garcia A, 2018, J NUTR BIOCHEM, V57, P14, DOI 10.1016/j.jnutbio.2018.03.003
   Rambold AS, 2015, DEV CELL, V32, P678, DOI 10.1016/j.devcel.2015.01.029
   Reznick RM, 2007, CELL METAB, V5, P151, DOI 10.1016/j.cmet.2007.01.008
   Rodgers JT, 2005, NATURE, V434, P113, DOI 10.1038/nature03354
   Roncero I, 2009, J NEUROENDOCRINOL, V21, P973, DOI 10.1111/j.1365-2826.2009.01919.x
   Sacks J, 2018, PHYSIOL REP, V6, DOI 10.14814/phy2.13600
   Schlafli P, 2009, CELL MOL LIFE SCI, V66, P876, DOI 10.1007/s00018-009-8699-0
   SHIGENAGA MK, 1994, P NATL ACAD SCI USA, V91, P10771, DOI 10.1073/pnas.91.23.10771
   Shirihai OS, 2015, CIRC RES, V116, P1835, DOI 10.1161/CIRCRESAHA.116.306374
   Sid B, 2013, BIOCHEM PHARMACOL, V86, P200, DOI 10.1016/j.bcp.2013.05.007
   Song P, 2012, FREE RADICAL BIO MED, V52, P1607, DOI 10.1016/j.freeradbiomed.2012.01.025
   Sorensen M, 2006, FREE RADICAL RES, V40, P339, DOI 10.1080/10715760500250182
   Soyal S, 2006, DIABETOLOGIA, V49, P1477, DOI 10.1007/s00125-006-0268-6
   St-Pierre J, 2003, J BIOL CHEM, V278, P26597, DOI 10.1074/jbc.M301850200
   St-Pierre J, 2006, CELL, V127, P397, DOI 10.1016/j.cell.2006.09.024
   Stanley BA, 2011, J BIOL CHEM, V286, P33669, DOI 10.1074/jbc.M111.284612
   Taguchi K, 2011, GENES CELLS, V16, P123, DOI 10.1111/j.1365-2443.2010.01473.x
   Taylor BL, 1999, MICROBIOL MOL BIOL R, V63, P479, DOI 10.1128/MMBR.63.2.479-506.1999
   Theurey P, 2017, TRENDS ENDOCRIN MET, V28, P32, DOI 10.1016/j.tem.2016.09.002
   Twig G, 2008, EMBO J, V27, P433, DOI 10.1038/sj.emboj.7601963
   Valle I, 2005, CARDIOVASC RES, V66, P562, DOI 10.1016/j.cardiores.2005.01.026
   Wai T, 2016, TRENDS ENDOCRIN MET, V27, P105, DOI 10.1016/j.tem.2015.12.001
   Wang JF, 2015, TOXICOL IN VITRO, V29, P380, DOI 10.1016/j.tiv.2014.10.015
   Wende AR, 2007, J BIOL CHEM, V282, P36642, DOI 10.1074/jbc.M707006200
   Wu XY, 2014, CELL REP, V8, P242, DOI 10.1016/j.celrep.2014.06.006
   Yu TZ, 2006, P NATL ACAD SCI USA, V103, P2653, DOI 10.1073/pnas.0511154103
   Zhang YKJ, 2013, PLOS ONE, V8, DOI 10.1371/journal.pone.0059122
NR 82
TC 8
Z9 8
U1 0
U2 2
PU NATURE PUBLISHING GROUP
PI LONDON
PA MACMILLAN BUILDING, 4 CRINAN ST, LONDON N1 9XW, ENGLAND
SN 2045-2322
J9 SCI REP-UK
JI Sci Rep
PD SEP 14
PY 2018
VL 8
AR 13810
DI 10.1038/s41598-018-32192-w
PG 17
WC Multidisciplinary Sciences
WE Science Citation Index Expanded (SCI-EXPANDED)
SC Science & Technology - Other Topics
GA GT5SX
UT WOS:000444571200018
PM 30217996
OA Green Published, gold
DA 2022-11-10
ER

PT J
AU Tada, H
   Nohara, A
   Kawashiri, M
AF Tada, Hayato
   Nohara, Atsushi
   Kawashiri, Masa-aki
TI Serum Triglycerides and Atherosclerotic Cardiovascular Disease: Insights
   from Clinical and Genetic Studies
SO NUTRIENTS
LA English
DT Review
DE remnant lipoproteins; triglycerides; cholesterol; genetics
ID HIGH-DENSITY-LIPOPROTEIN; CORONARY-ARTERY-DISEASE; NONFASTING
   TRIGLYCERIDES; PRIMARY-PREVENTION; RICH LIPOPROTEINS; STATIN THERAPY;
   RISK; CHOLESTEROL; PLASMA; EVENTS
AB Lipoproteins are a major risk factor for atherosclerotic cardiovascular diseases (ASCVD). Among the lipoproteins, low-density lipoproteins (LDL) have been shown to be causally associated with ASCVD development. In contrast, triglycerides or triglyceride-rich lipoproteins receive less attention than LDL because there is little definite evidence from randomized controlled trials. A Mendelian randomization study has recently been published in which a causal association could be estimated with observational datasets. Using such Mendelian randomization studies, ranging from common to rare genetic variations, triglycerides seem to be causally associated with ASCVD outcomes independent of LDL. Although the "causal association" of serum triglycerides and ASCVD is difficult to assert, accumulated evidence from clinical and Mendelian randomization studies, using common and rare genetic variations, strongly supports such an association. In this article, we provide a summary of investigations focusing on important causal associations between serum triglycerides and ASCVD from the clinical point of view.
C1 [Tada, Hayato; Nohara, Atsushi; Kawashiri, Masa-aki] Kanazawa Univ, Div Cardiovasc & Internal Med, Grad Sch Med Sci, 13-1 Takara Machi, Kanazawa, Ishikawa 9208641, Japan.
RP Tada, H (corresponding author), Kanazawa Univ, Div Cardiovasc & Internal Med, Grad Sch Med Sci, 13-1 Takara Machi, Kanazawa, Ishikawa 9208641, Japan.
EM ht240z@sa3.so-net.ne.jp; a-nohara@med.kanazawa-u.ac.jp;
   mk@med.kanazawa-u.ac.jp
RI KAWASHIRI, Masaaki/ABA-7159-2020
OI KAWASHIRI, Masaaki/0000-0002-5759-1353
CR ABDELHAMID AS, 2018, COCHRANE DB SYST REV, DOI DOI 10.1002/14651858.CD012345.PUB2
   [Anonymous], 2007, AM HEART J, V154, P815, DOI 10.1016/j.ahj.2007.06.034
   Appel LJ, 2005, JAMA-J AM MED ASSOC, V294, P2455, DOI 10.1001/jama.294.19.2455
   Arai H, 2018, J ATHEROSCLER THROMB, V25, P521, DOI 10.5551/jat.44412
   Baigent C, 2010, LANCET, V376, P1670, DOI 10.1016/S0140-6736(10)61350-5
   Bansal S, 2007, JAMA-J AM MED ASSOC, V298, P309, DOI 10.1001/jama.298.3.309
   Boren J, 2014, CLIN CHIM ACTA, V431, P131, DOI 10.1016/j.cca.2014.01.015
   Cannon CP, 2015, NEW ENGL J MED, V372, P2387, DOI 10.1056/NEJMoa1410489
   CHUNG BH, 1989, J CLIN INVEST, V83, P1363, DOI 10.1172/JCI114024
   Crosby J, 2014, NEW ENGL J MED, V371, P22, DOI 10.1056/NEJMoa1307095
   Do R, 2015, NATURE, V518, P102, DOI 10.1038/nature13917
   Do R, 2013, NAT GENET, V45, P1345, DOI 10.1038/ng.2795
   Freiberg JJ, 2008, JAMA-J AM MED ASSOC, V300, P2142, DOI 10.1001/jama.2008.621
   FRICK MH, 1987, NEW ENGL J MED, V317, P1237, DOI 10.1056/NEJM198711123172001
   Fruchart JC, 2017, CARDIOVASC DIABETOL, V16, DOI 10.1186/s12933-017-0602-y
   Gaudet D, 2015, NEW ENGL J MED, V373, P438, DOI 10.1056/NEJMoa1400283
   Ginsberg HN, 2010, NEW ENGL J MED, V362, P1563, DOI 10.1056/NEJMoa1001282
   Khera AV, 2017, JAMA-J AM MED ASSOC, V317, P937, DOI 10.1001/jama.2017.0972
   LAMPE MA, 1983, J LIPID RES, V24, P120
   Liu DJ, 2017, NAT GENET, V49, P1758, DOI 10.1038/ng.3977
   Madsen CM, 2018, EUR HEART J, V39, P610, DOI 10.1093/eurheartj/ehx659
   Martin SS, 2013, JAMA-J AM MED ASSOC, V310, P2061, DOI 10.1001/jama.2013.280532
   Miller M, 2011, CIRCULATION, V123, P2292, DOI 10.1161/CIR.0b013e3182160726
   Proctor SD, 2003, ARTERIOSCL THROM VAS, V23, P1595, DOI 10.1161/01.ATV.0000084638.14534.0A
   Reith C, 2016, ATHEROSCLEROSIS, V245, P161, DOI 10.1016/j.atherosclerosis.2015.12.018
   Rimm EB, 2018, CIRCULATION, V138, pE35, DOI [10.1161/CIR.0000000000000574, 10.1161/cir.0000000000000574]
   Rubins HB, 2002, ARCH INTERN MED, V162, P2597, DOI 10.1001/archinte.162.22.2597
   Sabatine MS, 2017, NEW ENGL J MED, V376, P1713, DOI [10.1056/NEJMoa1615664, 10.4997/JRCPE.2017.212]
   Sato K, 2016, CLIN CHIM ACTA, V461, P114, DOI 10.1016/j.cca.2016.06.020
   Schlesinger Z, 2000, CIRCULATION, V102, P21, DOI 10.1161/01.CIR.102.1.21
   Schwartz GG, 2015, J AM COLL CARDIOL, V65, P2267, DOI 10.1016/j.jacc.2015.03.544
   Sever PS, 2003, LANCET, V361, P1149, DOI 10.1016/S0140-6736(03)12948-0
   Steiner G, 2001, LANCET, V357, P905
   Stone NJ, 2014, J AM COLL CARDIOL, V63, P2889, DOI 10.1016/j.jacc.2013.11.002
   Sullivan D, 2011, DIABETES RES CLIN PR, V94, P284, DOI 10.1016/j.diabres.2011.07.028
   Tada H., 2018, J ATHEROSCLER THROMB
   Tada H., 2018, J ATHEROSCLER THROMB, V19, P31
   Tada H, 2018, EUR J PREV CARDIOL, V25, P1852, DOI 10.1177/2047487318796989
   Tada H, 2018, CLIN CHIM ACTA, V482, P120, DOI 10.1016/j.cca.2018.04.007
   Tada H, 2017, J HUM GENET, V62, P453, DOI 10.1038/jhg.2016.159
   Tada H, 2015, J CLIN LIPIDOL, V9, P519, DOI 10.1016/j.jacl.2015.05.004
   Tada H, 2012, EUR J CLIN INVEST, V42, P1094, DOI 10.1111/j.1365-2362.2012.02700.x
   Teramoto R, 2018, ATHEROSCLEROSIS, V269, P272, DOI 10.1016/j.atherosclerosis.2017.11.006
   Tomono S, 1994, J Atheroscler Thromb, V1, P98
   Varbo A, 2016, ARTERIOSCL THROM VAS, V36, P2133, DOI 10.1161/ATVBAHA.116.308305
NR 45
TC 20
Z9 20
U1 2
U2 7
PU MDPI
PI BASEL
PA ST ALBAN-ANLAGE 66, CH-4052 BASEL, SWITZERLAND
EI 2072-6643
J9 NUTRIENTS
JI Nutrients
PD NOV
PY 2018
VL 10
IS 11
AR 1789
DI 10.3390/nu10111789
PG 8
WC Nutrition & Dietetics
WE Science Citation Index Expanded (SCI-EXPANDED)
SC Nutrition & Dietetics
GA HC1GH
UT WOS:000451547700227
PM 30453617
OA Green Published, gold, Green Submitted
DA 2022-11-10
ER

PT J
AU Kizilaslan, N
AF Kizilaslan, Nildem
TI The impact of the nutrition situations and physical activities of
   academicians on anthropometric measurements and blood parameters
SO PROGRESS IN NUTRITION
LA English
DT Article
DE nutrition; anthropometry; blood glucose; blood lipids; body mass index;
   physical activity
ID BODY-MASS INDEX; RISK-FACTORS; WAIST CIRCUMFERENCE; OBESITY; DISEASE
AB Background: This study was planned and carried out to determine the influence of nutrition situ-ations and physical activity levels of individuals working as academicians at the university on their anthro-pometric measurements, blood glucose, and blood lipid. Materials and Methods: 47 volunteers participated in the research, and their height, waist circumference (WC), and weight was measured. The blood samples of the volunteers was taken after 12 hours of fasting, their preprandial blood glucose (PrBG), postprandial blood glucose (PoBG), total cholesterol, triglyceride, HDL-cholesterol, and LDL-cholesterol levels were measured. Nutritional consumption measurements were taken with 24-hour recall method, and, after having the volunteer subjects make nutritional changes, daily consumption quantities were determined. Results: The body mass index (BMI) was 24.34 +/- 4.73kg/m2 in the women and 27.90 +/- 3.97 kg/m2 in men. The mean WC was 84.15 +/- 15.89 cm for women and 98.18 +/- 10.89 for men. A statistically significant difference was found be-tween the BMI of the women and their WC, total cholesterol level, HDL-cholesterol, LDL-cholesterol, and triglyceride averages. According to the BMI of the men, a statistically significant difference was found with their WC, PoBG, and triglyceride averages. In both women and men, it was observed that as their physical activity increased, their levels of BMI, WC, PoBG level, and triglyceride level were reduced. Conclusions: We conclude from this study that academicians who are overweight and who suffer from impaired glucose intol-erance and dyslipidemia have balanced nutrition and to do physical activities to become healthy.
C1 [Kizilaslan, Nildem] Tokat Gaziosmanpasa Univ, Fac Hlth Sci, Dept Nutr & Dietet, Tokat, Turkey.
RP Kizilaslan, N (corresponding author), Tokat Gaziosmanpasa Univ, Fac Hlth Sci, Dept Nutr & Dietet, Tokat, Turkey.
EM nildem.kizilaslan@gop.edu.tr
CR Amer Diabet Assoc, 2010, DIABETES CARE, V33, pS11, DOI 10.2337/dc10-S011
   American Diabetes Association, 2017, LIFE STYLE MANAGE S1, V40, pS33, DOI [10.2337/ dc17-S007, DOI 10.2337/DC17-S007]
   [Anonymous], 2004, TURKEY SPECIFIC NUTR
   [Anonymous], 2010, GEN DIRECTORATE PRIM, P15
   [Anonymous], 2018, WORLD HLTH STAT 2018, DOI DOI 10.22201/FQ.18708404-.2004.3.66178
   Balady GJ., 2009, ACSMS GUIDELINES EXE, V6th, P5
   Baysal A, 2011, HATIBOGLU PUBLICATIO, V26
   Biernat E, 2010, BIOL SPORT, V27, P289, DOI 10.5604/20831862.927495
   Borak J, 2011, OCCUP MED-OXFORD, V61, P220, DOI 10.1093/occmed/kqr030
   BRAY GA, 1989, MED CLIN N AM, V73, P161, DOI 10.1016/S0025-7125(16)30697-6
   Coopoo Y., 2008, South African Journal of Sports Medicine, V20, P40
   Dabhadker K, 2013, INT J SCI TECHNOL RE, V2, P278
   Erdogan M., 2011, J SPORTS MED, V46, P97
   Finucane MM, 2011, LANCET, V377, P557, DOI 10.1016/S0140-6736(10)62037-5
   Flier JS, WILLIAMS TXB ENDOCRI, V9th, P1061
   Gaziano JM, 2008, BRAUNWALDS HEART DIS, V2, P1057
   Genc M, 2002, INONU U FM J, V9, P237
   Guiney H, 2015, NEUROPSYCHOLOGY, V29, P1, DOI 10.1037/neu0000124
   Hallal PC, 2003, MED SCI SPORT EXER, V35, P1894, DOI 10.1249/01.MSS.0000093615.33774.0E
   Hamer M, 2012, MED SCI SPORT EXER, V44, P84, DOI 10.1249/MSS.0b013e3182251077
   Iri R., INT J SPORT EXERCISE, V4, P49
   Janssen I, 2004, AM J CLIN NUTR, V79, P379
   Jonnalagadda SS, 2011, J NUTR, V141, p1011S, DOI 10.3945/jn.110.132944
   Kalkavan A, 2016, INT J SCI CULTURE SP, V4, P329
   Korkut Y, 2015, KONURALP TIP DERG, V7, P40
   Kutluturk F, 2011, TURK KLIN TIP BILIM, V31, P156, DOI 10.5336/medsci.2009-14563
   Levine JA, 2005, SCIENCE, V307, P584, DOI 10.1126/science.1106561
   McKeown NM, 2009, J NUTR, V139, P1950, DOI 10.3945/jn.108.103762
   Mentoor I, 2018, BMC PUBLIC HEALTH, V18, DOI 10.1186/s12889-018-5378-9
   Myles H, 2013, NONPARAMETRIC STAT M, V3rd, P848
   Nalbant A, 2017, MIDDLE E MED J, V10, P20
   Oda E, 2018, OBES RES CLIN PRACT, V12, P195, DOI 10.1016/j.orcp.2017.05.005
   Oda E, 2009, CIRC J, V73, P2204, DOI 10.1253/circj.CJ-09-0653
   Oguri M, 2017, OBES RES CLIN PRACT, V11, P299, DOI 10.1016/j.orcp.2016.08.008
   Ozer D, 2008, MINISTRY HLTH PUBLIC, V730
   Park So Hyun, 2018, Osong Public Health Res Perspect, V9, P45, DOI 10.24171/j.phrp.2018.9.2.02
   Piana N, 2013, NUTR METAB CARDIOVAS, V23, P337, DOI 10.1016/j.numecd.2011.12.008
   Qu Y, 2014, EATING MORE FRUITS V
   Rimm EB, 1996, JAMA-J AM MED ASSOC, V275, P447, DOI 10.1001/jama.275.6.447
   Royston P., 1992, STAT COMPUT, V2, P117, DOI [DOI 10.1007/BF01891203, 10.1007/bf01891203]
   Russo A, 2018, OBES RES CLIN PRACT, V12, P108, DOI 10.1016/j.orcp.2016.11.006
   Sahin H, 2011, OBES RES CLIN PRACT, V5, pE29, DOI 10.1016/j.orcp.2010.11.004
   Sarkar D, 2009, J LIFE SCI, V1, P35
   Satman I, 2002, DIABETES CARE, V25, P1551, DOI 10.2337/diacare.25.9.1551
   Satman I, 2013, EUR J EPIDEMIOL, V28, P169, DOI 10.1007/s10654-013-9771-5
   Seker SE, 2015, INT PEER REVIEWED J, V4
   Slentz CA, 2004, ARCH INTERN MED, V164, P31, DOI 10.1001/archinte.164.1.31
   Smith KB, 2016, PRIMARY CARE, V43, P121, DOI 10.1016/j.pop.2015.10.001
   Uluoz E, 2017, INT J CULTURAL SOCIA, V3, P326
   van Dam RM, 2003, AM J CLIN NUTR, V77, P1156, DOI 10.1093/ajcn/77.5.1156
   WHO Consultation, 2000, WHO TECH REP SER, V894, P1
   World Health Organization, 2017, ANT AG CLIN DEV AN A
   Yurtseven E., 2014, KOCATEPE MEDICAL J, V15, P20
NR 53
TC 0
Z9 0
U1 1
U2 1
PU MATTIOLI 1885
PI FIDENZA
PA VIA DELLA LODESANA 649-SX, FIDENZA, 43046 PR, ITALY
SN 1129-8723
J9 PROG NUTR
JI Prog. Nutr.
PY 2022
VL 24
IS 1
AR e2022008
DI 10.23751/pn.v24i1.11811
PG 16
WC Nutrition & Dietetics
WE Science Citation Index Expanded (SCI-EXPANDED)
SC Nutrition & Dietetics
GA 0P5VO
UT WOS:000784296100012
DA 2022-11-10
ER

PT J
AU Dayspring, TD
   Baum, SJ
AF Dayspring, Thomas D.
   Baum, Seth J.
TI Dissecting lipid and lipoprotein issues in women: an in
   utero-through-menopause journey
SO CLINICAL LIPIDOLOGY
LA English
DT Review
DE apolipoprotein B; HDL-C; lactation; LDL-C; lipid; lipoprotein;
   menopause; pregnancy; women
ID LOW-DENSITY-LIPOPROTEIN; APOLIPOPROTEIN-A-I; AMERICAN-HEART-ASSOCIATION;
   ENDOGENOUS SEX-HORMONES; FATTY-ACID-COMPOSITION; CARDIOVASCULAR-DISEASE;
   MYOCARDIAL-INFARCTION; CHOLESTEROL HOMEOSTASIS; POSTPRANDIAL LIPEMIA;
   PLASMA-LIPOPROTEINS
AB Over the last decade, a host of sex differences have been elucidated in the realm of cardiovascular disease (CVD), including both its presentation and response to treatment. It has been suggested that the term 'ischemic heart disease' be used in preference to 'coronary heart disease' when referring to CVD in women, due to the fact that women, even when symptomatic, have lower amounts of obstructive plaque than do men. However, more than 80% of middle-aged women have one or more standard (and numerous novel) CVD risk factors. This review will focus primarily on lipid/lipoprotein biology and plasma concentrations in women, beginning in the fetus and extending through childhood, adolescence, pregnancy, midlife and postmenopausal periods.
C1 [Dayspring, Thomas D.] Fdn Hlth Improvement & Technol, Richmond, VA 23219 USA.
   [Dayspring, Thomas D.] Hlth Diagnost Lab Inc, Richmond, VA 23219 USA.
   [Baum, Seth J.] Boca Raton Reg Hosp, Christine F Lynn Womens Hlth & Wellness Inst, Womens Prevent Cardiol, Boca Raton, FL 33486 USA.
RP Baum, SJ (corresponding author), Boca Raton Reg Hosp, Christine F Lynn Womens Hlth & Wellness Inst, Womens Prevent Cardiol, Boca Raton, FL 33486 USA.
EM sjbaum@fpim.org
OI Baum, Seth/0000-0003-1202-8126
CR Bachorik PS, 1997, CLIN CHEM, V43, P2364
   BARKER DJP, 1989, LANCET, V2, P577
   Barter PJ, 2006, J INTERN MED, V259, P247, DOI 10.1111/j.1365-2796.2006.01616.x
   Baum SJ, 2012, J CLIN LIPIDOL, V6, P216, DOI 10.1016/j.jacl.2012.04.077
   Biggerstaff KD, 2004, ADV PHYSIOL EDUC, V28, P105, DOI 10.1152/advan.00048.2003
   Bittner V, 2000, AM HEART J, V139, P288, DOI 10.1016/S0002-8703(00)90238-2
   Blencowe C, 1995, J BIOL CHEM, V270, P31151, DOI 10.1074/jbc.270.52.31151
   Bonds DE, 2006, DIABETOLOGIA, V49, P459, DOI 10.1007/s00125-005-0096-0
   Burdge GC, 2006, BRIT J NUTR, V96, P489, DOI 10.1079/BJN20061877
   Butterworth AS, 2011, PLOS GENET, V7, DOI 10.1371/journal.pgen.1002260
   Carr MC, 2000, J INVEST MED, V48, P245
   Carroll MD, 2012, JAMA-J AM MED ASSOC, V308, P1545, DOI 10.1001/jama.2012.13260
   Clarke R, 2009, NEW ENGL J MED, V361, P2518, DOI 10.1056/NEJMoa0902604
   Clauss SB., 2003, PROG PEDIATR CARDIOL, V17, P123, DOI [10.1016/S1058-9813(03)00049-3, DOI 10.1016/S1058-9813(03)00049-3]
   Cohen JD, 2010, AM J CARDIOL, V106, P969, DOI 10.1016/j.amjcard.2010.05.030
   COHN JS, 1988, J LIPID RES, V29, P469
   Danik JS, 2006, JAMA-J AM MED ASSOC, V296, P1363, DOI 10.1001/jama.296.11.1363
   DARMADY JM, 1982, BRIT J OBSTET GYNAEC, V89, P211, DOI 10.1111/j.1471-0528.1982.tb03616.x
   Davidson MH, 2011, J CLIN LIPIDOL, V5, P338, DOI 10.1016/j.jacl.2011.07.005
   Davison S, 2003, J CLIN ENDOCR METAB, V88, P2470, DOI 10.1210/jc.2002-021929
   Dayspring T, 2010, RES REP CLIN CARDIOL, V1, P1, DOI 10.2147/RRCC.S14825
   Dayspring Thomas, 2007, J Cardiometab Syndr, V2, P59, DOI 10.1111/j.1559-4564.2007.06008.x
   Descamps OS, 2005, J LIPID RES, V46, P2405, DOI 10.1194/jlr.M500223-JLR200
   El Khoudary SR, 2014, J LIPID RES, V55, P1498, DOI 10.1194/jlr.P049064
   Fanshawe AE, 2013, J CARDIOL, V61, P99, DOI 10.1016/j.jjcc.2012.09.009
   Fluiter K, 1998, J BIOL CHEM, V273, P8434, DOI 10.1074/jbc.273.14.8434
   Ford ES, 2013, CARDIOVASC DIABETOL, V12, DOI 10.1186/1475-2840-12-26
   Ford ES, 2009, CIRCULATION, V119, P1108, DOI 10.1161/CIRCULATIONAHA.108.816769
   Freedman DS, 2004, CLIN CHEM, V50, P1189, DOI 10.1373/clinchem.2004.032763
   Gardner CD, 2000, PREV MED, V31, P335, DOI 10.1006/pmed.2000.0715
   GODSLAND IF, 1987, AM HEART J, V114, P1467, DOI 10.1016/0002-8703(87)90552-7
   Grundy SM, 2002, CIRCULATION, V106, P3143, DOI 10.1161/circ.106.25.3143
   Guadagno PA, 2015, CLIN CHIM ACTA, V439, P219, DOI 10.1016/j.cca.2014.10.013
   Gunderson EP, 2007, OBSTET GYNECOL, V109, P729, DOI 10.1097/01.AOG.0000252831.06695.03
   Hegele RA, 2009, NAT REV GENET, V10, P109, DOI 10.1038/nrg2481
   Hellerstein M, 2014, CURR OPIN LIPIDOL, V25, P40, DOI 10.1097/MOL.0000000000000050
   Herrera E, 2006, HORM RES, V65, P59, DOI 10.1159/000091507
   Herrera E, 2010, CLIN LIPIDOL, V5, P899, DOI 10.2217/CLP.10.64
   Hsia J, 2008, ARTERIOSCL THROM VAS, V28, P1666, DOI 10.1161/ATVBAHA.108.170431
   Huang R, 2011, NAT STRUCT MOL BIOL, V18, P416, DOI 10.1038/nsmb.2028
   Huda SS, 2009, CLIN LIPIDOL, V4, P91, DOI 10.2217/17584299.4.1.91
   Jackson KG, 2010, CLIN LIPIDOL, V5, P1, DOI 10.2217/CLP.09.87
   Jaeger BR, 2009, NAT CLIN PRACT CARD, V6, P229, DOI 10.1038/ncpcardio1456
   JENNER JL, 1993, CIRCULATION, V87, P1135, DOI 10.1161/01.CIR.87.4.1135
   Jones DR, 2002, J LIPID RES, V43, P383
   Kamstrup PR, 2009, JAMA-J AM MED ASSOC, V301, P2331, DOI 10.1001/jama.2009.801
   Khera AV, 2014, CIRCULATION, V129, P635, DOI 10.1161/CIRCULATIONAHA.113.004406
   Kit BK, 2012, JAMA-J AM MED ASSOC, V308, P591, DOI 10.1001/jama.2012.9136
   Knopp Robert H, 2005, Curr Atheroscler Rep, V7, P472, DOI 10.1007/s11883-005-0065-6
   Koschinsky ML, 2014, ENDOCRIN METAB CLIN, V43, P949, DOI 10.1016/j.ecl.2014.08.002
   Lakoski SG, 2009, J CLIN ENDOCR METAB, V94, P2537, DOI 10.1210/jc.2009-0141
   Li SX, 2003, JAMA-J AM MED ASSOC, V290, P2271, DOI 10.1001/jama.290.17.2271
   Lopez D, 2006, MOL CELL ENDOCRINOL, V247, P22, DOI 10.1016/j.mce.2005.10.005
   Lopez D, 2002, ENDOCRINOLOGY, V143, P2155, DOI 10.1210/en.143.6.2155
   Louet Jean-Francois, 2004, Curr Atheroscler Rep, V6, P180, DOI 10.1007/s11883-004-0030-9
   Margolis KL, 2004, DIABETOLOGIA, V47, P1175, DOI 10.1007/s00125-004-1448-x
   McQueen MJ, 2008, LANCET, V372, P224, DOI 10.1016/S0140-6736(08)61076-4
   Mietus-Snyder M, 2013, J PEDIATR-US, V163, P355, DOI 10.1016/j.jpeds.2013.01.012
   Miller M, 2011, CIRCULATION, V123, P2292, DOI 10.1161/CIR.0b013e3182160726
   MONTES A, 1984, ARTERIOSCLEROSIS, V4, P407, DOI 10.1161/01.ATV.4.4.407
   Mora S, 2014, CIRCULATION, V129, P553, DOI 10.1161/CIRCULATIONAHA.113.005873
   Mosca L, 2011, J AM COLL CARDIOL, V57, P1404, DOI [10.1016/j.jacc.2011.02.005, 10.1161/CIR.0b013e31820faaf8]
   Mumford SL, 2010, J CLIN ENDOCR METAB, V95, pE80, DOI 10.1210/jc.2010-0109
   Napoli C, 1997, J CLIN INVEST, V100, P2680, DOI 10.1172/JCI119813
   Palinski W, 2009, J CARDIOVASC TRANSL, V2, P277, DOI 10.1007/s12265-009-9108-7
   Persson L, 2012, ARTERIOSCL THROM VAS, V32, P810, DOI 10.1161/ATVBAHA.111.242461
   PIECHOTA W, 1992, EUR J OBSTET GYN R B, V45, P27, DOI 10.1016/0028-2243(92)90190-A
   Pilote L, 2007, CAN MED ASSOC J, V176, pS1, DOI 10.1503/cmaj.051455
   POTTER JM, 1979, AM J OBSTET GYNECOL, V133, P165, DOI 10.1016/0002-9378(79)90469-1
   Rey E, 2003, LANCET, V361, P901, DOI 10.1016/S0140-6736(03)12771-7
   Rifai N., 2000, HDB LIPOPROTEIN TEST
   Rosenson RS, 2011, CLIN CHEM, V57, P392, DOI 10.1373/clinchem.2010.155333
   Rubenfire M, 2012, J CLIN LIPIDOL, V6, P66, DOI 10.1016/j.jacl.2011.06.009
   Shaw LJ, 2009, J AM COLL CARDIOL, V54, P1561, DOI 10.1016/j.jacc.2009.04.098
   Sniderman AD, 2010, CLIN SCI, V118, P333, DOI 10.1042/CS20090402
   STEVENSON JC, 1993, ATHEROSCLEROSIS, V98, P83, DOI 10.1016/0021-9150(93)90225-J
   Vaidya D, 2008, METABOLISM, V57, P782, DOI 10.1016/j.metabol.2008.01.019
   Vaidya D, 2008, FUTURE LIPIDOL, V3, P603, DOI 10.2217/17460875.3.6.603
   van Beek AP, 1999, ARTERIOSCL THROM VAS, V19, P2737, DOI 10.1161/01.ATV.19.11.2737
   van der Steeg WA, 2008, J AM COLL CARDIOL, V51, P634, DOI 10.1016/j.jacc.2007.09.060
   van der Steeg WA, 2007, ANN INTERN MED, V146, P640, DOI 10.7326/0003-4819-146-9-200705010-00007
   van der Velde AE, 2010, CURR OPIN LIPIDOL, V21, P167, DOI 10.1097/MOL.0b013e3283395e45
   van der Wulp MYM, 2013, MOL CELL ENDOCRINOL, V368, P1, DOI 10.1016/j.mce.2012.06.007
   Walldius G, 2001, LANCET, V358, P2026, DOI 10.1016/S0140-6736(01)07098-2
   Wang XW, 2011, J CLIN ENDOCR METAB, V96, P885, DOI 10.1210/jc.2010-2061
   WINDLER EET, 1980, J BIOL CHEM, V255, P464
   Wong N D, 2001, Prev Cardiol, V4, P109, DOI 10.1111/j.1520-037X.2001.00570.x
   Woollett LA, 2005, AM J CLIN NUTR, V82, P1155, DOI 10.1093/ajcn/82.6.1155
   Yamashita A, 2014, PROG LIPID RES, V53, P18, DOI 10.1016/j.plipres.2013.10.001
   Yen CLE, 2015, J LIPID RES, V56, P489, DOI 10.1194/jlr.R052902
   Yvan-Charvet L, 2007, ARTERIOSCL THROM VAS, V27, P1340, DOI 10.1161/ATVBAHA.106.136382
NR 91
TC 0
Z9 0
U1 0
U2 5
PU FUTURE MEDICINE LTD
PI LONDON
PA UNITEC HOUSE, 3RD FLOOR, 2 ALBERT PLACE, FINCHLEY CENTRAL, LONDON, N3
   1QB, ENGLAND
SN 1758-4299
EI 1758-4302
J9 CLIN LIPIDOL
JI Clin. Lipidol.
PY 2015
VL 10
IS 5
BP 431
EP 448
DI 10.2217/clp.15.28
PG 18
WC Biochemistry & Molecular Biology
WE Science Citation Index Expanded (SCI-EXPANDED)
SC Biochemistry & Molecular Biology
GA CW4KI
UT WOS:000364959800007
DA 2022-11-10
ER

PT J
AU Nishimura, K
   Fujita, Y
   Ida, S
   Yanagimachi, T
   Ohashi, N
   Nishi, K
   Nishida, A
   Iwasaki, Y
   Morino, K
   Ugi, S
   Nishi, E
   Andoh, A
   Maegawa, H
AF Nishimura, Kimihiro
   Fujita, Yukihiro
   Ida, Shogo
   Yanagimachi, Tsuyoshi
   Ohashi, Natsuko
   Nishi, Kiyoto
   Nishida, Atsushi
   Iwasaki, Yasumasa
   Morino, Katsutaro
   Ugi, Satoshi
   Nishi, Eiichiro
   Andoh, Akira
   Maegawa, Hiroshi
TI Glycaemia and body weight are regulated by sodium-glucose cotransporter
   1 (SGLT1) expression via O-GlcNAcylation in the intestine
SO MOLECULAR METABOLISM
LA English
DT Article
DE Intestine; O-GlcNAcylation; SGLT1; Glucose absorption; GLP-1
ID 3'-UNTRANSLATED REGION; GLCNAC MODIFICATION; PROTEIN; GENE; ABSORPTION;
   MECHANISMS; DOMAIN; HNF-1
AB Objective: The intestine is an important organ for nutrient metabolism via absorption and endocrine systems. Nutrients regulate O-GlcNAcy-lation, a post-translational modification of various proteins by O-GlcNAc transferase (OGT). We have previously shown that general OGT knockout induced severe weight loss and hypoglycaemia in mice, but little is known about how O-GlcNAcylation in the intestine modulates nutrient metabolism, especially glucose metabolism, through absorption. We aimed to reveal the roles of O-GlcNAcylation in glucose absorption by the small intestine and elucidate the mechanism by which O-GlcNAcylation regulates sodium-glucose cotransporter 1 (SGLT1) expression.& nbsp;Methods: First, we fasted normal mice and examined the changes in glucose transporters and O-GlcNAcylation in the intestine. Then, we generated two lines of small intestine-specific OGT-deficient mice (congenital: Ogt-VKO, tamoxifen-inducible: Ogt-iVKO) and observed the changes in body weight and in glucose and lipid metabolism. Finally, we investigated Sglt1 gene regulation by O-GlcNAcylation using enter-oendocrine STC-1 cells.& nbsp;Results: Fasting decreased O-GlcNAcylation in the intestinal epithelium of normal mice. The Ogt-VKO mice showed significantly lower non-fasted blood glucose levels and were underweight compared with litter matched controls. Glycaemic excursion in the Ogt-VKO mice was significantly lower during the oral glucose tolerance test but comparable during the intraperitoneal glucose tolerance test. Furthermore, the Ogt-VKO mice exhibited lower Sglt1 expression in the small intestine compared with the control mice. We obtained similar results using the Ogt-iVKO mice only after tamoxifen administration. The oral D-xylose administration test revealed that the intestinal sugar absorption was diminished in the Ogt-iVKO mice and that GLP-1 secretion did not sufficiently increase after glucose gavage in the Ogt-iVKO mice. When using STC-1 cells, O-GlcNAcylation increased Sglt1 mRNA via a PKA/CREB-dependent pathway.Conclusion: Collectively, loss of O-GlcNAcylation in the intestine reduced glucose absorption via suppression of SGLT1 expression; this may lead to new treatments for malabsorption, obesity and diabetes. (C)& nbsp;2022 The Author(s). Published by Elsevier GmbH. This is an open access article under the CC BY-NC-ND license (http://creativecommons.org/licenses/by-nc-nd/4.0/).
C1 [Nishimura, Kimihiro; Fujita, Yukihiro; Ida, Shogo; Yanagimachi, Tsuyoshi; Ohashi, Natsuko; Nishida, Atsushi; Morino, Katsutaro; Ugi, Satoshi; Andoh, Akira; Maegawa, Hiroshi] Shiga Univ Med Sci, Dept Med, Otsu, Shiga 5202192, Japan.
   [Nishi, Kiyoto; Nishi, Eiichiro] Shiga Univ Med Sci, Dept Pharmacol, Otsu, Shiga 5202192, Japan.
   [Iwasaki, Yasumasa] Suzuka Univ Med Sci, Fac Hlth Sci, Dept Clin Nutr, Suzuka, Mie 510029, Japan.
   [Morino, Katsutaro] Shiga Univ Med Sci, Inst Res Off, Otsu, Shiga 5202192, Japan.
RP Fujita, Y (corresponding author), Shiga Univ Med Sci, Dept Med, Otsu, Shiga 5202192, Japan.
EM fujita@belle.shiga-med.ac.jp
RI Morino, Katsutaro/I-3207-2019; ida, shogo/GYQ-8470-2022
OI Morino, Katsutaro/0000-0003-2420-3817; 
FU Japan Society for the Promotion of Science [18H02862, 19K08998]; Shiga
   University of Medical Science; Nipro; Bayer Yakuhin;
   Boehringer-Ingelheim; Kyowa Hakko Kirin; Kowa Pharmaceuticals; Sumitomo
   Dainippon Pharma Co., Ltd.; DaiichiSankyo; Takeda Pharmaceutical Company
   Limited; Novo Nordisk Pharma; Mitsubishi Tanabe; Sanwa Kagaku Kenkyusho;
   MSD; Mochida Pharmaceutical Co., Ltd.
FX This study was supported by Grants-in-Aid for Scientific Research
   (KAKENHI) from the Japan Society for the Promotion of Science (H.M.
   18H02862, S.U. 19K08998).; The study was funded by the Shiga University
   of Medical Science. This study was also supported by research promotion
   grants from Nipro, Bayer Yakuhin, Boehringer-Ingelheim, Kyowa Hakko
   Kirin, Kowa Pharmaceuticals, Sumitomo Dainippon Pharma Co., Ltd.,
   DaiichiSankyo, Takeda Pharmaceutical Company Limited, Novo Nordisk
   Pharma, Mitsubishi Tanabe, Sanwa Kagaku Kenkyusho, MSD and Mochida
   Pharmaceutical Co., Ltd.
CR BLIGH EG, 1959, CAN J BIOCHEM PHYS, V37, P911
   Cho YM, 2014, ANNU REV PHYSIOL, V76, P535, DOI 10.1146/annurev-physiol-021113-170315
   Cox EJ, 2013, CARDIOVASC DIABETOL, V12, DOI 10.1186/1475-2840-12-101
   DeFronzo RA, 2017, DIABETES OBES METAB, V19, P1353, DOI 10.1111/dom.12982
   DeFronzo RA, 2013, DIABETES CARE, V36, pS127, DOI 10.2337/dcS13-2011
   Drucker DJ, 2006, CELL METAB, V3, P153, DOI 10.1016/j.cmet.2006.01.004
   Ezcurra M, 2013, CURR OPIN PHARMACOL, V13, P922, DOI 10.1016/j.coph.2013.08.013
   Fujita Y, 1998, DIABETOLOGIA, V41, P1459, DOI 10.1007/s001250051092
   Goodman BE, 2010, ADV PHYSIOL EDUC, V34, P44, DOI 10.1152/advan.00094.2009
   Gorboulev V, 2012, DIABETES, V61, P187, DOI 10.2337/db11-1029
   Hart GW, 2019, J BIOL CHEM, V294, P2211, DOI 10.1074/jbc.AW119.003226
   Honma K, 2014, BIOSCI BIOTECH BIOCH, V78, P1071, DOI 10.1080/09168451.2014.912121
   Ida S, 2017, DIABETOLOGIA, V60, P1761, DOI 10.1007/s00125-017-4327-y
   Issad T, 2008, TRENDS ENDOCRIN MET, V19, P380, DOI 10.1016/j.tem.2008.09.001
   Kishi K, 1999, J NUTR, V129, P953, DOI 10.1093/jn/129.5.953
   Koepsell H, 2020, PFLUG ARCH EUR J PHY, V472, P1207, DOI 10.1007/s00424-020-02439-5
   Lee WY, 2000, J BIOL CHEM, V275, P33998, DOI 10.1074/jbc.M005040200
   Loflin P, 2001, FEBS LETT, V509, P267, DOI 10.1016/S0014-5793(01)03176-3
   Ma JF, 2013, EXPERT REV PROTEOMIC, V10, P365, DOI 10.1586/14789450.2013.820536
   Martin MG, 2000, AM J PHYSIOL-GASTR L, V278, pG591, DOI 10.1152/ajpgi.2000.278.4.G591
   Martin MG, 1996, NAT GENET, V12, P216, DOI 10.1038/ng0296-216
   Masaki N, 2020, J AM HEART ASSOC, V9, DOI 10.1161/JAHA.119.014046
   MIYAMOTO K, 1993, BIOCHEM J, V295, P211, DOI 10.1042/bj2950211
   Ogata H, 2014, J ENDOCRINOL, V222, P191, DOI 10.1530/JOE-14-0161
   Powell DR, 2017, J PHARMACOL EXP THER, V362, P85, DOI 10.1124/jpet.117.240820
   Ruan HB, 2013, TRENDS ENDOCRIN MET, V24, P301, DOI 10.1016/j.tem.2013.02.002
   Suh HN, 2014, J CELL PHYSIOL, V229, P1557, DOI 10.1002/jcp.24599
   van der Flier LG, 2009, ANNU REV PHYSIOL, V71, P241, DOI 10.1146/annurev.physiol.010908.163145
   Vayro S, 2001, EUR J BIOCHEM, V268, P5460, DOI 10.1046/j.0014-2956.2001.02488.x
   Wang CW, 2015, MOL PHARMACOL, V88, P1072, DOI 10.1124/mol.114.097352
   Wang X, 2016, DIABETOLOGIA, V59, P1287, DOI 10.1007/s00125-016-3919-2
   Webb CR, 2018, INFLAMM BOWEL DIS, V24, P361, DOI 10.1093/ibd/izx014
   Weinstein MM, 2008, J BIOL CHEM, V283, P34511, DOI 10.1074/jbc.M806067200
   Wright EM, 2002, CELL BIOCHEM BIOPHYS, V36, P115, DOI 10.1385/CBB:36:2-3:115
   Xie ST, 2016, AGING CELL, V15, P455, DOI 10.1111/acel.12449
   Yang XY, 2017, NAT REV MOL CELL BIO, V18, P452, DOI 10.1038/nrm.2017.22
   Zhang CH, 2019, FEBS LETT, V593, P1050, DOI 10.1002/1873-3468.13381
   Zhao M, 2020, CELL REP, V32, DOI 10.1016/j.celrep.2020.108013
   Zhao M, 2018, EMBO MOL MED, V10, DOI 10.15252/emmm.201708736
NR 39
TC 2
Z9 2
U1 6
U2 9
PU ELSEVIER
PI AMSTERDAM
PA RADARWEG 29a, 1043 NX AMSTERDAM, NETHERLANDS
SN 2212-8778
J9 MOL METAB
JI Mol. Metab.
PD MAY
PY 2022
VL 59
AR 101458
DI 10.1016/j.molmet.2022.101458
PG 14
WC Endocrinology & Metabolism
WE Science Citation Index Expanded (SCI-EXPANDED)
SC Endocrinology & Metabolism
GA 1D8RM
UT WOS:000794064300001
PM 35189429
OA gold, Green Published
DA 2022-11-10
ER

PT J
AU Maki, KC
   Dicklin, MR
AF Maki, Kevin C.
   Dicklin, Mary R.
TI Omega-3 fatty acid therapy for cardiovascular disease: justified or not?
SO CURRENT OPINION IN CARDIOLOGY
LA English
DT Review
DE atherosclerotic cardiovascular disease; coronary heart disease;
   icosapent ethyl; omega-3 fatty acids; REDUCE-IT
ID CORONARY-HEART-DISEASE; COMBINATION LIPID THERAPY; N-3 FATTY-ACIDS;
   EICOSAPENTAENOIC ACID; RISK-FACTORS; NONFASTING TRIGLYCERIDES;
   DOCOSAHEXAENOIC ACID; HYPERCHOLESTEROLEMIC PATIENTS;
   MYOCARDIAL-INFARCTION; REMNANT CHOLESTEROL
AB Purpose of review To discuss the current evidence regarding the relationship between omega-3 fatty acid intake and atherosclerotic cardiovascular disease (ASCVD) risk. Recent findings Combined results from randomized controlled trials using low-dosage (<= 1.8 g/day of ethyl esters) eicosapentaenoic acid (EPA) or EPA + docosahexaenoic acid (DHA) suggest a small benefit for reducing coronary heart disease risk. The Reduction of Cardiovascular Events with EPA-Intervention Trial (REDUCE-IT) that administered 4 g/day icosapent ethyl (IPE) to individuals on statin at high or very high ASCVD risk with elevated triglycerides demonstrated a 25% relative risk reduction in the composite primary endpoint (cardiovascular death, nonfatal myocardial infarction, nonfatal stroke, coronary revascularization and unstable angina) for IPE vs. placebo, and a lower hazard for all prespecified individual endpoints other than total mortality. Several national organizations have recommended IPE for ASCVD risk reduction in populations aligning with REDUCE-IT; the Food and Drug Administration has approved IPE for ASCVD risk reduction. However, the Outcomes Study to Assess Statin Residual Risk Reduction with Epanova (EPA + DHA carboxylic acids) in High Cardiovascular Risk Patients with Hypertriglyceridemia was recently stopped for futility. At present, the best available evidence for a role of omega-3 fatty acids in ASCVD risk reduction is for 4 g/day of IPE, as an adjunct to statin therapy, for patients with ASCVD or diabetes mellitus and elevated triglycerides.
C1 [Maki, Kevin C.; Dicklin, Mary R.] Midwest Biomed Res, Addison, IL USA.
   [Maki, Kevin C.] Indiana Univ, Dept Appl Hlth Sci, Sch Publ Hlth, Bloomington, IN 47401 USA.
RP Maki, KC (corresponding author), Indiana Univ, Dept Appl Hlth Sci, Sch Publ Hlth, Bloomington, IN 47401 USA.
EM kcmaki@iu.edu
CR Alexander DD, 2017, MAYO CLIN PROC, V92, P15, DOI 10.1016/j.mayocp.2016.10.018
   American College of Cardiology, 2019, LAT CARD
   Asztalos IB, 2016, METABOLISM, V65, P1636, DOI 10.1016/j.metabol.2016.07.010
   Bhatt DL, 2019, NEW ENGL J MED, V380, P11, DOI 10.1056/NEJMoa1812792
   Boden WE, 2011, NEW ENGL J MED, V365, P2255, DOI 10.1056/NEJMoa1107579
   Bowen Kate J, 2016, Curr Treat Options Cardiovasc Med, V18, P69
   Bowman L, 2018, NEW ENGL J MED, V379, P1540, DOI 10.1056/NEJMoa1804989
   Budoff M, 2018, CLIN CARDIOL, V41, P13, DOI 10.1002/clc.22856
   de Goede J, 2010, J NUTR, V140, P1023, DOI 10.3945/jn.109.119271
   Del Gobbo LC, 2016, JAMA INTERN MED, V176, P1155, DOI 10.1001/jamainternmed.2016.2925
   Dewey FE, 2017, NEW ENGL J MED, V377, P211, DOI 10.1056/NEJMoa1612790
   Ference BA, 2019, JAMA-J AM MED ASSOC, V321, P364, DOI 10.1001/jama.2018.20045
   Freiberg JJ, 2008, JAMA-J AM MED ASSOC, V300, P2142, DOI 10.1001/jama.2008.621
   Ganda OP, 2018, J AM COLL CARDIOL, V72, P330, DOI 10.1016/j.jacc.2018.04.061
   Ginsberg HN, 2010, NEW ENGL J MED, V362, P1563, DOI 10.1056/NEJMoa1001282
   Goel A, 2018, INT J MOL SCI, V19, DOI 10.3390/ijms19123703
   Helio Cardiology Today, HELIO CARDIOLOGY TOD
   Heydari B, 2016, CIRCULATION, V134, P378, DOI 10.1161/CIRCULATIONAHA.115.019949
   Hokanson J E, 1996, J Cardiovasc Risk, V3, P213, DOI 10.1097/00043798-199604000-00014
   Hu Y, 2019, J AM HEART ASSOC, V8, DOI 10.1161/JAHA.119.013543
   Itakura H, 2011, J ATHEROSCLER THROMB, V18, P99, DOI 10.5551/jat.5876
   Jacobson TA, 2012, J CLIN LIPIDOL, V6, P5, DOI 10.1016/j.jacl.2011.10.018
   Jorgensen AB, 2014, NEW ENGL J MED, V371, P32, DOI 10.1056/NEJMoa1308027
   Jorgensen AB, 2013, EUR HEART J, V34, P1826, DOI 10.1093/eurheartj/ehs431
   Jun M, 2010, LANCET, V375, P1875, DOI 10.1016/S0140-6736(10)60656-3
   Kowey PR, 2010, JAMA-J AM MED ASSOC, V304, P2363, DOI 10.1001/jama.2010.1735
   Landray MJ, 2014, NEW ENGL J MED, V371, P203, DOI 10.1056/NEJMoa1300955
   Lee M, 2011, ATHEROSCLEROSIS, V217, P492, DOI 10.1016/j.atherosclerosis.2011.04.020
   Mach F, 2019, ATHEROSCLEROSIS, V290, P140, DOI [10.1016/j.atherosclerosis.2019.08.014, 10.1093/eurheartj/ehz455]
   Maki KC, 2016, J CLIN LIPIDOL, V10, P905, DOI 10.1016/j.jacl.2016.03.008
   Manson JE, 2019, NEW ENGL J MED, V380, P23, DOI 10.1056/NEJMoa1811403
   Marchioli R, 2005, J MEMBRANE BIOL, V206, P117, DOI 10.1007/s00232-005-0788-x
   Marston NA, 2019, CIRCULATION, V140, P1308, DOI 10.1161/CIRCULATIONAHA.119.041998
   Mason RP, 2019, CURR ATHEROSCLER REP, V21, DOI 10.1007/s11883-019-0762-1
   Mason RP, 2016, BBA-BIOMEMBRANES, V1858, P3131, DOI 10.1016/j.bbamem.2016.10.002
   Morita N, 2014, J ARRYTHM, V30, P389, DOI 10.1016/j.joa.2013.12.008
   Mozaffarian D, 2006, J AM COLL CARDIOL, V48, P478, DOI 10.1016/j.jacc.2006.03.048
   Mozaffarian D, 2012, J NUTR, V142, p614S, DOI 10.3945/jn.111.149633
   Mozaffarian D, 2011, J AM COLL CARDIOL, V58, P2047, DOI 10.1016/j.jacc.2011.06.063
   multicenter collaboration group of Department of S Technology of Guangdong P Health Commission of Guangdong Province for chloroquine in the treatment of novel coronavirus p, 2020, ZHONGHUA JIE HE HE H, V43, pE019, DOI DOI 10.2337/DC20-S010
   Nicholls SJ, 2018, CLIN CARDIOL, V41, P1281, DOI 10.1002/clc.23055
   Nordestgaard BG, 2007, JAMA-J AM MED ASSOC, V298, P299, DOI 10.1001/jama.298.3.299
   Nordestgaard BG, 2014, LANCET, V384, P626, DOI 10.1016/S0140-6736(14)61177-6
   Orringer CE, 2019, J CLIN LIPIDOL, V13, P860, DOI 10.1016/j.jacl.2019.10.014
   Oscarsson J, 2017, LIPIDS HEALTH DIS, V16, DOI 10.1186/s12944-017-0541-3
   Otsuka R, 2019, INT J ENV RES PUB HE, V16, DOI 10.3390/ijerph16101806
   Papanikolaou Yanni, 2014, Nutr J, V13, P31, DOI 10.1186/1475-2891-13-31
   Rizos EC, 2012, JAMA-J AM MED ASSOC, V308, P1024, DOI 10.1001/2012.jama.11374
   Rosenson RS, 2014, J AM COLL CARDIOL, V64, P2525, DOI 10.1016/j.jacc.2014.09.042
   Sacks FM, 2010, NEW ENGL J MED, V363, P692, DOI 10.1056/NEJMc1006407
   Saito Y, 2008, ATHEROSCLEROSIS, V200, P135, DOI 10.1016/j.atherosclerosis.2008.06.003
   Sarwar N, 2010, LANCET, V375, P1634, DOI 10.1016/S0140-6736(10)60545-4
   Siscovick DS, 2017, CIRCULATION, V135, pe867, DOI 10.1161/CIR.0000000000000482
   Skulas-Ray AC, 2019, CIRCULATION, V140, pE673, DOI 10.1161/CIR.0000000000000709
   Stitziel NO, 2016, NEW ENGL J MED, V374, P1134, DOI 10.1056/NEJMoa1507652
   Aung T, 2018, JAMA CARDIOL, V3, P225, DOI 10.1001/jamacardio.2017.5205
   Tribulova N, 2017, NUTRIENTS, V9, DOI 10.3390/nu9111191
   Varbo A, 2013, J AM COLL CARDIOL, V61, P427, DOI 10.1016/j.jacc.2012.08.1026
   Wei MY, 2011, CURR ATHEROSCLER REP, V13, P474, DOI 10.1007/s11883-011-0210-3
   Yokoyama M, 2007, LANCET, V369, P1090, DOI 10.1016/S0140-6736(07)60527-3
NR 60
TC 3
Z9 3
U1 1
U2 13
PU LIPPINCOTT WILLIAMS & WILKINS
PI PHILADELPHIA
PA TWO COMMERCE SQ, 2001 MARKET ST, PHILADELPHIA, PA 19103 USA
SN 0268-4705
EI 1531-7080
J9 CURR OPIN CARDIOL
JI Curr. Opin. Cardiol.
PD JUL
PY 2020
VL 35
IS 4
BP 417
EP 422
DI 10.1097/HCO.0000000000000741
PG 6
WC Cardiac & Cardiovascular Systems
WE Science Citation Index Expanded (SCI-EXPANDED)
SC Cardiovascular System & Cardiology
GA MG9MA
UT WOS:000546355500017
PM 32412960
DA 2022-11-10
ER

PT J
AU Cheng, PC
   Kao, CH
AF Cheng, Po-Chung
   Kao, Chia-Hung
TI Telemedicine assists in the management of proatherogenic dyslipidemia
   and postprandial glucose variability in patients with type 2 diabetes
   mellitus: a cross-sectional study
SO ENDOCRINE CONNECTIONS
LA English
DT Article
DE type 2 diabetes mellitus; telehealth; hyperlipidemia; glucose
   variability
ID DISEASE; RISK
AB Objective: Coronary heart disease (CHD) is a prevalent complication of type 2 diabetes mellitus (T2DM). The proatherogenic low-density lipoprotein (LDL) cholesterol is an established risk factor of cardiovascular disease, and evidence also suggests that postprandial plasma glucose (PPG) levels closely delineate CHD mortality in diabetes. The investigators hypothesized that the addition of telehealth consultation to standard antidiabetic therapy may help to reduce postprandial glucose variability and plasma LDL cholesterol levels in patients with T2DM.
   Methods: This cross-sectional study enrolled patients with newly diagnosed T2DM who received standard antidiabetic therapy with or without additional telehealth consultation. Participants received blood tests for plasma lipid profile and glucose levels at the diagnosis of diabetes and after 1 month of therapeutic intervention. Laboratory results were compared between treatment groups to determine the efficacy of complementary telehealth consultation.
   Results: In this study, 375 participants were enrolled. The standard treatment group had considerably greater levels of plasma LDL cholesterol than recipients of telehealth consultation (110 mg/dL vs 93.1 mg/dL, P < 0.001). Moreover, patients receiving standard treatment had greater levels of fasting plasma glucose (104 mg/dL vs 98.5 mg/dL, P = 0.027), 2-h PPG (169 mg/dL vs 111 mg/dL, P < 0.001), and postprandial glucose variability (65.4 mg/dL vs 12.8 mg/dL, P < 0.001) than participants under telehealth consultation.
   Conclusions: Telemedicine in addition to standard antidiabetic therapy helped to reduce plasma LDL cholesterol levels and postprandial glucose variability in patients with newly diagnosed T2DM. Therefore, telehealth consultation is a suitable complement to pharmacologic therapy for diabetic patients to assist in the management of proatherogenic dyslipidemia and postprandial glucose variability.
C1 [Cheng, Po-Chung; Kao, Chia-Hung] China Med Univ, Grad Inst Biomed Sci, Taichung, Taiwan.
RP Kao, CH (corresponding author), China Med Univ, Grad Inst Biomed Sci, Taichung, Taiwan.
EM 180459@cch.org.tw
CR Adu MD, 2019, PLOS ONE, V14, DOI 10.1371/journal.pone.0217771
   [Anonymous], 2020, DIABETES CARE, V43, pS1, DOI [10.2337/dc20-Sint, 10.2337/dc20-SINT]
   Barrett EJ, 2017, J CLIN ENDOCR METAB, V102, P4343, DOI 10.1210/jc.2017-01922
   Bashshur RL, 2015, TELEMED E-HEALTH, V21, P321, DOI 10.1089/tmj.2015.0029
   Borch-Johnsen K, 2001, ARCH INTERN MED, V161, P397, DOI 10.1001/archinte.161.3.397
   Carnethon MR, 2010, AM J MED, V123, DOI 10.1016/j.amjmed.2009.11.023
   Centers for Disease Control and Prevention National Institutes of Health, 2020, SMOK CESS REP SURG G, V6th
   Chen CC, 2020, J DIABETES RES, V2020, DOI 10.1155/2020/2953521
   FULLER JH, 1979, J CHRON DIS, V32, P721, DOI 10.1016/0021-9681(79)90051-1
   Gardsten C, 2018, J CLIN NURS, V27, P3666, DOI 10.1111/jocn.14330
   Grundy SM, 2019, J AM COLL CARDIOL, V73, P3168, DOI 10.1016/j.jacc.2018.11.002
   Hirano T, 2018, J ATHEROSCLER THROMB, V25, P771, DOI 10.5551/jat.RV17023
   IDF, 2021, IDF DIABETES ATLAS, V10th ed.
   Imano H, 2011, PREV MED, V52, P381, DOI 10.1016/j.ypmed.2011.02.019
   Jiang JJ, 2017, SCI REP-UK, V7, DOI 10.1038/s41598-017-14152-y
   Kosiborod M, 2018, CARDIOVASC DIABETOL, V17, DOI 10.1186/s12933-018-0787-8
   Li JQ, 2019, SCI REP-UK, V9, DOI 10.1038/s41598-019-40049-z
   Melak Tadele, 2019, EJIFCC, V30, P179
   Patil R, 2013, J CLIN DIAGN RES, V7, P287, DOI 10.7860/JCDR/2013/4416.2749
   Ritz E, 2011, DIABETES CARE, V34, pS330, DOI 10.2337/dc11-s242
   Storey BC, 2018, KIDNEY INT, V93, P1000, DOI [10.1016/j.kint.2017.11.020, 10.1016/j.kint.2017.09.011]
   Vadheim LM, 2017, TRANSL BEHAV MED, V7, DOI 10.1007/s13142-017-0496-y
   Welch G, 2015, TELEMED E-HEALTH, V21, P395, DOI 10.1089/tmj.2014.0069
   Wu C, 2018, MEDICINE, V97, DOI 10.1097/MD.0000000000012962
   Yousefzadeh G, 2015, INT J HEALTH POLICY, V4, P271, DOI 10.15171/ijhpm.2015.06
   Zhang XG, 2013, J DIABETES RES, V2013, DOI 10.1155/2013/576916
   Zhou HH, 2017, PSYCHIAT RES, V252, P45, DOI 10.1016/j.psychres.2017.02.049
NR 27
TC 0
Z9 0
U1 0
U2 3
PU BIOSCIENTIFICA LTD
PI BRISTOL
PA STARLING HOUSE, 1600 BRISTOL PARKWAY N, BRISTOL, ENGLAND
SN 2049-3614
J9 ENDOCR CONNECT
JI Endocr. Connect.
PD JUL
PY 2021
VL 10
IS 7
BP 789
EP 795
DI 10.1530/EC-21-0209
PG 7
WC Endocrinology & Metabolism
WE Science Citation Index Expanded (SCI-EXPANDED)
SC Endocrinology & Metabolism
GA TP9ZM
UT WOS:000677950200012
PM 34137735
OA Green Published, gold
DA 2022-11-10
ER

PT J
AU Heden, TD
   Liu, Y
   Park, YM
   Nyhoff, LM
   Winn, NC
   Kanaley, JA
AF Heden, Timothy D.
   Liu, Ying
   Park, Young-Min
   Nyhoff, Lauryn M.
   Winn, Nathan C.
   Kanaley, Jill A.
TI Moderate amounts of fructose- or glucose-sweetened beverages do not
   differentially alter metabolic health in male and female adolescents
SO AMERICAN JOURNAL OF CLINICAL NUTRITION
LA English
DT Article
ID RANDOMIZED CONTROLLED-TRIAL; DE-NOVO LIPOGENESIS; INSULIN SENSITIVITY;
   LIPID-METABOLISM; CORN SYRUP; POSTPRANDIAL LIPEMIA; BODY-COMPOSITION;
   YOUNG MEN; CIRCULATING CONCENTRATIONS; OVERWEIGHT/OBESE HUMANS
AB Background: Adolescents consume more sugar-sweetened beverages than do individuals in any other age group, but it is unknown how the type of sugar-sweetened beverage affects metabolic health in this population.
   Objective: The objective was to compare the metabolic health effects of short-term (2-wk) consumption of high-fructose (HF) and high-glucose (HG)-sweetened beverages in adolescents (15-20 y of age).
   Design: In a counterbalanced, single-blind fashion, 40 male and female adolescents completed two 2-wk trials that included 1) an HF trial in which they consumed 710 mL of a sugar-sweetened beverage/d (equivalent to 50 g fructose/d and 15 g glucose/d) for 2 wk and 2) an HG trial in which they consumed 710 mL of a sugar-sweetened beverage/d (equivalent to 50 g glucose/d and 15 g fructose/d) for 2 wk in addition to their normal ad libitum diet. In addition, the participants maintained similar physical activity levels during each trial. The day after each trial, insulin sensitivity and resistance [assessed via Quantitative Insulin Sensitivity Check Index (QUICKI) and homeostatic model assessment of insulin resistance (HOMA-IR) index] and fasting and postprandial glucose, lactate, lipid, cholesterol, insulin, C-peptide, insulin secretion, and clearance responses to HF or HG mixed meals were assessed.
   Results: Body weight, QUICKI (whole-body insulin sensitivity), HOMA-IR (hepatic insulin resistance), and fasting lipids, cholesterol, glucose, lactate, and insulin secretion or clearance were not different between trials. Fasting HDL- and HDL3-cholesterol concentrations were similar to 10-31% greater (P < 0.05) in female adolescents than in male adolescents. Postprandial triacylglycerol, HDL-cholesterol, HDL3-cholesterol, and glucose concentrations were not different between HF and HG trials. The lactate incremental area under the curve was similar to 3.7-fold greater during the HF trial (P < 0.05), whereas insulin secretion was 19% greater during the HG trial (P < 0.05).
   Conclusions: Moderate amounts of HF- or HG-sweetened beverages for 2 wk did not have differential effects on fasting or postprandial cholesterol, triacylglycerol, glucose, or hepatic insulin clearance in weight-stable, physically active adolescents.
C1 [Heden, Timothy D.; Liu, Ying; Park, Young-Min; Nyhoff, Lauryn M.; Winn, Nathan C.; Kanaley, Jill A.] Univ Missouri, Dept Nutr & Exercise Physiol, Columbia, MO USA.
RP Kanaley, JA (corresponding author), 204D Gwynn Hall, Columbia, MO 65211 USA.
EM kanaleyj@missouri.edu
RI Winn, Nathan/X-6390-2019
OI Winn, Nathan/0000-0002-5276-0592
FU JR Albert Foundation grant; NIH [NIH 5T32AR048523-10]; NATIONAL
   INSTITUTE OF ARTHRITIS AND MUSCULOSKELETAL AND SKIN DISEASES
   [T32AR048523] Funding Source: NIH RePORTER
FX Supported by a JR Albert Foundation grant (JAK). TDH was supported by an
   NIH training grant (NIH 5T32AR048523-10).
CR Abraha A, 1998, BRIT J NUTR, V80, P169, DOI 10.1017/S000711459800107X
   Aeberli I, 2007, AM J CLIN NUTR, V86, P1174, DOI 10.1093/ajcn/86.4.1174
   Aeberli I, 2013, DIABETES CARE, V36, P150, DOI 10.2337/dc12-0540
   Aeberli I, 2011, AM J CLIN NUTR, V94, P479, DOI 10.3945/ajcn.111.013540
   Black RNA, 2006, DIABETES, V55, P3566, DOI 10.2337/db06-0220
   Bortolotti M, 2012, CLIN NUTR, V31, P238, DOI 10.1016/j.clnu.2011.09.011
   Bourdon I, 1999, AM J CLIN NUTR, V69, P55
   Bravo S, 2013, APPL PHYSIOL NUTR ME, V38, P681, DOI 10.1139/apnm-2012-0322
   Chong MFF, 2007, P NUTR SOC, V66, P52, DOI 10.1017/S0029665107005290
   Chong MFF, 2007, AM J CLIN NUTR, V85, P1511, DOI 10.1093/ajcn/85.6.1511
   COHEN JC, 1988, AM J CLIN NUTR, V48, P1031, DOI 10.1093/ajcn/48.4.1031
   Couchepin C, 2008, DIABETES CARE, V31, P1254, DOI 10.2337/dc07-2001
   Cox CL, 2012, NUTR METAB, V9, DOI 10.1186/1743-7075-9-68
   Cox CL, 2011, J CLIN ENDOCR METAB, V96, pE2034, DOI 10.1210/jc.2011-1050
   de Koning L, 2011, AM J CLIN NUTR, V93, P1321, DOI 10.3945/ajcn.110.007922
   Egli L, 2013, DIABETES, V62, P2259, DOI 10.2337/db12-1651
   Faeh D, 2005, DIABETES, V54, P1907, DOI 10.2337/diabetes.54.7.1907
   Heden TD, 2014, APPL PHYSIOL NUTR ME, V39, P544, DOI 10.1139/apnm-2013-0407
   Heden TD, 2013, OBESITY, V21, P123, DOI 10.1002/oby.20247
   Hovorka R, 1996, COMPUT METH PROG BIO, V50, P253, DOI 10.1016/0169-2607(96)01755-5
   Jin R, 2012, J CLIN ENDOCR METAB, V97, pE1088, DOI 10.1210/jc.2012-1370
   Johnston RD, 2013, GASTROENTEROLOGY, V145, P1016, DOI 10.1053/j.gastro.2013.07.012
   Katz A, 2000, J CLIN ENDOCR METAB, V85, P2402, DOI 10.1210/jc.85.7.2402
   Le KA, 2006, AM J CLIN NUTR, V84, P1374, DOI 10.1093/ajcn/84.6.1374
   Le KA, 2009, AM J CLIN NUTR, V89, P1760, DOI 10.3945/ajcn.2008.27336
   Lecoultre V, 2013, OBESITY, V21, P782, DOI 10.1002/oby.20377
   Lecoultre V, 2010, AM J CLIN NUTR, V92, P1071, DOI 10.3945/ajcn.2010.29566
   Marriott BP, 2009, J NUTR, V139, pS1228, DOI 10.3945/jn.108.098277
   MATTHEWS DR, 1985, DIABETOLOGIA, V28, P412, DOI 10.1007/BF00280883
   MAYES PA, 1993, AM J CLIN NUTR, V58, P754
   Mohammad MA, 2009, AM J CLIN NUTR, V89, P1821, DOI 10.3945/ajcn.2008.26877
   Moreno LA, 2001, J PEDIATR ENDOCR MET, V14, P193
   ORTIZ O, 1992, AM J CLIN NUTR, V55, P8, DOI 10.1093/ajcn/55.1.8
   Parks EJ, 2008, J NUTR, V138, P1039, DOI 10.1093/jn/138.6.1039
   POLONSKY KS, 1984, J CLIN INVEST, V74, P1821, DOI 10.1172/JCI111601
   Sobrecases H, 2010, DIABETES METAB, V36, P244, DOI 10.1016/j.diabet.2010.03.003
   Stanhope KL, 2008, AM J CLIN NUTR, V87, P1194, DOI 10.1093/ajcn/87.5.1194
   Stanhope KL, 2011, J CLIN ENDOCR METAB, V96, pE1596, DOI 10.1210/jc.2011-1251
   Stanhope KL, 2011, AM J CLIN NUTR, V94, P112, DOI 10.3945/ajcn.110.002246
   Stanhope KL, 2009, J CLIN INVEST, V119, P1322, DOI 10.1172/JCI37385
   Sunehag AL, 2008, J PEDIATR ENDOCR MET, V21, P225
   Sunehag AL, 2002, J CLIN ENDOCR METAB, V87, P5168, DOI 10.1210/jc.2002-020674
   Teff KL, 2004, J CLIN ENDOCR METAB, V89, P2963, DOI 10.1210/jc.2003-031855
   Theytaz F, 2012, AM J CLIN NUTR, V96, P1008, DOI 10.3945/ajcn.112.035139
   Tilly-Kiesi M, 1997, ARTERIOSCL THROM VAS, V17, P3513, DOI 10.1161/01.ATV.17.12.3513
   Treuth MS, 2003, AM J CLIN NUTR, V77, P479, DOI 10.1093/ajcn/77.2.479
   Vos Miriam B, 2008, Medscape J Med, V10, P160
   Wagner DR, 2000, AM J CLIN NUTR, V71, P1392
   Welsh JA, 2010, JAMA-J AM MED ASSOC, V303, P1490, DOI 10.1001/jama.2010.449
   Zhang JQ, 1998, J APPL PHYSIOL, V85, P1516, DOI 10.1152/jappl.1998.85.4.1516
NR 50
TC 26
Z9 26
U1 1
U2 33
PU OXFORD UNIV PRESS
PI OXFORD
PA GREAT CLARENDON ST, OXFORD OX2 6DP, ENGLAND
SN 0002-9165
EI 1938-3207
J9 AM J CLIN NUTR
JI Am. J. Clin. Nutr.
PD SEP
PY 2014
VL 100
IS 3
BP 796
EP 805
DI 10.3945/ajcn.113.081232
PG 10
WC Nutrition & Dietetics
WE Science Citation Index Expanded (SCI-EXPANDED)
SC Nutrition & Dietetics
GA AN6WJ
UT WOS:000340738800009
PM 25030782
OA Green Published
DA 2022-11-10
ER

PT J
AU Velliquette, RA
   Grann, K
   Missler, SR
   Patterson, J
   Hu, C
   Gellenbeck, KW
   Scholten, JD
   Randolph, RK
AF Velliquette, Rodney A.
   Grann, Kerry
   Missler, Stephen R.
   Patterson, Jennifer
   Hu, Chun
   Gellenbeck, Kevin W.
   Scholten, Jeffrey D.
   Randolph, R. Keith
TI Identification of a botanical inhibitor of intestinal diacylglyceride
   acyltransferase 1 activity via in vitro screening and a parallel,
   randomized, blinded, placebo-controlled clinical trial
SO NUTRITION & METABOLISM
LA English
DT Article
ID FATTY-ACID OXIDATION; POSTPRANDIAL HYPERTRIGLYCERIDEMIA; NONFASTING
   TRIGLYCERIDES; CARDIOVASCULAR-DISEASE; DGAT1 INHIBITORS; GUT MICROFLORA;
   ENERGY-INTAKE; GRAPES; EXPRESSION; OBESITY
AB Background: Diacylglyceride acyltransferase 1 (DGAT1) is the enzyme that adds the final fatty acid on to a diacylglyceride during triglyceride (TG) synthesis. DGAT1 plays a key role in the repackaging of dietary TG into circulating TG rich chylomicrons. A growing amount of research has indicated that an exaggerated postprandial circulating TG level is a risk indicator for cardiovascular and metabolic disorders. The aim of this research was to identify a botanical extract that inhibits intestinal DGAT1 activity and attenuates postprandial hypertriglyceridemia in overweight and obese humans.
   Methods: Twenty individual phytochemicals and an internal proprietary botanical extract library were screened with a primary cell-free DGAT1 enzyme assay that contained dioleoyl glycerol and palmitoleoyl Coenzyme A as substrates plus human intestinal microsomes as the DGAT1 enzyme source. Botanical extracts with IC50 values < 100 mu g/mL were evaluated in a cellular DGAT1 assay. The cellular DGAT1 assay comprised the analysis of C-14 labeled TG synthesis in cells incubated with C-14-glycerol and 0.3 mM oleic acid. Lead botanical extracts were then evaluated in a parallel, double-blind, placebo-controlled clinical trial. Ninety healthy, overweight and obese participants were randomized to receive 2 g daily of placebo or individual botanical extracts (the investigational product) for seven days. Serum TG levels were measured before and after consuming a high fat meal (HFM) challenge (0.354 L drink/shake; 77 g fat, 25 g carbohydrate and 9 g protein) as a marker of intestinal DGAT1 enzyme activity.
   Results: Phenolic acids (i.e., gallic acid) and polyphenols (i.e., cyanidin) abundantly found in nature appeared to inhibit DGAT1 enzyme activity in vitro. Four polyphenolic rich botanical extracts were identified from in vitro evaluation in both cell-free and cellular model systems: apple peel extract (APE), grape extract (GE), red raspberry leaf extract (RLE) and apricot/nectarine extract (ANE) (IC50 = 1.4, 5.6, and 10.4 and 3.4 mu g/mL, respectively). In the seven day clinical trial, compared to placebo, only GE significantly reduced the baseline subtracted change in serum TG AUC following consumption of the HFM (AUC = 281 +/- 37 vs. 181 +/- 30 mg/dL*h, respectively; P = 0.021). Chromatographic characterization of the GE revealed a large number of closely eluting components containing proanthocyanidins, catechins, anthocyanins and their secondary metabolites that corresponded with the observed DGAT1 enzyme inhibition in the cell-free model.
   Conclusion: These data suggest that a dietary GE has the potential to attenuate postprandial hypertriglyceridemia in part by the inhibition of intestinal DGAT1 enzyme activity without intolerable side effects.
C1 [Velliquette, Rodney A.; Missler, Stephen R.; Patterson, Jennifer; Scholten, Jeffrey D.] Amway R&D, Dept Analyt Sci, Ada, MI 49355 USA.
   [Grann, Kerry] Amway R&D, Nutr Prod Dev, Food Beverages & Chewables, Ada, MI 49355 USA.
   [Hu, Chun; Gellenbeck, Kevin W.; Randolph, R. Keith] Nutrilite Hlth Inst, Nutr Product Dev, Supplements, Buena Pk, CA 90622 USA.
RP Velliquette, RA (corresponding author), Amway R&D, Dept Analyt Sci, 7575 Fulton St,Bldg 50-2D, Ada, MI 49355 USA.
EM rod.velliquette@amway.com
RI Gellenbeck, Kevin/AAI-7675-2020
OI HU, CHUN/0000-0002-6184-9513; Missler, Stephen/0000-0003-2341-5041
FU Amway RD
FX All studies were fully funded by Amway R&D. Rodney A. Velliquette, Kerry
   Grann, Stephen R. Missler, Chun Hu, Kevin W. Gellenbeck, Jeffrey D.
   Scholten, R. Keith Randolph are employees of Amway R&D. Jennifer
   Patterson was an employee of Amway R&D during the conduction of these
   studies, but is not a current employee and currently has no conflict of
   interest.
CR Ables GP, 2012, J LIPID RES, V53, P2364, DOI 10.1194/jlr.M029041
   Ali K, 2010, PHYTOCHEM REV, V9, P357, DOI 10.1007/s11101-009-9158-0
   Bae JH, 2003, INT J CARDIOL, V87, P259, DOI 10.1016/S0167-5273(02)00347-9
   Bae JH, 2001, ATHEROSCLEROSIS, V155, P517, DOI 10.1016/S0021-9150(00)00601-8
   Bansal S, 2007, JAMA-J AM MED ASSOC, V298, P309, DOI 10.1001/jama.298.3.309
   Birch AM, 2010, CURR OPIN DRUG DISC, V13, P489
   Boren J, 2014, CLIN CHIM ACTA, V431, P131, DOI 10.1016/j.cca.2014.01.015
   Botham KM, 2013, PROG LIPID RES, V52, P446, DOI 10.1016/j.plipres.2013.06.001
   Cao JS, 2011, J BIOL CHEM, V286, P41838, DOI 10.1074/jbc.M111.245456
   Cardona F, 2013, J NUTR BIOCHEM, V24, P1415, DOI 10.1016/j.jnutbio.2013.05.001
   Cases S, 2001, J BIOL CHEM, V276, P38870, DOI 10.1074/jbc.M106219200
   Ceriello A, 2004, DIABETES, V53, P701, DOI 10.2337/diabetes.53.3.701
   Chan DC, 2013, CURR ATHEROSCLER REP, V15, DOI 10.1007/s11883-013-0309-9
   Cheng D, 2008, J BIOL CHEM, V283, P29802, DOI 10.1074/jbc.M800494200
   Chuang CC, 2011, ANNU REV NUTR, V31, P155, DOI 10.1146/annurev-nutr-072610-145149
   Chun OK, 2007, J NUTR, V137, P1244, DOI 10.1093/jn/137.5.1244
   Cohn JS, 2008, ATHEROSCLEROSIS SUPP, V9, P15, DOI 10.1016/j.atherosclerosissup.2008.05.003
   Denison H, 2014, DIABETES OBES METAB, V16, P334, DOI 10.1111/dom.12221
   Denison H, 2013, DIABETES OBES METAB, V15, P136, DOI 10.1111/dom.12002
   DeVita RJ, 2013, J MED CHEM, V56, P9820, DOI 10.1021/jm4007033
   Dohadwala MM, 2009, J NUTR, V139, p1788S, DOI 10.3945/jn.109.107474
   Forester SC, 2008, J AGR FOOD CHEM, V56, P9299, DOI 10.1021/jf801309n
   FRIEDEWALD WT, 1972, CLIN CHEM, V18, P499
   Georgiev V, 2014, NUTRIENTS, V6, P391, DOI 10.3390/nu6010391
   Haas JT, 2012, J CLIN INVEST, V122, P4680, DOI 10.1172/JCI64873
   Hidalgo M, 2012, J AGR FOOD CHEM, V60, P3882, DOI 10.1021/jf3002153
   Hiramine Y, 2011, J PHYSIOL BIOCHEM, V67, P259, DOI 10.1007/s13105-010-0071-1
   Joshi S. S., 2001, Current Pharmaceutical Biotechnology, V2, P187, DOI 10.2174/1389201013378725
   Katsanos CS, 2014, ADV NUTR, V5, P226, DOI 10.3945/an.113.004903
   King AJ, 2010, EUR J PHARMACOL, V637, P155, DOI 10.1016/j.ejphar.2010.03.056
   Klein A, 2013, BMC GENOMICS, V14, DOI 10.1186/1471-2164-14-133
   Kolovou GD, 2011, CURR VASC PHARMACOL, V9, P258
   Langhans W, 2011, AM J PHYSIOL-REG I, V300, pR554, DOI 10.1152/ajpregu.00610.2010
   Lee B, 2010, J LIPID RES, V51, P1770, DOI 10.1194/jlr.M002311
   Lefevre M, 2008, METABOLISM, V57, pS52, DOI 10.1016/j.metabol.2008.03.005
   LIN H, 2013, MATH PROBL ENG, V2013, P1, DOI DOI 10.1371/J0URNAL.P0NE.0060516
   Little TJ, 2007, AM J CLIN NUTR, V86, P531, DOI 10.1093/ajcn/86.3.531
   Maciejewski BS, 2013, AM J PHYSIOL-GASTR L, V304, pG958, DOI 10.1152/ajpgi.00384.2012
   Milella RA, 2012, J FOOD SCI, V77, pH154, DOI 10.1111/j.1750-3841.2012.02818.x
   Miller M, 2011, CIRCULATION, V123, P2292, DOI 10.1161/CIR.0b013e3182160726
   Mitsuguchi Y, 2008, COMPARATIVE MED, V58, P465
   Nordestgaard BG, 2007, JAMA-J AM MED ASSOC, V298, P299, DOI 10.1001/jama.298.3.299
   Qi JS, 2010, J LIPID RES, V51, P3559, DOI 10.1194/jlr.D008029
   Redgrave TG, 2008, ATHEROSCLEROSIS SUPP, V9, P3, DOI 10.1016/j.atherosclerosissup.2008.05.002
   Sasase T, 2007, DIABETES RES CLIN PR, V78, P8, DOI 10.1016/j.diabres.2007.02.020
   Schober G, 2013, J LIPID RES, V54, P1369, DOI 10.1194/jlr.M035154
   Schwander F, 2014, J NUTR, V144, P1517, DOI 10.3945/jn.114.193565
   Serrano-Wu MH, 2012, ACS MED CHEM LETT, V3, P411, DOI 10.1021/ml3000512
   Smith SJ, 2000, NAT GENET, V25, P87, DOI 10.1038/75651
   Stevenson DE, 2007, CELL MOL LIFE SCI, V64, P2900, DOI 10.1007/s00018-007-7237-1
   Swinburn BA, 2011, LANCET, V378, P804, DOI 10.1016/S0140-6736(11)60813-1
   Teno S, 2000, DIABETES CARE, V23, P1401, DOI 10.2337/diacare.23.9.1401
   Xia EQ, 2010, INT J MOL SCI, V11, P622, DOI 10.3390/ijms11020622
   Yadav M, 2009, J MED FOOD, V12, P473, DOI 10.1089/jmf.2008.0096
   Yang J, 2013, CRIT REV FOOD SCI, V53, P1202, DOI 10.1080/10408398.2012.692408
   Yeh VSC, 2012, J MED CHEM, V55, P1751, DOI 10.1021/jm201524g
   Yen CLE, 2008, J LIPID RES, V49, P2283, DOI 10.1194/jlr.R800018-JLR200
   ZILVERSMIT DB, 1995, CLIN CHEM, V41, P153
   ZILVERSMIT DB, 1979, CIRCULATION, V60, P473, DOI 10.1161/01.CIR.60.3.473
NR 59
TC 6
Z9 6
U1 1
U2 13
PU BMC
PI LONDON
PA CAMPUS, 4 CRINAN ST, LONDON N1 9XW, ENGLAND
EI 1743-7075
J9 NUTR METAB
JI Nutr. Metab.
PD AUG 6
PY 2015
VL 12
AR 27
DI 10.1186/s12986-015-0025-2
PG 13
WC Nutrition & Dietetics
WE Science Citation Index Expanded (SCI-EXPANDED)
SC Nutrition & Dietetics
GA CO1FV
UT WOS:000358900600001
PM 26246845
OA Green Published, gold
DA 2022-11-10
ER

PT J
AU Kimura, T
   Suzuki, J
   Ichikawa, M
   Imagawa, M
   Sato, S
   Fujii, M
   Zenimaru, Y
   Inaba, S
   Takahashi, S
   Konoshita, T
   Miyamori, I
AF Kimura, Tomoko
   Suzuki, Jinya
   Ichikawa, Mai
   Imagawa, Michiko
   Sato, Satsuki
   Fujii, Miki
   Zenimaru, Yasuo
   Inaba, Satoru
   Takahashi, Sadao
   Konoshita, Tadashi
   Miyamori, Isamu
TI Differential Effects of alpha-Glucosidase Inhibitors on Postprandial
   Plasma Glucose and Lipid Profile in Patients with Type 2 Diabetes Under
   Control with Insulin Lispro Mix 50/50
SO DIABETES TECHNOLOGY & THERAPEUTICS
LA English
DT Article
ID HIGH-CARBOHYDRATE DIETS; LOW-FAT; ENDOTHELIAL FUNCTION; MONOCYTE
   ADHESION; HYPERGLYCEMIA; MIGLITOL; HEALTHY; PARTICLES; SECRETION;
   MORTALITY
AB Background: The additive effect of alpha-glucosidase inhibitors (alpha-GIs) was investigated in patients with type 2 diabetes (T2D) under control with rapid-acting insulin analog.
   Subjects and Methods: Thirty-six poorly controlled T2D patients were recruited, and plasma glucose (PG) was controlled by three times daily injection of insulin lispro mix 50/50 (Mix50) to maintain fasting PG < 130 mg/dL and 2-h postprandial PG (PPG) < 180 mg/dL. Another group of 20 patients was randomly assigned to either 0.3 mg of voglibose or 50 mg of miglitol, which was administered at breakfast every other day. Another group of 16 patients was assigned to a crossover study, in which each alpha-GI was switched every day during the 6-day study. PPG, C-peptide, and lipid profile were analyzed.
   Results: The addition of voglibose had no effect on PPG, but miglitol blunted the PPG rise and significantly decreased 1-h and 2-h postprandial C-peptide levels compared with Mix50 alone. In addition, miglitol significantly decreased the 1-h postprandial triglyceride rise and the remnant-like particle-cholesterol rise, while it increased the 1-h postprandial high-density lipoprotein-cholesterol and apolipoprotein A-I levels in the crossover study.
   Conclusions: Miglitol appears to have rapid action, which appears earlier than that of lispro. The combination of miglitol and Mix50 seems effective for the control of PPG and lipid profile in T2D.
C1 [Kimura, Tomoko; Suzuki, Jinya; Ichikawa, Mai; Imagawa, Michiko; Sato, Satsuki; Fujii, Miki; Zenimaru, Yasuo; Inaba, Satoru; Takahashi, Sadao; Konoshita, Tadashi; Miyamori, Isamu] Univ Fukui, Fac Med Sci, Dept Internal Med 3, Eiheiji 9101193, Japan.
RP Suzuki, J (corresponding author), Univ Fukui, Fac Med Sci, Dept Internal Med 3, 23-3 Matsuokashimoaizuki, Eiheiji 9101193, Japan.
EM jinya@u-fukui.ac.jp
FU Grants-in-Aid for Scientific Research [22590972] Funding Source: KAKEN
CR Adiels M, 2005, ARTERIOSCL THROM VAS, V25, P1697, DOI 10.1161/01.ATV.0000172689.53992.25
   Alssema M, 2010, METABOLISM, V59, P854, DOI 10.1016/j.metabol.2009.10.002
   American Diabetes Association, 2005, Diabetes Care, V28 Suppl 1, pS1
   Aoki K, 2012, ACTA DIABETOL, V49, P225, DOI 10.1007/s00592-011-0322-9
   Aoki K, 2010, ENDOCR J, V57, P667, DOI 10.1507/endocrj.K10E-103
   Arakawa M, 2008, METABOLISM, V57, P1299, DOI 10.1016/j.metabol.2008.04.027
   Azuma K, 2006, ARTERIOSCL THROM VAS, V26, P2275, DOI 10.1161/01.ATV.0000239488.05069.03
   Baum CL, 2000, NUTR REV, V58, P148, DOI 10.1111/j.1753-4887.2000.tb01850.x
   BELL DSH, 1995, DIABETES CARE, V18, P708, DOI 10.2337/diacare.18.5.708
   Ceriello A, 2005, DIABETES, V54, P1, DOI 10.2337/diabetes.54.1.1
   CHEN YDI, 1995, DIABETES CARE, V18, P10, DOI 10.2337/diacare.18.1.10
   COULSTON AM, 1989, DIABETES CARE, V12, P94, DOI 10.2337/diacare.12.2.94
   Daenen S, 2010, DIABETES METAB, V36, P165, DOI 10.1016/j.diabet.2009.12.002
   Fox LA, 2010, DIABETES CARE, V33, P1297, DOI 10.2337/dc09-1971
   Hiki M, 2010, CIRC J, V74, P1471, DOI 10.1253/circj.CJ-10-0013
   International Diabetes Federation, 2007, GUID MAN POSTM GLUC
   Kageyama S, 1997, CLIN THER, V19, P720, DOI 10.1016/S0149-2918(97)80096-3
   Khaw KT, 2001, BMJ-BRIT MED J, V322, P15, DOI 10.1136/bmj.322.7277.15
   Kimura T, 2010, DIABETES, V59, pA191
   Meier JJ, 2006, DIABETOLOGIA, V49, P452, DOI 10.1007/s00125-005-0126-y
   Mochizuki K, 2010, METABOLISM, V59, P1442, DOI 10.1016/j.metabol.2010.01.008
   Nakagami T, 2004, DIABETOLOGIA, V47, P385, DOI 10.1007/s00125-004-1334-6
   Narita T, 2012, DIABETES OBES METAB, V14, P283, DOI 10.1111/j.1463-1326.2011.01526.x
   Osonoi T, 2010, METABOLISM, V59, P1816, DOI 10.1016/j.metabol.2010.06.006
   Otsuka A, 2005, DIABETOLOGIA, V48, P2667, DOI 10.1007/s00125-005-0005-6
   Parlevliet ET, 2009, J PHARMACOL EXP THER, V328, P240, DOI 10.1124/jpet.108.144154
   Picard F, 1996, HORM METAB RES, V28, P377, DOI 10.1055/s-2007-979819
   Robertson MD, 2003, GUT, V52, P834, DOI 10.1136/gut.52.6.834
   SAMULITIS BK, 1987, DRUG EXP CLIN RES, V13, P517
   Scognamiglio R, 2005, CIRCULATION, V112, P179, DOI 10.1161/CIRCULATIONAHA.104.495127
   Siri-Tarino PW, 2011, CURR ATHEROSCLER REP, V13, P453, DOI 10.1007/s11883-011-0207-y
   Zheng XY, 2007, J LIPID RES, V48, P1673, DOI 10.1194/jlr.R700001-JLR200
NR 32
TC 8
Z9 8
U1 0
U2 2
PU MARY ANN LIEBERT, INC
PI NEW ROCHELLE
PA 140 HUGUENOT STREET, 3RD FL, NEW ROCHELLE, NY 10801 USA
SN 1520-9156
EI 1557-8593
J9 DIABETES TECHNOL THE
JI Diabetes Technol. Ther.
PD JUL
PY 2012
VL 14
IS 7
BP 545
EP 551
DI 10.1089/dia.2012.0015
PG 7
WC Endocrinology & Metabolism
WE Science Citation Index Expanded (SCI-EXPANDED)
SC Endocrinology & Metabolism
GA 971ZF
UT WOS:000306245600002
PM 22519736
DA 2022-11-10
ER

PT J
AU Gordts, PLSM
   Bartelt, A
   Nilsson, SK
   Annaert, W
   Christoffersen, C
   Nielsen, LB
   Heeren, J
   Roebroek, AJM
AF Gordts, Philip L. S. M.
   Bartelt, Alexander
   Nilsson, Stefan K.
   Annaert, Wim
   Christoffersen, Christina
   Nielsen, Lars Bo
   Heeren, Joerg
   Roebroek, Anton J. M.
TI Impaired LDL Receptor-Related Protein 1 Translocation Correlates with
   Improved Dyslipidemia and Atherosclerosis in apoE-Deficient Mice
SO PLOS ONE
LA English
DT Article
ID TRIGLYCERIDE-RICH LIPOPROTEINS; HEPARAN-SULFATE PROTEOGLYCANS;
   APOLIPOPROTEIN-E; CHYLOMICRON REMNANTS; LRP1 EXPRESSION; APOPROTEIN-E;
   IN-VITRO; CLEARANCE; BINDING; DYSBETALIPOPROTEINEMIA
AB Objective: Determination of the in vivo significance of LDL receptor-related protein 1 (LRP1) dysfunction on lipid metabolism and atherosclerosis development in absence of its main ligand apoE.
   Methods and Results: LRP1 knock-in mice carrying an inactivating mutation in the NPxYxxL motif were crossed with apoE-deficient mice. In the absence of apoE, relative to LRP1 wild-type animals, LRP1 mutated mice showed an increased clearance of postprandial lipids despite a compromised LRP1 endocytosis rate and inefficient insulin-mediated translocation of the receptor to the plasma membrane, likely due to inefficient slow recycling of the mutated receptor. Postprandial lipoprotein improvement was explained by increased hepatic clearance of triglyceride-rich remnant lipoproteins and accompanied by a compensatory 1.6-fold upregulation of LDLR expression in hepatocytes. One year-old apoE-deficient mice having the dysfunctional LRP1 revealed a 3-fold decrease in spontaneous atherosclerosis development and a 2-fold reduction in LDL-cholesterol levels.
   Conclusion: These findings demonstrate that the NPxYxxL motif in LRP1 is important for insulin-mediated translocation and slow perinuclear endosomal recycling. These LRP1 impairments correlated with reduced atherogenesis and cholesterol levels in apoE-deficient mice, likely via compensatory LDLR upregulation.
C1 [Gordts, Philip L. S. M.; Roebroek, Anton J. M.] Katholieke Univ Leuven, Lab Expt Mouse Genet, Ctr Human Genet, Louvain, Belgium.
   [Bartelt, Alexander; Heeren, Joerg] Univ Med Ctr Hamburg Eppendorf, Dept Biochem & Mol Cell Biol, Hamburg, Germany.
   [Bartelt, Alexander] Univ Med Ctr Hamburg Eppendorf, Dept Orthoped, Hamburg, Germany.
   [Nilsson, Stefan K.] Umea Univ, Dept Med Biosci Physiol Chem, Umea, Sweden.
   [Annaert, Wim] VIB, Lab Membrane Trafficking, Dept Mol & Dev Genet, Louvain, Belgium.
   [Annaert, Wim] Katholieke Univ Leuven, Lab Membrane Trafficking, Ctr Human Genet, Louvain, Belgium.
   [Christoffersen, Christina; Nielsen, Lars Bo] Rigshosp, Dept Clin Biochem, DK-2100 Copenhagen, Denmark.
   [Nielsen, Lars Bo] Univ Copenhagen, Dept Biomed Sci, Copenhagen, Denmark.
RP Gordts, PLSM (corresponding author), Katholieke Univ Leuven, Lab Expt Mouse Genet, Ctr Human Genet, Louvain, Belgium.
EM heeren@uke.uni-hamburg.de; anton.roebroek@med.kuleuven.be
RI Bartelt, Alexander/ABC-2525-2020; Nilsson, Stefan/K-5555-2012
OI Gordts, Philip/0000-0001-7224-4328; Christoffersen,
   Christina/0000-0003-3751-5203
FU "Fonds voor Wetenschappelijk Onderzoek Vlaanderen" (FWO-Vlaanderen)
   [G.0529.08, G.0689.10]; KU Leuven [GOA/12/016]; Institute for the
   Promotion of Innovation through Science and Technology in Flanders
   (IWT-Vlaanderen); European Atherosclerosis Society; BMBF ANCYLOSS
   project;  [GRK1459]
FX This work was supported by grants from the "Fonds voor Wetenschappelijk
   Onderzoek Vlaanderen" (FWO-Vlaanderen G.0529.08 and G.0689.10) and from
   the KU Leuven (GOA/12/016) to Anton Roebroek. The research was also
   funded by a PhD grant of the Institute for the Promotion of Innovation
   through Science and Technology in Flanders (IWT-Vlaanderen) to Philip
   Gordts. Alexander Bartelt is supported by a Postdoctoral Fellowship
   Award from the European Atherosclerosis Society and the BMBF ANCYLOSS
   project. Joerg Heeren is supported by the GRK1459. The funders had no
   role in study design, data collection and analysis, decision to publish,
   or preparation of the manuscript.
CR Bartelt A, 2011, NAT MED, V17, P200, DOI 10.1038/nm.2297
   Basford JE, 2011, J BIOL CHEM, V286, P13079, DOI 10.1074/jbc.M111.229369
   BEISIEGEL U, 1989, NATURE, V341, P162, DOI 10.1038/341162a0
   BEISIEGEL U, 1991, P NATL ACAD SCI USA, V88, P8342, DOI 10.1073/pnas.88.19.8342
   Boucher P, 2011, BIOCHEM PHARMACOL, V81, P1, DOI 10.1016/j.bcp.2010.09.018
   Brown MS, 1997, CELL, V89, P331, DOI 10.1016/S0092-8674(00)80213-5
   Dedieu S, 2008, MOL CELL BIOL, V28, P2980, DOI 10.1128/MCB.02238-07
   Donoso M, 2009, MOL BIOL CELL, V20, P481, DOI 10.1091/mbc.E08-08-0805
   ERICSSON S, 1991, J CLIN INVEST, V87, P591, DOI 10.1172/JCI115034
   Field PA, 2000, METABOLISM, V49, P492, DOI 10.1016/S0026-0495(00)80014-1
   Gordts PLSM, 2009, ARTERIOSCL THROM VAS, V29, P1258, DOI 10.1161/ATVBAHA.109.192211
   Heeren J, 2002, J MOL MED-JMM, V80, P576, DOI 10.1007/s00109-002-0351-5
   HERZ J, 1991, J BIOL CHEM, V266, P21232
   Hui DY, 2005, NEUROBIOL AGING, V26, P317, DOI 10.1016/j.neurobiolaging.2004.02.030
   Johnson AO, 1998, J BIOL CHEM, V273, P17968, DOI 10.1074/jbc.273.28.17968
   Knisely Jane M., 2008, V457, P319, DOI 10.1007/978-1-59745-261-8_24
   KOWAL RC, 1989, P NATL ACAD SCI USA, V86, P5810, DOI 10.1073/pnas.86.15.5810
   Laatsch A, 2009, ATHEROSCLEROSIS, V204, P105, DOI 10.1016/j.atherosclerosis.2008.07.046
   Libby P, 2002, NATURE, V420, P868, DOI 10.1161/ATVBAHA.108.179705
   Llorente-Cortes V, 2007, CARDIOVASC RES, V74, P526, DOI 10.1016/j.cardiores.2007.02.020
   MacArthur JM, 2007, J CLIN INVEST, V117, P153, DOI 10.1172/JCI29154
   Mahley RW, 2007, J CLIN INVEST, V117, P94, DOI 10.1172/JCI30889
   Mahley RW, 1999, J LIPID RES, V40, P1933
   Mahley RW, 2000, ANNU REV GENOM HUM G, V1, P507, DOI 10.1146/annurev.genom.1.1.507
   Mahley RW, 1999, J LIPID RES, V40, P1
   Melman L, 2002, MOL BIOL CELL, V13, P3325, DOI 10.1091/mbc.E02-03-0152
   MEREDITH MJ, 1988, CELL BIOL TOXICOL, V4, P405, DOI 10.1007/BF00117769
   Merkel M, 2005, J BIOL CHEM, V280, P21553, DOI 10.1074/jbc.M411412200
   Moon JH, 2011, METABOLISM, V60, P930, DOI 10.1016/j.metabol.2010.08.013
   Niemeier A, 2005, J BONE MINER RES, V20, P283, DOI 10.1359/JBMR.041102
   Niemeier A, 1996, J LIPID RES, V37, P1733
   Nilsson SK, 2007, BIOCHEMISTRY-US, V46, P3896, DOI 10.1021/bi7000533
   OTWAY S, 1967, J PHYSIOL-LONDON, V190, P321, DOI 10.1113/jphysiol.1967.sp008211
   PIEDRAHITA JA, 1992, P NATL ACAD SCI USA, V89, P4471, DOI 10.1073/pnas.89.10.4471
   PLUMP AS, 1992, CELL, V71, P343, DOI 10.1016/0092-8674(92)90362-G
   Reekmans SM, 2010, CELL MOL LIFE SCI, V67, P135, DOI 10.1007/s00018-009-0171-7
   Roebroek AJM, 2006, MOL CELL BIOL, V26, P605, DOI 10.1128/MCB.26.2.605-616.2006
   Rohlmann A, 1998, J CLIN INVEST, V101, P689, DOI 10.1172/JCI1240
   Schaefer JR, 2009, EUR J HUM GENET, V17, P541, DOI 10.1038/ejhg.2008.222
   Schapiro FB, 2004, MOL BIOL CELL, V15, P2884, DOI 10.1091/mbc.E03-09-0653
   SCHNEIDER WJ, 1981, J CLIN INVEST, V68, P1075, DOI 10.1172/JCI110330
   Stanford KI, 2009, J CLIN INVEST, V119, P3236, DOI 10.1172/JCI38251
   Tabas I, 2007, CIRCULATION, V116, P1832, DOI 10.1161/CIRCULATIONAHA.106.676890
   Teslovich TM, 2010, NATURE, V466, P707, DOI 10.1038/nature09270
   Tuma P L, 2001, Curr Protoc Cell Biol, VChapter 3, DOI 10.1002/0471143030.cb0302s02
   Willnow TE, 1996, BIOCHEM J, V313, P71, DOI 10.1042/bj3130071
   Yancey PG, 2011, CIRCULATION, V124, P454, DOI 10.1161/CIRCULATIONAHA.111.032268
   Yancey PG, 2010, ARTERIOSCL THROM VAS, V30, P787, DOI 10.1161/ATVBAHA.109.202051
   Zhou L, 2009, PLOS ONE, V4, DOI 10.1371/journal.pone.0006853
NR 49
TC 20
Z9 21
U1 0
U2 9
PU PUBLIC LIBRARY SCIENCE
PI SAN FRANCISCO
PA 1160 BATTERY STREET, STE 100, SAN FRANCISCO, CA 94111 USA
SN 1932-6203
J9 PLOS ONE
JI PLoS One
PD JUN 6
PY 2012
VL 7
IS 6
AR e38330
DI 10.1371/journal.pone.0038330
PG 12
WC Multidisciplinary Sciences
WE Science Citation Index Expanded (SCI-EXPANDED)
SC Science & Technology - Other Topics
GA 959WK
UT WOS:000305348400051
PM 22701627
OA Green Published, gold, Green Submitted
DA 2022-11-10
ER

PT J
AU Leon-Acuna, A
   Torres-Pena, JD
   Alcala-Diaz, JF
   Vals-Delgado, C
   Roncero-Ramos, I
   Yubero-Serrano, E
   Tinahones, FJ
   Castro-Clerico, M
   Delgado-Lista, J
   Ordovas, JM
   Lopez-Miranda, J
   Perez-Martinez, P
AF Leon-Acuna, Ana
   Torres-Pena, Jose D.
   Alcala-Diaz, Juan F.
   Vals-Delgado, Cristina
   Roncero-Ramos, Irene
   Yubero-Serrano, Elena
   Tinahones, Francisco J.
   Castro-Clerico, Manuel
   Delgado-Lista, Javier
   Ordovas, Jose M.
   Lopez-Miranda, Jose
   Perez-Martinez, Pablo
TI Lifestyle factors modulate postprandial hypertriglyceridemia: From the
   CORDIOPREV study
SO ATHEROSCLEROSIS
LA English
DT Article
DE Postprandial hypertriglyceridemia; CORDIOPREV study; Lifestyle risk
   factors
ID INSULIN-RESISTANCE SYNDROME; CARDIOVASCULAR-DISEASE; METABOLIC SYNDROME;
   CIGARETTE-SMOKING; RISK; RICH; ATHEROSCLEROSIS; TRIGLYCERIDES; ALCOHOL;
   INFLAMMATION
AB Background and aims: Recent evidence suggests that postprandial hypertriglyceridemia (PPT) is associated with the incidence of CVD. Several non-modifiable factors (genetics, age, gender) and lifestyle factors (physical activity, smoking, regular alcohol) have shown their ability to modulate PPT. We evaluate the influence of regular alcohol intake, physical activity and smoking habit modulating PPT in the CORDIOPREV study (NCT00924937).
   Methods: 1002 patients were subject to an oral fat load test meal and serial blood samples were drawn at 0, 1, 2, 3 and 4 h during postprandial state. A PPT concentration above 2.5 mmol/L (220 mg/dL) at any time point has been established as a detrimental response. Alcohol consumption was defined as non-drinkers, moderate and severe intake; regular physical activity exceeding than or lower than 1000 MET/week; smoking habit was classified in current, never, recent ex-smokers and long-term ex-smokers.
   Results: The prevalence of undesirable PPT response was 68% in current, 58% in recent ex-smokers, 49% in long-term ex-smokers and 48% in never smokers (p < 0.001). Current and recent ex-smokers displayed higher PPT response as well as a greater area under the curve (AUC) and higher incremental (iAUC) of triglycerides (TG) compared with long-term ex-smokers and never smokers (p < 0.05), without differences among these subgroups. No differences were observed in the magnitude of PPT according to regular physical activity or alcohol intake habits.
   Conclusions: Smoking is an independent risk factor modulating the magnitude of PPT. However, after tobacco cessation, ex-smokers show a progressive decrease on their PPT to reach levels similar to those of never smokers.
C1 [Leon-Acuna, Ana; Torres-Pena, Jose D.; Alcala-Diaz, Juan F.; Vals-Delgado, Cristina; Roncero-Ramos, Irene; Yubero-Serrano, Elena; Delgado-Lista, Javier; Lopez-Miranda, Jose; Perez-Martinez, Pablo] Univ Cordoba, Reina Sofia Univ Hosp, Maimonides Biomed Res Inst Cordoba IMIBIC, Dept Internal Med,Lipids & Atherosclerosis Unit, Cordoba, Spain.
   [Leon-Acuna, Ana; Torres-Pena, Jose D.; Alcala-Diaz, Juan F.; Vals-Delgado, Cristina; Roncero-Ramos, Irene; Yubero-Serrano, Elena; Tinahones, Francisco J.; Delgado-Lista, Javier; Lopez-Miranda, Jose; Perez-Martinez, Pablo] Inst Salud Carlos III, CIBER Fisiopatol Obesidad & Nutr CIBEROBN, Cordoba, Spain.
   [Tinahones, Francisco J.] Virgen Victoria Univ Hosp, Biomed Res Inst Malaga IBIMA, Endocrinol & Nutr Unit, Malaga, Spain.
   [Castro-Clerico, Manuel] Biochem Lab, Cordoba, Spain.
   [Castro-Clerico, Manuel] Reina Sofia Univ Hosp, Cordoba, Spain.
   [Ordovas, Jose M.] Tufts Univ, JM US Dept Agr Human Nutr Res Ctr Aging, Nutr & Genom Lab, Boston, MA 02111 USA.
   [Ordovas, Jose M.] IMDEA Alimentac, Madrid, Spain.
   [Ordovas, Jose M.] CNIC, Madrid, Spain.
RP Perez-Martinez, P (corresponding author), Reina Sofia Univ Hosp, Lipids & Atherosclerosis Res Unit, Avda Menendez Pidal S-N, Cordoba 14004, Spain.
EM pabloperez@uco.es
RI Alcala-Diaz, Juan Francisco/F-5329-2016; Tinahones, Francisco
   José/AAB-2882-2020; Peña, José D. Torres/ABH-3312-2020; RONCERO RAMOS,
   IRENE/K-7600-2017
OI Alcala-Diaz, Juan Francisco/0000-0002-4572-3611; Peña, José D.
   Torres/0000-0003-1366-5549; Delgado Lista, Francisco
   Javier/0000-0002-2982-2716; Vals Delgado, Cristina/0000-0002-7564-5941;
   RONCERO RAMOS, IRENE/0000-0002-3098-7788; Tinahones, Francisco
   J/0000-0001-6871-4403
CR Aldaham S, 2015, INT J INFLAMM, V2015, DOI 10.1155/2015/439396
   Andreasson S, 1998, ALCOHOL CLIN EXP RES, V22, p359S, DOI 10.1111/j.1530-0277.1998.tb04391.x
   Asthana A, 2010, AM HEART J, V160, P458, DOI 10.1016/j.ahj.2010.06.006
   Attard R, 2017, OPEN HEART, V4, DOI 10.1136/openhrt-2017-000620
   Bansal S, 2007, JAMA-J AM MED ASSOC, V298, P309, DOI 10.1001/jama.298.3.309
   Burns DM, 2003, PROG CARDIOVASC DIS, V46, P11, DOI 10.1016/S0033-0620(03)00079-3
   Cheng S, 2010, CIRCULATION, V122, P1470, DOI 10.1161/CIRCULATIONAHA.110.941013
   Collaborators GBDCoD, 2018, LANCET, V392, P1736
   Delgado-Lista J, 2016, AM HEART J, V177, P42, DOI 10.1016/j.ahj.2016.04.011
   Dias CB, 2017, LIPIDS HEALTH DIS, V16, DOI 10.1186/s12944-017-0568-5
   Eliasson B, 1997, ATHEROSCLEROSIS, V129, P79, DOI 10.1016/S0021-9150(96)06028-5
   Epstein KA, 2017, NEUROLOGY, V89, P1723, DOI 10.1212/WNL.0000000000004524
   Festa A, 2000, CIRCULATION, V102, P42, DOI 10.1161/01.CIR.102.1.42
   Gomez-Marin B, 2018, AM J CLIN NUTR, V108, P963, DOI 10.1093/ajcn/nqy144
   Gossett LK, 2009, J CLIN LIPIDOL, V3, P372, DOI 10.1016/j.jacl.2009.10.008
   Jagla A, 2001, EXP CLIN ENDOCR DIAB, V109, pS533, DOI 10.1055/s-2001-15116
   Kabagambe EK, 2009, ATHEROSCLEROSIS, V203, P633, DOI 10.1016/j.atherosclerosis.2008.08.005
   KANNEL WB, 1987, AM HEART J, V113, P1006, DOI 10.1016/0002-8703(87)90063-9
   Kovar J, 2015, PHYSIOL RES, V64, pS371, DOI 10.33549/physiolres.933178
   Liu YQ, 2017, ONCOTARGET, V8, P81195, DOI 10.18632/oncotarget.21092
   Lopez-Miranda J, 2007, BRIT J NUTR, V98, P458, DOI 10.1017/S000711450774268X
   Lubin JH, 2016, EPIDEMIOLOGY, V27, P395, DOI 10.1097/EDE.0000000000000437
   Mero N, 1997, ARTERIOSCL THROM VAS, V17, P2096, DOI 10.1161/01.ATV.17.10.2096
   Meschia JF, 2018, EUR J NEUROL, V25, P35, DOI 10.1111/ene.13409
   Mihas C, 2011, CURR VASC PHARMACOL, V9, P271, DOI 10.2174/157016111795495530
   Moyer VA, 2013, ANN INTERN MED, V159, P210, DOI 10.7326/0003-4819-159-3-201308060-00652
   Muntwyler J, 1996, J AM COLL CARDIOL, V27, P412
   Napoli C, 2001, NITRIC OXIDE-BIOL CH, V5, P88, DOI 10.1006/niox.2001.0337
   O'Donovan G, 2010, J SPORT SCI, V28, P573, DOI 10.1080/02640411003671212
   Perez-Martinez P, 2017, NUTR REV, V75, P307, DOI 10.1093/nutrit/nux014
   Piercy KL, 2018, JAMA-J AM MED ASSOC, V320, P2020, DOI 10.1001/jama.2018.14854
   Pittilo RM, 2000, INT J EXP PATHOL, V81, P219
   Rao CS, 2013, J CLIN DIAGN RES, V7, P31, DOI 10.7860/JCDR/2012/5086.2663
   Ridker PM, 2000, NEW ENGL J MED, V342, P836, DOI 10.1056/NEJM200003233421202
   Sharrett AR, 2001, ARTERIOSCL THROM VAS, V21, P275, DOI 10.1161/01.ATV.21.2.275
   STEINER G, 1993, ANN MED, V25, P431, DOI 10.3109/07853899309147307
   Teeman CS, 2016, NUTR METAB, V13, DOI 10.1186/s12986-016-0142-6
   Uzuner O, 2008, J AM MED INFORM ASSN, V15, P14, DOI 10.1197/jamia.M2408
   Uzuner Ozlem, 2008, AMIA Annu Symp Proc, P1252
   Wang YT, 2017, LIPIDS HEALTH DIS, V16, DOI 10.1186/s12944-017-0515-5
   World Health Organization, 2017, WHO REP GLOB TOB EP
   Zotou E, 2010, EUR J APPL PHYSIOL, V110, P869, DOI 10.1007/s00421-010-1561-0
NR 42
TC 10
Z9 10
U1 0
U2 4
PU ELSEVIER IRELAND LTD
PI CLARE
PA ELSEVIER HOUSE, BROOKVALE PLAZA, EAST PARK SHANNON, CO, CLARE, 00000,
   IRELAND
SN 0021-9150
EI 1879-1484
J9 ATHEROSCLEROSIS
JI Atherosclerosis
PD NOV
PY 2019
VL 290
BP 118
EP 124
DI 10.1016/j.atherosclerosis.2019.09.025
PG 7
WC Cardiac & Cardiovascular Systems; Peripheral Vascular Disease
WE Science Citation Index Expanded (SCI-EXPANDED)
SC Cardiovascular System & Cardiology
GA JK4RT
UT WOS:000494832600016
PM 31605877
DA 2022-11-10
ER

PT J
AU Salido, EM
   de Zavalia, N
   Schreier, L
   De Laurentiis, A
   Rettori, V
   Chianelli, M
   Sarmiento, MIK
   Arias, P
   Rosenstein, RE
AF Salido, Ezequiel M.
   de Zavalia, Nuria
   Schreier, Laura
   De Laurentiis, Andrea
   Rettori, Valeria
   Chianelli, Monica
   Keller Sarmiento, Maria Ines
   Arias, Pablo
   Rosenstein, Ruth E.
TI Retinal changes in an experimental model of early type 2 diabetes in
   rats characterized by non-fasting hyperglycemia
SO EXPERIMENTAL NEUROLOGY
LA English
DT Article
DE Type 2 diabetes mellitus; Experimental model; Diabetic retinopathy;
   Electroretinogram
ID GROWTH-FACTOR; NITRIC-OXIDE; DIET; ELECTRORETINOGRAM; COMPLICATIONS;
   PREVALENCE; PATHOLOGY; PRECEDES; FAT; AGE
AB Diabetic retinopathy is a leading cause of acquired blindness in young, but also in elder adults, mostly affected by type 2 diabetes mellitus (T2DM). The aim of this work was to develop an experimental model of early human T2DM in adult rats, and to analyze retinal functional, morphological, and biochemical changes arising during the early stages of the moderate metabolic derangement. For this purpose, animals were divided in four groups: adult male Wistar rats receiving: tap water and citrate buffer i.p. (group 1), tap water with 30% sucrose and citrate buffer i.p. (group 2), tap water and 25 mg/kg i.p streptozotocin (STZ, group 3), or 30% sucrose and STZ (group 4). Fasting and postprandial glycemia, fructosamine and serum insulin levels were assessed. In addition, i.p. glucose and insulin tolerance tests were performed. Retinal function (electroretinogram, ERG) and morphology (optical microscopy), retinal nitric oxide synthase (NOS) activity (using H-3-arginine), lipid peroxidation (thiobarbituric acid reactive substances. TEARS), and TNF alpha levels (ELISA) were evaluated. At 6 and 12 weeks of treatment, animals which received a sucrose-enriched diet and STZ showed significant differences in most metabolic tests, as compared with the other groups. At 12 weeks of treatment, a significant decrease in the ERG a- and b- wave and oscillatory potential amplitudes, and a significant increase in retinal NOS activity, TBARS, TNF alpha, glial fibrillary acidic protein in Muller cells, and vascular endothelial growth factor levels were observed. These results indicate that the combination of diet-induced insulin resistance and a slight secretory impairment resulting from a low-dose STZ treatment mimics some features of human T2DM at its initial stages, and provokes significant retinal alterations. (C) 2012 Elsevier Inc. All rights reserved.
C1 [Rosenstein, Ruth E.] Univ Buenos Aires, CONICET, CEFyBO,Lab Retinal Neurochem & Expt Ophthalmol, Dept Bioquim Humana,Fac Med,Sch Med, RA-1121 Buenos Aires, DF, Argentina.
   [Schreier, Laura] Univ Buenos Aires, Sch Pharm & Biochem INFIBIOC, Dept Clin Biochem, Lab Lipids & Lipoprot, RA-1121 Buenos Aires, DF, Argentina.
   [Arias, Pablo] Univ Nacl Rosario, Sch Med Sci, Dept Physiol, RA-2000 Rosario, Santa Fe, Argentina.
RP Rosenstein, RE (corresponding author), Univ Buenos Aires, CONICET, CEFyBO,Lab Retinal Neurochem & Expt Ophthalmol, Dept Bioquim Humana,Fac Med,Sch Med, Paraguay 2155,5 P, RA-1121 Buenos Aires, DF, Argentina.
EM ruthr@fmed.uba.ar
RI Salido, Ezequiel Martin/AAF-7166-2021
OI Salido, Ezequiel Martin/0000-0003-3741-3389
FU Agencia Nacional de Promocion Cientifica y Tecnologica (ANPCyT);
   University of Buenos Aires; CONICET, Argentina
FX This research was supported by grants from the Agencia Nacional de
   Promocion Cientifica y Tecnologica (ANPCyT), The University of Buenos
   Aires, and CONICET, Argentina. Authors declare no financial or other
   relationships that might lead to a conflict of interest.
CR Aiello LP, 2000, KIDNEY INT, V58, pS113, DOI 10.1046/j.1523-1755.2000.07718.x
   Amer Diabet Assoc, 2008, DIABETES CARE, V31, pS55, DOI 10.2337/dc08-S055
   Arevalo JF, 2007, OPHTHALMOLOGY, V114, P743, DOI 10.1016/j.ophtha.2006.12.028
   Ayala JE, 2006, DIABETES, V55, P390, DOI 10.2337/diabetes.55.02.06.db05-0686
   Beforte N, 2007, INVEST OPHTH VIS SCI, V48, P2127, DOI 10.1167/iovs.06-1229
   Bray GA, 2004, J CLIN ENDOCR METAB, V89, P2583, DOI 10.1210/jc.2004-0535
   BRESNICK GH, 1987, ARCH OPHTHALMOL-CHIC, V105, P660
   Carmo A, 2000, NITRIC OXIDE-BIOL CH, V4, P590, DOI 10.1006/niox.2000.0312
   Danaei G, 2011, LANCET, V378, P31, DOI 10.1016/S0140-6736(11)60679-X
   De Laurentiis A, 2010, J NEUROIMMUNOL, V221, P32, DOI 10.1016/j.jneuroim.2010.02.006
   Diabetes Control and Complications Trial Research Group, 1993, DIABETES, V46, P271
   ERICKSON PA, 1987, EXP EYE RES, V44, P37, DOI 10.1016/S0014-4835(87)80023-4
   Gardner TW, 2002, SURV OPHTHALMOL, V47, pS253, DOI 10.1016/S0039-6257(02)00387-9
   Goralski KB, 2007, CAN J PHYSIOL PHARM, V85, P113, DOI 10.1139/Y06-092
   HAMMES HP, 1995, MOL MED, V1, P527, DOI 10.1007/BF03401589
   HOLOPIGIAN K, 1992, INVEST OPHTH VIS SCI, V33, P2773
   JUEN S, 1990, ARCH OPHTHALMOL-CHIC, V108, P372, DOI 10.1001/archopht.1990.01070050070033
   Kaul K, 2010, CURR DIABETES REV, V6, P294, DOI 10.2174/157339910793360851
   Kempen JH, 2004, ARCH OPHTHALMOL-CHIC, V122, P552
   King H, 1998, DIABETES CARE, V21, P1414, DOI 10.2337/diacare.21.9.1414
   Li CB, 2001, OPTOMETRY VISION SCI, V78, P425, DOI 10.1097/00006324-200106000-00015
   LOWRY OH, 1951, J BIOL CHEM, V193, P265
   Lutty GA, 1996, ARCH OPHTHALMOL-CHIC, V114, P971, DOI 10.1001/archopht.1996.01100140179011
   Matsui K, 2008, EXP ANIM TOKYO, V57, P111, DOI 10.1538/expanim.57.111
   Matsuura T, 2005, INT J TISSUE REACT, V27, P59
   Mokini Z, 2010, DIABETES RES CLIN PR, V87, P313, DOI 10.1016/j.diabres.2009.11.018
   Monnier L, 2007, DIABETES CARE, V30, P263, DOI 10.2337/dc06-1612
   Moreno MC, 2005, EXP EYE RES, V81, P71, DOI 10.1016/j.exer.2005.01.008
   Movassat J, 1995, DIABETES METAB, V21, P365
   Muhlhausler BS, 2009, METHODS MOL BIOL, V560, P19, DOI 10.1007/978-1-59745-448-3_2
   Ng EWM, 2006, ANN NY ACAD SCI, V1082, P151, DOI 10.1196/annals.1348.062
   OHKAWA H, 1979, ANAL BIOCHEM, V95, P351, DOI 10.1016/0003-2697(79)90738-3
   OSBORNE NN, 1991, VISUAL NEUROSCI, V7, P637, DOI 10.1017/S0952523800010427
   Patel J, 2009, INDIAN J BIOCHEM BIO, V46, P66
   PORTHA B, 1989, DIABETES METAB, V15, P61
   Shafrir E, 2006, ILAR J, V47, P212, DOI 10.1093/ilar.47.3.212
   Srinivasan K, 2007, INDIAN J MED RES, V125, P451
   Srinivasan K, 2005, PHARMACOL RES, V52, P313, DOI 10.1016/j.phrs.2005.05.004
   SURWIT RS, 1988, DIABETES, V37, P1163, DOI 10.2337/diabetes.37.9.1163
   Turner RC, 1998, LANCET, V352, P854, DOI 10.1016/s0140-6736(98)07037-8
   Tzekov R, 1999, SURV OPHTHALMOL, V44, P53, DOI 10.1016/S0039-6257(99)00063-6
   Wachtmeister L, 1998, PROG RETIN EYE RES, V17, P485, DOI 10.1016/S1350-9462(98)00006-8
   WELEBER RG, 1981, INVEST OPHTH VIS SCI, V20, P392
   Zheng L, 2009, FRONT BIOSCI-LANDMRK, V14, P3974, DOI [10.2735/3505, 10.2741/3505]
NR 44
TC 20
Z9 21
U1 0
U2 5
PU ACADEMIC PRESS INC ELSEVIER SCIENCE
PI SAN DIEGO
PA 525 B ST, STE 1900, SAN DIEGO, CA 92101-4495 USA
SN 0014-4886
EI 1090-2430
J9 EXP NEUROL
JI Exp. Neurol.
PD JUL
PY 2012
VL 236
IS 1
BP 151
EP 160
DI 10.1016/j.expneurol.2012.04.010
PG 10
WC Neurosciences
WE Science Citation Index Expanded (SCI-EXPANDED)
SC Neurosciences & Neurology
GA 959IM
UT WOS:000305306100017
PM 22554865
DA 2022-11-10
ER

PT J
AU Petridou, A
   Rodopaios, NE
   Mougios, V
   Koulouri, AA
   Vasara, E
   Papadopoulou, SK
   Skepastianos, P
   Hassapidou, M
   Kafatos, A
AF Petridou, Anatoli
   Rodopaios, Nikolaos E.
   Mougios, Vassilis
   Koulouri, Alexandra-Aikaterini
   Vasara, Eleni
   Papadopoulou, Sousana K.
   Skepastianos, Petros
   Hassapidou, Maria
   Kafatos, Anthony
TI Effects of Periodic Religious Fasting for Decades on Nutrient Intakes
   and the Blood Biochemical Profile
SO NUTRIENTS
LA English
DT Article
DE biochemical profile; macronutrients; elements; nutrient intake; periodic
   fasting; vitamins
ID NUTRITIONAL INTAKE; FOOD-FREQUENCY; DIETARY-INTAKE; HEALTH
AB The aim of the present study was to examine differences and correlations in nutrient intakes and serum parameters related to nutrient intake (lipid profile, vitamins, and trace elements) in 200 lifelong Christian Orthodox Church (COC) fasters with periodic abstinence from certain foods (predominantly of animal origin) for approximately half of the year and 200 non-fasting controls, all of whom did not take dietary supplements. Nutrient intakes were assessed through three-day dietary recalls. Blood samples were drawn for the analysis of potential biomarkers of nutrient intake. Fasters had lower energy intake, due to lower fat and protein intake, compared to non-fasters (p < 0.05). Fasters also had lower intakes of vitamins A, B-1, B-2, B-6, B-12, D, folate, pantothenate, sodium, calcium, zinc, and phosphorus. Most participants (in both groups) did not meet the recommended dietary allowances of most vitamins and elements. Most serum biochemical parameters did not reflect the differences in nutrient intakes between groups, and none exhibited a correlation coefficient above 0.5 with nutrient intakes. Our findings suggest that COC fasting is associated with reduced intake of many nutrients, although this does not seem to have an impact on the blood biochemical profile.
C1 [Petridou, Anatoli; Mougios, Vassilis] Aristotle Univ Thessaloniki, Sch Phys Educ & Sport Sci Thessaloniki, Lab Evaluat Human Biol Performance, Thessaloniki 57000, Greece.
   [Rodopaios, Nikolaos E.; Koulouri, Alexandra-Aikaterini; Kafatos, Anthony] Univ Crete, Sch Med, Prevent Med & Nutr Clin, Dept Social Med, Iraklion 71003, Greece.
   [Vasara, Eleni] Aristotle Univ Thessaloniki, Sch Biol, Dept Zool, Lab Anim Physiol, Thessaloniki 54124, Greece.
   [Papadopoulou, Sousana K.; Hassapidou, Maria] Int Hellen Univ, Dept Nutr Sci & Dietet, Thessaloniki 57400, Greece.
   [Skepastianos, Petros] Int Hellen Univ, Dept Med Lab Studies, Thessaloniki 57400, Greece.
RP Rodopaios, NE (corresponding author), Univ Crete, Sch Med, Prevent Med & Nutr Clin, Dept Social Med, Iraklion 71003, Greece.
EM apet@phed.auth.gr; nikow1966@yahoo.gr; mougios@phed.auth.gr;
   alexkoulou@yahoo.com; evasara@bio.auth.gr; souzpapa@gmail.com;
   pskep@otenet.gr; mnhass@gmail.com; kafatos@med.uoc.gr
RI Rodopaios, Nikolaos E./GLR-4995-2022; Petridou, Anatoli/H-1087-2018;
   Mougios, Vassilis/C-9949-2010
OI Rodopaios, Nikolaos E./0000-0001-7710-6231; Papadopoulou,
   Sousana/0000-0002-6408-6128; Petridou, Anatoli/0000-0002-5060-1950;
   Mougios, Vassilis/0000-0002-8430-7231
CR Basilakis A, 2002, AKTUELLE ERNAHRUNGSM, V27, P250, DOI [10.1055/s-2002-33359, DOI 10.1055/S-2002-33359]
   Carr AC, 2021, CRIT REV FOOD SCI, V61, P742, DOI 10.1080/10408398.2020.1744513
   Dietary Guidelines Advisory Committee, 2015, SCI REP 2015 DIET GU
   EFSA Panel on Dietetic Products Nutrition and Allergies, 2013, EFSA Journal, V11, P3005
   Food and Agriculture Organization of the United Nations (FAO), 2018, DIETARY ASSESSMENT R
   Fraser GE, 2016, J NUTR, V146, P586, DOI 10.3945/jn.115.225508
   Fulgoni VL, 2011, J NUTR, V141, P1847, DOI 10.3945/jn.111.142257
   Haap M, 2006, EUR J CLIN NUTR, V60, P734, DOI 10.1038/sj.ejcn.1602375
   Kabasakalis A, 2007, INT J SPORTS MED, V28, P780, DOI 10.1055/s-2007-964907
   Kolobaric N, 2020, INT J ENV RES PUB HE, V17, DOI 10.3390/ijerph17249208
   Monge-Rojas Rafael, 2005, Food and Nutrition Bulletin, V26, P3
   Mozaffarian D, 2015, JAMA-J AM MED ASSOC, V313, P2421, DOI 10.1001/jama.2015.5941
   Papadopoulou SK, 2008, INT J FOOD SCI NUTR, V59, P148, DOI 10.1080/09637480701530004
   Papanikolaou Y, 2021, FRONT NUTR, V8, DOI 10.3389/fnut.2021.655464
   Rodopaios NE, 2021, INT J FOOD SCI NUTR, V72, P989, DOI 10.1080/09637486.2021.1887821
   Rodopaios NE, 2021, INT J FOOD SCI NUTR, V72, P704, DOI 10.1080/09637486.2020.1856795
   Rodopaios NE, 2020, EUR J CLIN NUTR, V74, P1736, DOI 10.1038/s41430-020-0667-7
   Rodopaios NE, 2020, EUR J PEDIATR, V179, P645, DOI 10.1007/s00431-019-03542-1
   Rodopaios NE, 2019, ARCH OSTEOPOROS, V14, DOI 10.1007/s11657-019-0625-y
   Waern RVR, 2015, BRIT J NUTR, V114, P812, DOI 10.1017/S0007114515002421
NR 21
TC 0
Z9 0
U1 1
U2 2
PU MDPI
PI BASEL
PA ST ALBAN-ANLAGE 66, CH-4052 BASEL, SWITZERLAND
EI 2072-6643
J9 NUTRIENTS
JI Nutrients
PD NOV
PY 2021
VL 13
IS 11
AR 3963
DI 10.3390/nu13113963
PG 9
WC Nutrition & Dietetics
WE Science Citation Index Expanded (SCI-EXPANDED)
SC Nutrition & Dietetics
GA XH9FU
UT WOS:000725732300001
PM 34836217
OA Green Published, gold
DA 2022-11-10
ER

PT J
AU Ensminger, DC
   Salvador-Pascual, A
   Arango, BG
   Allen, KN
   Vazquez-Medina, JP
AF Ensminger, David C.
   Salvador-Pascual, Andrea
   Arango, B. Gabriela
   Allen, Kaitlin N.
   Vazquez-Medina, Jose Pablo
TI Fasting ameliorates oxidative stress: A review of physiological
   strategies across life history events in wild vertebrates
SO COMPARATIVE BIOCHEMISTRY AND PHYSIOLOGY A-MOLECULAR & INTEGRATIVE
   PHYSIOLOGY
LA English
DT Review
DE Antioxidants; Lipid peroxidation; Reactive oxygen species; Redox
   balance; Starvation
ID BROWN ADIPOSE-TISSUE; NF-KAPPA-B; HYDROGEN-PEROXIDE;
   GLUTATHIONE-PEROXIDASE; ANTIOXIDANT DEFENSES; CALORIC RESTRICTION;
   LIPID-PEROXIDATION; SKELETAL-MUSCLE; SUPEROXIDE-DISMUTASE; RADICAL
   PRODUCTION
AB Fasting is a component of many species' life history due to environmental factors or behavioral patterns that limit access to food. Despite metabolic and physiological challenges associated with these life history stages, fasting-adapted wild vertebrates exhibit few if any signs of oxidative stress, suggesting that fasting promotes redox homeostasis. Here we review mammalian, avian, reptilian, amphibian, and piscine examples of animals undergoing fasting during prolonged metabolic suppression (e.g. hibernation and estivation) or energetically demanding processes (e.g. migration and breeding) to better understand the mechanisms underlying fasting tolerance in wild vertebrates. These studies largely show beneficial effects of fasting on redox balance via limited oxidative damage. Though some species exhibit signs of oxidative stress due to energetically or metabolically extreme processes, fasting wild vertebrates largely buffer themselves from the negative consequences of oxidative damage through specific strategies such as elevating antioxidants, selectively maintaining redox balance in critical tissues, or modifying behavioral patterns. We conclude with suggestions for future research to better elucidate the protective effects of fasting on oxidative stress as well as disentangle the impacts from other life history stages. Further research in these areas will facilitate our understanding of the mechanisms wild vertebrates use to mitigate the negative impacts associated with metabolically-extreme life history stages as well as potential translation into therapeutic interventions in non-fasting-adapted species including humans.
C1 [Ensminger, David C.; Salvador-Pascual, Andrea; Arango, B. Gabriela; Allen, Kaitlin N.; Vazquez-Medina, Jose Pablo] Univ Calif Berkeley, Dept Integrat Biol, Berkeley, CA 94720 USA.
RP Vazquez-Medina, JP (corresponding author), Dept Integrat Biol, 1005 Valley Life Sci Bldg,3140, Berkeley, CA 94720 USA.
EM jpv-m@berkeley.edu
RI Vazquez-Medina, Jose Pablo/AAH-8432-2020
OI Vazquez-Medina, Jose Pablo/0000-0003-1014-5214; Salvador-Pascual,
   Andrea/0000-0001-7703-1487; Ensminger, David/0000-0001-5554-1638
FU National Science Foundation Postdoctoral Fellowship in Biology Program
   [DBI 1907155]; UC Berkeley Chancellor's Fellowship; National Science
   Foundation [DGE 1752814]; UC Berkeley Fellowship; UC Berkeley startup
   funds
FX DCE is supported by the National Science Foundation Postdoctoral
   Fellowship in Biology Program (Grant #DBI 1907155). BGA is supported by
   the UC Berkeley Chancellor's Fellowship. KNA is supported by the
   National Science Foundation Graduate Research Fellowship Program (Grant
   #DGE 1752814) and a UC Berkeley Fellowship. JPV-M is supported by UC
   Berkeley startup funds.
CR Al-Shafei AI, 2014, EUR J NUTR, V53, P1475, DOI 10.1007/s00394-014-0650-y
   Alan RR, 2013, WILSON J ORNITHOL, V125, P513, DOI 10.1676/13-014.1
   Alharbi TJ, 2017, OBES MED SC, V6, P15, DOI [DOI 10.1016/j.obmed.2017.03.002, 10.1016/j.obmed.2017.03.002, DOI 10.1016/J.OBMED.2017.03.002]
   Alonso-Alvarez C, 2010, PHYSIOL BIOCHEM ZOOL, V83, P110, DOI 10.1086/605395
   Angelier F, 2015, HORM BEHAV, V67, P28, DOI 10.1016/j.yhbeh.2014.11.009
   Anton SD, 2018, OBESITY, V26, P254, DOI 10.1002/oby.22065
   Babcock GT, 1999, P NATL ACAD SCI USA, V96, P12971, DOI 10.1073/pnas.96.23.12971
   Babior BM, 1999, BLOOD, V93, P1464, DOI 10.1182/blood.V93.5.1464.405a32_1464_1476
   Baker PJ, 2007, J COMP PHYSIOL B, V177, P875, DOI 10.1007/s00360-007-0185-0
   Berthold P., 2001, BIRD MIGRATION GEN S
   Birnie-Gauvin K, 2017, CAN J ZOOL, V95, P829, DOI 10.1139/cjz-2016-0312
   BLOUGH NV, 1985, INORG CHEM, V24, P3502, DOI 10.1021/ic00216a003
   Boaz SM, 2012, COMP BIOCHEM PHYS A, V161, P114, DOI 10.1016/j.cbpa.2011.09.009
   Bodey TW, 2019, BIOL LETTERS, V15, DOI 10.1098/rsbl.2018.0750
   BOISMENU C, 1992, AUK, V109, P511
   Bokov A, 2004, MECH AGEING DEV, V125, P811, DOI 10.1016/j.mad.2004.07.009
   Bolliet V, 2017, PHYSIOL BEHAV, V169, P33, DOI 10.1016/j.physbeh.2016.11.008
   Boyer BB, 1999, BIOSCIENCE, V49, P713, DOI 10.2307/1313595
   Brown JCL, 2012, AM J PHYSIOL-REG I, V302, pR15, DOI 10.1152/ajpregu.00230.2011
   Bury S, 2018, J THERM BIOL, V78, P36, DOI 10.1016/j.jtherbio.2018.08.003
   BUTLER J, 1982, ARCH BIOCHEM BIOPHYS, V218, P174, DOI 10.1016/0003-9861(82)90333-2
   BUZADZIC B, 1990, FREE RADICAL BIO MED, V9, P407, DOI 10.1016/0891-5849(90)90017-D
   Cahill GF, 2006, ANNU REV NUTR, V26, P1, DOI 10.1146/annurev.nutr.26.061505.111258
   Capraro A, 2019, BMC GENOMICS, V20, DOI 10.1186/s12864-019-5750-x
   Carey HV, 1999, AM ZOOL, V39, P825
   Carey HV, 2000, J COMP PHYSIOL B, V170, P551, DOI 10.1007/s003600000135
   Carey HV, 2003, J COMP PHYSIOL B, V173, P269, DOI 10.1007/s00360-003-0330-3
   CASTELLINI MA, 1992, EXPERIENTIA, V48, P575, DOI 10.1007/BF01920242
   CHAFFEE RRJ, 1975, COMP BIOCHEM PHYSIOL, V50, P303, DOI 10.1016/0300-9629(75)90017-1
   Champagne Cory D., 2012, P309
   CHANCE B, 1979, PHYSIOL REV, V59, P527, DOI 10.1152/physrev.1979.59.3.527
   Chauhan VPS, 2002, LIFE SCI, V71, P153, DOI 10.1016/S0024-3205(02)01619-3
   Chazarin B, 2019, ANTIOXIDANTS-BASEL, V8, DOI 10.3390/antiox8090334
   CHEESEMAN KH, 1993, BRIT MED BULL, V49, P481, DOI 10.1093/oxfordjournals.bmb.a072625
   Chen BJ, 2019, J OCEANOL LIMNOL, V37, P767, DOI 10.1007/s00343-019-7345-4
   CHEREL Y, 1988, AM J PHYSIOL, V254, pR170, DOI 10.1152/ajpregu.1988.254.2.R170
   Cho KJ, 2011, MOL CELLS, V32, P1, DOI 10.1007/s10059-011-1021-7
   COHEN G, 1963, BIOCHEMISTRY-US, V2, P1420, DOI 10.1021/bi00906a038
   Colominas-Ciuro R, 2017, MAR BIOL, V164, DOI 10.1007/s00227-017-3139-4
   Cooper-Mullin C, 2016, J EXP BIOL, V219, P3684, DOI 10.1242/jeb.123992
   Costantini D, 2007, COMP BIOCHEM PHYS C, V144, P363, DOI 10.1016/j.cbpc.2006.11.005
   Costantini D, 2010, POLAR RES, V29, P30, DOI 10.1111/j.1751-8369.2009.00143.x
   Crocker DE, 2012, PHYSIOL BIOCHEM ZOOL, V85, P11, DOI 10.1086/663634
   Crocker DE, 2001, ECOLOGY, V82, P3541, DOI 10.2307/2680171
   Das Sahoo D, 2020, ARCH BIOL SCI, V72, P23, DOI 10.2298/ABS190605062S
   Davies MJ, 1999, FREE RADICAL BIO MED, V27, P1151, DOI 10.1016/S0891-5849(99)00206-3
   de Cabo R, 2019, NEW ENGL J MED, V381, P2541, DOI 10.1056/NEJMra1905136
   de Cabo R, 2014, CELL, V157, P1515, DOI 10.1016/j.cell.2014.05.031
   DEAN RT, 1993, TRENDS BIOCHEM SCI, V18, P437, DOI 10.1016/0968-0004(93)90145-D
   DEWASMES G, 1980, J APPL PHYSIOL, V49, P888, DOI 10.1152/jappl.1980.49.5.888
   Dickinson DA, 2002, ANN NY ACAD SCI, V973, P488, DOI 10.1111/j.1749-6632.2002.tb04690.x
   Drew RE, 2008, PHYSIOL GENOMICS, V35, P283, DOI 10.1152/physiolgenomics.90213.2008
   Eikenaar C, 2020, FUNCT ECOL, V34, P1215, DOI 10.1111/1365-2435.13540
   Eikenaar C, 2017, PHYSIOL BIOCHEM ZOOL, V90, P223, DOI 10.1086/689191
   Faber-Hammond JJ, 2019, FEMS MICROBIOL ECOL, V95, DOI 10.1093/femsec/fiz016
   Faris M. A. I. E., 2019, Journal of Nutrition & Intermediary Metabolism, V15, P18, DOI 10.1016/j.jnim.2018.11.005
   Faris MAIE, 2012, J NUTR METAB, V2012, DOI 10.1155/2012/802924
   Fedorov VB, 2009, PHYSIOL GENOMICS, V37, P108, DOI 10.1152/physiolgenomics.90398.2008
   Fernandez-Marcos PJ, 2016, ONCOTARGET, V7, P50814, DOI 10.18632/oncotarget.10744
   Fisher AB, 2018, REDOX BIOL, V14, P41, DOI 10.1016/j.redox.2017.08.008
   FLORENCE TM, 1984, J INORG BIOCHEM, V22, P221, DOI 10.1016/0162-0134(84)85007-2
   Forman HJ, 2015, FREE RADICAL BIO MED, V78, P233, DOI 10.1016/j.freeradbiomed.2014.10.504
   Furne M., 2018, HDB FAMINE STARVATIO, P1
   Galie M, 2019, INT J MOL SCI, V20, DOI 10.3390/ijms20164009
   Gavric J, 2015, BRAZ ARCH BIOL TECHN, V58, P443, DOI 10.1590/S1516-8913201500308
   Giraud-Billoud M, 2019, COMP BIOCHEM PHYS A, V234, P36, DOI 10.1016/j.cbpa.2019.04.004
   Gomes EC, 2012, OXID MED CELL LONGEV, V2012, DOI 10.1155/2012/756132
   Gomez-Cabrera MC, 2008, FREE RADICAL BIO MED, V44, P126, DOI 10.1016/j.freeradbiomed.2007.02.001
   Gospodaryov D., 2012, OXIDATIVE STRESS DIS
   Granger DN, 2015, REDOX BIOL, V6, P524, DOI 10.1016/j.redox.2015.08.020
   Grune T, 1997, FASEB J, V11, P526, DOI 10.1096/fasebj.11.7.9212076
   Gupta A, 2020, CRYOBIOLOGY, V97, P28, DOI 10.1016/j.cryobiol.2020.10.012
   Gutierrez JS, 2019, SCI REP-UK, V9, DOI 10.1038/s41598-019-54057-6
   HALLIWELL B, 1974, NEW PHYTOL, V73, P1075, DOI 10.1111/j.1469-8137.1974.tb02137.x
   HALLIWELL B, 1990, FREE RADICAL RES COM, V9, P1, DOI 10.3109/10715769009148569
   HALLIWELL B, 1995, FREE RADICAL BIO MED, V18, P125, DOI 10.1016/0891-5849(95)91457-3
   Hanson KC, 2009, HORM BEHAV, V56, P503, DOI 10.1016/j.yhbeh.2009.08.008
   HARLAN JM, 1984, J CLIN INVEST, V73, P706, DOI 10.1172/JCI111263
   Harper ME, 2004, ACTA PHYSIOL SCAND, V182, P321, DOI 10.1111/j.1365-201X.2004.01370.x
   Harvey CJ, 2009, FREE RADICAL BIO MED, V46, P443, DOI 10.1016/j.freeradbiomed.2008.10.040
   Healey MC, 2001, J FISH BIOL, V58, P1545, DOI 10.1006/jfbi.2001.1559
   Hermes-Lima M, 2015, FREE RADICAL BIO MED, V89, P1122, DOI 10.1016/j.freeradbiomed.2015.07.156
   HERMESLIMA M, 1993, AM J PHYSIOL, V265, pR646, DOI 10.1152/ajpregu.1993.265.3.R646
   Hershey JD, 2008, PHYSIOL BIOCHEM ZOOL, V81, P138, DOI 10.1086/524391
   HISSA R, 1994, COMP BIOCHEM PHYS A, V109, P781, DOI 10.1016/0300-9629(94)90222-4
   Hudson NJ, 2006, AM J PHYSIOL-REG I, V290, pR836, DOI 10.1152/ajpregu.00380.2005
   Hulbert AJ, 2007, PHYSIOL REV, V87, P1175, DOI 10.1152/physrev.00047.2006
   Ibrahim WH, 2008, ANN NUTR METAB, V53, P175, DOI 10.1159/000172979
   Ingles M, 2014, J AM GERIATR SOC, V62, P1324, DOI 10.1111/jgs.12876
   Iq KC, 2011, PLOS ONE, V6, DOI 10.1371/journal.pone.0018555
   Jenni-Eiermann S, 2014, PLOS ONE, V9, DOI 10.1371/journal.pone.0097650
   Johnson JB, 2007, FREE RADICAL BIO MED, V42, P665, DOI 10.1016/j.freeradbiomed.2006.12.005
   Jones DP, 2006, ANTIOXID REDOX SIGN, V8, P1865, DOI 10.1089/ars.2006.8.1865
   Kang SW, 1998, J BIOL CHEM, V273, P6297, DOI 10.1074/jbc.273.11.6297
   Keller IS, 2017, BMC EVOL BIOL, V17, DOI 10.1186/s12862-017-1109-6
   KOPPENOL WH, 1992, CHEM RES TOXICOL, V5, P834, DOI 10.1021/tx00030a017
   KU HH, 1993, MECH AGEING DEV, V72, P67, DOI 10.1016/0047-6374(93)90132-B
   Kuzmiak S, 2012, J EXP BIOL, V215, P2039, DOI 10.1242/jeb.065094
   Lee KH, 2006, CARCINOGENESIS, V27, P1398, DOI 10.1093/carcin/bgi337
   LENINAN F, 1988, GEN COMP ENDOCR, V71, P331, DOI 10.1016/0016-6480(88)90261-4
   Li H, 2015, FREE RADICAL BIO MED, V87, P356, DOI 10.1016/j.freeradbiomed.2015.06.009
   Li TT, 2019, MICROB ECOL, V78, P6, DOI 10.1007/s00248-018-1275-0
   LINDGARD K, 1992, J COMP PHYSIOL B, V162, P607, DOI 10.1007/BF00296641
   Lohuis TD, 2007, PHYSIOL BIOCHEM ZOOL, V80, P257, DOI 10.1086/513190
   Longo VD, 2014, CELL METAB, V19, P181, DOI 10.1016/j.cmet.2013.12.008
   LOSCHEN G, 1974, FEBS LETT, V42, P68, DOI 10.1016/0014-5793(74)80281-4
   Lu DL, 2019, J PHYSIOL-LONDON, V597, P1585, DOI [10.1113/JP277091, 10.1113/jp277091]
   Ma Q, 2013, ANNU REV PHARMACOL, V53, P401, DOI 10.1146/annurev-pharmtox-011112-140320
   Ma YL, 2005, AM J PHYSIOL-REG I, V289, pR1297, DOI 10.1152/ajpregu.00260.2005
   Madkour MI, 2019, DIABETES RES CLIN PR, V155, DOI 10.1016/j.diabres.2019.107801
   Martinez B, 2018, PHYSIOL GENOMICS, V50, P495, DOI 10.1152/physiolgenomics.00002.2018
   Martinez-Curci NS, 2015, EMU, V115, P326, DOI 10.1071/MU15031
   Mattison JA, 2012, NATURE, V489, P318, DOI 10.1038/nature11432
   Mattson MP, 2017, AGEING RES REV, V39, P46, DOI 10.1016/j.arr.2016.10.005
   May JM, 1996, FREE RADICAL BIO MED, V20, P543, DOI 10.1016/0891-5849(95)02130-2
   McCord J M, 1985, Adv Myocardiol, V5, P183
   MCCORD JM, 1969, J BIOL CHEM, V244, P6049
   McCue M.D., 2012, COMP PHYSL FASTING S, P1, DOI DOI 10.1007/978-3-642-29056-5_1
   McCue MD, 2010, COMP BIOCHEM PHYS A, V156, P1, DOI 10.1016/j.cbpa.2010.01.002
   McWilliams SR, 2004, J AVIAN BIOL, V35, P377, DOI 10.1111/j.0908-8857.2004.03378.x
   Meigs JB, 2007, DIABETES CARE, V30, P2529, DOI 10.2337/dc07-0817
   METCALFE NB, 1992, J ANIM ECOL, V61, P175, DOI 10.2307/5520
   Miller KM, 2009, COMP BIOCHEM PHYS D, V4, P75, DOI 10.1016/j.cbd.2008.11.002
   Miller RT, 1997, BIOCHEMISTRY-US, V36, P15277, DOI 10.1021/bi972022c
   Miyazaki M, 2019, PLOS ONE, V14, DOI 10.1371/journal.pone.0215489
   Moreira DC, 2020, SCI TOTAL ENVIRON, V723, DOI 10.1016/j.scitotenv.2020.137957
   Moreira DC, 2018, SCI REP-UK, V8, DOI 10.1038/s41598-018-27263-x
   Morin P, 2008, MOL CELL BIOCHEM, V312, P121, DOI 10.1007/s11010-008-9727-3
   Mueller S, 1997, ANAL BIOCHEM, V245, P55, DOI 10.1006/abio.1996.9939
   Nam YK, 2005, FISHERIES SCI, V71, P1385, DOI 10.1111/j.1444-2906.2005.01107.x
   NELSON MJ, 1994, BIOCHEMISTRY-US, V33, P4966, DOI 10.1021/bi00182a027
   Nguyen T, 2009, J BIOL CHEM, V284, P13291, DOI 10.1074/jbc.R900010200
   Niu YG, 2018, COMP BIOCHEM PHYS A, V219, P19, DOI 10.1016/j.cbpa.2018.02.003
   NORDOY ES, 1991, ACTA PHYSIOL SCAND, V141, P565, DOI 10.1111/j.1748-1716.1991.tb09118.x
   Nussey DH, 2008, FUNCT ECOL, V22, P393, DOI 10.1111/j.1365-2435.2008.01408.x
   Orr AL, 2009, COMP BIOCHEM PHYS A, V153, P213, DOI 10.1016/j.cbpa.2009.02.016
   Ortiz RM, 2000, GEN COMP ENDOCR, V119, P217, DOI 10.1006/gcen.2000.7514
   Page MM, 2010, J COMP PHYSIOL B, V180, P361, DOI 10.1007/s00360-009-0416-7
   Pap PL, 2018, BEHAV ECOL SOCIOBIOL, V72, DOI 10.1007/s00265-017-2434-x
   Park S, 2012, MEDIAT INFLAMM, V2012, DOI 10.1155/2012/984643
   Pellegrino MA, 2011, J PHYSIOL-LONDON, V589, P2147, DOI 10.1113/jphysiol.2010.203232
   Perez-Campo R, 1998, J COMP PHYSIOL B, V168, P149, DOI 10.1007/s003600050131
   Perez-Rodriguez L, 2015, PHYSIOL BIOCHEM ZOOL, V88, P345, DOI 10.1086/680688
   Perrault JR, 2018, MAR BIOL, V165, DOI 10.1007/s00227-018-3331-1
   Qiu XL, 2010, CELL METAB, V12, P662, DOI 10.1016/j.cmet.2010.11.015
   Radi R, 2018, P NATL ACAD SCI USA, V115, P5839, DOI 10.1073/pnas.1804932115
   Reilly BD, 2014, J EXP BIOL, V217, P1087, DOI 10.1242/jeb.096834
   Reilly BD, 2013, PHYSIOL GENOMICS, V45, P377, DOI 10.1152/physiolgenomics.00163.2012
   Rey B, 2008, AM J PHYSIOL-REG I, V295, pR92, DOI 10.1152/ajpregu.00271.2007
   Rice ME, 2002, COMP BIOCHEM PHYS C, V133, P515, DOI 10.1016/S1532-0456(02)00116-3
   Rikans LE, 1997, BBA-MOL BASIS DIS, V1362, P116, DOI 10.1016/S0925-4439(97)00067-7
   Rogowska-Wrzesinska A, 2014, FREE RADICAL RES, V48, P1145, DOI 10.3109/10715762.2014.944868
   Rossi A, 2015, ECOL INDIC, V56, P161, DOI 10.1016/j.ecolind.2015.04.001
   Salem M, 2007, BMC GENOMICS, V8, DOI 10.1186/1471-2164-8-328
   Salin K, 2018, FUNCT ECOL, V32, P2149, DOI 10.1111/1365-2435.13125
   Salvemini F, 1999, J BIOL CHEM, V274, P2750, DOI 10.1074/jbc.274.5.2750
   Sawecki J, 2019, BEHAV ECOL, V30, P1662, DOI 10.1093/beheco/arz133
   SCHOLZ RW, 1989, ANN NY ACAD SCI, V570, P514
   Schull Q, 2016, J EXP BIOL, V219, P3284, DOI 10.1242/jeb.145250
   Secor SM, 2016, COMPR PHYSIOL, V6, P773, DOI 10.1002/cphy.c150013
   Semenza GL, 2007, SCIENCE, V318, P62, DOI 10.1126/science.1147949
   SEVANIAN A, 1983, ARCH BIOCHEM BIOPHYS, V223, P441, DOI 10.1016/0003-9861(83)90608-2
   Shacter E, 2000, DRUG METAB REV, V32, P307, DOI 10.1081/DMR-100102336
   Sharick JT, 2015, FUNCT ECOL, V29, P367, DOI 10.1111/1365-2435.12330
   Shimozuru M, 2012, COMP BIOCHEM PHYS B, V163, P254, DOI 10.1016/j.cbpb.2012.06.007
   Shpak M, 2007, B MATH BIOL, V69, P837, DOI 10.1007/s11538-006-9164-y
   Sies H, 1997, EXP PHYSIOL, V82, P291, DOI 10.1113/expphysiol.1997.sp004024
   SIES H, 1993, EUR J BIOCHEM, V215, P213, DOI 10.1111/j.1432-1033.1993.tb18025.x
   Sies H, 1985, OXIDATIVE STRESS, Vfirst, DOI DOI 10.1016/B978-0-12-642760-8.50005-3
   Sies H, 2020, OXIDATIVE STRESS: EUSTRESS AND DISTRESS, P3, DOI 10.1016/B978-0-12-818606-0.00001-8
   Sies H, 2019, HBK STRESS SER, V3, P153, DOI 10.1016/B978-0-12-813146-6.00013-8
   Simpkins DG, 2000, T AM FISH SOC, V129, P1187, DOI 10.1577/1548-8659(2000)129<1187:DISCAB>2.0.CO;2
   Skrip MM, 2015, ECOL EVOL, V5, P3198, DOI 10.1002/ece3.1601
   SLATER TF, 1984, BIOCHEM J, V222, P1
   Sohal RS, 1996, SCIENCE, V273, P59, DOI 10.1126/science.273.5271.59
   Sonanez-Organis JG, 2013, GENE, V526, P155, DOI 10.1016/j.gene.2013.05.004
   Sonanez-Organis JG, 2012, J EXP BIOL, V215, P1448, DOI 10.1242/jeb.067173
   Stenvinkel P, 2013, PLOS ONE, V8, DOI 10.1371/journal.pone.0072934
   Stier A, 2019, SCI REP-UK, V9, DOI 10.1038/s41598-019-44990-x
   Stier A, 2017, J EXP BIOL, V220, P1792, DOI 10.1242/jeb.156752
   Sutton EF, 2018, CELL METAB, V27, P1212, DOI 10.1016/j.cmet.2018.04.010
   Suzuki YJ, 1997, FREE RADICAL BIO MED, V22, P269, DOI 10.1016/S0891-5849(96)00275-4
   Suzuki YJ, 2010, ANTIOXID REDOX SIGN, V12, P323, DOI 10.1089/ars.2009.2887
   Toien O, 2011, SCIENCE, V331, P906, DOI 10.1126/science.1199435
   URSINI F, 1982, BIOCHIM BIOPHYS ACTA, V710, P197, DOI 10.1016/0005-2760(82)90150-3
   Vagasi CI, 2018, PLOS ONE, V13, DOI 10.1371/journal.pone.0192701
   Vazquez-Medina JP, 2011, CAN J ZOOL, V89, P206, DOI 10.1139/Z10-107
   Vazquez-Medina JP, 2013, J EXP BIOL, V216, P2870, DOI 10.1242/jeb.081927
   Vazquez-Medina JP, 2012, J COMP PHYSIOL B, V182, P741, DOI 10.1007/s00360-012-0652-0
   Vazquez-Medina JP, 2011, J EXP BIOL, V214, P2903, DOI 10.1242/jeb.057935
   Vazquez-Medina JP, 2011, J EXP BIOL, V214, P1294, DOI 10.1242/jeb.054320
   Vazquez-Medina JP, 2010, J EXP BIOL, V213, P2524, DOI 10.1242/jeb.041335
   Veal E, 2011, ANTIOXID REDOX SIGN, V15, P147, DOI 10.1089/ars.2011.3968
   Vina J, 2018, FREE RADICAL BIO MED, V124, P358, DOI 10.1016/j.freeradbiomed.2018.06.028
   Vina J, 2013, ANTIOXID REDOX SIGN, V19, P779, DOI 10.1089/ars.2012.5111
   Viscarra JA, 2013, METABOLISM, V62, P889, DOI 10.1016/j.metabol.2012.12.014
   Voituron Y, 2006, CRYOBIOLOGY, V52, P74, DOI 10.1016/j.cryobiol.2005.09.006
   Vuorinen PJ, 2020, HELGOLAND MAR RES, V74, DOI 10.1186/s10152-020-00542-9
   Weber JM, 2009, J EXP BIOL, V212, P593, DOI 10.1242/jeb.015024
   Wegman MP, 2015, REJUV RES, V18, P162, DOI 10.1089/rej.2014.1624
   Wei YH, 2018, OPEN BIOL, V8, DOI 10.1098/rsob.180068
   Welker TL, 2005, T AM FISH SOC, V134, P1499, DOI 10.1577/T04-157.1
   Whiteman JP, 2017, CONSERV PHYSIOL, V5, DOI 10.1093/conphys/cox049
   Wiersma P, 2004, P ROY SOC B-BIOL SCI, V271, pS360, DOI 10.1098/rsbl.2004.0171
   Wilson SM, 2014, PHYSIOL BIOCHEM ZOOL, V87, P346, DOI 10.1086/674798
   Wilson SM, 2012, COMP BIOCHEM PHYS A, V162, P212, DOI 10.1016/j.cbpa.2012.02.023
   WORTHY GAJ, 1992, J ZOOL, V227, P257, DOI 10.1111/j.1469-7998.1992.tb04821.x
   WRIGHT PA, 1995, J EXP BIOL, V198, P273
   Wright TJ, 2020, FRONT PHYSIOL, V11, DOI 10.3389/fphys.2020.564555
   Wu P, 2020, MAR BIOTECHNOL, V22, P81, DOI 10.1007/s10126-019-09933-7
   Yan J, 2006, PHYSIOL GENOMICS, V25, P346, DOI 10.1152/physiolgenomics.00260.2005
   Yang Y, 2001, J BIOL CHEM, V276, P19220, DOI 10.1074/jbc.M100551200
   Yin QY, 2016, PLOS ONE, V11, DOI 10.1371/journal.pone.0152135
   Young KM, 2013, J MORPHOL, V274, P165, DOI 10.1002/jmor.20080
   Young KM, 2013, J EXP BIOL, V216, P1012, DOI 10.1242/jeb.072827
   Zainal TA, 2000, FASEB J, V14, P1825, DOI 10.1096/fj.99-0881com
   Zangar RC, 2004, TOXICOL APPL PHARM, V199, P316, DOI 10.1016/j.taap.2004.01.018
   Zhang WY, 2017, COMP BIOCHEM PHYS A, V204, P9, DOI 10.1016/j.cbpa.2016.10.014
NR 218
TC 14
Z9 14
U1 4
U2 21
PU ELSEVIER SCIENCE INC
PI NEW YORK
PA STE 800, 230 PARK AVE, NEW YORK, NY 10169 USA
SN 1095-6433
EI 1531-4332
J9 COMP BIOCHEM PHYS A
JI Comp. Biochem. Physiol. A-Mol. Integr. Physiol.
PD JUN
PY 2021
VL 256
AR 110929
DI 10.1016/j.cbpa.2021.110929
EA MAR 2021
PG 14
WC Biochemistry & Molecular Biology; Physiology; Zoology
WE Science Citation Index Expanded (SCI-EXPANDED)
SC Biochemistry & Molecular Biology; Physiology; Zoology
GA RN5KB
UT WOS:000640388900004
PM 33647461
DA 2022-11-10
ER

PT J
AU Chi, XX
   Zhang, T
   Zhang, DJ
   Yu, W
   Wang, QY
   Zhen, JL
AF Chi, Xiao-Xing
   Zhang, Tao
   Zhang, Dong-Jie
   Yu, Wei
   Wang, Qiu-Ying
   Zhen, Jing-Long
TI Effects of isoflavones on lipid and apolipoprotein levels in patients
   with type 2 diabetes in Heilongjiang Province in China
SO JOURNAL OF CLINICAL BIOCHEMISTRY AND NUTRITION
LA English
DT Article
DE isoflavones; lipid profiles; apolipoprotein; type 2 diabetes; China
ID IMPAIRED GLUCOSE-TOLERANCE; CORONARY-HEART-DISEASE;
   MYOCARDIAL-INFARCTION; CARDIOVASCULAR RISK; METABOLIC SYNDROME; SOY
   PROTEIN; APO-B; A-I; INSULIN; DYSLIPIDEMIA
AB In this study, we examined the association between soy isoflavones and lipid profiles, apolipoprotein levels in patients with type 2 diabetes in China. The study population was composed of 120 cases (80 women with type 2 diabetes and 40 healthy women). Objects in treatment group received isoflavones 435 mg/day for 2 months, then lipid profiles were analyzed by the colorimetry method and apolipoprotein levels were determined by immune turbidimetric method. And all the indexes were determined after oral glucose tolerance test. The levels of total cholesterol, triglyceride and LDL-C significantly reduced and the levels of HDL-C and apolipoprotein A1 significantly raised in the treatment group after intervention (p<0.05). After oral glucose tolerance test, the level of total cholesterol was lower at postprandial 6 h than at empty stomach in treatment group, it had significantly difference (p<0.05). LDL-C levels in the treatment group not only decreased after intervention, but also was significantly lower at postprandial 4, 6 h than in non-intervention group. The ratio of apolipoprotein A1/apolipoprotein B at postprandial 2 h was the highest after treatment in isoflavone group. Supplementation with 435 mg/day of isoflavones exerted favorable effect on the blood total cholesterol, LDL-C levels and the ratio of apolipoprotein A1/apolipoprotein B in Chinese type 2 diabetes women.
C1 [Chi, Xiao-Xing; Zhang, Dong-Jie; Zhen, Jing-Long] Bayi Agr Univ, Sch Heilongjiang, Dept Food Coll, Daqing 163319, Heilongjiang Pr, Peoples R China.
   [Zhang, Tao] Harbin Med Univ Daqing, Dept Inspect, Daqing, Heilongjiang Pr, Peoples R China.
   [Yu, Wei] Natl Coarse Cereals Engn Res Ctr, Daqing, Heilongjiang Pr, Peoples R China.
   [Wang, Qiu-Ying] Daqing Hosp Tradit Chinese Med, Daqing, Heilongjiang Pr, Peoples R China.
RP Chi, XX (corresponding author), Bayi Agr Univ, Sch Heilongjiang, Dept Food Coll, Daqing 163319, Heilongjiang Pr, Peoples R China.
EM chixiaoxing@sina.com
FU National Natural Science Foundation of China [81102136];  [2014TD006]
FX This research was supported by funding from the National Natural Science
   Foundation of China (No. 81102136) and agricultural products processing
   and quality safety innovation universities team in heilongjiang province
   (2014TD006). We thank Dr. Cui and Dr. Zhang for their assistance with
   directing the study. Xiao-Xing Chi and Tao Zhang have contributed
   equally to this work.
CR Abdul-Ghani MA, 2006, DIABETES, V55, P1430, DOI 10.2337/db05-1200
   Am Diabetes Assoc, 2006, DIABETES CARE, V29, pS4
   Barter PJ, 2006, J INTERN MED, V259, P247, DOI 10.1111/j.1365-2796.2006.01616.x
   Charlton-Menys V, 2009, DIABETOLOGIA, V52, P218, DOI 10.1007/s00125-008-1176-8
   Contois JH, 2009, CLIN CHEM, V55, P407, DOI 10.1373/clinchem.2008.118356
   Cromwell William C, 2009, Curr Cardiol Rep, V11, P468
   Davidson MH, 2008, ARTERIOSCL THROM VAS, V28, P1582, DOI 10.1161/ATVBAHA.108.172718
   Holme I, 2008, ANN MED, V40, P456, DOI 10.1080/07853890801964955
   Koo JR, 2003, KIDNEY INT, V63, P195, DOI 10.1046/j.1523-1755.2003.00728.x
   Koo JR, 2002, CLIN EXP HYPERTENS, V24, P333, DOI 10.1081/CEH-120004795
   Lau JF, 2009, ENDOCRIN METAB CLIN, V38, P1, DOI 10.1016/j.ecl.2008.11.008
   Lehto S, 1997, DIABETES, V46, P1354, DOI 10.2337/diabetes.46.8.1354
   Lind L, 2006, ARTERIOSCL THROM VAS, V26, P406, DOI 10.1161/01.ATV.0000197827.12431.d0
   Lindstrom J, 2003, J AM SOC NEPHROL, V14, pS108, DOI 10.1097/01.ASN.0000070157.96264.13
   Liting P, 2015, HERZ, V40, P1, DOI 10.1007/s00059-014-4147-5
   McQueen MJ, 2008, LANCET, V372, P224, DOI 10.1016/S0140-6736(08)61076-4
   Miller M, 2008, AM J CARDIOL, V101, P1003, DOI 10.1016/j.amjcard.2007.11.046
   Mooradian AD, 2009, NAT CLIN PRACT ENDOC, V5, P150, DOI 10.1038/ncpendmet1066
   Morimoto Y, 2011, EUR J CLIN NUTR, V65, P279, DOI 10.1038/ejcn.2010.228
   Mueller NT, 2012, EUR J NUTR, V51, P1033, DOI 10.1007/s00394-011-0276-2
   Nanri A, 2010, J NUTR, V140, P580, DOI 10.3945/jn.109.116020
   Orchard TJ, 2005, ANN INTERN MED, V142, P611, DOI 10.7326/0003-4819-142-8-200504190-00009
   Rosenson RS, 2009, ATHEROSCLEROSIS, V207, P328, DOI 10.1016/j.atherosclerosis.2009.05.020
   Sacks FM, 2006, CIRCULATION, V113, P1034, DOI 10.1161/CIRCULATIONAHA.106.171052
   Shaw JE, 2010, DIABETES RES CLIN PR, V87, P4, DOI 10.1016/j.diabres.2009.10.007
   Sniderman A, 2009, CURR OPIN LIPIDOL, V20, P282, DOI 10.1097/MOL.0b013e32832ca1d6
   Sniderman Allan D, 2007, Curr Opin Endocrinol Diabetes Obes, V14, P116, DOI 10.1097/MED.0b013e32809f951a
   Sniderman AD, 2007, CURR OPIN LIPIDOL, V18, P633, DOI 10.1097/MOL.0b013e3282f0dd33
   Taskinen MR, 2005, CURR MOL MED, V5, P297, DOI 10.2174/1566524053766086
   Turner RC, 1998, BMJ-BRIT MED J, V316, P823, DOI 10.1136/bmj.316.7134.823
   Villegas R, 2008, AM J CLIN NUTR, V87, P162, DOI 10.1093/ajcn/87.1.162
   Walldius G, 2001, LANCET, V358, P2026, DOI 10.1016/S0140-6736(01)07098-2
   Willcox JK, 2003, CRIT REV FOOD SCI, V43, P1, DOI 10.1080/10408690390826437
   Yoon KH, 2006, LANCET, V368, P1681, DOI 10.1016/S0140-6736(06)69703-1
   Zhan SY, 2005, AM J CLIN NUTR, V81, P397
NR 35
TC 19
Z9 19
U1 0
U2 9
PU JOURNAL CLINICAL BIOCHEMISTRY & NUTRITION
PI KYOTO
PA KYOTO PREFECTURAL UNIV MED, GRAD SCH MEDICAL SCIENCE, DEPT MOLECULAR
   GASTROENTEROLOGY & HEPATOLOGY, KYOTO, 602-8566, JAPAN
SN 0912-0009
EI 1880-5086
J9 J CLIN BIOCHEM NUTR
JI J. Clin. Biochem. Nutr.
PD SEP 1
PY 2016
VL 59
IS 2
BP 134
EP 138
DI 10.3164/jcbn.15-147
PG 5
WC Nutrition & Dietetics
WE Science Citation Index Expanded (SCI-EXPANDED)
SC Nutrition & Dietetics
GA DY2WJ
UT WOS:000384952500009
PM 27698541
OA Green Published, gold
DA 2022-11-10
ER

PT J
AU Freese, EC
   Gist, NH
   Acitelli, RM
   McConnell, WJ
   Beck, CD
   Hausman, DB
   Murrow, JR
   Cureton, KJ
   Evans, EM
AF Freese, Eric C.
   Gist, Nicholas H.
   Acitelli, Rachelle M.
   McConnell, Whitni J.
   Beck, Catherine D.
   Hausman, Dorothy B.
   Murrow, Jonathan R.
   Cureton, Kirk J.
   Evans, Ellen M.
TI Acute and chronic effects of sprint interval exercise on postprandial
   lipemia in women at-risk for the metabolic syndrome
SO JOURNAL OF APPLIED PHYSIOLOGY
LA English
DT Article
DE triglycerides; interval exercise; meal challenge; exercise training
ID LIPASE GENE-EXPRESSION; HUMAN SKELETAL-MUSCLE; HIGH-FAT MEAL; RESISTANCE
   EXERCISE; MODERATE EXERCISE; INTENSITY; ENDURANCE; ADAPTATIONS; MEN;
   TRIGLYCERIDE
AB Individuals diagnosed with the metabolic syndrome (MetS) exhibit elevated postprandial lipemia (PPL). The aims of this investigation were to determine 1) if an acute bout of sprint interval training (SIT) attenuates PPL; and 2) if the attenuation of PPL following 6 wk of SIT is magnified compared with a single session of SIT prior to training in women at-risk for MetS (n = 45; 30-65 yr). Women were randomized to SIT (n = 22) or a nonexercise control (n = 23; CON) for 6 wk. Postprandial responses to a high-fat meal challenge (HFMC) were assessed in the CON group before (B-HFMC) and after (Post-HFMC) without prior exercise and in the SIT group at baseline (B-HFMC) without prior exercise, after an acute bout of SIT (four 30-s all-out sprints with 4-min recovery) prior to (Pre-HFMC), and after the 6-wk intervention (Post-HFMC). Responses to the HFMC were assessed by collecting venous blood samples in the fasted state and at 0, 30, 60, 120, and 180 min postprandial. Compared with baseline, an acute bout of SIT before (Pre-HFMC) and after the 6-wk intervention (PostHFMC) significantly attenuated fasted TG (P < 0.05; 16.6% and 12.3%, respectively) and postprandial area under the curve (13.1% and 9.7%, respectively; tAUC) TG responses. There was no difference in fasted or tAUC TG responses between Pre-HFMC and Post-HFMC. SIT is an effective mode of exercise to reduce fasted and postprandial TG concentrations in women at-risk for MetS. Six weeks of SIT does not magnify the attenuation of PPL in response to a single session of SIT.
C1 [Freese, Eric C.; Gist, Nicholas H.; Acitelli, Rachelle M.; McConnell, Whitni J.; Beck, Catherine D.; Cureton, Kirk J.; Evans, Ellen M.] Univ Georgia, Dept Kinesiol, Athens, GA 30602 USA.
   [Gist, Nicholas H.] US Mil Acad, Dept Phys Educ, West Point, NY 10996 USA.
   [Hausman, Dorothy B.] Univ Georgia, Dept Foods & Nutr, Athens, GA 30602 USA.
   [Murrow, Jonathan R.] Univ Georgia Med Partnership, Georgia Regents Univ, Athens, GA USA.
RP Freese, EC (corresponding author), Univ Georgia, Ramsey Ctr, Dept Kinesiol, 330 River Rd, Athens, GA 30602 USA.
EM efreese2@gmail.com
OI Cureton, Kirk/0000-0003-4917-6587
FU Egg Nutrition Center
FX This trial was funded by the Egg Nutrition Center.
CR ALDRED HE, 1995, METABOLISM, V44, P390, DOI 10.1016/0026-0495(95)90172-8
   Babraj JA, 2009, BMC ENDOCR DISORD, V9, DOI 10.1186/1472-6823-9-3
   Bansal S, 2007, JAMA-J AM MED ASSOC, V298, P309, DOI 10.1001/jama.298.3.309
   BORG GAV, 1982, MED SCI SPORT EXER, V14, P377, DOI 10.1249/00005768-198205000-00012
   Burgomaster KA, 2005, J APPL PHYSIOL, V98, P1985, DOI 10.1152/japplphysiol.01095.2004
   Burgomaster KA, 2008, J PHYSIOL-LONDON, V586, P151, DOI 10.1113/jphysiol.2007.142109
   COHEN JC, 1989, AM J CLIN NUTR, V49, P443, DOI 10.1093/ajcn/49.3.443
   CRIQUI MH, 1993, NEW ENGL J MED, V328, P1220, DOI 10.1056/NEJM199304293281702
   Davitt PM, 2013, J APPL PHYSIOL, V114, P1743, DOI 10.1152/japplphysiol.00095.2013
   Dixon NC, 2009, J APPL PHYSIOL, V107, P63, DOI 10.1152/japplphysiol.91532.2008
   ERVIN RB, 2009, NATL HLTH STAT REPOR, V13, P1
   Ferreira AP, 2011, CLINICS, V66, P535, DOI 10.1590/S1807-59322011000400003
   Ford ES, 2002, JAMA-J AM MED ASSOC, V287, P356, DOI 10.1001/jama.287.3.356
   Freese EC, 2014, J APPL PHYSIOL, V116, P67, DOI 10.1152/japplphysiol.00623.2013
   Freese EC, 2013, J STRENGTH COND RES, V27, P2768, DOI 10.1519/JSC.0b013e318281575c
   Freese EC, 2011, J APPL PHYSIOL, V111, P1584, DOI 10.1152/japplphysiol.00416.2011
   Gibala MJ, 2008, EXERC SPORT SCI REV, V36, P58, DOI 10.1097/JES.0b013e318168ec1f
   Gibala MJ, 2006, J PHYSIOL-LONDON, V575, P901, DOI 10.1113/jphysiol.2006.112094
   Gist NH, 2014, SPORTS MED, V44, P269, DOI 10.1007/s40279-013-0115-0
   Grundy SM, 2006, CURR OPIN CARDIOL, V21, P1, DOI 10.1097/01.hco.0000200416.65370.a0
   Herd SL, 2000, J APPL PHYSIOL, V89, P2049, DOI 10.1152/jappl.2000.89.5.2049
   Herd SL, 2001, METABOLISM, V50, P756, DOI 10.1053/meta.2001.24199
   Herd SL, 1998, BRIT J NUTR, V80, P57, DOI 10.1017/S0007114598001779
   HURLEY BF, 1995, J GERONTOL A-BIOL, V50, P41
   Jackson AS, 2009, ARCH INTERN MED, V169, P1781, DOI 10.1001/archinternmed.2009.312
   Kolovou Genovefa D, 2005, Lipids Health Dis, V4, P21, DOI 10.1186/1476-511X-4-21
   Kolovou GD, 2006, MATURITAS, V55, P19, DOI 10.1016/j.maturitas.2006.01.002
   Little JP, 2011, J APPL PHYSIOL, V111, P1554, DOI 10.1152/japplphysiol.00921.2011
   MacDougall JD, 1998, J APPL PHYSIOL, V84, P2138, DOI 10.1152/jappl.1998.84.6.2138
   Malkova D, 2000, AM J PHYSIOL-ENDOC M, V279, pE1020, DOI 10.1152/ajpendo.2000.279.5.E1020
   MERRILL JR, 1989, ARTERIOSCLEROSIS, V9, P217, DOI 10.1161/01.ATV.9.2.217
   Petitt DS, 2003, METABOLISM, V52, P418, DOI 10.1053/meta.2003.50071
   Seip RL, 1997, AM J PHYSIOL-ENDOC M, V272, pE255
   SEIP RL, 1995, AM J PHYSIOL-ENDOC M, V268, pE229, DOI 10.1152/ajpendo.1995.268.2.E229
   Singhal A, 2009, J APPL PHYSIOL, V106, P823, DOI 10.1152/japplphysiol.90726.2008
   Thackray AE, 2013, MED SCI SPORT EXER, V45, P1277, DOI 10.1249/MSS.0b013e31828452c1
   Tjonna AE, 2008, CIRCULATION, V118, P346, DOI 10.1161/CIRCULATIONAHA.108.772822
   Trilk JL, 2011, EUR J APPL PHYSIOL, V111, P1591, DOI 10.1007/s00421-010-1777-z
   Trombold JR, 2013, J APPL PHYSIOL, V114, P792, DOI 10.1152/japplphysiol.01028.2012
   Vogel RA, 1997, AM J CARDIOL, V79, P350, DOI 10.1016/S0002-9149(96)00760-6
   Whyte LJ, 2010, METABOLISM, V59, P1421, DOI 10.1016/j.metabol.2010.01.002
   ZILVERSMIT DB, 1979, CIRCULATION, V60, P473, DOI 10.1161/01.CIR.60.3.473
   Ziogas GG, 1997, MED SCI SPORT EXER, V29, P986, DOI 10.1097/00005768-199708000-00002
NR 43
TC 24
Z9 25
U1 0
U2 13
PU AMER PHYSIOLOGICAL SOC
PI BETHESDA
PA 9650 ROCKVILLE PIKE, BETHESDA, MD 20814 USA
SN 8750-7587
EI 1522-1601
J9 J APPL PHYSIOL
JI J. Appl. Physiol.
PD APR 1
PY 2015
VL 118
IS 7
BP 872
EP 879
DI 10.1152/japplphysiol.00380.2014
PG 8
WC Physiology; Sport Sciences
WE Science Citation Index Expanded (SCI-EXPANDED)
SC Physiology; Sport Sciences
GA CE9CM
UT WOS:000352141200011
PM 25593284
DA 2022-11-10
ER

PT J
AU Ying, QD
   Chan, DC
   Barrett, PHR
   Watts, GF
AF Ying, Qidi
   Chan, Dick C.
   Barrett, P. Hugh R.
   Watts, Gerald F.
TI Unravelling lipoprotein metabolism with stable isotopes: tracing the
   flow
SO METABOLISM-CLINICAL AND EXPERIMENTAL
LA English
DT Review
DE Cardiovascular disease; Dyslipidemia; Genetic hyperlipidemia; Insulin
   resistance; Lipid-regulating agents; Lipoprotein metabolism; Metabolic
   syndrome; Stable isotope studies
ID APOLIPOPROTEIN-A-I; ESTER TRANSFER PROTEIN; HETEROZYGOUS FAMILIAL
   HYPERCHOLESTEROLEMIA; HDL-APOA-I; OMEGA-3-FATTY-ACID ETHYL-ESTERS;
   INCREASED HEPATIC SECRETION; FATTY-ACID SUPPLEMENTATION; LOW-DENSITY
   LIPOPROTEINS; SUBTILISIN/KEXIN TYPE 9; C-III KINETICS
AB Dysregulated lipoprotein metabolism is a major cause of atherosclerotic cardiovascular disease (ASCVD). Use of stable isotope tracers and compartmental modelling have provided deeper understanding of the mechanisms underlying lipid disorders in patients at high risk of ASCVD, including familial hypercholesterolemia (FH), elevated lipoprotein(a) [Lp(a)] and metabolic syndrome (MetS). In patients with FH, deficiency in low-density lipoprotein (LDL) receptor activity not only impairs the catabolism of LDL, but also induces hepatic overproduction and decreases catabolism of triglyceride-rich lipoproteins (TRLs). Patients with elevated Lp(a) are characterized by increased hepatic secretion of Lp(a) particles. Atherogenic dyslipidemia in MetS patients relates to a combination of overproduction of very-low density lipoprotein-apolipoprotein (apo) B-100, decreased catabolism of apoB-100-containing particles, and increased catabolism of high-density lipoprotein-apoA-I particles, as well as to impaired clearance of TRLs in the postprandial state. Kinetic studies show that weight loss, fish oils, statins and fibrates have complementary modes of action that correct atherogenic dyslipidemia. Defining the kinetic mechanisms of action of proprotein convertase subtilisin/kexin type 9 and angiopoietin-like 3 inhibitors on lipid and lipoprotein mechanism in dyslipidemic subjects will further our understanding of these therapies in decreasing the development of ASCVD. "Everything changes but change itself. Everything flows and nothing remains the same... You cannot step twice into the same river, for other waters and yet others go flowing ever on." Heraclitus (c.535-c. 475 BCE) (c) 2021 Elsevier Inc. All rights reserved.
C1 [Ying, Qidi; Chan, Dick C.; Watts, Gerald F.] Univ Western Australia, Sch Med, Fac Hlth & Med Sci, Perth, WA, Australia.
   [Barrett, P. Hugh R.] Univ New England, Fac Med & Hlth, Armidale, NSW, Australia.
   [Watts, Gerald F.] Royal Perth Hosp, Lipid Disorders Clin, Dept Cardiol, Perth, WA, Australia.
   [Watts, Gerald F.] Royal Perth Hosp, Lipid Disorders Clin, Dept Internal Med, Perth, WA, Australia.
RP Watts, GF (corresponding author), Univ Western Australia, Royal Perth Hosp, Sch Med, GPO Box X2213, Perth, WA 6847, Australia.
EM gerald.watts@uwa.edu.au
RI Barrett, Hugh/ABF-1714-2020
OI Barrett, Hugh/0000-0003-3223-6125; Chan, Dick/0000-0001-7658-5197; Qidi,
   Ying/0000-0003-2331-3950
CR Adam RC, 2020, J LIPID RES, V61, P1271, DOI 10.1194/jlr.RA120000888
   Adiels M, 2005, ARTERIOSCL THROM VAS, V25, P1697, DOI 10.1161/01.ATV.0000172689.53992.25
   Adiels M, 2005, J LIPID RES, V46, P58, DOI 10.1194/jlr.M400108-JLR200
   Adiels M, 2008, ARTERIOSCL THROM VAS, V28, P1225, DOI 10.1161/ATVBAHA.107.160192
   Adiels M, 2019, DIABETES OBES METAB, V21, P1861, DOI 10.1111/dom.13744
   Alam S, 2004, J CLIN ENDOCR METAB, V89, P688, DOI 10.1210/jc.2003-031036
   Barrett PHR, 1998, METABOLISM, V47, P484, DOI 10.1016/S0026-0495(98)90064-6
   Barter PJ, 2007, NEW ENGL J MED, V357, P2109, DOI 10.1056/NEJMoa0706628
   Barter PJ, 2006, J AM COLL CARDIOL, V47, P492, DOI 10.1016/j.jacc.2005.09.042
   Besseling J, 2016, J AM COLL CARDIOL, V68, P252, DOI 10.1016/j.jacc.2016.04.054
   Bhatt DL, 2019, NEW ENGL J MED, V380, P11, DOI 10.1056/NEJMoa1812792
   BILHEIMER DW, 1979, J CLIN INVEST, V64, P524, DOI 10.1172/JCI109490
   Bilz S, 2004, J LIPID RES, V45, P174, DOI 10.1194/jlr.M300309-JLR200
   Bittner VA, 2020, J AM COLL CARDIOL, V75, P133, DOI 10.1016/j.jacc.2019.10.057
   Bjornson E, 2019, J INTERN MED, V285, P562, DOI 10.1111/joim.12877
   Blanchard V, 2018, J LIPID RES, V59, P892, DOI 10.1194/jlr.P083576
   Boren J, 2020, JCI INSIGHT, V5, DOI 10.1172/jci.insight.144079
   Boren J, 2020, FRONT ENDOCRINOL, V11, DOI 10.3389/fendo.2020.00474
   Boren J, 2020, EUR HEART J, V41, P2313, DOI 10.1093/eurheartj/ehz962
   Boren J, 2015, ARTERIOSCL THROM VAS, V35, P2218, DOI 10.1161/ATVBAHA.115.305614
   Brousseau ME, 2009, J LIPID RES, V50, P1456, DOI 10.1194/jlr.P800037-JLR200
   Brousseau ME, 2005, ARTERIOSCL THROM VAS, V25, P1057, DOI 10.1161/01.ATV.0000161928.16334.dd
   Brown AM, 1997, J LIPID RES, V38, P469
   BROWN MS, 1986, SCIENCE, V232, P34, DOI 10.1126/science.3513311
   Chan DC, 2008, INT J CLIN PRACT, V62, P799, DOI 10.1111/j.1742-1241.2007.01678.x
   Chan DC, 2005, CLIN BIOCHEM, V38, P806, DOI 10.1016/j.clinbiochem.2005.05.009
   Chan DC, 2004, ARTERIOSCL THROM VAS, V24, P2188, DOI 10.1161/01.ATV.0000143532.93729.d6
   Chan DC, 2004, CLIN SCI, V107, P221, DOI 10.1042/CS20040108
   Chan DC, 2003, AM J CLIN NUTR, V77, P300, DOI 10.1093/ajcn/77.2.300
   Chan DC, 2002, METABOLISM, V51, P1041, DOI 10.1053/meta.2002.33339
   Chan DC, 2002, J CLIN ENDOCR METAB, V87, P2283, DOI 10.1210/jc.87.5.2283
   Chan DC, 2002, DIABETES, V51, P2377, DOI 10.2337/diabetes.51.8.2377
   Chan DC, 2008, ARTERIOSCL THROM VAS, V28, P1831, DOI 10.1161/ATVBAHA.108.170530
   Chan DC, 2008, J CLIN ENDOCR METAB, V93, P557, DOI 10.1210/jc.2006-2676
   Chan DC, 2006, AM J CLIN NUTR, V84, P37, DOI 10.1093/ajcn/84.1.37
   Chan DC, 2019, J AM HEART ASSOC, V8, DOI 10.1161/JAHA.118.011781
   Chan DC, 2016, J CLIN ENDOCR METAB, V101, P3732, DOI 10.1210/jc.2016-2217
   Chan DC, 2015, CLIN SCI, V128, P379, DOI 10.1042/CS20140559
   Chan DC, 2012, METABOLISM, V61, P3, DOI 10.1016/j.metabol.2011.07.014
   Chan DC, 2010, AM J CLIN NUTR, V91, P900, DOI 10.3945/ajcn.2009.28422
   Chan DT, 2009, J LIPID RES, V50, P2524, DOI 10.1194/jlr.P900003-JLR200
   Chemello K, 2021, J LIPID RES, V62, DOI 10.1016/j.jlr.2021.100062
   Chennamsetty I, 2012, J LIPID RES, V53, P2405, DOI 10.1194/jlr.M029769
   Clark MG, 2003, AM J PHYSIOL-ENDOC M, V284, pE241, DOI 10.1152/ajpendo.00408.2002
   Cohn JS, 2004, ATHEROSCLEROSIS, V177, P137, DOI 10.1016/j.atherosclerosis.2004.06.011
   Colhoun HM, 2020, CARDIOVASC DIABETOL, V19, DOI 10.1186/s12933-020-0991-1
   Croyal M, 2020, ARTERIOSCL THROM VAS, V40, P819, DOI 10.1161/ATVBAHA.119.313877
   Croyal M, 2018, CLIN SCI, V132, P1075, DOI 10.1042/CS20180040
   Croyal M, 2016, J LIPID RES, V57, P509, DOI 10.1194/jlr.D064618
   Croyal M, 2015, ARTERIOSCL THROM VAS, V35, P2042, DOI 10.1161/ATVBAHA.115.305835
   CUMMINGS MH, 1995, ATHEROSCLEROSIS, V113, P79, DOI 10.1016/0021-9150(94)05430-Q
   CUMMINGS MH, 1995, CLIN SCI, V88, P225, DOI 10.1042/cs0880225
   Duvillard L, 2000, EUR J CLIN INVEST, V30, P685, DOI 10.1046/j.1365-2362.2000.00702.x
   Ellis KL, 2017, PROG LIPID RES, V68, P57, DOI 10.1016/j.plipres.2017.09.001
   Ferri N, 2020, EUR HEART J SUPPL, V22, pE64, DOI 10.1093/eurheartj/suaa063
   Fisher WR, 1997, METABOLISM, V46, P333, DOI 10.1016/S0026-0495(97)90262-6
   Forster LF, 2002, ATHEROSCLEROSIS, V164, P129, DOI 10.1016/S0021-9150(02)00052-7
   FREDRICKSON DONALD S., 1967, N ENGL J MED, V276, P34, DOI 10.1056/NEJM196701052760107
   Frenais R, 1999, J LIPID RES, V40, P1506
   Frenais R, 2001, ATHEROSCLEROSIS, V157, P131, DOI 10.1016/S0021-9150(00)00723-1
   Ginsberg HN, 2000, J CLIN INVEST, V106, P453, DOI 10.1172/JCI10762
   Ginsberg HN, 2006, J CLIN ENDOCR METAB, V91, P383, DOI 10.1210/jc.2005-2084
   Gouni-Berthold I, 2021, LANCET DIABETES ENDO, V9, P264, DOI 10.1016/S2213-8587(21)00046-2
   Grundy SM, 2005, CIRCULATION, V112, P2735, DOI 10.1161/CIRCULATIONAHA.105.169404
   Harrison SA, 2019, LANCET, V394, P2012, DOI 10.1016/S0140-6736(19)32517-6
   Havel RJ, 2010, ARTERIOSCL THROM VAS, V30, P9, DOI 10.1161/ATVBAHA.108.178756
   Hogue JC, 2008, METABOLISM, V57, P246, DOI 10.1016/j.metabol.2007.09.008
   Honigberg MC, 2020, JAMA CARDIOL, V5, P1182, DOI 10.1001/jamacardio.2020.1966
   Hoover-Plow J, 2013, METABOLISM, V62, P479, DOI 10.1016/j.metabol.2012.07.024
   Horton JD, 2009, J LIPID RES, V50, pS172, DOI 10.1194/jlr.R800091-JLR200
   Hugh P, 2006, J LIPID RES, V47, P1607, DOI 10.1194/jlr.R600017-JLR200
   Kersten S, 2017, NAT REV ENDOCRINOL, V13, P731, DOI 10.1038/nrendo.2017.119
   Knowler WC, 2002, NEW ENGL J MED, V346, P393, DOI 10.1056/NEJMoa012512
   Kontush A, 2010, CURR ATHEROSCLER REP, V12, P194, DOI 10.1007/s11883-010-0100-0
   Kritharides L, 2017, J CLIN ENDOCR METAB, V102, P3390, DOI 10.1210/jc.2017-01049
   Lambert G, 2017, CLIN SCI, V131, P261, DOI 10.1042/CS20160403
   Lambert G, 2012, J LIPID RES, V53, P2515, DOI 10.1194/jlr.R026658
   Levy E, 2006, DIABETOLOGIA, V49, P1937, DOI 10.1007/s00125-006-0315-3
   LICHTENSTEIN AH, 1990, J LIPID RES, V31, P1693
   Lincoff AM, 2017, NEW ENGL J MED, V376, P1933, DOI 10.1056/NEJMoa1609581
   Lorenzatti AJ, 2021, CARDIOVASC DIABETOL, V20, DOI 10.1186/s12933-021-01287-6
   Lovric A, 2018, SCI REP-UK, V8, DOI 10.1038/s41598-018-31865-w
   Ma L, 2019, J CLIN ENDOCR METAB, V104, P6247, DOI 10.1210/jc.2019-01382
   Ma L, 2019, METABOLISM, V96, P8, DOI 10.1016/j.metabol.2019.04.010
   Mach F, 2019, ATHEROSCLEROSIS, V290, P140, DOI [10.1016/j.atherosclerosis.2019.08.014, 10.1093/eurheartj/ehz455]
   Millar JS, 2006, ARTERIOSCL THROM VAS, V26, P1350, DOI 10.1161/01.ATV.0000219695.84644.56
   Millar JS, 2005, ARTERIOSCL THROM VAS, V25, P560, DOI 10.1161/01.ATV.0000155323.18856.a2
   MONGE JC, 1989, FEBS LETT, V243, P213, DOI 10.1016/0014-5793(89)80132-2
   Moriarty PM, 2017, ARTERIOSCL THROM VAS, V37, P580, DOI 10.1161/ATVBAHA.116.308704
   MURTHY S, 1992, ARTERIOSCLER THROMB, V12, P691, DOI 10.1161/01.ATV.12.6.691
   Musi N, 2001, DIABETES, V50, P921, DOI 10.2337/diabetes.50.5.921
   Myerson M, 2005, J LIPID RES, V46, P2735, DOI 10.1194/jlr.M500335-JLR200
   Nagashima K, 2005, J CLIN INVEST, V115, P1323, DOI 10.1172/JCI200523219
   Ng TWK, 2007, DIABETES CARE, V30, P2945, DOI 10.2337/dc07-0768
   Ng TWK, 2015, J CLIN ENDOCR METAB, V100, P2497, DOI 10.1210/jc.2014-4348
   Ng TWK, 2014, J CLIN ENDOCR METAB, V99, pE2335, DOI 10.1210/jc.2014-1665
   Ng TWK, 2010, CURR OPIN LIPIDOL, V21, P141, DOI 10.1097/MOL.0b013e3283378e5a
   Nordestgaard BG, 2016, J LIPID RES, V57, P1953, DOI 10.1194/jlr.R071233
   Nordestgaard BG, 2013, EUR HEART J, V34, P3478, DOI 10.1093/eurheartj/eht273
   O'Donoghue ML, 2019, CIRCULATION, V139, P1483, DOI 10.1161/CIRCULATIONAHA.118.037184
   Ooi EMM, 2005, OBES RES, V13, P1008, DOI 10.1038/oby.2005.118
   Ooi EM, 2016, EUR J CLIN INVEST, V46, P730, DOI 10.1111/eci.12657
   Ooi EM, 2015, ARTERIOSCL THROM VAS, V35, P2686, DOI 10.1161/ATVBAHA.115.306136
   Ooi EMM, 2008, DIABETES CARE, V31, P1656, DOI 10.2337/dc08-0358
   Ooi EMM, 2008, J CLIN ENDOCR METAB, V93, P430, DOI 10.1210/jc.2007-0854
   Ooi EMM, 2008, ATHEROSCLEROSIS, V197, P139, DOI 10.1016/j.atherosclerosis.2007.03.004
   Ooi EMM, 2013, INT J CARDIOL, V168, P1811, DOI 10.1016/j.ijcard.2013.06.069
   Ooi EMM, 2012, J LIPID RES, V53, P2443, DOI 10.1194/jlr.P029223
   Ooi EMM, 2011, J CLIN ENDOCR METAB, V96, pE1568, DOI 10.1210/jc.2011-1131
   Ouguerram K, 2004, ARTERIOSCL THROM VAS, V24, P1448, DOI 10.1161/01.ATV.0000133684.77013.88
   Packard CJ, 2020, FRONT ENDOCRINOL, V11, DOI 10.3389/fendo.2020.00252
   PACKARD CJ, 1976, METABOLISM, V25, P995, DOI 10.1016/0026-0495(76)90129-3
   Pang J, 2016, DIABETES OBES METAB, V18, P384, DOI 10.1111/dom.12622
   Pinckard K, 2019, FRONT CARDIOVASC MED, V6, DOI 10.3389/fcvm.2019.00069
   Pont F, 2002, INT J OBESITY, V26, P1151, DOI 10.1038/sj.ijo.0802070
   Pownall HJ, 2021, NAT REV CARDIOL, V18, P712, DOI 10.1038/s41569-021-00538-z
   Price PT, 2000, CURR OPIN LIPIDOL, V11, P3, DOI 10.1097/00041433-200002000-00002
   Raal FJ, 2020, NEW ENGL J MED, V383, P711, DOI 10.1056/NEJMoa2004215
   Ramakrishnan R, 2008, METABOLISM, V57, P1078, DOI 10.1016/j.metabol.2008.03.011
   Ray KK, 2018, DIABETES OBES METAB, V20, P1479, DOI 10.1111/dom.13257
   REAVEN GM, 1995, PHYSIOL REV, V75, P473, DOI 10.1152/physrev.1995.75.3.473
   Reeskamp Laurens F, 2021, ARTERIOSCL THROM VAS
   Repa JJ, 2000, GENE DEV, V14, P2819, DOI 10.1101/gad.844900
   Reyes-Soffer G, 2019, ARTERIOSCL THROM VAS, V39, P63, DOI 10.1161/ATVBAHA.118.311476
   Reyes-Soffer G, 2017, J LIPID RES, V58, P1756, DOI 10.1194/jlr.R077693
   Reyes-Soffer G, 2017, CIRCULATION, V135, P352, DOI 10.1161/CIRCULATIONAHA.116.025253
   Reyes-Soffer G, 2016, ARTERIOSCL THROM VAS, V36, P994, DOI 10.1161/ATVBAHA.115.306680
   Riches FM, 1998, J LIPID RES, V39, P1752
   Riches FM, 1998, INT J OBESITY, V22, P414, DOI 10.1038/sj.ijo.0800602
   Riches FM, 1999, J CLIN ENDOCR METAB, V84, P2854, DOI 10.1210/jc.84.8.2854
   Rosenson RS, 2021, J LIPID RES, V62, DOI 10.1016/j.jlr.2021.100060
   Rosenson RS, 2020, NEW ENGL J MED, V383, P2307, DOI 10.1056/NEJMoa2031049
   Ruscica M, 2020, PHARMACOL RES, V153, DOI 10.1016/j.phrs.2020.104653
   SCHAEFER JR, 1992, ARTERIOSCLER THROMB, V12, P843, DOI 10.1161/01.ATV.12.7.843
   Schaefer JR, 2000, ARTERIOSCL THROM VAS, V20, P1796, DOI 10.1161/01.ATV.20.7.1796
   Schmidt K, 2016, J LIPID RES, V57, P1339, DOI 10.1194/jlr.R067314
   Schoonjans K, 1996, J LIPID RES, V37, P907
   Sharifi M, 2017, CURR CARDIOL REP, V19, DOI 10.1007/s11886-017-0848-8
   Shimizugawa T, 2002, J BIOL CHEM, V277, P33742, DOI 10.1074/jbc.M203215200
   Shojaee-Moradie F, 2016, J CLIN ENDOCR METAB, V101, P4219, DOI 10.1210/jc.2016-2353
   Sokka T, 2008, CLIN EXP RHEUMATOL, V26, pS35, DOI 10.1161/CIRCULATIONAHA.109.192644
   Sriwijitkamol A, 2007, DIABETES, V56, P836, DOI 10.2337/db06-1119
   Staels B, 1998, CIRCULATION, V98, P2088, DOI 10.1161/01.CIR.98.19.2088
   Taskinen MR, 2021, DIABETES OBES METAB, V23, P1191, DOI 10.1111/dom.14328
   Taskinen MR, 2021, ARTERIOSCL THROM VAS, V41, P962, DOI 10.1161/ATVBAHA.120.315446
   Taskinen MR, 2020, J CLIN LIPIDOL, V14, P77, DOI 10.1016/j.jacl.2019.12.003
   Tchernof A, 2013, PHYSIOL REV, V93, P359, DOI 10.1152/physrev.00033.2011
   Thomas T, 2017, ARTERIOSCL THROM VAS, V37, P1770, DOI 10.1161/ATVBAHA.117.309549
   Thompson GR, 2021, J LIPID RES, V62, DOI 10.1194/jlr.TR120001001
   Thompson GR, 1996, J LIPID RES, V37, P439
   Tikka A, 2016, ENDOCRINE, V52, P187, DOI 10.1007/s12020-015-0838-9
   Tremblay AJ, 2004, J LIPID RES, V45, P866, DOI 10.1194/jlr.M300448-JLR200
   Tsimikas S, 2020, NEW ENGL J MED, V382, P244, DOI 10.1056/NEJMoa1905239
   Tsimikas S, 2018, J AM COLL CARDIOL, V71, P177, DOI 10.1016/j.jacc.2017.11.014
   Verges B, 2021, DIABETES CARE, V44, P1027, DOI 10.2337/dc20-1843
   Verges B, 2009, J LIPID RES, V50, P1209, DOI 10.1194/jlr.P800040-JLR200
   Villard Elise F, 2016, JACC Basic Transl Sci, V1, P419, DOI 10.1016/j.jacbts.2016.06.006
   Watts GF, 2021, HEART LUNG CIRC, V30, P324, DOI 10.1016/j.hlc.2020.09.943
   Watts GF, 2020, METABOLISM, V107, DOI 10.1016/j.metabol.2020.154221
   Watts GF, 2018, EUR HEART J, V39, P2577, DOI 10.1093/eurheartj/ehy122
   Watts GF, 2017, CIRCULATION, V135, P338, DOI 10.1161/CIRCULATIONAHA.116.025080
   Watts GF, 2000, J LIPID RES, V41, P481
   Watts GF, 2003, INT J OBESITY, V27, P862, DOI 10.1038/sj.ijo.0802287
   Watts GF, 2003, DIABETES, V52, P803, DOI 10.2337/diabetes.52.3.803
   Watts GF, 2003, OBES RES, V11, P152, DOI 10.1038/oby.2003.24
   Watts GF, 2001, CLIN SCI, V101, P683, DOI 10.1042/cs1010683
   WATTS GF, 1995, EUR J CLIN INVEST, V25, P559, DOI 10.1111/j.1365-2362.1995.tb01746.x
   Weir JM, 2013, J LIPID RES, V54, P2898, DOI 10.1194/jlr.P035808
   Whyte MB, 2020, AM J PHYSIOL-ENDOC M, V318, pE839, DOI 10.1152/ajpendo.00019.2020
   Wilson DP, 2019, J CLIN LIPIDOL, V13, P374, DOI 10.1016/j.jacl.2019.04.010
   Wong ATY, 2014, J CLIN ENDOCR METAB, V99, pE1427, DOI 10.1210/jc.2013-4037
   Wong ATY, 2014, J CLIN ENDOCR METAB, V99, pE122, DOI 10.1210/jc.2013-2477
   Wong ATY, 2013, CLIN SCI, V125, P45, DOI 10.1042/CS20120587
   Ying QD, 2021, CURR OPIN LIPIDOL, V32, P210, DOI 10.1097/MOL.0000000000000747
   Ying QD, 2021, FRONT PHYSIOL, V12, DOI 10.3389/fphys.2021.603910
   YOUNG SG, 1990, CIRCULATION, V82, P1574, DOI 10.1161/01.CIR.82.5.1574
NR 176
TC 4
Z9 4
U1 1
U2 7
PU W B SAUNDERS CO-ELSEVIER INC
PI PHILADELPHIA
PA 1600 JOHN F KENNEDY BOULEVARD, STE 1800, PHILADELPHIA, PA 19103-2899 USA
SN 0026-0495
EI 1532-8600
J9 METABOLISM
JI Metab.-Clin. Exp.
PD NOV
PY 2021
VL 124
AR 154887
DI 10.1016/j.metabol.2021.154887
EA SEP 2021
PG 13
WC Endocrinology & Metabolism
WE Science Citation Index Expanded (SCI-EXPANDED)
SC Endocrinology & Metabolism
GA WC1NS
UT WOS:000704031400002
PM 34508741
DA 2022-11-10
ER

PT J
AU Feng, M
   Darabi, M
   Tubeuf, E
   Canicio, A
   Lhomme, M
   Frisdal, E
   Lanfranchi-Lebreton, S
   Matheron, L
   Rached, F
   Ponnaiah, M
   Serrano, CV
   Santos, RD
   Brites, F
   Bolbach, G
   Gautier, E
   Huby, T
   Carrie, A
   Bruckert, E
   Guerin, M
   Couvert, P
   Giral, P
   Lesnik, P
   Le Goff, W
   Guillas, I
   Kontush, A
AF Feng, Ma
   Darabi, Maryam
   Tubeuf, Emilie
   Canicio, Aurelie
   Lhomme, Marie
   Frisdal, Eric
   Lanfranchi-Lebreton, Sandrine
   Matheron, Lucrece
   Rached, Fabiana
   Ponnaiah, Maharajah
   Serrano Jr, Carlos, V
   Santos, Raul D.
   Brites, Fernando
   Bolbach, Gerard
   Gautier, Emmanuel
   Huby, Thierry
   Carrie, Alain
   Bruckert, Eric
   Guerin, Maryse
   Couvert, Philippe
   Giral, Philippe
   Lesnik, Philippe
   Le Goff, Wilfried
   Guillas, Isabelle
   Kontush, Anatol
TI Free cholesterol transfer to high-density lipoprotein (HDL) upon
   triglyceride lipolysis underlies the U-shape relationship between
   HDL-cholesterol and cardiovascular disease
SO EUROPEAN JOURNAL OF PREVENTIVE CARDIOLOGY
LA English
DT Article
DE Lipoprotein lipase; atherosclerosis; postprandial lipid metabolism;
   apolipoproteins; chylomicrons; HDL function; HDL metabolism; LCAT;
   lipoprotein metabolism; CETP
ID ESTER TRANSFER PROTEIN; CAUSE-SPECIFIC MORTALITY; APOLIPOPROTEIN-A-I;
   INHIBITION; METABOLISM; PARTICLES; RELEVANCE; TRANSPORT; REMNANTS;
   EFFLUX
AB Background Low concentrations of high-density lipoprotein cholesterol (HDL-C) represent a well-established cardiovascular risk factor. Paradoxically, extremely high HDL-C levels are equally associated with elevated cardiovascular risk, resulting in the U-shape relationship of HDL-C with cardiovascular disease. Mechanisms underlying this association are presently unknown. We hypothesised that the capacity of high-density lipoprotein (HDL) to acquire free cholesterol upon triglyceride-rich lipoprotein (TGRL) lipolysis by lipoprotein lipase underlies the non-linear relationship between HDL-C and cardiovascular risk. Methods To assess our hypothesis, we developed a novel assay to evaluate the capacity of HDL to acquire free cholesterol (as fluorescent TopFluor (R) cholesterol) from TGRL upon in vitro lipolysis by lipoprotein lipase. Results When the assay was applied to several populations markedly differing in plasma HDL-C levels, transfer of free cholesterol was significantly decreased in low HDL-C patients with acute myocardial infarction (-45%) and type 2 diabetes (-25%), and in subjects with extremely high HDL-C of >2.59 mmol/L (>100 mg/dL) (-20%) versus healthy normolipidaemic controls. When these data were combined and plotted against HDL-C concentrations, an inverse U-shape relationship was observed. Consistent with these findings, animal studies revealed that the capacity of HDL to acquire cholesterol upon lipolysis was reduced in low HDL-C apolipoprotein A-I knock-out mice and was negatively correlated with aortic accumulation of [H-3]-cholesterol after oral gavage, attesting this functional characteristic as a negative metric of postprandial atherosclerosis. Conclusions Free cholesterol transfer to HDL upon TGRL lipolysis may underlie the U-shape relationship between HDL-C and cardiovascular disease, linking HDL-C to triglyceride metabolism and atherosclerosis.
C1 [Feng, Ma; Darabi, Maryam; Tubeuf, Emilie; Canicio, Aurelie; Frisdal, Eric; Rached, Fabiana; Gautier, Emmanuel; Huby, Thierry; Carrie, Alain; Bruckert, Eric; Guerin, Maryse; Couvert, Philippe; Giral, Philippe; Lesnik, Philippe; Le Goff, Wilfried; Guillas, Isabelle; Kontush, Anatol] Univ Paris 06, Natl Inst Hlth & Med Res INSERM, UMR S 1166, Paris, France.
   [Feng, Ma; Darabi, Maryam; Tubeuf, Emilie; Canicio, Aurelie; Frisdal, Eric; Lanfranchi-Lebreton, Sandrine; Matheron, Lucrece; Rached, Fabiana; Bolbach, Gerard; Gautier, Emmanuel; Huby, Thierry; Carrie, Alain; Bruckert, Eric; Guerin, Maryse; Couvert, Philippe; Giral, Philippe; Lesnik, Philippe; Le Goff, Wilfried; Guillas, Isabelle; Kontush, Anatol] Sorbonne Univ, Paris, France.
   [Darabi, Maryam; Canicio, Aurelie; Lhomme, Marie; Ponnaiah, Maharajah; Bruckert, Eric; Giral, Philippe] ICAN, Paris, France.
   [Rached, Fabiana; Serrano Jr, Carlos, V; Santos, Raul D.; Brites, Fernando] Univ Sao Paulo, Heart Inst InCor, Sao Paulo, SP, Brazil.
   [Brites, Fernando] Univ Buenos Aires, INFIBIOC, Dept Clin Biochem, Lab Lipids & Atherosclerosis,CONICET, Buenos Aires, DF, Argentina.
   [Bruckert, Eric; Giral, Philippe] Grp Hosp Pitie Salpetriere, AP HP, Paris, France.
RP Kontush, A (corresponding author), Sorbonne Univ, Fac Med Pitie Salpetriere, INSERM Res Unit 1166, ICAN, 91 Bd Hop, F-75013 Paris, France.
EM anatol.kontush@sorbonne-universite.fr
RI HUBY, Thierry/N-4820-2019; Ponnaiah/D-6142-2018; Le Goff,
   Wilfried/N-7593-2019; Lesnik, Philippe/AAD-7393-2020; Gautier, Emmanuel
   L./E-2259-2017; Santos, Raul/A-1170-2010; Le Goff, Wilfried/N-6326-2017;
   Guerin, Maryse/N-5794-2017
OI HUBY, Thierry/0000-0001-6634-551X; Ponnaiah/0000-0001-7761-4228; Le
   Goff, Wilfried/0000-0002-7611-9644; Lesnik,
   Philippe/0000-0002-6909-7715; Gautier, Emmanuel L./0000-0003-2976-7566;
   Santos, Raul/0000-0002-9860-6582; Le Goff, Wilfried/0000-0002-7611-9644;
   lebreton, Sandrine/0000-0003-4772-9467; GUERIN,
   Maryse/0000-0003-0150-1360; Guillas, Isabelle/0000-0002-6073-0529;
   LHOMME, MARIE/0000-0002-6335-4506; Couvert, Philippe/0000-0002-7607-2057
FU National Institute for Health and Medical Research (INSERM; Paris,
   France); University of Pierre and Marie Curie (UPMC; Paris, France);
   ICAN (Paris, France); China Scholarship Council (CSC, China); CAPES
   (Brazil); FAPESP (Brazil); CONICET (Buenos Aires, Argentina); University
   of Buenos Aires [UBACyT CB23]; Craveri Foundation; CONICET [PIP 516]
FX LThe author(s) disclosed receipt of the following financial support for
   the research, authorship, and/or publication of this article: these
   studies were supported by National Institute for Health and Medical
   Research (INSERM; Paris, France). We gratefully acknowledge further
   support from the University of Pierre and Marie Curie (UPMC; Paris,
   France), ICAN (Paris, France), China Scholarship Council (CSC, China),
   CAPES (Brazil), FAPESP (Brazil) and a collaborative grant from CONICET
   (Buenos Aires, Argentina), University of Buenos Aires (UBACyT CB23),
   Craveri Foundation and CONICET (PIP 516).
CR Allard-Ratick MP, 2021, EUR J PREV CARDIOL, V28, P166, DOI 10.1177/2047487319848214
   Asztalos BF, 2004, J LIPID RES, V45, P448, DOI 10.1194/jlr.M300198-JLR200
   Bhatt A, 2016, CURR ATHEROSCLER REP, V18, DOI 10.1007/s11883-015-0554-1
   BISGAIER CL, 1993, J LIPID RES, V34, P1625
   BISGAIER CL, 1983, ANNU REV PHYSIOL, V45, P625, DOI 10.1146/annurev.ph.45.030183.003205
   Camont L, 2013, ARTERIOSCL THROM VAS, V33, P2715, DOI 10.1161/ATVBAHA.113.301468
   Chapman MJ, 2010, EUR HEART J, V31, P149, DOI 10.1093/eurheartj/ehp399
   CHUNG BH, 1994, ARTERIOSCLER THROMB, V14, P622, DOI 10.1161/01.ATV.14.4.622
   Chung BH, 2000, J LIPID RES, V41, P285
   Hirata A, 2016, J ATHEROSCLER THROMB, V23, P800, DOI 10.5551/jat.33449
   Huang R, 2011, NAT STRUCT MOL BIOL, V18, P416, DOI 10.1038/nsmb.2028
   Keene D, 2014, BMJ-BRIT MED J, V349, DOI 10.1136/bmj.g4379
   Ko DT, 2016, J AM COLL CARDIOL, V68, P2073, DOI 10.1016/j.jacc.2016.08.038
   Kontush A, 2004, ARTERIOSCL THROM VAS, V24, P526, DOI 10.1161/01.ATV.0000118276.87061.00
   Kontush A, 2012, HIGH DENSITY LIPOPRO, P648
   Kosek AB, 1999, BIOCHEM BIOPH RES CO, V258, P548, DOI 10.1006/bbrc.1999.0690
   Luscher TF, 2014, CIRC RES, V114, P171, DOI 10.1161/CIRCRESAHA.114.300935
   Madsen CM, 2017, EUR HEART J, V38, P2478, DOI 10.1093/eurheartj/ehx163
   MAGILL P, 1982, EUR J CLIN INVEST, V12, P113, DOI 10.1111/j.1365-2362.1982.tb00947.x
   NIKKILA EA, 1987, AM HEART J, V113, P543, DOI 10.1016/0002-8703(87)90629-6
   Nordestgaard BG, 2014, LANCET, V384, P626, DOI 10.1016/S0140-6736(14)61177-6
   Paromov VM, 2003, J BIOL CHEM, V278, P40859, DOI 10.1074/jbc.M306580200
   Pownall HJ, 2006, CURR OPIN LIPIDOL, V17, P209, DOI 10.1097/01.mol.0000226110.66942.e8
   Rader DJ, 2012, NAT MED, V18, P1344, DOI 10.1038/nm.2937
   Richart AL, 2018, EUR J PREV CARDIOL, V25, P273, DOI 10.1177/2047487317748217
   Ros E, 2000, ATHEROSCLEROSIS, V151, P357, DOI 10.1016/S0021-9150(00)00456-1
   Rosenson RS, 2014, J AM COLL CARDIOL, V64, P2525, DOI 10.1016/j.jacc.2014.09.042
   Rosenson RS, 2012, CIRCULATION, V125, P1905, DOI 10.1161/CIRCULATIONAHA.111.066589
   Rutledge JC, 2000, CIRC RES, V86, P768, DOI 10.1161/01.RES.86.7.768
   Sakurai T, 2018, ANN CLIN BIOCHEM, V55, P414, DOI 10.1177/0004563217733285
   SCHAEFER EJ, 1982, J LIPID RES, V23, P1259
   Schwartz CC, 2004, J LIPID RES, V45, P1594, DOI 10.1194/jlr.M300511-JLR200
   Vaisar T, 2007, J CLIN INVEST, V117, P746, DOI 10.1172/JCI26206
NR 33
TC 34
Z9 35
U1 1
U2 14
PU OXFORD UNIV PRESS
PI OXFORD
PA GREAT CLARENDON ST, OXFORD OX2 6DP, ENGLAND
SN 2047-4873
EI 2047-4881
J9 EUR J PREV CARDIOL
JI Eur. J. Prev. Cardiol.
PD OCT
PY 2020
VL 27
IS 15
BP 1606
EP 1616
AR UNSP 2047487319894114
DI 10.1177/2047487319894114
EA DEC 2019
PG 11
WC Cardiac & Cardiovascular Systems
WE Science Citation Index Expanded (SCI-EXPANDED)
SC Cardiovascular System & Cardiology
GA OC6EO
UT WOS:000502690200001
PM 31840535
OA Green Submitted, Green Published
DA 2022-11-10
ER

PT J
AU Guru, SK
   Li, Y
   Savinova, OV
   Zhang, YH
AF Guru, Satvinder K.
   Li, Ying
   Savinova, Olga, V
   Zhang, Youhua
TI Long-term consumption of artificial sweeteners does not affect
   cardiovascular health and survival in rats
SO PEERJ
LA English
DT Article
DE Artificial sweeteners; Blood pressure; Arterial stiffness; Cardiac
   function; Electrophysiology; Atrial fibrillation; Survival
ID ATRIAL-FIBRILLATION INDUCIBILITY; RANDOMIZED CONTROLLED-TRIALS;
   CORONARY-HEART-DISEASE; LOW-CALORIE SWEETENERS; NONNUTRITIVE SWEETENERS;
   BODY-WEIGHT; ASPARTAME; BEVERAGES; ADULTS; SUGAR
AB Background. Recent epidemiological cohort studies have suggested that consumption of artificial sweeteners (AS) is associated with adverse cardiovascular events and mortality. However, these population association studies cannot establish a causal relationship. In this study we investigated the effect of long-term (1-year) consumption of AS (Equal and Splenda, two commonly used AS) on cardiovascular health and survival in rats.
   Methods. Adult Sprague-Dawley rats (both sexes, 4-5 months old) were randomized into the following 3 groups: control (n = 21), AS Equal (n = 21) and Splenda (n = 18). In the AS groups, Equal or Splenda was added to the drinking water (2-packets/250 ml), while drinking water alone was used in the control rats. The treatment was administered for 12 months. Cardiovascular function and survival were monitored in all animals.
   Results. It was found that rats in the AS groups consistently consumed more sweetened water than those in the control group. AS did not affect body weight, non-fasting blood cholesterol, triglycerides, blood pressure or pulse wave velocity. There were no significant differences in left ventricular wall thicknesses, chamber dimension, cardiac function or survival. AS did not affect heart rate or atrial effective refractory period. However, rats in both Equal and Splenda groups had prolonged PR intervals (63 +/- 5ms in Equal, 68 +/- 6 ms in Splenda, vs 56 +/- 8 ms in control, p < 0.05) and a tendency of increased atrial fibrillation inducibility.
   Conclusion. Long-term consumption of AS does not affect cardiovascular structure, function or survival but may cause some electrophysiological abnormalities with prolonged PR intervals and a tendency of increased atrial fibrillation inducibility in rats.
C1 [Guru, Satvinder K.; Li, Ying; Savinova, Olga, V; Zhang, Youhua] New York Inst Technol, Dept Biomed Sci, Coll Osteopath Med, Old Westbury, NY 11568 USA.
RP Zhang, YH (corresponding author), New York Inst Technol, Dept Biomed Sci, Coll Osteopath Med, Old Westbury, NY 11568 USA.
EM yzhang49@nyit.edu
CR Abou-Donia MB, 2008, J TOXICOL ENV HEAL A, V71, P1415, DOI 10.1080/15287390802328630
   Azad MB, 2017, CAN MED ASSOC J, V189, pE929, DOI 10.1503/cmaj.161390
   Chazelas E, 2020, J AM COLL CARDIOL, V76, P2175, DOI 10.1016/j.jacc.2020.08.075
   Choudhary AK, 2018, CURR DIABETES REV, V14, P350, DOI 10.2174/1573399813666170601093336
   Dalenberg JR, 2020, CELL METAB, V31, P493, DOI 10.1016/j.cmet.2020.01.014
   de Koning L, 2012, CIRCULATION, V125, P1735, DOI 10.1161/CIRCULATIONAHA.111.067017
   Delfiner MS, 2018, J CARD FAIL, V24, P460, DOI 10.1016/j.cardfail.2018.05.008
   Di Lascio N, 2017, JOVE-J VIS EXP, DOI 10.3791/54362
   Drewnowski A, 2014, AM J CLIN NUTR, V100, P901, DOI 10.3945/ajcn.114.089458
   Duggan EW, 2017, ANESTHESIOLOGY, V126, P547, DOI 10.1097/ALN.0000000000001515
   FREY GH, 1976, J TOXICOL ENV HEALTH, V2, P401, DOI 10.1080/15287397609529442
   Gardener H, 2019, STROKE, V50, P549, DOI 10.1161/STROKEAHA.119.024456
   Gardener H, 2012, J GEN INTERN MED, V27, P1120, DOI 10.1007/s11606-011-1968-2
   Gardner C, 2012, CIRCULATION, V126, P509, DOI 10.1161/CIR.0b013e31825c42ee
   Higgins KA, 2019, AM J CLIN NUTR, V109, P1288, DOI 10.1093/ajcn/nqy381
   Hu FB, 2010, PHYSIOL BEHAV, V100, P47, DOI 10.1016/j.physbeh.2010.01.036
   January CT, 2019, J AM COLL CARDIOL, V74, P104, DOI 10.1016/j.jacc.2019.01.011
   KIRITSY PJ, 1986, J NEURAL TRANSM, V66, P121, DOI 10.1007/BF01260907
   KNOPP RH, 1976, J TOXICOL ENV HEALTH, V2, P417, DOI 10.1080/15287397609529443
   Malik VS, 2019, CIRCULATION, V139, P2113, DOI 10.1161/CIRCULATIONAHA.118.037401
   Mallikarjun S, 2015, ARCH ENVIRON OCCUP H, V70, P133, DOI 10.1080/19338244.2013.828674
   Marshall AT, 2017, PLOS ONE, V12, DOI 10.1371/journal.pone.0180907
   Miller PE, 2014, AM J CLIN NUTR, V100, P765, DOI 10.3945/ajcn.113.082826
   Mossavar-Rahmani Y, 2019, STROKE, V50, P555, DOI 10.1161/STROKEAHA.118.023100
   Nichol AD, 2018, EUR J CLIN NUTR, V72, P796, DOI 10.1038/s41430-018-0170-6
   Pang MD, 2021, FRONT NUTR, V7, DOI 10.3389/fnut.2020.598340
   Pase MP, 2017, STROKE, V48, P1139, DOI 10.1161/STROKEAHA.116.016027
   Pepino MY, 2013, DIABETES CARE, V36, P2530, DOI 10.2337/dc12-2221
   Rawshani A, 2018, LANCET, V392, P477, DOI 10.1016/S0140-6736(18)31506-X
   Risdon S, 2020, NUTR METAB CARDIOVAS, V30, P843, DOI 10.1016/j.numecd.2020.01.014
   Sclafani A, 2010, CHEM SENSES, V35, P433, DOI 10.1093/chemse/bjq033
   Toews I, 2019, BMJ-BRIT MED J, V364, DOI 10.1136/bmj.k4718
   US Food and Drug Administration (FDA), 2022, ADD INF HIGH INT SWE
   Wikipedia, DIET DRINK AM ART SW
   Zhang YH, 2014, J CARD FAIL, V20, P1012, DOI 10.1016/j.cardfail.2014.10.003
   Zhang YH, 2013, CIRC-ARRHYTHMIA ELEC, V6, P952, DOI 10.1161/CIRCEP.113.000502
NR 36
TC 0
Z9 0
U1 2
U2 6
PU PEERJ INC
PI LONDON
PA 341-345 OLD ST, THIRD FLR, LONDON, EC1V 9LL, ENGLAND
SN 2167-8359
J9 PEERJ
JI PeerJ
PD MAR 9
PY 2022
VL 10
AR e13071
DI 10.7717/peerj.13071
PG 17
WC Multidisciplinary Sciences
WE Science Citation Index Expanded (SCI-EXPANDED)
SC Science & Technology - Other Topics
GA ZW0UG
UT WOS:000770936000002
PM 35287353
OA gold, Green Published
DA 2022-11-10
ER

PT J
AU Tan, SY
   Peh, EWY
   Marangoni, AG
   Henry, CJ
AF Tan, Sze-Yen
   Peh, Elaine Wan-Yi
   Marangoni, Alejandro G.
   Henry, Christiani Jeyakumar
TI Effects of liquid oil vs. oleogel co-ingested with a carbohydrate-rich
   meal on human blood triglycerides, glucose, insulin and appetite
SO FOOD & FUNCTION
LA English
DT Article
ID CORONARY-HEART-DISEASE; DIETARY-FAT; LDL CHOLESTEROL; GLYCEMIC INDEX;
   RISK; FOOD; RESPONSES; SENSATIONS; LIPIDS; ACIDS
AB We examined the differences in how coconut oil in a liquid or oleogel form affects blood triglycerides, glucose, insulin, and appetite when co-ingested with a carbohydrate-rich meal. This was a randomised, controlled, crossover study where eligible participants attended a screening visit where baseline demographics were measured. On test days, participants arrived at the laboratory after an overnight fast of 10 hours. Upon arrival, cannulation of the antecubital vein was performed and fasting capillary blood glucose, plasma insulin and triglyceride levels, and appetite sensations were measured. Following that, orange juice and rice porridge alone (control), or with 22.25 g of coconut oil (CO) or 25 g of coconut oleogel (CG) (22.25 g coconut oil + 2.75 g ethylcellulose to form an oleogel) was consumed. Subsequently, capillary blood glucose and plasma insulin and triglyceride levels were measured at fixed intervals for 6 hours. Appetite sensations were also measured using visual analog scales every 30 minutes. Sixteen healthy young adult males completed the study (age = 27 +/- 6 years, weight = 65.5 +/- 5.5 kg, BMI = 21.9 +/- 1.7 kg m(-2)). After test meals, glucose, insulin, triglycerides and appetite sensations changed significantly (time effects, p < 0.001). Significant time x treatment effects were found only in postprandial glucose (p = 0.015) and triglyceride (p = 0.001) changes. CO reduced the peak of the glucose response, and increased the incremental area under the curve for postprandial triglycerides. CG produced outcomes comparable to those of the control treatment. Appetite sensations did not differ between all treatments. The gelling of coconut oil with ethylcellulose into an oleogel form reversed its effects on postprandial glucose and triglycerides.
C1 [Tan, Sze-Yen; Peh, Elaine Wan-Yi; Henry, Christiani Jeyakumar] ASTAR, SICS, CNRC, Singapore, Singapore.
   [Marangoni, Alejandro G.] Univ Guelph, Dept Food Sci, Guelph, ON, Canada.
   [Henry, Christiani Jeyakumar] Natl Univ Singapore, Yong Loo Lin Sch Med, Dept Biochem, Singapore, Singapore.
RP Henry, CJ (corresponding author), ASTAR, SICS, CNRC, Singapore, Singapore.; Henry, CJ (corresponding author), Natl Univ Singapore, Yong Loo Lin Sch Med, Dept Biochem, Singapore, Singapore.
EM Jeya_Henry@sics.a-star.edu.sg
RI Henry, Christiani Jeyakumar/AHB-2632-2022; Tan, Sze Yen/H-5796-2019
OI Henry, Christiani Jeyakumar/0000-0002-1602-0140; Tan, Sze
   Yen/0000-0002-9607-202X; Peh, Elaine/0000-0001-9273-210X
FU Agency for Science, Technology and Research (A*STAR)
FX This study was funded by the Agency for Science, Technology and Research
   (A*STAR). The coconut oil and oleogel used in this study was kindly
   prepared and provided by Professor Alejandro Marangoni from the
   University of Guelph, Canada. We would also like to acknowledge
   assistance from Susanna Lim, Joseph Lim and Kevin Tan.
CR [Anonymous], 1998, FAO Food Nutr Pap, V66, P1
   Berneis KK, 2002, J LIPID RES, V43, P1363, DOI 10.1194/jlr.R200004-JLR200
   Brouns F, 2005, NUTR RES REV, V18, P145, DOI 10.1079/NRR2005100
   Ceriello A, 2005, DIABETES, V54, P1, DOI 10.2337/diabetes.54.1.1
   Co ED, 2012, J AM OIL CHEM SOC, V89, P749, DOI 10.1007/s11746-012-2049-3
   COTTON JR, 1994, J HUM NUTR DIET, V7, P11, DOI 10.1111/j.1365-277X.1994.tb00402.x
   Craig CL, 2003, MED SCI SPORT EXER, V35, P1381, DOI 10.1249/01.MSS.0000078924.61453.FB
   Davidovich-Pinhas M, 2015, CARBOHYD POLYM, V117, P869, DOI 10.1016/j.carbpol.2014.10.035
   Davidovich-Pinhas M, 2014, CELLULOSE, V21, P3243, DOI 10.1007/s10570-014-0377-1
   de Graaf C, 2012, PHYSIOL BEHAV, V107, P496, DOI 10.1016/j.physbeh.2012.05.008
   Dhillon J, 2016, FOOD QUAL PREFER, V48, P368, DOI 10.1016/j.foodqual.2015.03.009
   Feinle C, 2001, GASTROENTEROLOGY, V120, P1100, DOI 10.1053/gast.2001.23232
   Flint A, 2000, INT J OBESITY, V24, P38, DOI 10.1038/sj.ijo.0801083
   Gentilcore D, 2006, J CLIN ENDOCR METAB, V91, P2062, DOI 10.1210/jc.2005-2644
   Ginsberg HN, 1998, ARTERIOSCL THROM VAS, V18, P441, DOI 10.1161/01.ATV.18.3.441
   Grundy MML, 2015, AM J CLIN NUTR, V101, P25, DOI 10.3945/ajcn.114.088328
   Guasch-Ferre M, 2015, AM J CLIN NUTR, V102, P1563, DOI 10.3945/ajcn.115.116046
   Hanefeld M, 1999, ATHEROSCLEROSIS, V144, P229, DOI 10.1016/S0021-9150(99)00059-3
   Howard BV, 2000, ARTERIOSCL THROM VAS, V20, P830, DOI 10.1161/01.ATV.20.3.830
   Hveem K, 1996, GUT, V38, P816, DOI 10.1136/gut.38.6.816
   KATAN MB, 1994, AM J CLIN NUTR, V60, p1017S, DOI 10.1093/ajcn/60.6.1017S
   Laredo T, 2011, SOFT MATTER, V7, P2734, DOI 10.1039/c0sm00885k
   Lau E, 2016, BRIT J NUTR, V115, P2122, DOI 10.1017/S0007114516001458
   Lawton GL, 2000, BRIT J NUTR, V83, P473
   Li YP, 2015, J AM COLL CARDIOL, V66, P1538, DOI 10.1016/j.jacc.2015.07.055
   Maljaars PWJ, 2008, INT J OBESITY, V32, P1633, DOI 10.1038/ijo.2008.166
   Maljaars PWJ, 2008, PHYSIOL BEHAV, V95, P271, DOI 10.1016/j.physbeh.2008.07.018
   MANNINEN V, 1992, CIRCULATION, V85, P37, DOI 10.1161/01.CIR.85.1.37
   Marangoni AG, 2007, SOFT MATTER, V3, P183, DOI 10.1039/b611985a
   Moghaddam E, 2006, J NUTR, V136, P2506, DOI 10.1093/jn/136.10.2506
   Normand S, 2001, BRIT J NUTR, V86, P3, DOI 10.1079/BJN2001359
   O'Donovan D, 2004, DIABETOLOGIA, V47, P2208, DOI 10.1007/s00125-004-1591-4
   O'Sullivan C., 2016, THESIS
   O'Sullivan CM, 2016, TRENDS FOOD SCI TECH, V57, P59, DOI 10.1016/j.tifs.2016.08.018
   Rush JWE, 2009, FOOD RES INT, V42, P1034, DOI 10.1016/j.foodres.2009.04.013
   SPADY DK, 1985, P NATL ACAD SCI USA, V82, P4526, DOI 10.1073/pnas.82.13.4526
   Stortz T. A., 2012, Lipid Technology, V24, P151, DOI 10.1002/lite.201200205
   WOLEVER TMS, 1986, AM J CLIN NUTR, V43, P167, DOI 10.1093/ajcn/43.1.167
   Woodend DM, 2001, APPETITE, V37, P185, DOI 10.1006/appe.2001.0425
   Xiao C, 2006, DIABETOLOGIA, V49, P1371, DOI 10.1007/s00125-006-0211-x
   Zetzl A. K., 2014, Food Structure, V2, P27
   Zetzl AK, 2012, FOOD FUNCT, V3, P327, DOI 10.1039/c2fo10202a
   Zijlstra N, 2009, AM J CLIN NUTR, V90, P269, DOI 10.3945/ajcn.2009.27694
NR 43
TC 36
Z9 37
U1 3
U2 32
PU ROYAL SOC CHEMISTRY
PI CAMBRIDGE
PA THOMAS GRAHAM HOUSE, SCIENCE PARK, MILTON RD, CAMBRIDGE CB4 0WF, CAMBS,
   ENGLAND
SN 2042-6496
EI 2042-650X
J9 FOOD FUNCT
JI Food Funct.
PD JAN 1
PY 2017
VL 8
IS 1
BP 241
EP 249
DI 10.1039/c6fo01274d
PG 9
WC Biochemistry & Molecular Biology; Food Science & Technology
WE Science Citation Index Expanded (SCI-EXPANDED)
SC Biochemistry & Molecular Biology; Food Science & Technology
GA EM5WT
UT WOS:000395385200020
PM 27966722
OA hybrid, Green Submitted
DA 2022-11-10
ER

PT J
AU Grassby, T
   Mandalari, G
   Grundy, MML
   Edwards, CH
   Bisignano, C
   Trombetta, D
   Smeriglio, A
   Chessa, S
   Ray, S
   Sanderson, J
   Berry, SE
   Ellis, PR
   Waldron, KW
AF Grassby, Terri
   Mandalari, Giuseppina
   Grundy, Myriam M. -L.
   Edwards, Cathrina H.
   Bisignano, Carlo
   Trombetta, Domenico
   Smeriglio, Antonella
   Chessa, Simona
   Ray, Shuvra
   Sanderson, Jeremy
   Berry, Sarah E.
   Ellis, Peter R.
   Waldron, Keith W.
TI In vitro and in vivo modeling of lipid bioaccessibility and digestion
   from almond muffins: The importance of the cell-wall barrier mechanism
SO JOURNAL OF FUNCTIONAL FOODS
LA English
DT Article
DE Almonds; Bioaccessibility; Ileostomy; In vitro digestion; Particle size
ID GUT HORMONE RESPONSES; NONFASTING TRIGLYCERIDES; SEEDS; FOOD;
   MANIPULATION; ILEOSTOMY; STARCH; WOMEN; RISK; ENCAPSULATION
AB This study compares in vitro and in vivo models of lipid digestion from almond particles within a complex food matrix (muffins) investigating whether the cell-wall barrier regulates the bioaccessibility of nutrients within this matrix. Muffins containing small (AF) or large (AP) particles of almond were digested in triplicate using an in vitro dynamic gastric model (DGM, 1 h) followed by a static duodenal digestion (8 h). AF muffins had 97.1 1.7% of their lipid digested, whereas AP muffins had 57.6 1.1% digested. In vivo digestion of these muffins by an ileostomy volunteer (0-10 h) gave similar results with 96.5% and 56.5% lipid digested, respectively. The AF muffins produced a higher postprandial triacylglycerol iAUC response (by 61%) than the AP muffins. Microstructural analysis showed that some lipid remained encapsulated within the plant tissue throughout digestion. The cell-wall barrier mechanism is the main factor in regulating lipid bioaccessibility from almond particles. (C) 2017 The Authors. Published by Elsevier Ltd.
C1 [Grassby, Terri; Grundy, Myriam M. -L.; Edwards, Cathrina H.; Ellis, Peter R.] Kings Coll London, Diabet & Nutr Sci Div, Biopolymers Grp, Franklin Wilkins Bldg,150 Stamford St, London SE1 9NH, England.
   [Mandalari, Giuseppina; Grundy, Myriam M. -L.; Edwards, Cathrina H.; Chessa, Simona; Waldron, Keith W.] Quadram Inst Biosci, Norwich Res Pk, Norwich NR4 7UA, Norfolk, England.
   [Trombetta, Domenico; Smeriglio, Antonella] Univ Messina, Dept Chem Biol Pharmaceut & Environm Sci, Viale SS Annunziata, I-98168 Messina, Italy.
   [Bisignano, Carlo] Univ Messina, Dept Biomed Dent Morphol & Funct Images Sci, Via C Valeria, I-98125 Messina, Italy.
   [Ray, Shuvra; Sanderson, Jeremy] Guys & St Thomas NHS Fdn Trust, Dept Gastroenterol, London SE1 9RT, England.
   [Grassby, Terri] Univ Surrey, Sch Biosci & Med, Fac Hlth & Med Sci, Guildford GU2 7XH, Surrey, England.
   [Chessa, Simona] Norwich Res Pk Innovat Ctr, Iceni Diagnost, Norwich NR4 7GJ, Norfolk, England.
RP Waldron, KW (corresponding author), Quadram Inst Biosci, Norwich Res Pk, Norwich NR4 7UA, Norfolk, England.
EM T.grassby@surrey.ac.uk; Myriam.grundy@quadram.ac.uk;
   Cathrina.edwards@quadram.ac.uk; Simona.Chessa@icenidiagnostics.com;
   peter.r.ellis@kcl.ac.uk; keith.waldron@quadram.ac.uk
RI Grundy, Myriam/Q-5895-2019; Smeriglio, Antonella/K-4003-2018; Trombetta,
   Domenico/AAC-7758-2022
OI Grundy, Myriam/0000-0001-7162-656X; Smeriglio,
   Antonella/0000-0002-9756-304X; Trombetta, Domenico/0000-0003-4358-5224;
   Berry, Sarah/0000-0002-5819-5109; Waldron, Keith/0000-0001-7461-6703
FU Biotechnology and Biological Sciences Research Council (BBSRC)
   [BB/H004866/1, BB/H004874/1, BB/H531994/1]; University of Messina;
   BBSRC-CASE award; Premier Foods; Biotechnology and Biological Sciences
   Research Council [BBS/E/F/00044476, BB/H004874/1] Funding Source:
   researchfish; BBSRC [BB/L025272/1, BB/H004866/1, BB/H004874/1,
   BBS/E/F/00044476] Funding Source: UKRI
FX This research was funded by the Biotechnology and Biological Sciences
   Research Council (BBSRC, Grant Nos. BB/H004866/1, BB/H004874/1 and
   BB/H531994/1) and the University of Messina. CE was in receipt of a
   BBSRC-CASE award with Premier Foods as an industrial partner. We
   gratefully acknowledge Hughson Nut Inc (CA, US) for providing the
   almonds. The sponsors were not involved in any way with the research or
   its publication.
CR Association of Official Analytical Chemists, 1995, OFFICIAL METHODS ANA
   Bansal S, 2007, JAMA-J AM MED ASSOC, V298, P309, DOI 10.1001/jama.298.3.309
   Berry S, 2009, ANN NUTR METAB, V55, P584
   Berry SEE, 2008, AM J CLIN NUTR, V88, P922, DOI 10.1093/ajcn/88.4.922
   Booijink CCGM, 2010, ENVIRON MICROBIOL, V12, P3213, DOI 10.1111/j.1462-2920.2010.02294.x
   Burton-Freeman B, 2004, AM J CLIN NUTR, V80, P1207, DOI 10.1093/ajcn/80.5.1207
   Cassady BA, 2009, AM J CLIN NUTR, V89, P794, DOI 10.3945/ajcn.2008.26669
   Champ M, 2003, NUTR RES REV, V16, P143, DOI 10.1079/NRR200364
   Edwards CH, 2015, AM J CLIN NUTR, V102, P791, DOI 10.3945/ajcn.114.106203
   Ellis PR, 2004, AM J CLIN NUTR, V80, P604
   Estruch R, 2013, NEW ENGL J MED, V368, P1279, DOI 10.1056/NEJMoa1200303
   Filippou A, 2014, EUR J CLIN NUTR, V68, P549, DOI 10.1038/ejcn.2014.49
   Flores-Mateo G, 2013, AM J CLIN NUTR, V97, P1346, DOI 10.3945/ajcn.111.031484
   Food Standards Agency, 2002, MCCANCE WIDD COMP FO
   Grassby T, 2014, FOOD FUNCT, V5, P3096, DOI 10.1039/c4fo00659c
   Grundy MML, 2016, FOOD FUNCT, V7, P69, DOI [10.1039/c5fo00758e, 10.1039/C5FO00758E]
   Grundy MML, 2015, FOOD CHEM, V185, P405, DOI 10.1016/j.foodchem.2015.04.013
   Grundy MML, 2015, AM J CLIN NUTR, V101, P25, DOI 10.3945/ajcn.114.088328
   Lindman AS, 2010, EUR J EPIDEMIOL, V25, P789, DOI 10.1007/s10654-010-9501-1
   Mandalari G, 2008, J AGR FOOD CHEM, V56, P3409, DOI 10.1021/jf073393v
   Mandalari G, 2014, BRIT J NUTR, V112, P1521, DOI 10.1017/S0007114514002414
   Mandalari G, 2013, NUTRITION, V29, P338, DOI 10.1016/j.nut.2012.08.004
   Minekus M, 2014, FOOD FUNCT, V5, P1113, DOI 10.1039/c3fo60702j
   Nordestgaard BG, 2007, JAMA-J AM MED ASSOC, V298, P299, DOI 10.1001/jama.298.3.299
   Novotny JA, 2012, AM J CLIN NUTR, V96, P296, DOI 10.3945/ajcn.112.035782
   Pitino L, 2010, FOOD MICROBIOL, V27, P1121, DOI 10.1016/j.fm.2010.07.019
   Robertson MD, 2000, DIGEST DIS SCI, V45, P1285, DOI 10.1023/A:1005587516233
   Sanguansri L, 2013, FOOD FUNCT, V4, P74, DOI 10.1039/c2fo30133d
   Singh J, 2010, TRENDS FOOD SCI TECH, V21, P168, DOI 10.1016/j.tifs.2009.12.001
   THUENEMANN EC, 2015, IMPACT FOOD BIOACTIV, P47, DOI DOI 10.1007/978-3-319-16104-4_6
NR 30
TC 22
Z9 22
U1 5
U2 44
PU ELSEVIER SCIENCE BV
PI AMSTERDAM
PA PO BOX 211, 1000 AE AMSTERDAM, NETHERLANDS
SN 1756-4646
J9 J FUNCT FOODS
JI J. Funct. Food.
PD OCT
PY 2017
VL 37
BP 263
EP 271
DI 10.1016/j.jff.2017.07.046
PG 9
WC Food Science & Technology; Nutrition & Dietetics
WE Science Citation Index Expanded (SCI-EXPANDED)
SC Food Science & Technology; Nutrition & Dietetics
GA FJ6JF
UT WOS:000412863400026
PM 29034005
OA Green Published, Green Accepted, hybrid
DA 2022-11-10
ER

PT J
AU Silveira, A
   Carlo, A
   Adam, M
   McLeod, O
   Lundman, P
   Boquist, S
   Woodhams, BJ
   Hamsten, A
AF Silveira, A.
   Carlo, A.
   Adam, M.
   McLeod, O.
   Lundman, P.
   Boquist, S.
   Woodhams, B. J.
   Hamsten, A.
TI VIIaAT complexes, procoagulant phospholipids, and thrombin generation
   during postprandial lipemia
SO INTERNATIONAL JOURNAL OF LABORATORY HEMATOLOGY
LA English
DT Article
DE coagulation activation; factor VIIaAT complex; postprandial lipemia;
   procoagulant phospholipids; thrombin generation
ID CALIBRATED AUTOMATED THROMBOGRAM; CORONARY-ARTERY-DISEASE;
   COAGULATION-FACTOR-VII; ANTITHROMBIN COMPLEXES; ALIMENTARY LIPEMIA;
   MYOCARDIAL-INFARCTION; HEALTHY-ADULTS; PLASMA-LEVELS; ACTIVATION;
   PATHWAY
AB Introduction: Factor VII activation occurs postprandially. A proportion of activated factor VII (VIIa) circulates in complex with antithrombin (VIIaAT). Our primary objective was to assess the effects of postprandial lipemia on circulating VIIaAT, procoagulant phospholipid (PPL) activity, and thrombin generation.
   Methods: Plasma samples from postmyocardial infarction patients (n = 40) and controls (n = 39) were taken before and at 3 and 6 hours during a standardized oral fat tolerance test (OFTT). Fasting PPL activity measurements were also made in a second cohort of 108 postinfarction patients and 109 controls. VIIaAT was analyzed with the Asserachrom VIIaAT ELISA, PPL activity with the STA-Procoag-PPL kit, and thrombin generation with calibrated automated thrombogram with PRP-Reagent as trigger (all Diagnostica Stago products).
   Results: Postprandially, VIIaAT increased in all samples without significant case-control differences in the overall response during the OFTT. Thrombin generation measures peak height and velocity, and PPL activity, were marginally affected by the test meal in the controls. Levels of all patient baseline measures were significantly different from controls, indicating a more hypercoagulable state, and these differences were maintained throughout the OFTT. Fasting samples from cases showed higher PPL activity than control samples.
   Conclusion: Viewing VIIaAT quantitation as a surrogate for TF activity measurement, postprandial increase in VIIaAT may reflect a mechanism that adds to the cardiovascular risk associated with postprandial lipemia. On the other hand, the impact of postprandial lipemia on PPL activity and thrombin generation seems to be minor.
C1 [Silveira, A.; McLeod, O.; Hamsten, A.] Karolinska Inst, Dept Med Solna, Cardiovasc Med Unit, Stockholm, Sweden.
   [Silveira, A.; McLeod, O.; Hamsten, A.] Karolinska Inst, Ctr Mol Med, Stockholm, Sweden.
   [Carlo, A.; Adam, M.] Diagnost Stago, Gennevilliers, France.
   [Lundman, P.] Danderyd Hosp, Karolinska Inst, Dept Clin Sci, Div Cardiovasc Med, Stockholm, Sweden.
   [Boquist, S.; Hamsten, A.] Karolinska Univ Hosp Solna, Dept Cardiol, Stockholm, Sweden.
   [Woodhams, B. J.] HaemaCon Ltd, Bromley, England.
RP Silveira, A (corresponding author), Karolinska Univ Hosp Solna, Stockholm, Sweden.
EM Angela.Silveira@ki.se
OI Silveira, Angela/0000-0003-2063-4935
FU Hjart-Lungfonden; Karolinska Institutet; Vetenskapsradet [8691];
   Foundation for Strategic Research; Stockholm County Council
FX Hjart-Lungfonden; Karolinska Institutet; Vetenskapsradet, Grant/Award
   Number: Project 8691; the Foundation for Strategic Research; the
   Strategic Cardiovascular and Diabetes Programmes of Karolinska
   Institutet and Stockholm County Council
CR Chasman DI, 2009, PLOS GENET, V5, DOI 10.1371/journal.pgen.1000730
   Dargaud Y, 2012, THROMB RES, V130, P929, DOI 10.1016/j.thromres.2012.07.017
   Hansen JB, 2012, THROMB RES, V129, P502, DOI 10.1016/j.thromres.2011.06.026
   Hemker HC, 2002, PATHOPHYSIOL HAEMO T, V32, P249, DOI 10.1159/000073575
   Karpe F, 1998, ATHEROSCLEROSIS, V141, P307, DOI 10.1016/S0021-9150(98)00184-1
   Karpe F, 2002, ATHEROSCLEROSIS SUPP, V3, P41, DOI 10.1016/S1567-5688(01)00004-6
   KARPE F, 1993, ATHEROSCLEROSIS, V98, P33, DOI 10.1016/0021-9150(93)90221-F
   Lekhal S, 2010, THROMB RES, V126, P353, DOI 10.1016/j.thromres.2009.10.003
   Lundman P, 2007, NUTR METAB CARDIOVAS, V17, P195, DOI 10.1016/j.numecd.2005.11.009
   Mannila MN, 2005, THROMB HAEMOSTASIS, V93, P570, DOI 10.1160/TH04-10-0698
   Marchetti M, 2013, HAEMATOLOGICA S, VS1, pS614
   Marchetti M, 2012, THROMB RES, V129, pOC09
   Martinelli N, 2016, J THROMB HAEMOST, V14, P655, DOI 10.1111/jth.13274
   Miller GJ, 2005, ATHEROSCLEROSIS, V179, P213, DOI 10.1016/j.atherosclerosis.2004.10.010
   Miller GJ, 1996, BLOOD, V87, P4187, DOI 10.1182/blood.V87.10.4187.bloodjournal87104187
   MILLER GJ, 1991, ATHEROSCLEROSIS, V86, P163, DOI 10.1016/0021-9150(91)90212-L
   Monroe DM, 2006, ARTERIOSCL THROM VAS, V26, P41, DOI 10.1161/01.ATV.0000193624.28251.83
   Motton DD, 2005, THROMB HAEMOSTASIS, V94, P504, DOI 10.1160/TH04-12-0826
   PATSCH JR, 1992, ARTERIOSCLER THROMB, V12, P1336, DOI 10.1161/01.ATV.12.11.1336
   RAO LVM, 1995, BLOOD, V85, P121, DOI 10.1182/blood.V85.1.121.bloodjournal851121
   Silveira A, 2001, EXP CLIN ENDOCR DIAB, V109, pS527, DOI 10.1055/s-2001-15115
   SILVEIRA A, 1994, ARTERIOSCLER THROMB, V14, P60, DOI 10.1161/01.ATV.14.1.60
   Silveira A, 1996, ARTERIOSCL THROM VAS, V16, P1333, DOI 10.1161/01.ATV.16.11.1333
   Silveira A, 2012, THROMB RES, V130, P221, DOI 10.1016/j.thromres.2011.08.029
   Spiezia L, 2013, J MATERN-FETAL NEO M, V26, P1352, DOI 10.3109/14767058.2013.784265
   Spiezia L, 2012, THROMB RES, V129, P818, DOI 10.1016/j.thromres.2012.02.046
   Spiezia L, 2010, THROMB HAEMOSTASIS, V103, P1188, DOI 10.1160/TH09-08-0606
   Tamburrelli C, 2012, THROMB HAEMOSTASIS, V107, P530, DOI 10.1160/TH11-09-0674
   Tushuizen ME, 2012, THROMB RES, V130, P115, DOI 10.1016/j.thromres.2011.09.003
NR 29
TC 5
Z9 5
U1 0
U2 0
PU WILEY
PI HOBOKEN
PA 111 RIVER ST, HOBOKEN 07030-5774, NJ USA
SN 1751-5521
EI 1751-553X
J9 INT J LAB HEMATOL
JI Int. J. Lab. Hematol.
PD JUN
PY 2018
VL 40
IS 3
BP 251
EP 257
DI 10.1111/ijlh.12773
PG 7
WC Hematology
WE Science Citation Index Expanded (SCI-EXPANDED)
SC Hematology
GA GP3XS
UT WOS:000440789300009
PM 29356352
DA 2022-11-10
ER

PT J
AU Chapman, MJ
   Zamorano, JL
   Parhofer, KG
AF Chapman, M. John
   Zamorano, Jose L.
   Parhofer, Klaus G.
TI Reducing residual cardiovascular risk in Europe: Therapeutic
   implications of European medicines agency approval of icosapent
   ethyl/eicosapentaenoic acid
SO PHARMACOLOGY & THERAPEUTICS
LA English
DT Review
DE Eicosapentaenoic acid; icosapent ethyl; Plaque; atherosclerosis;
   Cardiovascular disease; Inflammation; Triglycerides
ID TRIGLYCERIDE-RICH LIPOPROTEINS; ACUTE-CORONARY-SYNDROME; ACUTE
   ST-ELEVATION; N-3 FATTY-ACIDS; EICOSAPENTAENOIC ACID;
   MYOCARDIAL-INFARCTION; REMNANT CHOLESTEROL; STATIN THERAPY; NONFASTING
   TRIGLYCERIDES; PARTICLE CHOLESTEROL
AB Atherosclerotic cardiovascular disease (ASCVD) and its atherothrombotic complications impose a substantial disease burden in Europe, representing a cost of euro 210 billion per year for the European Union. Hypertriglyceridemia, a major risk factor for premature ASCVD, is present in more than 20% of the European population, and is a key feature of atherogenic dyslipidemia. Recent findings from the Progression of Early Subclinical Atherosclerosis (PESA) cohort in Spain showed that even in apparently healthy, middle-aged individuals without a history of cardiovascular (CV) risk, elevated triglyceride levels are associated with subclinical atherosclerosis and arterial inflammation. Emerging evidence from epidemiologic and genetic studies supports an independent causative role of triglycerides, triglyceride-rich lipoproteins, and their remnants in this pathology. Icosapent ethyl (IPE) is a highly purified, stable ethyl ester of eicosapentaenoic acid (EPA) that was initially approved by the United States Food and Drug Administration to treat severe hypertriglyceridemia, and subsequently received an expanded indication to reduce the risk of CV events in adult statin-treated patients. Approval was based on the pivotal, randomized, placebo-controlled, double-blind Reduction of Cardiovascular Events with Icosapent Ethyl- Intervention Trial (REDUCE-IT), which showed that high-dose IPE (4 g/day) significantly reduced the risk of primary and secondary composite endpoints comprising major CV events and CV death relative to placebo. In 2021, the European Medicines Agency (EMA) approved IPE to reduce the risk of CV events in adult statin-treated patients at high CV risk with elevated triglyceride levels (>_1.7 mmol/L [>_150 mg/dL]) and established CV disease, or diabetes and at least one other CV risk factor. Clinical studies in Europe, which included patients with acute myocardial infarction, coronary artery disease, and those undergoing cardiac rehabilitation, established that 12.5% to 23.3% of these high-risk populations may benefit from treatment with IPE. Such clinical benefit may in part result from the moderate triglyceride-lowering properties of IPE/EPA; equally however, concentrations of atherogenic remnant particle-cholesterol are markedly reduced. Furthermore, IPE/EPA exerts pleiotropic actions beyond its lipid-lowering properties, which include modulation of endothelial function, attenuation of intraplaque inflammation and oxidative stress, and reduction in macrophage accumulation. Plasma phospholipids, into which EPA is primarily incorporated and transported, appear to serve as precursors for a series of antiinflammatory metabolites involving the resolvins RvE1 to RvE3, a pathway which may confer cardioprotective benefits. In addition, plaque imaging data from the Effect of Icosapent Ethyl on Progression of Coronary Atherosclerosis in Patients With Elevated Triglycerides on Statin Therapy (EVAPORATE) and the Combination Therapy of Eicosapentaenoic Acid and Pitavastatin for Coronary Plaque Regression Evaluated by Integrated Backscatter Intravascular Ultrasonography (CHERRY) trials show that plaque stabilization may be favorably affected. These factors may act synergistically to stabilize atherosclerotic plaques and reduce CV risk. In addition to robust efficacy data, multiple cost-utility studies across several countries indicate that IPE/EPA is a cost-effective treatment op-tion that is favorably situated relative to some common willingness-to-pay thresholds.
   This review will evaluate the relevance of hypertriglyceridemia to residual ASCVD burden in statin-treated dys-lipidemic patients, the potential of IPE/EPA to reduce the risk of ASCVD and cardiovascular mortality in high-risk patient populations, and the mechanisms which may underlie these effects. Finally, the clinical implications of the EMA label for IPE will be critically appraised in light of the updated 2019 European Society of Cardiology/ European Atherosclerosis Society guidelines on the management of dyslipidemia and the recent European Ath-erosclerosis Society consensus statement on triglyceride-rich lipoproteins and their remnants, together with con-siderations of its cost-effectiveness across several countries.(c) 2022 Elsevier Inc. All rights reserved.
C1 [Chapman, M. John] Sorbonne Univ, Pitie Salpetriere Univ Hosp, Endocrinol & Cardiovasc Dis Prevent, 47-83 Blvd Hop, F-75013 Paris, France.
   [Chapman, M. John] Natl Inst Hlth & Med Res INSERM, 47-83 Blvd Hop, F-75013 Paris, France.
   [Zamorano, Jose L.] Univ Alcala, Hosp Ramon y Cajal, Madrid, Spain.
   [Parhofer, Klaus G.] Univ Munich, Med Clin 4, Grosshadern Hosp, Munich, Germany.
RP Chapman, MJ (corresponding author), Sorbonne Univ, Pitie Salpetriere Univ Hosp, Endocrinol & Cardiovasc Dis Prevent, 47-83 Blvd Hop, F-75013 Paris, France.; Chapman, MJ (corresponding author), Natl Inst Hlth & Med Res INSERM, 47-83 Blvd Hop, F-75013 Paris, France.
EM john.chapman@upmc.fr
FU Amarin Pharma, Inc.
FX Editorial support was kindly provided by Lilly Shelomyanov, MS, Liz
   Rockstein, PhD, and Noud van Helmond, MD PhD, of Peloton Advantage, LLC,
   an OPEN Health company, and was funded by Amarin Pharma, Inc.
CR Ademi Z, 2021, EUR J PREV CARDIOL, V28, P897, DOI 10.1177/2047487319896648
   Albert BB, 2015, SCI REP-UK, V5, DOI 10.1038/srep07928
   Albracht-Schulte K, 2019, NUTRIENTS, V11, DOI 10.3390/nu11030599
   [Anonymous], 2019, VASC PACK INS
   Arbel R, 2021, AM J MED, V134, pE415, DOI 10.1016/j.amjmed.2020.12.023
   Averna M, 2021, ATHEROSCLEROSIS, V325, P99, DOI 10.1016/j.atherosclerosis.2021.03.039
   Ballantyne CM, 2016, ATHEROSCLEROSIS, V253, P81, DOI 10.1016/j.atherosclerosis.2016.08.005
   Ballantyne CM, 2012, AM J CARDIOL, V110, P984, DOI 10.1016/j.amjcard.2012.05.031
   Bays HE, 2012, J CLIN LIPIDOL, V6, P565, DOI 10.1016/j.jacl.2012.07.001
   Belle L, 2017, ARCH CARDIOVASC DIS, V110, P366, DOI 10.1016/j.acvd.2017.05.001
   Bhatt D. L., 2020, ANN SCI SESS AM COLL
   Bhatt D. L., 2020, ANN SCI SESS AM DIAB
   Bhatt D. L., 2021, REDUCTIONS ISCHEMIC
   Bhatt DL, 2019, J AM COLL CARDIOL, V74, P1159, DOI 10.1016/j.jacc.2019.06.043
   Bhatt DL, 2019, J AM COLL CARDIOL, V73, P2791, DOI 10.1016/j.jacc.2019.02.032
   Bhatt DL, 2019, NEW ENGL J MED, V380, P11, DOI 10.1056/NEJMoa1812792
   Boden WE, 2020, FUTUR CARDIOL, V17, P155, DOI 10.2217/fca-2020-0106
   Boren J, 2020, EUR HEART J, V41, P2313, DOI 10.1093/eurheartj/ehz962
   Bosch J, 2012, NEW ENGL J MED, V367, P309, DOI 10.1056/NEJMoa1203859
   Bowman L, 2018, NEW ENGL J MED, V379, P1540, DOI 10.1056/NEJMoa1804989
   Bradberry J Chris, 2013, P T, V38, P681
   Budoff M, 2016, AM J CARDIOL, V118, P138, DOI 10.1016/j.amjcard.2016.04.004
   Budoff MJ, 2020, EUR HEART J, V41, P3925, DOI 10.1093/eurheartj/ehaa652
   Case BC, 2019, J CLIN LIPIDOL, V13, P754, DOI 10.1016/j.jacl.2019.07.004
   Chapman MJ, 2007, PHARMACOL THERAPEUT, V113, P184, DOI 10.1016/j.pharmthera.2006.08.005
   Chapman MJ, 2011, EUR HEART J, V32, P1345, DOI 10.1093/eurheartj/ehr112
   Chatzopoulou S, 2020, FRONT PLANT SCI, V11, DOI 10.3389/fpls.2020.00349
   Chistiakov DA, 2015, J CELL MOL MED, V19, P1163, DOI 10.1111/jcmm.12591
   De Backer G, 2019, ATHEROSCLEROSIS, V285, P135, DOI 10.1016/j.atherosclerosis.2019.03.014
   Doi T, 2021, EUR HEART J, V42, P4807, DOI 10.1093/eurheartj/ehab555
   Domei T, 2013, EUR HEART J, V34, P137
   Duvall MG, 2016, EUR J PHARMACOL, V785, P144, DOI 10.1016/j.ejphar.2015.11.001
   DYERBERG J, 1980, ARTERY, V8, P12
   DYERBERG J, 1978, LANCET, V2, P117, DOI 10.1016/s0140-6736(78)91505-2
   Erbel C, 2015, INT J CARDIOL, V186, P219, DOI 10.1016/j.ijcard.2015.03.151
   European Medicines Agency, 2020, OMEGA 3 ACID ETHYL E
   European Medicines Agency, 2021, VAZK ETH OV
   Fan WJ, 2020, CARDIOL THER, V9, P207, DOI 10.1007/s40119-020-00170-x
   Fan WJ, 2019, DIABETES CARE, V42, P2307, DOI 10.2337/dc19-0501
   Farnier M, 2021, ARCH CARDIOVASC DIS, V114, P132, DOI 10.1016/j.acvd.2020.11.006
   Ference BA, 2019, JAMA-J AM MED ASSOC, V321, P364, DOI 10.1001/jama.2018.20045
   Ference BA, 2017, EUR HEART J, V38, P2459, DOI 10.1093/eurheartj/ehx144
   Ferrieres J, 2020, CLIN CARDIOL, V43, P1260, DOI 10.1002/clc.23437
   Fujiyoshi K., 2019, INCIDENCE FACTORS CL
   Gaine S, 2020, HEART, V106, pA34, DOI 10.1136/heartjnl-2020-ICS.54
   Ganda OP, 2018, J AM COLL CARDIOL, V72, P330, DOI 10.1016/j.jacc.2018.04.061
   Gao L, 2019, EUR J INTERN MED, V67, P70, DOI 10.1016/j.ejim.2019.07.001
   Ginsberg HN, 2021, EUR HEART J, V42, P4791, DOI 10.1093/eurheartj/ehab551
   Golzari Mohammad Hassan, 2019, Clin Nutr Res, V8, P17, DOI 10.7762/cnr.2019.8.1.17
   Grundy SM, 2014, J CLIN LIPIDOL, V8, P29, DOI 10.1016/j.jacl.2013.12.005
   Grundy SM, 2014, ATHEROSCLEROSIS, V232, P410, DOI 10.1016/j.atherosclerosis.2013.11.031
   Halcox JP, 2017, BMC CARDIOVASC DISOR, V17, DOI 10.1186/s12872-017-0591-5
   Hansen SEJ, 2020, J CLIN ENDOCR METAB, V105, P163, DOI 10.1210/clinem/dgz059
   Hanssen M, 2012, HEART, V98, P699, DOI 10.1136/heartjnl-2012-301700
   Harris WS, 2019, PROG CARDIOVASC DIS, V62, P401, DOI 10.1016/j.pcad.2019.10.008
   Hegele RA, 2020, LANCET DIABETES ENDO, V8, P50, DOI 10.1016/S2213-8587(19)30264-5
   Hegele RA, 2014, LANCET DIABETES ENDO, V2, P655, DOI 10.1016/S2213-8587(13)70191-8
   Hokanson J E, 1996, J Cardiovasc Risk, V3, P213, DOI 10.1097/00043798-199604000-00014
   Jia XM, 2020, VASC HEALTH RISK MAN, V16, P1, DOI 10.2147/VHRM.S210149
   Jo SH, 2021, ATHEROSCLEROSIS, V322, P15, DOI 10.1016/j.atherosclerosis.2021.02.014
   Jorgensen AB, 2013, EUR HEART J, V34, P1826, DOI 10.1093/eurheartj/ehs431
   Kalstad AA, 2021, CIRCULATION, V143, P528, DOI 10.1161/CIRCULATIONAHA.120.052209
   Kaltoft M, 2020, EUR HEART J, V41, P2288, DOI 10.1093/eurheartj/ehaa172
   Kashiyama T, 2011, CIRC J, V75, P2432, DOI 10.1253/circj.CJ-11-0352
   Kita Y, 2020, J AM HEART ASSOC, V9, DOI 10.1161/JAHA.119.015593
   Korshunov VA, 2007, ARTERIOSCL THROM VAS, V27, P1722, DOI 10.1161/ATVBAHA.106.129254
   Kromhout D, 2010, NEW ENGL J MED, V363, P2015, DOI 10.1056/NEJMoa1003603
   Lachaine J, 2020, VALUE HEALTH, V23, pS496
   Lamon-Fava S, 2021, PROSTAG LEUKOTR ESS, V164, DOI 10.1016/j.plefa.2020.102219
   Langlois MR, 2020, CLIN CHEM LAB MED, V58, P496, DOI 10.1515/cclm-2019-1253
   Laufs U, 2020, EUR HEART J, V41, P99, DOI 10.1093/eurheartj/ehz785
   Lawler PR, 2020, EUR HEART J, V41, P86, DOI 10.1093/eurheartj/ehz767
   Libby P, 2021, NATURE, V592, P524, DOI 10.1038/s41586-021-03392-8
   Libby P, 2021, CLIN CHEM, V67, P131, DOI 10.1093/clinchem/hvaa275
   Mach F, 2020, EUR HEART J, V41, P111, DOI [10.1093/eurheartj/ehz455, 10.15829/1560-4071-2020-3826]
   Manson JE, 2019, NEW ENGL J MED, V380, P23, DOI 10.1056/NEJMoa1811403
   Mason RP, 2020, ARTERIOSCL THROM VAS, V40, P1135, DOI 10.1161/ATVBAHA.119.313286
   Mason RP, 2018, BIOMED PHARMACOTHER, V103, P1231, DOI 10.1016/j.biopha.2018.04.118
   McReynolds C, 2020, ADV EXP MED BIOL, V1274, P71, DOI 10.1007/978-3-030-50621-6_5
   Miller M, 2008, J AM COLL CARDIOL, V51, P724, DOI 10.1016/j.jacc.2007.10.038
   Miselli MA, 2014, CARDIOVASC DIABETOL, V13, DOI 10.1186/s12933-014-0135-6
   Moreau M, 1999, CIRCULATION, V99, P420, DOI 10.1161/01.CIR.99.3.420
   Nelson JR, 2021, POSTGRAD MED, V133, P651, DOI 10.1080/00325481.2021.1921491
   Nicholls SJ, 2020, JAMA-J AM MED ASSOC, V324, P2268, DOI 10.1001/jama.2020.22258
   Nishio R, 2014, ATHEROSCLEROSIS, V234, P114, DOI 10.1016/j.atherosclerosis.2014.02.025
   Nordestgaard BG, 2007, JAMA-J AM MED ASSOC, V298, P299, DOI 10.1001/jama.298.3.299
   Nordestgaard BG, 2016, CIRC RES, V118, P547, DOI 10.1161/CIRCRESAHA.115.306249
   Nordestgaard BG, 2014, LANCET, V384, P626, DOI 10.1016/S0140-6736(14)61177-6
   Ofman Peter, 2013, J Atr Fibrillation, V6, P836, DOI 10.4022/jafib.836
   Packard CJ, 2020, FRONT ENDOCRINOL, V11, DOI 10.3389/fendo.2020.00252
   Patel A, 2004, CIRCULATION, V110, P2678, DOI 10.1161/01.CIR.0000145615.33955.83
   Peterson BE, 2021, CIRCULATION, V143, P33, DOI 10.1161/CIRCULATIONAHA.120.050276
   Picard F, 2019, J AM COLL CARDIOL, V73, P1362, DOI 10.1016/j.jacc.2019.01.016
   Pradhan AD, 2018, AM HEART J, V206, P80, DOI 10.1016/j.ahj.2018.09.011
   Qiao Q, 2006, DIABETOLOGIA, V49, P2837, DOI 10.1007/s00125-006-0438-6
   Raposeiras-Roubin S, 2021, J AM COLL CARDIOL, V77, P3031, DOI 10.1016/j.jacc.2021.04.059
   Rauch B, 2010, CIRCULATION, V122, P2152, DOI 10.1161/CIRCULATIONAHA.110.948562
   Ray KK, 2021, EUR J PREV CARDIOL, V28, P1279, DOI 10.1093/eurjpc/zwaa047
   Ridker PM, 2017, NEW ENGL J MED, V377, P1119, DOI 10.1056/NEJMoa1707914
   Roncaglioni MC, 2013, NEW ENGL J MED, V368, P1800, DOI 10.1056/NEJMoa1205409
   Roth GA, 2020, J AM COLL CARDIOL, V76, P2982, DOI 10.1016/j.jacc.2020.11.010
   Saeed A, 2018, J AM COLL CARDIOL, V72, P156, DOI 10.1016/j.jacc.2018.04.050
   Salinas CAA, 2020, CURR OPIN LIPIDOL, V31, P132, DOI 10.1097/MOL.0000000000000682
   Sampson UK, 2012, CURR ATHEROSCLER REP, V14, P1, DOI 10.1007/s11883-011-0219-7
   Schwartz GG, 2015, J AM COLL CARDIOL, V65, P2267, DOI 10.1016/j.jacc.2015.03.544
   Serhan CN, 2018, J CLIN INVEST, V128, P2657, DOI 10.1172/JCI97943
   Sharma G, 2020, JAMA-J AM MED ASSOC, V324, P2262, DOI 10.1001/jama.2020.22387
   Sherratt SCR, 2020, CURR OPIN LIPIDOL, V31, P94, DOI 10.1097/MOL.0000000000000665
   Sorbets E, 2017, CLIN CARDIOL, V40, P797, DOI 10.1002/clc.22730
   Spector AA, 2015, BBA-MOL CELL BIOL L, V1851, P356, DOI 10.1016/j.bbalip.2014.07.020
   Spooner MH, 2019, CURR OPIN CLIN NUTR, V22, P103, DOI 10.1097/MCO.0000000000000539
   STARY HC, 1995, CIRCULATION, V92, P1355, DOI 10.1161/01.CIR.92.5.1355
   Steg G, 2021, EUR HEART J, V42, P4865, DOI 10.1093/eurheartj/ehab760
   Stein EA, 1998, AM J CARDIOL, V81, p66B, DOI 10.1016/S0002-9149(98)00041-1
   Subramanian S, 2012, BBA-MOL CELL BIOL L, V1821, P819, DOI 10.1016/j.bbalip.2011.10.003
   Synnott PG, 2020, J MANAG CARE SPEC PH, V26, P782, DOI 10.18553/jmcp.2020.26.6.782
   Tabas I, 2017, IMMUNITY, V47, P621, DOI 10.1016/j.immuni.2017.09.008
   Takaki A, 2011, J ATHEROSCLER THROMB, V18, P857, DOI 10.5551/jat.7260
   Tall AR, 2015, NAT REV IMMUNOL, V15, P104, DOI 10.1038/nri3793
   Tavazzi L, 2008, LANCET, V372, P1223, DOI 10.1016/S0140-6736(08)61239-8
   Timmis A, 2020, EUR HEART J, V41, P12, DOI 10.1093/eurheartj/ehz859
   Toth PP, 2019, MAYO CLIN PROC, V94, P1670, DOI 10.1016/j.mayocp.2019.03.028
   Toth PP, 2016, VASC HEALTH RISK MAN, V12, DOI 10.2147/VHRM.S104369
   U.S. Food and Drug Administration, 2019, END MET DRUGS ADV CO
   U.S. Food and Drug Administration (2019b), FDA BRIEF DOC END ME
   UMIN Clinical Trials Registry, 2018, RAND TRIAL EV SEC PR
   Varbo A, 2013, J AM COLL CARDIOL, V61, P427, DOI 10.1016/j.jacc.2012.08.1026
   Vazkepa, 2021, ZOLG ON AB XIOI SUSP
   Virani SS, 2021, J AM COLL CARDIOL, V78, P960, DOI 10.1016/j.jacc.2021.06.011
   Visseren FLJ, 2021, EUR HEART J, V42, P3227, DOI [10.1093/eurheartj/ehab484, 10.1093/eurjpc/zwab154]
   Watanabe T, 2017, J CARDIOL, V70, P537, DOI 10.1016/j.jjcc.2017.07.007
   Weintraub W. S., 2020, AMCP MAN CAR SPEC PH
   Williams HJ, 2012, J INNATE IMMUN, V4, P498, DOI 10.1159/000336618
   Wong ND, 2020, AM J CARDIOL, V134, P62, DOI 10.1016/j.amjcard.2020.08.015
   Yokoyama M, 2007, LANCET, V369, P1090, DOI 10.1016/S0140-6736(07)60527-3
   Yusuf S, 2004, LANCET, V364, P937, DOI 10.1016/S0140-6736(04)17018-9
   Zambon A, 2020, CURR ATHEROSCLER REP, V22, DOI 10.1007/s11883-020-00893-1
   Zhang Z., 2020, CIRC-CARDIOVASC QUAL, V13, pA26
NR 138
TC 2
Z9 2
U1 2
U2 3
PU PERGAMON-ELSEVIER SCIENCE LTD
PI OXFORD
PA THE BOULEVARD, LANGFORD LANE, KIDLINGTON, OXFORD OX5 1GB, ENGLAND
SN 0163-7258
EI 1879-016X
J9 PHARMACOL THERAPEUT
JI Pharmacol. Ther.
PD SEP
PY 2022
VL 237
AR 108172
DI 10.1016/j.pharmthera.2022.108172
PG 14
WC Pharmacology & Pharmacy
WE Science Citation Index Expanded (SCI-EXPANDED)
SC Pharmacology & Pharmacy
GA 0W2AB
UT WOS:000788835400007
PM 35304222
OA hybrid
DA 2022-11-10
ER

PT J
AU Schauren, BC
   Portal, VL
   Beltrami, FG
   dos Santos, TJ
   Pellanda, LC
AF Schauren, B. C.
   Portal, V. L.
   Beltrami, F. G.
   dos Santos, T. J.
   Pellanda, L. C.
TI Postprandial metabolism and inflammatory markers in overweight
   adolescents
SO JOURNAL OF DEVELOPMENTAL ORIGINS OF HEALTH AND DISEASE
LA English
DT Article
DE adolescent; atherosclerosis; overweight; oxidative stress; postprandial
   period
ID C-REACTIVE PROTEIN; RISK-FACTORS; CARDIOVASCULAR-DISEASE; CHILDREN;
   LIPOPROTEINS; OBESITY; MEAL; ATHEROSCLEROSIS; ASSOCIATION; NUTRITION
AB Lifestyle changes have an impact on lipid metabolism. The overload of circulating lipids may lead to endothelial dysfunction, oxidative stress and exaggerated inflammatory response, which may be further aggravated in the presence of overweight. This study aims to describe the postprandial metabolism and inflammatory response in overweight and normal-weight adolescents. Sixty-two adolescents aged 11-18 years were divided into two groups: overweight (OW; n = 38) and normal weight (NW; n = 24). Total cholesterol (TC), low-density lipoprotein cholesterol (LDL-C), high-density lipoprotein cholesterol (HDL-C), triglycerides (TG), glucose, insulin, high-sensitivity C-reactive protein (hs-CRP), fibrinogen and leukocytes were collected for fasting and 4 and 6 h after a oral fat tolerance test (OFTT) consisting of a high-fat meal with 1.000 Kcal, 27.4% carbohydrates, 14.7% protein and 57.8% lipids (30.4% saturated, 32.7% monounsaturated, 26.5% polyunsaturated fatty acids and 288 mg TC). Data were analyzed with repeated measures ANOVA, multiple linear regression, and Pearson, Spearman and partial correlations. OW adolescents showed significantly higher fasting values of TC (P = 0.036), LDL-C (P = 0.010), fibrinogen (P = 0.036) and hs-CRP (P = 0.004). All variables, except for glucose, increased in response to OFTT, but there were no interactions between group and time. body mass index z-score was positively correlated to LDL-C, TG, fibrinogen and hs-CRP, and inversely correlated to HDL-C. In conclusion, adolescents with OW showed higher TC, LDL-C and inflammatory markers levels than NW adolescents. These findings have clinical implications for prevention of chronic diseases, as we spend most of our days in a postprandial state.
C1 [Schauren, B. C.; Portal, V. L.; Pellanda, L. C.] Fundacao Univ Cardiol, Inst Cardiol, Post Grad Program Hlth Sci, Porto Alegre, RS, Brazil.
   [Beltrami, F. G.; dos Santos, T. J.; Pellanda, L. C.] Univ Fed Ciencias Saude Porto Alegre, Porto Alegre, RS, Brazil.
RP Pellanda, LC (corresponding author), Ave Princesa Isabel 370, BR-90620001 Porto Alegre, RS, Brazil.
EM pellanda.pesquisa@gmail.com
RI Jeronimo dos Santos, Tiago/I-8312-2019; Pellanda, Lucia C/B-4701-2010;
   Pellanda, Lucia/ABC-1687-2020
OI Jeronimo dos Santos, Tiago/0000-0001-9682-0289; Pellanda, Lucia
   C/0000-0002-8776-2248; Coletti Schauren, Bianca/0000-0002-4594-2072
FU FAPERGS
FX This study was funded by FAPERGS.
CR Alipour A, 2007, BIOCHEM SOC T, V35, P466, DOI 10.1042/BST0350466
   Aljada A, 2004, AM J CLIN NUTR, V79, P682
   Atlanta GA, 2005, PREVENTING OBESITY C
   Back Giuliano Isabela de Carlos, 2005, Arq Bras Cardiol, V85 Suppl 6, P4
   Barbiero SM, 2009, PUBLIC HEALTH NUTR, V12, P710, DOI 10.1017/S1368980008003200
   Berenson GS, 1998, NEW ENGL J MED, V338, P1650, DOI 10.1056/NEJM199806043382302
   Berenson GSM C.A., 1980, CARDIOVASCULAR RISK
   Boquist S, 1999, CIRCULATION, V100, P723, DOI 10.1161/01.CIR.100.7.723
   Botham KM, 2013, PROG LIPID RES, V52, P446, DOI 10.1016/j.plipres.2013.06.001
   Brasil AR, 2007, J PEDIAT-BRAZIL, V83, P477, DOI [10.2223/JPED.1690, 10.1590/S0021-75572007000600014]
   Bruce C, 1998, ANNU REV NUTR, V18, P297, DOI 10.1146/annurev.nutr.18.1.297
   Carvalho Danielle Franklin de, 2007, Rev. bras. epidemiol., V10, P491
   Cianflone K, 2008, ATHEROSCLEROSIS SUPP, V9, P63, DOI 10.1016/j.atherosclerosissup.2008.05.014
   COHEN JC, 1988, AM J CLIN NUTR, V47, P825, DOI 10.1093/ajcn/47.5.825
   Cook DG, 2000, ATHEROSCLEROSIS, V149, P139, DOI 10.1016/S0021-9150(99)00312-3
   Couch SC, 2000, AM J CLIN NUTR, V72, P1119
   de Ugarte MTO, 2005, DIABETES RES CLIN PR, V69, P36, DOI 10.1016/j.diabres.2004.11.011
   Vasconcelos Vera Lucia de, 2003, Cad. Saúde Pública, V19, P1445, DOI 10.1590/S0102-311X2003000500023
   dos Santos MG, 2008, ARQ BRAS CARDIOL, V90, P301, DOI 10.1590/S0066-782X2008000400012
   Esposito K, 2003, AM J CLIN NUTR, V77, P139, DOI 10.1093/ajcn/77.1.139
   Falkner B, 1996, PEDIATRICS, V98, P649
   Faria Eliana Cotta de, 2008, Rev. paul. pediatr., V26, P54
   Ford ES, 2003, CIRCULATION, V108, P1053, DOI 10.1161/01.CIR.0000080913.81393.B8
   Hayman LL, 2007, CIRCULATION, V116, P344, DOI 10.1161/CIRCULATIONAHA.107.184595
   Kelly AS, 2010, PEDIATR DIABETES, V11, P552, DOI 10.1111/j.1399-5448.2009.00640.x
   Libby P, 2002, NATURE, V420, P868, DOI 10.1161/ATVBAHA.108.179705
   Multicentre Growth Reference Study Group WHO, 2006, WHO CHILD GROWTH STA
   Patsch J, 1998, EUR HEART J, V19, pH2
   Perez-Martinez P, 2008, ATHEROSCLEROSIS SUPP, V9, P49, DOI 10.1016/j.atherosclerosissup.2008.05.005
   Seki Mario, 2006, J. Bras. Patol. Med. Lab., V42, P265, DOI 10.1590/S1676-24442006000400007
   Signori Luis Ulisses, 2007, Arq Bras Endocrinol Metab, V51, P222, DOI 10.1590/S0004-27302007000200011
   van Oostrom AJHHM, 2003, J LIPID RES, V44, P576, DOI 10.1194/jlr.M200419-JLR200
   Visser M, 2001, PEDIATRICS, V107, DOI 10.1542/peds.107.1.e13
NR 33
TC 6
Z9 6
U1 0
U2 8
PU CAMBRIDGE UNIV PRESS
PI CAMBRIDGE
PA EDINBURGH BLDG, SHAFTESBURY RD, CB2 8RU CAMBRIDGE, ENGLAND
SN 2040-1744
EI 2040-1752
J9 J DEV ORIG HLTH DIS
JI J. Dev. Orig. Health Dis.
PD AUG
PY 2014
VL 5
IS 4
BP 299
EP 306
DI 10.1017/S2040174414000269
PG 8
WC Public, Environmental & Occupational Health
WE Science Citation Index Expanded (SCI-EXPANDED)
SC Public, Environmental & Occupational Health
GA AJ5VN
UT WOS:000337758200004
PM 24965136
DA 2022-11-10
ER

PT J
AU Xiong, XW
   Tao, RY
   DePinho, RA
   Dong, XC
AF Xiong, Xiwen
   Tao, Rongya
   DePinho, Ronald A.
   Dong, X. Charlie
TI Deletion of Hepatic FoxO1/3/4 Genes in Mice Significantly Impacts on
   Glucose Metabolism through Downregulation of Gluconeogenesis and
   Upregulation of Glycolysis
SO PLOS ONE
LA English
DT Article
ID TRANSCRIPTION FACTOR FOXO1; TRANSGENIC MICE; CELL HOMEOSTASIS;
   LIPID-METABOLISM; INSULIN ACTION; GLUCOKINASE; LIVER; EXPRESSION;
   PATHWAYS; OVEREXPRESSION
AB Forkhead transcription factors FoxO1/3/4 have pleiotrophic functions including anti-oxidative stress and metabolism. With regard to glucose metabolism, most studies have been focused on FoxO1. To further investigate their hepatic functions, we generated liver-specific FoxO1/3/4 knockout mice (LTKO) and examined their collective impacts on glucose homeostasis under physiological and pathological conditions. As compared to wild-type mice, LTKO mice had lower blood glucose levels under both fasting and non-fasting conditions and they manifested better glucose and pyruvate tolerance on regular chow diet. After challenged by a high-fat diet, wild-type mice developed type 2 diabetes, but LTKO mice remained euglycemic and insulin-sensitive. To understand the underlying mechanisms, we examined the roles of SIRT6 (Sirtuin 6) and Gck (glucokinase) in the FoxO-mediated glucose metabolism. Interestingly, ectopic expression of SIRT6 in the liver only reduced gluconeogenesis in wild-type but not LTKO mice whereas knockdown of Gck caused glucose intolerance in both wild-type and LTKO mice. The data suggest that both decreased gluconeogenesis and increased glycolysis may contribute to the overall glucose phenotype in the LTKO mice. Collectively, FoxO1/3/4 transcription factors play important roles in hepatic glucose homeostasis.
C1 [Xiong, Xiwen; Tao, Rongya; Dong, X. Charlie] Indiana Univ, Sch Med, Dept Biochem & Mol Biol, Indianapolis, IN 46202 USA.
   [DePinho, Ronald A.] Univ Texas MD Anderson Canc Ctr, Houston, TX 77030 USA.
RP Dong, XC (corresponding author), Indiana Univ, Sch Med, Dept Biochem & Mol Biol, Indianapolis, IN 46202 USA.
EM xcdong@iu.edu
RI Xiong, Xiwen/GSN-0686-2022; tao, rongya/B-8042-2014
OI tao, rongya/0000-0002-3316-5587; DePinho, Ronald/0000-0002-5625-577X
FU National Institute of Diabetes And Digestive And Kidney Diseases
   [R00DK077505]; NATIONAL INSTITUTE OF DIABETES AND DIGESTIVE AND KIDNEY
   DISEASES [R00DK077505, K99DK077505] Funding Source: NIH RePORTER
FX This work was supported by the National Institute of Diabetes And
   Digestive And Kidney Diseases grant R00DK077505 (to XCD). The funders
   had no role in study design, data collection and analysis, decision to
   publish, or presentation of the manuscript.
CR Altomonte J, 2003, AM J PHYSIOL-ENDOC M, V285, pE718, DOI 10.1152/ajpendo.00156.2003
   An BS, 2010, MOL CELL BIOL, V30, P4890, DOI 10.1128/MCB.00180-10
   Arden KC, 2008, ONCOGENE, V27, P2345, DOI 10.1038/onc.2008.27
   Barthel A, 2005, TRENDS ENDOCRIN MET, V16, P183, DOI 10.1016/j.tem.2005.03.010
   Calnan DR, 2008, ONCOGENE, V27, P2276, DOI 10.1038/onc.2008.21
   Chen CC, 2010, DEV CELL, V18, P592, DOI 10.1016/j.devcel.2010.03.008
   Dominy JE, 2012, MOL CELL, V48, P900, DOI 10.1016/j.molcel.2012.09.030
   Dong XC, 2008, CELL METAB, V8, P65, DOI 10.1016/j.cmet.2008.06.006
   Ferre T, 1996, FASEB J, V10, P1213, DOI 10.1096/fasebj.10.10.8751724
   Ferre T, 1996, P NATL ACAD SCI USA, V93, P7225, DOI 10.1073/pnas.93.14.7225
   Ferre T, 2003, DIABETOLOGIA, V46, P1662, DOI 10.1007/s00125-003-1244-z
   Ganjam GK, 2009, J BIOL CHEM, V284, P30783, DOI 10.1074/jbc.M109.045260
   Gross DN, 2008, ONCOGENE, V27, P2320, DOI 10.1038/onc.2008.25
   Haeusler RA, 2010, J BIOL CHEM, V285, P35245, DOI 10.1074/jbc.C110.175851
   Haeusler RA, 2010, J BIOL CHEM, V285, P26861, DOI 10.1074/jbc.M110.134023
   Hariharan N, 1997, DIABETES, V46, P11, DOI 10.2337/diabetes.46.1.11
   Hirota K, 2008, J BIOL CHEM, V283, P32432, DOI 10.1074/jbc.M806179200
   Jackerott M, 2002, DIABETOLOGIA, V45, P1292, DOI 10.1007/s00125-002-0881-y
   Jacobs FMJ, 2003, J BIOL CHEM, V278, P35959, DOI 10.1074/jbc.M302804200
   Khatri S, 2010, J BIOL CHEM, V285, P15960, DOI 10.1074/jbc.M110.121871
   Kim DH, 2011, DIABETES, V60, P2763, DOI 10.2337/db11-0548
   Kim HS, 2010, CELL METAB, V12, P224, DOI 10.1016/j.cmet.2010.06.009
   Kwon HS, 2004, DIABETES, V53, P899, DOI 10.2337/diabetes.53.4.899
   Liu Y, 2008, NATURE, V456, P269, DOI 10.1038/nature07349
   Matsumoto M, 2007, CELL METAB, V6, P208, DOI 10.1016/j.cmet.2007.08.006
   Matsumoto M, 2006, J CLIN INVEST, V116, P2464, DOI 10.1172/JCI27047
   Naimi M, 2007, ENDOCRINOLOGY, V148, P2424, DOI 10.1210/en.2006-1411
   Nakae J, 2001, BIOCHEMISTRY-US, V40, P11768, DOI 10.1021/bi015532m
   Niswender KD, 1997, J BIOL CHEM, V272, P22570, DOI 10.1074/jbc.272.36.22570
   Onuma H, 2006, MOL ENDOCRINOL, V20, P2831, DOI 10.1210/me.2006-0085
   Ouyang W, 2010, NAT IMMUNOL, V11, P618, DOI 10.1038/ni.1884
   Ouyang WM, 2009, IMMUNITY, V30, P358, DOI 10.1016/j.immuni.2009.02.003
   Paik JH, 2007, CELL, V128, P309, DOI 10.1016/j.cell.2006.12.029
   Paik JH, 2009, CELL STEM CELL, V5, P540, DOI 10.1016/j.stem.2009.09.013
   Postic C, 1999, J BIOL CHEM, V274, P305, DOI 10.1074/jbc.274.1.305
   Puigserver P, 2003, NATURE, V423, P550, DOI 10.1038/nature01667
   Qu S, 2006, ENDOCRINOLOGY, V147, P5641, DOI 10.1210/en.2006-0541
   Samuel VT, 2006, DIABETES, V55, P2042, DOI 10.2337/db05-0705
   Senokuchi T, 2008, DIABETES, V57, P2967, DOI 10.2337/db08-0520
   Shiota M, 2001, DIABETES, V50, P622, DOI 10.2337/diabetes.50.3.622
   Tao RY, 2011, J BIOL CHEM, V286, P14681, DOI 10.1074/jbc.M110.201061
   Wei D, 2011, AM J PHYSIOL-ENDOC M, V300, pE312, DOI 10.1152/ajpendo.00524.2010
   Xiong XW, 2012, J BIOL CHEM, V287, P39107, DOI 10.1074/jbc.M112.412569
   Zhang KB, 2012, ENDOCRINOLOGY, V153, P631, DOI 10.1210/en.2011-1527
   Zhang WW, 2006, J BIOL CHEM, V281, P10105, DOI 10.1074/jbc.M600272200
NR 45
TC 67
Z9 71
U1 0
U2 16
PU PUBLIC LIBRARY SCIENCE
PI SAN FRANCISCO
PA 1160 BATTERY STREET, STE 100, SAN FRANCISCO, CA 94111 USA
SN 1932-6203
J9 PLOS ONE
JI PLoS One
PD AUG 28
PY 2013
VL 8
IS 8
AR e74340
DI 10.1371/journal.pone.0074340
PG 11
WC Multidisciplinary Sciences
WE Science Citation Index Expanded (SCI-EXPANDED)
SC Science & Technology - Other Topics
GA 209DG
UT WOS:000323733800113
PM 24015318
OA Green Published, Green Submitted, gold
DA 2022-11-10
ER

PT J
AU Tolfrey, K
   Engstrom, A
   Murphy, C
   Thackray, A
   Weaver, R
   Barrett, LA
AF Tolfrey, Keith
   Engstrom, Alex
   Murphy, Caoileann
   Thackray, Alice
   Weaver, Robert
   Barrett, Laura A.
TI Exercise Energy Expenditure and Postprandial Lipemia in Girls
SO MEDICINE AND SCIENCE IN SPORTS AND EXERCISE
LA English
DT Article
DE ADOLESCENT; FEMALE; TREADMILL; TRIACYLGLYCEROL CONCENTRATION
ID LIPOPROTEIN-LIPASE ACTIVITY; PHYSICAL-ACTIVITY; NONFASTING
   TRIGLYCERIDES; GENDER-DIFFERENCES; MODERATE EXERCISE; TRIACYLGLYCEROL;
   METABOLISM; CHILDREN; HEALTHY; PLASMA
AB Purpose: This study aimed to examine the effect of 30 and 60 min of moderate-intensity treadmill walking on postprandial triacylglycerol concentrations ([TAG]) in healthy girls. Methods: Eighteen 10- to 14-yr-old girls (mean +/- SD; body mass = 48 +/- 11 kg, body fat = 19.0 +/- 4.6%, peak oxygen uptake [(V) over dotO(2)] = 47 +/- 6 mL.kg(-1).min(-1)) completed three 2-d trials in a counterbalanced crossover design, each separated by 14 d. On day 1, they rested (CON) or completed 30 min (EX30) or 60 min (EX60) of intermittent treadmill exercise at 56% peak (V) over dotO(2), inducing energy expenditures of 777 and 1536 kJ (186 and 367 kcal), respectively. On day 2, after a 12-h fast, a capillary blood sample was taken for fasting [TAG] before a high-fat milkshake (80 kJ.kg(-1) body mass) was consumed. Further blood samples were taken hourly over a 6-h postprandial rest period for [TAG]. ANOVA and Student's t-tests were used to analyze the data. Results: Fasting [TAG] was lower in EX60 than CON (95% confidence interval [CI] = -0.36 to 0.04, effect size (ES) = 0.41) and EX30 (95% CI = -0.47 to 0.04, ES = 0.46); all group mean concentrations were low (<= 0.90 mmo.IL-1). The main effect for condition revealed differences in postprandial [TAG] over time (ES = 0.36). The EX60 total area under the [TAG] versus time curve was lower than CON (95% CI = -2.66 to -0.04, ES 0.40) and EX30 (95% CI = -2.11 to 0.15, ES = 0.30); CON and EX30 were similar (95% CI = -1.44 to 0.71, ES = 0.10). Conclusion: This study demonstrates that 60 min but not 30 min of moderate treadmill exercise, with a gross energy expenditure of 1536 kJ (367 kcal), attenuated postprandial [TAG] in girls.
C1 [Tolfrey, Keith; Engstrom, Alex; Murphy, Caoileann; Thackray, Alice; Weaver, Robert; Barrett, Laura A.] Loughborough Univ Technol, Sch Sport Exercise & Hlth Sci, Paediat Exercise Physiol Res Grp, Loughborough LE11 3TU, Leics, England.
RP Tolfrey, K (corresponding author), Loughborough Univ Technol, Sch Sport Exercise & Hlth Sci, Loughborough LE11 3TU, Leics, England.
EM k.tolfrey@lboro.ac.uk
RI Barrett, Laura/GLN-4805-2022; Thackray, Alice E/G-7254-2015
OI Barrett, Laura/0000-0002-2227-0680; Thackray, Alice
   E/0000-0002-7800-3207; Tolfrey, Keith/0000-0001-6269-1538
FU Alsager High School; Outwoods Edge Primary School; Woodbrook Vale High
   School in Loughborough; Loughborough University
FX The authors thank Alsager High School, Outwoods Edge Primary School, and
   Woodbrook Vale High School in Loughborough for their support and the
   participants and their parents for their commitment throughout this
   research.; No funding was received for this research, other than that
   available internally through Loughborough University.
CR Bansal S, 2007, JAMA-J AM MED ASSOC, V298, P309, DOI 10.1001/jama.298.3.309
   Barrett LA, 2007, MED SCI SPORT EXER, V39, P116, DOI 10.1249/01.mss.0000240327.31276.18
   Berenson GS, 1998, NEW ENGL J MED, V338, P1650, DOI 10.1056/NEJM199806043382302
   Boquist S, 1999, CIRCULATION, V100, P723, DOI 10.1161/01.CIR.100.7.723
   Borg G A, 1974, Exerc Sport Sci Rev, V2, P131
   Cohen J., 1988, STAT POWER ANAYLSIS, V2nd ed., P23
   Couillard B, 1999, ARTERIOSCL THROM VAS, V19, P2448
   Department of Health Physical Activity Health Improvement and Protection. Start Active Stay Active, 2011, REP PHYS ACT HLTH 4, P26
   DILL DB, 1974, J APPL PHYSIOL, V37, P247, DOI 10.1152/jappl.1974.37.2.247
   FRAYN KN, 1983, J APPL PHYSIOL, V55, P628, DOI 10.1152/jappl.1983.55.2.628
   Gill JMR, 2007, ATHEROSCLEROSIS, V194, P134, DOI 10.1016/j.atherosclerosis.2006.10.007
   Gill JMR, 2003, EUR J APPL PHYSIOL, V89, P184, DOI 10.1007/s00421-002-0788-9
   Gill JMR, 2002, J SPORT SCI, V20, P961, DOI 10.1080/026404102321011715
   Gill JMR, 2002, CLIN SCI, V102, P223, DOI 10.1042/CS20010204
   Horton TJ, 2002, AM J PHYSIOL-ENDOC M, V283, pE1192, DOI 10.1152/ajpendo.00164.2002
   Jackson KG, 2010, GENES NUTR, V5, P39, DOI 10.1007/s12263-009-0149-y
   Janssen I, 2010, INT J BEHAV NUTR PHY, V7, DOI 10.1186/1479-5868-7-40
   JENSEN MD, 1995, J CLIN INVEST, V96, P2297, DOI 10.1172/JCI118285
   Jones AM, 1996, J SPORT SCI, V14, P321, DOI 10.1080/02640419608727717
   Kolovou GD, 2011, CURR VASC PHARMACOL, V9, P318
   MacEneaney OJ, 2009, EUR J APPL PHYSIOL, V106, P721, DOI 10.1007/s00421-009-1073-y
   Magkos F, 2006, AM J PHYSIOL-ENDOC M, V290, pE355, DOI 10.1152/ajpendo.00259.2005
   Malkova D, 2000, AM J PHYSIOL-ENDOC M, V279, pE1020, DOI 10.1152/ajpendo.2000.279.5.E1020
   Maraki M, 2010, CURR OPIN CLIN NUTR, V13, P608, DOI 10.1097/MCO.0b013e32833f1aae
   McGill HC, 2000, AM J CLIN NUTR, V72, p1307S, DOI 10.1093/ajcn/72.5.1307s
   Nader PR, 2008, JAMA-J AM MED ASSOC, V300, P295, DOI 10.1001/jama.300.3.295
   Nordestgaard BG, 2007, JAMA-J AM MED ASSOC, V298, P299, DOI 10.1001/jama.298.3.299
   Peddie MC, 2012, PROG LIPID RES, V51, P11, DOI 10.1016/j.plipres.2011.11.002
   Riddoch CJ, 2007, ARCH DIS CHILD, V92, P963, DOI 10.1136/adc.2006.112136
   Sedgwick MJ, 2013, BRIT J NUTR, V110, P301, DOI 10.1017/S0007114512004977
   SLAUGHTER MH, 1988, HUM BIOL, V60, P709
   Tanner JM, 1962, GROWTH ADOLESCENCE, V2nd, P28
   TARNOPOLSKY LJ, 1990, J APPL PHYSIOL, V68, P302, DOI 10.1152/jappl.1990.68.1.302
   Tolfrey K, 1999, EUR J APPL PHYSIOL O, V79, P449, DOI 10.1007/s004210050536
   Tolfrey K, 2008, MED SCI SPORT EXER, V40, P1049, DOI 10.1249/MSS.0b013e31816770fe
   Tolfrey K, 2012, EUR J APPL PHYSIOL, V112, P23, DOI 10.1007/s00421-011-1936-x
   Tsetsonis NV, 1996, EUR J APPL PHYSIOL O, V73, P419, DOI 10.1007/BF00334418
   ZILVERSMIT DB, 1979, CIRCULATION, V60, P473, DOI 10.1161/01.CIR.60.3.473
NR 38
TC 8
Z9 8
U1 0
U2 7
PU LIPPINCOTT WILLIAMS & WILKINS
PI PHILADELPHIA
PA TWO COMMERCE SQ, 2001 MARKET ST, PHILADELPHIA, PA 19103 USA
SN 0195-9131
EI 1530-0315
J9 MED SCI SPORT EXER
JI Med. Sci. Sports Exerc.
PD FEB
PY 2014
VL 46
IS 2
BP 239
EP 246
DI 10.1249/MSS.0b013e3182a59ab1
PG 8
WC Sport Sciences
WE Science Citation Index Expanded (SCI-EXPANDED)
SC Sport Sciences
GA AJ4ZB
UT WOS:000337688000005
PM 23877377
OA Bronze, Green Published, Green Accepted
DA 2022-11-10
ER

PT J
AU Rakvaag, E
   Lund, MD
   Wiking, L
   Hermansen, K
   Gregersen, S
AF Rakvaag, Elin
   Lund, Majbritt Dam
   Wiking, Lars
   Hermansen, Kjeld
   Gregersen, Soren
TI Effects of Different Fasting Durations on Glucose and Lipid Metabolism
   in Sprague Dawley Rats
SO HORMONE AND METABOLIC RESEARCH
LA English
DT Article
DE food deprivation; glucose tolerance; fat tolerance; fatty acid
   composition
ID POSTPRANDIAL LIPEMIA; INSULIN SENSITIVITY; RESPONSES; INDEXES;
   HOMEOSTASIS; STARVATION; BEHAVIOR; MUSCLE; WISTAR; MICE
AB Overnight fasting of varying length is common practice when studying glucose and lipid metabolism in rats. However, prolonged fasting may influence insulin sensitivity, and it is unknown to which extent different fasting durations affect postprandial metabolism in rats. The purpose of this study was to investigate the effect of different fasting durations (6-, 12-, or 18-h) on fat tolerance and glucose tolerance in male Sprague Dawley rats. We also aimed to examine the effect of two test fats with different fatty acid composition on postprandial triglycerides. We conducted a fat tolerance test, where butterfat or rapeseed oil was administered in a crossover design (experiment 1), and an oral glucose tolerance test (experiment 2). Regarding the fat tolerance test, we found no effects of fasting duration on triglycerides or free fatty acids, whereas the 18-h fast resulted in reduced glucose and insulin area under the curves. We did not find differential effects of butterfat and rapeseed oil on the outcomes. We found decreased fasting insulin and homeostasis model assessment of insulin resistance (HOMA-IR), and increased beta-hydroxybutyric acid concentrations after 18-h fast compared with shorter fasting durations. Regarding the oral glucose tolerance test, both 12-h and 18-h fast resulted in greater peak insulin concentrations than 6-h fast, and peak glucose concentrations were higher after 18-h than 12-h fast. We found no effects of fasting on the insulin sensitivity index. In conclusion, extending the fasting duration had an impact on glucose metabolism in rats, but did not appear to influence fat tolerance.
C1 [Rakvaag, Elin; Lund, Majbritt Dam; Hermansen, Kjeld; Gregersen, Soren] Aarhus Univ Hosp, Dept Endocrinol & Internal Med, Palle Juul Jensens Blvd 99, DK-8200 Aarhus N, Denmark.
   [Wiking, Lars] Aarhus Univ, Dept Food Sci, Aarhus, Denmark.
   [Gregersen, Soren] Steno Diabet Ctr Aarhus, Aarhus, Denmark.
RP Rakvaag, E (corresponding author), Aarhus Univ Hosp, Dept Endocrinol & Internal Med, Palle Juul Jensens Blvd 99, DK-8200 Aarhus N, Denmark.
EM elinrak1210@gmail.com
RI hermansen, kjeld/AAY-4241-2021; Rakvaag, Elin/GRS-3297-2022
OI Wiking, Lars/0000-0002-1601-2933
FU Aarhus University Innovation Fund Denmark [4105-00002B]
FX Aarhus University Innovation Fund Denmark Grant No. 4105-00002B.
CR Andrikopoulos S, 2008, AM J PHYSIOL-ENDOC M, V295, pE1323, DOI 10.1152/ajpendo.90617.2008
   Aoki T, 2002, EUR J PHARMACOL, V444, P107, DOI 10.1016/S0014-2999(02)01547-9
   APOSTOLOU A, 1976, LAB ANIM SCI, V26, P959
   Ayala JE, 2006, DIABETES, V55, P390, DOI 10.2337/diabetes.55.02.06.db05-0686
   Ayala JE, 2010, DIS MODEL MECH, V3, P525, DOI 10.1242/dmm.006239
   BRADY LJ, 1981, AM J PHYSIOL, V240, pE184, DOI 10.1152/ajpendo.1981.240.2.E184
   Brownlow ML, 2017, FRONT MOL NEUROSCI, V10, DOI 10.3389/fnmol.2017.00129
   Cacho J, 2008, AM J PHYSIOL-ENDOC M, V295, pE1269, DOI 10.1152/ajpendo.90207.2008
   Car B D, 2006, LAB RAT
   FERY F, 1990, AM J PHYSIOL, V259, pE770, DOI 10.1152/ajpendo.1990.259.6.E770
   FINK G, 1974, DIABETOLOGIA, V10, P421, DOI 10.1007/BF01221632
   Heijboer AC, 2005, J LIPID RES, V46, P582, DOI 10.1194/jlr.M400440-JLR200
   Ikeda I, 2014, BIOSCI BIOTECH BIOCH, V78, P1584, DOI 10.1080/09168451.2014.923297
   Jensen TL, 2013, LAB ANIM-UK, V47, P225, DOI 10.1177/0023677213501659
   Kale VP, 2009, VET CLIN PATH, V38, P361, DOI 10.1111/j.1939-165X.2009.00143.x
   Kowalski GM, 2014, AM J PHYSIOL-ENDOC M, V307, pE859, DOI 10.1152/ajpendo.00165.2014
   LAI HC, 1995, J NUTR, V125, P1536
   Liu SH, 2012, J AGR FOOD CHEM, V60, P4306, DOI 10.1021/jf300792b
   Mather K, 2009, AM J PHYSIOL-ENDOC M, V296, pE398, DOI 10.1152/ajpendo.90889.2008
   Matsuda M, 1999, DIABETES CARE, V22, P1462, DOI 10.2337/diacare.22.9.1462
   MCGARRY JD, 1973, J BIOL CHEM, V248, P270
   Mekki N, 2002, J NUTR, V132, P3642, DOI 10.1093/jn/132.12.3642
   Muniyappa R, 2009, AM J PHYSIOL-ENDOC M, V297, pE1023, DOI 10.1152/ajpendo.00397.2009
   Nowland MH, 2011, COMPARATIVE MED, V61, P138
   Nuttall FQ, 2008, DIABETES-METAB RES, V24, P438, DOI 10.1002/dmrr.863
   PALOU A, 1981, HORM METAB RES, V13, P326, DOI 10.1055/s-2007-1019258
   Pan XY, 2007, J BIOL CHEM, V282, P24707, DOI 10.1074/jbc.M701305200
   PENICAUD L, 1985, AM J PHYSIOL, V249, pE514, DOI 10.1152/ajpendo.1985.249.5.E514
   Rowland NE, 2007, COMPARATIVE MED, V57, P149
   STRUBBE JH, 1986, PHYSIOL BEHAV, V36, P489, DOI 10.1016/0031-9384(86)90320-3
   Thomsen C, 1999, AM J CLIN NUTR, V69, P1135
   Thomsen C, 2003, AM J CLIN NUTR, V77, P605, DOI 10.1093/ajcn/77.3.605
   Vermeulen J. K., 1997, Animal Technology, V48, P45
   Zawalich WS, 2000, J ENDOCRINOL, V166, P111, DOI 10.1677/joe.0.1660111
NR 34
TC 4
Z9 4
U1 1
U2 4
PU GEORG THIEME VERLAG KG
PI STUTTGART
PA RUDIGERSTR 14, D-70469 STUTTGART, GERMANY
SN 0018-5043
EI 1439-4286
J9 HORM METAB RES
JI Horm. Metab. Res.
PD AUG
PY 2019
VL 51
IS 8
BP 546
EP 553
DI 10.1055/a-0897-2496
PG 8
WC Endocrinology & Metabolism
WE Science Citation Index Expanded (SCI-EXPANDED)
SC Endocrinology & Metabolism
GA IQ2TI
UT WOS:000480602600008
PM 31121611
DA 2022-11-10
ER

PT J
AU Bermudez, B
   Lopez, S
   Varela, LM
   Ortega, A
   Pacheco, YM
   Moreda, W
   Moreno-Luna, R
   Abia, R
   Muriana, FJG
AF Bermudez, Beatriz
   Lopez, Sergio
   Varela, Lourdes M.
   Ortega, Almudena
   Pacheco, Yolanda M.
   Moreda, Wenceslao
   Moreno-Luna, Rafael
   Abia, Rocio
   Muriana, Francisco J. G.
TI Triglyceride-Rich Lipoprotein Regulates APOB48 Receptor Gene Expression
   in Human THP-1 Monocytes and Macrophages
SO JOURNAL OF NUTRITION
LA English
DT Article
ID PROLIFERATOR-ACTIVATED RECEPTORS; PPAR-GAMMA; APO-B-48 RECEPTOR;
   ENDOGENOUS LIGAND; FATTY-ACIDS; ALPHA; ATHEROSCLEROSIS; ATHEROGENESIS;
   DETERMINANT; MECHANISMS
AB The postprandial metabolism of dietary fats implies that the production of TG-rich lipoproteins (TRL) contributes to the progression of plague development. TRL and their remnants cause rapid receptor-mediated monocyte/macrophage lipid engorgement via the cell surface apoB48 receptor (apoB48R). However, the mechanistic basis for apoB48 receptor (APOB48R) regulation by postprandial TRL in monocytes and macrophages is not well established. In this study, we investigated the effects of postprandial TRL from healthy volunteers on the expression of APOB48R mRNA and lipid uptake in human THP-1 monocytes and THP-1 derived macrophages. The expression of APOB48R mRNA was upregulated in THP-1 monocytes, but downregulated in THP-1 derived macrophages when treated with postprandial TRL (P < 0.05), in a dose- and time-dependent manner. TG and free cholesterol were dramatically increased in THP-1 derived macrophages (140 and 50%, respectively; P < 0.05) and in THP-1 monocytes 1160 and 95%, respectively; P < 0.05). This lipid accumulation was severely decreased (similar to 50%; P < 0.05) in THP-1 derived macrophages by small interfering RNA (siRNA) targeting of APOB48R. Using PPAR and retinoid X receptor (RXR) agonists, antagonists, and siRNA, our data indicate that PPAR alpha, PPAR gamma, and RXR alpha are involved in postprandial TRL-induced APOB48R transcriptional regulation. Co-incubation with acyl-CoA synthetase or acyl-CoA:cholesterol acyltransferase inhibitors potentiated the effects of postprandial TRL on the expression of APOB48R mRNA in THP-1 monocytes and THP-1 derived macrophages. Our findings collectively suggest that APOB48R represents a molecular target of postprandial TRL via PPAR-dependent pathways in human THP-1 monocytes and macrophages and advance a potentially important link between postprandial metabolism of dietary fats and atherogenesis. J. Nutr. 142: 227-232, 2012.
C1 [Bermudez, Beatriz; Lopez, Sergio; Varela, Lourdes M.; Ortega, Almudena; Pacheco, Yolanda M.; Abia, Rocio; Muriana, Francisco J. G.] CSIC, Inst Grasa, Lab Cellular & Mol Nutr, E-41080 Seville, Spain.
   [Moreda, Wenceslao] CSIC, Inst Grasa, Lab Qual & Pur Edible Oils, E-41080 Seville, Spain.
   [Moreno-Luna, Rafael] Univ Seville, CSIC, Hosp Virgen del Rocio, Inst Biomed Sevilla,Unidad Clin Expt Riesgo Vasc, Seville, Spain.
RP Muriana, FJG (corresponding author), CSIC, Inst Grasa, Lab Cellular & Mol Nutr, E-41080 Seville, Spain.
EM muriana@ig.csic.es
RI MORENO-LUNA, RAFAEL/AFP-3358-2022; PEREZ, LOURDES MARIA
   VARELA/M-7026-2019; Lopez, Sergio/G-3300-2016; PEREZ, LOURDES MARIA
   VARELA/M-4860-2015; Abia, Rocio/P-1678-2016; Pacheco, Yolanda
   M/C-8457-2015; Muriana, Francisco José García/S-1825-2016; Moreda,
   Wenceslao/M-2455-2014; Ortega-Gomez, Almudena/AAA-9572-2020
OI MORENO-LUNA, RAFAEL/0000-0002-9840-5078; PEREZ, LOURDES MARIA
   VARELA/0000-0002-8875-6042; Lopez, Sergio/0000-0001-5952-3568; PEREZ,
   LOURDES MARIA VARELA/0000-0002-8875-6042; Abia,
   Rocio/0000-0003-2741-189X; Pacheco, Yolanda M/0000-0002-9451-8083;
   Moreda, Wenceslao/0000-0001-8906-6548; Ortega-Gomez,
   Almudena/0000-0002-3762-6934
FU Spanish Ministry of Science and Innovation [AGL2008-02811,
   AGL2011-29008]; CSIC; MICINN
FX Supported by the Spanish Ministry of Science and Innovation,
   AGL2008-02811, and AGL2011-29008, by CSIC grants to B.B., S.L., and
   L.M.V., and by MICINN grants to A.O.
CR ALAUPOVI.P, 1972, BIOCHIM BIOPHYS ACTA, V260, P689, DOI 10.1016/0005-2760(72)90018-5
   Brown ML, 2000, P NATL ACAD SCI USA, V97, P7488, DOI 10.1073/pnas.120184097
   Brown ML, 2002, J LIPID RES, V43, P1181, DOI 10.1194/jlr.M100395-JLR200
   Chakravarthy MV, 2007, J CLIN INVEST, V117, P2539, DOI 10.1172/JCI31183
   Chakravarthy MV, 2009, CELL, V138, P476, DOI 10.1016/j.cell.2009.05.036
   Haraguchi G, 2003, J LIPID RES, V44, P1224, DOI 10.1194/jlr.M300077-JLR200
   Hihi AK, 2002, CELL MOL LIFE SCI, V59, P790, DOI 10.1007/s00018-002-8467-x
   Kawakami A, 2005, ARTERIOSCL THROM VAS, V25, P424, DOI 10.1161/01.ATV.0000152632.48937.2d
   Kehrer JP, 2001, BIOCHEM J, V356, P899, DOI 10.1042/0264-6021:3560899
   Kim JB, 1998, P NATL ACAD SCI USA, V95, P4333, DOI 10.1073/pnas.95.8.4333
   KLIEWER SA, 1992, NATURE, V358, P771, DOI 10.1038/358771a0
   Kong WJ, 2006, J MOL MED, V84, P29, DOI 10.1007/s00109-005-0717-6
   Kota BP, 2005, PHARMACOL RES, V51, P85, DOI 10.1016/j.phrs.2004.07.012
   Listenberger LL, 2003, P NATL ACAD SCI USA, V100, P3077, DOI 10.1073/pnas.0630588100
   Liu Y, 2005, P NATL ACAD SCI USA, V102, P16747, DOI 10.1073/pnas.0508081102
   Marx N, 2004, CIRC RES, V94, P1168, DOI 10.1161/01.RES.0000127122.22685.0A
   Mottillo EP, 2010, BBA-MOL CELL BIOL L, V1801, P1048, DOI 10.1016/j.bbalip.2010.04.012
   Nicholson AC, 2004, TRENDS CARDIOVAS MED, V14, P8, DOI 10.1016/j.tcm.2003.09.004
   NORDESTGAARD BG, 1995, ARTERIOSCL THROM VAS, V15, P534, DOI 10.1161/01.ATV.15.4.534
   Nordestgaard BG, 2007, JAMA-J AM MED ASSOC, V298, P299, DOI 10.1001/jama.298.3.299
   Pacheco YM, 2003, CELL MOL LIFE SCI, V60, P2757, DOI 10.1007/s00018-003-3323-1
   Pacheco YM, 2006, AM J CLIN NUTR, V84, P342
   Proctor SD, 2002, CURR OPIN LIPIDOL, V13, P461, DOI 10.1097/00041433-200210000-00001
   Ricote M, 2007, BBA-MOL CELL BIOL L, V1771, P926, DOI 10.1016/j.bbalip.2007.02.013
   Wolfrum C, 2001, P NATL ACAD SCI USA, V98, P2323, DOI 10.1073/pnas.051619898
   ZILVERSMIT DB, 1995, CLIN CHEM, V41, P153
   Ziouzenkova O, 2003, P NATL ACAD SCI USA, V100, P2730, DOI 10.1073/pnas.0538015100
NR 27
TC 23
Z9 24
U1 1
U2 16
PU AMER SOC NUTRITION-ASN
PI BETHESDA
PA 9650 ROCKVILLE PIKE, BETHESDA, MD 20814 USA
SN 0022-3166
J9 J NUTR
JI J. Nutr.
PD FEB
PY 2012
VL 142
IS 2
BP 227
EP 232
DI 10.3945/jn.111.149963
PG 6
WC Nutrition & Dietetics
WE Science Citation Index Expanded (SCI-EXPANDED)
SC Nutrition & Dietetics
GA 880LN
UT WOS:000299408700004
PM 22190030
OA Bronze
DA 2022-11-10
ER

PT J
AU Esser, D
   van Dijk, SJ
   Oosterink, E
   Muller, M
   Afman, LA
AF Esser, Diederik
   van Dijk, Susan J.
   Oosterink, Els
   Muller, Michael
   Afman, Lydia A.
TI A High-Fat SFA, MUFA, or n3 PUFA Challenge Affects the Vascular Response
   and Initiates an Activated State of Cellular Adherence in Lean and Obese
   Middle-Aged Men
SO JOURNAL OF NUTRITION
LA English
DT Article
ID TRIGLYCERIDE-RICH LIPOPROTEINS; POSTPRANDIAL LIPEMIA; NONFASTING
   TRIGLYCERIDES; CARDIOVASCULAR-DISEASE; ARTERIAL STIFFNESS; OXIDATIVE
   STRESS; HEALTHY-MEN; YOUNG MEN; DIETARY; WOMEN
AB BMI and fatty acid type affect postprandial metabolic TG responses, but whether these factors also affect vascular, inflammatory, and leukocyte adherence responses remains unclear. We therefore compared those postprandial responses between lean and obese men after 3 high-fat challenges differing in fatty acid composition. In a crossover double-blind study, 18 lean (BMI: 18-25 kg/m(2)) and 18 obese (BMI >29 kg/m(2)) middle-aged men received 3 isocaloric high-fat milkshakes containing 95 g fat (88% of energy), either high in SFAs (54% of energy/total fat), MUFAs (83% of energy/total fat), or n3 (omega-3) PUFAs (40% of energy/total fat). Hemodynamics, augmentation index (AIX), leukocyte cell surface adhesion markers, and plasma cytokines involved in vascular adherence, coagulation, and inflammation were measured before and after consumption of the milkshakes In both groups and after all shakes were consumed, AIX decreased; plasma soluble intercellular adhesion molecule (sICAM) 1, sICAM3, soluble vascular cell adhesion molecule (sVCAM) 1, and interleukin-8 increased; monocyte CD11a, CD11b, and CD621 expression increased; neutrophil CD11a, CD11b, and CD621 expression increased; and lymphocyte CD62I expression increased (P < 0.05). Lymphocyte CD11a and CD11b expression decreased in lean participants after consumption of all shakes but did not change in obese participants (P < 0.05). Obese participants had a less pronounced decrease in heart rate after the consumption of all shakes (P < 0.05). M U FA consumption induced a more pronounced decrease in blood pressure and AIX compared with the other milkshakes in both lean and obese participants (P < 0.05). High-fat consumption initiates an activated state of cellular adherence and an atherogenic milieu. This response was independent of fatty acid type consumed or of being lean or obese, despite the clear differences in postprandial TG responses between the groups and different milkshakes. These findings suggest that in addition to increased TGs, other mechanisms are involved in the high-fat consumption induced activated state of cellular adherence.
C1 [Esser, Diederik; Oosterink, Els; Muller, Michael; Afman, Lydia A.] Top Inst Food & Nutr, Wageningen, Netherlands.
   [Esser, Diederik; van Dijk, Susan J.; Oosterink, Els; Muller, Michael; Afman, Lydia A.] Wageningen Univ, Div Human Nutr, NL-6700 AP Wageningen, Netherlands.
RP Afman, LA (corresponding author), Top Inst Food & Nutr, Wageningen, Netherlands.
EM lydia.afman@wur.nl
RI Muller, Michael/M-5724-2019; van Dijk, Susan/H-8910-2013; Muller,
   Michael/B-5795-2008
OI Muller, Michael/0000-0002-5930-9905; van Dijk,
   Susan/0000-0001-7019-0418; Muller, Michael/0000-0002-5930-9905
FU Dutch Diabetes Research Foundation [20060052]; Top Institute Food and
   Nutrition [A-1004]
FX Supported by the Dutch Diabetes Research Foundation (20060052) and Top
   Institute Food and Nutrition (A-1004).
CR Ahuja KDK, 2009, AM J CLIN NUTR, V90, P298, DOI 10.3945/ajcn.2009.27771
   Alipour A, 2008, ATHEROSCLEROSIS SUPP, V9, P39, DOI 10.1016/j.atherosclerosissup.2008.05.007
   Alipour A, 2007, BIOCHEM SOC T, V35, P466, DOI 10.1042/BST0350466
   Alipour A, 2008, ARTERIOSCL THROM VAS, V28, P792, DOI 10.1161/ATVBAHA.107.159749
   ANDERSON EA, 1991, J CLIN INVEST, V87, P2246, DOI 10.1172/JCI115260
   BAGGIOLINI M, 1994, CHEST, V105, pS95, DOI 10.1378/chest.105.3_Supplement.95S
   Bansal S, 2007, JAMA-J AM MED ASSOC, V298, P309, DOI 10.1001/jama.298.3.309
   Berry SEE, 2008, J NUTR, V138, P1910, DOI 10.1093/jn/138.10.1910
   Blankenberg S, 2003, ATHEROSCLEROSIS, V170, P191, DOI 10.1016/S0021-9150(03)00097-2
   Blann AD, 2003, EUR HEART J, V24, P2166, DOI 10.1016/j.ehj.2003.08.021
   Bouwens M, 2007, AM J CLIN NUTR, V86, P1515, DOI 10.1093/ajcn/86.5.1515
   Bouwens M, 2010, AM J CLIN NUTR, V91, P208, DOI 10.3945/ajcn.2009.28586
   Burdge GC, 2005, BRIT J NUTR, V93, P3, DOI 10.1079/BJN20041282
   Dalla-Riva J, 2010, ATHEROSCLEROSIS SUPP, V11, P31, DOI 10.1016/j.atherosclerosissup.2010.04.001
   Delgado-Lista J, 2008, AM J CLIN NUTR, V87, P317, DOI 10.1093/ajcn/87.2.317
   Gerszten RE, 1999, NATURE, V398, P718, DOI 10.1038/19546
   Ghoshal S, 2009, J LIPID RES, V50, P90, DOI 10.1194/jlr.M800156-JLR200
   Harte AL, 2012, DIABETES CARE, V35, P375, DOI 10.2337/dc11-1593
   Jackson KG, 2005, BRIT J NUTR, V93, P693, DOI 10.1079/BJN20051410
   Jackson KG, 2012, ATHEROSCLEROSIS, V220, P22, DOI 10.1016/j.atherosclerosis.2011.08.012
   Kansas GS, 1996, BLOOD, V88, P3259, DOI 10.1182/blood.V88.9.3259.bloodjournal8893259
   Laurent S, 2006, EUR HEART J, V27, P2588, DOI 10.1093/eurheartj/ehl254
   Lopez-Miranda J, 2012, NUTR METAB CARDIOVAS
   Maggi FM, 2004, J CLIN ENDOCR METAB, V89, P2946, DOI 10.1210/jc.2003-031977
   Margioris AN, 2009, CURR OPIN CLIN NUTR, V12, P129, DOI 10.1097/MCO.0b013e3283232a11
   Mekki N, 1999, J CLIN ENDOCR METAB, V84, P184, DOI 10.1210/jc.84.1.184
   Mekki N, 2002, J NUTR, V132, P3642, DOI 10.1093/jn/132.12.3642
   Nabeno-Kaeriyama Y, 2010, CLIN CHIM ACTA, V411, P1694, DOI 10.1016/j.cca.2010.07.004
   NESTEL PJ, 1964, J CLIN INVEST, V43, P943, DOI 10.1172/JCI104980
   NEVO, DUTCH FOOD COMP DAT
   Nordestgaard BG, 2007, JAMA-J AM MED ASSOC, V298, P299, DOI 10.1001/jama.298.3.299
   Nurnberger J, 2002, J HYPERTENS, V20, P2407, DOI 10.1097/00004872-200212000-00020
   Oakley FR, 1998, AM J CLIN NUTR, V68, P1202, DOI 10.1093/ajcn/68.6.1202
   Peairs AD, 2011, NUTR J, V10, DOI 10.1186/1475-2891-10-122
   Sandqvist M, 2011, J CLIN ENDOCR METAB, V96, pE1320, DOI 10.1210/jc.2011-0233
   Sies H, 2005, J NUTR, V135, P969, DOI 10.1093/jn/135.5.969
   Thomsen C, 1999, AM J CLIN NUTR, V69, P1135
   Ting HJ, 2007, CIRC RES, V100, P381, DOI 10.1161/01.RES.0000258023.76515.a3
   van Bussel BCT, 2011, J NUTR, V141, P1719, DOI 10.3945/jn.111.139733
   van Dijk SJ, 2012, PLOS ONE, V7, DOI 10.1371/journal.pone.0041388
   van Oostrom AJHHM, 2004, ATHEROSCLEROSIS, V177, P175, DOI 10.1016/j.atherosclerosis.2004.07.004
   Vors C, 2013, AM J CLIN NUTR, V97, P23, DOI 10.3945/ajcn.112.043976
   Weber C, 2003, J MOL MED, V81, P4, DOI 10.1007/s00109-002-0391-x
NR 43
TC 37
Z9 37
U1 0
U2 12
PU AMER SOC NUTRITION-ASN
PI BETHESDA
PA 9650 ROCKVILLE PIKE, BETHESDA, MD 20814 USA
SN 0022-3166
J9 J NUTR
JI J. Nutr.
PD JUN
PY 2013
VL 143
IS 6
BP 843
EP 851
DI 10.3945/jn.113.174540
PG 9
WC Nutrition & Dietetics
WE Science Citation Index Expanded (SCI-EXPANDED)
SC Nutrition & Dietetics
GA 149GE
UT WOS:000319306200012
PM 23616512
DA 2022-11-10
ER

PT J
AU Liu, XR
   Harding, SV
   Rideout, TC
AF Liu, Xiaoran
   Harding, Scott, V
   Rideout, Todd C.
TI Saturated Fat and Cardiovascular Health: Phenotype and Dietary Factors
   Influencing Interindividual Responsiveness
SO CURRENT ATHEROSCLEROSIS REPORTS
LA English
DT Review
DE Saturated fat; Cardiovascular disease; Variable response; Metabolic
   factors; Food factors
ID CORONARY-HEART-DISEASE; LIPOPROTEIN RECEPTOR-ACTIVITY; PLASMA-LIPID
   RESPONSE; BODY-MASS INDEX; CHOLESTEROL RESPONSE; INSULIN-RESISTANCE;
   INDIVIDUAL VARIABILITY; POSTPRANDIAL LIPEMIA; PROSPECTIVE COHORT;
   GENDER-DIFFERENCES
AB Purpose of Review Recent inconsistencies in nutrition research studies examining the influence of saturated fat (SFA) on cardiovascular disease (CVD) risk have led to substantial scientific debate and increased public confusion. This review will summarize metabolic characteristics and food-based factors that underlie interindividual responsiveness to SFA consumption. Recent Findings The magnitude of postprandial blood lipid responses to SFA intake is dependent on a number of individual factors including age, sex, and adiposity status. Further, the metabolic effects of SFA intake are influenced by the specific types of SFAs and the food matrix within which they are contained. Importantly, results from research examining the effects of SFA on CVD risk should be interpreted with consideration of the comparator nutrient (i.e., carbohydrate, monounsaturated fat, polyunsaturated fat). A more nuanced understanding of the multitude of factors mediating the influence of SFA on lipid metabolism and CVD risk might help resolve the current controversy and inform more precise personalized recommendations for future dietary guidelines.
C1 [Liu, Xiaoran] Rush Univ, Rush Inst Hlth Aging, Med Ctr, 1700 W Van Buren, Chicago, IL 60612 USA.
   [Liu, Xiaoran] Rush Univ, Dept Internal Med, Med Ctr, 1700 W Van Buren, Chicago, IL 60612 USA.
   [Harding, Scott, V] Mem Univ Newfoundland, Fac Sci, Dept Biochem, St John, NL A1C 5S7, Canada.
   [Rideout, Todd C.] Univ Buffalo, Sch Publ Hlth & Hlth Profess, Dept Exercise & Nutr Sci, Buffalo, NY 14214 USA.
RP Liu, XR (corresponding author), Rush Univ, Rush Inst Hlth Aging, Med Ctr, 1700 W Van Buren, Chicago, IL 60612 USA.; Liu, XR (corresponding author), Rush Univ, Dept Internal Med, Med Ctr, 1700 W Van Buren, Chicago, IL 60612 USA.
EM Xiaoran_Liu@rush.edu
OI Liu, Xiaoran/0000-0001-7356-645X
CR Abbafati C, 2020, LANCET, V396, P1204, DOI 10.1016/S0140-6736(20)30925-9
   Al-Shaar L, 2020, BMJ-BRIT MED J, V371, DOI 10.1136/bmj.m4141
   [Anonymous], 1961, JAMA, V175, P389
   [Anonymous], 1970, Circulation, V41, pI162
   Astrup A, 2020, J AM COLL CARDIOL, V76, P844, DOI 10.1016/j.jacc.2020.05.077
   Baden MY, 2020, BRIT J NUTR, V124, P960, DOI 10.1017/S0007114520002032
   Berry SE, 2020, NAT MED, V26, P964, DOI 10.1038/s41591-020-0934-0
   Brassard D, 2018, J NUTR, V148, P573, DOI 10.1093/jn/nxy014
   Carr MC, 2001, J CLIN ENDOCR METAB, V86, P2831, DOI 10.1210/jc.86.6.2831
   Chen M, 2016, AM J CLIN NUTR, V104, P1209, DOI 10.3945/ajcn.116.134460
   Chowdhury R, 2014, ANN INTERN MED, V160, P398, DOI 10.7326/M13-1788
   CLIFTON PM, 1992, ARTERIOSCLER THROMB, V12, P955, DOI 10.1161/01.ATV.12.8.955
   COX C, 1995, BMJ-BRIT MED J, V311, P1260, DOI 10.1136/bmj.311.7015.1260
   Cruijsen E, 2021, AM J CLIN NUTR, V114, P59, DOI 10.1093/ajcn/nqab026
   DAYTON S, 1968, LANCET, V2, P1060, DOI 10.1016/S0140-6736(68)91531-6
   de Souza RJ, 2015, BMJ-BRIT MED J, V351, DOI 10.1136/bmj.h3978
   Dehghan M, 2017, LANCET, V390, P2050, DOI [10.1016/S0140-6736(17)32252-3, 10.1016/s0140-6736(17)32252-3]
   EGUSA G, 1985, J CLIN INVEST, V76, P596, DOI 10.1172/JCI112011
   Faghihnia N, 2012, EUR J CLIN NUTR, V66, P1229, DOI 10.1038/ejcn.2012.118
   Farvid MS, 2014, CIRCULATION, V130, P1568, DOI 10.1161/CIRCULATIONAHA.114.010236
   Finking G, 1997, ATHEROSCLEROSIS, V135, P1, DOI 10.1016/S0021-9150(97)00161-5
   Flock MR, 2011, ADV NUTR, V2, P261, DOI 10.3945/an.111.000422
   Freedman DS, 2004, CLIN CHEM, V50, P1189, DOI 10.1373/clinchem.2004.032763
   Griffin BA, 2021, ATHEROSCLEROSIS, V328, P108, DOI 10.1016/j.atherosclerosis.2021.03.024
   GRUNDY SM, 1988, AM J CLIN NUTR, V47, P822, DOI 10.1093/ajcn/47.5.822
   Hocking S, 2013, ENDOCR REV, V34, P463, DOI 10.1210/er.2012-1041
   Hurlimann T, 2014, GENES NUTR, V9, DOI 10.1007/s12263-013-0370-6
   Jackson KG, 2012, ATHEROSCLEROSIS, V220, P22, DOI 10.1016/j.atherosclerosis.2011.08.012
   Jakobsen MU, 2010, AM J CLIN NUTR, V91, P1764, DOI 10.3945/ajcn.2009.29099
   Jakobsen MU, 2009, AM J CLIN NUTR, V89, P1425, DOI 10.3945/ajcn.2008.27124
   Jebb SA, 2010, AM J CLIN NUTR, V92, P748, DOI 10.3945/ajcn.2009.29096
   Jousilahti P, 1999, CIRCULATION, V99, P1165, DOI 10.1161/01.cir.99.9.1165
   Katan Martijn B, 2006, Curr Cardiol Rep, V8, P446, DOI 10.1007/s11886-006-0103-1
   KEYS A, 1986, AM J EPIDEMIOL, V124, P903, DOI 10.1093/oxfordjournals.aje.a114480
   Khaw KT, 2018, BMJ OPEN, V8, DOI 10.1136/bmjopen-2017-020167
   Klingel SL, 2017, LIPIDS, V52, P969, DOI 10.1007/s11745-017-4307-5
   Klop B, 2013, NUTRIENTS, V5, P1218, DOI 10.3390/nu5041218
   Knopp Robert H, 2005, Curr Atheroscler Rep, V7, P472, DOI 10.1007/s11883-005-0065-6
   Koutsari C, 2004, EUR J CLIN NUTR, V58, P495, DOI 10.1038/sj.ejcn.1601836
   Kouvari M, 2020, NUTR METAB CARDIOVAS, V30, P2194, DOI 10.1016/j.numecd.2020.07.037
   Kris-Etherton Penny M, 2018, BMJ Nutr Prev Health, V1, P23, DOI 10.1136/bmjnph-2018-000009
   Lamarche B, 2014, APPL PHYSIOL NUTR ME, V39, P1409, DOI 10.1139/apnm-2014-0141
   Lapointe A, 2006, NUTR REV, V64, P234, DOI 10.1301/nr.2006.may.234-249
   Larsen MA, 2015, CLIN OBES, V5, P349, DOI 10.1111/cob.12118
   Lefevre M, 2005, AM J CLIN NUTR, V82, P957, DOI 10.1093/ajcn/82.5.957
   Leren P, 1966, Acta Med Scand Suppl, V466, P1
   Li YP, 2015, J AM COLL CARDIOL, V66, P1538, DOI 10.1016/j.jacc.2015.07.055
   Li ZL, 2003, J NUTR, V133, P3428, DOI 10.1093/jn/133.11.3428
   Liang JJ, 2018, CRIT REV FOOD SCI, V58, P1122, DOI 10.1080/10408398.2016.1242114
   Liu AG, 2017, NUTR J, V16, DOI 10.1186/s12937-017-0271-4
   Lozano A, 2012, NUTR METAB CARDIOVAS, V22, P355, DOI 10.1016/j.numecd.2010.07.013
   Magkos F, 2007, J CLIN ENDOCR METAB, V92, P1311, DOI 10.1210/jc.2006-2215
   MATTSON FH, 1985, J LIPID RES, V26, P194
   Mekki N, 2002, J NUTR, V132, P3642, DOI 10.1093/jn/132.12.3642
   Mensink RP, 2003, AM J CLIN NUTR, V77, P1146, DOI 10.1093/ajcn/77.5.1146
   Mente A, 2009, ARCH INTERN MED, V169, P659, DOI 10.1001/archinternmed.2009.38
   Micha R, 2017, JAMA-J AM MED ASSOC, V317, P912, DOI 10.1001/jama.2017.0947
   MIETTINEN M, 1972, LANCET, V2, P835
   Neelakantan N, 2020, CIRCULATION, V141, P803, DOI 10.1161/CIRCULATIONAHA.119.043052
   Alayon AN, 2018, BIOMEDICA, V38, P93, DOI 10.7705/biomedica.v38i0.3911
   Ormazabal V, 2018, CARDIOVASC DIABETOL, V17, DOI 10.1186/s12933-018-0762-4
   Palmisano BT, 2017, ADV EXP MED BIOL, V1043, P227, DOI 10.1007/978-3-319-70178-3_12
   Peterson KA, 2021, CARDIOVASC DRUG THER, DOI 10.1007/s10557-021-07273-0
   Pimpin L, 2016, PLOS ONE, V11, DOI 10.1371/journal.pone.0158118
   Roth GA, 2018, JAMA CARDIOL, V3, P375, DOI 10.1001/jamacardio.2018.0385
   Sabaka P, 2013, LIPIDS HEALTH DIS, V12, DOI 10.1186/1476-511X-12-179
   Schaefer EJ, 1997, AM J CLIN NUTR, V65, P823, DOI 10.1093/ajcn/65.3.823
   Schoeneck M, 2021, NUTR METAB CARDIOVAS, V31, P1325, DOI 10.1016/j.numecd.2020.12.032
   Schwingshackl L, 2021, ANN NUTR METAB, V77, P65, DOI 10.1159/000515671
   Sciarrillo CM, 2019, NUTRIENTS, V11, DOI 10.3390/nu11051089
   Sellem L, 2022, BRIT J NUTR, V127, P752, DOI 10.1017/S0007114521001422
   Siri-Tarino PW, 2010, AM J CLIN NUTR, V91, P535, DOI 10.3945/ajcn.2009.27725
   Sotos-Prieto M, 2017, NEW ENGL J MED, V377, P143, DOI [10.1056/NEJMoa1613502, 10.1056/nejmoa1613502]
   SPADY DK, 1985, P NATL ACAD SCI USA, V82, P4526, DOI 10.1073/pnas.82.13.4526
   Stahlberg D, 1997, HEPATOLOGY, V25, P1447, DOI 10.1002/hep.510250623
   Steinberg D, 2005, J LIPID RES, V46, P179, DOI 10.1194/jlr.R400012-JLR200
   Su X, 2020, CLIN CHIM ACTA, V510, P733, DOI 10.1016/j.cca.2020.09.012
   Sun LJ, 2019, FOODS, V8, DOI 10.3390/foods8120634
   Teng M, 2020, NUTR REV, V78, P249, DOI 10.1093/nutrit/nuz074
   Trieu K, 2021, PLOS MED, V18, DOI 10.1371/journal.pmed.1003763
   U.S. Department of Agriculture and U.S. Department of Health and Human Services, 2020, DIET GUID AM 2020 20
   Vafeiadou K, 2015, AM J CLIN NUTR, V102, P40, DOI 10.3945/ajcn.114.097089
   Voight Benjamin F, 2012, Lancet, V380, P572, DOI 10.1016/S0140-6736(12)60312-2
   Wang DD, 2016, JAMA INTERN MED, V176, P1134, DOI 10.1001/jamainternmed.2016.2417
   Wohlgemuth KJ, 2021, J INT SOC SPORT NUTR, V18, DOI 10.1186/s12970-021-00422-8
   WOOLLETT LA, 1992, J LIPID RES, V33, P77
   Wu ZJ, 2014, BMC MED GENET, V15, DOI 10.1186/s12881-014-0118-1
NR 87
TC 0
Z9 0
U1 6
U2 9
PU CURRENT MEDICINE GROUP
PI PHILADELPHIA
PA 400 MARKET STREET, STE 700, PHILADELPHIA, PA 19106 USA
SN 1523-3804
EI 1534-6242
J9 CURR ATHEROSCLER REP
JI Curr. Atheroscleros. Rep.
PD MAY
PY 2022
VL 24
IS 5
BP 391
EP 398
DI 10.1007/s11883-022-01014-w
EA MAR 2022
PG 8
WC Peripheral Vascular Disease
WE Science Citation Index Expanded (SCI-EXPANDED)
SC Cardiovascular System & Cardiology
GA 0V8MP
UT WOS:000772264200001
PM 35320834
DA 2022-11-10
ER

PT J
AU Liu, E
   Armstrong, C
   Spiegelman, D
   Chalamilla, G
   Njelekela, M
   Hawkins, C
   Hertzmark, E
   Li, N
   Aris, E
   Muhihi, A
   Semu, H
   Fawzi, W
AF Liu, Enju
   Armstrong, Catharina
   Spiegelman, Donna
   Chalamilla, Guerino
   Njelekela, Marina
   Hawkins, Claudia
   Hertzmark, Ellen
   Li, Nan
   Aris, Eric
   Muhihi, Alfa
   Semu, Helen
   Fawzi, Wafaie
TI First-line Antiretroviral Therapy and Changes in Lipid Levels Over 3
   Years Among HIV-Infected Adults in Tanzania
SO CLINICAL INFECTIOUS DISEASES
LA English
DT Article
DE HIV; adults; antiretroviral therapy; triglyceride; cholesterol
ID REVERSE-TRANSCRIPTASE INHIBITOR; ACUTE MYOCARDIAL-INFARCTION;
   CARDIOVASCULAR RISK-FACTORS; HIV-1-INFECTED PATIENTS; SERUM-LIPIDS;
   DYSLIPIDEMIA; NEVIRAPINE; ASSOCIATION; TUBERCULOSIS; EFAVIRENZ
AB Background. With the rapid rollout of antiretroviral therapy (ART) in sub-Saharan Africa (SSA), there has been an increasing concern about cardiovascular risks related to ART. However, data from human immunodeficiency virus (HIV)-infected populations from this region are very limited.
   Methods. Among 6385 HIV-infected adults in Dar es Salaam, Tanzania, we investigated the nonfasting lipid changes over 3 years following ART initiation and their associations with different first-line ART agents that are commonly used in SSA.
   Results. In the first 6 months of ART, the prevalence of dyslipidemia decreased from 69% to 54%, with triglyceride (TG) decreasing from 127 mg/dL to 113 mg/dL and high-density lipoprotein (HDL) cholesterol increasing from 39 mg/dL to 52 mg/dL. After 6 months, TG returned to its baseline level and increased to 139 mg/dL at 3 years; total cholesterol and low-density lipoprotein cholesterol continued to increase whereas HDL cholesterol leveled off. The prevalence of dyslipidemia increased to 73% after a 3-year follow-up. In multivariate analyses, patients on zidovudine-containing regimens had a greater reduction in TG levels at 6 months (-16.0 vs -6.3 mg/dL), and a lower increase at 3 years compared to patients on stavudine-containing regimens (2.1 vs 11.7 mg/dL, P < .001); patients on nevirapine-based regimens had a higher increase in HDL cholesterol levels at 3 years compared to those on efavirenz-based regimens (13.6 vs 9.5 mg/dL, P = .01).
   Conclusions. Our findings support the latest World Health Organization guidelines on the substitution of stavudine in first-line ART in resource-limited settings, and provide further evidence for selection of lipid-friendly ART for patients in SSA.
C1 [Liu, Enju; Li, Nan; Fawzi, Wafaie] Harvard Univ, Sch Publ Hlth, Dept Global Hlth & Populat, Boston, MA 02120 USA.
   [Spiegelman, Donna; Hertzmark, Ellen; Fawzi, Wafaie] Harvard Univ, Sch Publ Hlth, Dept Epidemiol, Boston, MA 02120 USA.
   [Spiegelman, Donna; Hertzmark, Ellen] Harvard Univ, Sch Publ Hlth, Dept Biostat, Boston, MA 02120 USA.
   [Fawzi, Wafaie] Harvard Univ, Sch Publ Hlth, Dept Nutr, Boston, MA 02120 USA.
   [Armstrong, Catharina; Aris, Eric] Tufts Univ, Sch Med, Boston, MA 02111 USA.
   [Chalamilla, Guerino] Muhimbili Univ Hlth & Allied Sci, Dar Es Salaam, Tanzania.
   [Njelekela, Marina] Muhimbili Univ Hlth & Allied Sci, Dept Physiol, Dar Es Salaam, Tanzania.
   [Semu, Helen] Minist Hlth & Social Welf, Dar Es Salaam, Tanzania.
   [Muhihi, Alfa] African Acad Publ Hlth, Dar Es Salaam, Tanzania.
   [Hawkins, Claudia] Northwestern Univ, Feinberg Sch Med, Chicago, IL 60611 USA.
RP Liu, E (corresponding author), Harvard Univ, Sch Publ Hlth, Dept Global Hlth & Populat, 1633 Tremont St,Rm 106, Boston, MA 02120 USA.
EM eliu@hsph.harvard.edu
RI Muhihi, Alfa/AAL-1893-2021
OI Muhihi, Alfa/0000-0002-4477-7300
FU PEPFAR; Ministry of Health and Social Welfare, Tanzania
FX This program is supported by PEPFAR and by the Ministry of Health and
   Social Welfare, Tanzania.
CR Anastos K, 2007, JAIDS-J ACQ IMM DEF, V45, P34, DOI 10.1097/QAI.0b013e318042d5fe
   [Anonymous], 2010, ANTIRETROVIRAL THERA
   Armstrong C, 2011, JAIDS-J ACQ IMM DEF, V57, P141, DOI 10.1097/QAI.0b013e318219a3d1
   Baker J, 2010, J INFECT DIS, V201, P285, DOI 10.1086/649560
   Bansal S, 2007, JAMA-J AM MED ASSOC, V298, P309, DOI 10.1001/jama.298.3.309
   Buchacz K, 2008, JAIDS-J ACQ IMM DEF, V47, P304, DOI 10.1097/QAI.0b013e31815e7453
   Capeau J, 2012, AIDS, V26, P303, DOI 10.1097/QAD.0b013e32834e8776
   Clotet B, 2003, JAIDS-J ACQ IMM DEF, V34, pS79, DOI 10.1097/00126334-200309011-00012
   Durand M, 2011, JAIDS-J ACQ IMM DEF, V57, P245, DOI 10.1097/QAI.0b013e31821d33a5
   Effros RB, 2008, CLIN INFECT DIS, V47, P542, DOI 10.1086/590150
   Eholie SP, 2012, J INT AIDS SOC, V15, DOI 10.7448/IAS.15.2.17334
   FRIEDEWALD WT, 1972, CLIN CHEM, V18, P499
   Friis-Moller N, 2003, AIDS, V17, P1179, DOI 10.1097/00002030-200305230-00010
   Friis-Moller N, 2007, NEW ENGL J MED, V356, P1723, DOI 10.1056/NEJMoa062744
   Grinspoon S, 2005, NEW ENGL J MED, V352, P48, DOI 10.1056/NEJMra041811
   Grinspoon S. K., 2008, Circulation, V118, P198, DOI 10.1161/CIRCULATIONAHA.107.189622
   GRUNFELD C, 1992, J NUTR, V122, P749, DOI 10.1093/jn/122.suppl_3.749
   Ho JE, 2009, HEART, V95, P1193, DOI 10.1136/hrt.2008.161463
   Langsted A, 2008, CIRCULATION, V118, P2047, DOI 10.1161/CIRCULATIONAHA.108.804146
   Leitner JM, 2006, ATHEROSCLEROSIS, V187, P177, DOI 10.1016/j.atherosclerosis.2005.09.001
   Maggi P, 2011, J ANTIMICROB CHEMOTH, V66, P896, DOI 10.1093/jac/dkq507
   Mankhatitham Wiroj, 2012, Journal of the Medical Association of Thailand, V95, P163
   Menezes CN, 2011, BMC INFECT DIS, V11, DOI 10.1186/1471-2334-11-244
   Mills EJ, 2012, NEW ENGL J MED, V366, P1270, DOI 10.1056/NEJMp1113643
   Padmapriyadarsini C, 2011, CLIN INFECT DIS, V52, P540, DOI 10.1093/cid/ciq195
   Parienti JJ, 2007, CLIN INFECT DIS, V45, P263, DOI 10.1086/518973
   Rabkin M, 2011, GLOB PUBLIC HEALTH, V6, P247, DOI 10.1080/17441692.2011.552068
   Riddler SA, 2007, HIV MED, V8, P280, DOI 10.1111/j.1468-1293.2007.00470.x
   Riddler SA, 2003, JAMA-J AM MED ASSOC, V289, P2978, DOI 10.1001/jama.289.22.2978
   Shlay JC, 2007, JAIDS-J ACQ IMM DEF, V44, P506, DOI 10.1097/QAI.0b013e31804216cf
   Stein JH, 2008, CIRCULATION, V118, pS1088
   The United Republic of Tanzania Ministry of Health and Social Welfare, 2008, NAT GUID MAN HIV AID
   Triant VA, 2007, J CLIN ENDOCR METAB, V92, P2506, DOI 10.1210/jc.2006-2190
   van der Valk M, 2001, AIDS, V15, P2407, DOI 10.1097/00002030-200112070-00008
   van Leth F, 2004, PLOS MED, V1, P64, DOI 10.1371/journal.pmed.0010019
   van Oosterhout JJ, 2012, PLOS ONE, V7, DOI 10.1371/journal.pone.0042029
   *WHO, 2006, ANT THER HIV INF AD
   World Health Organization, HIV AIDS ANT THER
   [World Health Organization; WHO UNAIDS UNICEF], 2011, EP UPD HLTH SECT PRO
   Yone EWP, 2011, AIDS RES THER, V8, DOI 10.1186/1742-6405-8-33
   ZEGER SL, 1986, BIOMETRICS, V42, P121, DOI 10.2307/2531248
NR 41
TC 19
Z9 20
U1 0
U2 8
PU OXFORD UNIV PRESS INC
PI CARY
PA JOURNALS DEPT, 2001 EVANS RD, CARY, NC 27513 USA
SN 1058-4838
EI 1537-6591
J9 CLIN INFECT DIS
JI Clin. Infect. Dis.
PD JUN 15
PY 2013
VL 56
IS 12
BP 1820
EP 1828
DI 10.1093/cid/cit120
PG 9
WC Immunology; Infectious Diseases; Microbiology
WE Science Citation Index Expanded (SCI-EXPANDED)
SC Immunology; Infectious Diseases; Microbiology
GA 151NG
UT WOS:000319466600023
PM 23449270
OA Bronze
DA 2022-11-10
ER

PT J
AU Chan, DC
   Barrett, PHR
   Watts, GF
AF Chan, Dick C.
   Barrett, P. Hugh R.
   Watts, Gerald F.
TI Recent explanatory trials of the mode of action of drug therapies on
   lipoprotein metabolism
SO CURRENT OPINION IN LIPIDOLOGY
LA English
DT Review
DE cardiovascular disease; dyslipoproteinaemia; lipid-regulating agents;
   lipoprotein metabolism; stable isotope study
ID ESTER TRANSFER PROTEIN; OMEGA-3-FATTY-ACID ETHYL-ESTERS;
   TRIGLYCERIDE-RICH LIPOPROTEINS; APOLIPOPROTEIN B-48 KINETICS;
   SUBTILISIN/KEXIN TYPE 9; REDUCING LIPIDS; OBESE SUBJECTS; APOC-III;
   C-III; A-I
AB Purpose of review
   Dysregulated lipoprotein metabolism leads to increased plasma concentrations of atherogenic lipoproteins. We highlight the findings from recent studies of the effect of lipid-regulating therapies on apolipoprotein metabolism in humans employing endogenous labelling with stable isotopically labelled isotopomers.
   Recent findings
   Fish oil supplementation and niacin treatment both reduce fasting and postprandial triglyceride levels by decreasing the hepatic secretion of VLDL-apoB-100 (apoB) and apoB-48-containing chylomicron particles in obese and/or type 2 diabetes. Niacin also lowers plasma LDL-apoB and Lp(a) levels by increasing catabolism of LDL-apoB and decreasing secretion of Lp(a), respectively. In subjects with hypercholesterolaemia, inhibition of cholesteryl ester transfer protein raises apoA-I and lowers apoB by decreasing and increasing the catabolism of HDL-apoA-I and LDL-apoB, respectively. Antisense oligonucleotides directed at apoB mRNA lowers plasma LDL-cholesterol and apoB chiefly by increasing the catabolism and decreasing the secretion of LDL-apoB in healthy subjects. That apoB ASO treatment does not lower hepatic secretion in humans is unexpected and merits further investigation.
   Summary
   Kinetic studies provide mechanistic insight into the mode of action of lipid lowering therapies and lipoprotein disorders. Understanding the mode of action of new drugs in vivo is important to establish their effective use in clinical practice.
C1 [Chan, Dick C.; Barrett, P. Hugh R.; Watts, Gerald F.] Univ Western Australia, Sch Med & Pharmacol, Metab Res Ctr, Perth, WA, Australia.
RP Watts, GF (corresponding author), Univ Western Australia, Sch Med & Pharmacol, GPO Box X2213, Perth, WA 6847, Australia.
EM gerald.watts@uwa.edu.au
RI Barrett, Hugh/ABF-1714-2020
OI Barrett, Hugh/0000-0003-3223-6125; Watts, Gerald/0000-0003-2276-1524;
   Chan, Dick/0000-0001-7658-5197
FU Royal Perth Hospital (RPH); NHMRC
FX D.C.C. is a Research Fellow of the Royal Perth Hospital (RPH) Medical
   Research Foundation. P.H.R.B. is an NHMRC Senior Research Fellow.
CR Abifadel M, 2003, NAT GENET, V34, P154, DOI 10.1038/ng1161
   [Anonymous], 2011, NEW ENGL J MED, V365, P2255
   Ballantyne CM, 2016, J CLIN LIPIDOL, V10, P635, DOI 10.1016/j.jacl.2016.02.008
   Ballantyne CM, 2013, EXPERT OPIN PHARMACO, V14, P1409, DOI 10.1517/14656566.2013.798645
   Boren J, 2015, ARTERIOSCL THROM VAS, V35, P2218, DOI 10.1161/ATVBAHA.115.305614
   Brousseau ME, 2005, ARTERIOSCL THROM VAS, V25, P1057, DOI 10.1161/01.ATV.0000161928.16334.dd
   Cases S, 1998, P NATL ACAD SCI USA, V95, P13018, DOI 10.1073/pnas.95.22.13018
   Chan DC, 2004, CLIN SCI, V107, P233, DOI 10.1042/CS20040109
   Chan DC, 2016, J CLIN ENDOCR METAB, V101, P3732, DOI 10.1210/jc.2016-2217
   Chan DC, 2015, CLIN SCI, V128, P379, DOI 10.1042/CS20140559
   Chan DC, 2014, BEST PRACT RES CL EN, V28, P369, DOI 10.1016/j.beem.2013.10.001
   Chapman MJ, 2011, EUR HEART J, V32, P1345, DOI 10.1093/eurheartj/ehr112
   Cohen JC, 2006, NEW ENGL J MED, V354, P1264, DOI 10.1056/NEJMoa054013
   Croyal M, 2015, ARTERIOSCL THROM VAS, V35, P2042, DOI 10.1161/ATVBAHA.115.305835
   Digenio A, 2016, DIABETES CARE, V39, P1408, DOI 10.2337/dc16-0126
   Druce I, 2015, J BIOMED RES, V29, P429, DOI 10.7555/JBR.29.20150052
   Duggal JK, 2010, J CARDIOVASC PHARM T, V15, P158, DOI 10.1177/1074248410361337
   Gaudet D, 2014, NEW ENGL J MED, V371, P2200, DOI 10.1056/NEJMoa1400284
   Gautier T, 2016, EXPERT OPIN THER TAR, V20, P47, DOI 10.1517/14728222.2015.1073713
   Gordts PLSM, 2016, J CLIN INVEST, V126, P2855, DOI 10.1172/JCI86610
   Graham MJ, 2016, J LIPID RES, V57, P340, DOI 10.1194/jlr.R052258
   Gryn SE, 2015, CURR OPIN LIPIDOL, V26, P484, DOI 10.1097/MOL.0000000000000231
   Haynes R, 2013, EUR HEART J, V34, P1279, DOI 10.1093/eurheartj/eht055
   Hovingh GK, 2015, LANCET, V386, P452, DOI 10.1016/S0140-6736(15)60158-1
   Hugh P, 2006, J LIPID RES, V47, P1607, DOI 10.1194/jlr.R600017-JLR200
   Kamanna VS, 2000, CURR ATHEROSCLER REP, V2, P26
   Khetarpal SA, 2016, CURR ATHEROSCLER REP, V18, DOI 10.1007/s11883-016-0609-y
   Lagace TA, 2014, CURR OPIN LIPIDOL, V25, P387, DOI 10.1097/MOL.0000000000000114
   Li N, 2014, AM J CARDIOVASC DRUG, V14, P367, DOI 10.1007/s40256-014-0077-0
   Millar JS, 2006, ARTERIOSCL THROM VAS, V26, P1350, DOI 10.1161/01.ATV.0000219695.84644.56
   Millar JS, 2015, J CLIN INVEST, V125, P2510, DOI 10.1172/JCI80025
   Minicocci I, 2016, J LIPID RES, V57, P1097, DOI 10.1194/jlr.P066183
   Nordestgaard BG, 2010, EUR HEART J, V31, P2844, DOI 10.1093/eurheartj/ehq386
   Ooi EM, 2016, EUR J CLIN INVEST, V46, P730, DOI 10.1111/eci.12657
   Ooi EM, 2015, ARTERIOSCL THROM VAS, V35, P2686, DOI 10.1161/ATVBAHA.115.306136
   Pang J, 2016, DIABETES OBES METAB, V18, P384, DOI 10.1111/dom.12622
   Peng W, 2016, INT J CARDIOL, V222, P119, DOI 10.1016/j.ijcard.2016.07.239
   Raal FJ, 2016, J LIPID RES, V57, P1086, DOI 10.1194/jlr.P065334
   RADER DJ, 1994, J CLIN INVEST, V93, P2758, DOI 10.1172/JCI117292
   Reyes-Soffer G, 2016, ARTERIOSCL THROM VAS, V36, P994, DOI 10.1161/ATVBAHA.115.306680
   Reyes-Soffer G, 2016, SCI TRANSL MED, V8, DOI 10.1126/scitranslmed.aad2195
   Robinson JG, 2015, NEW ENGL J MED, V372, P1489, DOI 10.1056/NEJMoa1501031
   Romagnuolo R, 2015, J BIOL CHEM, V290, P11649, DOI 10.1074/jbc.M114.611988
   Ruscica M, 2016, ANN MED, V25, P1
   Sabatine MS, 2015, NEW ENGL J MED, V372, P1500, DOI 10.1056/NEJMoa1500858
   Santos RD, 2015, ARTERIOSCL THROM VAS, V35, P689, DOI 10.1161/ATVBAHA.114.304549
   Saravanan P, 2010, LANCET, V376, P540, DOI 10.1016/S0140-6736(10)60445-X
   Toth PP, 2013, J CLIN LIPIDOL, V7, pS6, DOI 10.1016/j.jacl.2013.02.004
   Tremblay AJ, 2016, J DIABETES RES, V2016, DOI 10.1155/2016/2909210
   Watts GF, 2013, NAT REV CARDIOL, V10, P648, DOI 10.1038/nrcardio.2013.140
   Wong ATY, 2014, J CLIN ENDOCR METAB, V99, pE1427, DOI 10.1210/jc.2013-4037
NR 51
TC 5
Z9 5
U1 0
U2 3
PU LIPPINCOTT WILLIAMS & WILKINS
PI PHILADELPHIA
PA TWO COMMERCE SQ, 2001 MARKET ST, PHILADELPHIA, PA 19103 USA
SN 0957-9672
EI 1473-6535
J9 CURR OPIN LIPIDOL
JI Curr. Opin. Lipidology
PD DEC
PY 2016
VL 27
IS 6
BP 550
EP 556
DI 10.1097/MOL.0000000000000348
PG 7
WC Biochemistry & Molecular Biology; Endocrinology & Metabolism; Peripheral
   Vascular Disease
WE Science Citation Index Expanded (SCI-EXPANDED)
SC Biochemistry & Molecular Biology; Endocrinology & Metabolism;
   Cardiovascular System & Cardiology
GA EC3DV
UT WOS:000388006300002
PM 27749370
OA Green Submitted
DA 2022-11-10
ER

PT J
AU Jepsen, AMK
   Langsted, A
   Varbo, A
   Bang, LE
   Kamstrup, PR
   Nordestgaard, BG
AF Jepsen, Anne-Marie K.
   Langsted, Anne
   Varbo, Anette
   Bang, Lia E.
   Kamstrup, Pia R.
   Nordestgaard, Borge G.
TI Increased Remnant Cholesterol Explains Part of Residual Risk of
   All-Cause Mortality in 5414 Patients with Ischemic Heart Disease
SO CLINICAL CHEMISTRY
LA English
DT Article
ID DENSITY-LIPOPROTEIN-CHOLESTEROL; GENETICALLY HYPERLIPIDEMIC RABBITS;
   ACUTE-CORONARY-SYNDROME; CARDIOVASCULAR-DISEASE; NONFASTING
   TRIGLYCERIDES; MENDELIAN RANDOMIZATION; SECONDARY PREVENTION; LDL
   CHOLESTEROL; ARTERIAL INTIMA; FOLLOW-UP
AB BACKGROUND: Increased concentrations of remnant cholesterol are causally associated with increased risk of ischemic heart disease. We tested the hypothesis that increased remnant cholesterol is a risk factor for all-cause mortality in patients with ischemic heart disease.
   METHODS: We included 5414 Danish patients diagnosed with ischemic heart disease. Patients on statins were not excluded. Calculated remnant cholesterol was nonfasting total cholesterol minus LDL and HDL cholesterol. During 35 836 person-years of follow-up, 1319 patients died.
   RESULTS: We examined both calculated and directly measured remnant cholesterol; importantly, however, measured remnant cholesterol made up only 9% of calculated remnant cholesterol at nonfasting triglyceride concentrations <1 mmol/L (89 mg/dL) and only 43% at triglycerides >5 mmol/L (443 mg/dL). Multivariable-adjusted hazard ratios for all-cause mortality compared with patients with calculated remnant cholesterol concentrations in the 0 to 60th percentiles were 1.2 (95% CI, 1.1-1.4) for patients in the 61st to 80th percentiles, 1.3 (1.1-1.5) for the 81st to 90th percentiles, 1.5 (1.1-1.8) for the 91st to 95th percentiles, and 1.6 (1.2-2.0) for patients in the 96th to 100th percentiles (trend, P < 0.001). Corresponding values for measured remnant cholesterol were 1.0 (0.8-1.1), 1.2 (1.0-1.4), 1.1 (0.9- 1.5), and 1.3 (1.1-1.7) (trend, P = 0.006), and for measured LDL cholesterol 1.0 (0.9-1.1), 1.0 (0.8-1.2), 1.0 (0.8-1.3), and 1.1 (0.8-1.4) (trend, P = 0.88). Cumulative survival was reduced in patients with calculated remnant cholesterol >= 1 mmol/L (39 mg/dL) vs <1 mmol/L [log-rank, P = 9 X 10(-6); hazard ratio 1.3 (1.2-1.5)], but not in patients with measured LDL cholesterol >= 3 mmol/L (116 mg/dL) vs <3 mmol/L [P = 0.76; hazard ratio 1.0 (0.9-1.1)].
   CONCLUSIONS: Increased concentrations of both calculated and measured remnant cholesterol were associated with increased all-cause mortality in patients with ischemic heart disease, which was not the case for increased concentrations of measured LDL cholesterol. This suggests that increased concentrations of remnant cholesterol explain part of the residual risk of all-cause mortality in patients with ischemic heart disease. (C) 2016 American Association for Clinical Chemistry
C1 [Jepsen, Anne-Marie K.; Langsted, Anne; Varbo, Anette; Kamstrup, Pia R.; Nordestgaard, Borge G.] Copenhagen Univ Hosp, Herlev & Gentofte Hosp, Dept Clin Biochem, Herlev Ringvej 75, DK-2730 Herlev, Denmark.
   [Jepsen, Anne-Marie K.; Langsted, Anne; Varbo, Anette; Bang, Lia E.; Kamstrup, Pia R.; Nordestgaard, Borge G.] Univ Copenhagen, Fac Hlth & Med Sci, Copenhagen, Denmark.
   [Bang, Lia E.] Univ Copenhagen Hosp, Dept Cardiol, Rigshosp, DK-2100 Copenhagen, Denmark.
RP Nordestgaard, BG (corresponding author), Copenhagen Univ Hosp, Herlev & Gentofte Hosp, Dept Clin Biochem, Herlev Ringvej 75, DK-2730 Herlev, Denmark.
RI Nordestgaard, Borge Gronne/ABF-1310-2020
OI Reimer Jensen, Anne Marie/0000-0003-3272-636X; Nordestgaard,
   Borge/0000-0002-1954-7220
CR Bansal S, 2007, JAMA-J AM MED ASSOC, V298, P309, DOI 10.1001/jama.298.3.309
   Benn M, 2011, JNCI-J NATL CANCER I, V103, P508, DOI 10.1093/jnci/djr008
   Casula M, 2013, ATHEROSCLEROSIS SUPP, V14, P243, DOI 10.1016/S1567-5688(13)70005-9
   Chapman MJ, 2011, EUR HEART J, V32, P1345, DOI 10.1093/eurheartj/ehr112
   Clarke R, 1999, AM J EPIDEMIOL, V150, P341
   Do R, 2013, NAT GENET, V45, P1345, DOI 10.1038/ng.2795
   Hegele RA, 2014, LANCET DIABETES ENDO, V2, P655, DOI 10.1016/S2213-8587(13)70191-8
   Hoogeveen RC, 2014, ARTERIOSCL THROM VAS, V34, P1069, DOI 10.1161/ATVBAHA.114.303284
   JACOBS D, 1992, CIRCULATION, V86, P1046, DOI 10.1161/01.CIR.86.3.1046
   Jun M, 2010, LANCET, V375, P1875, DOI 10.1016/S0140-6736(10)60656-3
   Kastelein JJP, 2014, J CLIN LIPIDOL, V8, P94, DOI 10.1016/j.jacl.2013.10.003
   Langsted A, 2011, J INTERN MED, V270, P65, DOI 10.1111/j.1365-2796.2010.02333.x
   Miller M, 2008, J AM COLL CARDIOL, V51, P724, DOI 10.1016/j.jacc.2007.10.038
   Miller M, 2011, CIRCULATION, V123, P2292, DOI 10.1161/CIR.0b013e3182160726
   Mora S, 2012, CIRCULATION, V125, P1979, DOI 10.1161/CIRCULATIONAHA.111.088591
   NORDESTGAARD BG, 1992, ARTERIOSCLER THROMB, V12, P6, DOI 10.1161/01.ATV.12.1.6
   NORDESTGAARD BG, 1995, ARTERIOSCL THROM VAS, V15, P534, DOI 10.1161/01.ATV.15.4.534
   Nordestgaard BG, 2007, JAMA-J AM MED ASSOC, V298, P299, DOI 10.1001/jama.298.3.299
   Nordestgaard BG, 2014, LANCET, V384, P626, DOI 10.1016/S0140-6736(14)61177-6
   Proctor SD, 2002, CURR OPIN LIPIDOL, V13, P461, DOI 10.1097/00041433-200210000-00001
   Sampson UK, 2012, CURR ATHEROSCLER REP, V14, P1, DOI 10.1007/s11883-011-0219-7
   Sarwar N, 2010, LANCET, V375, P1634, DOI 10.1016/S0140-6736(10)60545-4
   Schwartz GG, 2015, J AM COLL CARDIOL, V65, P2267, DOI 10.1016/j.jacc.2015.03.544
   SHAIKH M, 1991, ARTERIOSCLER THROMB, V11, P569, DOI 10.1161/01.ATV.11.3.569
   Strasak AM, 2009, ANN ONCOL, V20, P1113, DOI 10.1093/annonc/mdn736
   Tabas I, 2007, CIRCULATION, V116, P1832, DOI 10.1161/CIRCULATIONAHA.106.676890
   Thomsen M, 2014, CLIN CHEM, V60, P737, DOI 10.1373/clinchem.2013.219881
   Varbo A, 2015, CLIN CHEM, V61, P533, DOI 10.1373/clinchem.2014.234146
   Varbo A, 2014, PHARMACOL THERAPEUT, V141, P358, DOI 10.1016/j.pharmthera.2013.11.008
   Varbo A, 2013, CIRCULATION, V128, P1298, DOI 10.1161/CIRCULATIONAHA.113.003008
   Varbo A, 2013, J AM COLL CARDIOL, V61, P427, DOI 10.1016/j.jacc.2012.08.1026
   Watts GF, 2013, NAT REV CARDIOL, V10, P648, DOI 10.1038/nrcardio.2013.140
   ZILVERSMIT DB, 1979, CIRCULATION, V60, P473, DOI 10.1161/01.CIR.60.3.473
NR 33
TC 81
Z9 83
U1 1
U2 10
PU AMER ASSOC CLINICAL CHEMISTRY
PI WASHINGTON
PA 2101 L STREET NW, SUITE 202, WASHINGTON, DC 20037-1526 USA
SN 0009-9147
EI 1530-8561
J9 CLIN CHEM
JI Clin. Chem.
PD APR
PY 2016
VL 62
IS 4
BP 593
EP 604
DI 10.1373/clinchem.2015.253757
PG 12
WC Medical Laboratory Technology
WE Science Citation Index Expanded (SCI-EXPANDED)
SC Medical Laboratory Technology
GA DH9DR
UT WOS:000373097100010
PM 26888894
OA Bronze
DA 2022-11-10
ER

PT J
AU Ono-Moore, KD
   Snodgrass, RG
   Huang, SR
   Singh, S
   Freytag, TL
   Burnett, DJ
   Bonnel, EL
   Woodhouse, LR
   Zunino, SJ
   Peerson, JM
   Lee, JY
   Rutledge, JC
   Hwang, DH
AF Ono-Moore, Kikumi D.
   Snodgrass, Ryan G.
   Huang, Shurong
   Singh, Shamsher
   Freytag, Tammy L.
   Burnett, Dustin J.
   Bonnel, Ellen L.
   Woodhouse, Leslie R.
   Zunino, Susan J.
   Peerson, Janet M.
   Lee, Joo Young
   Rutledge, John C.
   Hwang, Daniel H.
TI Postprandial Inflammatory Responses and Free Fatty Acids in Plasma of
   Adults Who Consumed a Moderately High-Fat Breakfast with and without
   Blueberry Powder in a Randomized Placebo-Controlled Trial
SO JOURNAL OF NUTRITION
LA English
DT Article
DE diet and dietary lipids; antioxidants; postprandial lipemia; plasma free
   fatty acids; postprandial inflammation; lipoprotein lipase; cytokines;
   monocyte activation; blueberries
ID RECEPTOR-MEDIATED INFLAMMATION; DIFFERENTIAL MODULATION; SIGNALING
   PATHWAYS; INHIBITION; EXPRESSION; MONOCYTES; DIETARY; LIPEMIA;
   ACTIVATION; MEN
AB Background: Saturated fatty acids (FAs) released from triglyceride-rich lipoproteins (TGRLs) activate Toll-like receptor 2 (TLR-2) and induce the expression of proinflammatory cytokines in monocytes. Certain plant polyphenols inhibit TLR-mediated signaling pathways.
   Objective: We determined whether plasma free FAs (FFAs) after a moderately high-fat (MHF, 40% kcal from fat) breakfast modulate the inflammatory status of postprandial blood, and whether blueberry intake suppresses FFA-induced inflammatory responses in healthy humans.
   Methods: Twenty-three volunteers with a mean SEM age and body mass index (in kg/m(2)) of 30 +/- 3 y and 21.9 +/- 0.4, respectively, consumed an MHF breakfast with either a placebo powder or 2 or 4 servings of blueberry powder in a randomized crossover design. The placebo powder was provided on the first test day and the blueberry powder doses were randomized with a 2-wk washout period. Plasma concentrations of lipids, glucose, and cytokines were determined. To determine whether FFAs derived from TGRL stimulate monocyte activation, and whether this is inhibited by blueberry intake, whole blood was treated with lipoprotein lipase (LPL).
   Results: The median concentrations of FFAs and cytokines [tumor necrosis factor-alpha, interleukin (IL)-6 and IL-8] in postprandial plasma (3.5 h) decreased compared with fasting plasma regardless of the blueberry intake (P < 0.001 for FFAs and P < 0.05 for cytokines). However, concentrations of FFAs and cytokines including IL-1 beta increased in LPL-treated whole blood compared with untreated blood samples from participants who consumed the placebo powder. Blueberry intake suppressed IL-1 beta and IL-6 production in LPL-treated postprandial blood compared with the placebo control when fasting changes were used as a covariate.
   Conclusions: The plasma FFA concentration may be an important determinant affecting inflammatory cytokine production in blood. Supplementation with blueberry powder did not affect plasma FFA and cytokine concentrations; however, it attenuated the cytokine production induced by ex vivo treatment of whole blood with LPL. This trial was registered at clinicaltrials.gov as NCT01594008.
C1 [Ono-Moore, Kikumi D.; Snodgrass, Ryan G.; Huang, Shurong; Singh, Shamsher; Freytag, Tammy L.; Burnett, Dustin J.; Woodhouse, Leslie R.; Zunino, Susan J.; Peerson, Janet M.; Hwang, Daniel H.] ARS, Western Human Nutr Res Ctr, USDA, Davis, CA 95616 USA.
   [Ono-Moore, Kikumi D.; Snodgrass, Ryan G.; Bonnel, Ellen L.; Zunino, Susan J.; Peerson, Janet M.; Hwang, Daniel H.] Univ Calif Davis, Sch Med, Dept Nutr, Davis, CA 95616 USA.
   [Rutledge, John C.] Univ Calif Davis, Sch Med, Dept Internal Med, Davis, CA 95616 USA.
   [Lee, Joo Young] Catholic Univ Korea, Coll Pharm, Bucheon, South Korea.
RP Hwang, DH (corresponding author), ARS, Western Human Nutr Res Ctr, USDA, Davis, CA 95616 USA.; Hwang, DH (corresponding author), Univ Calif Davis, Sch Med, Dept Nutr, Davis, CA 95616 USA.
EM daniel.hwang@ars.usda.gov
RI Snodgrass, Ryan G./AAH-5110-2021; Snodgrass, Ryan G/U-1031-2018
OI Snodgrass, Ryan G./0000-0001-9896-5297; Snodgrass, Ryan
   G/0000-0001-9896-5297
FU US Highbush Blueberry Council; USDA; Agricultural Research Service;
   Western Human Nutrition Research Center project funds
   [5306-51530-017-00D, 5306-51530- 018-00D]; USDA/NIFA [2013-03477]; NIH
   [R01AG045541]
FX Supported in part by a grant from the US Highbush Blueberry Council and
   USDA, Agricultural Research Service, Western Human Nutrition Research
   Center project funds (5306-51530-017-00D to DHH; 5306-51530- 018-00D to
   SJZ), USDA/NIFA competitive grant (2013-03477 for DHH), and NIH
   (R01AG045541 to JCR).
CR Blackburn P, 2006, OBESITY, V14, P1747, DOI 10.1038/oby.2006.201
   Burdge GC, 2005, BRIT J NUTR, V93, P3, DOI 10.1079/BJN20041282
   Burton-Freeman B, 2012, MOL NUTR FOOD RES, V56, P622, DOI 10.1002/mnfr.201100649
   Burton-Freeman B, 2010, J AM COLL NUTR, V29, P46, DOI 10.1080/07315724.2010.10719816
   Calder PC, 2013, BRIT J NUTR, V109, pS1, DOI 10.1017/S0007114512005119
   Chan DC, 2013, CURR ATHEROSCLER REP, V15, DOI 10.1007/s11883-013-0309-9
   Chan JW, 2005, ANAL CHEM, V77, P5870, DOI 10.1021/ac050692f
   Davis JE, 2008, OBESITY, V16, P1248, DOI 10.1038/oby.2008.210
   de Ferrars RM, 2014, BRIT J PHARMACOL, V171, P3268, DOI 10.1111/bph.12676
   den Hartigh LJ, 2010, J IMMUNOL, V184, P3927, DOI 10.4049/jimmunol.0903475
   di Gesso JL, 2015, MOL NUTR FOOD RES, V59, P1143, DOI 10.1002/mnfr.201400799
   Edirisinghe I, 2011, BRIT J NUTR, V106, P913, DOI 10.1017/S0007114511001176
   Fielding BA, 1996, AM J CLIN NUTR, V63, P36, DOI 10.1093/ajcn/63.1.36
   Frayn KN, 1997, P NUTR SOC, V56, P713, DOI 10.1079/PNS19970071
   FRIEDEWALD WT, 1972, CLIN CHEM, V18, P499
   Ghanim H, 2010, AM J CLIN NUTR, V91, P940, DOI 10.3945/ajcn.2009.28584
   Gill JMR, 2003, J CLIN ENDOCR METAB, V88, P4328, DOI 10.1210/jc.2003-030226
   Gower RM, 2011, ARTERIOSCL THROM VAS, V31, P160, DOI 10.1161/ATVBAHA.110.215434
   Huang S, 2008, MOL PHARMACOL, V74, P274, DOI 10.1124/mol.108.046169
   Huang SR, 2012, J LIPID RES, V53, P2002, DOI 10.1194/jlr.D029546
   Huebbe P, 2012, BRIT J NUTR, V108, P234, DOI 10.1017/S0007114511005642
   Hwang D, 2001, FASEB J, V15, P2556, DOI 10.1096/fj.01-0432com
   Jackson KG, 2012, ATHEROSCLEROSIS, V220, P22, DOI 10.1016/j.atherosclerosis.2011.08.012
   Karlsen A, 2007, J NUTR, V137, P1951
   Kim F, 2007, CIRC RES, V100, P1589, DOI 10.1161/CIRCRESAHA.106.142851
   Kleinridders A, 2009, CELL METAB, V10, P249, DOI 10.1016/j.cmet.2009.08.013
   Lee JY, 2010, NUTR REV, V68, P38, DOI 10.1111/j.1753-4887.2009.00259.x
   Lee JK, 2009, BIOCHEM PHARMACOL, V77, P1391, DOI 10.1016/j.bcp.2009.01.009
   Lee JY, 2004, J BIOL CHEM, V279, P16971, DOI 10.1074/jbc.M312990200
   Lee JY, 2003, J LIPID RES, V44, P479, DOI 10.1194/jlr.M200361-JLR200
   Lee JY, 2001, J BIOL CHEM, V276, P16683, DOI 10.1074/jbc.M011695200
   Manning PJ, 2004, DIABETES CARE, V27, P2509, DOI 10.2337/diacare.27.10.2509
   Masson CJ, 2011, J NUTR, V141, P816, DOI 10.3945/jn.110.136432
   Nadia A, 2012, J DIABETES METAB, V3, DOI 10.4172/2155-6156.1000178
   Nappo F, 2002, J AM COLL CARDIOL, V39, P1145, DOI 10.1016/S0735-1097(02)01741-2
   Netea MG, 2009, BLOOD, V113, P2324, DOI 10.1182/blood-2008-03-146720
   Neto CC, 2007, MOL NUTR FOOD RES, V51, P652, DOI 10.1002/mnfr.200600279
   Nguyen MTA, 2007, J BIOL CHEM, V282, P35279, DOI 10.1074/jbc.M706762200
   Payette C, 2009, METABOLISM, V58, P1593, DOI 10.1016/j.metabol.2009.05.011
   Prior RL, 1998, J AGR FOOD CHEM, V46, P2686, DOI 10.1021/jf980145d
   Shi H, 2006, J CLIN INVEST, V116, P3015, DOI 10.1172/JCI28898
   Snodgrass RG, 2013, J IMMUNOL, V191, P4337, DOI 10.4049/jimmunol.1300298
   Suganami T, 2007, ARTERIOSCL THROM VAS, V27, P84, DOI 10.1161/01.ATV.0000251608.09329.9a
   Wang LM, 2009, J LIPID RES, V50, P204, DOI 10.1194/jlr.M700505-JLR200
   Wong SW, 2009, J BIOL CHEM, V284, P27384, DOI 10.1074/jbc.M109.044065
   Youn HS, 2005, J IMMUNOL, V175, P3339, DOI 10.4049/jimmunol.175.5.3339
   Youn HS, 2006, BIOCHEM PHARMACOL, V72, P62, DOI 10.1016/j.bcp.2006.03.022
   Zhao L, 2007, J BIOL CHEM, V282, P11618, DOI 10.1074/jbc.M608644200
   Zhao L, 2011, NUTR REV, V69, P310, DOI 10.1111/j.1753-4887.2011.00394.x
NR 49
TC 26
Z9 26
U1 0
U2 12
PU OXFORD UNIV PRESS
PI OXFORD
PA GREAT CLARENDON ST, OXFORD OX2 6DP, ENGLAND
SN 0022-3166
EI 1541-6100
J9 J NUTR
JI J. Nutr.
PD JUL
PY 2016
VL 146
IS 7
BP 1411
EP 1419
DI 10.3945/jn.115.223909
PG 9
WC Nutrition & Dietetics
WE Science Citation Index Expanded (SCI-EXPANDED)
SC Nutrition & Dietetics
GA DQ7IL
UT WOS:000379380100017
PM 27306892
OA Green Published, Bronze
DA 2022-11-10
ER

PT J
AU Dunbar, RL
   Goel, H
AF Dunbar, Richard L.
   Goel, Harsh
TI Niacin Alternatives for Dyslipidemia: Fool's Gold or Gold Mine? Part I:
   Alternative Niacin Regimens
SO CURRENT ATHEROSCLEROSIS REPORTS
LA English
DT Review
DE Niacin; Nicotinic acid; Hyperlipidemia; Niacin conjugates; Niacin
   prodrugs; Lipids
ID EXTENDED-RELEASE NIACIN; HIGH-DENSITY-LIPOPROTEIN;
   CORONARY-HEART-DISEASE; NICOTINIC-ACID; CARDIOVASCULAR EVENTS; STATIN
   THERAPY; NONFASTING TRIGLYCERIDES; CHOLESTEROL REDUCTION; ANTIPLATELET
   ACTIVITY; SECONDARY PREVENTION
AB Niacin was the first drug demonstrating lowered cholesterol prevents coronary heart disease (CHD) events, with two clinical CHD outcome studies establishing a cardioprotective niacin regimen: 1 g thrice daily with meals. Though cardioprotective, skin toxicity limits niacin's use, fostering several variations to improve tolerability. One of these, an extended-release (ER) alternative, proved immensely successful commercially, dominating clinical practice despite departing from the established regimen in several critical ways. Hence, improved tolerability may have come at the cost of diminished efficacy, posing a conundrum: Does it still help the population at risk for CHD to broaden a drug's acceptance by "watering it down"? This question is crucial at this stage now that the ER alternative failed to recapitulate the benefits of the established cardioprotective niacin regimen in two trials of the alternative approach: AIM-HIGH and HPS2-THRIVE. Part I of this review discusses how vastly the ER alternative departs from the established cardioprotective regimen, why that is important physiologically, and how it may explain the findings of AIM-HIGH and HPS2-THRIVE. Given important gaps left by statin therapy, the established cardioprotective niacin regimen remains an important evidence-based therapy for the statin intolerant or statin averse.
C1 [Dunbar, Richard L.] Univ Penn, Perelman Sch Med, Dept Med, Div Cardiovasc Med, Philadelphia, PA 19104 USA.
   [Dunbar, Richard L.] Univ Penn, Perelman Sch Med, Div Translat Med & Human Genet, 3600 Spruce St,9-010 Maloney Bldg, Philadelphia, PA 19104 USA.
   [Dunbar, Richard L.] Univ Penn, Perelman Sch Med, Inst Translat Med & Therapeut, Philadelphia, PA 19104 USA.
   [Dunbar, Richard L.] Univ Penn, Perelman Sch Med, Cardiovasc Inst, Philadelphia, PA 19104 USA.
   [Dunbar, Richard L.] Univ Penn, Perelman Sch Med, Inst Diabet Obes & Metab, Philadelphia, PA 19104 USA.
   [Goel, Harsh] York Hosp, Dept Med, 1001 S George St, York, PA 17403 USA.
RP Dunbar, RL (corresponding author), Univ Penn, Perelman Sch Med, Dept Med, Div Cardiovasc Med, Philadelphia, PA 19104 USA.; Dunbar, RL (corresponding author), Univ Penn, Perelman Sch Med, Div Translat Med & Human Genet, 3600 Spruce St,9-010 Maloney Bldg, Philadelphia, PA 19104 USA.; Dunbar, RL (corresponding author), Univ Penn, Perelman Sch Med, Inst Translat Med & Therapeut, Philadelphia, PA 19104 USA.; Dunbar, RL (corresponding author), Univ Penn, Perelman Sch Med, Cardiovasc Inst, Philadelphia, PA 19104 USA.; Dunbar, RL (corresponding author), Univ Penn, Perelman Sch Med, Inst Diabet Obes & Metab, Philadelphia, PA 19104 USA.
EM richard.dunbar@uphs.upenn.edu; harsh_goel@hotmail.com
RI Dunbar, Richard Louis/ABD-5467-2021
OI Dunbar, Richard/0000-0002-7059-4794; GOEL, HARSH/0000-0003-0081-9852
FU NIH grant from NHLBI [K23HL091130]; NATIONAL HEART, LUNG, AND BLOOD
   INSTITUTE [K23HL091130] Funding Source: NIH RePORTER
FX Support provided by NIH grant K23HL091130 (R.L. Dunbar) from the NHLBI.
CR ALTSCHUL R, 1955, ARCH BIOCHEM BIOPHYS, V54, P558, DOI 10.1016/0003-9861(55)90070-9
   Anderson TJ, 2014, NEW ENGL J MED, V371, P288, DOI 10.1056/NEJMc1311039
   [Anonymous], 1975, JAMA-J AM MED ASSOC, V231, P360
   Baigent C, 2010, LANCET, V376, P1670, DOI 10.1016/S0140-6736(10)61350-5
   Bansal S, 2007, JAMA-J AM MED ASSOC, V298, P309, DOI 10.1001/jama.298.3.309
   BLANKENHORN DH, 1987, JAMA-J AM MED ASSOC, V257, P3233, DOI 10.1001/jama.257.23.3233
   Bloomgarden Z, 2012, J DIABETES, V4, P1, DOI 10.1111/j.1753-0407.2011.00176.x
   Boden WE, 2011, NEW ENGL J MED, V365, P2255, DOI 10.1056/NEJMoa1107579
   Boekholdt SM, 2014, J AM COLL CARDIOL, V64, P485, DOI 10.1016/j.jacc.2014.02.615
   Brinton EA, 2012, J CLIN LIPIDOL, V6, P312, DOI 10.1016/j.jacl.2012.03.005
   Britton ML, 1997, AM J HEALTH-SYST PH, V54, P2815, DOI 10.1093/ajhp/54.24.2815
   Brown BG, 2001, NEW ENGL J MED, V345, P1583, DOI 10.1056/NEJMoa011090
   BROWN G, 1990, NEW ENGL J MED, V323, P1289, DOI 10.1056/NEJM199011083231901
   CANNER PL, 1986, J AM COLL CARDIOL, V8, P1245, DOI 10.1016/S0735-1097(86)80293-5
   Cannon CP, 2015, NEW ENGL J MED, V372, P2387, DOI 10.1056/NEJMoa1410489
   CARLSON LA, 1988, ACTA MED SCAND, V223, P405
   CLEEMAN JI, 1988, ARCH INTERN MED, V148, P36, DOI 10.1001/archinte.148.1.36
   Cleeman JI, 2001, JAMA-J AM MED ASSOC, V285, P2486, DOI 10.1001/jama.285.19.2486
   Colivicchi F, 2007, STROKE, V38, P2652, DOI 10.1161/STROKEAHA.107.487017
   Dallob A, 2011, PLATELETS, V22, P495, DOI 10.3109/09537104.2011.565433
   De Kam PJ, 2014, PLATELETS, V25, P480, DOI 10.3109/09537104.2013.836747
   Ding Y, 2015, CLIN NUTR, V34, P838, DOI 10.1016/j.clnu.2014.09.019
   Dunbar RL, 2010, J CLIN INVEST, V120, P2651, DOI 10.1172/JCI44098
   FRICK MH, 1987, NEW ENGL J MED, V317, P1237, DOI 10.1056/NEJM198711123172001
   Goldberg A, 2000, AM J CARDIOL, V85, P1100, DOI 10.1016/S0002-9149(00)00703-7
   Goldberg RB, 2008, MAYO CLIN PROC, V83, P470, DOI 10.4065/83.4.470
   Grundy SM, 2004, ARTERIOSCL THROM VAS, V24, pE149, DOI 10.1161/01.ATV.0000133317.49796.0E
   Grundy SM, 2002, CIRCULATION, V106, P3143, DOI 10.1161/circ.106.25.3143
   GRUNDY SM, 1993, JAMA-J AM MED ASSOC, V269, P3015, DOI 10.1001/jama.269.23.3015
   Guyton JR, 2008, J AM COLL CARDIOL, V51, P1564, DOI 10.1016/j.jacc.2008.03.003
   Guyton JR, 2013, J AM COLL CARDIOL, V62, P1580, DOI 10.1016/j.jacc.2013.07.023
   Ishii M, 2012, J IMMUNOL, V188, P5655, DOI 10.4049/jimmunol.1102330
   Jacobson TA, 2014, J CLIN LIPIDOL, V8, P473, DOI 10.1016/j.jacl.2014.07.007
   Kane MR, 2001, PHARMACOTHERAPY, V21, P1473, DOI 10.1592/phco.21.20.1473.34481
   Knopp RH, 1998, METABOLISM, V47, P1097, DOI 10.1016/S0026-0495(98)90284-0
   Landray MJ, 2014, NEW ENGL J MED, V371, P203, DOI 10.1056/NEJMoa1300955
   Lee JMS, 2009, J AM COLL CARDIOL, V54, P1787, DOI 10.1016/j.jacc.2009.06.036
   Linke A, 2009, ATHEROSCLEROSIS, V205, P207, DOI 10.1016/j.atherosclerosis.2008.11.026
   Macedo AF, 2014, BMC CARDIOVASC DISOR, V14, DOI 10.1186/1471-2261-14-85
   MANNINEN V, 1988, JAMA-J AM MED ASSOC, V260, P641, DOI 10.1001/jama.260.5.641
   McKenney JM, 1998, AM J MED, V104, P137, DOI 10.1016/S0002-9343(97)00311-2
   NAITO HK, 1988, AM J CLIN PATHOL, V90, P358, DOI 10.1093/ajcp/90.3.358
   Nicholls SJ, 2012, CLEV CLIN J MED, V79, P38, DOI 10.3949/ccjm.79a.11166
   Nordestgaard BG, 2007, JAMA-J AM MED ASSOC, V298, P299, DOI 10.1001/jama.298.3.299
   Plaisance EP, 2008, AM J CLIN NUTR, V88, P30, DOI 10.1093/ajcn/88.1.30
   Preiss D, 2011, JAMA-J AM MED ASSOC, V305, P2556, DOI 10.1001/jama.2011.860
   Robins SJ, 2001, JAMA-J AM MED ASSOC, V285, P1585, DOI 10.1001/jama.285.12.1585
   Robinson JG, 2009, J AM COLL CARDIOL, V53, P316, DOI 10.1016/j.jacc.2008.10.024
   Robinson JG, 2005, J AM COLL CARDIOL, V46, P1855, DOI 10.1016/j.jacc.2005.05.085
   Rubins HB, 1999, NEW ENGL J MED, V341, P410, DOI 10.1056/NEJM199908053410604
   RYU JE, 1992, STROKE, V23, P823, DOI 10.1161/01.STR.23.6.823
   Sattar N, 2010, LANCET, V375, P735, DOI 10.1016/S0140-6736(09)61965-6
   Stone NJ, 2014, J AM COLL CARDIOL, V63, P2889, DOI 10.1016/j.jacc.2013.11.002
   SVEDMYR N, 1970, ACTA PHARMACOL TOX, V28, P66
   SVEDMYR N, 1977, ACTA PHARMACOL TOX, V41, P397
   The coronary drug project, 1973, CIRCULATION S1, V47, pI1
   Thoenes M, 2007, INT J CLIN PRACT, V61, P1942, DOI 10.1111/j.1742-1241.2007.01597.x
   Usman MHU, 2012, AM J MED, V125, P1026, DOI 10.1016/j.amjmed.2012.03.017
   Van JT, 2002, AM J CARDIOL, V89, P1306, DOI 10.1016/S0002-9149(02)02333-0
   Villines TC, 2010, J AM COLL CARDIOL, V55, P2721, DOI 10.1016/j.jacc.2010.03.017
   WHELAN AM, 1992, J FAM PRACTICE, V34, P165
   Whitney EJ, 2005, ANN INTERN MED, V142, P95, DOI 10.7326/0003-4819-142-2-200501180-00008
   Wink J, 2002, AM HEART J, V143, P514, DOI 10.1067/mhj.2002.120158
   Zhang HB, 2013, ANN INTERN MED, V158, P526, DOI 10.7326/0003-4819-158-7-201304020-00004
NR 64
TC 9
Z9 9
U1 0
U2 0
PU CURRENT MEDICINE GROUP
PI PHILADELPHIA
PA 400 MARKET STREET, STE 700, PHILADELPHIA, PA 19106 USA
SN 1523-3804
EI 1534-6242
J9 CURR ATHEROSCLER REP
JI Curr. Atheroscleros. Rep.
PD FEB
PY 2016
VL 18
IS 2
AR 11
DI 10.1007/s11883-016-0563-8
PG 14
WC Peripheral Vascular Disease
WE Science Citation Index Expanded (SCI-EXPANDED)
SC Cardiovascular System & Cardiology
GA DE7JG
UT WOS:000370811400006
PM 26876225
OA hybrid, Green Published
DA 2022-11-10
ER

PT J
AU Ooi, EMM
   Barrett, PHR
   Watts, GF
AF Ooi, Esther M. M.
   Barrett, P. Hugh R.
   Watts, Gerald F.
TI The extended abnormalities in lipoprotein metabolism in familial
   hypercholesterolemia: Developing a new framework for future therapies
SO INTERNATIONAL JOURNAL OF CARDIOLOGY
LA English
DT Review
DE Familial hypercholesterolemia; Lipoprotein metabolism; Coronary artery
   disease; Pharmacotherapies
ID LOW-DENSITY-LIPOPROTEIN; REVERSE CHOLESTEROL TRANSPORT; SUBTILISIN/KEXIN
   TYPE 9; DEFECTIVE APOLIPOPROTEIN B-100; TRIGLYCERIDE TRANSFER PROTEIN;
   CORONARY-HEART-DISEASE; LDL RECEPTOR GENE; CARDIOVASCULAR-DISEASE;
   MONOCLONAL-ANTIBODY; DOUBLE-BLIND
AB Familial hypercholesterolemia (FH) is a dominantly inherited disorder characterized by marked elevation of plasma low-density lipoprotein (LDL) cholesterol concentrations and premature coronary artery disease (CHD). In addition to impaired LDL receptor-mediated clearance of LDL particles, in vitro and in vivo studies suggest that hepatic oversecretion of apolipoprotein (apo) B may contribute to the hypercholesterolemia in FH. This may be due to an effect of the expanded hepatic pool of cholesterol (a consequence of increased receptor-independent uptake of LDL) and/or a direct effect of the LDL receptor on apoB secretion. Hepatic oversecretion of apoB may depend on the type and severity of the genetic mutation causing FH. FH can also increase plasma Lp(a) concentration by an undefined mechanism that may not directly involve the LDL receptor pathway. Decreased catabolism of triglyceride-rich lipoproteins could also be due to deficient LDL receptor function, accounting for postprandial dyslipidemia in FH. The metabolism of high-density lipoprotein (HDL) in FH is poorly understood, but preliminary data suggest abnormal HDL composition and functionality, as well as altered transport of apoA-I. Beyond effects related to specific genetic defects in the LDL pathway, co-existing secondary causes, particularly obesity and insulin resistance, and other genetic variants may also perturb lipoprotein metabolism in individuals with FH. Furthermore, residual risk remains high in statin-treated FH. Knowledge of an extended metabolic framework will, therefore, provide the basis for judiciously selecting new pharmacotherapies to treat FH, including apoB antisense oligonucleotides, microsomal transfer protein (MTP) inhibitors and proprotein convertase subtilisin/kexin type 9 (PCSK9) inhibitors. (C) 2013 Elsevier Ireland Ltd. All rights reserved.
C1 [Ooi, Esther M. M.; Barrett, P. Hugh R.; Watts, Gerald F.] Univ Western Australia, Metab Res Ctr, Sch Med & Pharmacol, Perth, WA 6009, Australia.
   [Barrett, P. Hugh R.] Univ Western Australia, Fac Engn Comp & Math, Perth, WA 6009, Australia.
RP Watts, GF (corresponding author), Univ Western Australia, Royal Perth Hosp, Sch Med & Pharmacol, Lipid Disorders Clin, 35 Stirling Highway, Crawley, WA 6009, Australia.
EM Gerald.Watts@uwa.edu.au
RI Barrett, Hugh/B-2745-2011; Barrett, Hugh/ABF-1714-2020; Ooi, Esther
   MM/B-3257-2011
OI Barrett, Hugh/0000-0003-3223-6125; Ooi, Esther MM/0000-0002-2097-633X;
   Watts, Gerald/0000-0003-2276-1524
FU National Health and Medical Research Council (NHMRC) of Australia
FX E.M.M.O is a National Health and Medical Research Council (NHMRC) of
   Australia Postdoctoral Research Fellows. P. H. R. B is an NHMRC Senior
   Research Fellow.
CR [Anonymous], 1991, BMJ, V303, P893
   Ansell BJ, 2005, J AM COLL CARDIOL, V46, P1792, DOI 10.1016/j.jacc.2005.06.080
   Austin MA, 2004, AM J EPIDEMIOL, V160, P421, DOI 10.1093/aje/kwh237
   Austin MA, 2004, AM J EPIDEMIOL, V160, P407, DOI 10.1093/aje/kwh236
   Avramoglu RK, 1995, J LIPID RES, V36, P2513
   Bailey D, 2010, J AM COLL CARDIOL, V55, P2580, DOI 10.1016/j.jacc.2010.02.035
   Barrett PHR, 1998, METABOLISM, V47, P478, DOI 10.1016/S0026-0495(98)90063-4
   Barrett PHR, 2002, ATHEROSCLEROSIS SUPP, V2, P1, DOI 10.1016/S1567-5688(01)00012-5
   Bellanger N, 2011, ARTERIOSCL THROM VAS, V31, P1675, DOI 10.1161/ATVBAHA.111.227181
   Benn M, 2012, J CLIN ENDOCR METAB, V97, P3956, DOI 10.1210/jc.2012-1563
   Berglund L, 2012, J CLIN ENDOCR METAB, V97, P2969, DOI 10.1210/jc.2011-3213
   Bilheimer DW, 2004, ATHEROSCLEROSIS SUPP, V5, P61, DOI 10.1016/j.atherosclerosissup.2004.08.025
   Blasiole DA, 2008, J BIOL CHEM, V283, P11374, DOI 10.1074/jbc.M710457200
   Bochem AE, 2013, CURR PHARM DESIGN, V19, P3143
   Boden WE, 2011, NEW ENGL J MED, V365, P2255, DOI 10.1056/NEJMoa1107579
   Borberg H, 2009, TRANSFUS APHER SCI, V41, P49, DOI 10.1016/j.transci.2009.05.013
   Bosch J, 2012, NEW ENGL J MED, V367, P309, DOI 10.1056/NEJMoa1203859
   Carlquist JF, 2003, AM HEART J, V146, P1007, DOI 10.1016/S0002-8703(03)00501-5
   CARLSON LA, 1989, J INTERN MED, V226, P271, DOI 10.1111/j.1365-2796.1989.tb01393.x
   Cayo MA, 2012, HEPATOLOGY, V56, P2163, DOI 10.1002/hep.25871
   Chan DC, 2012, METABOLISM, V61, P3, DOI 10.1016/j.metabol.2011.07.014
   Chapman MJ, 2011, EUR HEART J, V32, P1345, DOI 10.1093/eurheartj/ehr112
   Cuchel M, 2007, NEW ENGL J MED, V356, P148, DOI 10.1056/NEJMoa061189
   Cuchel M, 2013, LANCET, V381, P40, DOI 10.1016/S0140-6736(12)61731-0
   CUMMINGS MH, 1995, ATHEROSCLEROSIS, V113, P79, DOI 10.1016/0021-9150(94)05430-Q
   Dias CS, 2012, J AM COLL CARDIOL, V60, P1888, DOI 10.1016/j.jacc.2012.08.986
   FISHER WR, 1994, ARTERIOSCLER THROMB, V14, P501, DOI 10.1161/01.ATV.14.4.501
   Frank-Kamenetsky M, 2008, P NATL ACAD SCI USA, V105, P11915, DOI 10.1073/pnas.0805434105
   Frenais R, 1999, J LIPID RES, V40, P1506
   Gillian-Daniel DL, 2002, P NATL ACAD SCI USA, V99, P4337, DOI 10.1073/pnas.072557199
   Goldstein JL, 1999, MOL METABOLIC BASIS, P1981
   Graham MJ, 2007, J LIPID RES, V48, P763, DOI 10.1194/jlr.C600025-JLR200
   Guerin M, 2012, CURR OPIN LIPIDOL, V23, P377, DOI 10.1097/MOL.0b013e328353ef07
   Gupta N, 2010, PLOS ONE, V5, DOI 10.1371/journal.pone.0010682
   Haynes R, 2013, EUR HEART J, V34, P1279, DOI 10.1093/eurheartj/eht055
   Hemphill LC, 2010, J CLIN LIPIDOL, V4, P346, DOI 10.1016/j.jacl.2010.08.013
   Herbert B, 2010, ARTERIOSCL THROM VAS, V30, P1333, DOI 10.1161/ATVBAHA.110.204040
   Hogue JC, 2007, ATHEROSCLEROSIS, V190, P429, DOI 10.1016/j.atherosclerosis.2006.02.023
   Hoover-Plow J, 2013, METABOLISM, V62, P479, DOI 10.1016/j.metabol.2012.07.024
   Hopkins PN, 2003, INT J CARDIOL, V89, P13, DOI 10.1016/S0167-5273(02)00420-5
   Hopkins PN, 2001, AM J CARDIOL, V87, P547, DOI 10.1016/S0002-9149(00)01429-6
   HORNICK CA, 1983, P NATL ACAD SCI-BIOL, V80, P6096, DOI 10.1073/pnas.80.19.6096
   Horton JD, 1999, J CLIN INVEST, V103, P1067, DOI 10.1172/JCI6246
   Hovland A, 2012, TRANSFUS APHER SCI, V46, P73, DOI 10.1016/j.transci.2011.11.016
   Huijgen R, 2010, CLIN THER, V32, P615, DOI 10.1016/j.clinthera.2010.04.014
   Inagaki M, 2012, J ATHEROSCLER THROMB, V19, P643, DOI 10.5551/jat.12807
   Jansen ACM, 2004, J INTERN MED, V256, P482, DOI 10.1111/j.1365-2796.2004.01405.x
   JANUS ED, 1980, EUR J CLIN INVEST, V10, P161, DOI 10.1111/j.1365-2362.1980.tb02076.x
   Johannsen TH, 2012, J AM COLL CARDIOL, V60, P2041, DOI 10.1016/j.jacc.2012.07.045
   Johansen CT, 2011, J LIPID RES, V52, P189, DOI 10.1194/jlr.R009720
   Joy TR, 2012, PHARMACOL THERAPEUT, V135, P18, DOI 10.1016/j.pharmthera.2012.03.004
   KNIGHT BL, 1991, ATHEROSCLEROSIS, V87, P227, DOI 10.1016/0021-9150(91)90025-X
   Kolovou GD, 2011, CURR VASC PHARMACOL, V9, P258
   Kolovou GD, 2011, INT J CARDIOL, V147, P349, DOI 10.1016/j.ijcard.2010.08.009
   Koren MJ, 2012, LANCET, V380, P1995, DOI 10.1016/S0140-6736(12)61771-1
   Kozich V, 1997, J INHERIT METAB DIS, V20, P363, DOI 10.1023/A:1005325911665
   Kraft HG, 2000, ARTERIOSCL THROM VAS, V20, P522, DOI 10.1161/01.ATV.20.2.522
   Kromhout D, 2010, NEW ENGL J MED, V363, P2015, DOI 10.1056/NEJMoa1003603
   Kunnen S, 2012, J LIPID RES, V53, P1783, DOI 10.1194/jlr.R024513
   Ladenson PW, 2010, NEW ENGL J MED, V362, P906, DOI 10.1056/NEJMoa0905633
   LASUNCION MA, 1993, EUR J CLIN INVEST, V23, P819, DOI 10.1111/j.1365-2362.1993.tb00736.x
   Lindholm MW, 2012, MOL THER, V20, P376, DOI 10.1038/mt.2011.260
   LIU R, 1993, EUR J CLIN INVEST, V23, P561, DOI 10.1111/j.1365-2362.1993.tb00966.x
   Macchia A, 2013, J AM COLL CARDIOL, V61, P463, DOI 10.1016/j.jacc.2012.11.021
   Merki E, 2011, J AM COLL CARDIOL, V57, P1611, DOI 10.1016/j.jacc.2010.10.052
   Michos ED, 2012, J AM COLL CARDIOL, V59, P2058, DOI 10.1016/j.jacc.2012.01.045
   Mihas C, 2011, CURR VASC PHARMACOL, V9, P271, DOI 10.2174/157016111795495530
   Millar JS, 2005, ARTERIOSCL THROM VAS, V25, P560, DOI 10.1161/01.ATV.0000155323.18856.a2
   Millar JS, 2002, ARTERIOSCL THROM VAS, V22, P989, DOI 10.1161/01.ATV.0000018304.30943.06
   Miller M, 2011, CIRCULATION, V123, P2292, DOI 10.1161/CIR.0b013e3182160726
   Mohrschladt MF, 2005, EUR J HUM GENET, V13, P877, DOI 10.1038/sj.ejhg.5201426
   Mozaffarian D, 2012, JAMA-J AM MED ASSOC, V308, P2001, DOI 10.1001/jama.2012.28733
   Neefjes LA, 2011, HEART, V97, P1151, DOI 10.1136/hrt.2010.220699
   Neil HAW, 2004, HEART, V90, P1431, DOI 10.1136/hrt.2003.022764
   Nenseter MS, 2011, ATHEROSCLEROSIS, V216, P426, DOI 10.1016/j.atherosclerosis.2011.02.007
   NESTEL PJ, 1981, ATHEROSCLEROSIS, V38, P203, DOI 10.1016/0021-9150(81)90117-9
   Nolting PRWD, 2003, J INTERN MED, V253, P161, DOI 10.1046/j.1365-2796.2003.01070.x
   Nordestgaard BG, 2011, CURR VASC PHARMACOL, V9, P281
   Nordestgaard BG, 2010, EUR HEART J, V31, P2844, DOI 10.1093/eurheartj/ehq386
   Orsoni A, 2012, J LIPID RES, V53, P767, DOI 10.1194/jlr.M024141
   Ouguerram K, 2004, ARTERIOSCL THROM VAS, V24, P1448, DOI 10.1161/01.ATV.0000133684.77013.88
   Parhofer KG, 1996, J LIPID RES, V37, P2383
   PEROMBELON YFN, 1992, ATHEROSCLEROSIS, V92, P203, DOI 10.1016/0021-9150(92)90279-P
   Pfohl M, 1997, ATHEROSCLEROSIS, V135, P257, DOI 10.1016/S0021-9150(97)00173-1
   Pietzsch J, 1996, J LIPID RES, V37, P2074
   Raal F, 2013, J AM HEART ASSOC, V2, DOI 10.1161/JAHA.112.000028
   Raal F, 2012, CIRCULATION, V126, P2408, DOI 10.1161/CIRCULATIONAHA.112.144055
   Raal FJ, 2012, ATHEROSCLEROSIS, V223, P262, DOI 10.1016/j.atherosclerosis.2012.02.019
   Rader DJ, 2003, J CLIN INVEST, V111, P1795, DOI 10.1172/JCI200318925
   Rana JS, 2006, DIABETES CARE, V29, P1125, DOI 10.2337/dc05-2530
   Real JT, 2001, EUR HEART J, V22, P465, DOI 10.1053/euhj.2000.2408
   Reiner Z, 2011, EUR HEART J, V32, P1769, DOI [10.1093/eurheartj/ehr158, 10.1016/j.atherosclerosis.2011.06.012]
   Riches FM, 1999, J CLIN ENDOCR METAB, V84, P2854, DOI 10.1210/jc.84.8.2854
   Saavedra YGL, 2012, J BIOL CHEM, V287, P43492, DOI 10.1074/jbc.M112.394023
   SAKU K, 1989, ATHEROSCLEROSIS, V79, P225, DOI 10.1016/0021-9150(89)90127-5
   SCHAEFER JR, 1992, ARTERIOSCLER THROMB, V12, P843, DOI 10.1161/01.ATV.12.7.843
   Schaefer JR, 1997, ARTERIOSCL THROM VAS, V17, P348, DOI 10.1161/01.ATV.17.2.348
   Schaefer JR, 2000, ARTERIOSCL THROM VAS, V20, P1796, DOI 10.1161/01.ATV.20.7.1796
   SEED M, 1990, NEW ENGL J MED, V322, P1494, DOI 10.1056/NEJM199005243222104
   Seidah NG, 2012, NAT REV DRUG DISCOV, V11, P367, DOI 10.1038/nrd3699
   Seo DM, 2007, EXPERT REV MOL DIAGN, V7, P45, DOI 10.1586/14737159.7.1.45
   Shan LX, 2008, BIOCHEM BIOPH RES CO, V375, P69, DOI 10.1016/j.bbrc.2008.07.106
   Sjouke B, 2011, Curr Cardiol Rep, V13, P527, DOI 10.1007/s11886-011-0219-9
   SNIDERMAN AD, 1993, ARTERIOSCLER THROMB, V13, P629, DOI 10.1161/01.ATV.13.5.629
   Sniderman AD, 2000, ATHEROSCLEROSIS, V148, P215, DOI 10.1016/S0021-9150(99)00282-8
   Sondergaard E, 2011, AM J PHYSIOL-ENDOC M, V300, pE939, DOI 10.1152/ajpendo.00031.2011
   Soutar AK, 2007, NAT CLIN PRACT CARD, V4, P214, DOI 10.1038/ncpcardio0836
   Soutar AK, 2011, CURR OPIN LIPIDOL, V22, P192, DOI 10.1097/MOL.0b013e32834622b5
   Stein EA, 2012, CIRCULATION, V126, P2283, DOI 10.1161/CIRCULATIONAHA.112.104125
   Stein EA, 2012, NEW ENGL J MED, V366, P1108, DOI 10.1056/NEJMoa1105803
   STEINBERG D, 1986, AM J CARDIOL, V57, pH16, DOI 10.1016/0002-9149(86)90430-3
   Stocker R, 2009, CURR OPIN LIPIDOL, V20, P227, DOI 10.1097/MOL.0b013e32832aee68
   Sullivan D, 2012, JAMA-J AM MED ASSOC, V308, P1
   Tada H, 2012, EUR J CLIN INVEST, V42, P1094, DOI 10.1111/j.1365-2362.2012.02700.x
   Tada H, 2012, CIRC-CARDIOVASC GENE, V5, P35, DOI 10.1161/CIRCGENETICS.111.960948
   Talmud PJ, 2013, LANCET, V381, P1293, DOI 10.1016/S0140-6736(12)62127-8
   Thompson GR, 2008, ATHEROSCLEROSIS, V198, P247, DOI 10.1016/j.atherosclerosis.2008.02.009
   THOMPSON GR, 1977, CLIN SCI MOL MED, V52, P361, DOI 10.1042/cs0520361
   Thompson GR, 1996, J LIPID RES, V37, P439
   Tremblay AJ, 2004, J LIPID RES, V45, P866, DOI 10.1194/jlr.M300448-JLR200
   Tsai MY, 1999, ATHEROSCLEROSIS, V143, P163, DOI 10.1016/S0021-9150(98)00271-8
   Twisk J, 2000, J CLIN INVEST, V105, P521, DOI 10.1172/JCI8623
   Varbo A, 2013, J AM COLL CARDIOL, V61, P427, DOI 10.1016/j.jacc.2012.08.1026
   Versmissen J, 2008, BMJ-BRIT MED J, V337, DOI 10.1136/bmj.a2423
   Visser ME, 2012, EUR HEART J, V33, P1142, DOI 10.1093/eurheartj/ehs023
   Vuorio A, 2013, ATHEROSCLEROSIS, V226, P315, DOI 10.1016/j.atherosclerosis.2012.10.032
   Watts GF, 2011, ATHEROSCLEROSIS SUPP, V12, P221, DOI 10.1016/j.atherosclerosissup.2011.06.001
   Wittekoek ME, 1998, CIRCULATION, V97, P729, DOI 10.1161/01.CIR.97.8.729
   Xu WM, 2012, MOLECULES, V17, P12086, DOI 10.3390/molecules171012086
   Yamashita S, 2009, ATHEROSCLEROSIS, V207, P16, DOI 10.1016/j.atherosclerosis.2009.04.002
   Yamashita S, 2008, J ATHEROSCLER THROMB, V15, P292, DOI 10.5551/jat.E610
   Yokoyama M, 2007, LANCET, V369, P1090, DOI 10.1016/S0140-6736(07)60527-3
   Zelcer N, 2009, SCIENCE, V325, P100, DOI 10.1126/science.1168974
   Zulewski H, 1998, J LIPID RES, V39, P380
NR 134
TC 32
Z9 32
U1 0
U2 22
PU ELSEVIER IRELAND LTD
PI CLARE
PA ELSEVIER HOUSE, BROOKVALE PLAZA, EAST PARK SHANNON, CO, CLARE, 00000,
   IRELAND
SN 0167-5273
EI 1874-1754
J9 INT J CARDIOL
JI Int. J. Cardiol.
PD OCT 3
PY 2013
VL 168
IS 3
BP 1811
EP 1818
DI 10.1016/j.ijcard.2013.06.069
PG 8
WC Cardiac & Cardiovascular Systems
WE Science Citation Index Expanded (SCI-EXPANDED)
SC Cardiovascular System & Cardiology
GA 241RF
UT WOS:000326184400024
PM 23907036
DA 2022-11-10
ER

PT J
AU Di Minno, MND
   Ambrosino, P
   Peluso, R
   Di Minno, A
   Lupoli, R
   Dentali, F
AF Di Minno, Matteo Nicola Dario
   Ambrosino, Pasquale
   Peluso, Rosario
   Di Minno, Alessandro
   Lupoli, Roberta
   Dentali, Francesco
CA CaRRDs Study Grp
TI Lipid profile changes in patients with rheumatic diseases receiving a
   treatment with TNF-alpha blockers: A meta-analysis of prospective
   studies
SO ANNALS OF MEDICINE
LA English
DT Article
DE Lipid profile; rheumatic patients; TNF-alpha blockers
ID DENSITY-LIPOPROTEIN-CHOLESTEROL; NECROSIS FACTOR THERAPY; INTIMA-MEDIA
   THICKNESS; PSORIATIC-ARTHRITIS; ANKYLOSING-SPONDYLITIS; CARDIOVASCULAR
   RISK; INSULIN-RESISTANCE; NONFASTING TRIGLYCERIDES; ENDOTHELIAL
   DYSFUNCTION; INFLIXIMAB TREATMENT
AB Background. Some studies showed an anti-atherogenic effect of TNF-alpha blockers on lipid profile, but these data have been challenged. Objective. To perform a meta-analysis on lipid profile changes induced by TNF-alpha blocker treatment.
   Methods. Prospective studies on rheumatic patients receiving TNF-alpha blockers and providing before-and-after treatment values of triglycerides (TGs), total cholesterol (TC), HDL-cholesterol (HDLc), LDL-cholesterol (LDLc), and atherogenic index (AI) were included. Standardized mean differences (SMD) in lipid profile were analyzed at short-term (2-12 weeks), middle-term (13-24 weeks), and long-term (25-52 weeks) assessments.
   Results. Thirty articles (1707 patients) were included. TNF-alpha blockers determined an increase in TC at short-term, middle-term, and long-term assessments (SMD: 0.20 mmol/L [95% CI: 0.04, 0.35]; SMD: 0.27 mmol/L [95% CI: 0.08, 0.46]; SMD: 0.22 mmol/L [95% CI: 0.01, 0.43]). HDLc increased only at the shortterm assessment (SMD: 0.19 mmol/L [95% CI: 0.10, 0.28]), and TGs achieved a significant increase at the long-term assessment (SMD: 0.19 mmol/L [95% CI: 0.04, 0.34]). LDLc and AI were not affected by TNF-alpha blocker treatment.
   Conclusions. Slight but significant increases in TC occurred without any significant change in LDLc and AI. Changes in HDLc and TGs were not consistent among the different time point assessments. These quantitative changes in lipid profile do not seem to be able to explain cardiovascular risk improvement reported in patients receiving TNF-alpha blockers. Further studies on other mechanisms are needed to address this issue.
C1 [Di Minno, Matteo Nicola Dario; Ambrosino, Pasquale; Peluso, Rosario; Di Minno, Alessandro; Lupoli, Roberta] Univ Naples Federico II, Dept Clin Med & Surg, I-80131 Naples, Italy.
   [Dentali, Francesco] Univ Insubria, Dept Clin Med, Varese, Italy.
RP Di Minno, MND (corresponding author), Univ Naples Federico II, Dept Clin Med & Surg, Via S Pansini 5, I-80131 Naples, Italy.
EM dario.diminno@hotmail.it
RI Di Minno, Alessandro/K-1948-2016; Ambrosino, Pasquale/AAD-1934-2020; Di
   Minno, Matteo/D-5141-2012; Lupoli, Roberta/K-9880-2016
OI Di Minno, Alessandro/0000-0001-8084-9976; Ambrosino,
   Pasquale/0000-0002-9398-0428; Di Minno, Matteo/0000-0001-8059-3819;
   Lupoli, Roberta/0000-0002-1701-7197; SCARPA,
   RAFFAELE/0000-0002-5808-6607
CR Al-Shakarchi I, 2013, PATIENT PREFER ADHER, V7, P653, DOI 10.2147/PPA.S41433
   Allanore Y, 2006, CLIN CHIM ACTA, V365, P143, DOI 10.1016/j.cca.2005.08.010
   BASS KM, 1993, ARCH INTERN MED, V153, P2209, DOI 10.1001/archinte.153.19.2209
   Boers M, 2003, ANN RHEUM DIS, V62, P842, DOI 10.1136/ard.62.9.842
   Bosello S, 2008, CLIN RHEUMATOL, V27, P833, DOI 10.1007/s10067-007-0803-y
   Castro KR, 2011, CLIN DEV IMMUNOL, P1, DOI 10.1155/2011/352686
   Cauza E, 2002, WIEN KLIN WOCHENSCHR, V114, P1004
   Channual J, 2009, DERMATOL THER, V22, P61, DOI 10.1111/j.1529-8019.2008.01217.x
   Dahlqvist SR, 2006, SCAND J RHEUMATOL, V35, P107, DOI 10.1080/03009740500474578
   DAIEN CI, 2011, ANN RHEUM DIS, V3, P120
   Daien CI, 2012, ANN RHEUM DIS, V71, P862, DOI 10.1136/annrheumdis-2011-201148
   De Sanctis S, 2013, J RHEUMATOL, V40, P943, DOI 10.3899/jrheum.121281
   Del Porto F, 2007, RHEUMATOLOGY, V46, P1111, DOI 10.1093/rheumatology/kem089
   del Rincon I, 2001, ARTHRITIS RHEUM-US, V44, P2737, DOI 10.1002/1529-0131(200112)44:12<2737::AID-ART460>3.0.CO;2-#
   Di Minno MND, 2012, ARTHRITIS RES THER, V14, DOI 10.1186/ar4049
   di Minno MND, 2013, ARTHRIT CARE RES, V65, P141, DOI 10.1002/acr.21711
   Di Minno MND, 2012, SEMIN THROMB HEMOST, V38, P497, DOI 10.1055/s-0032-1306433
   Di Minno MND, 2012, J RHEUMATOL, V39, P1042, DOI 10.3899/jrheum.111391
   Di Minno MND, 2012, J RHEUMATOL, V39, P334, DOI 10.3899/jrheum.110741
   Di Minno MND, 2011, ARTERIOSCL THROM VAS, V31, P705, DOI 10.1161/ATVBAHA.110.214585
   DIMINNO MN, J RHEUMATOL IN PRESS
   Dixon WG, 2007, ANN RHEUM DIS, V66, P1132, DOI 10.1136/ard.2006.063867
   Freiberg JJ, 2008, JAMA-J AM MED ASSOC, V300, P2142, DOI 10.1001/jama.2008.621
   Garces SP, 2008, ANN RHEUM DIS, V67, P895, DOI 10.1136/ard.2007.078287
   Georgiadis AN, 2006, ARTHRITIS RES THER, V8, DOI 10.1186/ar1952
   Gonzalez-Juanatey C, 2006, CLIN EXP RHEUMATOL, V24, P309
   Gonzalez-Juanatey C., 2012, MEDIAT INFLAMM, V2012, DOI DOI 10.1155/2012/674265
   Grundy SM, 2002, CIRCULATION, V106, P3143, DOI 10.1161/circ.106.25.3143
   Hahn BH, 2007, J AUTOIMMUN, V28, P69, DOI 10.1016/j.jaut.2007.02.004
   Higgins JPT, 2003, BRIT MED J, V327, P557, DOI 10.1136/bmj.327.7414.557
   Iervolino S, 2012, J RHEUMATOL, V39, P568, DOI 10.3899/jrheum.110763
   Irace C, 2004, ATHEROSCLEROSIS, V177, P113, DOI 10.1016/j.atherosclerosis.2004.04.031
   Jamnitski A, 2010, ANN RHEUM DIS, V69, P1929, DOI 10.1136/ard.2009.127597
   Perez-Galan MJ, 2006, MED CLIN-BARCELONA, V126, P757
   Kerekes G, 2009, CLIN RHEUMATOL, V28, P705, DOI 10.1007/s10067-009-1095-1
   Kiortsis DN, 2006, J RHEUMATOL, V33, P921
   Komai Norio, 2007, Mod Rheumatol, V17, P385
   Lambert JE, 2012, BBA-MOL CELL BIOL L, V1821, P721, DOI 10.1016/j.bbalip.2012.01.006
   Libby P, 2000, J INTERN MED, V247, P349, DOI 10.1046/j.1365-2796.2000.00654.x
   Mac Mullan PA, 2010, RHEUMATOLOGY, V49, P240, DOI 10.1093/rheumatology/kep377
   Mathieu S, 2013, RHEUMATOLOGY, V52, P204, DOI 10.1093/rheumatology/kes272
   Mathieu S, 2012, RHEUMATOLOGY, V51, P1107, DOI 10.1093/rheumatology/kes006
   Mathieu S, 2010, JOINT BONE SPINE, V77, P50, DOI 10.1016/j.jbspin.2009.05.012
   Mazzoccoli G, 2010, INTERN EMERG MED, V5, P495, DOI 10.1007/s11739-010-0458-6
   Miranda-Filloy JA, 2012, CLIN EXP RHEUMATOL, V30, P850
   Nordestgaard BG, 2007, JAMA-J AM MED ASSOC, V298, P299, DOI 10.1001/jama.298.3.299
   Pamuk GE, 2008, PLATELETS, V19, P146, DOI 10.1080/09537100701210057
   Park YB, 2002, AM J MED, V113, P188, DOI 10.1016/S0002-9343(02)01186-5
   Peters MJL, 2007, ANN RHEUM DIS, V66, P958, DOI 10.1136/ard.2006.059691
   Peters MJL, 2010, ANN RHEUM DIS, V69, P325, DOI 10.1136/ard.2009.113696
   Popa C, 2005, ANN RHEUM DIS, V64, P303, DOI 10.1136/ard.2004.023119
   Popa C, 2009, ANN RHEUM DIS, V68, P868, DOI 10.1136/ard.2008.092171
   Popa C, 2007, ANN RHEUM DIS, V66, P1503, DOI 10.1136/ard.2006.066191
   Popa CD, 2012, MEDIAT INFLAMM, V2012, DOI 10.1155/2012/785946
   Raterman HG, 2013, ANN RHEUM DIS, V72, P560, DOI 10.1136/annrheumdis-2011-201228
   Russolillo A, 2013, RHEUMATOLOGY, V52, P62, DOI 10.1093/rheumatology/kes242
   Sandoo A, 2012, BMC MUSCULOSKEL DIS, V13, DOI 10.1186/1471-2474-13-127
   Sattar N, 2003, CIRCULATION, V108, P2957, DOI 10.1161/01.CIR.0000099844.31524.05
   Schimmel EK, 2009, CLIN EXP RHEUMATOL, V27, P446
   Schuitemaker GE, 2002, CLIN EXP MED, V2, P83, DOI 10.1007/s102380200011
   Seriolo B, 2007, CLIN RHEUMATOL, V26, P1799, DOI 10.1007/s10067-007-0702-2
   Seriolo B, 2006, ANN NY ACAD SCI, V1069, P414, DOI 10.1196/annals.1351.039
   Seriolo B, 2009, JOINT BONE SPINE, V76, P117, DOI 10.1016/j.jbspin.2008.09.004
   Soubrier M, 2008, JOINT BONE SPINE, V75, P22, DOI 10.1016/j.jbspin.2007.04.014
   Spanakis E, 2006, J RHEUMATOL, V33, P2440
   Stagakis I, 2012, ARTHRITIS RES THER, V14, DOI 10.1186/ar3874
   Sterne JAC, 2001, BMJ-BRIT MED J, V323, P101, DOI 10.1136/bmj.323.7304.101
   Strang AC, 2013, ATHEROSCLEROSIS, V229, P174, DOI 10.1016/j.atherosclerosis.2013.04.031
   Syngle A, 2010, CLIN RHEUMATOL, V29, P763, DOI 10.1007/s10067-010-1402-x
   Taguchi Hiroaki, 2012, Nihon Rinsho Meneki Gakkai Kaishi, V35, P183
   Tam LS, 2007, CLIN RHEUMATOL, V26, P1495, DOI 10.1007/s10067-007-0539-8
   Tam LS, 2011, ANN RHEUM DIS, V70, P705, DOI 10.1136/ard.2010.131359
   van Eijk IC, 2009, ARTHRITIS RHEUM-US, V60, P1324, DOI 10.1002/art.24492
   van Kuijk AWR, 2006, ANN RHEUM DIS, V65, P1551, DOI 10.1136/ard.2005.050963
   Vis M, 2005, J RHEUMATOL, V32, P252
   WELLS G, 2013, DATA EXTRACTION NONR
   Wijbrandts CA, 2009, ANN RHEUM DIS, V68, P1316, DOI 10.1136/ard.2007.086728
NR 77
TC 23
Z9 24
U1 0
U2 5
PU TAYLOR & FRANCIS LTD
PI ABINGDON
PA 2-4 PARK SQUARE, MILTON PARK, ABINGDON OR14 4RN, OXON, ENGLAND
SN 0785-3890
EI 1365-2060
J9 ANN MED
JI Ann. Med.
PD MAR
PY 2014
VL 46
IS 2
BP 73
EP 83
DI 10.3109/07853890.2013.874661
PG 11
WC Medicine, General & Internal
WE Science Citation Index Expanded (SCI-EXPANDED)
SC General & Internal Medicine
GA AA1IH
UT WOS:000330849300003
PM 24460516
OA Bronze
DA 2022-11-10
ER

PT J
AU McAllister, MJ
   Steadman, KS
   Renteria, LI
   Case, MJ
   Butawan, MB
   Bloomer, RJ
   McCurdy, KW
AF McAllister, Matthew J.
   Steadman, Kambri S.
   Renteria, Liliana, I
   Case, Marcus J.
   Butawan, Matthew B.
   Bloomer, Richard J.
   McCurdy, Kevin W.
TI Acute Resistance Exercise Reduces Postprandial Lipemia and Oxidative
   Stress in Resistance-Trained Men
SO JOURNAL OF STRENGTH AND CONDITIONING RESEARCH
LA English
DT Article
DE lipidemia; cardiovascular; metabolism; training; metabolic health
ID MODERATE EXERCISE; NITRIC-OXIDE; ANTIOXIDANT; TRIACYLGLYCEROL;
   INTENSITY; PROTEIN; HEALTH; VOLUME; YOUNG
AB McAllister, MJ, Steadman, KS, Renteria, LI, Case, MJ, Butawan, MB, Bloomer, RJ, and McCurdy, KW. Acute resistance exercise reduces postprandial lipemia and oxidative stress in resistance-trained men. J Strength Cond Res 36(8): 2139-2146, 2022-Acute ingestion of a high-fat meal (HFM) results in significant increases in postprandial triacylglycerols (TAG) and markers of oxidative stress (OS). Combined aerobic and resistance exercise can attenuate postprandial lipemia; however, it is not clear if acute resistance exercise alone can reduce postprandial OS. The purpose of this study was to determine if acute resistance exercise can attenuate postprandial OS and to compare the effects of moderate versus high-intensity resistance exercise in this regard. Nine (n = 9) moderately resistance-trained individuals completed 3 testing conditions in a randomized order as follows: (a) rest (no exercise), (b) moderate intensity (3 sets of 10 repetitions at 68% 1 repetition maximum [RM]), and (c) high-intensity resistance exercise (4 sets of 6 repetitions at 85% 1RM). Exercises included barbell back squat, bench press, straight leg deadlift, lat pull-down, upright row, and sit-ups. A HFM was ingested 12 hours after each condition. Blood samples were collected immediately before as well as 2 and 4 hours after ingestion and analyzed for TAG, cholesterol (CHOL), insulin, malondialdehyde (MDA), total nitrate/nitrite (NOx), glutathione (GSH), and advanced oxidation protein products (AOPP). When comparing 4 hour area under curve (AUC) data between conditions, AOPP demonstrated a significantly lower AUC after the moderate-intensity condition compared with resting condition. In addition, resistance exercise resulted in significantly higher plasma NOx concentrations as well as lower TAG and CHOL concentrations after HFM ingestion. Resistance exercise also prevented a decline in GSH that was induced by the HFM. These results demonstrate that acute resistance exercise can attenuate postprandial OS.
C1 [McAllister, Matthew J.; Steadman, Kambri S.; Renteria, Liliana, I; Case, Marcus J.; McCurdy, Kevin W.] Texas State Univ, Dept Hlth & Human Performance, San Marcos, TX 78666 USA.
   [Butawan, Matthew B.; Bloomer, Richard J.] Univ Memphis, Coll Hlth Sci, Memphis, TN 38152 USA.
RP McAllister, MJ (corresponding author), Texas State Univ, Dept Hlth & Human Performance, San Marcos, TX 78666 USA.
EM mjm445@txstate.edu
OI Renteria, Liliana/0000-0002-3721-1085
FU Texas State University Research Enhancement Program
FX The authors thank the undergraduate and graduate students at Texas State
   University who assisted in data collection-a special thanks to Andrew
   Gonzalez, Justin Crane, Drake Johnson, Casey Hicks, Jessica Perez,
   Benjamin Argall, Elias Villalobos, and Shelby Summers. This study was
   funded by the Texas State University Research Enhancement Program.
CR Azizbeigi K, 2013, INT J SPORT NUTR EXE, V23, P230, DOI 10.1123/ijsnem.23.3.230
   Bae JH, 2001, ATHEROSCLEROSIS, V155, P517, DOI 10.1016/S0021-9150(00)00601-8
   Bloomer RJ, 2008, BRIT J NUTR, V99, P1055, DOI 10.1017/S0007114507844370
   Bloomer RJ, 2013, SPRINGERPLUS, V2, DOI 10.1186/2193-1801-2-553
   Bloomer RJ, 2010, LIPIDS HEALTH DIS, V9, DOI 10.1186/1476-511X-9-79
   Bloomer RJ, 2010, PHYSICIAN SPORTSMED, V38, P64, DOI 10.3810/psm.2010.04.1763
   Brzycki M., 1993, JOPERD, V64, P88, DOI [10.1080/07303084.1993.10606684, DOI 10.1080/07303084.1993.10606684]
   Canale RE, 2014, EUR J APPL PHYSIOL, V114, P1913, DOI 10.1007/s00421-014-2912-z
   Clegg M, 2007, LIPIDS HEALTH DIS, V6, DOI 10.1186/1476-511X-6-30
   Farinha JB, 2018, J STRENGTH COND RES, V32, P1422, DOI 10.1519/JSC.0000000000001984
   Fisher-Wellman Kelsey, 2009, Dyn Med, V8, P1, DOI 10.1186/1476-5918-8-1
   Fisher-Wellman KH, 2010, J AM COLL NUTR, V29, P373, DOI 10.1080/07315724.2010.10719854
   Forman HJ, 2009, MOL ASPECTS MED, V30, P1, DOI 10.1016/j.mam.2008.08.006
   Freese EC, 2014, J APPL PHYSIOL, V116, P67, DOI 10.1152/japplphysiol.00623.2013
   Gill JMR, 2002, J SPORT SCI, V20, P961, DOI 10.1080/026404102321011715
   Gill JMR, 2002, CLIN SCI, V102, P223, DOI 10.1042/CS20010204
   Gill JMR, 2001, EUR J CLIN INVEST, V31, P201, DOI 10.1046/j.1365-2362.2001.00799.x
   Gomez-Cabrera MC, 2008, FREE RADICAL BIO MED, V44, P126, DOI 10.1016/j.freeradbiomed.2007.02.001
   Guo C, 2017, ONCOTARGET, V8, P75767, DOI 10.18632/oncotarget.20801
   Herd SL, 2001, METABOLISM, V50, P756, DOI 10.1053/meta.2001.24199
   Hyson Dianne, 2003, Curr Atheroscler Rep, V5, P437, DOI 10.1007/s11883-003-0033-y
   Ismaeel A, 2019, INT J SPORT NUTR EXE, V29, P539, DOI 10.1123/ijsnem.2018-0339
   Kawamura T, 2018, ANTIOXIDANTS-BASEL, V7, DOI 10.3390/antiox7090119
   Liguori I, 2018, CLIN INTERV AGING, V13, P757, DOI 10.2147/CIA.S158513
   Lundberg JO, 2008, NAT REV DRUG DISCOV, V7, DOI [10.1038/nrd2466, 10.1038/nrd2466-c2]
   Miller M, 2011, CIRCULATION, V123, P2292, DOI 10.1161/CIR.0b013e3182160726
   Pacher P, 2007, PHYSIOL REV, V87, P315, DOI 10.1152/physrev.00029.2006
   Petitt DS, 2003, J APPL PHYSIOL, V94, P694, DOI 10.1152/japplphysiol.00377.2002
   Pruessner JC, 2003, PSYCHONEUROENDOCRINO, V28, P916, DOI 10.1016/S0306-4530(02)00108-7
   Ramirez-Velez R, 2018, LIPIDS HEALTH DIS, V17, DOI 10.1186/s12944-018-0719-3
   Shannon KA, 2005, METABOLISM, V54, P756, DOI 10.1016/j.metabol.2005.01.017
   Sheppard JM., 2015, ESSENTIALS STRENGTH, P439
   Singhal A, 2009, J APPL PHYSIOL, V106, P823, DOI 10.1152/japplphysiol.90726.2008
   Tolfrey K, 2014, PEDIATR EXERC SCI, V26, P127, DOI 10.1123/pes.2013-0126
   Tsetsonis NV, 1997, AM J CLIN NUTR, V65, P525, DOI 10.1093/ajcn/65.2.525
   Tucker PS, 2008, CURR DIABETES REV, V4, P309, DOI 10.2174/157339908786241160
   Yu CQ, 2017, MOL MED REP, V15, P543, DOI 10.3892/mmr.2016.6047
   Zafeiridis A, 2007, BRIT J NUTR, V97, P471, DOI 10.1017/S0007114507336787
NR 38
TC 2
Z9 2
U1 0
U2 1
PU LIPPINCOTT WILLIAMS & WILKINS
PI PHILADELPHIA
PA TWO COMMERCE SQ, 2001 MARKET ST, PHILADELPHIA, PA 19103 USA
SN 1064-8011
EI 1533-4287
J9 J STRENGTH COND RES
JI J. Strength Cond. Res.
PD AUG
PY 2022
VL 36
IS 8
BP 2139
EP 2146
DI 10.1519/JSC.0000000000003831
PG 8
WC Sport Sciences
WE Science Citation Index Expanded (SCI-EXPANDED)
SC Sport Sciences
GA 3L8BQ
UT WOS:000834988000012
PM 33009352
DA 2022-11-10
ER

PT J
AU Madihi, Y
   Merrikhi, A
   Baradaran, A
   Rafieian-Kopaei, M
   Shahinfard, N
   Ansari, R
   Shirzad, H
   Mesripour, A
AF Madihi, Yahya
   Merrikhi, Alireza
   Baradaran, Azar
   Rafieian-Kopaei, Mahmoud
   Shahinfard, Najmeh
   Ansari, Roya
   Shirzad, Hedayatollah
   Mesripour, Azadeh
TI Impact of Sumac on postprandial high-fat oxidative stress
SO PAKISTAN JOURNAL OF MEDICAL SCIENCES
LA English
DT Article
DE Atherosclerosis; Traditional Medicine; Lipid Metabolism
ID MICE; ATHEROSCLEROSIS; EXPRESSION; FIBRINOGEN; QUERCETIN; EXTRACTS;
   BERRIES
AB Background and Objective: High-fat diet causes a sudden increase in blood lipids and oxidative stress after each meal, which can affect the trigger mechanisms of atherosclerosis and cause some acute changes in the function of vessels' endothelial cells. With respect to the antioxidant properties of Sumac (Rhus coriaria), the present research was conducted to determine the effect of taking Sumac along with food on some atherosclerosis risk factors resulting from high-fat diet in hypercholesterolemic rabbits.
   Methodology: In this experimental study, 24 New Zealand rabbits were randomly designated into three eight-member groups as follows: normal diet, high-cholesterol diet (1%), high-cholesterol diet and Sumac powder 2%. Oxidative stress factors and those influencing atherosclerosis or arterial function including glucose, total cholesterol (TC), triglyceride (TG), Apo lipoprotein B (Apo B), low-density lipoprotein (LDL-C), nitrate, nitrite, fibrinogen and factor VII, and also liver enzymes (ALT, AST) were measured and compared in each group.
   Results: High cholesterol diet significantly increased total cholesterol, fibrinogen, triglycerides, glucose, nitrate, LDL-C and the liver enzymes ALT and AST (p < 0.05). Use of powdered Sumac revealed a significant decrease in the blood levels of glucose (30.15%), LDL-C (58.17%), total cholesterol (29.5%), ALT (17.46%), AST (20.55%) and fibrinogen (17.92%) compared to the high-cholesterol diet group (p < 0.05), but did not induce any significant changes on triglyceride (TG), factor VII, nitrite, nitrate and ApoB (p > 0.05).
   Conclusions: This study demonstrates the protective effect of consuming Sumac with food on some risk factors of atherosclerosis and oxidative stress (glucose, LDL-C, total cholesterol and fibrinogen) and also liver enzymes induced by high fat food.
C1 [Madihi, Yahya; Merrikhi, Alireza] Isfahan Univ Med Sci, Child Growth & Dev Res Ctr, Esfahan, Iran.
   [Baradaran, Azar] Isfahan Univ Med Sci, Dept Pathol, Esfahan, Iran.
   [Rafieian-Kopaei, Mahmoud; Shahinfard, Najmeh; Ansari, Roya; Shirzad, Hedayatollah; Mesripour, Azadeh] Shahrekord Univ Med Sci, Med Plants Res Ctr, Sharekord 8136893669, Iran.
RP Rafieian-Kopaei, M (corresponding author), Shahrekord Univ Med Sci, Med Plants Res Ctr, Sharekord 8136893669, Iran.
EM rafieian@yahoo.com
RI Merrikhi, Alireza/N-1783-2018; Madihi, Yahya/C-6498-2018; mesripour,
   Azadeh/W-1566-2017; Gheisari, Alaleh/C-5623-2018; Shirzad,
   Hedayatollah/J-9753-2017; shahinfard, najmeh/O-8460-2017; baradaran,
   azar/V-6360-2017; Mesripour, Azadeh/V-8679-2017; Barekatain,
   Behzad/E-3927-2018; Rafieian-Kopaei, Mahmoud/L-6532-2016;
   Rafieian-Kopaei, Mahmoud/L-6532-2016
OI Madihi, Yahya/0000-0002-5188-0322; Shirzad,
   Hedayatollah/0000-0002-7972-2529; shahinfard,
   najmeh/0000-0003-0791-8757; baradaran, azar/0000-0001-7058-6367;
   Rafieian-Kopaei, Mahmoud/0000-0003-0791-8757; Rafieian-Kopaei,
   Mahmoud/0000-0003-3190-7863; Merrikhi, Alireza/0000-0002-4759-6361;
   shirzad, hedayatollah/0000-0002-5172-0396; Mesripour,
   Azadeh/0000-0003-3150-5581; Rafieian-kopaei, Mahmoud/0000-0002-1860-1141
FU Research Deputy of Shahrekord University of Medical Sciences
FX This research project has the registration code of 70-303 and was
   financially supported by the Research Deputy of Shahrekord University of
   Medical Sciences which is sincerely appreciated.
CR Askari G, 2012, J RES MED SCI, V17, P637
   Assadi Farahnak, 2012, J Nephropathol, V1, P61, DOI 10.5812/nephropathol.7445
   Baradaran Azar, 2012, J Nephropathol, V1, P126, DOI 10.5812/nephropathol.8107
   Barros D, 2006, PHARMACOL BIOCHEM BE, V84, P229, DOI 10.1016/j.pbb.2006.05.001
   Bowen Phyllis E, 2004, Curr Atheroscler Rep, V6, P477, DOI 10.1007/s11883-004-0089-3
   Candan F, 2004, PHYTOTHER RES, V18, P84, DOI 10.1002/ptr.1228
   Charlton N, 2002, HEPATOLOGY, V35, P898, DOI 10.1053/jhep.2002.32527
   Daher CF, 2005, MED SCI MONITOR, V11, pBR465
   DIMINNO G, 1992, EUR J EPIDEMIOL, V8, P88, DOI 10.1007/BF00145357
   Foster S, 1997, BILLBERRY FOOD MED, P68
   Francis FJ, 1982, ANTHOCYANINS FOOD CO, P181, DOI DOI 10.1016/B978-0-12-472550-8.50011-1
   Gen-Sini G, 1996, BIOMED PHARMACOTHER, V4395, P67
   Gheissari Alaleh, 2012, J Nephropathol, V1, P101, DOI 10.5812/nephropathol.7534
   Gheissari Alaleh, 2012, J Nephropathol, V1, P177, DOI 10.5812/nephropathol.8119
   Ghyasi R, 2012, J RES MED SCI, V17, P1150
   Grenett H, 2004, BIOL RES, V38, P42
   HARRISON DG, 1995, CARDIOVASC DRUG THER, V9, P55, DOI 10.1007/BF00878573
   Hendriks HFJ, 1998, ALCOHOL ALCOHOLISM, V33, P403
   Juhel C, 2000, J NUTR BIOCHEM, V11, P45, DOI 10.1016/S0955-2863(99)00070-4
   KADAR A, 1979, PAROI ARTERIEL, V5, P187
   Kari Jameela, 2012, J Nephropathol, V1, P162, DOI 10.5812/nephropathol.8113
   Kosar M, 2007, FOOD CHEM, V103, P952, DOI 10.1016/j.foodchem.2006.09.049
   Kotani K, 2012, INT J PREVENTIVE MED, V3, P160
   Kraml P, 2004, PHYSIOL RES, V53, P471
   Kwon KH, 2005, BIOCHEM PHARMACOL, V69, P395, DOI 10.1016/j.bcp.2004.10.015
   L Gupta Krishan, 2012, J Nephropathol, V1, P134, DOI 10.5812/nephropathol.8108
   Lee P, 2003, INT J ANGIOL, V8, P61
   Lissin LW, 2000, J AM COLL CARDIOL, V35, P1403
   Marcela C, 2006, BIOCH BEHAV, V84, P229
   Mtach MD, 2006, J NUTR BIOCH, V17, P117
   Naderi GH, 2008, HAKIM, V10, P11
   Nematbakhsh Mehdi, 2012, J Nephropathol, V1, P190, DOI 10.5812/nephropathol.8122
   Noto D, 2007, THROMB HAEMOSTASIS, V87, P206
   Nuraliev Iu N, 1992, Eksp Klin Farmakol, V55, P42
   Okopien B, 2004, POL J PHARMACOL, V56, P781
   Ozcan Musa, 2003, Journal of Medicinal Food, V6, P267, DOI 10.1089/10966200360716698
   Rafieian-Kopaei M, 2011, J MED PLANTS RES, V5, P2670
   Rahimi Zohreh, 2012, J Nephropathol, V1, P143, DOI 10.5812/nephropathol.8109
   Rajabian T, 2007, J MED PLANTS, V7, P93
   Rayne S, 2007, PLANT FOOD HUM NUTR, V62, P165, DOI 10.1007/s11130-007-0058-4
   Roitman EV, 2004, B EXP BIOL MED+, V138, P245, DOI 10.1007/s10517-005-0011-1
   ROSS R, 1993, NATURE, V362, P801, DOI 10.1038/362801a0
   Rouhi Hamid, 2013, J Nephropathol, V2, P61, DOI 10.5812/nephropathol.8940
   Schoene NW, 1999, J NUTR BIOCHEM, V10, P421, DOI 10.1016/S0955-2863(99)00023-6
   Seeram NP, 2001, PHYTOMEDICINE, V8, P362, DOI 10.1078/0944-7113-00053
   Shirzad H, 2011, J MED FOOD, V14, P969, DOI 10.1089/jmf.2011.1594
   SLYPER AH, 1992, LANCET, V340, P289, DOI 10.1016/0140-6736(92)92368-P
   Solati Mehrdad, 2012, J Nephropathol, V1, P123, DOI 10.5812/nephropathol.8106
   Tavafi Majid, 2013, J Nephropathol, V2, P20, DOI 10.5812/nephropathol.9093
   Teissedre P, 1999, BASIC LIFE SCI, V66, P725
   Tolouian Ramin, 2013, J Nephropathol, V2, P4, DOI 10.5812/nephropathol.8966
   VAISANEN S, 1995, THROMB HAEMOSTASIS, V73, P435
   Walldius G, 2004, J INTERN MED, V255, P188, DOI 10.1046/j.1365-2796.2003.01276.x
   Wilcox JN, 1997, ARTERIOSCL THROM VAS, V17, P2479, DOI 10.1161/01.ATV.17.11.2479
   Zarban A, 2004, J MED SCI, V11, P5
NR 55
TC 33
Z9 34
U1 1
U2 10
PU PROFESSIONAL MEDICAL PUBLICATIONS
PI SADDAR
PA PANORAMA CENTRE, RM 522, 5TH FLOOR, BLDG 2, RAJA GHAZANFAR ALI RD, PO
   BOX 8766, SADDAR, KARACHI 00000, PAKISTAN
SN 1682-024X
J9 PAK J MED SCI
JI Pak. J. Med. Sci.
PD JAN-MAR
PY 2013
VL 29
SU S
BP 340
EP 345
DI 10.12669/pjms.291(Suppl).3529
PG 6
WC Medicine, General & Internal
WE Science Citation Index Expanded (SCI-EXPANDED)
SC General & Internal Medicine
GA 106XM
UT WOS:000316178500019
OA gold, Green Submitted
DA 2022-11-10
ER

PT J
AU Grosskopf, I
   Shaish, A
   Afek, A
   Shemesh, S
   Harats, D
   Kamari, Y
AF Grosskopf, Itamar
   Shaish, Aviv
   Afek, Arnon
   Shemesh, Shay
   Harats, Dror
   Kamari, Yehuda
TI Apolipoprotein A-V modulates multiple atherogenic mechanisms in a mouse
   model of disturbed clearance of triglyceride-rich lipoproteins
SO ATHEROSCLEROSIS
LA English
DT Article
DE Apolipoprotein A-V; apoE-deficient mice; Atherosclerosis; Inflammation;
   Insulin resistance
ID LOW-DENSITY-LIPOPROTEIN; CORONARY-ARTERY-DISEASE; RECEPTOR GENE FAMILY;
   MARKED HYPERTRIGLYCERIDEMIA; POSTPRANDIAL LIPOPROTEINS; CHYLOMICRON
   REMNANTS; INSULIN-RESISTANCE; TRANSGENIC MICE; ATHEROSCLEROSIS;
   METABOLISM
AB Objective: Apolipoprotein A-V plays an important role in reducing plasma triglyceride levels. We hypothesized that expression of apoA-V would inhibit atherogenesis in apoE(-/-) mice fed chow diet which is a known model of hypercholesterolemia. Our aim was to study this protective effect and to explore possible mechanisms.
   Methods and results: ApoA-V(+/+)ApoE(-/-) mice expressing human apolipoprotein A-V (hapoA-V) were generated and compared to apoE(-/-) mice. Atherosclerotic aortic sinus lesion area was 70% smaller in hapoA-V(+/+)apoE(-/-). This was accompanied by a 58% reduction in lesion macrophage content. Furthermore, advanced atherosclerotic lesions in hapoA-V(+/+)apoE(-/-) mice showed features of a more stable plaque, manifested by 59% and 37% higher collagen and alpha-actin content, respectively. Plasma triglyceride and cholesterol levels in hapoA-V(+/+)apoE(-/-) mice were 47% and 33% lower, respectively. These were associated with a 33% reduction in very low density lipoprotein triglyceride production and 2-fold acceleration in triglyceride-rich lipoprotein clearance in hapoA-V(+/+)apoE(-/-) mice. In addition, hapoA-V(+/+)apoE(-/-) mice showed enhanced insulin sensitivity (25% and 15% improvement in glucose tolerance and insulin responsiveness, respectively). Finally, hapoA-V(+/+)apoE(-/-) displayed a milder systemic inflammatory response compared to apoE(-/-) mice, manifested by 22%, 65% and 15% lower plasma levels of TNF alpha, IL-1 beta and IL-6, respectively.
   Conclusions: We showed that human apolipoprotein A-V is a potent modulator of atherosclerosis in mice through multiple modes of action. These findings may identify apoA-V as a potential therapeutic target for treatment of atherosclerosis. (c) 2012 Elsevier Ireland Ltd. All rights reserved.
C1 [Grosskopf, Itamar; Shaish, Aviv; Shemesh, Shay; Harats, Dror; Kamari, Yehuda] Chaim Sheba Med Ctr, Bert W Strassburger Lipid Ctr, IL-52621 Tel Hashomer, Israel.
   [Grosskopf, Itamar] Tel Aviv Univ, Tel Aviv Sourasky Med Ctr, Dept Med, IL-69978 Tel Aviv, Israel.
   [Afek, Arnon] Chaim Sheba Med Ctr, Inst Pathol, IL-52621 Tel Hashomer, Israel.
   [Afek, Arnon; Harats, Dror; Kamari, Yehuda] Tel Aviv Univ, Sackler Fac Med, IL-69978 Tel Aviv, Israel.
RP Grosskopf, I (corresponding author), Chaim Sheba Med Ctr, Bert W Strassburger Lipid Ctr, IL-52621 Tel Hashomer, Israel.
EM itamar.grosskopf@sheba.health.gov.il
FU Chief Scientist Office of the Ministry of Health, Israel [6216, 3-1863]
FX This study was supported (in part) by grant no. 6216 (3-1863) from the
   Chief Scientist Office of the Ministry of Health, Israel
CR AALTOSETALA K, 1992, J CLIN INVEST, V90, P1889, DOI 10.1172/JCI116066
   Annuzzi G, 2004, ARTERIOSCL THROM VAS, V24, P2397, DOI 10.1161/01.ATV.0000146267.71816.30
   Dichlberger A, 2007, J LIPID RES, V48, P1451, DOI 10.1194/jlr.C600026-JLR200
   Fruchart-Najib J, 2004, BIOCHEM BIOPH RES CO, V319, P397, DOI 10.1016/j.bbrc.2004.05.003
   Getz GS, 2006, ARTERIOSCL THROM VAS, V26, P242, DOI 10.1161/01.ATV.0000201071.49029.17
   Grallert H, 2007, J LIPID RES, V48, P2614, DOI 10.1194/jlr.M700011-JLR200
   Grosskopf I, 2005, ARTERIOSCL THROM VAS, V25, P2573, DOI 10.1161/01.ATV.0000186189.26141.12
   Kamari Y, 2011, BIOCHEM BIOPH RES CO, V405, P197, DOI 10.1016/j.bbrc.2011.01.008
   KARPE F, 1994, ATHEROSCLEROSIS, V106, P83, DOI 10.1016/0021-9150(94)90085-X
   Libby P, 2007, CIRC RES, V100, P299, DOI 10.1161/01.RES.0000259393.89870.58
   Lookene A, 2005, J BIOL CHEM, V280, P25383, DOI 10.1074/jbc.M501589200
   MAMO JCL, 1994, CORONARY ARTERY DIS, V5, P695, DOI 10.1097/00019501-199408000-00008
   Mansouri RM, 2008, CIRC RES, V103, P450, DOI 10.1161/CIRCRESAHA.108.179861
   MATTHEWS CME, 1957, PHYS MED BIOL, V2, P36, DOI 10.1088/0031-9155/2/1/305
   Meir KS, 2004, ARTERIOSCL THROM VAS, V24, P1006, DOI 10.1161/01.ATV.0000128849.12617.f4
   Merkel M, 2005, J CLIN INVEST, V115, P2694, DOI 10.1172/JCI26712
   Meyer E, 1996, ATHEROSCLEROSIS, V124, P221, DOI 10.1016/0021-9150(96)05832-7
   Moreno-Luna R, 2007, J CLIN ENDOCR METAB, V92, P2280, DOI 10.1210/jc.2006-1802
   Nilsson SK, 2007, BIOCHEMISTRY-US, V46, P3896, DOI 10.1021/bi7000533
   Pendse AA, 2009, J LIPID RES, V50, pS178, DOI 10.1194/jlr.R800070-JLR200
   Pennacchio LA, 2002, HUM MOL GENET, V11, P3031, DOI 10.1093/hmg/11.24.3031
   Pennacchio LA, 2001, SCIENCE, V294, P169, DOI 10.1126/science.1064852
   PLUMP AS, 1992, CELL, V71, P343, DOI 10.1016/0092-8674(92)90362-G
   Proctor SD, 1996, CORONARY ARTERY DIS, V7, P239
   Pullinger CR, 2008, J LIPID RES, V49, P1846, DOI 10.1194/jlr.P800011-JLR200
   Qu S, 2007, J LIPID RES, V48, P1476, DOI 10.1194/jlr.M600498-JLR200
   Sarwar N, LANCET, V375
   Schaap FG, 2004, J BIOL CHEM, V279, P27941, DOI 10.1074/jbc.M403240200
   Siri P, 2001, J BIOL CHEM, V276, P46064, DOI 10.1074/jbc.M108909200
   Stalenhoef AFH, 2008, CURR OPIN LIPIDOL, V19, P355, DOI 10.1097/MOL.0b013e328304b63c
   Strandberg L, 2009, PLOS ONE, V4, DOI 10.1371/journal.pone.0007605
   Talmud PJ, 2006, DIABETOLOGIA, V49, P2337, DOI 10.1007/s00125-006-0387-0
   Weintraub MS, 1996, BRIT MED J, V312, P935, DOI 10.1136/bmj.312.7036.935
   Wilhelm Monica G, 2003, J Atheroscler Thromb, V10, P132
   Yu KCW, 2001, FRONT BIOSCI-LANDMRK, V6, pD332, DOI 10.2741/Yu
   Zadelaar S, 2007, ARTERIOSCL THROM VAS, V27, P1706, DOI 10.1161/ATVBAHA.107.142570
   ZHANG SH, 1992, SCIENCE, V258, P468, DOI 10.1126/science.1411543
NR 37
TC 12
Z9 16
U1 0
U2 4
PU ELSEVIER IRELAND LTD
PI CLARE
PA ELSEVIER HOUSE, BROOKVALE PLAZA, EAST PARK SHANNON, CO, CLARE, 00000,
   IRELAND
SN 0021-9150
J9 ATHEROSCLEROSIS
JI Atherosclerosis
PD SEP
PY 2012
VL 224
IS 1
BP 75
EP 83
DI 10.1016/j.atherosclerosis.2012.04.011
PG 9
WC Cardiac & Cardiovascular Systems; Peripheral Vascular Disease
WE Science Citation Index Expanded (SCI-EXPANDED)
SC Cardiovascular System & Cardiology
GA 996IK
UT WOS:000308078000012
PM 22809445
DA 2022-11-10
ER

PT J
AU Nakajima, K
   Tanaka, A
AF Nakajima, Katsuyuki
   Tanaka, Akira
TI Atherogenic postprandial remnant lipoproteins; VLDL remnants as a causal
   factor in atherosclerosis
SO CLINICA CHIMICA ACTA
LA English
DT Review
DE Atherosclerosis; Postprandial remnant lipoproteins; Very low density
   lipoproteins (VLDL) (remnants); Chylomicrons (remnants); Lipoprotein
   lipase (LPL); Hepatic triglyceride lipase (HTGL); Lp(a); Chylomicronemia
ID LOW-DENSITY-LIPOPROTEIN; TRIGLYCERIDE-RICH LIPOPROTEINS;
   ISCHEMIC-HEART-DISEASE; CHEMOATTRACTANT PROTEIN-1 EXPRESSION;
   MUSCLE-CELL-PROLIFERATION; ORAL FAT LOAD; APO A-I; ENDOTHELIAL-CELLS;
   PARTICLE-SIZE; NONFASTING TRIGLYCERIDES
AB Oxidized LDL (Ox-LDL) and chylomicron (CM) remnants have been suggested to be the most atherogenic lipoproteins that initiate and exacerbate coronary atherosclerosis. In this review, we propose a hypothesis of the causal lipoproteins in atherosclerosis based on our recent findings on postprandial remnant lipoproteins (RLP). Plasma RLP-C and RLP-TG increased significantly after food intake, especially a fat load. More than 80% of the TG increase after the fat load consisted of the TG in RLP, which contained significantly greater apoB100 than apoB48 particles as VLDL remnants. The majority of the LPL in non-heparin plasma was found in RLP as an RLP-LPL complex and released into the circulation after hydrolysis. Plasma LPL did not increase after food intake, which may have caused the partial hydrolysis of CM and VLDL as well as the significant increase of RLP-TG in the postprandial plasma. LPL was inversely correlated with the RLP particle size after food intake. We showed that VLDL remnants are the major atherogenic lipoproteins in the postprandial plasma associated with insufficient LPL activity and a causal factor in the initiation and progression of atherosclerosis. We also propose "LPL bound TG-rich lipoproteins" as a new definition of remnant lipoproteins based on the findings of the RLP-LPL complex in the non-heparin plasma.
C1 [Nakajima, Katsuyuki; Tanaka, Akira] Kagawa Nutr Univ, Lab Clin Nutr & Med, Tokyo, Japan.
   [Nakajima, Katsuyuki] Gunma Univ, Grad Sch Med, Dept Clin Lab Med, Maebashi, Gunma, Japan.
RP Nakajima, K (corresponding author), 3-47-4 Minami Cho, Maebashi, Gunma 3710805, Japan.
EM nakajimak05@ybb.ne.jp
OI Nakajima, Katsuyuki/0000-0002-0896-8070
FU Ministry of Education, Culture, Sports, Science and Technology of Japan
   [26460640]
FX We would like to thank Drs. Richard Havel, John Brunzell and Ernst
   Schaefer for their long term collaboration with the remnant lipoprotein
   research effort. This work was supported in part by a Grant-in-Aid
   26460640 for General Scientific Research from the Ministry of Education,
   Culture, Sports, Science and Technology of Japan.
CR Ai M, 2001, J AM COLL CARDIOL, V38, P1628, DOI 10.1016/S0735-1097(01)01611-4
   Argraves KM, 1997, J CLIN INVEST, V100, P2170, DOI 10.1172/JCI119753
   Bansal S, 2007, JAMA-J AM MED ASSOC, V298, P309, DOI 10.1001/jama.298.3.309
   Beigneux AP, 2017, NEW ENGL J MED, V376, P1647, DOI 10.1056/NEJMoa1611930
   Beigneux AP, 2007, CELL METAB, V5, P279, DOI 10.1016/j.cmet.2007.02.002
   Beigneux AP, 2015, CIRC RES, V116, P624, DOI 10.1161/CIRCRESAHA.116.305085
   BEISIEGEL U, 1991, P NATL ACAD SCI USA, V88, P8342, DOI 10.1073/pnas.88.19.8342
   Bergeron N, 1996, J CLIN INVEST, V97, P65, DOI 10.1172/JCI118408
   Bergmark C, 2008, J LIPID RES, V49, P2230, DOI 10.1194/jlr.M800174-JLR200
   Buttet M, 2016, PLOS ONE, V11, DOI 10.1371/journal.pone.0145626
   CAMEJO G, 1991, J LIPID RES, V32, P1983
   CAMPOS E, 1992, J LIPID RES, V33, P369
   CHAN BL, 1988, SCIENCE, V241, P1670, DOI 10.1126/science.2843987
   Chan DC, 2002, CLIN CHEM, V48, P278
   CHUNG BH, 1989, J CLIN INVEST, V83, P1363, DOI 10.1172/JCI114024
   Cohn JS, 1999, ARTERIOSCL THROM VAS, V19, P2474, DOI 10.1161/01.ATV.19.10.2474
   COHN JS, 1991, ATHEROSCLEROSIS, V90, P59, DOI 10.1016/0021-9150(91)90244-W
   Deighan CJ, 2001, ATHEROSCLEROSIS, V157, P211, DOI 10.1016/S0021-9150(00)00710-3
   Demacker PNM, 1998, ATHEROSCLEROSIS, V138, P301, DOI 10.1016/S0021-9150(98)00035-5
   Diffenderfer MR, 2016, METABOLISM, V65, P381, DOI 10.1016/j.metabol.2015.10.031
   Doi H, 1999, ARTERIOSCL THROM VAS, V19, P1918, DOI 10.1161/01.ATV.19.8.1918
   Doi H, 2000, CIRCULATION, V102, P670, DOI 10.1161/01.CIR.102.6.670
   Domoto K, 2003, ATHEROSCLEROSIS, V171, P193, DOI 10.1016/j.atherosclerosis.2003.08.016
   FELTS JM, 1975, BIOCHEM BIOPH RES CO, V66, P1467, DOI 10.1016/0006-291X(75)90524-0
   Feoli-Fonseca JC, 1998, J PEDIATR-US, V133, P417, DOI 10.1016/S0022-3476(98)70280-X
   FIELDING CJ, 1995, J CLIN INVEST, V95, P611, DOI 10.1172/JCI117705
   Franssen R, 2010, CIRC-CARDIOVASC GENE, V3, P169, DOI 10.1161/CIRCGENETICS.109.908905
   Fredrickson D. S., 1978, METABOLIC BASIS INHE, P604
   GAUBATZ JW, 1983, J BIOL CHEM, V258, P4582
   GOLDBERG IJ, 1986, J CLIN INVEST, V78, P1523, DOI 10.1172/JCI112744
   Guerin M, 2002, J LIPID RES, V43, P1652, DOI 10.1194/jlr.M200135-JLR200
   HAFFNER SM, 1989, EUR J CLIN INVEST, V19, P486, DOI 10.1111/j.1365-2362.1989.tb00264.x
   Harano Y, 2006, ENDOCR J, V53, P173, DOI 10.1507/endocrj.53.173
   Havel RJ, 2000, CURR OPIN LIPIDOL, V11, P615, DOI 10.1097/00041433-200012000-00008
   Havel RJ., 1997, HDB LIPOPROTEIN TEST, P451
   Imagawa M, 2012, CLIN CHIM ACTA, V413, P441, DOI 10.1016/j.cca.2011.10.033
   Inazu A, 2008, ATHEROSCLEROSIS, V196, P953, DOI 10.1016/j.atherosclerosis.2007.02.028
   Ishiyama N, 2017, CLIN CHIM ACTA, V464, P204, DOI 10.1016/j.cca.2016.11.035
   Iso H, 2001, AM J EPIDEMIOL, V153, P490, DOI 10.1093/aje/153.5.490
   Itabe H, 2003, J BIOCHEM, V134, P459, DOI 10.1093/jb/mvg164
   KANE JP, 1983, ARTERIOSCLEROSIS, V3, P47, DOI 10.1161/01.ATV.3.1.47
   Karpe F, 1999, J INTERN MED, V246, P341, DOI 10.1046/j.1365-2796.1999.00548.x
   KARPE F, 1992, J LIPID RES, V33, P975
   Karpe F, 2001, J LIPID RES, V42, P17
   Kawakami A, 2003, CIRCULATION, V108, P2679, DOI 10.1161/01.CIR.0000093278.75565.87
   Kawakami A, 2001, HORM METAB RES, V33, P67, DOI 10.1055/s-2001-12397
   Kawasaki S, ANN N Y ACAD SCI, V902, P336
   Kinoshita M, 2005, CLIN CHIM ACTA, V351, P115, DOI 10.1016/j.cccn.2004.08.008
   Kolovou GD, 2005, CURR MED CHEM, V12, P1931, DOI 10.2174/0929867054546609
   KUGIYAMA K, 1990, NATURE, V344, P160, DOI 10.1038/344160a0
   Maggi FM, 2004, J CLIN ENDOCR METAB, V89, P2946, DOI 10.1210/jc.2003-031977
   Mahmood SS, 2014, LANCET, V383, P999, DOI 10.1016/S0140-6736(13)61752-3
   Marcoux C, 1999, J LIPID RES, V40, P636
   Marcoux C, 1998, ATHEROSCLEROSIS, V139, P161, DOI 10.1016/S0021-9150(98)00042-2
   MCLEAN JW, 1987, NATURE, V330, P132, DOI 10.1038/330132a0
   McNamara JR, 2001, ATHEROSCLEROSIS, V154, P229, DOI 10.1016/S0021-9150(00)00484-6
   MIFFLIN MD, 1990, AM J CLIN NUTR, V51, P241, DOI 10.1093/ajcn/51.2.241
   Miyashita K, 2017, J LIPID RES, V58, P1591, DOI 10.1194/jlr.M075432
   Muraba Y, 2018, CLIN CHIM ACTA, V476, P146, DOI 10.1016/j.cca.2017.11.021
   Nagasawa T, 2017, 29 WORLD C WORLD ASS
   NAKAJIMA K, 1993, CLIN CHIM ACTA, V223, P53, DOI 10.1016/0009-8981(93)90062-9
   Nakajima K, 2010, ANN CLIN BIOCHEM, V47, P423, DOI 10.1258/acb.2010.009307
   Nakajima K, 1996, J CLIN LIGAND ASSAY, V19, P177
   Nakajima K, 2006, CLIN CHIM ACTA, V367, P36, DOI 10.1016/j.cca.2005.12.013
   Nakajima K, 1994, J Atheroscler Thromb, V1, P30
   Nakajima K, 2007, ANN CLIN BIOCHEM, V44, P353, DOI 10.1258/000456307780945787
   Nakajima K, 2012, CLIN CHIM ACTA, V413, P1077, DOI 10.1016/j.cca.2012.02.026
   Nakajima K, 2011, CLIN CHIM ACTA, V412, P1306, DOI 10.1016/j.cca.2011.04.018
   Nakajima K, 2009, CLIN CHIM ACTA, V404, P124, DOI 10.1016/j.cca.2009.03.051
   Nakajima K, 2017, CLIN CHIM ACTA, V465, P45, DOI 10.1016/j.cca.2016.12.011
   Nakano T, 2011, ANN CLIN BIOCHEM, V48, P57, DOI 10.1258/acb.2010.010193
   Nakano T, 2011, CLIN CHIM ACTA, V412, P71, DOI 10.1016/j.cca.2010.09.040
   Nordestgaard BG, 2007, JAMA-J AM MED ASSOC, V298, P299, DOI 10.1001/jama.298.3.299
   NYKJAER A, 1993, J BIOL CHEM, V268, P15048
   Ohara N, 2003, CLIN CHIM ACTA, V338, P151, DOI 10.1016/j.cccn.2003.08.014
   Okamoto H, 2007, CLIN CHIM ACTA, V375, P92, DOI 10.1016/j.cca.2006.06.015
   Okazaki M, 2000, CLIN CHIM ACTA, V296, P135, DOI 10.1016/S0009-8981(00)00213-8
   OKAZAKI M, 2000, HDB LIPOPROTEIN TEST, P647
   Ooi TC, 2001, J CLIN ENDOCR METAB, V86, P3134, DOI 10.1210/jc.86.7.3134
   Park SY, 2005, J PHARMACOL EXP THER, V312, P1241, DOI 10.1124/jpet.104.077826
   REDGRAVE T G, 1970, Journal of Clinical Investigation, V49, P465, DOI 10.1172/JCI106255
   RIFAI N, 1990, ANN CLIN BIOCHEM, V27, P489, DOI 10.1177/000456329002700512
   Rios JJ, 2012, J INHERIT METAB DIS, V35, P531, DOI 10.1007/s10545-011-9406-5
   Roberts CK, 2002, ATHEROSCLEROSIS, V161, P133, DOI 10.1016/S0021-9150(01)00622-0
   Salvayre R, 2016, BIOCHIMIE, V125, P281, DOI 10.1016/j.biochi.2015.12.014
   Saniabadi AR, 1997, THROMB HAEMOSTASIS, V77, P996
   Sato K, 2016, CLIN CHIM ACTA, V461, P114, DOI 10.1016/j.cca.2016.06.020
   SCHAEFER EJ, 1994, JAMA-J AM MED ASSOC, V271, P999, DOI 10.1001/jama.271.13.999
   SCHNEEMAN BO, 1993, P NATL ACAD SCI USA, V90, P2069, DOI 10.1073/pnas.90.5.2069
   SCOW RO, 1976, BIOCHIM BIOPHYS ACTA, V431, P538, DOI 10.1016/0005-2760(76)90219-8
   Sekihara T, 1996, Nihon Jinzo Gakkai Shi, V38, P220
   Shigematsu S, 2007, CIRC J, V71, P1697, DOI 10.1253/circj.71.1697
   Shin HK, 2004, CIRCULATION, V109, P1022, DOI 10.1161/01.CIR.0000117403.64398.53
   Shirakawa T, 2015, CLIN CHIM ACTA, V440, P123, DOI 10.1016/j.cca.2014.10.029
   Shirakawa T, 2015, CLIN CHIM ACTA, V440, P193, DOI 10.1016/j.cca.2014.07.020
   Stanhope KL, 2009, J CLIN INVEST, V119, P1322, DOI 10.1172/JCI37385
   Staniak HL, 2014, ATHEROSCLEROSIS, V233, P381, DOI 10.1016/j.atherosclerosis.2013.12.036
   STEINBERG D, 1989, NEW ENGL J MED, V320, P915
   Stocker R, 2004, PHYSIOL REV, V84, P1381, DOI 10.1152/physrev.00047.2003
   Sugandhan S, 2007, PEDIATR DERMATOL, V24, P323, DOI 10.1111/j.1525-1470.2007.00415.x
   Tada H, 2015, J CLIN LIPIDOL, V9, P519, DOI 10.1016/j.jacl.2015.05.004
   Takahashi Sadao, 2004, J Atheroscler Thromb, V11, P200
   Takahashi Y, 2005, LIFE SCI, V77, P670, DOI 10.1016/j.lfs.2005.01.012
   Tamura M, 1997, HORM METAB RES, V29, P398, DOI 10.1055/s-2007-979063
   Tanaka A, 1998, CLIN CHIM ACTA, V275, P43, DOI 10.1016/S0009-8981(98)00073-4
   Tomono S, 1994, J Atheroscler Thromb, V1, P98
   Twicker TB, 2004, CIRCULATION, V109, P1918, DOI 10.1161/01.CIR.0000125278.58527.F3
   Usui S, 2002, J LIPID RES, V43, P805
   Usui S, 2000, CLIN CHEM, V46, P63
   Usui S., 2017, APOE RICH HDL BOUND
   Varbo A, 2014, CURR OPIN LIPIDOL, V25, P266, DOI 10.1097/MOL.0000000000000093
   Varbo A, 2014, PHARMACOL THERAPEUT, V141, P358, DOI 10.1016/j.pharmthera.2013.11.008
   Varbo A, 2013, J AM COLL CARDIOL, V61, P427, DOI 10.1016/j.jacc.2012.08.1026
   Wang T, 1999, CLIN CHEM, V45, P1981
   Wilson CJ, 2003, ANN NEUROL, V53, P807, DOI 10.1002/ana.10598
   Yatsuzuka S, 2014, ANN CLIN BIOCHEM, V51, P68, DOI 10.1177/0004563213487892
   Zheng CY, 2006, ARTERIOSCL THROM VAS, V26, P891, DOI 10.1161/01.ATV.0000203512.01007.3d
   ZILVERSMIT DB, 1979, CIRCULATION, V60, P473, DOI 10.1161/01.CIR.60.3.473
NR 118
TC 26
Z9 26
U1 0
U2 19
PU ELSEVIER
PI AMSTERDAM
PA RADARWEG 29, 1043 NX AMSTERDAM, NETHERLANDS
SN 0009-8981
EI 1873-3492
J9 CLIN CHIM ACTA
JI Clin. Chim. Acta
PD MAR
PY 2018
VL 478
BP 200
EP 215
DI 10.1016/j.cca.2017.12.039
PG 16
WC Medical Laboratory Technology
WE Science Citation Index Expanded (SCI-EXPANDED)
SC Medical Laboratory Technology
GA FW1OT
UT WOS:000425070000031
PM 29307667
DA 2022-11-10
ER

PT J
AU Vrancken, K
   Schroeder, HJ
   Longo, LD
   Power, GG
   Blood, AB
AF Vrancken, Kurt
   Schroeder, Hobe J.
   Longo, Lawrence D.
   Power, Gordon G.
   Blood, Arlin B.
TI Postprandial lipids accelerate and redirect nitric oxide consumption in
   plasma
SO NITRIC OXIDE-BIOLOGY AND CHEMISTRY
LA English
DT Article
DE Nitric oxide; Nitrite; S-nitrosothiol; High-fat meal; Plasma; Lipid
ID TRIGLYCERIDE-RICH LIPOPROTEINS; VASCULAR SMOOTH-MUSCLE; S-NITROSOTHIOLS;
   CHYLOMICRON REMNANTS; ENDOTHELIAL FUNCTION; BLOOD-PRESSURE; DEPENDENT
   VASODILATION; OXIDATIVE STRESS; HEPARAN-SULFATE; CORONARY-ARTERY
AB Nitric oxide (NO) and O-2 are both three-to four-fold more soluble in biological lipids than in aqueous solutions. Their higher concentration within plasma lipids accelerates NO autoxidation to an extent that may be of importance to overall NO bioactivity. This study was undertaken to test the hypothesis that increased plasma lipids after a high-fat meal appreciably accelerate NO metabolism and alter the byproducts formed. We found that plasma collected from subjects after consumption of a single high-fat meal had a higher capacity for NO consumption and consumed NO more rapidly compared to fasting plasma. This increased NO consumption showed a direct correlation with plasma triglyceride concentrations (p = 0.006). The accelerated NO consumption in postprandial plasma was reversed by removal of the lipids from the plasma, was mimicked by the addition of hydrophobic micelles to aqueous buffer, and could not be explained by the presence of either free hemoglobin or ceruloplasmin. The products of NO consumption were shifted in postprandial plasma, with 55% more nitrite (n = 12, p = 0.002) but 50% less SNO (n = 12, p = 0.03) production compared to matched fasted plasma. Modeling calculations indicated that NO autoxidation was accelerated by about 48-fold in the presence of plasma lipids. We conclude that postprandial triglyceride-rich lipoproteins exert a significant influence on NO metabolism in plasma. (C) 2016 Elsevier Inc. All rights reserved.
C1 [Vrancken, Kurt; Blood, Arlin B.] Loma Linda Univ, Sch Med, Dept Pediat, Div Neonatol, Loma Linda, CA 92350 USA.
   [Schroeder, Hobe J.; Longo, Lawrence D.; Power, Gordon G.; Blood, Arlin B.] Loma Linda Univ, Sch Med, Ctr Perinatal Biol, Loma Linda, CA 92350 USA.
RP Blood, AB (corresponding author), Loma Linda Univ, Sch Med, 11175 Campus St,11121 Coleman Pavil, Loma Linda, CA 92350 USA.
EM ablood@llu.edu
RI Blood, Arlin/AAG-8897-2020
OI Blood, Arlin/0000-0002-4803-5021
FU National Institutes of Health [HL095973, P01HD031226, R01HD003807];
   EUNICE KENNEDY SHRIVER NATIONAL INSTITUTE OF CHILD HEALTH & HUMAN
   DEVELOPMENT [R01HD003807, P01HD031226] Funding Source: NIH RePORTER;
   NATIONAL HEART, LUNG, AND BLOOD INSTITUTE [R01HL095973] Funding Source:
   NIH RePORTER
FX This work was supported by funding from the National Institutes of
   Health to ABB (HL095973), and to LDL (P01HD031226 and R01HD003807).
CR Azarov I, 2005, J BIOL CHEM, V280, P39024, DOI 10.1074/jbc.M509045200
   Beda NV, 1999, FEBS LETT, V453, P229, DOI 10.1016/S0014-5793(99)00578-5
   Botham KM, 2008, ATHEROSCLEROSIS SUPP, V9, P57, DOI 10.1016/j.atherosclerosissup.2008.05.009
   Botham KM, 2013, PROG LIPID RES, V52, P446, DOI 10.1016/j.plipres.2013.06.001
   Broniowska KA, 2012, ANTIOXID REDOX SIGN, V17, P969, DOI 10.1089/ars.2012.4590
   CHAM BE, 1976, J LIPID RES, V17, P176
   Cosby K, 2003, NAT MED, V9, P1498, DOI 10.1038/nm954
   CZAPSKI G, 1995, FREE RADICAL BIO MED, V19, P785, DOI 10.1016/0891-5849(95)00081-8
   Dalsgaard T, 2007, AM J PHYSIOL-HEART C, V292, pH3072, DOI 10.1152/ajpheart.01298.2006
   Davis Nichola, 2007, Cardiol Rev, V15, P62, DOI 10.1097/01.crd.0000218824.79018.cd
   Denicola A, 1996, ARCH BIOCHEM BIOPHYS, V328, P208, DOI 10.1006/abbi.1996.0162
   Denicola A, 2002, J BIOL CHEM, V277, P932, DOI 10.1074/jbc.M106589200
   Doi H, 1999, ARTERIOSCL THROM VAS, V19, P1918, DOI 10.1161/01.ATV.19.8.1918
   Doi H, 1998, ATHEROSCLEROSIS, V137, P341, DOI 10.1016/S0021-9150(97)00291-8
   EISENBERG S, 1992, J CLIN INVEST, V90, P2013, DOI 10.1172/JCI116081
   Favero G, 2014, BIOMED RES INT, V2014, DOI 10.1155/2014/801896
   Feelisch M, 2002, FASEB J, V16, P1775, DOI 10.1096/fj.02-0363com
   Florian JP, 2010, EXP PHYSIOL, V95, P486, DOI 10.1113/expphysiol.2009.050997
   FORD PC, 1993, FEBS LETT, V326, P1, DOI 10.1016/0014-5793(93)81748-O
   Gordin VA, 1998, FEBS LETT, V424, P239, DOI 10.1016/S0014-5793(98)00164-1
   Gosmanov AR, 2012, METABOLISM, V61, P1370, DOI 10.1016/j.metabol.2012.03.006
   Gosmanov AR, 2010, AM J PHYSIOL-ENDOC M, V299, pE953, DOI 10.1152/ajpendo.00469.2010
   Goss SPA, 1999, FREE RADICAL RES, V31, P597, DOI 10.1080/10715769900301171
   Goulter AB, 2003, CLIN SCI, V105, P363, DOI 10.1042/CS20030039
   Grieve DJ, 1998, EUR J PHARMACOL, V348, P181, DOI 10.1016/S0014-2999(98)00142-3
   Grieve DJ, 2000, ATHEROSCLEROSIS, V151, P471, DOI 10.1016/S0021-9150(99)00432-3
   Hall WL, 2009, NUTR RES REV, V22, P18, DOI 10.1017/S095442240925846X
   Hultin M, 2013, J LIPID RES, V54, P2595, DOI 10.1194/jlr.M032979
   IGNARRO LJ, 1981, J PHARMACOL EXP THER, V218, P739
   Inoue K, 1999, J BIOL CHEM, V274, P27069, DOI 10.1074/jbc.274.38.27069
   KERR SW, 1992, J PHARMACOL EXP THER, V263, P285
   Keszler A, 2010, FREE RADICAL BIO MED, V48, P55, DOI 10.1016/j.freeradbiomed.2009.10.026
   Khetarpal SA, 2015, ARTERIOSCL THROM VAS, V35, pE3, DOI 10.1161/ATVBAHA.114.305172
   Kim-Shapiro DB, 2006, ARTERIOSCL THROM VAS, V26, P697, DOI 10.1161/01.ATV.0000204350.44226.9a
   Kolesnik B, 2014, FREE RADICAL BIO MED, V76, P286, DOI 10.1016/j.freeradbiomed.2014.08.024
   Kolesnik B, 2013, FREE RADICAL BIO MED, V63, P51, DOI 10.1016/j.freeradbiomed.2013.04.034
   Kolset SO, 1999, CELL MOL LIFE SCI, V56, P857, DOI 10.1007/s000180050031
   Lancaster JR, 1997, NITRIC OXIDE-BIOL CH, V1, P18, DOI 10.1006/niox.1996.0112
   Lauer T, 2001, P NATL ACAD SCI USA, V98, P12814, DOI 10.1073/pnas.221381098
   Liao JC, 1999, P NATL ACAD SCI USA, V96, P8757, DOI 10.1073/pnas.96.15.8757
   Lind L, 2002, LIPIDS, V37, P1, DOI 10.1007/s11745-002-0858-6
   Liu TM, 2014, AM J PHYSIOL-HEART C, V307, pH976, DOI 10.1152/ajpheart.00138.2014
   Liu XP, 1998, J BIOL CHEM, V273, P18709, DOI 10.1074/jbc.273.30.18709
   Liu XP, 1998, P NATL ACAD SCI USA, V95, P2175, DOI 10.1073/pnas.95.5.2175
   Lundberg JO, 2010, BIOCHEM BIOPH RES CO, V396, P39, DOI 10.1016/j.bbrc.2010.02.136
   Lundman P, 1997, CIRCULATION, V96, P3266
   MacArthur PH, 2007, J CHROMATOGR B, V851, P93, DOI 10.1016/j.jchromb.2006.12.012
   Maher AR, 2008, CIRCULATION, V117, P670, DOI 10.1161/CIRCULATIONAHA.107.719591
   Matsumoto S, 2014, NUTRIENTS, V6, P1236, DOI 10.3390/nu6031236
   Mihas C, 2011, CURR VASC PHARMACOL, V9, P271, DOI 10.2174/157016111795495530
   Moller MN, 2007, IUBMB LIFE, V59, P243, DOI 10.1080/15216540701311147
   Moller MN, 2007, CHEM RES TOXICOL, V20, P709, DOI 10.1021/tx700010h
   Nedospasov A, 2000, P NATL ACAD SCI USA, V97, P13543, DOI 10.1073/pnas.250398197
   Nossaman BD, 2012, NITRIC OXIDE-BIOL CH, V26, P223, DOI 10.1016/j.niox.2012.03.009
   Ortiz D, 2013, BIOTECHNOL PROGR, V29, P1565, DOI 10.1002/btpr.1797
   Osanai H, 2000, J CARDIOVASC PHARM, V36, P687, DOI 10.1097/00005344-200012000-00001
   Paradis M, 2010, FREE RADICAL BIO MED, V49, P2019, DOI 10.1016/j.freeradbiomed.2010.09.030
   Plaisance EP, 2014, J NUTR METAB, V2014, DOI 10.1155/2014/902065
   Porterfield DM, 2001, AM J PHYSIOL-LUNG C, V281, pL904, DOI 10.1152/ajplung.2001.281.4.L904
   Rafikova O, 2004, CIRCULATION, V110, P3573, DOI 10.1161/01.CIR.0000148782.37563.F8
   Rafikova O, 2002, P NATL ACAD SCI USA, V99, P5913, DOI 10.1073/pnas.092048999
   Rassaf T, 2002, J CLIN INVEST, V109, P1241, DOI 10.1172/JCI200214995
   Rassaf T, 2002, CIRC RES, V91, P470, DOI 10.1161/01.RES.0000035038.41739.CB
   Reiter CD, 2002, NAT MED, V8, P1383, DOI 10.1038/nm799
   SCHOSINSKY KH, 1974, CLIN CHEM, V20, P1556
   Shiva S, 2001, P NATL ACAD SCI USA, V98, P7212, DOI 10.1073/pnas.131128898
   Shiva S, 2006, NAT CHEM BIOL, V2, P486, DOI 10.1038/nchembio813
   Stancu CS, 2012, CELL TISSUE RES, V349, P433, DOI 10.1007/s00441-012-1437-1
   Stanhope KL, 2009, J CLIN INVEST, V119, P1322, DOI 10.1172/JCI37385
   Stojiljkovic MP, 2001, AM J PHYSIOL-REG I, V280, pR1674, DOI 10.1152/ajpregu.2001.280.6.R1674
   Ting HJ, 2007, CIRC RES, V100, P381, DOI 10.1161/01.RES.0000258023.76515.a3
   Umpierrez GE, 2009, J CLIN ENDOCR METAB, V94, P609, DOI 10.1210/jc.2008-1590
   Van de Velde M, 1998, CRIT CARE MED, V26, P132, DOI 10.1097/00003246-199801000-00028
   van Faassen EE, 2009, MED RES REV, V29, P683, DOI 10.1002/med.20151
   Vogel RA, 1997, AM J CARDIOL, V79, P350, DOI 10.1016/S0002-9149(96)00760-6
   Vrancken K, 2013, AM J PHYSIOL-REG I, V305, pR1401, DOI 10.1152/ajpregu.00266.2013
   Wallace JP, 2010, INT J CLIN PRACT, V64, P389, DOI 10.1111/j.1742-1241.2009.02146.x
   Wang XD, 2004, P NATL ACAD SCI USA, V101, P11477, DOI 10.1073/pnas.0402201101
   WINK DA, 1993, CHEM RES TOXICOL, V6, P23, DOI 10.1021/tx00031a003
NR 79
TC 6
Z9 6
U1 0
U2 5
PU ACADEMIC PRESS INC ELSEVIER SCIENCE
PI SAN DIEGO
PA 525 B ST, STE 1900, SAN DIEGO, CA 92101-4495 USA
SN 1089-8603
EI 1089-8611
J9 NITRIC OXIDE-BIOL CH
JI Nitric Oxide-Biol. Chem.
PD MAY 1
PY 2016
VL 55-56
BP 70
EP 81
DI 10.1016/j.niox.2016.03.004
PG 12
WC Biochemistry & Molecular Biology; Cell Biology
WE Science Citation Index Expanded (SCI-EXPANDED)
SC Biochemistry & Molecular Biology; Cell Biology
GA DL7LM
UT WOS:000375822200009
PM 27021272
OA Green Accepted
DA 2022-11-10
ER

PT J
AU Thogersen, R
   Lindahl, IEI
   Khakimov, B
   Kjolbaek, L
   Jensen, KJ
   Astrup, A
   Hammershoj, M
   Raben, A
   Bertram, HC
AF Thogersen, Rebekka
   Lindahl, Ida Emilie I.
   Khakimov, Bekzod
   Kjolbaek, Louise
   Jensen, Klaus Juhl
   Astrup, Arne
   Hammershoj, Marianne
   Raben, Anne
   Bertram, Hanne Christine
TI Progression of Postprandial Blood Plasma Phospholipids Following Acute
   Intake of Different Dairy Matrices: A Randomized Crossover Trial
SO METABOLITES
LA English
DT Article
DE cheese; casein; phospholipidomics; food structure; milk phospholipids
ID FECAL FAT EXCRETION; MILK SPHINGOMYELIN; LIPID-METABOLISM; ABSORPTION;
   CALCIUM; CHEESE; CHOLESTEROL; DIGESTION; LIPEMIA
AB Studies have indicated that the dairy matrix can affect postprandial responses of dairy products, but little is known about the effect on postprandial plasma phospholipid levels. This study investigated postprandial plasma phospholipid levels following consumption of four different dairy products that are similar in micro and macro nutrients, but different in texture and structure: cheddar cheese (Cheese), homogenized cheddar cheese (Hom. Cheese), micellar casein isolate with cream (MCI Drink) or a gel made from the MCI Drink (MCI Gel). The study was an acute randomized, crossover trial in human volunteers with four test days. Blood samples were collected during an 8 h postprandial period and the content of 53 plasma phospholipids was analysed using liquid chromatography-mass spectrometry (LC-MS). No meal-time interactions were revealed; however, for nine of the 53 phospholipids, a meal effect was found. Thus, the results indicated a lower plasma level of specific lyso-phosphatidylethanolamines (LPEs) and lyso-phosphatidylcholines (LPCs) following consumption of the MCI Gel compared to the MCI Drink and Hom. Cheese, which might be attributed to an effect of viscosity. However, further studies are needed in order to reveal more details on the effect of the dairy matrix on postprandial phospholipids.
C1 [Thogersen, Rebekka; Lindahl, Ida Emilie I.; Hammershoj, Marianne; Bertram, Hanne Christine] Aarhus Univ, Dept Food Sci, Agro Food Pk 48, DK-8200 Aarhus N, Denmark.
   [Khakimov, Bekzod] Univ Copenhagen, Dept Food Sci, DK-1958 Frederiksberg C, Denmark.
   [Kjolbaek, Louise; Astrup, Arne; Raben, Anne] Univ Copenhagen, Dept Nutr Exercise & Sports, DK-1958 Frederiksberg C, Denmark.
   [Jensen, Klaus Juhl] Arla Foods Amba, DK-8200 Aarhus N, Denmark.
   [Raben, Anne] Steno Diabet Ctr Copenhagen, DK-2820 Gentofte, Denmark.
RP Thogersen, R (corresponding author), Aarhus Univ, Dept Food Sci, Agro Food Pk 48, DK-8200 Aarhus N, Denmark.
EM rebekka.thoegersen@food.au.dk; idaemilielindahl@gmail.com;
   bzo@food.ku.dk; louisekjoelbaek@nexs.ku.dk; kljes@arlafoods.com;
   ara@novo.dk; marianne.hammershoj@food.au.dk; ara@nexs.ku.dk;
   hannec.bertram@food.au.dk
RI Kjølbæk, Louise/P-1125-2014; Bertram, Hanne Christine/I-8439-2019;
   Kjølbæk, Louise/AAZ-1971-2020; Astrup, Arne/B-1407-2015; Khakimov,
   Bekzod/E-4136-2015; Raben, Anne/B-6978-2015
OI Kjølbæk, Louise/0000-0003-4310-9332; Bertram, Hanne
   Christine/0000-0002-1882-5321; Kjølbæk, Louise/0000-0003-4310-9332;
   Hammershoj, Marianne/0000-0001-9297-6526; Astrup,
   Arne/0000-0001-8968-8996; Khakimov, Bekzod/0000-0002-6580-2034; Raben,
   Anne/0000-0001-5229-4491
FU Arla Food for Health
FX This research was funded by Arla Food for Health. The intervention
   products were produced by Arla Innovation Center, Denmark.
CR Anto L, 2020, NUTRIENTS, V12, DOI 10.3390/nu12041001
   Armand M, 1999, AM J CLIN NUTR, V70, P1096
   Astrup A, 2019, BMJ-BRIT MED J, V366, DOI 10.1136/bmj.l4137
   Averill M, 2020, J CLIN LIPIDOL, V14, P66, DOI 10.1016/j.jacl.2019.11.002
   Ayala-Bribiesca E, 2018, FOOD RES INT, V107, P589, DOI 10.1016/j.foodres.2018.02.058
   Ayala-Bribiesca E, 2017, J DAIRY SCI, V100, P2454, DOI 10.3168/jds.2016-11902
   BENJAMINI Y, 1995, J R STAT SOC B, V57, P289, DOI 10.1111/j.2517-6161.1995.tb02031.x
   BLIGH EG, 1959, CAN J BIOCHEM PHYS, V37, P911
   Chatelaine H, 2021, MOL NUTR FOOD RES, V65, DOI 10.1002/mnfr.202000413
   Contarini G, 2013, INT J MOL SCI, V14, P2808, DOI 10.3390/ijms14022808
   Drouin-Chartier JP, 2017, AM J CLIN NUTR, V106, P1358, DOI 10.3945/ajcn.117.165027
   EHRLEIN HJ, 1982, Q J EXP PHYSIOL CMS, V67, P419, DOI 10.1113/expphysiol.1982.sp002657
   Fardet A, 2019, CRIT REV FOOD SCI, V59, P1987, DOI 10.1080/10408398.2018.1435503
   Feeney EL, 2018, AM J CLIN NUTR, V108, P667, DOI 10.1093/ajcn/nqy146
   Hjerpsted J, 2011, AM J CLIN NUTR, V94, P1479, DOI 10.3945/ajcn.111.022426
   Hussain MM, 2014, CURR OPIN LIPIDOL, V25, P200, DOI 10.1097/MOL.0000000000000084
   Jukkola A, 2017, ADV COLLOID INTERFAC, V245, P92, DOI 10.1016/j.cis.2017.04.010
   Kamili A, 2010, NUTR METAB, V7, DOI 10.1186/1743-7075-7-90
   Kjolbak L., 2021, AM J CLIN NUTR, DOI [10.1093/ajcn/nqab220, DOI 10.1093/AJCN/NQAB220]
   Lecomte M, 2015, J NUTR, V145, P1770, DOI 10.3945/jn.115.212068
   Liebisch G, 2013, J LIPID RES, V54, P1523, DOI 10.1194/jlr.M033506
   Lindahl IEI, 2019, NUTRIENTS, V11, DOI 10.3390/nu11020222
   Lorenzen JK, 2014, BRIT J NUTR, V111, P1412, DOI 10.1017/S0007114513003826
   Lorenzen JK, 2011, BRIT J NUTR, V105, P1823, DOI 10.1017/S0007114510005581
   Lovegrove JA, 2020, P NUTR SOC, V79, P11, DOI 10.1017/S0029665119000983
   Mazzei JC, 2011, J NUTR BIOCHEM, V22, P1160, DOI 10.1016/j.jnutbio.2010.09.017
   Meikle PJ, 2015, J NUTR, V145, P2012, DOI 10.3945/jn.115.210104
   Noh SK, 2004, J NUTR, V134, P2611, DOI 10.1093/jn/134.10.2611
   Norris GH, 2016, J NUTR BIOCHEM, V30, P93, DOI 10.1016/j.jnutbio.2015.12.003
   Sanggaard KM, 2004, BRIT J NUTR, V92, P447, DOI 10.1079/BJN20041219
   Schmidt JM, 2020, FOOD FUNCT, V11, P4960, DOI [10.1039/d0fo00785d, 10.1039/D0FO00785D]
   Soerensen KV, 2014, AM J CLIN NUTR, V99, P984, DOI 10.3945/ajcn.113.077735
   Thorning TK, 2017, AM J CLIN NUTR, V105, P1033, DOI 10.3945/ajcn.116.151548
   Torcello-Gomez A, 2018, LANGMUIR, V34, P7536, DOI 10.1021/acs.langmuir.8b00841
   van Staveren WA, 2011, J AM COLL NUTR, V30, p429S, DOI 10.1080/07315724.2011.10719987
   Vors C, 2020, GUT, V69, P487, DOI 10.1136/gutjnl-2018-318155
   Wat E, 2009, ATHEROSCLEROSIS, V205, P144, DOI 10.1016/j.atherosclerosis.2008.12.004
   Weiland A, 2016, J NUTR SCI, V5, DOI 10.1017/jns.2016.9
NR 38
TC 2
Z9 2
U1 0
U2 4
PU MDPI
PI BASEL
PA ST ALBAN-ANLAGE 66, CH-4052 BASEL, SWITZERLAND
EI 2218-1989
J9 METABOLITES
JI Metabolites
PD JUL
PY 2021
VL 11
IS 7
AR 454
DI 10.3390/metabo11070454
PG 13
WC Biochemistry & Molecular Biology
WE Science Citation Index Expanded (SCI-EXPANDED)
SC Biochemistry & Molecular Biology
GA TN9HO
UT WOS:000676537100001
PM 34357348
OA gold, Green Published
DA 2022-11-10
ER

PT J
AU Stanhope, KL
   Medici, V
   Bremer, AA
   Lee, V
   Lam, HD
   Nunez, MV
   Chen, GX
   Keim, NL
   Havel, PJ
AF Stanhope, Kimber L.
   Medici, Valentina
   Bremer, Andrew A.
   Lee, Vivien
   Lam, Hazel D.
   Nunez, Marinelle V.
   Chen, Guoxia X.
   Keim, Nancy L.
   Havel, Peter J.
TI A dose-response study of consuming high-fructose corn syrup-sweetened
   beverages on lipid/lipoprotein risk factors for cardiovascular disease
   in young adults
SO AMERICAN JOURNAL OF CLINICAL NUTRITION
LA English
DT Article
DE apolipoprotein CIII; fructose; risk factors; sugar; uric acid
ID SERUM URIC-ACID; INSULIN SENSITIVITY; LIVER FAT; POSTPRANDIAL
   TRIGLYCERIDES; ENERGY-EXPENDITURE; METABOLIC SYNDROME; ORAL FRUCTOSE;
   BLOOD-LIPIDS; FOOD-INTAKE; SUCROSE
AB Background: National Health and Nutrition Examination Survey data show an increased risk of cardiovascular disease (CVD) mortality with an increased intake of added sugar.
   Objective: We determined the dose-response effects of consuming beverages sweetened with high-fructose corn syrup (HFCS) at zero, low, medium, and high proportions of energy requirements (Ereq) on circulating lipid/lipoprotein risk factors for CVD and uric acid in adults [age: 18-40 y; body mass index (in kg/m(2)): 18-35].
[truncated: 3,438,657 more chars]
