# Supplementary material for: A bibliometric analysis and visualization of literature on non-fasting lipid research from 2012 to 2022
Source: Front Endocrinol (Lausanne). 2023 Apr 19;14:1136048. doi: 10.3389/fendo.2023.1136048 (PMC10154597; doi:10.3389/fendo.2023.1136048)
Supplement: Supplementary file 1 [file DataSheet_1.zip › Supplementary_Material/Raw data/download_1501-2000.txt]

FN Clarivate Analytics Web of Science
VR 1.0
PT J
AU Hoffman, S
   Alvares, D
   Adeli, K
AF Hoffman, Simon
   Alvares, Danielle
   Adeli, Khosrow
TI Intestinal lipogenesis: how carbs turn on triglyceride production in the
   gut
SO CURRENT OPINION IN CLINICAL NUTRITION AND METABOLIC CARE
LA English
DT Review
DE carbohydrates; chylomicron; intestine; lipogenesis; monosaccharides
ID POSTPRANDIAL GLUCOSE; 18 COUNTRIES; DIETARY-FAT; FRUCTOSE; INSULIN;
   ASSOCIATIONS; MOBILIZATION; SECRETION; BEVERAGES; SUCROSE
AB Purpose of review
   To review recent evidence for the role of carbohydrates in the promotion of de novo lipogenesis and lipoprotein secretion from the intestine.
   Recent findings
   The consumption of diets rich in carbohydrates have been shown to promote elevations in circulating lipids. In particular, the consumption of monosaccharides, such as glucose and fructose, have been shown to induce increases in intestinal de novo lipogenesis, as well as be used as a substrate for the synthesis of triglycerides and lipoprotein export in the form of chylomicrons. Recently, various systematic reviews have analyzed the relative contribution of dietary fructose to intestinal lipogenesis. Although, there remains controversy within the literature, the body of evidence supports lipogenic effects of high fructose diets. In addition, alterations in markers of de novo lipogenesis within the jejunum of patients with insulin resistance may explain the alterations in their postprandial lipid profile.
   Summary
   Recent evidence supports the contribution of dietary carbohydrates to intestinal lipogenesis and lipoprotein secretion; however, further research is required to fully understand the mechanisms underlying this complex process.
C1 [Hoffman, Simon; Alvares, Danielle; Adeli, Khosrow] Hosp Sick Children, Res Inst, Mol Med, 555 Univ Ave,Room 3652 Atrium, Toronto, ON M5G 1X8, Canada.
   [Hoffman, Simon; Alvares, Danielle; Adeli, Khosrow] Univ Toronto, Dept Lab Med & Pathobiol, Toronto, ON, Canada.
RP Adeli, K (corresponding author), Hosp Sick Children, Res Inst, Mol Med, 555 Univ Ave,Room 3652 Atrium, Toronto, ON M5G 1X8, Canada.
EM khosrow.adeli@sickkids.ca
FU Canadian Institutes for Health Research (CIHR); Banting & Best Diabetes
   Centre Tamarak Graduate Award in Diabetes Research (2018-2019); Ontario
   Graduate Scholarship (2018-2019); SickKids Research Training Centre
   Award (2016-2021)
FX This work was supported by a Foundation Grant from the Canadian
   Institutes for Health Research (CIHR). S. H. is the recipient of the
   Banting & Best Diabetes Centre Tamarak Graduate Award in Diabetes
   Research (2018-2019) and Ontario Graduate Scholarship (2018-2019). D. A.
   is the recipient of the SickKids Research Training Centre Award
   (2016-2021).
CR Alberti KGMM, 2005, LANCET, V366, P1059, DOI 10.1016/S0140-6736(05)67402-8
   Bahadoran Z, 2017, NUTRIENTS, V9, DOI 10.3390/nu9080872
   Dehghan M, 2017, LANCET, V390, P2050, DOI [10.1016/S0140-6736(17)32252-3, 10.1016/s0140-6736(17)32252-3]
   Despland C, 2017, CLIN NUTR ESPEN, V19, P16, DOI 10.1016/j.clnesp.2017.01.009
   DiNicolantonio JJ, 2016, PROG CARDIOVASC DIS, V58, P464, DOI 10.1016/j.pcad.2015.11.006
   Drouin-Chartier JP, 2018, AM J PHYSIOL-GASTR L, V315, pG177, DOI 10.1152/ajpgi.00108.2018
   Evans RA, 2017, AM J CLIN NUTR, V106, P506, DOI 10.3945/ajcn.116.145151
   Evans RA, 2017, AM J CLIN NUTR, V106, P519, DOI 10.3945/ajcn.116.145169
   Haidari M, 2002, J BIOL CHEM, V277, P31646, DOI 10.1074/jbc.M200544200
   Hiel S, 2018, NUTRIENTS, V10, DOI 10.3390/nu10050532
   Higgins Victoria, 2017, EJIFCC, V28, P168
   Hoffman S, 2018, ATHEROSCLEROSIS SUPP, V32, P58, DOI 10.1016/j.atherosclerosissup.2018.04.176
   Kobayashi T, 2017, ATHEROSCLEROSIS, V263, pE209, DOI 10.1016/j.atherosclerosis.2017.06.679
   Macedo RCO, 2018, BRIT J NUTR, V120, P364, DOI 10.1017/S0007114518001538
   Matikainen N, 2019, DIABETES OBES METAB, V21, P84, DOI 10.1111/dom.13487
   Mente A, 2017, LANCET DIABETES ENDO, V5, P774, DOI 10.1016/S2213-8587(17)30283-8
   Mizutani E, 2017, J FOOD NUTR SCI, V6, P1
   Murphy R, 2019, INTERN MED J, V49, P196, DOI 10.1111/imj.14135
   Nier A, 2019, MOL NUTR FOOD RES, V63, DOI 10.1002/mnfr.201800868
   Olofsson C, 2019, EUR J CLIN INVEST, V49, DOI 10.1111/eci.13040
   Samkani A, 2018, LIPIDS HEALTH DIS, V17, DOI 10.1186/s12944-018-0953-8
   Steenson S., 2019, EFFECT FRUCTOSE INTE
   Steenson S, 2017, NUTRIENTS, V9, DOI 10.3390/nu9040349
   Sun LJ, 2018, EUR J NUTR, V57, P243, DOI 10.1007/s00394-016-1313-y
   Surowska A, 2016, OBESITY, V24, P589, DOI 10.1002/oby.21410
   Torres-Castro I, 2018, ADV NEUROIMMUNE BIOL, V7, P37, DOI 10.3233/NIB-170128
   Varbo A, 2018, ARTERIOSCL THROM VAS, V38, P464, DOI 10.1161/ATVBAHA.117.310269
   Verges B, 2018, ARTERIOSCL THROM VAS, V38, P2198, DOI 10.1161/ATVBAHA.118.310990
   Xiao CT, 2019, CELL MOL GASTROENTER, V7, P313, DOI 10.1016/j.jcmgh.2018.10.002
   Xiao CT, 2018, ATHEROSCLEROSIS SUPP, V32, P29, DOI 10.1016/j.atherosclerosissup.2018.04.082
   Xiao CT, 2018, TRENDS ENDOCRIN MET, V29, P151, DOI 10.1016/j.tem.2017.12.001
   Xiao CT, 2016, ARTERIOSCL THROM VAS, V36, P1457, DOI 10.1161/ATVBAHA.115.307044
   Xiao CT, 2013, ARTERIOSCL THROM VAS, V33, P1056, DOI 10.1161/ATVBAHA.112.300769
NR 33
TC 6
Z9 6
U1 2
U2 14
PU LIPPINCOTT WILLIAMS & WILKINS
PI PHILADELPHIA
PA TWO COMMERCE SQ, 2001 MARKET ST, PHILADELPHIA, PA 19103 USA
SN 1363-1950
EI 1473-6519
J9 CURR OPIN CLIN NUTR
JI Curr. Opin. Clin. Nutr. Metab. Care
PD JUL
PY 2019
VL 22
IS 4
BP 284
EP 288
DI 10.1097/MCO.0000000000000569
PG 5
WC Endocrinology & Metabolism; Nutrition & Dietetics
WE Science Citation Index Expanded (SCI-EXPANDED)
SC Endocrinology & Metabolism; Nutrition & Dietetics
GA IQ4DR
UT WOS:000480701800007
PM 31107259
DA 2022-11-10
ER

PT J
AU Talbot, CPJ
   Mensink, RP
   Smolders, L
   Bakeroot, V
   Plat, J
AF Talbot, Charlotte P. J.
   Mensink, Ronald P.
   Smolders, Lotte
   Bakeroot, Virginie
   Plat, Jogchum
TI Theobromine Does Not Affect Fasting and Postprandial HDL Cholesterol
   Efflux Capacity, While It Decreases Fasting miR-92a Levels in Humans
SO MOLECULAR NUTRITION & FOOD RESEARCH
LA English
DT Article
DE cholesterol efflux capacity; high-density lipoprotein; microRNAs;
   postprandial; theobromine
ID ESTER TRANSFER PROTEIN; CIRCULATING MICRORNAS; INSULIN-RESISTANCE;
   GENE-EXPRESSION; SERUM; CONSUMPTION; COCOA; SUPPLEMENTATION;
   METAANALYSIS; INHIBITION
AB ScopeChocolate consumption lowers cardiovascular disease risk, which might be attributed to the methylxanthine theobromine. These effects may be mediated through effects on HDL-mediated cholesterol efflux, which may be affected by microRNA (miRNA) levels in the HDL particles. Therefore, the aim of this study is to investigate effects of theobromine consumption on fasting and postprandial cholesterol efflux and miRNAs levels.
   Methods and resultsThirty overweight and 14 obese healthy men and women participated in this randomized, double-blind crossover study. Participants consumed 500 mg d(-1) of theobromine or placebo for 4 weeks. ABCA1-mediated cholesterol efflux was measured using J774 macrophages. MiRNAs levels (miR-92a, miR-223, miR-135a*) were quantified in apolipoprotein B-depleted serum. Theobromine consumption did not affect fasting and postprandial cholesterol efflux. Fasting miR-223 and miR-135a levels were unchanged, while miR-92a levels were decreased (-0.21; p < 0.05). The high-fat meal increased postprandial cholesterol efflux capacity (+4.3 percentage points; p 0.001), miR-92a (+1.21; p < 0.001), and miR-223 (+1.79; p < 0.001) levels, while a trend was found for miR-135a (+1.08; p = 0.06).
   ConclusionTheobromine did not improve fasting and postprandial ABCA1-mediated cholesterol efflux capacity, but decreased fasting miR-92a levels. High-fat meal intake increased postprandial cholesterol efflux and the three selected miRNAs levels.
C1 [Talbot, Charlotte P. J.; Mensink, Ronald P.; Smolders, Lotte; Bakeroot, Virginie; Plat, Jogchum] Maastricht Univ, NUTRIM Sch Nutr & Translat Res Metab, Dept Nutr & Movement Sci, Univ Singel 50, NL-6229 ER Maastricht, Netherlands.
RP Plat, J (corresponding author), Maastricht Univ, NUTRIM Sch Nutr & Translat Res Metab, Dept Nutr & Movement Sci, Univ Singel 50, NL-6229 ER Maastricht, Netherlands.
EM j.plat@maastrichtuniversity.nl
OI Bakeroot, Virginie/0000-0002-8875-2324
FU Dutch Technology Foundation STW part of the Netherlands Organization for
   Scientific Research (NWO); Ministry of Economic Affairs
FX This research was supported by the Dutch Technology Foundation STW,
   which is part of the Netherlands Organization for Scientific Research
   (NWO), and was partly funded by the Ministry of Economic Affairs. The
   authors would like to thank Jose van den Driessche for her help
   throughout the study, as well as Daisy Luiten, and Cara op 't Eyndt for
   dietary assistance, and Maud Beckers and Maurice Konings for performing
   the biochemical analyses.
CR Agarwala AP, 2015, ARTERIOSCL THROM VAS, V35, P1515, DOI 10.1161/ATVBAHA.115.305504
   Attia N, 2010, ATHEROSCLEROSIS, V209, P422, DOI 10.1016/j.atherosclerosis.2009.09.025
   Badeau R, 2007, MENOPAUSE, V14, P293, DOI 10.1097/01.gme.0000236935.51325.4d
   Baier SR, 2014, J NUTR, V144, P1495, DOI 10.3945/jn.114.196436
   Baselga-Escudero L, 2012, MOL NUTR FOOD RES, V56, P1636, DOI 10.1002/mnfr.201200237
   Bellanger N, 2012, ATHEROSCLEROSIS, V221, P160, DOI 10.1016/j.atherosclerosis.2011.12.027
   Berryman CE, 2013, J NUTR, V143, P788, DOI 10.3945/jn.112.170993
   Bonauer A, 2009, SCIENCE, V324, P1710, DOI 10.1126/science.1174381
   Buitrago-Lopez A, 2011, BMJ-BRIT MED J, V343, DOI 10.1136/bmj.d4488
   Chakraborty C, 2014, WIRES RNA, V5, P697, DOI 10.1002/wrna.1240
   Chen YJ, 2017, FRONT NEUROL, V8, DOI 10.3389/fneur.2017.00057
   Chen Y, 2016, NAT COMMUN, V7, DOI 10.1038/ncomms11420
   Chun OK, 2007, J NUTR, V137, P1244, DOI 10.1093/jn/137.5.1244
   Cohn JS, 2008, ATHEROSCLEROSIS SUPP, V9, P15, DOI 10.1016/j.atherosclerosissup.2008.05.003
   Creemers EE, 2012, CIRC RES, V110, P483, DOI 10.1161/CIRCRESAHA.111.247452
   Cui J, 2017, ADV NUTR, V8, P105, DOI 10.3945/an.116.013839
   Davidson WS, 2016, J LIPID RES, V57, P674, DOI 10.1194/jlr.M066613
   Desgagne V, 2016, EPIGENETICS-US, V11, P438, DOI 10.1080/15592294.2016.1176816
   Hooper L, 2012, AM J CLIN NUTR, V95, P740, DOI 10.3945/ajcn.111.023457
   Jacobs DM, 2017, FRONT MOL BIOSCI, V4, DOI 10.3389/fmolb.2017.00059
   Jia L, 2010, AM J CLIN NUTR, V92, P218, DOI 10.3945/ajcn.2009.28202
   Karolina DS, 2013, RNA BIOL, V10, P1365, DOI 10.4161/rna.25557
   Karpe F, 1999, J INTERN MED, V246, P341, DOI 10.1046/j.1365-2796.1999.00548.x
   Kelly CJ, 2005, AM J CLIN NUTR, V82, P486, DOI 10.1093/ajcn/82.2.486a
   Khan N, 2012, NUTR METAB CARDIOVAS, V22, P1046, DOI 10.1016/j.numecd.2011.02.001
   Lai EC, 2002, NAT GENET, V30, P363, DOI 10.1038/ng865
   Livak KJ, 2001, METHODS, V25, P402, DOI 10.1006/meth.2001.1262
   Loyer X, 2014, CIRC RES, V114, P434, DOI 10.1161/CIRCRESAHA.114.302213
   Lucero D, 2015, ATHEROSCLEROSIS, V242, P236, DOI 10.1016/j.atherosclerosis.2015.07.019
   Mennigen JA, 2012, PLOS ONE, V7, DOI 10.1371/journal.pone.0038604
   Millar CL, 2017, ADV NUTR, V8, P226, DOI 10.3945/an.116.014050
   Mitchell PS, 2008, P NATL ACAD SCI USA, V105, P10513, DOI 10.1073/pnas.0804549105
   Neufingerl N, 2013, AM J CLIN NUTR, V97, P1201, DOI 10.3945/ajcn.112.047373
   Niculescu LS, 2015, PLOS ONE, V10, DOI 10.1371/journal.pone.0140958
   Oracz J, 2015, CRIT REV FOOD SCI, V55, P1176, DOI 10.1080/10408398.2012.686934
   Qin Y, 2009, AM J CLIN NUTR, V90, P485, DOI 10.3945/ajcn.2009.27814
   Rader DJ, 2014, LANCET, V384, P618, DOI 10.1016/S0140-6736(14)61217-4
   Ren JY, 2013, PLOS ONE, V8, DOI 10.1371/journal.pone.0080738
   Sakr SW, 1996, BBA-LIPID LIPID MET, V1300, P49, DOI 10.1016/0005-2760(95)00246-4
   Sankaranarayanan S, 2011, J LIPID RES, V52, P2332, DOI 10.1194/jlr.D018051
   Shrime MG, 2011, J NUTR, V141, P1982, DOI 10.3945/jn.111.145482
   Smolders L., 2017, J PLAT CLIN NUTR, V37, P719
   Syeda F, 2003, NUTR METAB CARDIOVAS, V13, P28, DOI 10.1016/S0939-4753(03)80165-5
   Tabet F, 2016, PLOS ONE, V11, DOI 10.1371/journal.pone.0151061
   Tabet F, 2014, NAT COMMUN, V5, DOI 10.1038/ncomms4292
   Talbot CPJ, 2018, PROG LIPID RES, V69, P21, DOI 10.1016/j.plipres.2017.12.001
   Tokede OA, 2011, EUR J CLIN NUTR, V65, P879, DOI 10.1038/ejcn.2011.64
   Tomasetti M, 2012, CLIN BIOCHEM, V45, P575, DOI 10.1016/j.clinbiochem.2012.02.009
   Tormala RM, 2006, MENOPAUSE, V13, P96, DOI 10.1097/01.gme.0000191210.13115.90
   Vickers KC, 2014, P NATL ACAD SCI USA, V111, P14518, DOI 10.1073/pnas.1215767111
   Vickers KC, 2011, NAT CELL BIOL, V13, P423, DOI 10.1038/ncb2210
   Wagner AE, 2015, FOOD FUNCT, V6, P714, DOI [10.1039/C4FO01119H, 10.1039/c4fo01119h]
   Wagner J, 2013, ARTERIOSCL THROM VAS, V33, P1392, DOI 10.1161/ATVBAHA.112.300741
   Yuana Y, 2014, J EXTRACELL VESICLES, V3, DOI 10.3402/jev.v3.23262
   Zempleni J, 2015, CAN J PHYSIOL PHARM, V93, P1097, DOI 10.1139/cjpp-2014-0392
   Zhang J, 2011, NUTR METAB, V8, DOI 10.1186/1743-7075-8-61
   Zhu YN, 2014, J CLIN ENDOCR METAB, V99, P561, DOI 10.1210/jc.2013-2845
NR 57
TC 9
Z9 9
U1 0
U2 8
PU WILEY
PI HOBOKEN
PA 111 RIVER ST, HOBOKEN 07030-5774, NJ USA
SN 1613-4125
EI 1613-4133
J9 MOL NUTR FOOD RES
JI Mol. Nutr. Food Res.
PD JUL
PY 2018
VL 62
IS 13
AR 1800027
DI 10.1002/mnfr.201800027
PG 8
WC Food Science & Technology
WE Science Citation Index Expanded (SCI-EXPANDED)
SC Food Science & Technology
GA GL6JT
UT WOS:000437292600008
PM 29797695
OA Green Published, hybrid
DA 2022-11-10
ER

PT J
AU Wang, AX
   Tian, X
   Zuo, YT
   Wu, JW
   Tang, HF
   Wang, YJ
   Zhao, XQ
AF Wang, Anxin
   Tian, Xue
   Zuo, Yingting
   Wu, Jianwei
   Tang, Hefei
   Wang, Yongjun
   Zhao, Xingquan
TI Association of remnant cholesterol with intra- and extra-cranial
   atherosclerosis in Chinese community population
SO ATHEROSCLEROSIS PLUS
LA English
DT Article
DE Remnant cholesterol; Intracranial atherosclerosis; Extracranial
   atherosclerosis; Plaque; Stenosis
ID INTIMA-MEDIA THICKNESS; DENSITY-LIPOPROTEIN CHOLESTEROL;
   ISCHEMIC-HEART-DISEASE; CARDIOVASCULAR-DISEASE; MYOCARDIAL-INFARCTION;
   INTRACRANIAL ATHEROSCLEROSIS; NONFASTING TRIGLYCERIDES; LDL CHOLESTEROL;
   RISK-FACTORS; INDIVIDUALS
AB Background: Multifocal atherosclerosis has dramatically increased annual risk of adverse cardiovascular events than single artery affected. Triglyceride-rich lipoprotein (TRL) has been implicated in the early development of atherosclerosis. However, evidence on the effect of remnant cholesterol, a major atherogenic component of TRL, on multifocal atherosclerosis in Chinese health asymptomatic subjects is insufficient. This study aimed to investigate the association of remnant cholesterol with intra-and extra-cranial atherosclerosis in Chinese population. Methods: This study enrolled 3665 participants (median age 52.31 years) from the Asymptomatic Polyvascular Abnormalities Community study. Parameters of intra-and extra-cranial atherosclerosis includes intracranial artery stenosis (ICAS), carotid plaque, carotid artery stenosis (CAS), and carotid hypertrophy (intima-media thickness >0.9 mm). Logistic regression was used to assess these associations. Results: The prevalence of vascular atherosclerosis significantly increased with increasing remnant cholesterol quartiles (P for trend <0.0001). In the multivariable-adjusted model, the odds ratio with 95% confidence interval comparing participants in Q4 versus Q1 of remnant cholesterol was 1.73 (1.29-2.31) for ICAS, 1.54 (1.22-1.94) for carotid plaque, 1.47 (1.17-1.84) for CAS, and 1.93 (1.48-2.52) for carotid hypertrophy, respectively. Furthermore, multivariable-adjusted spline regression showed S-shaped associations between remnant cholesterol and these outcomes. Conclusion: Individuals with a high level of remnant cholesterol had a higher risk of intra-and extra cranial atherosclerosis in Chinese population. Interventions aimed at reducing remnant cholesterol to prevent atherosclerotic diseases warrant further investigations. (c) 2021 The Authors. Published by Elsevier B.V. This is an open access article under the CC BY-NC-ND license (http://creativecommons.org/licenses/by-nc-nd/4.0/).
C1 [Wang, Anxin; Wu, Jianwei; Tang, Hefei; Wang, Yongjun; Zhao, Xingquan] Capital Med Univ, Beijing Tiantan Hosp, China Natl Clin Res Ctr Neurol Dis, 119 South 4th Ring West Rd, Beijing 100070, Peoples R China.
   [Wang, Anxin; Wu, Jianwei; Tang, Hefei; Wang, Yongjun; Zhao, Xingquan] Capital Med Univ, Beijing Tiantan Hosp, Dept Neurol, Beijing, Peoples R China.
   [Tian, Xue; Zuo, Yingting] Capital Med Univ, Sch Publ Hlth, Dept Epidemiol & Hlth Stat, Beijing, Peoples R China.
   [Tian, Xue; Zuo, Yingting] Beijing Municipal Key Lab Clin Epidemiol, Beijing, Peoples R China.
   [Zhao, Xingquan] Chinese Acad Med Sci, Res Unit Artificial Intelligence Cerebrovasc Dis, Beijing, Peoples R China.
RP Wang, YJ; Zhao, XQ (corresponding author), Capital Med Univ, Beijing Tiantan Hosp, China Natl Clin Res Ctr Neurol Dis, 119 South 4th Ring West Rd, Beijing 100070, Peoples R China.
EM yongjunwang@ncrcnd.org.cn; zxq@vip.163.com
CR Batluk J, 2015, ATHEROSCLEROSIS, V243, P186, DOI 10.1016/j.atherosclerosis.2015.09.003
   Catapano AL, 2016, EUR HEART J, V37, P2999, DOI 10.1093/eurheartj/ehw272
   Chapman MJ, 2011, EUR HEART J, V32, P1345, DOI 10.1093/eurheartj/ehr112
   Dron JS, 2017, CURR ATHEROSCLER REP, V19, DOI 10.1007/s11883-017-0667-9
   Fan CF, 2020, SCI REP-UK, V10, DOI 10.1038/s41598-020-63927-3
   Fernandez-Friera L, 2015, CIRCULATION, V131, P2104, DOI 10.1161/CIRCULATIONAHA.114.014310
   Ferrari R, 2016, EUR HEART J SUPPL, V18, pC2, DOI 10.1093/eurheartj/suw009
   Fruchart JC, 2008, AM J CARDIOL, V102, p1K, DOI [10.1016/j.amjcard.2008.10.002, 10.1016/S0002-9149(08)01833-X]
   Fujioka Y, 2009, J ATHEROSCLER THROMB, V16, P145, DOI 10.5551/jat.E598
   Generoso G, 2019, CURR OPIN ENDOCRINOL, V26, P109, DOI 10.1097/MED.0000000000000468
   Handelsman Y, 2017, ENDOCR PRACT, V23, P100, DOI 10.4158/EP161445.RA
   Hodis HN, 1997, CIRCULATION, V95, P2022, DOI 10.1161/01.CIR.95.8.2022
   Hussain A, 2020, CURR ATHEROSCLER REP, V22, DOI 10.1007/s11883-020-00846-8
   Jacobson TA, 2015, J CLIN LIPIDOL, V9, P129, DOI 10.1016/j.jacl.2015.02.003
   Jorgensen AB, 2013, EUR HEART J, V34, P1826, DOI 10.1093/eurheartj/ehs431
   Karpe F, 2001, J LIPID RES, V42, P17
   Khetarpal SA, 2015, ARTERIOSCL THROM VAS, V35, pE3, DOI 10.1161/ATVBAHA.114.305172
   Kim DE, 2012, STROKE, V43, P1824, DOI 10.1161/STROKEAHA.112.653659
   Kim JS, 2012, STROKE, V43, P3313, DOI 10.1161/STROKEAHA.112.658500
   Langsted A, 2020, J INTERN MED, V288, P116, DOI 10.1111/joim.13059
   Leng XY, 2013, STROKE, V44, P68, DOI 10.1161/STROKEAHA.112.675652
   Li X, 2017, SCI REP-UK, V7, DOI 10.1038/s41598-017-00596-9
   Liu HM, 1996, STROKE, V27, P650, DOI 10.1161/01.STR.27.4.650
   Meseguer E, 2010, ANN NEUROL, V68, P9, DOI 10.1002/ana.21921
   Mortensen MB, 2020, LANCET, V396, P1644, DOI 10.1016/S0140-6736(20)32233-9
   Nordestgaard BG, 2007, JAMA-J AM MED ASSOC, V298, P299, DOI 10.1001/jama.298.3.299
   Proctor SD, 2002, CURR OPIN LIPIDOL, V13, P461, DOI 10.1097/00041433-200210000-00001
   Reiner Z, 2017, NAT REV CARDIOL, V14, P401, DOI 10.1038/nrcardio.2017.31
   Stein JH, 2008, J AM SOC ECHOCARDIOG, V21, P93, DOI 10.1016/j.echo.2007.11.011
   Stone NJ, 2014, CIRCULATION, V129, pS1, DOI 10.1161/01.cir.0000437738.63853.7a
   Tabas I, 2007, CIRCULATION, V116, P1832, DOI 10.1161/CIRCULATIONAHA.106.676890
   Varbo A, 2019, ANN NEUROL, V85, P550, DOI 10.1002/ana.25432
   Varbo A, 2018, CLIN CHEM, V64, P219, DOI 10.1373/clinchem.2017.279463
   Varbo A, 2014, CURR OPIN LIPIDOL, V25, P266, DOI 10.1097/MOL.0000000000000093
   Varbo A, 2013, CIRCULATION, V128, P1298, DOI 10.1161/CIRCULATIONAHA.113.003008
   Varbo A, 2013, J AM COLL CARDIOL, V61, P427, DOI 10.1016/j.jacc.2012.08.1026
   Wang YJ, 2014, STROKE, V45, P663, DOI 10.1161/STROKEAHA.113.003508
   Wong KS, 2007, NEUROLOGY, V68, P2031, DOI 10.1212/01.wnl.0000264426.63544.ee
   Yang F, 2013, J CLIN NEUROSCI, V20, P979, DOI 10.1016/j.jocn.2012.09.017
   Yang WS, 2020, LIPIDS HEALTH DIS, V19, DOI 10.1186/s12944-020-01336-1
   Zambon A, 2013, ATHEROSCLEROSIS, V230, P106, DOI 10.1016/j.atherosclerosis.2013.06.024
   Zhang Q, 2017, ATHEROSCLEROSIS, V262, P1, DOI 10.1016/j.atherosclerosis.2017.04.015
   Zhao S, 2019, CARDIOVASC DIABETOL, V18, DOI 10.1186/s12933-019-0898-x
   Zhou Y, 2013, PLOS ONE, V8, DOI 10.1371/journal.pone.0084685
NR 44
TC 0
Z9 0
U1 0
U2 0
PU ELSEVIER
PI AMSTERDAM
PA RADARWEG 29, 1043 NX AMSTERDAM, NETHERLANDS
EI 2667-0895
J9 ATHEROSCLER PLUS
JI Atheroscler. Plus
PD DEC
PY 2021
VL 46
BP 20
EP 26
DI 10.1016/j.athplu.2021.10.002
PG 7
WC Peripheral Vascular Disease
WE Science Citation Index Expanded (SCI-EXPANDED)
SC Cardiovascular System & Cardiology
GA 0T7ME
UT WOS:000787148000003
OA gold
DA 2022-11-10
ER

PT J
AU Galsgaard, KD
   Pedersen, J
   Knop, FK
   Holst, JJ
   Albrechtsen, NJW
AF Galsgaard, Katrine D.
   Pedersen, Jens
   Knop, Filip K.
   Holst, Jens J.
   Albrechtsen, Nicolai J. Wewer
TI Glucagon Receptor Signaling and Lipid Metabolism
SO FRONTIERS IN PHYSIOLOGY
LA English
DT Review
DE glucagon; lipid; liver; adipose tissue; alpha cell
ID FREE FATTY-ACID; HORMONE-SENSITIVE LIPASE; CARNITINE
   PALMITOYLTRANSFERASE-I; INDUCED HEPATIC STEATOSIS; MOUSE
   PANCREATIC-ISLETS; ALPHA CELL HYPERPLASIA; ADIPOSE-TISSUE;
   GROWTH-HORMONE; MESSENGER-RNA; POSTPRANDIAL LIPEMIA
AB Glucagon is secreted from the pancreatic alpha cells upon hypoglycemia and stimulates hepatic glucose production. Type 2 diabetes is associated with dysregulated glucagon secretion, and increased glucagon concentrations contribute to the diabetic hyperglycemia. Antagonists of the glucagon receptor have been considered as glucose-lowering therapy in type 2 diabetes patients, but their clinical applicability has been questioned because of reports of therapy-induced increments in liver fat content and increased plasma concentrations of low-density lipoprotein. Conversely, in animal models, increased glucagon receptor signaling has been linked to improved lipid metabolism. Glucagon acts primarily on the liver and by regulating hepatic lipid metabolism glucagon may reduce hepatic lipid accumulation and decrease hepatic lipid secretion. Regarding whole-body lipid metabolism, it is controversial to what extent glucagon influences lipolysis in adipose tissue, particularly in humans. Glucagon receptor agonists combined with glucagon-like peptide 1 receptor agonists (dual agonists) improve dyslipidemia and reduce hepatic steatosis. Collectively, emerging data support an essential role of glucagon for lipid metabolism.
C1 [Galsgaard, Katrine D.; Pedersen, Jens; Holst, Jens J.; Albrechtsen, Nicolai J. Wewer] Univ Copenhagen, Fac Hlth & Med Sci, Dept Biomed Sci, Copenhagen, Denmark.
   [Galsgaard, Katrine D.; Knop, Filip K.; Holst, Jens J.] Univ Copenhagen, Novo Nordisk Fdn, Ctr Basic Metab Res, Fac Hlth & Med Sci, Copenhagen, Denmark.
   [Pedersen, Jens] Univ Copenhagen, Dept Cardiol Nephrol & Endocrinol, Nordsjaellands Hosp Hillerod, Hillerod, Denmark.
   [Knop, Filip K.] Gentofte Univ Hosp, Clin Metab Physiol, Steno Diabet Ctr Copenhagen, Hellerup, Denmark.
   [Knop, Filip K.] Univ Copenhagen, Fac Hlth & Med Sci, Dept Clin Med, Copenhagen, Denmark.
   [Albrechtsen, Nicolai J. Wewer] Rigshosp, Dept Clin Biochem, Copenhagen, Denmark.
   [Albrechtsen, Nicolai J. Wewer] Univ Copenhagen, Novo Nordisk Fdn, Ctr Prot Res, Fac Hlth & Med Sci, Copenhagen, Denmark.
RP Holst, JJ; Albrechtsen, NJW (corresponding author), Univ Copenhagen, Fac Hlth & Med Sci, Dept Biomed Sci, Copenhagen, Denmark.; Holst, JJ (corresponding author), Univ Copenhagen, Novo Nordisk Fdn, Ctr Basic Metab Res, Fac Hlth & Med Sci, Copenhagen, Denmark.; Albrechtsen, NJW (corresponding author), Rigshosp, Dept Clin Biochem, Copenhagen, Denmark.; Albrechtsen, NJW (corresponding author), Univ Copenhagen, Novo Nordisk Fdn, Ctr Prot Res, Fac Hlth & Med Sci, Copenhagen, Denmark.
EM jjholst@sund.ku.dk; hgk795@ku.dk
RI Knop, Filip K/GQI-2604-2022; Holst, Jens/AAA-8022-2022
OI Knop, Filip K/0000-0002-2495-5034; Galsgaard, Katrine
   Douglas/0000-0002-5679-2807; Holst, Jens Juul/0000-0001-6853-3805
FU NNF Tandem Programme [31526]; NNF Project support in Endocrinology and
   Metabolism - Nordic Region [34250]; Excellence Emerging Investigator
   Grant - Endocrinology and Metabolism [NNF19OC0055001]
FX All funding sources have been submitted. NNF Tandem Programme (31526),
   NNF Project support in Endocrinology and Metabolism - Nordic Region
   (34250), and Excellence Emerging Investigator Grant - Endocrinology and
   Metabolism (NNF19OC0055001).
CR Adriaenssens AE, 2016, DIABETOLOGIA, V59, P2156, DOI 10.1007/s00125-016-4033-1
   Ahren B, 2015, PEPTIDES, V67, P74, DOI 10.1016/j.peptides.2015.03.011
   Albrechtsen NJW, 2016, AM J PHYSIOL-ENDOC M, V311, pE302, DOI 10.1152/ajpendo.00119.2016
   Anthonsen MW, 1998, J BIOL CHEM, V273, P215, DOI 10.1074/jbc.273.1.215
   Aromataris EC, 2006, J PHYSIOL-LONDON, V573, P611, DOI 10.1113/jphysiol.2006.109819
   BARON AD, 1987, DIABETES, V36, P274, DOI 10.2337/diabetes.36.3.274
   Berglund ED, 2009, J CLIN INVEST, V119, P2412, DOI 10.1172/JCI38650
   Bobe G, 2003, J DAIRY SCI, V86, P2895, DOI 10.3168/jds.S0022-0302(03)73886-7
   Boden G, 2003, BEST PRACT RES CL EN, V17, P399, DOI 10.1016/S1521-690X(03)00032-0
   Bollheimer LC, 2004, METABOLISM, V53, P1443, DOI 10.1016/j.metabol.2004.06.011
   Briant LJB, 2018, CELL REP, V23, P3300, DOI 10.1016/j.celrep.2018.05.035
   Briscoe CP, 2003, J BIOL CHEM, V278, P11303, DOI 10.1074/jbc.M211495200
   Capozzi ME, 2018, ENDOCR REV, V39, P719, DOI 10.1210/er.2018-00117
   CARLSON MG, 1993, J CLIN ENDOCR METAB, V77, P11, DOI 10.1210/jc.77.1.11
   CARRANZA MD, 1993, J ENDOCRINOL INVEST, V16, P439
   Charbonneau A, 2005, INT J SPORTS MED, V26, P432, DOI 10.1055/s-2004-821225
   Charbonneau A, 2005, AM J PHYSIOL-ENDOC M, V289, pE8, DOI 10.1152/ajpendo.00570.2004
   Charbonneau A, 2007, J PHYSIOL-LONDON, V579, P255, DOI 10.1113/jphysiol.2006.121954
   Charlton M, 2011, AM J PHYSIOL-GASTR L, V301, pG825, DOI 10.1152/ajpgi.00145.2011
   Clemmensen C, 2014, DIABETES, V63, P1422, DOI 10.2337/db13-1609
   Collins SC, 2008, DIABETOLOGIA, V51, P1689, DOI 10.1007/s00125-008-1082-0
   Conarello SL, 2007, DIABETOLOGIA, V50, P142, DOI 10.1007/s00125-006-0481-3
   Cyphert HA, 2014, PLOS ONE, V9, DOI 10.1371/journal.pone.0094996
   Day JW, 2009, NAT CHEM BIOL, V5, P749, DOI 10.1038/nchembio.209
   Dean ED, 2017, CELL METAB, V25, P1362, DOI 10.1016/j.cmet.2017.05.011
   DIMARCO JP, 1975, J CLIN INVEST, V55, P1237, DOI 10.1172/JCI108042
   DRESLER CM, 1991, ANN SURG, V214, P131, DOI 10.1097/00000658-199108000-00007
   Dumonteil E, 2000, ENDOCRINOLOGY, V141, P174, DOI 10.1210/en.141.1.174
   EATON RP, 1973, J LIPID RES, V14, P312
   EDWARDS JC, 1970, BIOCHIM BIOPHYS ACTA, V215, P310, DOI 10.1016/0304-4165(70)90029-2
   EGAN JJ, 1992, P NATL ACAD SCI USA, V89, P8537, DOI 10.1073/pnas.89.18.8537
   Evers A, 2017, J MED CHEM, V60, P4293, DOI 10.1021/acs.jmedchem.7b00174
   Faerch K, 2016, DIABETES, V65, P3473, DOI 10.2337/db16-0240
   Feltrin KL, 2004, AM J PHYSIOL-REG I, V287, pR524, DOI 10.1152/ajpregu.00039.2004
   Galsgaard KD, 2018, AM J PHYSIOL-ENDOC M, V314, pE93, DOI 10.1152/ajpendo.00198.2017
   GARTON AJ, 1988, FEBS LETT, V229, P68, DOI 10.1016/0014-5793(88)80799-3
   Gelling RW, 2003, P NATL ACAD SCI USA, V100, P1438, DOI 10.1073/pnas.0237106100
   GERICH JE, 1976, J CLIN INVEST, V57, P875, DOI 10.1172/JCI108364
   GERICH JE, 1974, J CLIN INVEST, V53, P1284, DOI 10.1172/JCI107675
   GOLDFINE ID, 1972, J CLIN ENDOCR METAB, V35, P312, DOI 10.1210/jcem-35-2-312
   Granneman JG, 2009, J BIOL CHEM, V284, P34538, DOI 10.1074/jbc.M109.068478
   Gravholt CH, 2001, J CLIN ENDOCR METAB, V86, P2085, DOI 10.1210/jc.86.5.2085
   GREENBERG AS, 1991, J BIOL CHEM, V266, P11341
   Gremlich S, 1997, J BIOL CHEM, V272, P30261, DOI 10.1074/jbc.272.48.30261
   Gromada J, 2001, J PHYSIOL-LONDON, V535, P519, DOI 10.1111/j.1469-7793.2001.00519.x
   Gromada J, 2007, ENDOCR REV, V28, P84, DOI 10.1210/er.2006-0007
   GROSS R, 1986, ACTA ENDOCRINOL-COP, V112, P100, DOI 10.1530/acta.0.1120100
   GUETTET C, 1988, BIOCHIM BIOPHYS ACTA, V963, P215, DOI 10.1016/0005-2760(88)90283-4
   Guzman CB, 2017, DIABETES OBES METAB, V19, P1521, DOI 10.1111/dom.12958
   GUZMAN M, 1989, BIOCHEM J, V264, P107, DOI 10.1042/bj2640107
   Hansen HS, 2012, TRENDS PHARMACOL SCI, V33, P374, DOI 10.1016/j.tips.2012.03.014
   HANSEN LH, 1995, PEPTIDES, V16, P1163, DOI 10.1016/0196-9781(95)00078-X
   HECKEMEYER CM, 1983, ENDOCRINOLOGY, V113, P270, DOI 10.1210/endo-113-1-270
   HEIMBERG M, 1969, J BIOL CHEM, V244, P5131
   Henderson SJ, 2016, DIABETES OBES METAB, V18, P1176, DOI 10.1111/dom.12735
   HJORTH SA, 1994, J BIOL CHEM, V269, P30121
   Holst JJ, 2017, DIABETES, V66, P235, DOI 10.2337/db16-0994
   Holst JJ, 2017, ENDOCRINOLOGY, V158, P696, DOI 10.1210/en.2016-1748
   HONNOR RC, 1985, J BIOL CHEM, V260, P5130
   IWANIJ V, 1990, J BIOL CHEM, V265, P21302
   JELINEK LJ, 1993, SCIENCE, V259, P1614, DOI 10.1126/science.8384375
   JENSEN MD, 1991, J CLIN ENDOCR METAB, V72, P308, DOI 10.1210/jcem-72-2-308
   Jiang GQ, 2003, AM J PHYSIOL-ENDOC M, V284, pE671, DOI 10.1152/ajpendo.00492.2002
   JUNGERMANN K, 1988, SEMIN LIVER DIS, V8, P329, DOI 10.1055/s-2008-1040554
   Kazda CM, 2016, DIABETES CARE, V39, P1241, DOI 10.2337/dc15-1643
   Kazierad DJ, 2016, DIABETES OBES METAB, V18, P795, DOI 10.1111/dom.12672
   Kazierad DJ, 2018, DIABETES OBES METAB, V20, P2608, DOI 10.1111/dom.13440
   Kim J, 2017, CELL METAB, V25, P1348, DOI 10.1016/j.cmet.2017.05.006
   Kim JY, 2000, AM J PHYSIOL-ENDOC M, V279, pE1039, DOI 10.1152/ajpendo.2000.279.5.E1039
   Kristinsson H, 2017, SCI REP-UK, V7, DOI 10.1038/s41598-017-04730-5
   Lass A, 2006, CELL METAB, V3, P309, DOI 10.1016/j.cmet.2006.03.005
   LEFEBVRE P, 1973, HORM METAB RES, V5, P245, DOI 10.1055/s-0028-1093959
   LEFEBVRE PJ, 1969, DIABETOLOGIA, V5, P195, DOI 10.1007/BF01213680
   Li NNXY, 2018, DIABETES, V67, P1401, DOI 10.2337/db18-0031
   Liang Y, 2004, DIABETES, V53, pA134, DOI 10.2337/diabetes.53.2.410
   LILJENQUIST JE, 1974, J CLIN INVEST, V53, P190, DOI 10.1172/JCI107537
   Lindgren O, 2011, J CLIN ENDOCR METAB, V96, P2519, DOI 10.1210/jc.2011-0266
   LIVINGSTON JN, 1974, J LIPID RES, V15, P26
   Longuet C, 2008, CELL METAB, V8, P359, DOI 10.1016/j.cmet.2008.09.008
   LUYCKX AS, 1970, P SOC EXP BIOL MED, V133, P524
   MADISON LL, 1968, METABOLISM, V17, P301, DOI 10.1016/0026-0495(68)90097-8
   Mandoe MJ, 2015, AM J CLIN NUTR, V102, P548, DOI 10.3945/ajcn.115.106799
   MANGANIELLO V, 1972, J LIPID RES, V13, P12
   MITCHELL ML, 1969, LANCET, V1, P289
   More VR, 2017, PLOS ONE, V12, DOI 10.1371/journal.pone.0186586
   MOSINGER B, 1965, J LAB CLIN MED, V66, P380
   Muller TD, 2017, PHYSIOL REV, V97, P721, DOI 10.1152/physrev.00025.2016
   Niederwanger A, 2014, AM J CLIN NUTR, V100, P1222, DOI 10.3945/ajcn.114.092023
   Olofsson CS, 2004, DIABETES, V53, P2836, DOI 10.2337/diabetes.53.11.2836
   PARRILLA R, 1974, DIABETES, V23, P725, DOI 10.2337/diab.23.9.725
   PASCHOALINI MA, 1990, PHYSIOL BEHAV, V47, P461, DOI 10.1016/0031-9384(90)90109-H
   Patsouris D, 2006, ENDOCRINOLOGY, V147, P1508, DOI 10.1210/en.2005-1132
   PEGORIER JP, 1989, BIOCHEM J, V264, P93, DOI 10.1042/bj2640093
   Peng IC, 2012, AM J PHYSIOL-ENDOC M, V302, pE1560, DOI 10.1152/ajpendo.00504.2011
   PENHOS JC, 1966, DIABETES, V15, P740, DOI 10.2337/diab.15.10.740
   PEREA A, 1995, HORM METAB RES, V27, P372, DOI 10.1055/s-2007-979981
   Perry RJ, 2015, CELL, V160, P745, DOI 10.1016/j.cell.2015.01.012
   Pettus J, 2018, DIABETES OBES METAB, V20, P1302, DOI 10.1111/dom.13202
   Pocai A, 2009, DIABETES, V58, P2258, DOI 10.2337/db09-0278
   POZEFSKY T, 1976, DIABETES, V25, P128, DOI 10.2337/diabetes.25.2.128
   POZZA G, 1971, HORM METAB RES, V3, P291, DOI 10.1055/s-0028-1096783
   PRIGGE WF, 1971, COMP BIOCHEM PHYSIOL, V39, P69, DOI 10.1016/0305-0491(71)90254-9
   PRIPBUUS C, 1990, BIOCHEM J, V269, P409, DOI 10.1042/bj2690409
   Raben A, 2001, AM J CLIN NUTR, V73, P177
   Radulescu A, 2010, J CLIN ENDOCR METAB, V95, P3385, DOI 10.1210/jc.2009-2559
   Ramnanan CJ, 2011, DIABETES OBES METAB, V13, P118, DOI 10.1111/j.1463-1326.2011.01454.x
   RICHTER WO, 1989, PEPTIDES, V10, P333, DOI 10.1016/0196-9781(89)90039-9
   RODBELL M, 1966, J BIOL CHEM, V241, P140
   ROUILLE Y, 1994, P NATL ACAD SCI USA, V91, P3242, DOI 10.1073/pnas.91.8.3242
   Ryan AT, 2013, AM J CLIN NUTR, V98, P300, DOI 10.3945/ajcn.113.061333
   Sadry SA, 2013, NAT REV ENDOCRINOL, V9, P425, DOI 10.1038/nrendo.2013.47
   SAMOLS E, 1965, LANCET, V2, P415
   Sanchez-Garrido MA, 2017, DIABETOLOGIA, V60, P1851, DOI 10.1007/s00125-017-4354-8
   SCHADE DS, 1975, DIABETES, V24, P502, DOI 10.2337/diabetes.24.5.502
   SCHNEIDER SH, 1981, DIABETOLOGIA, V20, P616
   Schweiger M, 2014, METHOD ENZYMOL, V538, P171, DOI 10.1016/B978-0-12-800280-3.00010-4
   Shen WJ, 2009, J LIPID RES, V50, P2306, DOI 10.1194/jlr.M900176-JLR200
   SLAVIN BG, 1994, J LIPID RES, V35, P1535
   Sloop KW, 2004, J CLIN INVEST, V113, P1571, DOI 10.1172/JCI200420911
   Sloth B, 2009, BRIT J NUTR, V101, P1846, DOI 10.1017/S0007114508137710
   Solloway MJ, 2015, CELL REP, V12, P495, DOI 10.1016/j.celrep.2015.06.034
   Staehr P, 2003, DIABETES, V52, P260, DOI 10.2337/diabetes.52.2.260
   Stallknecht B, 1995, AM J PHYSIOL-ENDOC M, V269, pE1059, DOI 10.1152/ajpendo.1995.269.6.E1059
   Stephens FB, 2007, J PHYSIOL-LONDON, V581, P431, DOI 10.1113/jphysiol.2006.125799
   STRALFORS P, 1984, P NATL ACAD SCI-BIOL, V81, P3317, DOI 10.1073/pnas.81.11.3317
   Svendsen B, 2018, CELL REP, V25, P1127, DOI 10.1016/j.celrep.2018.10.018
   SVOBODA M, 1994, MOL CELL ENDOCRINOL, V105, P131, DOI 10.1016/0303-7207(94)90162-7
   Thomsen C, 1999, AM J CLIN NUTR, V69, P1135
   UNGER RH, 1975, LANCET, V1, P14
   Vajda EG, 2017, DIABETES OBES METAB, V19, P24, DOI 10.1111/dom.12752
   van der Woning B, 2016, MABS-AUSTIN, V8, P1126, DOI 10.1080/19420862.2016.1189050
   VAUGHAN M, 1963, J LIPID RES, V4, P193
   VAUGHAN M, 1964, J BIOL CHEM, V239, P401
   VIZEK K, 1979, PHYSIOL BOHEMOSLOV, V28, P325
   von Meyenn F, 2013, CELL METAB, V17, P436, DOI 10.1016/j.cmet.2013.01.014
   WAKELAM MJO, 1986, NATURE, V323, P68, DOI 10.1038/323068a0
   Wang H, 2009, J BIOL CHEM, V284, P32116, DOI 10.1074/jbc.M109.006726
   Wang L, 2011, J ENDOCRINOL, V210, P173, DOI 10.1530/JOE-11-0132
   Watanabe M, 1998, BRAZ J MED BIOL RES, V31, P243, DOI 10.1590/S0100-879X1998000200008
   Wolfrum C, 2006, CELL METAB, V3, P99, DOI 10.1016/j.cmet.2006.01.001
   WU MS, 1990, J CLIN ENDOCR METAB, V70, P410, DOI 10.1210/jcem-70-2-410
   Xiao CT, 2011, DIABETES, V60, P383, DOI 10.2337/db10-0763
   Xu J, 2009, AM J PHYSIOL-ENDOC M, V297, pE1105, DOI 10.1152/ajpendo.00348.2009
   Yang JX, 2011, BMC GENOMICS, V12, DOI 10.1186/1471-2164-12-281
   Zhang F, 2011, PLOS ONE, V6, DOI 10.1371/journal.pone.0027553
   Zhou J, 2017, EUR J MED CHEM, V138, P1158, DOI 10.1016/j.ejmech.2017.07.046
   2011, J PHARMACOL EXP THER, V338, P70, DOI DOI 10.1124/JPET.111.179986
NR 147
TC 51
Z9 52
U1 14
U2 33
PU FRONTIERS MEDIA SA
PI LAUSANNE
PA AVENUE DU TRIBUNAL FEDERAL 34, LAUSANNE, CH-1015, SWITZERLAND
SN 1664-042X
J9 FRONT PHYSIOL
JI Front. Physiol.
PD APR 24
PY 2019
VL 10
AR 413
DI 10.3389/fphys.2019.00413
PG 11
WC Physiology
WE Science Citation Index Expanded (SCI-EXPANDED)
SC Physiology
GA HV0FB
UT WOS:000465667300001
PM 31068828
OA Green Published, gold
DA 2022-11-10
ER

PT J
AU Irwin, N
   Montgomery, IA
   Flatt, PR
AF Irwin, N.
   Montgomery, I. A.
   Flatt, P. R.
TI Comparison of the metabolic effects of sustained CCK1 receptor
   activation alone and in combination with upregulated leptin signalling
   in high-fat-fed mice
SO DIABETOLOGIA
LA English
DT Article
DE Cholecystokinin (CCK); Diabetes; Glucose tolerance; Insulin sensitivity;
   Leptin; Obesity
ID VAGAL AFFERENT NEURONS; ENERGY-BALANCE; SYNERGISTIC INTERACTION; INSULIN
   SENSITIVITY; BODY-WEIGHT; FOOD-INTAKE; CHOLECYSTOKININ; SECRETION;
   AGONIST; EFFICACY
AB Cholecystokinin (CCK) and leptin are important hormones with effects on energy balance. The present study assessed the biological effects of (pGlu-Gln)-CCK-8 and [d-Leu-4]-OB3, smaller isoforms of CCK and leptin, respectively.
   The actions and overall therapeutic use of (pGlu-Gln)-CCK-8 and [d-Leu-4]-OB3, alone and in combination, were evaluated in normal and high-fat-fed mice.
   (pGlu-Gln)-CCK-8 had prominent (p < 0.01 to p < 0.001), acute feeding-suppressive effects, which were significantly augmented (p < 0.05 to p < 0.01) by [d-Leu-4]-OB3. In agreement, the acute dose-dependent glucose-lowering and insulinotropic actions of (pGlu-Gln)-CCK-8 were significantly enhanced by concurrent administration of [d-Leu-4]-OB3. Twice daily injection of (pGlu-Gln)-CCK-8 alone and in combination with [d-Leu-4]-OB3 in high-fat-fed mice for 18 days decreased body weight (p < 0.05 to p < 0.001), energy intake (p < 0.01), circulating triacylglycerol (p < 0.01), non-fasting glucose (p < 0.05 to p < 0.001) and triacylglycerol deposition in liver and adipose tissue (p < 0.001). All treatment regimens improved glucose tolerance (p < 0.05 to p < 0.001) and insulin sensitivity (p < 0.001). Combined treatment with (pGlu-Gln)-CCK-8 and [d-Leu-4]-OB3 resulted in significantly lowered plasma insulin levels, normalisation of circulating LDL-cholesterol and decreased triacylglycerol deposition in muscle. These effects were superior to either treatment regimen alone. There were no changes in overall locomotor activity or respiratory exchange ratio, but treatment with (pGlu-Gln)-CCK-8 significantly reduced (p < 0.001) energy expenditure.
   These studies highlight the potential of (pGlu-Gln)-CCK-8 alone and in combination with [d-Leu-4]-OB3 in the treatment of obesity and diabetes.
C1 [Irwin, N.; Montgomery, I. A.; Flatt, P. R.] Univ Ulster, SAAD Ctr Pharm & Diabet, Sch Biomed Sci, Coleraine BT52 2DD, Londonderry, North Ireland.
RP Irwin, N (corresponding author), Univ Ulster, SAAD Ctr Pharm & Diabet, Sch Biomed Sci, Cromore Rd, Coleraine BT52 2DD, Londonderry, North Ireland.
EM n.irwin@ulster.ac.uk
RI Irwin, Nigel/H-9696-2019
OI Irwin, Nigel/0000-0003-4855-964X; Flatt, Peter/0000-0001-8548-7943
FU SAAD Trading and Contracting Company; Department of Education and
   Learning, Northern Ireland, UK
FX These studies were supported by the SAAD Trading and Contracting Company
   and the Department of Education and Learning, Northern Ireland, UK.
CR Bado A, 1998, NATURE, V394, P790, DOI 10.1038/29547
   Baldwin BA, 1998, PROG NEUROBIOL, V55, P477, DOI 10.1016/S0301-0082(98)00005-7
   Barrachina MD, 1997, P NATL ACAD SCI USA, V94, P10455, DOI 10.1073/pnas.94.19.10455
   Benoit SC, 2004, RECENT PROG HORM RES, V59, P267, DOI 10.1210/rp.59.1.267
   BRADWEJN J, 1993, J PSYCHIATR NEUROSCI, V18, P178
   BRENNER L, 1993, AM J PHYSIOL, V264, pR972, DOI 10.1152/ajpregu.1993.264.5.R972
   Burdyga G, 2002, NEUROSCIENCE, V109, P339, DOI 10.1016/S0306-4522(01)00474-2
   Cano V, 2008, BRIT J PHARMACOL, V154, P1009, DOI 10.1038/bjp.2008.149
   CRAWLEY JN, 1983, NATURE, V302, P703, DOI 10.1038/302703a0
   de Lartigue G, 2012, PLOS ONE, V7, DOI 10.1371/journal.pone.0032967
   de Lartigue G, 2010, ENDOCRINOLOGY, V151, P3589, DOI 10.1210/en.2010-0106
   Dockray GJ, 2011, ACTA PHYSIOL, V201, P313, DOI 10.1111/j.1748-1716.2010.02219.x
   Dockray GJ, 2009, REGUL PEPTIDES, V155, P6, DOI 10.1016/j.regpep.2009.03.015
   Ebihara K, 2007, J CLIN ENDOCR METAB, V92, P532, DOI 10.1210/jc.2006-1546
   Fineman MS, 2012, DIABETES OBES METAB, V14, P546, DOI 10.1111/j.1463-1326.2012.01561.x
   FLATT PR, 1981, DIABETOLOGIA, V20, P573
   FRIEDEWALD WT, 1972, CLIN CHEM, V18, P499
   Gault VA, 2011, J ENDOCRINOL, V208, P265, DOI 10.1530/JOE-10-0419
   Gonzalez LC, 1999, NEUROENDOCRINOLOGY, V70, P213, DOI 10.1159/000054479
   Gorska E, 2010, EUR J MED RES, V15, P50
   Grasso P, 2001, REGUL PEPTIDES, V101, P123, DOI 10.1016/S0167-0115(01)00274-9
   Guilmeau S, 2003, DIABETES, V52, P1664, DOI 10.2337/diabetes.52.7.1664
   Harris RBS, 2003, PHYSIOL BEHAV, V78, P543, DOI 10.1016/S0031-9384(03)00035-0
   Hisadome K, 2011, DIABETES, V60, P2701, DOI 10.2337/db11-0489
   Irwin N, 2012, DIABETOLOGIA, V55, P2747, DOI 10.1007/s00125-012-2654-6
   Kerr BD, 2009, BIOCHEM PHARMACOL, V78, P1008, DOI 10.1016/j.bcp.2009.05.037
   Lin L, 2001, AM J PHYSIOL-REG I, V280, pR504, DOI 10.1152/ajpregu.2001.280.2.R504
   Lo CM, 2011, DIABETES, V60, P2000, DOI 10.2337/db10-0789
   Matson CA, 2000, AM J PHYSIOL-REG I, V278, pR882, DOI 10.1152/ajpregu.2000.278.4.R882
   Merino B, 2008, ENDOCRINOLOGY, V149, P1994, DOI 10.1210/en.2007-1286
   MINEKA S, 1978, PHYSIOL BEHAV, V21, P65, DOI 10.1016/0031-9384(78)90278-0
   Montgomery IA, 2013, HORM METAB RES, V45, P471, DOI 10.1055/s-0032-1331767
   Montgomery IA, 2010, DIABETES OBES METAB, V12, P744, DOI 10.1111/j.1463-1326.2010.01228.x
   Moon HS, 2011, DIABETES, V60, P1647, DOI 10.2337/db10-1791
   Murphy KG, 2006, NATURE, V444, P854, DOI 10.1038/nature05484
   PELLEYMOUNTER MA, 1995, SCIENCE, V269, P540, DOI 10.1126/science.7624776
   Penicaud L, 2012, BIOCHIMIE, V94, P2069, DOI 10.1016/j.biochi.2012.04.013
   Peters JH, 2006, PHYSIOL BEHAV, V89, P477, DOI 10.1016/j.physbeh.2006.06.017
   Peters JH, 2004, ENDOCRINOLOGY, V145, P3652, DOI 10.1210/en.2004-0221
   Porter WD, 2012, INT J OBES LOND, DOI [10.1038/ijo.2012.91, DOI 10.1038/IJ0.2012.91]
   Rehfeld JF, 2007, CURR TOP MED CHEM, V7, P1154
   Rozhavskaya-Arena M, 2000, ENDOCRINOLOGY, V141, P2501, DOI 10.1210/en.141.7.2501
   Sahu A, 2004, ENDOCRINOLOGY, V145, P2613, DOI 10.1210/en.2004-0032
   Silvestre RA, 2001, HORM METAB RES, V33, P207, DOI 10.1055/s-2001-14947
   Waldrop MA, 2010, DIABETES OBES METAB, V12, P871, DOI 10.1111/j.1463-1326.2010.01243.x
   Wang H, 2005, NEUROSCI BIOBEHAV R, V29, P1361, DOI 10.1016/j.neubiorev.2005.05.008
   Wang LX, 2000, REGUL PEPTIDES, V92, P79, DOI 10.1016/S0167-0115(00)00153-1
   Zhao AZ, 1998, J CLIN INVEST, V102, P869, DOI 10.1172/JCI3920
NR 48
TC 9
Z9 9
U1 0
U2 6
PU SPRINGER
PI NEW YORK
PA 233 SPRING ST, NEW YORK, NY 10013 USA
SN 0012-186X
EI 1432-0428
J9 DIABETOLOGIA
JI Diabetologia
PD JUN
PY 2013
VL 56
IS 6
BP 1425
EP 1435
DI 10.1007/s00125-013-2878-0
PG 11
WC Endocrinology & Metabolism
WE Science Citation Index Expanded (SCI-EXPANDED)
SC Endocrinology & Metabolism
GA 142HI
UT WOS:000318787600026
PM 23462797
OA Bronze
DA 2022-11-10
ER

PT J
AU Farinha, JB
   Macedo, CEO
   Rodrigues-Krause, J
   Kruger, RL
   Boeno, FP
   Macedo, RCO
   Queiroz, JN
   Teixeira, BC
   Reischak-Oliveira, A
AF Farinha, Juliano B.
   Macedo, Carlos Ernani O.
   Rodrigues-Krause, Josianne
   Kruger, Renata L.
   Boeno, Francesco P.
   Macedo, Rodrigo C. O.
   Queiroz, Jessica N.
   Teixeira, Bruno C.
   Reischak-Oliveira, Alvaro
TI EFFECTS OF TWO COMBINED EXERCISE DESIGNS ASSOCIATED WITH HIGH-FAT MEAL
   CONSUMPTION ON POSTPRANDIAL LIPEMIA, INSULINEMIA, AND OXIDATIVE STRESS
SO JOURNAL OF STRENGTH AND CONDITIONING RESEARCH
LA English
DT Article
DE postprandial period; circuit-based exercise; insulin resistance;
   reactive oxygen species
ID RESISTANCE EXERCISE; INTERVAL EXERCISE; STRENGTH; HEALTHY
AB Impaired postprandial lipemia (PPL) response after the consumption of a high-fat meal (HFM) is linked to diabetes, oxidative stress, and cardiovascular events. The aim of this study was to investigate lipid and glucose metabolism and oxidative stress responses of 2 different combined exercise designs associated with HFM consumption. Eleven healthy and physically active men (27.36 +/- 5.04 years) participated in this study. After the pretrial visits, participants were randomly assigned to perform 2-day trials in 3 different conditions (interspaced by at least 1 week): resting (REST), circuit combined exercise (CIRC), or traditional combined exercise (COMB), on the evening of day 1. On the morning of day 2, an HFM was provided and blood samples were obtained before and after 1, 3, and 5 hours of HFM consumption. No differences were found with respect to glucose, thiobarbituric acid-reactive substances, or total thiol levels in between time points or conditions. One-way analysis of variance demonstrated a difference between REST and CIRC (p = 0.029; reduction of 35.29%) and between REST and COMB (p = 0.041; reduction of 33.41%) conditions with incremental area under the curve (iAUC) for triacylglycerol levels. A difference between REST and CIRC (p = 0.03; reduction of 34.22%) conditions in terms of iAUC for insulin was also found. Both CIRC and COMB exercise designs can reduce PPL associated with HFM consumption. Moreover, CIRC reduces the iAUC for insulin, suggesting additional benefits for prescribing this type of exercise.
C1 [Farinha, Juliano B.; Macedo, Carlos Ernani O.; Rodrigues-Krause, Josianne; Boeno, Francesco P.; Macedo, Rodrigo C. O.; Queiroz, Jessica N.; Reischak-Oliveira, Alvaro] Univ Fed Rio Grande do Sul, Sch Phys Educ Physiotherapy & Dance, Porto Alegre, RS, Brazil.
   [Kruger, Renata L.] Univ Calgary, Fac Kinesiol, Calgary, AB, Canada.
   [Teixeira, Bruno C.] Integrated Reg Univ Upper Uruguay & Missions, Phys Educ Sch, Sao Luis, Gonzaga, Brazil.
RP Farinha, JB (corresponding author), Univ Fed Rio Grande do Sul, Sch Phys Educ Physiotherapy & Dance, Porto Alegre, RS, Brazil.
EM jbfarinha@yahoo.com.br
RI Macedo, Rodrigo Cauduro Oliveira/K-9382-2018; Rodrigues-Krause,
   Josianne/K-4088-2014; Reischak-Oliveira, Alvaro/D-3278-2009; Farinha,
   Juliano Boufleur/AAD-9091-2021; Teixeira, Bruno/GYQ-9848-2022; Costa
   Teixeira, Bruno/V-4158-2018; Boeno, Franccesco/P-5345-2018
OI Macedo, Rodrigo Cauduro Oliveira/0000-0001-9659-5333; Reischak-Oliveira,
   Alvaro/0000-0003-4590-2991; Farinha, Juliano
   Boufleur/0000-0003-4589-256X; Costa Teixeira, Bruno/0000-0002-0297-2503;
   do Nascimento Queiroz, Jessica/0000-0003-4009-7970; Rodrigues-Krause,
   Josianne/0000-0002-9791-9325; Kruger, Renata L./0000-0001-7816-8127;
   Boeno, Franccesco/0000-0001-7729-7015
FU Fundacao de Amparo a Pesquisa do Estado do Rio Grande do Sul (FAPERGS);
   Coordenacao de Aperfeicoamento de Pessoal de Nivel Superior (CAPES);
   Conselho Nacional de Desenvolvimento Cientifico e Tecnologico (CNPq)
FX Financial support for this study was provided by the Fundacao de Amparo
   a Pesquisa do Estado do Rio Grande do Sul (FAPERGS). J. B. Farinha and
   J. Rodrigues-Krause received fellowship from Coordenacao de
   Aperfeicoamento de Pessoal de Nivel Superior (CAPES). R. L. Kruger
   received fellowship from Conselho Nacional de Desenvolvimento Cientifico
   e Tecnologico (CNPq). The remaining authors have no conflict of interest
   to disclose.
CR ALTMAN DG, 1980, BRIT MED J, V281, P1336, DOI 10.1136/bmj.281.6251.1336
   American College of Sports Medicine, 2013, ACSMS GUIDELINES EXE
   Andersen E, 2007, J STRENGTH COND RES, V21, P487
   Artero EG, 2012, J CARDIOPULM REHABIL, V32, P351, DOI 10.1097/HCR.0b013e3182642688
   Blond E., 2011, e-SPEN, the European e-Journal of Clinical Nutrition and Metabolism, V6, pe7, DOI 10.1016/j.eclnm.2010.12.001
   Bloomer RJ, 2009, INT J SPORT NUTR EXE, V19, P457, DOI 10.1123/ijsnem.19.5.457
   Burns SF, 2015, SPORTS MED, V45, P957, DOI 10.1007/s40279-015-0327-6
   Eckardt K, 2011, REV ENDOCR METAB DIS, V12, P163, DOI 10.1007/s11154-011-9168-2
   ELLMAN GL, 1959, ARCH BIOCHEM BIOPHYS, V82, P70, DOI 10.1016/0003-9861(59)90090-6
   Freese EC, 2014, J APPL PHYSIOL, V116, P67, DOI 10.1152/japplphysiol.00623.2013
   FRIEDEWALD WT, 1972, CLIN CHEM, V18, P499
   Gabriel B, 2012, CLIN SCI, V123, P313, DOI 10.1042/CS20110600
   Hurren NM, 2011, CLIN SCI, V120, P537, DOI 10.1042/CS20100460
   Kolifa M, 2004, EUR J CLIN NUTR, V58, P1327, DOI 10.1038/sj.ejcn.1601968
   Krüger Renata Lopes, 2015, J. vasc. bras., V14, P328, DOI 10.1590/1677-5449.01715
   Lombardi VP, 1989, BEGINNING WEIGHT TRA
   Lopes AL, 2013, DIABET METAB SYND OB, V6, P469, DOI [10.2147/DMSO.S5351, 10.2147/DMSO.S53501]
   Maraki MI, 2013, SPORTS MED, V43, P463, DOI 10.1007/s40279-013-0046-9
   Marfell-Jones MJ., INT STANDARDS ANTHRO
   Nyhoff LM, 2015, PEPTIDES, V71, P94, DOI 10.1016/j.peptides.2015.07.004
   OHKAWA H, 1979, ANAL BIOCHEM, V95, P351, DOI 10.1016/0003-2697(79)90738-3
   Paoli A, 2013, LIPIDS HEALTH DIS, V12, DOI 10.1186/1476-511X-12-131
   Peddie MC, 2012, PROG LIPID RES, V51, P11, DOI 10.1016/j.plipres.2011.11.002
   Petitt DS, 2003, J APPL PHYSIOL, V94, P694, DOI 10.1152/japplphysiol.00377.2002
   Seip RL, 1997, AM J PHYSIOL-ENDOC M, V272, pE255
   Silvestre R, 2008, MED SCI SPORT EXER, V40, P264, DOI 10.1249/mss.0b013e31815c485a
   Tuominen JA, 1997, CLIN PHYSIOL, V17, P19, DOI 10.1046/j.1365-2281.1997.01717.x
   Tyldum GA, 2009, J AM COLL CARDIOL, V53, P200, DOI 10.1016/j.jacc.2008.09.033
   WEIR JBD, 1949, J PHYSIOL-LONDON, V109, P1, DOI 10.1113/jphysiol.1949.sp004363
   Yardley Jane E, 2015, Diabetes Spectr, V28, P32, DOI 10.2337/diaspect.28.1.32
NR 30
TC 3
Z9 3
U1 0
U2 0
PU LIPPINCOTT WILLIAMS & WILKINS
PI PHILADELPHIA
PA TWO COMMERCE SQ, 2001 MARKET ST, PHILADELPHIA, PA 19103 USA
SN 1064-8011
EI 1533-4287
J9 J STRENGTH COND RES
JI J. Strength Cond. Res.
PD MAY
PY 2018
VL 32
IS 5
BP 1422
EP 1430
DI 10.1519/JSC.0000000000001984
PG 9
WC Sport Sciences
WE Science Citation Index Expanded (SCI-EXPANDED)
SC Sport Sciences
GA GP5AP
UT WOS:000440884400031
PM 28486335
DA 2022-11-10
ER

PT J
AU Donaldson, CI
   Haszard, JJ
   Perry, TL
   Homer, AR
   Fenemor, SP
   Rehrer, NJ
   Peddie, MC
AF Donaldson, Caitlin, I
   Haszard, Jillian J.
   Perry, Tracy L.
   Homer, Ashleigh R.
   Fenemor, Stephen P.
   Rehrer, Nancy J.
   Peddie, Meredith C.
TI Energy utilisation and postprandial responses during sitting interrupted
   by regular activity breaks
SO JOURNAL OF SPORTS SCIENCES
LA English
DT Article
DE Sedentary behaviour; sitting; exercise; blood glucose; insulin;
   triglycerides
ID RESTING BLOOD-PRESSURE; NORMAL-WEIGHT ADULTS; PHYSICAL-ACTIVITY;
   WALKING; MORTALITY; HEALTHY; BOUTS; TIME; GLYCEMIA; GLUCOSE
AB Interrupting sedentary behaviour with regular activity breaks benefits glycaemic control; however, the influence of the energy utilised during these activity breaks on postprandial metabolic response is relatively unknown. Therefore, the aim of this study was to investigate whether the energy utilisation of regular (every 30 min) short (1 min 40 s or 2 min) activity breaks was associated with the lowering of postprandial glycaemia, insulinemia and lipidemia. Using separate data from two previously performed studies (ALPhA Study n = 65, age 25.7 (5.2) y, 40% male, BMI 23.6 (4.1) kg center dot m(-2). ABPA study n = 35, age 25.1 (3.7) y, 31% male, BMI 23.4 (3.2) kg center dot m(-2)) we investigated the association between energy utilisation (measured by indirect calorimetry) and postprandial glucose, insulin and triglycerides during prolonged sitting, and regular activity breaks.Results Mixed effects regression models indicated that energy utilisation was not consistently associated with postprandial glucose, insulin or triglyceride responses (p > 0.05 for all). Additionally, there was some indication that energy utilisation was obscuring (mildly suppressing) the effects of regular activity breaks on glucose, insulin and triglyceride iAUC.Conclusions If energy utilisation does not mediate the association between regular activity breaks and postprandial glycaemic response, it is possible that it is the frequency of the activity breaks that is beneficial.
C1 [Donaldson, Caitlin, I; Haszard, Jillian J.; Perry, Tracy L.; Homer, Ashleigh R.; Peddie, Meredith C.] Univ Otago, Dept Human Nutr, POB 56, Dunedin, New Zealand.
   [Fenemor, Stephen P.; Rehrer, Nancy J.] Univ Otago, Sch Phys Educ Sport & Exercise Sci, Dunedin, New Zealand.
   [Homer, Ashleigh R.; Peddie, Meredith C.] Baker Heart & Diabet Inst, Melbourne, Vic, Australia.
   [Fenemor, Stephen P.] Univ Waikato, Adams Ctr High Performance, Hamilton, New Zealand.
RP Peddie, MC (corresponding author), Univ Otago, Dept Human Nutr, POB 56, Dunedin, New Zealand.
EM meredith.peddie@otago.ac.nz
RI Homer, Ashleigh/AAT-4201-2021
OI Homer, Ashleigh/0000-0002-6801-3014; Donaldson,
   Caitlin/0000-0002-7781-2555; Fenemor, Stephen/0000-0001-6778-1671
FU Lottery Health Research [326803]; National Heart Foundation of New
   Zealand [1527, 1745]
FX This work was supported by the Lottery Health Research [326803];
   National Heart Foundation of New Zealand [1745]; National Heart
   Foundation of New Zealand [1527].
CR Bailey DP, 2015, J SCI MED SPORT, V18, P294, DOI 10.1016/j.jsams.2014.03.008
   Brownson RC, 2005, ANNU REV PUBL HEALTH, V26, P421, DOI 10.1146/annurev.publhealth.26.021304.144437
   Bruce R., 1972, MULTISTAGE TREADMIL
   Buckley JP, 2015, BRIT J SPORT MED, V49, P1357, DOI 10.1136/bjsports-2015-094618
   Dempsey PC, 2018, DIABETES OBES METAB, V20, P1526, DOI 10.1111/dom.13254
   Dempsey PC, 2016, DIABETES CARE, V39, P964, DOI 10.2337/dc15-2336
   Dunstan DW, 2010, CIRCULATION, V121, P384, DOI 10.1161/CIRCULATIONAHA.109.894824
   Dunstan DW, 2012, DIABETES CARE, V35, P976, DOI 10.2337/dc11-1931
   Duvivier BMFM, 2013, PLOS ONE, V8, DOI 10.1371/journal.pone.0055542
   Fenemor SP, 2018, NUTR METAB CARDIOVAS, V28, P557, DOI 10.1016/j.numecd.2018.02.003
   FRAYN KN, 1983, J APPL PHYSIOL, V55, P628, DOI 10.1152/jappl.1983.55.2.628
   Grontved A, 2011, JAMA-J AM MED ASSOC, V305, P2448, DOI 10.1001/jama.2011.812
   Henson J, 2016, DIABETES CARE, V39, P130, DOI 10.2337/dc15-1240
   Homer AR, 2017, J CLIN LIPIDOL, V11, P1268, DOI 10.1016/j.jacl.2017.06.007
   Larsen RN, 2014, NUTR METAB CARDIOVAS, V24, P976, DOI 10.1016/j.numecd.2014.04.011
   Larsen RN, 2017, APPL PHYSIOL NUTR ME, V42, P897, DOI 10.1139/apnm-2016-0642
   Matthews CE, 2012, AM J CLIN NUTR, V95, P437, DOI 10.3945/ajcn.111.019620
   Miyashita M, 2016, INT J SPORTS MED, V37, P97, DOI 10.1055/s-0035-1559791
   Miyashita M, 2008, AM J CLIN NUTR, V88, P1225, DOI 10.3945/ajcn.2008.26493
   Peddie MC, 2013, AM J CLIN NUTR, V98, P358, DOI 10.3945/ajcn.112.051763
   Saunders TJ, 2018, SPORTS MED, V48, P2347, DOI 10.1007/s40279-018-0963-8
   Thorp AA, 2014, MED SCI SPORT EXER, V46, P2053, DOI 10.1249/MSS.0000000000000337
   Tremblay MS, 2017, INT J BEHAV NUTR PHY, V14, DOI 10.1186/s12966-017-0525-8
NR 23
TC 3
Z9 3
U1 0
U2 4
PU TAYLOR & FRANCIS LTD
PI ABINGDON
PA 2-4 PARK SQUARE, MILTON PARK, ABINGDON OR14 4RN, OXON, ENGLAND
SN 0264-0414
EI 1466-447X
J9 J SPORT SCI
JI J. Sports Sci.
PD NOV 16
PY 2020
VL 38
IS 22
BP 2517
EP 2524
DI 10.1080/02640414.2020.1792190
EA JUL 2020
PG 8
WC Sport Sciences
WE Science Citation Index Expanded (SCI-EXPANDED)
SC Sport Sciences
GA OL6IJ
UT WOS:000547056200001
PM 32648521
DA 2022-11-10
ER

PT J
AU Pirnat, A
   DeRoo, LA
   Skjaeven, R
   Morken, NH
AF Pirnat, Aleksandra
   DeRoo, Lisa A.
   Skjaerven, Rolv
   Morken, Nils-Halvdan
TI Lipid levels after childbirth and association with number of children: A
   population-based cohort study
SO PLOS ONE
LA English
DT Article
ID DISEASE RISK-FACTORS; AMERICAN-HEART-ASSOCIATION; LIPOPROTEIN
   METABOLISM; CARDIOVASCULAR-DISEASE; NONFASTING TRIGLYCERIDES;
   REPRODUCTIVE HISTORY; PHYSICAL-ACTIVITY; LATER LIFE; CHOLESTEROL; WOMEN
AB Objective
   Low parity women are at increased risk of cardiovascular mortality. Unfavourable lipid profiles have been found in one-child mothers years before they conceive. However, it remains unclear whether unfavourable lipid profiles are evident in these women also after their first birth. The aim was to estimate post-pregnancy lipid levels in one-child mothers compared to mothers with two or more children and to assess these lipid's associations with number of children.
   Methods
   We used data on 32 618 parous women (4 490 one-child mothers and 28 128 women with >= 2 children) examined after first childbirth as part of Cohort of Norway (1994-2003) with linked data on reproduction and number of children from the Medical Birth Registry of Norway (1967-2008). Odds ratios (ORs) with 95% confidence intervals (Cis) for one lifetime pregnancy (vs. >= 2 pregnancies) by lipid quintiles were obtained by logistic regression and adjusted for age at examination, year of first birth, body mass index, oral contraceptive use, smoking and educational level.
   Results
   Compared to women with the lowest quintiles, ORs for one lifetime pregnancy for the highest quintiles of LDL and total cholesterol were 1.30 (95%Cl: 1.14-1.45) and 1.43 (95%Cll: 1.27-1.61), respectively. Sensitivity analysis (women <40 years) showed no appreciable change in our results. In stratified analyses, estimates were slightly stronger in overweight/obese, physically inactive and women with self-perceived bad health.
   Conclusions
   Mean lipid levels measured after childbirth in women with one child were significantly higher compared to mothers with two or more children and were associated with higher probability of having only one child. These findings corroborate an association between serum lipid levels and one lifetime pregnancy (as a feature of subfecundity), emphasizing that these particular women may be a specific predetermined risk group for cardiovascular related disease and death.
C1 [Pirnat, Aleksandra; DeRoo, Lisa A.] Univ Bergen, Dept Global Publ Hlth & Primary Care, Bergen, Norway.
   [Skjaerven, Rolv] Norwegian Inst Publ Hlth, Ctr Fertil & Hlth, Oslo, Norway.
   [Morken, Nils-Halvdan] Univ Bergen, Dept Clin Sci, Bergen, Norway.
   [Morken, Nils-Halvdan] Univ Bergen, Haukeland Univ Hosp, Dept Obstet & Gynecol, Bergen, Norway.
RP Pirnat, A (corresponding author), Univ Bergen, Dept Global Publ Hlth & Primary Care, Bergen, Norway.
EM pirnatdraleksandra@gmail.com
FU Norwegian Association for Public Health [2013.ST.056]
FX This work was supported by the Norwegian Association for Public Health
   with doctoral scholarship 2013.ST.056 to AP. The Norwegian Association
   for Public Health had no role in design and conduct of the study; in
   collection, analysis, interpretation of data; or in the preparation,
   review, or approval of the manuscript.
CR Agrinier N, 2010, MATURITAS, V65, P237, DOI 10.1016/j.maturitas.2009.11.023
   Bansal S, 2007, JAMA-J AM MED ASSOC, V298, P309, DOI 10.1001/jama.298.3.309
   Bassuk SS, 2005, J APPL PHYSIOL, V99, P1193, DOI 10.1152/japplphysiol.00160.2005
   Brown HL, 2018, CIRCULATION, V137, pE843, DOI 10.1161/CIR.0000000000000582
   Browne RW, 2009, J ASSIST REPROD GEN, V26, P557, DOI 10.1007/s10815-009-9367-x
   Cardozo E, 2011, TRENDS ENDOCRIN MET, V22, P103, DOI 10.1016/j.tem.2010.12.002
   Cole CB, 2014, J LIPID RES, V55, P2416, DOI 10.1194/jlr.P052522
   Derby CA, 2009, AM J EPIDEMIOL, V169, P1352, DOI 10.1093/aje/kwp043
   Descamps OS, 2005, J LIPID RES, V46, P2405, DOI 10.1194/jlr.M500223-JLR200
   Egeland GM, 2016, HYPERTENSION, V67, P1173, DOI 10.1161/HYPERTENSIONAHA.116.07099
   Enkhmaa B, 2018, ATHEROSCLEROSIS, V274, P230, DOI 10.1016/j.atherosclerosis.2018.05.010
   Ertunc ME, 2016, J LIPID RES, V57, P2099, DOI 10.1194/jlr.R066514
   FRIEDEWALD WT, 1972, CLIN CHEM, V18, P499
   Fujimoto VY, 2010, HUM REPROD UPDATE, V16, P20, DOI 10.1093/humupd/dmp029
   Fukami K, 1995, MATURITAS, V22, P193, DOI 10.1016/0378-5122(95)00927-D
   Gautier T, 2010, J LIPID RES, V51, P2245, DOI 10.1194/jlr.M005181
   GRUMMER RR, 1988, J ANIM SCI, V66, P3160
   Grundy E, 2008, AM J EPIDEMIOL, V167, P271, DOI 10.1093/aje/kwm295
   Gunderson EP, 2004, AM J EPIDEMIOL, V159, P1028, DOI 10.1093/aje/kwh146
   Gunderson EP, 2012, J CLIN LIPIDOL, V6, P139, DOI 10.1016/j.jacl.2011.12.004
   Halland F, 2015, OBSTET GYNECOL, V126, P1181, DOI 10.1097/AOG.0000000000001155
   Holmen J, 2003, NORSK EPIDEMIOLOGI, V13, P19, DOI [DOI 10.5324/NJE.V13I1.305, 10.5324/nje.v13i1.305]
   HUBERT HB, 1987, AM J EPIDEMIOL, V125, P812, DOI 10.1093/oxfordjournals.aje.a114598
   Irgens LM, 2000, ACTA OBSTET GYN SCAN, V79, P435, DOI 10.1034/j.1600-0412.2000.079006435.x
   Kim K, 2017, J ASSIST REPROD GEN, V34, P1, DOI 10.1007/s10815-016-0826-x
   Kurabayashi T, 2016, MATURITAS, V83, P33, DOI 10.1016/j.maturitas.2015.08.015
   Last JM, 2001, DICT EPIDEMIOLOGY, P76
   Lewis CE, 1996, AM J EPIDEMIOL, V144, P247, DOI 10.1093/oxfordjournals.aje.a008919
   Li W, 2018, EUR J PREV CARDIOL, V19
   Lobaccaro JMA, 2013, J ENDOCRINOL INVEST, V36, P55, DOI 10.3275/8765
   Mankuta D, 2010, LIPIDS HEALTH DIS, V9, DOI 10.1186/1476-511X-9-58
   Markovitz AR, 2018, J LIPID RES, V59, P2403, DOI 10.1194/jlr.P085720
   Matthews KA, 2009, J AM COLL CARDIOL, V15, P54
   Mavaddat N, 2014, PLOS ONE, V9, DOI 10.1371/journal.pone.0103509
   Miettinen HE, 2001, J CLIN INVEST, V108, P1717, DOI 10.1172/JCI13288
   Mouzat K, 2013, MOL CELL ENDOCRINOL, V368, P47, DOI 10.1016/j.mce.2012.06.009
   Naess O, 2008, INT J EPIDEMIOL, V37, P481, DOI 10.1093/ije/dym217
   Nordestgaard BG, 2007, JAMA-J AM MED ASSOC, V298, P299, DOI 10.1001/jama.298.3.299
   Pai JK, 2013, MENOPAUSE, V20, P1, DOI 10.1097/gme.0b013e318278e9b4
   Parikh NI, 2012, HUM REPROD, V27, P568, DOI 10.1093/humrep/der400
   Pirnat A, 2018, BMJ OPEN, V8, DOI 10.1136/bmjopen-2017-021188
   Poirier P, 2006, CIRCULATION, V113, P898, DOI 10.1161/CIRCULATIONAHA.106.171016
   Porta M., 2014, DICT EPIDEMIOLOGY, V6
   Pugh SJ, 2017, HUM REPROD, V32, P1055, DOI 10.1093/humrep/dex052
   Schisterman EF, 2014, J CLIN ENDOCR METAB, V99, P2786, DOI 10.1210/jc.2013-3936
   Sjaarda L, 2018, FERTIL STERIL, V110, pE9, DOI 10.1016/j.fertnstert.2018.07.044
   Skjaerven R, 2012, BMJ-BRIT MED J, V345, DOI 10.1136/bmj.e7677
   Tani S, 2014, J CARDIOL, V63, P60, DOI 10.1016/j.jjcc.2013.06.018
   VanderWeele TJ, 2017, ANN INTERN MED, V167, P268, DOI 10.7326/M16-2607
   Von Wald T, 2010, FERTIL STERIL, V93, P2354, DOI 10.1016/j.fertnstert.2008.12.129
NR 50
TC 1
Z9 1
U1 0
U2 1
PU PUBLIC LIBRARY SCIENCE
PI SAN FRANCISCO
PA 1160 BATTERY STREET, STE 100, SAN FRANCISCO, CA 94111 USA
SN 1932-6203
J9 PLOS ONE
JI PLoS One
PD OCT 24
PY 2019
VL 14
IS 10
AR e0223602
DI 10.1371/journal.pone.0223602
PG 16
WC Multidisciplinary Sciences
WE Science Citation Index Expanded (SCI-EXPANDED)
SC Science & Technology - Other Topics
GA LN0JK
UT WOS:000532631800025
PM 31648223
OA gold, Green Submitted, Green Published
DA 2022-11-10
ER

PT J
AU Bond, B
   Williams, CA
   Isic, C
   Jackman, SR
   Tolfrey, K
   Barrett, LA
   Barker, AR
AF Bond, Bert
   Williams, Craig A.
   Isic, Carly
   Jackman, Sarah R.
   Tolfrey, Keith
   Barrett, Laura A.
   Barker, Alan R.
TI Exercise intensity and postprandial health outcomes in adolescents
SO EUROPEAN JOURNAL OF APPLIED PHYSIOLOGY
LA English
DT Article
DE Cardiovascular disease (CVD); High-intensity exercise; Triacylglycerol
   (TAG); Young people; Physical activity
ID ENDURANCE EXERCISE; LIPOPROTEIN-LIPASE; MODERATE EXERCISE; LIPEMIA;
   TRIGLYCERIDE; TRIACYLGLYCEROL; RISK; METABOLISM; CHILDREN; WOMEN
AB The effect of exercise intensity and sex on postprandial risk factors for cardiovascular disease in adolescents is unknown. We examined the effect of a single bout of work-matched high-intensity interval exercise (HIIE) and moderate-intensity exercise (MIE) on postprandial triacylglycerol (TAG) and systolic blood pressure (SBP) in adolescents.
   Twenty adolescents (10 male, 14.3 +/- A 0.3 years) completed three 1-day trials: (1) rest (CON); (2) 8 x 1 min cycling at 90 % peak power with 75 s recovery (HIIE); (3) cycling at 90 % of the gas exchange threshold (MIE), 1 h before consuming a high-fat milkshake (1.50 g fat and 80 kJ kg(-1)). Postprandial TAG, SBP and fat oxidation were assessed over 4 h
   Compared to CON, the incremental area under the curve for TAG (IAUC-TAG) was not significantly lowered in HIIE [P = 0.22, effect size (ES) = 0.24] or MIE (P = 0.65, ES = 0.04) for boys. For girls, HIIE and MIE lowered IAUC-TAG by 34 % (P = 0.02, ES = 0.58) and 38 % (P = 0.09, ES = 0.73), respectively, with no difference between HIIE and MIE (P = 0.74, ES = 0.14). Changes in TAG were not related to energy expenditure during exercise or postprandial fat oxidation. Postprandial SBP (total-AUC pooled for both sexes) was lower in HIIE compared to CON (P = 0.01, ES = 0.68) and MIE (P = 0.02, ES = 0.60), with no difference between MIE and CON (P = 0.45, ES = 0.14).
   A single bout of HIIE and MIE, performed 1 h before an HFM, can meaningfully attenuate IAUC-TAG in girls but not boys. Additionally, HIIE, but not MIE, may lower postprandial SBP in normotensive adolescents.
C1 [Bond, Bert; Williams, Craig A.; Isic, Carly; Barker, Alan R.] Univ Exeter, Coll Life & Environm Sci, Childrens Hlth & Exercise Res Ctr, Sport & Hlth Sci, Exeter EX1 2LU, Devon, England.
   [Jackman, Sarah R.] Univ Exeter, Coll Life & Environm Sci, Sport & Hlth Sci, Exeter EX1 2LU, Devon, England.
   [Tolfrey, Keith; Barrett, Laura A.] Loughborough Univ Technol, Sch Sport Exercise & Hlth Sci, Paediat Exercise Physiol Res Grp, Loughborough LE11 3TU, Leics, England.
RP Barker, AR (corresponding author), Univ Exeter, Coll Life & Environm Sci, Childrens Hlth & Exercise Res Ctr, Sport & Hlth Sci, St Lukes Campus, Exeter EX1 2LU, Devon, England.
EM a.r.barker@exeter.ac.uk
RI Barrett, Laura/GLN-4805-2022; Barker, Alan/AAF-7777-2020; Williams,
   Craig Anthony/AAQ-8954-2020; Jackman, Sarah R/D-6548-2012
OI Barrett, Laura/0000-0002-2227-0680; Williams, Craig
   Anthony/0000-0002-1740-6248; Jackman, Sarah R/0000-0003-2928-8266;
   Barker, Alan/0000-0001-8610-5417; Tolfrey, Keith/0000-0001-6269-1538
FU Sport and Health Sciences Research Committee, College of Life and
   Environmental Sciences, University of Exeter
FX We thank the staff and participants at Exmouth Community College, Devon,
   UK for their participation in this project. This study was supported by
   the Sport and Health Sciences Research Committee, College of Life and
   Environmental Sciences, University of Exeter.
CR Barker AR, 2011, BRIT J SPORT MED, V45, P498, DOI 10.1136/bjsm.2009.063180
   Barwell ND, 2009, METABOLISM, V58, P1320, DOI 10.1016/j.metabol.2009.04.016
   Berenson GS, 1998, NEW ENGL J MED, V338, P1650, DOI 10.1056/NEJM199806043382302
   Carstensen M, 2003, METABOLISM, V52, P1034, DOI 10.1016/S0026-0495(03)00155-0
   Cohen J., 1988, STAT POWER ANAL BEHA
   Couillard B, 1999, ARTERIOSCL THROM VAS, V19, P2448
   FRAYN KN, 1983, J APPL PHYSIOL, V55, P628, DOI 10.1152/jappl.1983.55.2.628
   Freese EC, 2011, J APPL PHYSIOL, V111, P1584, DOI 10.1152/japplphysiol.00416.2011
   Gill JMR, 2002, J SPORT SCI, V20, P961, DOI 10.1080/026404102321011715
   Henderson GC, 2010, EUR J APPL PHYSIOL, V109, P721, DOI 10.1007/s00421-010-1409-7
   Hopkins WG, 2009, MED SCI SPORT EXER, V41, P3, DOI 10.1249/MSS.0b013e31818cb278
   Horton TJ, 2002, AM J PHYSIOL-ENDOC M, V283, pE1192, DOI 10.1152/ajpendo.00164.2002
   Katsanos CS, 2004, J APPL PHYSIOL, V96, P181, DOI 10.1152/japplphysiol.00243.2003
   Kolifa M, 2004, EUR J CLIN NUTR, V58, P1327, DOI 10.1038/sj.ejcn.1601968
   Magkos F, 2007, J CLIN ENDOCR METAB, V92, P1311, DOI 10.1210/jc.2006-2215
   Mittendorfer B, 2003, AM J CLIN NUTR, V77, P573, DOI 10.1093/ajcn/77.3.573
   Miyashita M, 2008, AM J CLIN NUTR, V88, P1225, DOI 10.3945/ajcn.2008.26493
   MORRIS NM, 1980, J YOUTH ADOLESCENCE, V9, P271, DOI 10.1007/BF02088471
   Motl RW, 2001, AM J PREV MED, V21, P110, DOI 10.1016/S0749-3797(01)00326-9
   Nordestgaard BG, 2007, JAMA-J AM MED ASSOC, V298, P299, DOI 10.1001/jama.298.3.299
   Pedersen A, 1999, BRIT J NUTR, V82, P97, DOI 10.1017/S0007114599001245
   Petitt DS, 2003, J APPL PHYSIOL, V94, P694, DOI 10.1152/japplphysiol.00377.2002
   Pfeiffer M, 2006, EUR J CARDIOV PREV R, V13, P363, DOI 10.1097/00149831-200606000-00011
   Riddoch CJ, 2007, ARCH DIS CHILD, V92, P963, DOI 10.1136/adc.2006.112136
   Sedgwick MJ, 2012, BR J NUTR, V110, P1
   Seip RL, 1998, EXERCISE SPORT SCI R, V26, P191
   SLAUGHTER MH, 1988, HUM BIOL, V60, P709
   STARY HC, 1989, ARTERIOSCLEROSIS, V9, pI19
   STRINGER W, 1992, J APPL PHYSIOL, V72, P954, DOI 10.1152/jappl.1992.72.3.954
   Thackray AE, 2013, MED SCI SPORT EXER, V45, P1277, DOI 10.1249/MSS.0b013e31828452c1
   Tolfrey K, 2008, MED SCI SPORT EXER, V40, P1049, DOI 10.1249/MSS.0b013e31816770fe
   Tolfrey K, 2014, PEDIATR EXERC SCI, V26, P127, DOI 10.1123/pes.2013-0126
   Tolfrey K, 2014, MED SCI SPORT EXER, V46, P239, DOI 10.1249/MSS.0b013e3182a59ab1
   Tolfrey K, 2012, EUR J APPL PHYSIOL, V112, P23, DOI 10.1007/s00421-011-1936-x
   Trombold JR, 2013, J APPL PHYSIOL, V114, P792, DOI 10.1152/japplphysiol.01028.2012
   Uetani E, 2012, ATHEROSCLEROSIS, V224, P500, DOI 10.1016/j.atherosclerosis.2012.07.015
   Vogel RA, 1997, AM J CARDIOL, V79, P350, DOI 10.1016/S0002-9149(96)00760-6
   Weiss EP, 2008, METABOLISM, V57, P1479, DOI 10.1016/j.metabol.2008.05.020
   Whyte LJ, 2013, METABOLISM, V62, P212, DOI 10.1016/j.metabol.2012.07.019
   Yelling M., 2002, European Physical Education Review, V8, P157, DOI 10.1177/1356336X020082007
   Zakrzewski JK, 2012, MED SCI SPORT EXER, V44, P1698, DOI 10.1249/MSS.0b013e31825804cf
   Zhang JQ, 1998, J APPL PHYSIOL, V85, P1516, DOI 10.1152/jappl.1998.85.4.1516
   ZILVERSMIT DB, 1979, CIRCULATION, V60, P473, DOI 10.1161/01.CIR.60.3.473
NR 43
TC 18
Z9 18
U1 0
U2 11
PU SPRINGER
PI NEW YORK
PA ONE NEW YORK PLAZA, SUITE 4600, NEW YORK, NY, UNITED STATES
SN 1439-6319
EI 1439-6327
J9 EUR J APPL PHYSIOL
JI Eur. J. Appl. Physiol.
PD MAY
PY 2015
VL 115
IS 5
BP 927
EP 936
DI 10.1007/s00421-014-3074-8
PG 10
WC Physiology; Sport Sciences
WE Science Citation Index Expanded (SCI-EXPANDED)
SC Physiology; Sport Sciences
GA CF7FL
UT WOS:000352721500007
PM 25501677
OA Green Accepted, Green Published
DA 2022-11-10
ER

PT J
AU Rouschop, SH
   Karl, T
   Risch, A
   van Ewijk, PA
   Schrauwen-Hinderling, VB
   Opperhuizen, A
   van Schooten, FJ
   Godschalk, RW
AF Rouschop, Sven H.
   Karl, Tanja
   Risch, Angela
   van Ewijk, Petronella A.
   Schrauwen-Hinderling, Vera B.
   Opperhuizen, Antoon
   van Schooten, Frederik J.
   Godschalk, Roger W.
TI Gene expression and DNA methylation as mechanisms of disturbed
   metabolism in offspring after exposure to a prenatal HF diet
SO JOURNAL OF LIPID RESEARCH
LA English
DT Article
DE obesity; pregnancy; liver; microarrays; diet and dietary lipids; in
   utero; epigenetics; lipid metabolism; oxidative stress; development;
   deoxyribonucleic acid; high-fat diet
ID HIGH-FAT DIET; BODY-MASS INDEX; TRANSGENIC MICE; CHOLESTEROL-SYNTHESIS;
   LIVER-REGENERATION; ADAPTIVE RESPONSES; GLUCOSE-TOLERANCE; ACID
   SYNTHESIS; BINDING; PATHWAY
AB Exposure to a prenatal high-fat (HF) diet leads to an impaired metabolic phenotype in mouse offspring. The underlying mechanisms, however, are not yet fully understood. Therefore, this study investigated whether the impaired metabolic phenotype may be mediated through altered hepatic DNA methylation and gene expression. We showed that exposure to a prenatal HF diet altered the offspring's hepatic gene expression of pathways involved in lipid synthesis and uptake (SREBP), oxidative stress response [nuclear factor (erythroid-derived 2)-like 2 (Nrf2)], and cell proliferation. The downregulation of the SREBP pathway related to previously reported decreased hepatic lipid uptake and postprandial hypertriglyceridemia in the offspring exposed to the prenatal HF diet. The upregulation of the Nrf2 pathway was associated with increased oxidative stress levels in offspring livers. The prenatal HF diet also induced hypermethylation of transcription factor (TF) binding sites upstream of lipin 1 (Lpin1), a gene involved in lipid metabolism. Furthermore, DNA methylation of Lpin1 TF binding sites correlated with mRNA expression of Lpin1. These findings suggest that the effect of a prenatal HF diet on the adult offspring's metabolic phenotype are regulated by changes in hepatic gene expression and DNA methylation.
C1 [Rouschop, Sven H.; Opperhuizen, Antoon; van Schooten, Frederik J.; Godschalk, Roger W.] Maastricht Univ, NUTRIM Sch Nutr & Translat Res Metab, Dept Pharmacol & Toxicol, Maastricht, Netherlands.
   [Karl, Tanja; Risch, Angela] Univ Salzburg, Dept Biosci, Salzburg, Austria.
   [van Ewijk, Petronella A.; Schrauwen-Hinderling, Vera B.] Maastricht Univ, Med Ctr, Dept Radiol & Nucl Med, Maastricht, Netherlands.
   [Opperhuizen, Antoon] Netherlands Food & Consumer Prod Safety Author NV, Utrecht, Netherlands.
RP Godschalk, RW (corresponding author), Maastricht Univ, NUTRIM Sch Nutr & Translat Res Metab, Dept Pharmacol & Toxicol, Maastricht, Netherlands.
EM r.godschalk@maastrichuniversity.nl
RI Risch, Angela/H-2669-2013
OI Risch, Angela/0000-0002-8026-5505
FU Netherlands Food and Consumer Product Safety Authority (NVWA);
   Koninklijke Nederlandse Akademie van Wetenschappen Ter Meulen Grant
FX This work was financially supported by The Netherlands Food and Consumer
   Product Safety Authority (NVWA). S.H.R. was partially supported by the
   Koninklijke Nederlandse Akademie van Wetenschappen Ter Meulen Grant.
CR Barker DJP, 1997, NUTRITION, V13, P807, DOI 10.1016/S0899-9007(97)00193-7
   Bellisario V, 2014, FRONT BEHAV NEUROSCI, V8, DOI 10.3389/fnbeh.2014.00285
   BENJAMINI Y, 1995, J R STAT SOC B, V57, P289, DOI 10.1111/j.2517-6161.1995.tb02031.x
   Berge JM, 2014, HEALTH PLACE, V26, P69, DOI 10.1016/j.healthplace.2013.11.007
   Bolstad BM, 2003, BIOINFORMATICS, V19, P185, DOI 10.1093/bioinformatics/19.2.185
   Cannon MV, 2014, PLOS ONE, V9, DOI 10.1371/journal.pone.0090335
   Chen Y, 2015, ANN NUTR METAB, V66, P10, DOI 10.1159/000368661
   Cooper R, 2010, AM J CLIN NUTR, V92, P946, DOI 10.3945/ajcn.2010.29477
   Croft D, 2014, NUCLEIC ACIDS RES, V42, pD472, DOI 10.1093/nar/gkt1102
   Cui WW, 2007, NUCLEIC ACIDS RES, V35, pD805, DOI 10.1093/nar/gkl767
   de Rooij SR, 2006, DIABETOLOGIA, V49, P637, DOI 10.1007/s00125-005-0136-9
   DeAngelis RA, 2005, HEPATOLOGY, V42, P1148, DOI 10.1002/hep.20879
   Dudley KJ, 2011, PLOS ONE, V6, DOI 10.1371/journal.pone.0021662
   Eriksson JG, 2014, ANN MED, V46, P434, DOI 10.3109/07853890.2014.919728
   Fausto N, 2006, HEPATOLOGY, V43, pS45, DOI 10.1002/hep.20969
   Finck BN, 2006, CELL METAB, V4, P199, DOI 10.1016/j.cmet.2006.08.005
   Fullston T, 2015, PHYSIOL REP, V3, DOI 10.14814/phy2.12336
   Gaillard R, 2014, HYPERTENSION, V63, P683, DOI 10.1161/HYPERTENSIONAHA.113.02671
   Hochner H, 2012, CIRCULATION, V125, P1381, DOI 10.1161/CIRCULATIONAHA.111.070060
   Horton JD, 2002, J CLIN INVEST, V109, P1125, DOI 10.1172/JCI200215593
   Horton JD, 1998, J CLIN INVEST, V101, P2331, DOI 10.1172/JCI2961
   Itoh K, 1999, GENE DEV, V13, P76, DOI 10.1101/gad.13.1.76
   Itoh K, 1997, BIOCHEM BIOPH RES CO, V236, P313, DOI 10.1006/bbrc.1997.6943
   Kanehisa M, 2000, NUCLEIC ACIDS RES, V28, P27, DOI 10.1093/nar/28.1.27
   Keleher MR, 2018, PLOS ONE, V13, DOI 10.1371/journal.pone.0192606
   Khan I, 2004, CIRCULATION, V110, P1097, DOI 10.1161/01.CIR.0000139843.05436.A0
   Li L, 2009, AM J CLIN NUTR, V89, P551, DOI 10.3945/ajcn.2008.26759
   Lin K, 2011, J INTEGR BIOINFORMAT, V8, DOI 10.2390/biecoll-jib-2011-160
   Livak KJ, 2001, METHODS, V25, P402, DOI 10.1006/meth.2001.1262
   Masuyama H, 2016, AM J PHYSIOL-ENDOC M, V311, pE236, DOI 10.1152/ajpendo.00095.2016
   Mauvais-Jarvis F, 2013, ENDOCR REV, V34, P309, DOI 10.1210/er.2012-1055
   Michalopoulos GK, 2007, J CELL PHYSIOL, V213, P286, DOI 10.1002/jcp.21172
   Miller C, 2014, FASEB J, V28
   Mischke M, 2013, PLOS ONE, V8, DOI 10.1371/journal.pone.0078623
   Navarro G, 2015, OBESITY, V23, P713, DOI 10.1002/oby.21033
   Nishimura D, 2001, BIOTECH SOFTWARE INT, V2, P117, DOI 10.1089/152791601750294344
   Ornellas F, 2015, PLOS ONE, V10, DOI 10.1371/journal.pone.0124737
   Pruis MGM, 2014, ACTA PHYSIOL, V210, P215, DOI 10.1111/apha.12197
   Rahman I, 2006, NAT PROTOC, V1, P3159, DOI 10.1038/nprot.2006.378
   Rai P, 2017, P NATL ACAD SCI USA, V114, P12958, DOI 10.1073/pnas.1713292114
   Ravelli ACJ, 1999, AM J CLIN NUTR, V70, P811
   Ravelli ACJ, 1998, LANCET, V351, P173, DOI 10.1016/S0140-6736(97)07244-9
   Reue K, 2008, J LIPID RES, V49, P2493, DOI 10.1194/jlr.R800019-JLR200
   Roseboom TJ, 2000, HEART, V84, P595, DOI 10.1136/heart.84.6.595
   Sakakura Y, 2001, BIOCHEM BIOPH RES CO, V286, P176, DOI 10.1006/bbrc.2001.5375
   Sartor MA, 2006, BMC BIOINFORMATICS, V7, DOI 10.1186/1471-2105-7-538
   Seki Y, 2017, ENDOCRINOLOGY, V158, P2860, DOI 10.1210/en.2017-00334
   Shimano H, 1996, J CLIN INVEST, V98, P1575, DOI 10.1172/JCI118951
   Shimano H, 1997, J CLIN INVEST, V99, P846, DOI 10.1172/JCI119248
   Shimano H, 1997, J CLIN INVEST, V100, P2115, DOI 10.1172/JCI119746
   Shin S, 2009, EUR J PHARMACOL, V620, P138, DOI 10.1016/j.ejphar.2009.08.022
   Slenter DN, 2018, NUCLEIC ACIDS RES, V46, pD661, DOI 10.1093/nar/gkx1064
   Slocum SL, 2016, ARCH BIOCHEM BIOPHYS, V591, P57, DOI 10.1016/j.abb.2015.11.040
   Soubry A, 2015, INT J OBESITY, V39, P650, DOI 10.1038/ijo.2013.193
   Subramanian A, 2005, P NATL ACAD SCI USA, V102, P15545, DOI 10.1073/pnas.0506580102
   Taub R, 2004, NAT REV MOL CELL BIO, V5, P836, DOI 10.1038/nrm1489
   Terashima M, 2015, EPIGENETICS-US, V10, P861, DOI 10.1080/15592294.2015.1075691
   van Ewijk PA, 2015, OBESITY, V23, P2242, DOI 10.1002/oby.21235
   Wang XW, 2003, NUCLEIC ACIDS RES, V31, DOI 10.1093/nar/gng154
   Yamamoto M, 2018, PHYSIOL REV, V98, P1169, DOI 10.1152/physrev.00023.2017
   Yang SQ, 2001, HEPATOLOGY, V34, P694, DOI 10.1053/jhep.2001.28054
   Yevshin I, 2017, NUCLEIC ACIDS RES, V45, pD61, DOI 10.1093/nar/gkw951
   Yu HL, 2013, J LIPID RES, V54, P3269, DOI 10.1194/jlr.M037416
   Yu ZB, 2013, PLOS ONE, V8, DOI 10.1371/journal.pone.0061627
NR 64
TC 7
Z9 7
U1 0
U2 4
PU ELSEVIER
PI AMSTERDAM
PA RADARWEG 29, 1043 NX AMSTERDAM, NETHERLANDS
SN 0022-2275
EI 1539-7262
J9 J LIPID RES
JI J. Lipid Res.
PD JUL
PY 2019
VL 60
IS 7
BP 1250
EP 1259
DI 10.1194/jlr.M092593
PG 10
WC Biochemistry & Molecular Biology
WE Science Citation Index Expanded (SCI-EXPANDED)
SC Biochemistry & Molecular Biology
GA IN9MX
UT WOS:000479004200007
PM 31064776
OA Green Published, hybrid
DA 2022-11-10
ER

PT J
AU Vors, C
   Joumard-Cubizolles, L
   Lecomte, M
   Combe, E
   Ouchchane, L
   Drai, J
   Raynal, K
   Joffre, F
   Meiller, L
   Le Barz, M
   Gaborit, P
   Caille, A
   Sothier, M
   Domingues-Faria, C
   Blot, A
   Wauquier, A
   Blond, E
   Sauvinet, V
   Gesan-Guiziou, G
   Bodin, JP
   Moulin, P
   Cheillan, D
   Vidal, H
   Morio, B
   Cotte, E
   Morel-Laporte, F
   Laville, M
   Bernalier-Donadille, A
   Lambert-Porcheron, S
   Malpuech-Brugere, C
   Michalski, MC
AF Vors, Cecile
   Joumard-Cubizolles, Laurie
   Lecomte, Manon
   Combe, Emmanuel
   Ouchchane, Lemlih
   Drai, Jocelyne
   Raynal, Ketsia
   Joffre, Florent
   Meiller, Laure
   Le Barz, Melanie
   Gaborit, Patrice
   Caille, Aurelie
   Sothier, Monique
   Domingues-Faria, Carla
   Blot, Adeline
   Wauquier, Aurelie
   Blond, Emilie
   Sauvinet, Valerie
   Gesan-Guiziou, Genevieve
   Bodin, Jean-Pierre
   Moulin, Philippe
   Cheillan, David
   Vidal, Hubert
   Morio, Beatrice
   Cotte, Eddy
   Morel-Laporte, Francoise
   Laville, Martine
   Bernalier-Donadille, Annick
   Lambert-Porcheron, Stephanie
   Malpuech-Brugere, Corinne
   Michalski, Marie-Caroline
TI Milk polar lipids reduce lipid cardiovascular risk factors in overweight
   postmenopausal women: towards a gut sphingomyelin-cholesterol interplay
SO GUT
LA English
DT Article
ID FAT GLOBULE-MEMBRANE; MYOCARDIAL-INFARCTION; DIETARY SPHINGOMYELIN;
   PLASMA-LIPOPROTEINS; METABOLIC SYNDROME; GENE-EXPRESSION; SERUM-LIPIDS;
   MICROBIOTA; ABSORPTION; MARKERS
AB Objective To investigate whether milk polar lipids (PL) impact human intestinal lipid absorption, metabolism, microbiota and associated markers of cardiometabolic health.
   Design A double-blind, randomised controlled 4-week study involving 58 postmenopausal women was used to assess the chronic effects of milk PL consumption (0, 3 or 5 g-PL/day) on lipid metabolism and gut microbiota. The acute effects of milk PL on intestinal absorption and metabolism of cholesterol were assessed in a randomised controlled crossover study using tracers in ileostomy patients.
   Results Over 4 weeks, milk PL significantly reduced fasting and postprandial plasma concentrations of cholesterol and surrogate lipid markers of cardiovascular disease risk, including total/high-density lipoprotein-cholesterol and apolipoprotein (Apo) B/ApoA1 ratios. The highest PL dose preferentially induced a decreased number of intestine-derived chylomicron particles. Also, milk PL increased faecal loss of coprostanol, a gut-derived metabolite of cholesterol, but major bacterial populations and faecal short-chain fatty acids were not affected by milk PL, regardless of the dose. Acute ingestion of milk PL by ileostomy patients shows that milk PL decreased cholesterol absorption and increased cholesterol-ileal efflux, which can be explained by the observed co-excretion with milk sphingomyelin in the gut.
   Conclusion The present data demonstrate for the first time in humans that milk PL can improve the cardiometabolic health by decreasing several lipid cardiovascular markers, notably through a reduced intestinal cholesterol absorption involving specific interactions in the gut, without disturbing the major bacterial phyla of gut microbiota.
C1 [Vors, Cecile; Lecomte, Manon; Combe, Emmanuel; Drai, Jocelyne; Meiller, Laure; Le Barz, Melanie; Blond, Emilie; Sauvinet, Valerie; Moulin, Philippe; Cheillan, David; Vidal, Hubert; Morio, Beatrice; Laville, Martine; Michalski, Marie-Caroline] Univ Lyon, Univ Claude Bernard Lyon 1, CarMeN Lab, INSERM,INRA,INSA Lyon,Charles Merieux Med Sch, F-69600 Oullins, France.
   [Vors, Cecile; Meiller, Laure; Sothier, Monique; Sauvinet, Valerie; Laville, Martine; Lambert-Porcheron, Stephanie; Michalski, Marie-Caroline] Hosp Civils Lyon, Ctr Rech Nutr Humaine Rhone Alpes, CENS, CRNH Rhone Alpes, F-69310 Pierre Benite, France.
   [Joumard-Cubizolles, Laurie; Domingues-Faria, Carla; Malpuech-Brugere, Corinne] Univ Clermont Auvergne, UNH, CRNH Auvergne, INRA, F-63000 Clermont Ferrand, France.
   [Ouchchane, Lemlih] Univ Clermont Auvergne, Inst Pascal, SIGMA Clermont, CNRS, F-63000 Clermont Ferrand, France.
   [Ouchchane, Lemlih] CHU Clermont Ferrand, Unite Biostat Informat Med, F-63000 Clermont Ferrand, France.
   [Drai, Jocelyne; Blond, Emilie] Hosp Civils Lyon, Ctr Biol & Pathol Sud, Serv Biochim, Unite Nutr Endocrinol Metab, F-69310 Pierre Benite, France.
   [Raynal, Ketsia; Gaborit, Patrice] ACTALIA Dairy Prod & Technol, F-17700 Surgeres, France.
   [Joffre, Florent] ITERG, F-33610 Canejan, France.
   [Caille, Aurelie; Blot, Adeline; Morel-Laporte, Francoise] CHU Clermont Ferrand, CRNH Auvergne, F-63000 Clermont Ferrand, France.
   [Wauquier, Aurelie; Bernalier-Donadille, Annick] Univ Clermont Auvergne, MEDIS, INRA, UMR 454, F-63000 Clermont Ferrand, France.
   [Gesan-Guiziou, Genevieve] INRA, AGROCAMPUS OUEST, STLO, F-35000 Rennes, France.
   [Bodin, Jean-Pierre] ENILIA ENSMIC, F-17700 Surgeres, France.
   [Moulin, Philippe] Hosp Civils Lyon, Hop Louis Pradel, Federat Endocrinol Malad Metab Diabet & Nutr, F-69500 Bron, France.
   [Cheillan, David] Hosp Civils Lyon, Ctr Biol & Pathol Est, Serv Biochim & Biol Mol Grand Est, Unite Malad Hereditaires Metab, F-69500 Bron, France.
   [Cotte, Eddy] Univ Claude Bernard Lyon 1, Fac Med Lyon Sud Charles Merieux, EMR 3738, F-69600 Oullins, France.
   [Cotte, Eddy] Hosp Civils Lyon, Ctr Hosp Lyon Sud, Serv Chirurg Digest, F-69310 Pierre Benite, France.
   [Lambert-Porcheron, Stephanie] Hosp Civils Lyon, F-69000 Lyon, France.
RP Michalski, MC (corresponding author), Univ Lyon, INRA, UMR1397, CarMeN Lab,INSERM,U1060, CENS ELI Bldg,165 Chemin Grand Revoyet, F-69310 Pierre Benite, France.
EM marie-caroline.michalski@inra.fr
RI Vidal, Hubert/M-6674-2017; Morio, Béatrice/G-3571-2018; Carmen,
   Team1/Y-7382-2019; Carmen, Team2/Y-7383-2019; Malpuech-Brugere,
   Corinne/D-6848-2017; MICHALSKI, Marie-Caroline/Q-4613-2017; Vors,
   Cecile/M-8487-2018
OI Vidal, Hubert/0000-0002-9467-0317; Morio, Béatrice/0000-0002-2418-1438;
   Carmen, Team1/0000-0003-4234-1746; Carmen, Team2/0000-0001-9867-5724;
   SAUVINET, Valerie/0000-0002-6273-9498; Malpuech-Brugere,
   Corinne/0000-0001-9286-4647; Le Barz, Melanie/0000-0002-2112-5254;
   cheillan, david/0000-0001-9535-2567; Gesan-Guiziou,
   Genevieve/0000-0001-7001-4684; Lab, Carmen/0000-0002-5935-3236; MEILLER,
   Laure/0000-0002-9702-8899; MICHALSKI,
   Marie-Caroline/0000-0002-2956-901X; Combe, Emmanuel/0000-0003-3349-6615;
   Vors, Cecile/0000-0002-5595-7833
FU Agence Nationale de la Recherche [ANR-11-ALI D-007-01]; regional
   hospital clinical research programme (Programme Hospitalier de Recherche
   Clinique Interregional 2014: VALOBAB) [14-007]; French Dairy Interbranch
   Organization (CNIEL); Hospices Civils de Lyon
FX This work was supported by (i) the Agence Nationale de la Recherche
   under reference ANR-11-ALI D-007-01 (VALOBAB project "sustainable
   VALOrization of Buttermilk: nutritionAl Benefits, functional value in
   food products and consumer perception", coordinated by MC Michalski;
   endorsed by competitiveness cluster VALORIAL), (ii) the regional
   hospital clinical research programme (Programme Hospitalier de Recherche
   Clinique Interregional 2014: VALOBAB, no14-007) and (iii) the French
   Dairy Interbranch Organization (CNIEL). The Hospices Civils de Lyon was
   the study sponsor.
CR Alberti KGMM, 2006, DIABETIC MED, V23, P469, DOI 10.1111/j.1464-5491.2006.01858.x
   Baigent C, 2005, LANCET, V366, P1267, DOI 10.1016/S0140-6736(05)67394-1
   Baumgartner S, 2013, NUTRITION, V29, P1237, DOI 10.1016/j.nut.2013.03.020
   BEIL FU, 1980, J LIPID RES, V21, P525
   Bourlieu C, 2018, FOOD CHEM, V240, P67, DOI 10.1016/j.foodchem.2017.07.091
   Bourlieu C, 2015, CURR OPIN CLIN NUTR, V18, P118, DOI 10.1097/MCO.0000000000000138
   Cani PD, 2009, GUT, V58, P1091, DOI 10.1136/gut.2008.165886
   Cariou B, 2011, ATHEROSCLEROSIS, V216, P258, DOI 10.1016/j.atherosclerosis.2011.04.018
   Chapman MJ, 2011, EUR HEART J, V32, P1345, DOI 10.1093/eurheartj/ehr112
   Chassaing B, 2017, GUT, V66, P1414, DOI 10.1136/gutjnl-2016-313099
   Chassaing B, 2015, NATURE, V519, P92, DOI 10.1038/nature14232
   Cohn JS, 2010, NUTRIENTS, V2, P116, DOI 10.3390/nu2020116
   Collins R, 2016, LANCET, V388, P2532, DOI 10.1016/S0140-6736(16)31357-5
   Conway V, 2013, NUTR METAB CARDIOVAS, V23, P1255, DOI 10.1016/j.numecd.2013.03.003
   Cuevas-Tena M, 2018, CLIN NUTR
   Cuevas-Tena M, 2017, LIPIDS, V52, P871, DOI 10.1007/s11745-017-4286-6
   David LA, 2014, NATURE, V505, P559, DOI 10.1038/nature12820
   de Marchi R, 2017, ARCH ENDOCRIN METAB, V61, P160, DOI 10.1590/2359-3997000000253
   Demmer E, 2016, J NUTR SCI, V5, P5
   den Besten G, 2013, J LIPID RES, V54, P2325, DOI 10.1194/jlr.R036012
   Drouin-Chartier JP, 2016, ADV NUTR, V7, P1041, DOI 10.3945/an.115.011619
   Durack J, 2019, J EXP MED, V216, P20, DOI 10.1084/jem.20180448
   EAS, 2015, COMM PHY ADD FOODS F
   Eckhardt ERM, 2002, GASTROENTEROLOGY, V122, P948, DOI 10.1053/gast.2002.32539
   FAO, 2018, FOOD AGR ORG UN GAT
   Ference BA, 2018, CARDIOL CLIN, V36, P203, DOI 10.1016/j.ccl.2017.12.001
   Gassi JY, 2016, INT DAIRY J, V52, P26, DOI 10.1016/j.idairyj.2015.08.012
   Gerard P, 2014, PATHOGENS, V3, P14, DOI 10.3390/pathogens3010014
   Germano G, 2012, EUR HEART J, V33, P137
   GRUNDY SM, 1993, JAMA-J AM MED ASSOC, V269, P3015, DOI 10.1001/jama.269.23.3015
   Jakulj L, 2016, CELL METAB, V24, P783, DOI 10.1016/j.cmet.2016.10.001
   Jimenez-Flores R, 2008, DAIRY SCI TECHNOL, V88, P5, DOI 10.1051/dst:2007005
   Kamili A, 2010, NUTR METAB, V7, DOI 10.1186/1743-7075-7-90
   Keller S, 2013, EUR J NUTR, V52, P1169, DOI 10.1007/s00394-012-0427-0
   Kriaa A, 2019, J LIPID RES, V60, P323, DOI 10.1194/jlr.R088989
   Le May C, 2013, ARTERIOSCL THROM VAS, V33, P1484, DOI 10.1161/ATVBAHA.112.300263
   Lecomte M, 2015, J NUTR, V145, P1770, DOI 10.3945/jn.115.212068
   Lia A, 1997, AM J CLIN NUTR, V66, P357, DOI 10.1093/ajcn/66.2.357
   Lopez C, 2010, FOOD CHEM, V120, P22, DOI 10.1016/j.foodchem.2009.09.065
   Lukovac S, 2014, MBIO, V5, DOI 10.1128/mBio.01438-14
   Martinez-Guryn K, 2018, CELL HOST MICROBE, V23, P458, DOI 10.1016/j.chom.2018.03.011
   McQueen MJ, 2008, LANCET, V372, P224, DOI 10.1016/S0140-6736(08)61076-4
   MENSINK RP, 1992, ARTERIOSCLER THROMB, V12, P911, DOI 10.1161/01.ATV.12.8.911
   Milard M, 2019, MOL NUTR FOOD RES, V63, DOI 10.1002/mnfr.201801078
   Miller M, 2011, CIRCULATION, V123, P2292, DOI 10.1161/CIR.0b013e3182160726
   Morifuji M, 2015, LIPIDS, V50, P987, DOI 10.1007/s11745-015-4054-4
   Mosele JI, 2015, MOL NUTR FOOD RES, V59, P1942, DOI 10.1002/mnfr.201500227
   *NCEP, 2002, DET EV TREATM HIGH B
   Noh SK, 2004, J NUTR, V134, P2611, DOI 10.1093/jn/134.10.2611
   Nordestgaard G, 2009, CURR DRUG TARGETS, V10, P328, DOI 10.2174/138945009787846434
   Norris GH, 2016, J NUTR BIOCHEM, V30, P93, DOI 10.1016/j.jnutbio.2015.12.003
   Nyberg L, 2000, J NUTR BIOCHEM, V11, P244, DOI 10.1016/S0955-2863(00)00069-3
   Ohlsson L, 2010, EUR J CLIN NUTR, V64, P1344, DOI 10.1038/ejcn.2010.164
   Ohlsson L, 2010, AM J CLIN NUTR, V91, P672, DOI 10.3945/ajcn.2009.28311
   Ohlsson L, 2009, LIPIDS HEALTH DIS, V8, DOI 10.1186/1476-511X-8-44
   Pearson TA, 2003, CIRCULATION, V107, P499, DOI 10.1161/01.CIR.0000052939.59093.45
   Ramprasath VR, 2013, LIPIDS HEALTH DIS, V12, DOI 10.1186/1476-511X-12-125
   Rosqvist F, 2015, AM J CLIN NUTR, V102, P20, DOI 10.3945/ajcn.115.107045
   Salonen A, 2014, ANNU REV FOOD SCI T, V5, P239, DOI 10.1146/annurev-food-030212-182554
   STAMPFER MJ, 1990, ANN NY ACAD SCI, V592, P193
   Stampfer MJ, 1990, ANN NY ACAD SCI, V592, P57
   Telle-Hansen VH, 2018, NUTRIENTS, V10, DOI 10.3390/nu10111783
   Thorning TK, 2017, AM J CLIN NUTR, V105, P1033, DOI 10.3945/ajcn.116.151548
   Tindall AM, 2018, J NUTR, V148, P1402, DOI 10.1093/jn/nxy141
   Tomkin GH, 2012, INT J VASC MED, V2012, P1
   Walldius G, 2001, LANCET, V358, P2026, DOI 10.1016/S0140-6736(01)07098-2
   Wat E, 2009, ATHEROSCLEROSIS, V205, P144, DOI 10.1016/j.atherosclerosis.2008.12.004
   Weiland A, 2016, J NUTR SCI, V5, DOI 10.1017/jns.2016.9
   World Health Organization, 2008, WAIST CIRCUMFERENCE
NR 69
TC 43
Z9 43
U1 1
U2 24
PU BMJ PUBLISHING GROUP
PI LONDON
PA BRITISH MED ASSOC HOUSE, TAVISTOCK SQUARE, LONDON WC1H 9JR, ENGLAND
SN 0017-5749
EI 1468-3288
J9 GUT
JI Gut
PD MAR
PY 2020
VL 69
IS 3
BP 487
EP 501
DI 10.1136/gutjnl-2018-318155
PG 15
WC Gastroenterology & Hepatology
WE Science Citation Index Expanded (SCI-EXPANDED)
SC Gastroenterology & Hepatology
GA KT8OD
UT WOS:000519270100010
PM 31189655
OA Green Published, hybrid
DA 2022-11-10
ER

PT J
AU Lin, R
   He, X
   Chen, HF
   He, Q
   Yao, ZT
   Li, YF
   Yang, H
   Simpson, S
AF Lin, Rui
   He, Xuan
   Chen, Huafeng
   He, Qin
   Yao, Ziting
   Li, Yuanfan
   Yang, Hui
   Simpson, Steve, Jr.
TI Oil tea improves glucose and lipid levels and alters gut microbiota in
   type 2 diabetic mice
SO NUTRITION RESEARCH
LA English
DT Article
DE Oil tea; Glucose; Lipid; Gut microbiota; Type 2 diabetes; db/db mice
ID GINGER ZINGIBER-OFFICINALE; GREEN TEA; METAANALYSIS; OBESITY;
   CONSUMPTION; MELLITUS; RISK
AB Oil tea has traditionally been used in minority populations in China for treating various ailments in traditional Chinese medicine. Individually, green tea and ginger, which are the main ingredients of oil tea, have demonstrated antidiabetic effects; however, whether oil tea exerts antidiabetic effects remains unknown. In addition, aberrant gut microbiota structure is associated with diabetic status, and research indicates that there may be beneficial effects of tea on gut microbiota. Therefore, we hypothesized that oil tea exerts antidiabetic effects and induces alteration in gut microbiota. To test our hypothesis, we first examined the nutrition composition of oil tea. Then, db/db mice were randomly divided into 3 groups and orally gavaged with saline, metformin, and oil tea for 8 weeks. Fasting blood glucose (FBG), oral glucose tolerance test (OGTT), and lipid levels were tested during the experiment. 16S rRNA genes were sequenced and changes in gut microbiota in response pre/post treatment were examined. Our experiments showed that oil tea contains high concentrations of tea polyphenols (246.35 mg/100 g) and [6]-gingerol (2.98 mg/100 g). It appeared that oil tea treatment significantly suppressed the postprandial blood glucose elevation and lowered the levels of FBG, total cholesterol, triglycerides, and LDL-cholesterol (P < .05). The composition of gut microbiota changed significantly in response to oil tea treatment, Lachnospiraceae were significantly enriched (q < 0.05, LDA score> 3.5). Redundancy analysis identified 155 oil tea-modulating family level phylotypes, where Lachnospiraceae significantly correlated with FBG, total cholesterol, and LDL-cholesterol (P < .05). Our findings demonstrate that oil tea improved glucose and lipid levels and modulated gut microbiota in db/db mice. (C) 2018 Elsevier Inc. All rights reserved.
C1 [Lin, Rui; Yao, Ziting; Li, Yuanfan] Guangxi Med Univ, Ctr Genom & Personalized Med, 22 Shuangyong Rd, Nanning 530021, Guangxi, Peoples R China.
   [Lin, Rui; He, Xuan; Chen, Huafeng; He, Qin; Yang, Hui] Guangxi Ctr Dis Prevent & Control, Nanning, Peoples R China.
   [Simpson, Steve, Jr.] Univ Melbourne, Melbourne Sch Populat Global Hlth, Carlton, Vic, Australia.
   [Simpson, Steve, Jr.] Univ Tasmania, Menzies Inst Med Res, Hobart, Tas, Australia.
RP Lin, R (corresponding author), Guangxi Med Univ, Ctr Genom & Personalized Med, 22 Shuangyong Rd, Nanning 530021, Guangxi, Peoples R China.
EM linrui@gxmu.edu.cn
RI Simpson, Steve Jr/J-2454-2013; Lin, Rui/P-2742-2019
OI Simpson, Steve Jr/0000-0001-6521-3056; Lin, Rui/0000-0002-3846-9301
FU National Natural Science Foundation of China [81660540]; Guangxi Natural
   Science Foundation [2015GXNSFCA139010]; Technology Foundation for
   Selected Overseas Chinese Scholar, Ministry of Personnel of China
   [[2016] 176]
FX This work was supported by the National Natural Science Foundation of
   China (No.81660540), Guangxi Natural Science Foundation (Grant No.
   2015GXNSFCA139010), and Technology Foundation for Selected Overseas
   Chinese Scholar, Ministry of Personnel of China (No. [2016] 176). The
   authors declare that they have no conflicts of interest.
CR Abdulrazaq NB, 2012, BRIT J NUTR, V108, P1194, DOI 10.1017/S0007114511006635
   Akash MSH, 2015, CRIT REV EUKAR GENE, V25, P91, DOI 10.1615/CritRevEukaryotGeneExpr.2015013358
   Aschner Judy L., 2005, Molecular Aspects of Medicine, V26, P353, DOI 10.1016/j.mam.2005.07.003
   Bae KC, 2013, DIABETES METAB J, V37, P196, DOI 10.4093/dmj.2013.37.3.196
   Bin Samad M, 2017, BMC COMPLEM ALTERN M, V17, DOI 10.1186/s12906-017-1903-0
   Bode A.M., 2011, HERBAL MED BIOMOLECU
   Chen GJ, 2018, MOL NUTR FOOD RES, V62, DOI 10.1002/mnfr.201700485
   Cheng M, 2018, FOOD FUNCT, V9, P1079, DOI [10.1039/c7fo01570d, 10.1039/C7FO01570D]
   Cho I, 2012, NATURE, V488, P621, DOI 10.1038/nature11400
   David LA, 2014, NATURE, V505, P559, DOI 10.1038/nature12820
   Edgar RC, 2013, NAT METHODS, V10, P996, DOI [10.1038/NMETH.2604, 10.1038/nmeth.2604]
   Faul F, 2007, BEHAV RES METHODS, V39, P175, DOI 10.3758/BF03193146
   Federico A, 2017, MINERVA GASTROENTERO, V63, P337, DOI 10.23736/S1121-421X.17.02376-5
   Hong X, 2015, J MED PHARM CHIN MIN, V21, P75
   Hou X, 2017, J MED PHARM CHIN MIN, P1
   Hur KY, 2015, DIABETES METAB J, V39, P198, DOI 10.4093/dmj.2015.39.3.198
   Jan S, 2014, MULTIVARIATE ANAL EC
   Jing YL, 2009, J GEN INTERN MED, V24, P557, DOI 10.1007/s11606-009-0929-5
   Kadnur Sanjay V., 2005, Indian Journal of Experimental Biology, V43, P1161
   Kang SJ, 2014, NUTRIENTS, V6, P3536, DOI 10.3390/nu6093536
   Khunti K, 2018, DIABETES OBES METAB, V20, P1337, DOI 10.1111/dom.13243
   Koren O, 2011, P NATL ACAD SCI USA, V108, P4592, DOI 10.1073/pnas.1011383107
   Li S, 2013, COMPENDIUM MAT MED
   Li S, 2013, CHIN J NAT MEDICINES, V11, P110, DOI [10.3724/SP.J.1009.2013.00110, 10.1016/S1875-5364(13)60037-0]
   Liu K, 2013, AM J CLIN NUTR, V98, P340, DOI 10.3945/ajcn.112.052746
   Liu ZY, 2015, MED J QILU, V30, P677
   Ministry of Health of the People's Republic of China, 1997, GBT541331997 MIN HLT
   Ministry of Health of the People's Republic of China, 2010, GBT500932010 MIN HLT
   Ministry of Health of the People's Republic of China, 2013, GBT83122013 MIN HLTH
   Ministry of Health of the People's Republic of China, 2010, GBT500952010 MIN HLT
   Ministry of Health of the People's Republic of China, 2003, GBT50092003 MIN HLTH
   Ministry of Health of the People's Republic of China, 2010, GBT500942010 MIN HLT
   Ministry of Health of the People's Republic of China, 2011, GBT280502011 MIN HLT
   Ministry of Health of the People's Republic of China, 2008, GBT5009882008 MIN HL
   Ministry of Health of the People's Republic of China, 2003, GBT50091592003 MIN H
   Ministry of Health of the People's Republic of China, 2008, GBT83122008 MIN HLTH
   Mozaffari-Khosravi H, 2014, COMPLEMENT THER MED, V22, P9, DOI 10.1016/j.ctim.2013.12.017
   Nicoll R, 2009, INT J CARDIOL, V131, P408, DOI 10.1016/j.ijcard.2007.07.107
   Ortsater H, 2012, NUTR METAB, V9, DOI 10.1186/1743-7075-9-11
   Pei EL, 2014, J DIABETES COMPLICAT, V28, P559, DOI 10.1016/j.jdiacomp.2014.04.002
   Qin JJ, 2012, NATURE, V490, P55, DOI 10.1038/nature11450
   Schloss PD, 2009, APPL ENVIRON MICROB, V75, P7537, DOI 10.1128/AEM.01541-09
   Sedighi M, 2017, MICROB PATHOGENESIS, V111, P362, DOI 10.1016/j.micpath.2017.08.038
   Segata N, 2011, GENOME BIOL, V12, DOI 10.1186/gb-2011-12-6-r60
   Seo DB, 2015, J MED FOOD, V18, P549, DOI 10.1089/jmf.2014.3265
   Siddiqui K, 2014, SCI WORLD J, DOI 10.1155/2014/461591
   Somineni HK, 2014, J ENDOCRINOL, V221, P235, DOI 10.1530/JOE-13-0532
   Son MJ, 2015, CYTOTECHNOLOGY, V67, P641, DOI 10.1007/s10616-014-9730-3
   Tang ZZ, 2016, INT J ENV RES PUB HE, V13, DOI 10.3390/ijerph13100976
   Tsuneki Hiroshi, 2004, BMC Pharmacology, V4, P18, DOI 10.1186/1471-2210-4-18
   Vanegas SM, 2017, AM J CLIN NUTR, V105, P635, DOI 10.3945/ajcn.116.146928
   Wein S, 2013, J MED FOOD, V16, P312, DOI 10.1089/jmf.2012.0205
   Xu S, 2002, METHODOLOGY PHARM EX
   Xu Y, 2013, JAMA-J AM MED ASSOC, V310, P948, DOI 10.1001/jama.2013.168118
   Yang WS, 2014, BRIT J NUTR, V111, P1329, DOI 10.1017/S0007114513003887
NR 55
TC 26
Z9 28
U1 6
U2 69
PU PERGAMON-ELSEVIER SCIENCE LTD
PI OXFORD
PA THE BOULEVARD, LANGFORD LANE, KIDLINGTON, OXFORD OX5 1GB, ENGLAND
SN 0271-5317
EI 1879-0739
J9 NUTR RES
JI Nutr. Res.
PD SEP
PY 2018
VL 57
BP 67
EP 77
DI 10.1016/j.nutres.2018.05.004
PG 11
WC Nutrition & Dietetics
WE Science Citation Index Expanded (SCI-EXPANDED)
SC Nutrition & Dietetics
GA GS3PH
UT WOS:000443531500007
PM 30122197
DA 2022-11-10
ER

PT J
AU Tada, H
   Nohara, A
   Inazu, A
   Mabuchi, H
   Kawashiri, M
AF Tada, Hayato
   Nohara, Atsushi
   Inazu, Akihiro
   Mabuchi, Hiroshi
   Kawashiri, Masa-aki
TI Remnant lipoproteins and atherosclerotic cardiovascular disease
SO CLINICA CHIMICA ACTA
LA English
DT Review
DE Remnant lipoproteins; Triglycerides; Cholesterol; Genetics
ID TRIGLYCERIDE-RICH LIPOPROTEINS; LOW-DENSITY-LIPOPROTEIN; RISK-FACTOR;
   CHOLESTEROL; METABOLISM; PLASMA; LIPASE; RARE; ASSOCIATION; MUTATIONS
AB Lipoproteins are one of the major risk factors for atherosclerotic cardiovascular disease (ASCVD), among which, low-density lipoprotein (LDL) particles have been definitively shown to be causally associated with the development of ASCVD. Additionally, the concept of remnant lipoproteins has emerged as lipoprotein metabolism has been fully investigated. The principal concept of this lipoprotein category is triglyceride-rich lipoproteins significantly increase at the postprandial state. Although there is no clear definition of remnant lipoproteins, they typically include chylomicron remnants, which are lipolyzed particles from chylomicron, as well as very low-density lipoprotein (VLDL) and intermediate-density lipoprotein (IDL) remnants that are lipolyzed particles from VLDL and IDL particles. However, the most important factor of these lipoproteins is such remnant lipoproteins seem to be causally associated with ASCVD, independent of LDL particles or LDL cholesterol. It has been challenging to assert a causal association of remnant lipoproteins and ASCVD; however, accumulated evidence from epidemiological studies, as well as recent Mendelian randomization studies from common and rare genetic variations strongly support this association. In this article, a basic explanation of lipoprotein metabolism is presented, including remnant lipoproteins and the important causal associations with ASCVD from a clinical point of view.
C1 [Tada, Hayato; Nohara, Atsushi; Mabuchi, Hiroshi; Kawashiri, Masa-aki] Kanazawa Univ, Grad Sch Med Sci, Div Cardiovasc & Internal Med, 13-1 Takara Machi, Kanazawa, Ishikawa 9208641, Japan.
   [Inazu, Akihiro] Kanazawa Univ, Grad Sch Med Sci, Dept Lab Sci Mol Biochem & Mol Biol, Kanazawa, Ishikawa, Japan.
RP Tada, H (corresponding author), Kanazawa Univ, Grad Sch Med Sci, Div Cardiovasc & Internal Med, 13-1 Takara Machi, Kanazawa, Ishikawa 9208641, Japan.
EM ht240z@sa3.so-net.ne.jp
RI inazu, akihiro/P-1234-2019; KAWASHIRI, Masaaki/ABA-7159-2020
OI inazu, akihiro/0000-0001-9857-5686; KAWASHIRI,
   Masaaki/0000-0002-5759-1353
CR Baigent C, 2010, LANCET, V376, P1670, DOI 10.1016/S0140-6736(10)61350-5
   Beigneux AP, 2017, NEW ENGL J MED, V376, P1647, DOI 10.1056/NEJMoa1611930
   Beigneux AP, 2015, CIRC RES, V116, P624, DOI 10.1161/CIRCRESAHA.116.305085
   Cannon CP, 2015, NEW ENGL J MED, V372, P2387, DOI 10.1056/NEJMoa1410489
   Chan DC, 2012, METABOLISM, V61, P3, DOI 10.1016/j.metabol.2011.07.014
   CHUNG BH, 1989, J CLIN INVEST, V83, P1363, DOI 10.1172/JCI114024
   Cohn JS, 1999, ARTERIOSCL THROM VAS, V19, P2474, DOI 10.1161/01.ATV.19.10.2474
   Crosby J, 2014, NEW ENGL J MED, V371, P22, DOI 10.1056/NEJMoa1307095
   Do R, 2015, NATURE, V518, P102, DOI 10.1038/nature13917
   Do R, 2013, NAT GENET, V45, P1345, DOI 10.1038/ng.2795
   Havel RJ, 2000, CURR OPIN LIPIDOL, V11, P615, DOI 10.1097/00041433-200012000-00008
   Joshi PH, 2016, J AM HEART ASSOC, V5, DOI 10.1161/JAHA.115.002765
   Khera AV, 2017, JAMA-J AM MED ASSOC, V317, P937, DOI 10.1001/jama.2017.0972
   Kugiyama K, 1999, CIRCULATION, V99, P2858, DOI 10.1161/01.CIR.99.22.2858
   Liu DJ, 2017, NAT GENET, V49, P1758, DOI 10.1038/ng.3977
   Madsen CM, 2018, EUR HEART J, V39, P610, DOI 10.1093/eurheartj/ehx659
   McNamara JR, 2001, ATHEROSCLEROSIS, V154, P229, DOI 10.1016/S0021-9150(00)00484-6
   NAKAJIMA K, 1993, CLIN CHIM ACTA, V223, P53, DOI 10.1016/0009-8981(93)90062-9
   Nakajima K, 2018, CLIN CHIM ACTA, V478, P200, DOI 10.1016/j.cca.2017.12.039
   Nakajima K, 2011, CLIN CHIM ACTA, V412, P1306, DOI 10.1016/j.cca.2011.04.018
   Nordestgaard BG, 2016, EUR HEART J, V37, P1944, DOI 10.1093/eurheartj/ehw152
   Proctor SD, 2003, ARTERIOSCL THROM VAS, V23, P1595, DOI 10.1161/01.ATV.0000084638.14534.0A
   Sabatine MS, 2017, NEW ENGL J MED, V376, P1713, DOI [10.1056/NEJMoa1615664, 10.4997/JRCPE.2017.212]
   Saeed A, 2018, J AM COLL CARDIOL, V72, P156, DOI 10.1016/j.jacc.2018.04.050
   Sato K, 2016, CLIN CHIM ACTA, V461, P114, DOI 10.1016/j.cca.2016.06.020
   Stone NJ, 2014, J AM COLL CARDIOL, V63, P2889, DOI 10.1016/j.jacc.2013.11.002
   Tada H, 2018, EUR J PREV CARDIOL, V25, P1852, DOI 10.1177/2047487318796989
   Tada H, 2018, J ATHEROSCLER THROMB, V25, P1188, DOI 10.5551/jat.44768
   Tada H, 2018, CLIN CHIM ACTA, V482, P120, DOI 10.1016/j.cca.2018.04.007
   Tada H, 2017, J HUM GENET, V62, P453, DOI 10.1038/jhg.2016.159
   Tada H, 2017, J ATHEROSCLER THROMB, V24, P338, DOI 10.5551/jat.36004
   Tada H, 2015, J CLIN LIPIDOL, V9, P519, DOI 10.1016/j.jacl.2015.05.004
   Tada H, 2012, EUR J CLIN INVEST, V42, P1094, DOI 10.1111/j.1365-2362.2012.02700.x
   Tada H, 2012, CIRC-CARDIOVASC GENE, V5, P35, DOI 10.1161/CIRCGENETICS.111.960948
   Teramoto R, 2018, ATHEROSCLEROSIS, V269, P272, DOI 10.1016/j.atherosclerosis.2017.11.006
   Tomono S, 1994, J Atheroscler Thromb, V1, P98
   Varbo A, 2016, ARTERIOSCL THROM VAS, V36, P2133, DOI 10.1161/ATVBAHA.116.308305
   Varbo A, 2013, J AM COLL CARDIOL, V61, P427, DOI 10.1016/j.jacc.2012.08.1026
   ZILVERSMIT DB, 1979, CIRCULATION, V60, P473, DOI 10.1161/01.CIR.60.3.473
NR 39
TC 12
Z9 14
U1 0
U2 17
PU ELSEVIER SCIENCE BV
PI AMSTERDAM
PA PO BOX 211, 1000 AE AMSTERDAM, NETHERLANDS
SN 0009-8981
EI 1873-3492
J9 CLIN CHIM ACTA
JI Clin. Chim. Acta
PD MAR
PY 2019
VL 490
BP 1
EP 5
DI 10.1016/j.cca.2018.12.014
PG 5
WC Medical Laboratory Technology
WE Science Citation Index Expanded (SCI-EXPANDED)
SC Medical Laboratory Technology
GA HK8EM
UT WOS:000458222200001
PM 30553862
DA 2022-11-10
ER

PT J
AU Inagaki, N
   Chou, HS
   Tsukiyama, S
   Washio, T
   Shiosakai, K
   Nakatsuka, Y
   Taguchi, T
AF Inagaki, Nobuya
   Chou, Hubert S.
   Tsukiyama, Shuji
   Washio, Takuo
   Shiosakai, Kazuhito
   Nakatsuka, Yasuhiko
   Taguchi, Takashi
TI Glucose-lowering effects and safety of DS-8500a, a G protein-coupled
   receptor 119 agonist, in Japanese patients with type 2 diabetes: results
   of a randomized, double-blind, placebo-controlled, parallel-group,
   multicenter, phase II study
SO BMJ OPEN DIABETES RESEARCH & CARE
LA English
DT Article
AB Objective DS-8500a is a novel G protein-coupled receptor 119 agonist being developed for the treatment of type 2 diabetes. The study objective was to assess the efficacy and safety of DS-8500a in Japanese patients with type 2 diabetes.
   Research design and methods In this double-blind, parallel-group, phase II study, 99 Japanese patients with type 2 diabetes were randomized to receive placebo, or DS-8500a 10 mg or 75 mg once daily for 28 days. The primary efficacy endpoint was change in the 24-hour weighted mean glucose (WMG) from baseline (day -1) to day 28. Other endpoints included changes in fasting plasma glucose, postprandial glucose, lipids, and safety.
   Results The 24-hour WMG decreased significantly after 28 days of treatment in the 10 mg and 75mg groups with placebo-subtracted least squares mean differences (95% CI) of -0.74 (-1.29 to -0.19) mmol/L and -1.05 (-1.59 to -0.50) mmol/L, respectively. Reductions in 24-hour WMG in both DS-8500a groups were observed on day 14 and were greater on day 28 than on day 14. The reductions in fasting plasma glucose and 2-hour postprandial glucose were significantly greater in the 75 mg DS-8500a group versus placebo. Total cholesterol, low-density lipoprotein cholesterol, and triglycerides decreased significantly; high-density lipoprotein cholesterol increased significantly in the 75 mg group versus placebo. Both doses of DS-8500a were well tolerated without significant treatment-related adverse events, hypoglycemia, or discontinuations due to adverse events.
   Conclusions DS-8500a significantly improved glycemic control and lipids and was well tolerated over 28 days of administration in Japanese patients with type 2 diabetes.
C1 [Inagaki, Nobuya] Kyoto Univ, Dept Diabet Endocrinol & Nutr, Grad Sch Med, Kyoto, Japan.
   [Chou, Hubert S.] Daiichi Sankyo Pharma Dev, Daiichi SankyoPharma Dev, Clincal Dev Dept, Edison, NJ USA.
   [Tsukiyama, Shuji] Daiichi Sankyo Dev, Dev Planning Dept, Gerrards Cross, Bucks, England.
   [Washio, Takuo] Daiichi Sankyo, Asia Dev Dept, Tokyo, Japan.
   [Shiosakai, Kazuhito] Daiichi Sankyo, Biostat & Data Management Dept, Tokyo, Japan.
   [Nakatsuka, Yasuhiko; Taguchi, Takashi] Daiichi Sankyo, Clin Dev Dept, Tokyo, Japan.
RP Taguchi, T (corresponding author), Daiichi Sankyo, Clin Dev Dept, Tokyo, Japan.
EM taguchi.takashi.ft@daiichisankyo.co.jp
OI Taguchi, Takashi/0000-0003-1019-2619
FU Daiichi Sankyo; Grants-in-Aid for Scientific Research [16H05326] Funding
   Source: KAKEN
FX Medical writing support was provided by Nicholas D Smith, PhD (Edanz
   Medical Writing) and was funded by Daiichi Sankyo.
CR [Anonymous], 2012, STUDY TYPE 2 DIABETI
   BROWN KK, 2012, DIABETES S1, V61, pA160
   Chepurny OG, 2013, MOL ENDOCRINOL, V27, P1267, DOI 10.1210/me.2013-1029
   Cho YM, 2015, J DIABETES INVEST, V6, P495, DOI 10.1111/jdi.12305
   Chu ZL, 2008, ENDOCRINOLOGY, V149, P2038, DOI 10.1210/en.2007-0966
   Chu ZL, 2007, ENDOCRINOLOGY, V148, P2601, DOI 10.1210/en.2006-1608
   Gao J, 2011, TRANSPL INT, V24, P1124, DOI 10.1111/j.1432-2277.2011.01332.x
   Goodman ML, 2011, DIABETOLOGIA, V54, pS85
   He YL, 2015, DIABETES S1A, V64, P122
   Ishizuka T, 2016, DIABETES S1, V65
   Jones RM, 2009, EXPERT OPIN THER PAT, V19, P1339, DOI 10.1517/13543770903153878
   Kato M, 2016, DIABETES S1, V65
   Katz LB, 2012, DIABETES OBES METAB, V14, P709, DOI 10.1111/j.1463-1326.2012.01587.x
   Katz LB, 2011, CLIN PHARMACOL THER, V90, P685, DOI 10.1038/clpt.2011.169
   Matsumoto K, 2016, DIABETES S1, V65
   McClure KF, 2011, J MED CHEM, V54, P1948, DOI 10.1021/jm200003p
   Nonaka K, 2009, HORM METAB RES, V41, P232, DOI 10.1055/s-0028-1100413
   Nunez DJ, 2014, PLOS ONE, V9, DOI 10.1371/journal.pone.0092494
   Roberts B, 2009, DIABETES S1, V58
   */* S  99, 2016, DIABETES CARE S1, V39, pS9, DOI DOI 10.2337/DC16-S016
   Tajima N, 2015, DIABETOL INT, V6, P151, DOI 10.1007/s13340-015-0206-2
   Watada H, 2017, DIABETES S1A, V66
   Yabe D, 2015, CURR DIABETES REP, V15, DOI 10.1007/s11892-015-0602-9
   Yabe D, 2012, J DIABETES INVEST, V3, P70, DOI 10.1111/j.2040-1124.2011.00141.x
   Yoshitomi T, 2016, DIABETES S1, V65
NR 25
TC 11
Z9 11
U1 0
U2 0
PU BMJ PUBLISHING GROUP
PI LONDON
PA BRITISH MED ASSOC HOUSE, TAVISTOCK SQUARE, LONDON WC1H 9JR, ENGLAND
EI 2052-4897
J9 BMJ OPEN DIAB RES CA
JI BMJ Open Diab. Res. Care
PD NOV
PY 2017
VL 5
IS 1
AR e000424
DI 10.1136/bmjdrc-2017-000424
PG 9
WC Endocrinology & Metabolism
WE Science Citation Index Expanded (SCI-EXPANDED)
SC Endocrinology & Metabolism
GA VI6NH
UT WOS:000506178200050
PM 29071087
OA gold, Green Published
DA 2022-11-10
ER

PT J
AU Davis, DW
   Navalta, JW
   McGinnis, GR
   Serafica, R
   Izuora, K
   Basu, A
AF Davis, Dustin W.
   Navalta, James W.
   McGinnis, Graham R.
   Serafica, Reimund
   Izuora, Kenneth
   Basu, Arpita
TI Effects of Acute Dietary Polyphenols and Post-Meal Physical Activity on
   Postprandial Metabolism in Adults with Features of the Metabolic
   Syndrome
SO NUTRIENTS
LA English
DT Review
DE overweight; obesity; dysglycemia; dyslipidemia; oxidative damage;
   inflammation; exercise; oils; fruits; teas; legumes
ID TRIGLYCERIDE-RICH LIPOPROTEINS; HIGH-FAT MEAL; CARDIOVASCULAR-DISEASE;
   SKELETAL-MUSCLE; GLUCOSE-TRANSPORT; INSULIN-RESISTANCE; BLOOD-GLUCOSE;
   ANTIOXIDANT CAPACITY; OXIDATIVE STRESS; GLYCEMIC CONTROL
AB Approximately 22% of U.S. adults and 25% of adults globally have metabolic syndrome (MetS). Key features, such as dysglycemia and dyslipidemia, predict type 2 diabetes, cardiovascular disease, premature disability, and death. Acute supplementation of dietary polyphenols and post-meal physical activity hold promise in improving postprandial dysmetabolism. To our knowledge, no published review has described the effects of either intervention on postprandial glucose, insulin, lipids, and markers of oxidative damage and inflammation in adults with features of MetS. Thus, we conducted this review of controlled clinical trials that provided dietary polyphenols from oils, fruits, teas, and legumes during a dietary challenge, or implemented walking, cycling, and stair climbing and descending after a dietary challenge. Clinical trials were identified using ClinicalTrials.gov, PubMed, and Google Scholar and were published between 2000 and 2019. Dietary polyphenols from extra virgin olive oil, grapes, blackcurrants, strawberries, black tea, and black beans improved postprandial glucose, insulin, and markers of oxidative damage and inflammation, but results were not consistent among clinical trials. Freeze-dried strawberry powder distinctly improved postprandial insulin and markers of oxidative damage and inflammation. Post-meal physical activity attenuated postprandial glucose, but effects on postprandial lipids and markers of oxidative damage and inflammation were inconclusive. Consuming dietary polyphenols with a meal and completing physical activity after a meal may mitigate postprandial dysmetabolism in adults with features of MetS.
C1 [Davis, Dustin W.; Navalta, James W.; McGinnis, Graham R.; Basu, Arpita] Univ Nevada, Dept Kinesiol & Nutr Sci, Sch Integrated Hlth Sci, Las Vegas, NV 89154 USA.
   [Serafica, Reimund] Univ Nevada, Sch Nursing, Las Vegas, NV 89154 USA.
   [Izuora, Kenneth] Univ Nevada, Sch Med, Dept Internal Med, Las Vegas, NV 89154 USA.
RP Basu, A (corresponding author), Univ Nevada, Dept Kinesiol & Nutr Sci, Sch Integrated Hlth Sci, Las Vegas, NV 89154 USA.
EM dustin.davis@unlv.edu; james.navalta@unlv.edu; graham.mcginnis@unlv.edu;
   reimund.serafica@unlv.edu; kenneth.izuora@unlv.edu; arpita.basu@unlv.edu
RI Serafica, Reimund/Q-5439-2019
OI Serafica, Reimund/0000-0001-6875-5168; Navalta,
   James/0000-0002-4445-7614; Izuora, Kenneth/0000-0001-7171-3073;
   McGinnis, Graham/0000-0001-6185-6505; Davis, Dustin/0000-0001-5894-3851
CR AHLBORG G, 1987, CLIN PHYSIOL, V7, P181, DOI 10.1111/j.1475-097X.1987.tb00160.x
   de la Lastral CA, 2007, BIOCHEM SOC T, V35, P1156, DOI 10.1042/BST0351156
   American College of Sports Medicine, 2017, PHYS THER REHABIL J
   Annuzzi G, 2014, AM J CLIN NUTR, V99, P463, DOI 10.3945/ajcn.113.073445
   Balkau B, 1998, DIABETES CARE, V21, P360, DOI 10.2337/diacare.21.3.360
   Ballard KD, 2019, EUR J APPL PHYSIOL, V119, P1855, DOI 10.1007/s00421-019-04174-x
   Bardagjy AS, 2018, ARCH BIOCHEM BIOPHYS, V646, P145, DOI 10.1016/j.abb.2018.04.003
   Bartholomae E, 2018, J SPORT SCI MED, V17, P680
   Blaak EE, 2012, OBES REV, V13, P923, DOI 10.1111/j.1467-789X.2012.01011.x
   Blankenberg S, 2001, CIRCULATION, V104, P1336, DOI 10.1161/hc3701.095949
   Bogani P, 2007, ATHEROSCLEROSIS, V190, P181, DOI 10.1016/j.atherosclerosis.2006.01.011
   Borch-Johnsen K, 2001, ARCH INTERN MED, V161, P397, DOI 10.1001/archinte.161.3.397
   Borror A, 2018, SPORTS MED, V48, P1479, DOI 10.1007/s40279-018-0864-x
   Bozzetto L, 2015, DIABETOLOGIA, V58, P1551, DOI 10.1007/s00125-015-3592-x
   Brown M, 2019, LIPIDS HEALTH DIS, V18, DOI 10.1186/s12944-019-1071-y
   Bryans JA, 2007, J AM COLL NUTR, V26, P471, DOI 10.1080/07315724.2007.10719638
   Burton-Freeman B, 2010, J AM COLL NUTR, V29, P46, DOI 10.1080/07315724.2010.10719816
   Butacnum A, 2017, ASIA PAC J CLIN NUTR, V26, P59, DOI 10.6133/apjcn.112015.08
   Caparevic Z, 2009, VOJNOSANIT PREGL, V66, P313, DOI 10.2298/VSP0904313C
   Carnevale R, 2019, EUR J NUTR, V58, P843, DOI 10.1007/s00394-018-1718-x
   Chan DC, 2013, CURR ATHEROSCLER REP, V15, DOI 10.1007/s11883-013-0309-9
   Chapman MJ, 2011, EUR HEART J, V32, P1345, DOI 10.1093/eurheartj/ehr112
   Chiasson JL, 2003, JAMA-J AM MED ASSOC, V290, P486, DOI 10.1001/jama.290.4.486
   Cordain L, 2005, AM J CLIN NUTR, V81, P341, DOI 10.1093/ajcn.81.2.341
   Corder R, 2001, NATURE, V414, P863, DOI 10.1038/414863a
   Coutinho M, 1999, DIABETES CARE, V22, P233, DOI 10.2337/diacare.22.2.233
   De Nardi AT, 2018, DIABETES RES CLIN PR, V137, P149, DOI 10.1016/j.diabres.2017.12.017
   Derave W, 2007, OBESITY, V15, P704, DOI 10.1038/oby.2007.548
   Diekmann C, 2019, J NUTR, V149, P1930, DOI 10.1093/jn/nxz148
   Dimina L, 2019, NUTRIENTS, V11, DOI 10.3390/nu11091963
   DiPietro L, 2013, DIABETES CARE, V36, P3262, DOI 10.2337/dc13-0084
   Domitrovic R, 2011, CURR MED CHEM, V18, P4454, DOI 10.2174/092986711797287601
   DOUEN AG, 1990, J BIOL CHEM, V265, P13427
   Edirisinghe I, 2016, J BERRY RES, V6, P237, DOI 10.3233/JBR-160137
   Edirisinghe I, 2012, FUNCT FOODS HEALTH D, V2, P508, DOI 10.31989/ffhd.v2i12.68
   Edirisinghe I, 2011, BRIT J NUTR, V106, P913, DOI 10.1017/S0007114511001176
   Egan B, 2013, CELL METAB, V17, P162, DOI 10.1016/j.cmet.2012.12.012
   Emerson SR, 2016, J INT SOC SPORT NUTR, V13, DOI 10.1186/s12970-016-0137-8
   Gay JL, 2018, DIABETES RES CLIN PR, V141, P168, DOI 10.1016/j.diabres.2018.04.045
   Glatz JFC, 2002, CURR OPIN CLIN NUTR, V5, P365, DOI 10.1097/00075197-200207000-00003
   GOODYEAR LJ, 1991, AM J PHYSIOL, V261, pE795, DOI 10.1152/ajpendo.1991.261.6.E795
   Gorelik S, 2013, J FUNCT FOODS, V5, P163, DOI 10.1016/j.jff.2012.09.008
   Grundy SM, 2005, CIRCULATION, V112, P2735, DOI 10.1161/CIRCULATIONAHA.105.169404
   Hanefeld M, 2004, STROKE, V35, P1073, DOI 10.1161/01.STR.0000125864.01546.f2
   Harte AL, 2012, DIABETES CARE, V35, P375, DOI 10.2337/dc11-1593
   Hayashi T, 1997, AM J PHYSIOL-ENDOC M, V273, pE1039, DOI 10.1152/ajpendo.1997.273.6.E1039
   HIRSHMAN MF, 1988, FEBS LETT, V238, P235, DOI 10.1016/0014-5793(88)80486-1
   Horowitz JF, 2003, TRENDS ENDOCRIN MET, V14, P386, DOI 10.1016/S1043-2760(03)00143-7
   Huang PL, 2009, DIS MODEL MECH, V2, P231, DOI 10.1242/dmm.001180
   Huebbe P, 2012, BRIT J NUTR, V108, P234, DOI 10.1017/S0007114511005642
   Jennings A, 2014, J NUTR, V144, P202, DOI 10.3945/jn.113.184358
   Jessen N, 2005, J APPL PHYSIOL, V99, P330, DOI 10.1152/japplphysiol.00175.2005
   Josic J, 2010, NUTR J, V9, DOI 10.1186/1475-2891-9-63
   Kennedy JW, 1999, DIABETES, V48, P1192, DOI 10.2337/diabetes.48.5.1192
   KING PA, 1992, J CLIN INVEST, V90, P1568, DOI 10.1172/JCI116025
   Kishimoto Y, 2013, EUR J CLIN NUTR, V67, P532, DOI 10.1038/ejcn.2013.29
   KLIP A, 1990, BIOCHEM BIOPH RES CO, V172, P728, DOI 10.1016/0006-291X(90)90735-6
   Knowler WC, 2002, NEW ENGL J MED, V346, P393, DOI 10.1056/NEJMoa012512
   Kohan AB, 2015, CURR OPIN ENDOCRINOL, V22, P119, DOI 10.1097/MED.0000000000000136
   Lagouge M, 2006, CELL, V127, P1109, DOI 10.1016/j.cell.2006.11.013
   Lakka HM, 2002, JAMA-J AM MED ASSOC, V288, P2709, DOI 10.1001/jama.288.21.2709
   Li D, 2015, J NUTR, V145, P742, DOI 10.3945/jn.114.205674
   Lunde MSH, 2012, J IMMIGR MINOR HEALT, V14, P816, DOI 10.1007/s10903-012-9574-x
   MacLeod SF, 2013, DIABETES-METAB RES, V29, P593, DOI 10.1002/dmrr.2461
   Mestek ML, 2008, MED SCI SPORT EXER, V40, P2105, DOI 10.1249/MSS.0b013e3181822ebd
   Miller M, 2011, CIRCULATION, V123, P2292, DOI 10.1161/CIR.0b013e3182160726
   MINUK HL, 1981, AM J PHYSIOL, V240, pE458, DOI 10.1152/ajpendo.1981.240.5.E458
   Moore JX, 2017, PREV CHRONIC DIS, V14, DOI 10.5888/pcd14.160287
   NAPOLI R, 1995, J CLIN INVEST, V96, P427, DOI 10.1172/JCI118053
   Nordestgaard BG, 2014, LANCET, V384, P626, DOI 10.1016/S0140-6736(14)61177-6
   Nyambe-Silavwe H, 2016, BRIT J NUTR, V116, P443, DOI 10.1017/S0007114516002221
   O'Keefe JH, 2007, AM J CARDIOL, V100, P899, DOI 10.1016/j.amjcard.2007.03.107
   Ohmori R, 2005, LIPIDS, V40, P849, DOI 10.1007/s11745-005-1447-4
   Pang J, 2012, CURR OPIN LIPIDOL, V23, P303, DOI 10.1097/MOL.0b013e328354c790
   Pappas C, 2016, HORM-INT J ENDOCRINO, V15, P321, DOI 10.14310/horm.2002.1697
   Park E, 2016, MOL NUTR FOOD RES, V60, P1099, DOI 10.1002/mnfr.201500845
   Parrinello CM, 2015, AM HEART J, V170, P380, DOI 10.1016/j.ahj.2015.04.017
   Pastromas S, 2008, INT J CARDIOL, V126, P3, DOI 10.1016/j.ijcard.2007.04.172
   Paul DJ, 2019, PLOS ONE, V14, DOI 10.1371/journal.pone.0218043
   Petersen AMW, 2005, J APPL PHYSIOL, V98, P1154, DOI 10.1152/japplphysiol.00164.2004
   Pratley RE, 2001, DIABETOLOGIA, V44, P929, DOI 10.1007/s001250100580
   Pratley Richard E, 2002, Curr Diab Rep, V2, P242, DOI 10.1007/s11892-002-0090-6
   Price KD, 2001, ATHEROSCLEROSIS, V158, P1, DOI 10.1016/S0021-9150(01)00569-X
   Pruneta-Deloche V, 2004, J LIPID RES, V45, P859, DOI 10.1194/jlr.M300435-JLR200
   Rajkovic N, 2012, DIABETES METAB S5, V38, pS98, DOI DOI 10.1016/S1262-3636(12)71570-7
   Reverri EJ, 2017, APPETITE, V118, P75, DOI 10.1016/j.appet.2017.07.013
   Reverri EJ, 2015, NUTRIENTS, V7, P6139, DOI 10.3390/nu7085273
   Sasso FC, 2004, JAMA-J AM MED ASSOC, V291, P1857, DOI 10.1001/jama.291.15.1857
   Shimizu M, 2000, BIOFACTORS, V13, P61, DOI 10.1002/biof.5520130111
   Sottero B, 2015, MED RES REV, V35, P968, DOI 10.1002/med.21349
   Spadafranca A, 2013, BRIT J NUTR, V109, P1789, DOI 10.1017/S0007114512003741
   Sylow L, 2017, NAT REV ENDOCRINOL, V13, P133, DOI 10.1038/nrendo.2016.162
   Takahashi M, 2014, BRIT J NUTR, V112, P1542, DOI 10.1017/S0007114514002530
   Takaishi T, 2017, BMJ OPEN DIAB RES CA, V5, DOI 10.1136/bmjdrc-2017-000428
   Takaishi T, 2012, APPL PHYSIOL NUTR ME, V37, P193, DOI [10.1139/h11-140, 10.1139/H11-140]
   Temelkova-Kurktschiev TS, 2000, DIABETES CARE, V23, P1830, DOI 10.2337/diacare.23.12.1830
   Thompson SV, 2012, NUTR J, V11, DOI 10.1186/1475-2891-11-23
   Tsuda T, 2018, FOOD FUNCT, V9, P705, DOI [10.1039/c7fo01242j, 10.1039/C7FO01242J]
   Verges B, 2015, DIABETOLOGIA, V58, P886, DOI 10.1007/s00125-015-3525-8
   Vors C, 2018, J NUTR, V148, P379, DOI 10.1093/jn/nxx072
   Williamson G, 2013, MOL NUTR FOOD RES, V57, P48, DOI 10.1002/mnfr.201200511
   WITZTUM JL, 1994, LANCET, V344, P793, DOI 10.1016/S0140-6736(94)92346-9
   Wojdylo A, 2009, J AGR FOOD CHEM, V57, P1337, DOI 10.1021/jf802507j
   Wu XL, 2006, J AGR FOOD CHEM, V54, P4069, DOI 10.1021/jf060300l
   Zhong LT, 2006, AM J CLIN NUTR, V84, P551, DOI 10.1093/ajcn/84.3.551
NR 105
TC 3
Z9 3
U1 1
U2 14
PU MDPI
PI BASEL
PA ST ALBAN-ANLAGE 66, CH-4052 BASEL, SWITZERLAND
EI 2072-6643
J9 NUTRIENTS
JI Nutrients
PD APR
PY 2020
VL 12
IS 4
AR 1120
DI 10.3390/nu12041120
PG 24
WC Nutrition & Dietetics
WE Science Citation Index Expanded (SCI-EXPANDED)
SC Nutrition & Dietetics
GA LL8VE
UT WOS:000531831300240
PM 32316418
OA Green Published, gold, Green Submitted
DA 2022-11-10
ER

PT J
AU Magida, JA
   Tan, YX
   Wall, CE
   Harrison, BC
   Marr, TG
   Peter, AK
   Riquelme, CA
   Leinwand, LA
AF Magida, Jason A.
   Tan, Yuxiao
   Wall, Christopher E.
   Harrison, Brooke C.
   Marr, Thomas G.
   Peter, Angela K.
   Riquelme, Cecilia A.
   Leinwand, Leslie A.
TI Burmese pythons exhibit a transient adaptation to nutrient overload that
   prevents liver damage
SO JOURNAL OF GENERAL PHYSIOLOGY
LA English
DT Article
ID HEPATIC STEATOSIS; INSULIN-RESISTANCE; TRANSCRIPTOME ANALYSIS; HIGH-FAT;
   TRIGLYCERIDE; GLUCOSE; PROTEIN; HEART; GLUCONEOGENESIS; LIPOPROTEINS
AB As an opportunistic predator, the Burmese python (Python molurus bivittatus) consumes large and infrequent meals, fasting for up to a year. Upon consuming a large meal, the Burmese python exhibits extreme metabolic responses. To define the pathways that regulate these postprandial metabolic responses, we performed a comprehensive profile of plasma metabolites throughout the digestive process. Following ingestion of a meal equivalent to 25% of its body mass, plasma lipoproteins and metabolites, such as chylomicra and bile acids, reach levels observed only in mammalian models of extreme dyslipidemia. Here, we provide evidence for an adaptive response to postprandial nutrient overload by the python liver, a critical site of metabolic homeostasis. The python liver undergoes a substantial increase in mass through proliferative processes, exhibits hepatic steatosis, hyperlipidemia-induced insulin resistance indicated by PEPCK activation and pAKT deactivation, and de novo fatty acid synthesis via FASN activation. This postprandial state is completely reversible. We posit that Burmese pythons evade the permanent hepatic damage associated with these metabolic states in mammals using evolved protective measures to inactivate these pathways. These include a transient activation of hepatic nuclear receptors induced by fatty acids and bile acids, including PPAR and FXR, respectively. The stress-induced p38 MAPK pathway is also transiently activated during the early stages of digestion. Taken together, these data identify a reversible metabolic response to hyperlipidemia by the python liver, only achieved in mammals by pharmacologic intervention. The factors involved in these processes may be relevant to or leveraged for remediating human hepatic pathology.
C1 [Magida, Jason A.; Tan, Yuxiao; Wall, Christopher E.; Harrison, Brooke C.; Peter, Angela K.; Riquelme, Cecilia A.; Leinwand, Leslie A.] Univ Colorado, Dept Mol Cellular & Dev Biol, Boulder, CO 80309 USA.
   [Magida, Jason A.; Tan, Yuxiao; Wall, Christopher E.; Harrison, Brooke C.; Peter, Angela K.; Riquelme, Cecilia A.; Leinwand, Leslie A.] Univ Colorado, BioFrontiers Inst, Boulder, CO 80309 USA.
   [Magida, Jason A.; Wall, Christopher E.] Salk Inst Biol Studies, Gene Express Lab, 10010 N Torrey Pines Rd, La Jolla, CA 92037 USA.
   [Marr, Thomas G.] Hiberna Corp, Boulder, CO USA.
   [Riquelme, Cecilia A.] Catholic Univ Chile, Dept Cell & Mol Biol, Santiago, Chile.
RP Leinwand, LA (corresponding author), Univ Colorado, Dept Mol Cellular & Dev Biol, Boulder, CO 80309 USA.; Leinwand, LA (corresponding author), Univ Colorado, BioFrontiers Inst, Boulder, CO 80309 USA.
EM Leslie.Leinwand@colorado.edu
OI Tan, Yuxiao/0000-0001-8753-116X; LEINWAND, LESLIE/0000-0003-1470-4810
FU National Institutes of Health [R01 GM029090]; Leducq Foundation
   [21CVD02]
FX This work was supported by National Institutes of Health grant R01
   GM029090 and by Leducq Foundation grant 21CVD02 (to L.A. Leinwand).
CR Andersen JB, 2005, NATURE, V434, P37, DOI 10.1038/434037a
   Andrew AL, 2017, BMC GENOMICS, V18, DOI 10.1186/s12864-017-3743-1
   Brown MS, 2008, CELL METAB, V7, P95, DOI 10.1016/j.cmet.2007.12.009
   Chiang JYL, 2020, AM J PHYSIOL-GASTR L, V318, pG554, DOI 10.1152/ajpgi.00223.2019
   COHN JS, 1989, METABOLISM, V38, P484, DOI 10.1016/0026-0495(89)90203-5
   Contreras AV, 2013, ADV NUTR, V4, P439, DOI 10.3945/an.113.003798
   Cortright RN, 1997, PHYSIOL BEHAV, V62, P105, DOI 10.1016/S0031-9384(97)00148-0
   Deane AM, 2010, CRIT CARE, V14, DOI 10.1186/cc9281
   Duan JJ, 2017, GIGASCIENCE, V6, P1, DOI 10.1093/gigascience/gix057
   DUPONT J, 1990, J AM COLL NUTR, V9, P438, DOI 10.1080/07315724.1990.10720403
   Enok Sanne, 2016, P81
   Enok S, 2016, J EXP BIOL, V219, P3009, DOI 10.1242/jeb.142729
   Enok S, 2013, COMP BIOCHEM PHYS A, V165, P46, DOI 10.1016/j.cbpa.2013.01.022
   Flach RJR, 2011, J BIOL CHEM, V286, P22195, DOI 10.1074/jbc.M110.210237
   Furman BL, 2012, TOXICON, V59, P464, DOI 10.1016/j.toxicon.2010.12.016
   Georgiadi A, 2012, ADV NUTR, V3, P127, DOI 10.3945/an.111.001602
   Hwang S, 2020, HEPATOLOGY, V72, P873, DOI 10.1002/hep.31390
   Kersten S, 2000, NATURE, V405, P421, DOI 10.1038/35013000
   Khan RS, 2010, CURR OPIN CLIN NUTR, V13, P145, DOI 10.1097/MCO.0b013e3283357272
   Kim S, 2004, GENE, V340, P99, DOI 10.1016/j.gene.2004.06.015
   Lambert JE, 2012, BBA-MOL CELL BIOL L, V1821, P721, DOI 10.1016/j.bbalip.2012.01.006
   Langsted A, 2008, CIRCULATION, V118, P2047, DOI 10.1161/CIRCULATIONAHA.108.804146
   Lawan A, 2017, TRENDS ENDOCRIN MET, V28, P868, DOI 10.1016/j.tem.2017.10.007
   Lee J, 2011, NAT MED, V17, P1251, DOI 10.1038/nm.2449
   Li SJ, 2010, P NATL ACAD SCI USA, V107, P3441, DOI 10.1073/pnas.0914798107
   Lignot JH, 2005, COMP BIOCHEM PHYS A, V141, P280, DOI 10.1016/j.cbpb.2005.05.005
   Lonardo A, 2005, ALIMENT PHARM THER, V22, P64, DOI 10.1111/j.1365-2036.2005.02600.x
   Magida JA, 2014, EMBO MOL MED, V6, P482, DOI 10.1002/emmm.201302852
   Menni C, 2013, DIABETES, V62, P4270, DOI 10.2337/db13-0570
   PASSONNEAU JV, 1974, ANAL BIOCHEM, V60, P405, DOI 10.1016/0003-2697(74)90248-6
   Petersen KF, 2005, DIABETES, V54, P603, DOI 10.2337/diabetes.54.3.603
   Prati D, 2002, ANN INTERN MED, V137, P1, DOI 10.7326/0003-4819-137-1-200207020-00006
   Rius-Perez S, 2019, SCI REP-UK, V9, DOI 10.1038/s41598-019-39428-3
   Secor SM, 1997, AM J PHYSIOL-REG I, V272, pR902, DOI 10.1152/ajpregu.1997.272.3.R902
   SECOR SM, 1995, J EXP BIOL, V198, P1313
   Secor SM, 1998, NATURE, V395, P659, DOI 10.1038/27131
   Secor SM, 2008, J EXP BIOL, V211, P3767, DOI 10.1242/jeb.023754
   Smith GI, 2020, J CLIN INVEST, V130, P1453, DOI 10.1172/JCI134165
   Teupser D, 2004, P NATL ACAD SCI USA, V101, P17795, DOI 10.1073/pnas.0408096101
   Vatner DF, 2015, P NATL ACAD SCI USA, V112, P1143, DOI 10.1073/pnas.1423952112
   Vergara D, 2019, OXID MED CELL LONGEV, V2019, DOI 10.1155/2019/7864316
   Wada T, 2010, ENDOCRINOLOGY, V151, P2040, DOI 10.1210/en.2009-0869
   Wall CE, 2011, PHYSIOL GENOMICS, V43, P69, DOI 10.1152/physiolgenomics.00162.2010
   Weltman MD, 1996, GASTROENTEROLOGY, V111, P1645, DOI 10.1016/S0016-5085(96)70028-8
   Xia JG, 2015, NUCLEIC ACIDS RES, V43, pW251, DOI 10.1093/nar/gkv380
   Yoon JC, 2001, NATURE, V413, P131, DOI 10.1038/35093050
NR 46
TC 0
Z9 0
U1 2
U2 4
PU ROCKEFELLER UNIV PRESS
PI NEW YORK
PA 950 THIRD AVE, 2ND FLR, NEW YORK, NY 10022 USA
SN 0022-1295
EI 1540-7748
J9 J GEN PHYSIOL
JI J. Gen. Physiol.
PD MAR 18
PY 2022
VL 154
IS 4
AR e202113008
DI 10.1085/jgp.202113008
PG 17
WC Physiology
WE Science Citation Index Expanded (SCI-EXPANDED)
SC Physiology
GA 5I3YL
UT WOS:000868296200001
PM 35323838
OA Green Published, gold
DA 2022-11-10
ER

PT J
AU Yu, EA
   Yu, TW
   Jones, DP
   Martorell, R
   Ramirez-Zea, M
   Stein, AD
AF Yu, Elaine A.
   Yu, Tianwei
   Jones, Dean P.
   Martorell, Reynaldo
   Ramirez-Zea, Manuel
   Stein, Aryeh D.
TI Macronutrient, Energy, and Bile Acid Metabolism Pathways Altered
   Following a Physiological Meal Challenge, Relative to Fasting, among
   Guatemalan Adults
SO JOURNAL OF NUTRITION
LA English
DT Article
DE metabolomics; meal challenge; fasting; postprandial; metabolic pathways
ID HIGH-RESOLUTION METABOLOMICS; MASS-SPECTROMETRY; NONFASTING
   TRIGLYCERIDES; PLASMA-CONCENTRATIONS; REVEALS DIFFERENCES; LIPID
   PROFILE; ORAL GLUCOSE; FATTY-ACIDS; NUTRITION; RESPONSES
AB Background: The healthy human metabolome, including its physiological responses after meal consumption, remains incompletely understood. One major research gap is the limited literature assessing how human metabolomic profiles differ between fasting and postprandial states after physiological challenges.
   Objectives: Our study objective was to evaluate alterations in high-resolution metabolomic profiles following a standardized meal challenge, relative to fasting, in Guatemalan adults.
   Methods: We studied 123 Guatemalan adults without obesity, hypertension, diabetes, metabolic syndrome, or comorbidities. Every participant received a standardized meal challenge (520 kcal, 67.4 g carbohydrates, 24.3 g fat, 8.0 g protein) and provided blood samples while fasting and at 2 h postprandial. Plasma samples were assayed by high-resolution metabolomics with dual-column LC [C18 (negative electrospray ionization), hydrophilic interaction LC (HILIC, positive electrospray ionization)] coupled to ultra-high-resolution MS. Associations between metabolomic features and the meal challenge timepoint were assessed in feature-by-feature multivariable linear mixed regression models. Two algorithms (mummichog, gene set enrichment analysis) were used for pathway analysis, and P values were combined by the Fisher method.
   Results: Among participants (62.6% male, median age 43.0 y), 1130 features (C18: 777; HILIC: 353) differed between fasting and postprandial states (all false discovery rate-adjusted q < 0.05). Based on differing C18 features, top pathways included: tricarboxylic acid cycle (TCA), primary bile acid biosynthesis, and linoleic acid metabolism (all P-combined < 0.05). Mass spectral features included: taurine and cholic acid in primary bile acid biosynthesis; and fumaric acid, malic acid, and citric acid in the TCA. HILIC features that differed in the meal challenge reflected linoleic acid metabolism (P-combined < 0.05).
   Conclusions: Energy, macronutrient, and bile acid metabolism pathways were responsive to a standardized meal challenge in adults without cardiometabolic diseases. Our findings reflect metabolic flexibility in disease-free individuals.
C1 [Yu, Elaine A.; Martorell, Reynaldo; Stein, Aryeh D.] Emory Univ, Hubert Dept Global Hlth, Rollins Sch Publ Hlth, Atlanta, GA 30322 USA.
   [Yu, Tianwei] Emory Univ, Dept Biostat & Bioinformat, Rollins Sch Publ Hlth, Atlanta, GA 30322 USA.
   [Jones, Dean P.] Emory Univ, Sch Med, Div Pulm Allergy & Crit Care Med, Clin Biomarkers Lab, Atlanta, GA 30322 USA.
   [Ramirez-Zea, Manuel] Inst Nutr Cent Amer, Guatemala City, Guatemala.
   [Ramirez-Zea, Manuel] Inst Nutr Cent Amer & Panama, Panama Res Ctr Prevent Chron Dis, Guatemala City, Guatemala.
RP Stein, AD (corresponding author), Emory Univ, Hubert Dept Global Hlth, Rollins Sch Publ Hlth, Atlanta, GA 30322 USA.
EM aryeh.stein@emory.edu
OI Yu, Elaine A./0000-0003-2433-9562; Yu, Tianwei/0000-0003-2502-1628;
   Jones, Dean/0000-0002-2090-0677
FU NHLBI NIH HHS [T32 HL007745] Funding Source: Medline; NICHD NIH HHS [R01
   HD075784] Funding Source: Medline; NIEHS NIH HHS [P30 ES019776, U2C
   ES030163, R01 ES023485] Funding Source: Medline; NIH HHS [S10 OD018006]
   Funding Source: Medline
CR Accardi CJ, 2016, J OCCUP ENVIRON MED, V58, pS80, DOI 10.1097/JOM.0000000000000770
   Ahlqvist E, 2018, LANCET DIABETES ENDO, V6, P361, DOI 10.1016/S2213-8587(18)30051-2
   Bansal S, 2007, JAMA-J AM MED ASSOC, V298, P309, DOI 10.1001/jama.298.3.309
   Berthiaume N, 2002, METABOLISM, V51, P595, DOI 10.1053/meta.2002.31989
   Bondia-Pons I, 2011, NUTR J, V10, DOI 10.1186/1475-2891-10-116
   Boyd RK., 2008, TRACE QUANTITATIVE A
   BRESSANI R, 1990, CEREAL CHEM, V67, P515
   Bronden A, 2020, J CLIN ENDOCR METAB, V105
   Cefalu WT, 2019, DIABETES CARE, V42, pS13, DOI 10.2337/dc19-S002
   Chalvon-Demersay T, 2017, J NUTR, V147, P1676, DOI 10.3945/jn.117.250803
   Chong J, 2018, NUCLEIC ACIDS RES, V46, pW486, DOI 10.1093/nar/gky310
   Cirulli ET, 2019, CELL METAB, V29, P488, DOI 10.1016/j.cmet.2018.09.022
   Fernandes J, 2019, TOXICOL SCI, V169, P84, DOI 10.1093/toxsci/kfz028
   Fernandes J, 2018, FOOD CHEM TOXICOL, V116, P272, DOI 10.1016/j.fct.2018.04.042
   Ferslew BC, 2015, DIGEST DIS SCI, V60, P3318, DOI 10.1007/s10620-015-3776-8
   Ford ND, 2018, LANCET GLOB HEALTH, V6, pE875, DOI 10.1016/s2214-109x(18)30231-6
   Forsberg EM, 2018, NAT PROTOC, V13, P633, DOI 10.1038/nprot.2017.151
   Germain N, 2014, NUTR DIABETES, V4, DOI 10.1038/nutd.2014.17
   Go Young-Mi, 2014, Methods Mol Biol, V1198, P43, DOI 10.1007/978-1-4939-1258-2_4
   Go YM, 2015, TOXICOL SCI, V148, P531, DOI 10.1093/toxsci/kfv198
   Goodpaster BH, 2017, CELL METAB, V25, P1027, DOI 10.1016/j.cmet.2017.04.015
   Grundy SM, 2002, CIRCULATION, V106, P3143, DOI 10.1161/circ.106.25.3143
   Grundy SM, 2005, CIRCULATION, V112, P2735, DOI 10.1161/CIRCULATIONAHA.105.169404
   Guijas C, 2018, NAT BIOTECHNOL, V36, P316, DOI 10.1038/nbt.4101
   Jang C, 2018, CELL, V173, P822, DOI 10.1016/j.cell.2018.03.055
   Johnson CH, 2016, NAT REV MOL CELL BIO, V17, P451, DOI 10.1038/nrm.2016.25
   Johnson JM, 2010, ANALYST, V135, P2864, DOI 10.1039/c0an00333f
   Johnson WE, 2007, BIOSTATISTICS, V8, P118, DOI 10.1093/biostatistics/kxj037
   Kanehisa M, 2012, NUCLEIC ACIDS RES, V40, pD109, DOI 10.1093/nar/gkr988
   Kuriki K, 2003, J NUTR, V133, P3643, DOI 10.1093/jn/133.11.3643
   Langsted A, 2019, PATHOLOGY, V51, P131, DOI 10.1016/j.pathol.2018.09.062
   Li SZ, 2013, PLOS COMPUT BIOL, V9, DOI 10.1371/journal.pcbi.1003123
   Liu KH, 2020, ANAL CHEM, V92, P8836, DOI 10.1021/acs.analchem.0c00338
   Maechler P, 2001, NATURE, V414, P807, DOI 10.1038/414807a
   Marshall AG, 2008, ANNU REV ANAL CHEM, V1, P579, DOI 10.1146/annurev.anchem.1.031207.112945
   MARTORELL R, 1995, J NUTR, V125, pS1027, DOI 10.1093/jn/125.suppl_4.1027S
   Mathew S, 2014, J TRANSL MED, V12, DOI 10.1186/1479-5876-12-161
   McNaughton SA, 2007, BRIT J NUTR, V97, P561, DOI 10.1017/S0007114507381385
   Meier JJ, 2009, DIABETES OBES METAB, V11, P213, DOI 10.1111/j.1463-1326.2008.00922.x
   Moazzami AA, 2014, J NUTR, V144, P807, DOI 10.3945/jn.113.188912
   Molinaro A, 2018, TRENDS ENDOCRIN MET, V29, P31, DOI 10.1016/j.tem.2017.11.002
   Muoio DM, 2014, CELL, V159, P1253, DOI 10.1016/j.cell.2014.11.034
   Newgard CB, 2017, CELL METAB, V25, P43, DOI 10.1016/j.cmet.2016.09.018
   Nordestgaard BG, 2007, JAMA-J AM MED ASSOC, V298, P299, DOI 10.1001/jama.298.3.299
   Nordestgaard BG, 2017, J AM COLL CARDIOL, V70, P1637, DOI 10.1016/j.jacc.2017.08.006
   Nordestgaard BG, 2016, EUR HEART J, V37, P1944, DOI 10.1093/eurheartj/ehw152
   Pan DN, 2014, NAT COMMUN, V5, DOI 10.1038/ncomms5725
   Pantophlet AJ, 2017, J NUTR, V147, P152, DOI 10.3945/jn.116.237404
   Park Y, 2009, AM J PHYSIOL-REG I, V297, pR202, DOI 10.1152/ajpregu.90757.2008
   Rijkelijkhuizen JM, 2009, DIABETES RES CLIN PR, V83, P280, DOI 10.1016/j.diabres.2008.11.017
   Rinschen MM, 2019, NAT REV MOL CELL BIO, V20, P353, DOI 10.1038/s41580-019-0108-4
   Shi L, 2017, MOL NUTR FOOD RES, V61, DOI 10.1002/mnfr.201600924
   Shrestha A, 2017, EUR J NUTR, V56, P671, DOI 10.1007/s00394-015-1111-y
   Smilde AK, 2005, ANAL CHEM, V77, P6729, DOI 10.1021/ac051080y
   Smith RL, 2018, ENDOCR REV, V39, P489, DOI 10.1210/er.2017-00211
   Soltow QA, 2013, METABOLOMICS, V9, pS132, DOI 10.1007/s11306-011-0332-1
   Stefan N, 2013, LANCET DIABETES ENDO, V1, P152, DOI 10.1016/S2213-8587(13)70062-7
   Stein AD, 2008, INT J EPIDEMIOL, V37, P716, DOI 10.1093/ije/dyn028
   Suarez M, 2017, TRAC-TREND ANAL CHEM, V96, P79, DOI 10.1016/j.trac.2017.06.003
   Sumner LW, 2007, METABOLOMICS, V3, P211, DOI 10.1007/s11306-007-0082-2
   Sunny NE, 2011, CELL METAB, V14, P804, DOI 10.1016/j.cmet.2011.11.004
   Thomas C, 2009, CELL METAB, V10, P167, DOI 10.1016/j.cmet.2009.08.001
   Uppal K, 2017, ANAL CHEM, V89, P1063, DOI 10.1021/acs.analchem.6b01214
   Uppal K, 2013, BMC BIOINFORMATICS, V14, DOI 10.1186/1471-2105-14-15
   van Nierop FS, 2017, LANCET DIABETES ENDO, V5, P224, DOI 10.1016/S2213-8587(16)30155-3
   van Ommen B, 2009, MOL NUTR FOOD RES, V53, P795, DOI 10.1002/mnfr.200800390
   Wahlstrom A, 2016, CELL METAB, V24, P41, DOI 10.1016/j.cmet.2016.05.005
   Walker DI, 2019, J EXPO SCI ENV EPID, V29, P469, DOI 10.1038/s41370-018-0102-5
   Whelton, 2018, HYPERTENSION, V71, pE140, DOI 10.1161/HYP.0000000000000076
   WHO, 2020, NONC DIS PROGR MON 2
   Wishart DS, 2013, NUCLEIC ACIDS RES, V41, pD801, DOI 10.1093/nar/gks1065
   World Health Organization (WHO), 2000, WHO TECHN REP SER, V894
   Yu TW, 2009, BIOINFORMATICS, V25, P1930, DOI 10.1093/bioinformatics/btp291
NR 73
TC 3
Z9 4
U1 3
U2 11
PU OXFORD UNIV PRESS
PI OXFORD
PA GREAT CLARENDON ST, OXFORD OX2 6DP, ENGLAND
SN 0022-3166
EI 1541-6100
J9 J NUTR
JI J. Nutr.
PD AUG
PY 2020
VL 150
IS 8
BP 2031
EP 2040
DI 10.1093/jn/nxaa169
PG 10
WC Nutrition & Dietetics
WE Science Citation Index Expanded (SCI-EXPANDED)
SC Nutrition & Dietetics
GA MU9GK
UT WOS:000555973600008
PM 32597983
OA Bronze, Green Published
DA 2022-11-10
ER

PT J
AU Xiong, WT
   Gu, L
   Wang, C
   Sun, HX
   Liu, X
AF Xiong, Wen-Ting
   Gu, Li
   Wang, Chao
   Sun, Hong-Xia
   Liu, Xin
TI Anti-hyperglycemic and hypolipidemic effects of Cistanche tubulosa in
   type 2 diabetic db/db mice
SO JOURNAL OF ETHNOPHARMACOLOGY
LA English
DT Article
DE Cistanche tubulosa; Type 2 diabetes; Anti-hyperglycemic effect;
   Hypolipidemic effect
ID FASTING PLASMA-GLUCOSE; ANTIOXIDANT CAPACITY; PHENOLIC-COMPOUNDS;
   MANAGEMENT; HEALTH; OBESE; CONSTITUENTS; VERBASCOSIDE; PATHOGENESIS;
   HOMEOSTASIS
AB Ethnopharmacological relevance: The dried succulent stem of Cistanche tubulosa (Schenk) R. Wight is one component of traditional Chinese medicine prescriptions for diabetes. However, there have been no modern scientific reports to confirm this traditional claim for the Cistanche species until now. Thus, we investigated the effects of Cistanche tubulosa on glucose homeostasis and serum lipids in male BKS. Cg-Dock7(m) +/+ Lepr(db)/J (db/db) mice, a model of type 2 diabetes.
   Materials and methods: The verbascoside and echinacoside contents of Cistanche tubulosa powder were evaluated using HPLC. The total phenolic content, polysaccharide content and antioxidant activity of Cistanche tubulosa powder were also evaluated. Then, different doses of Cistanche tubulosa (equivalent to 120.9, 72.6 or 24.2 mg verbascoside/kg) were administered orally once daily for 45 days to male db/db mice. Age matched db/+ mice were used as normal controls. Body weight, fasting blood glucose, postprandial blood glucose and insulin tolerance test were measured during the experiment. At the time of sacrifice, blood was collected for measurement of insulin level, the homeostatic model assessment of insulin resistance (HOMA-IR), and total cholesterol, triglyceride, HDL-c, LDL-c and VLDL-c levels; liver and muscle were harvested for measurement of glycogen levels.
   Results: Cistanche tubulosa significantly suppressed the elevated fasting blood glucose and postprandial blood glucose levels, improved insulin resistance and dyslipidemia, and suppressed body weight loss in db/db mice. However, Cistanche tubulosa did not significantly affect serum insulin levels or hepatic and muscle glycogen levels.
   Conclusion: This study provides scientific evidence for the traditional use of Cistanche tubulosa to treat diabetes, suggesting that Cistanche tubulosa has the potential for development into a functional food ingredient or drug to prevent hyperglycemia and treat hyperlipidemia. (C) 2013 Elsevier Ireland Ltd. All rights reserved.
C1 [Xiong, Wen-Ting; Gu, Li; Wang, Chao; Sun, Hong-Xia; Liu, Xin] Sun Yat Sen Univ, Sch Life Sci, State Educ Minist, Food & Hlth Engn Res Ctr, Guangzhou 510275, Guangdong, Peoples R China.
RP Liu, X (corresponding author), Sun Yat Sen Univ, Sch Life Sci, State Educ Minist, Food & Hlth Engn Res Ctr, Guangzhou 510275, Guangdong, Peoples R China.
EM wentingxiong8@gmail.com; lsslx@mail.sysu.edu.cn
FU National Key Technology R&D Program of China [2007BAI32B06]; State
   Council Leading Group Office of Poverty Alleviation and Development
   [2008-3A]
FX This work was supported by Grants from the National Key Technology R&D
   Program in the 11th Five-Year Plan of China (2007BAI32B06) and the State
   Council Leading Group Office of Poverty Alleviation and Development
   (2008-3A).
CR AHMAD M, 1995, PHYTOTHER RES, V9, P525, DOI 10.1002/ptr.2650090713
   Ankolekar C, 2011, J MED FOOD, V14, P1190, DOI 10.1089/jmf.2010.0291
   [Anonymous], 2011, CIST SOUP
   Arthur H, 2011, FOOD CHEM, V127, P581, DOI 10.1016/j.foodchem.2011.01.044
   Bao B., 2010, SHANGHAI J TRADITION, V44, P68
   Bavenholm PN, 2001, DIABETES, V50, P1449, DOI 10.2337/diabetes.50.6.1449
   Blaak EE, 2012, OBES REV, V13, P923, DOI 10.1111/j.1467-789X.2012.01011.x
   Ceriello A, 2005, DIABETES, V54, P1, DOI 10.2337/diabetes.54.1.1
   Cha BS, 2005, AM J PHYSIOL-ENDOC M, V289, pE151, DOI 10.1152/ajpendo.00141.2004
   Chandramohan G, 2008, EUR J PHARMACOL, V590, P437, DOI 10.1016/j.ejphar.2008.02.082
   Chinese Pharmacopoeia Commission of Sanitary Ministry of People's Republic of China, 2010, CHIN PHARM 1, P126
   Chu YF, 2011, FOOD CHEM, V124, P914, DOI 10.1016/j.foodchem.2010.07.019
   Danaei G, 2011, LANCET, V378, P31, DOI 10.1016/S0140-6736(11)60679-X
   Deng M, 2004, ACTA PHARMACOL SIN, V25, P1276
   DUBOIS M, 1951, NATURE, V168, P167, DOI 10.1038/168167a0
   DUBOIS M, 1956, ANAL CHEM, V28, P350, DOI 10.1021/ac60111a017
   FRIEDEWALD WT, 1972, CLIN CHEM, V18, P499
   Frum Y, 2007, S AFR J BOT, V73, P583, DOI 10.1016/j.sajb.2007.05.006
   Funes L, 2009, FOOD CHEM, V117, P589, DOI 10.1016/j.foodchem.2009.04.059
   Gakidou E, 2011, B WORLD HEALTH ORGAN, V89, P172, DOI 10.2471/BLT.10.080820
   Gulati V, 2012, BMC COMPLEM ALTERN M, V12, DOI 10.1186/1472-6882-12-77
   Home PD, 2009, LANCET, V373, P2125, DOI 10.1016/S0140-6736(09)60953-3
   Hu Y, 2003, J AGR FOOD CHEM, V51, P7788, DOI 10.1021/jf034255i
   HUMMEL KP, 1966, SCIENCE, V153, P1127, DOI 10.1126/science.153.3740.1127
   Jiang Y, 2009, J CHROMATOGR A, V1216, P1970, DOI 10.1016/j.chroma.2008.07.031
   Kaneto H, 1996, BIOCHEM J, V320, P855, DOI 10.1042/bj3200855
   Keppler D., 1974, GLYCOGEN DETERMINATI
   Konrad T, 1999, DIABETES CARE, V22, P280, DOI 10.2337/diacare.22.2.280
   MATTHEWS DR, 1985, DIABETOLOGIA, V28, P412, DOI 10.1007/BF00280883
   Mooradian AD, 2009, NAT CLIN PRACT ENDOC, V5, P150, DOI 10.1038/ncpendmet1066
   Nathan D, 2009, DIABETOLOGIA, V52, P17, DOI 10.1007/s00125-008-1157-y
   Ni S.D., 2007, CHINA PHARM, V16, P10
   NISHINA PM, 1994, METABOLISM, V43, P549, DOI 10.1016/0026-0495(94)90194-5
   Nissen SE, 2007, NEW ENGL J MED, V356, P2457, DOI 10.1056/NEJMoa072761
   Nwosu F, 2011, FOOD CHEM, V126, P1006, DOI 10.1016/j.foodchem.2010.11.111
   PAOLISSO G, 1992, AM J PHYSIOL, V263, pE435, DOI 10.1152/ajpendo.1992.263.3.E435
   Pellati F, 2004, J PHARMACEUT BIOMED, V35, P289, DOI 10.1016/S0731-7085(03)00645-9
   Pellegrini N, 2003, J NUTR, V133, P2812, DOI 10.1093/jn/133.9.2812
   Pinto MD, 2010, J MED FOOD, V13, P1036, DOI 10.1089/jmf.2009.0225
   Pitocco Dario, 2010, Rev Diabet Stud, V7, P15, DOI 10.1900/RDS.2010.7.15
   Rahimi R, 2005, BIOMED PHARMACOTHER, V59, P365, DOI 10.1016/j.biopha.2005.07.002
   Saltiel AR, 2001, CELL, V104, P517, DOI 10.1016/S0092-8674(01)00239-2
   Schneeweiss GM, 2004, MOL PHYLOGENET EVOL, V30, P465, DOI 10.1016/S1055-7903(03)00210-0
   Shimoda H, 2009, AM J CHINESE MED, V37, P1125, DOI 10.1142/S0192415X09007545
   SINGLETON V. L., 1965, AMER J ENOL VITICULT, V16, P144
   Song Zhi-hong, 2000, Zhongguo Zhongyao Zazhi, V25, P728
   Sreerama YN, 2012, FOOD CHEM, V133, P156, DOI 10.1016/j.foodchem.2012.01.011
   Srinivasan K, 2007, INDIAN J MED RES, V125, P451
   Stumvoll M, 2005, LANCET, V365, P1333, DOI 10.1016/S0140-6736(05)61032-X
   Sui ZF, 2011, CARBOHYD POLYM, V85, P75, DOI 10.1016/j.carbpol.2011.01.053
   Sun YF, 2011, FOOD CHEM, V124, P1612, DOI 10.1016/j.foodchem.2010.08.026
   Tajiri Y, 1997, ENDOCRINOLOGY, V138, P273, DOI 10.1210/en.138.1.273
   Tian G W., 2007, CHINESE AGR SCI B, V23, P75
   Tiwari AK, 2002, CURR SCI INDIA, V83, P30
   TRAYHURN P, 1979, PFLUG ARCH EUR J PHY, V380, P227, DOI 10.1007/BF00582901
   Uchida T, 2005, NAT MED, V11, P175, DOI 10.1038/nm1187
   VISHWAKARMA SL, 2003, ORIENT PHARM EXP MED, V3, P196
   [王丹 Wang Dan], 2011, [中华中医药杂志, China Journal of Traditional Chinese Medicine and Pharmacy], V26, P774
   Xie HH, 2006, CHEM PHARM BULL, V54, P669, DOI 10.1248/cpb.54.669
   Yeh GY, 2003, DIABETES CARE, V26, P1277, DOI 10.2337/diacare.26.4.1277
   Zhang F, 2007, PPAR RES, V2007, DOI 10.1155/2007/32696
   Zhang J., 2012, J XINJING MED U, V35, P870
   Zhao SY, 2011, PAK J PHARM SCI, V24, P135
   Zhong Da, 2010, RARE DESERT HERBS ES
NR 64
TC 63
Z9 69
U1 1
U2 55
PU ELSEVIER IRELAND LTD
PI CLARE
PA ELSEVIER HOUSE, BROOKVALE PLAZA, EAST PARK SHANNON, CO, CLARE, 00000,
   IRELAND
SN 0378-8741
EI 1872-7573
J9 J ETHNOPHARMACOL
JI J. Ethnopharmacol.
PD DEC 12
PY 2013
VL 150
IS 3
BP 935
EP 945
DI 10.1016/j.jep.2013.09.027
PG 11
WC Plant Sciences; Chemistry, Medicinal; Integrative & Complementary
   Medicine; Pharmacology & Pharmacy
WE Science Citation Index Expanded (SCI-EXPANDED)
SC Plant Sciences; Pharmacology & Pharmacy; Integrative & Complementary
   Medicine
GA 292EI
UT WOS:000329884600017
PM 24095831
DA 2022-11-10
ER

PT J
AU Davis, DW
   Tallent, R
   Navalta, JW
   Salazar, A
   Lyons, TJ
   Basu, A
AF Davis, Dustin W.
   Tallent, Rickelle
   Navalta, James W.
   Salazar, Anthony
   Lyons, Timothy J.
   Basu, Arpita
TI Effects of Acute Cocoa Supplementation on Postprandial Apolipoproteins,
   Lipoprotein Subclasses, and Inflammatory Biomarkers in Adults with Type
   2 Diabetes after a High-Fat Meal
SO NUTRIENTS
LA English
DT Article
DE phytochemicals; functional food; dietary polyphenols; flavonoids;
   catechins; dyslipidemia; nutraceuticals; inflammation; chronic disease
ID LOW-DENSITY-LIPOPROTEIN; CARDIOVASCULAR-DISEASE; OXIDATIVE STRESS;
   ENDOTHELIAL DYSFUNCTION; GLUCOSE EXCURSIONS; INSULIN-RESISTANCE;
   HEALTHY-SUBJECTS; OBESE ADULTS; RISK-FACTORS; LIPID LEVELS
AB Dyslipidemia and inflammation exacerbate postprandial metabolic stress in people with diabetes. Acute dietary supplementation with polyphenols shows promise in improving postprandial metabolic stress in type 2 diabetes (T2D). Cocoa is a rich source of dietary polyphenols with demonstrated cardioprotective effects in adults without diabetes. To date, the acute effects of cocoa on postprandial lipids and inflammation have received little attention in the presence of T2D. This report expands on our earlier observation that polyphenol-rich cocoa, given as a beverage with a fast-food-style, high-fat breakfast, increased postprandial high-density lipoprotein-cholesterol (HDL-C) in adults with T2D. We now test whether polyphenol-rich cocoa modulated postprandial apolipoproteins (Apo-A1, B), non-esterified fatty acids, nuclear magnetic resonance (NMR)-derived lipoprotein subclass profiles, and select biomarkers of inflammation following the same dietary challenge. We found that cocoa decreased NMR-derived concentrations of total very low-density lipoprotein and chylomicron particles and increased the concentration of total HDL particles over the 6-hour postprandial phase. Serum interleukin-18 was decreased by cocoa vs. placebo. Thus, polyphenol-rich cocoa may alleviate postprandial dyslipidemia and inflammation following a high-fat dietary challenge in adults with T2D. The study was registered at clinicaltrials.gov as NCT01886989.
C1 [Davis, Dustin W.; Tallent, Rickelle; Navalta, James W.; Salazar, Anthony; Basu, Arpita] Univ Nevada, Sch Integrated Hlth Sci, Dept Kinesiol & Nutr Sci, Las Vegas, NV 89154 USA.
   [Lyons, Timothy J.] Med Univ South Carolina, Div Endocrinol, Charleston, SC 29245 USA.
RP Basu, A (corresponding author), Univ Nevada, Sch Integrated Hlth Sci, Dept Kinesiol & Nutr Sci, Las Vegas, NV 89154 USA.
EM dustin.davis@unlv.edu; rickelle.tallent@unlv.edu;
   james.navalta@unlv.edu; salaza10@unlv.nevada.edu; lyonstj@musc.edu;
   arpita.basu@unlv.edu
OI Lyons, Timothy/0000-0003-2106-1622; Navalta, James/0000-0002-4445-7614;
   Davis, Dustin/0000-0001-5894-3851
FU NIH Centers of Biomedical Research Excellence Program of the National
   Center for Research Resources at University of Oklahoma Health Sciences
   Center [P20 RR 024215]; Hershey Company; Dean's Research Incentive
   program in the College of Human Sciences at Oklahoma State University
FX This research was funded by the NIH Centers of Biomedical Research
   Excellence Program of the National Center for Research Resources at
   University of Oklahoma Health Sciences Center, grant number P20 RR
   024215 (to T.J.L.). Funding was also provided by a grant from The
   Hershey Company (to A.B.) and by the Dean's Research Incentive program
   in the College of Human Sciences at Oklahoma State University.
CR Amor AJ, 2016, ATHEROSCLEROSIS, V247, P161, DOI 10.1016/j.atherosclerosis.2016.02.014
   Anderson RA, 2006, DIABETIC MED, V23, P258, DOI 10.1111/j.1464-5491.2005.01767.x
   Aranaz P, 2019, FOOD FUNCT, V10, P4811, DOI [10.1039/c9fo00918c, 10.1039/C9FO00918C]
   Arranz S, 2013, MOL NUTR FOOD RES, V57, P936, DOI 10.1002/mnfr.201200595
   Basu A, 2015, J NUTR, V145, P2325, DOI 10.3945/jn.115.215772
   Blumberg JB, 2014, ADV NUTR, V5, P547, DOI 10.3945/an.114.006478
   Burton-Freeman B, 2010, BRIT J NUTR, V104, pS1, DOI 10.1017/S0007114510003909
   C. f.D.C.a. Prevention, 2020, NAT DIAB STAT REP, P30
   Chapman MJ, 2011, EUR HEART J, V32, P1345, DOI 10.1093/eurheartj/ehr112
   Devaraj S, 2008, METABOLISM, V57, P867, DOI 10.1016/j.metabol.2008.02.016
   Dimina L, 2019, NUTRIENTS, V11, DOI 10.3390/nu11091963
   El Harchaoui K, 2009, ANN INTERN MED, V150, P84, DOI 10.7326/0003-4819-150-2-200901200-00006
   Ellinger S, 2016, NUTRIENTS, V8, DOI 10.3390/nu8060321
   Eren Esin, 2012, Open Biochem J, V6, P78, DOI 10.2174/1874091X01206010078
   Esposito K, 2003, AM J CLIN NUTR, V78, P1135, DOI 10.1093/ajcn/78.6.1135
   Geloneze B., 2006, ARQ BRAS CARDIOL, V87, P604
   Grundy SM, 2019, J AM COLL CARDIOL, V73, pE285, DOI 10.1016/j.jacc.2018.11.003
   Gu YY, 2011, J AGR FOOD CHEM, V59, P5305, DOI 10.1021/jf200180n
   Gutierrez-Salmean G, 2014, FOOD FUNCT, V5, P521, DOI 10.1039/c3fo60416k
   Hu YM, 2010, ATHEROSCLEROSIS, V210, P302, DOI 10.1016/j.atherosclerosis.2009.11.015
   Huang PL, 2009, DIS MODEL MECH, V2, P231, DOI 10.1242/dmm.001180
   Jalil AMM, 2009, J SCI FOOD AGR, V89, P130, DOI 10.1002/jsfa.3419
   Kaneva AM, 2015, DIS MARKERS, V2015, DOI 10.1155/2015/591454
   Karpe F, 2011, DIABETES, V60, P2441, DOI 10.2337/db11-0425
   Kontush A, 2015, FRONT PHARMACOL, V6, DOI 10.3389/fphar.2015.00218
   Koo SI, 2007, J NUTR BIOCHEM, V18, P179, DOI 10.1016/j.jnutbio.2006.12.005
   Krintus M., 2010, J INT FED CLIN CHEM, V21, P8
   Kuller LH, 2007, ATHEROSCLEROSIS, V195, P122, DOI 10.1016/j.atherosclerosis.2006.09.001
   Lee KW, 2003, J AGR FOOD CHEM, V51, P7292, DOI 10.1021/jf0344385
   Libby P, 2002, CIRCULATION, V105, P1135, DOI 10.1161/hc0902.104353
   Miller M, 2011, CIRCULATION, V123, P2292, DOI 10.1161/CIR.0b013e3182160726
   Mora S, 2009, CIRCULATION, V119, P931, DOI 10.1161/CIRCULATIONAHA.108.816181
   Mortensen LS, 2009, AM J CLIN NUTR, V90, P41, DOI 10.3945/ajcn.2008.27281
   Nappo F, 2002, J AM COLL CARDIOL, V39, P1145, DOI 10.1016/S0735-1097(02)01741-2
   Neri S, 2010, EUR J NUTR, V49, P409, DOI 10.1007/s00394-010-0099-6
   O'Keefe JH, 2007, AM J CARDIOL, V100, P899, DOI 10.1016/j.amjcard.2007.03.107
   Oh ES, 2020, J NUTR, V150, P1600, DOI 10.1093/jn/nxaa063
   Oracz J, 2015, CRIT REV FOOD SCI, V55, P1176, DOI 10.1080/10408398.2012.686934
   OTVOS JD, 1991, CLIN CHEM, V37, P377
   Otvos JD, 2006, CIRCULATION, V113, P1556, DOI 10.1161/CIRCULATIONAHA.105.565135
   Raederstorff DG, 2003, J NUTR BIOCHEM, V14, P326, DOI 10.1016/S0955-2863(03)00054-8
   Ramjee V, 2011, J AM COLL CARDIOL, V58, P457, DOI 10.1016/j.jacc.2011.05.009
   Sachdeva A, 2009, AM HEART J, V157, P111, DOI 10.1016/j.ahj.2008.08.010
   Schell J, 2019, ANN NUTR METAB, V74, P165, DOI 10.1159/000497226
   Schell J, 2017, FOOD FUNCT, V8, P3083, DOI [10.1039/c7fo00900c, 10.1039/c7fO00900c]
   Shige H, 1999, AM J CARDIOL, V84, P1272, DOI 10.1016/S0002-9149(99)00548-2
   Shrime MG, 2011, J NUTR, V141, P1982, DOI 10.3945/jn.111.145482
   Stote KS, 2012, EUR J CLIN NUTR, V66, P1153, DOI 10.1038/ejcn.2012.101
   Talayero Beatriz G, 2011, Curr Cardiol Rep, V13, P544, DOI 10.1007/s11886-011-0220-3
   Tamang HK, 2014, J CLIN DIAGN RES, V8, P34, DOI 10.7860/JCDR/2014/7588.4000
   Teno S, 2000, DIABETES CARE, V23, P1401, DOI 10.2337/diacare.23.9.1401
   Thomsen C, 2003, AM J CLIN NUTR, V77, P605, DOI 10.1093/ajcn/77.3.605
   Upadhyay RK, 2015, J LIPIDS, V2015, DOI 10.1155/2015/971453
   van Dieren S, 2011, DIABETOLOGIA, V54, P73, DOI 10.1007/s00125-010-1945-z
   Varvel SA, 2015, J CLIN LIPIDOL, V9, P247, DOI 10.1016/j.jacl.2014.11.005
   Westphal S, 2011, HEART VESSELS, V26, P511, DOI 10.1007/s00380-010-0085-1
   Wurtz P, 2015, CIRCULATION, V131, P774, DOI 10.1161/CIRCULATIONAHA.114.013116
   Xiong ZB, 2015, CLIN J AM SOC NEPHRO, V10, P584, DOI 10.2215/CJN.08830914
NR 58
TC 12
Z9 12
U1 0
U2 3
PU MDPI
PI BASEL
PA ST ALBAN-ANLAGE 66, CH-4052 BASEL, SWITZERLAND
EI 2072-6643
J9 NUTRIENTS
JI Nutrients
PD JUL
PY 2020
VL 12
IS 7
AR 1902
DI 10.3390/nu12071902
PG 14
WC Nutrition & Dietetics
WE Science Citation Index Expanded (SCI-EXPANDED)
SC Nutrition & Dietetics
GA MX9JM
UT WOS:000558033600001
PM 32605005
OA Green Published
DA 2022-11-10
ER

PT J
AU Kanbay, M
   Copur, S
   Demiray, A
   Tuttler, KR
AF Kanbay, Mehmet
   Copur, Sidar
   Demiray, Atalay
   Tuttler, Kathherine R.
TI Cardiorenal Metabolic Consequences of Nighttime Snacking: Is it an
   Innocent Eating Behavior?
SO CURRENT NUTRITION REPORTS
LA English
DT Article
DE Nighttime snacking; Metabolic syndrome; Hypertension; Inflammation;
   Proteinuria; Obesity
ID BODY-MASS INDEX; PITUITARY-ADRENAL AXIS; CALORIC-INTAKE; ENERGY-INTAKE;
   DNA-DAMAGE; POSTPRANDIAL HORMONE; BLOOD-PRESSURE; EVENING MEAL;
   WEIGHT-GAIN; FOOD-INTAKE
AB Purpose of Review Health consequences of nighttime eating, as a publicly discussed eating behavior type, have been speculated lately. Nighttime eating has been linked to various metabolic outcomes including hyperlipidemia, hypertriglyceridemia, hyperglycemia, weight gain, elevated blood pressure, obesity, and metabolic syndrome, and cardiorenal outcomes such as atherosclerosis, a decline in eGFR, and proteinuria. Recent Findings Although the exact underlying pathophysiological mechanism is not yet clear, multiple hypotheses including disrupted circadian rhythm, altered hormonal levels, and decline in cellular regeneration have been proposed. In this review, we aim to evaluate the growing literature on nighttime eating behavior in terms of metabolic and cardiorenal outcomes, pathophysiological basis, and potential therapeutic alternatives.
C1 [Kanbay, Mehmet] Koc Univ, Dept Med, Div Nephrol, Sch Med, TR-34010 Istanbul, Turkey.
   [Copur, Sidar; Demiray, Atalay] Koc Univ, Dept Med, Sch Med, Istanbul, Turkey.
   [Tuttler, Kathherine R.] Univ Washington, Div Nephrol, Seattle, WA 98195 USA.
   [Tuttler, Kathherine R.] Providence Hlth Care, Providence Med Res Ctr, Spokane, WA USA.
RP Kanbay, M (corresponding author), Koc Univ, Dept Med, Div Nephrol, Sch Med, TR-34010 Istanbul, Turkey.
EM mkanbay@ku.edu.tr
OI Kanbay, Mehmet/0000-0002-1297-0675
CR Akiyama M, 2004, EUR J NEUROSCI, V20, P3054, DOI 10.1111/j.1460-9568.2004.03749.x
   Aljuraiban GS, 2015, J ACAD NUTR DIET, V115, P528, DOI 10.1016/j.jand.2014.11.017
   Allison KC, 2005, J CLIN ENDOCR METAB, V90, P6214, DOI 10.1210/jc.2005-1018
   Almoosawi S, 2013, J HYPERTENS, V31, P882, DOI 10.1097/HJH.0b013e32835ecc06
   Andersen GS, 2004, INT J OBESITY, V28, P1338, DOI 10.1038/sj.ijo.0802731
   Arble DM, 2009, OBESITY, V17, P2100, DOI 10.1038/oby.2009.264
   Balieiro LCT, 2014, CHRONOBIOL INT, V31, P1123, DOI 10.3109/07420528.2014.957299
   Baron KG, 2011, OBESITY, V19, P1374, DOI 10.1038/oby.2011.100
   Baron KG, 2013, APPETITE, V60, P246, DOI 10.1016/j.appet.2012.09.026
   Birketvedt GS, 1999, JAMA-J AM MED ASSOC, V282, P657, DOI 10.1001/jama.282.7.657
   Birketvedt GS, 2002, AM J PHYSIOL-ENDOC M, V282, pE366, DOI 10.1152/ajpendo.00251.2001
   Bo S, 2015, INT J OBESITY, V39, P1689, DOI 10.1038/ijo.2015.138
   BROWN GM, 1994, J PSYCHIATR NEUROSCI, V19, P345
   Cahill LE, 2013, CIRCULATION, V128, P337, DOI 10.1161/CIRCULATIONAHA.113.001474
   Cao HM, 2014, J ENDOCRINOL, V220, pT47, DOI 10.1530/JOE-13-0339
   Ceru-Bjork C, 2001, INT J OBESITY, V25, P365, DOI 10.1038/sj.ijo.0801552
   Chen HJ, 2016, ANN EPIDEMIOL, V26, P527, DOI 10.1016/j.annepidem.2016.06.006
   Depner CM, 2014, CURR DIABETES REP, V14, DOI 10.1007/s11892-014-0507-z
   Deshmukh-Taskar P, 2013, PUBLIC HEALTH NUTR, V16, P2073, DOI 10.1017/S1368980012004296
   Moreira NCD, 2020, DIABETES METAB SYND, V14, P1217, DOI 10.1016/j.dsx.2020.05.043
   Engin A., 2017, ADV EXP MED BIOL, V960 1 17 1
   Fonken LK, 2010, P NATL ACAD SCI USA, V107, P18664, DOI 10.1073/pnas.1008734107
   Gluck ME, 2008, AM J CLIN NUTR, V88, P900, DOI 10.1093/ajcn/88.4.900
   Goel N, 2009, J BIOL RHYTHM, V24, P85, DOI 10.1177/0748730408328914
   Guan XM, 1997, MOL CELL ENDOCRINOL, V133, P1, DOI 10.1016/S0303-7207(97)00138-X
   Hastings MH, 2018, NAT REV NEUROSCI, V19, P453, DOI 10.1038/s41583-018-0026-z
   Hatori M, 2012, CELL METAB, V15, P848, DOI 10.1016/j.cmet.2012.04.019
   Heijden A. A. W. A. van der, 2007, Obesity, V15, P2463, DOI 10.1038/oby.2007.292
   Heiman ML, 1997, ENDOCRINOLOGY, V138, P3859, DOI 10.1210/en.138.9.3859
   Hibi M, 2013, AM J PHYSIOL-REG I, V304, pR94, DOI 10.1152/ajpregu.00115.2012
   Hirota T, 2010, GENES CELLS, V15, P111, DOI 10.1111/j.1365-2443.2009.01371.x
   Hruby A, 2016, AM J PUBLIC HEALTH, V106, P1656, DOI 10.2105/AJPH.2016.303326
   Hruda J, 2010, BIOMED PAP, V154, P315, DOI 10.5507/bp.2010.047
   Huang CJ, 2010, INT J OBESITY, V34, P720, DOI 10.1038/ijo.2009.285
   Kellner M, 1997, NEUROENDOCRINOLOGY, V65, P284, DOI 10.1159/000127186
   Kim S, 2014, EUR J CLIN NUTR, V68, P481, DOI 10.1038/ejcn.2014.9
   Kutsuma A, 2014, SCIENTIFICA, V2014, DOI 10.1155/2014/253581
   Leal AMO, 1997, BRAZ J MED BIOL RES, V30, P1391, DOI 10.1590/S0100-879X1997001200003
   LORENZI M, 1986, J CLIN INVEST, V77, P322, DOI 10.1172/JCI112295
   Lund J, 2001, J ENDOCRINOL, V171, P557, DOI 10.1677/joe.0.1710557
   Lundgren JD, 2010, PSYCHIAT RES, V175, P233, DOI 10.1016/j.psychres.2008.10.027
   Ma YS, 2003, AM J EPIDEMIOL, V158, P85, DOI 10.1093/aje/kwg117
   Matkovic V, 1997, J CLIN ENDOCR METAB, V82, P1368, DOI 10.1210/jc.82.5.1368
   Maugeri A, 2018, NUTR METAB CARDIOVAS, V28, P847, DOI 10.1016/j.numecd.2018.04.002
   Maugeri Andrea, 2020, J Lipid Atheroscler, V9, P140, DOI 10.12997/jla.2020.9.1.140
   Michishita R, 2017, J EPIDEMIOL, V27, P389, DOI 10.1016/j.je.2016.08.013
   Nakajima K, 2015, J DIABETES METAB DIS, V14, DOI 10.1186/s40200-015-0147-0
   O' Reardon JP, 2005, CNS DRUGS, V19, P997, DOI 10.2165/00023210-200519120-00003
   O'Reardon JP, 2004, OBES RES, V12, P1789, DOI 10.1038/oby.2004.222
   Odegaard AO, 2013, DIABETES CARE, V36, P3100, DOI 10.2337/dc13-0316
   Okada C, 2019, J OBES, V2019, DOI 10.1155/2019/2439571
   Otaki N, 2017, J NUTR HEALTH AGING, V21, P501, DOI 10.1007/s12603-016-0792-0
   Qin LQ, 2003, LIFE SCI, V73, P2467, DOI 10.1016/S0024-3205(03)00628-3
   Ranasinghe P, 2017, BMC PUBLIC HEALTH, V17, DOI 10.1186/s12889-017-4041-1
   Rand CSW, 1997, INT J EAT DISORDER, V22, P65, DOI 10.1002/(SICI)1098-108X(199707)22:1&lt;65::AID-EAT8&gt;3.0.CO;2-0
   Ribeiro DCO, 1998, J ENDOCRINOL, V158, P305, DOI 10.1677/joe.0.1580305
   ROEN PB, 1978, J AM GERIATR SOC, V26, P284, DOI 10.1111/j.1532-5415.1978.tb02404.x
   Rutter J, 2001, SCIENCE, V293, P510, DOI 10.1126/science.1060698
   Saklayen MG, 2018, CURR HYPERTENS REP, V20, DOI 10.1007/s11906-018-0812-z
   Sakurai M, 2017, OBES SCI PRACT, V3, P162, DOI 10.1002/osp4.106
   Sato M, 2011, OBES RES CLIN PRACT, V5, pE220, DOI 10.1016/j.orcp.2011.02.001
   Schibler U, 2005, CURR OPIN CELL BIOL, V17, P223, DOI 10.1016/j.ceb.2005.01.007
   Shen WW, 2010, CLIN J AM SOC NEPHRO, V5, P1401, DOI 10.2215/CJN.01370210
   Simone S, 2008, DIABETES, V57, P2626, DOI 10.2337/db07-1579
   Striegel-Moore RH, 2006, OBESITY, V14, P139, DOI 10.1038/oby.2006.17
   STUNKARD AJ, 1955, AM J MED, V19, P78, DOI 10.1016/0002-9343(55)90276-X
   Vander Wal JS, 2012, CLIN PSYCHOL REV, V32, P49, DOI 10.1016/j.cpr.2011.11.001
   Wang JB, 2014, J HUM NUTR DIET, V27, P255, DOI 10.1111/jhn.12141
   Xie YL, 2019, FRONT PHYSIOL, V10, DOI 10.3389/fphys.2019.00682
   Yahia N, 2017, EAT WEIGHT DISORD-ST, V22, P421, DOI 10.1007/s40519-017-0403-z
   Yoshida J, 2018, BMC PUBLIC HEALTH, V18, DOI 10.1186/s12889-018-6262-3
   Zhang XY, 2020, J AM HEART ASSOC, V9, DOI 10.1161/JAHA.120.016455
   Zhang Y, 2007, INT J BIOL SCI, V3, P375
   Zhong Amy, 2018, J Can Res Updates, V7, P64
NR 74
TC 1
Z9 1
U1 5
U2 6
PU SPRINGERNATURE
PI LONDON
PA CAMPUS, 4 CRINAN ST, LONDON, N1 9XW, ENGLAND
EI 2161-3311
J9 CURR NUTR REP
JI Curr. Nutr. Rep.
PD JUN
PY 2022
VL 11
IS 2
BP 347
EP 353
DI 10.1007/s13668-022-00403-6
EA FEB 2022
PG 7
WC Nutrition & Dietetics
WE Science Citation Index Expanded (SCI-EXPANDED)
SC Nutrition & Dietetics
GA 1X5QQ
UT WOS:000760019700001
PM 35195849
DA 2022-11-10
ER

PT J
AU Ochiai, R
   Sugiura, Y
   Otsuka, K
   Katsuragi, Y
   Hashiguchi, T
AF Ochiai, Ryuji
   Sugiura, Yoko
   Otsuka, Kazuhiro
   Katsuragi, Yoshihisa
   Hashiguchi, Teruto
TI Coffee bean polyphenols ameliorate postprandial endothelial dysfunction
   in healthy male adults
SO INTERNATIONAL JOURNAL OF FOOD SCIENCES AND NUTRITION
LA English
DT Article
DE Chlorogenic acid; coffee; endothelial function; flow-mediated dilation;
   nitric oxide; polyphenol
ID TYPE-2 DIABETES-MELLITUS; CHLOROGENIC ACID; BLOOD-PRESSURE;
   LIPID-PEROXIDATION; RISK; CONSUMPTION; DRINKING; GLUCOSE;
   ATHEROSCLEROSIS; VASOREACTIVITY
AB To reveal the effect of coffee bean polyphenols (CBPs) on blood vessels, this study aimed to investigate the effect of CBPs on acute postprandial endothelial dysfunction. Thirteen healthy non-diabetic men (mean age, 44.9 +/- 1.4 years) consumed a test beverage (active: containing CBPs, placebo: no CBPs) before a 554-kcal test meal containing 14 g of protein, 30 g of fat and 58 g of carbohydrates. Then, a crossover analysis was performed to investigate the time-dependent changes in flow-mediated dilation (FMD) in the brachial artery. In the active group, the postprandial impairment of FMD was significantly improved, the two-hour postprandial nitric oxide metabolite levels were significantly increased and the six-hour postprandial urinary 8-epi-prostaglandin F2 alpha levels were significantly reduced compared to the placebo group. The test meal increased the levels of blood glucose, insulin and triglycerides in both groups with no significant intergroup differences. These findings indicate that CBPs intake ameliorates postprandial endothelial dysfunction in healthy men.
C1 [Ochiai, Ryuji; Sugiura, Yoko; Otsuka, Kazuhiro; Katsuragi, Yoshihisa] Kao Corp, Hlth Care Food Res Labs, Tokyo 1318501, Japan.
   [Hashiguchi, Teruto] Kagoshima Univ, Grad Sch Med & Dent Sci, Dept Lab & Vasc Med, Kagoshima 890, Japan.
RP Ochiai, R (corresponding author), Kao Corp, Hlth Care Food Res Labs, Sumida Ku, 2-1-3 Bunka, Tokyo 1318501, Japan.
EM ochiai.ryuuji@kao.co.jp
RI ochiai, ryuji/T-3621-2018; ochiai, ryuji/Q-7834-2019
OI ochiai, ryuji/0000-0002-8306-7950; 
FU Kao Corporation
FX This study was supported financially by Kao Corporation. Ryuji Ochiai,
   Yoko Sugiura, Kazuhiro Otsuka and Yoshihisa Katsuragi are Kao
   Corporation employees.
CR Buscemi S, 2010, EUR J CLIN NUTR, V64, P483, DOI 10.1038/ejcn.2010.9
   Buscemi S, 2009, EUR J CLIN NUTR, V63, P1200, DOI 10.1038/ejcn.2009.51
   Cavalot F, 2006, J CLIN ENDOCR METAB, V91, P813, DOI 10.1210/jc.2005-1005
   CELERMAJER DS, 1992, LANCET, V340, P1111, DOI 10.1016/0140-6736(92)93147-F
   Clifford MN, 1999, J SCI FOOD AGR, V79, P362, DOI [10.1002/(SICI)1097-0010(19990301)79:3&lt;362::AID-JSFA256&gt;3.0.CO;2-D, 10.1002/(SICI)1097-0010(19990301)79:3<362::AID-JSFA256>3.0.CO;2-D]
   Eskelinen MH, 2009, J ALZHEIMERS DIS, V16, P85, DOI 10.3233/JAD-2009-0920
   Fukushima Y, 2009, J AGR FOOD CHEM, V57, P1253, DOI 10.1021/jf802418j
   HALLIWELL B, 1993, AM J CLIN NUTR, V57, P715
   Hernan MA, 2002, ANN NEUROL, V52, P276, DOI 10.1002/ana.10277
   Hyson Dianne, 2003, Curr Atheroscler Rep, V5, P437, DOI 10.1007/s11883-003-0033-y
   Jee SH, 1999, HYPERTENSION, V33, P647, DOI 10.1161/01.HYP.33.2.647
   Kawano H, 1999, J AM COLL CARDIOL, V34, P146, DOI 10.1016/S0735-1097(99)00168-0
   Matsui T, 2004, BIOL PHARM BULL, V27, P1797, DOI 10.1248/bpb.27.1797
   Meagher EA, 2000, FREE RADICAL BIO MED, V28, P1745, DOI 10.1016/S0891-5849(00)00232-X
   Morrow JD, 2005, ARTERIOSCL THROM VAS, V25, P279, DOI 10.1161/01.ATV.0000152605.64964.c0
   Mubarak A, 2012, J AGR FOOD CHEM, V60, P9130, DOI 10.1021/jf303440j
   Nakatani N, 2000, J AGR FOOD CHEM, V48, P5512, DOI 10.1021/jf000422s
   O'Keefe JH, 2008, J AM COLL CARDIOL, V51, P249, DOI 10.1016/j.jacc.2007.10.016
   Ochiai R, 2004, HYPERTENS RES, V27, P731, DOI 10.1291/hypres.27.731
   Ochiai R, 2014, NUTR RES, V34, P155, DOI 10.1016/j.nutres.2013.11.001
   Ochiai R, 2009, HYPERTENS RES, V32, P969, DOI 10.1038/hr.2009.132
   Papamichael CM, 2005, CLIN SCI, V109, P55, DOI 10.1042/CS20040358
   Ranheim T, 2005, MOL NUTR FOOD RES, V49, P274, DOI 10.1002/mnfr.200400109
   Sakano N, 2009, J CLIN BIOCHEM NUTR, V44, P185, DOI 10.3164/jcbn.08-252
   Stalmach A, 2010, ARCH BIOCHEM BIOPHYS, V501, P98, DOI 10.1016/j.abb.2010.03.005
   Stalmach A, 2009, DRUG METAB DISPOS, V37, P1749, DOI 10.1124/dmd.109.028019
   Suzuki A, 2006, J HYPERTENS, V24, P1065, DOI 10.1097/01.hjh.0000226196.67052.c0
   Teraoka M, 2012, J CLIN BIOCHEM NUTR, V51, P122, DOI 10.3164/jcbn.D-11-00030
   van Dam RM, 2002, LANCET, V360, P1477, DOI 10.1016/S0140-6736(02)11436-X
NR 29
TC 36
Z9 37
U1 0
U2 18
PU INFORMA HEALTHCARE
PI LONDON
PA TELEPHONE HOUSE, 69-77 PAUL STREET, LONDON EC2A 4LQ, ENGLAND
SN 0963-7486
EI 1465-3478
J9 INT J FOOD SCI NUTR
JI Int. J. Food Sci. Nutr.
PD MAY
PY 2015
VL 66
IS 3
BP 350
EP 354
DI 10.3109/09637486.2015.1007453
PG 5
WC Food Science & Technology; Nutrition & Dietetics
WE Science Citation Index Expanded (SCI-EXPANDED)
SC Food Science & Technology; Nutrition & Dietetics
GA CI7OA
UT WOS:000354952000017
PM 25666414
DA 2022-11-10
ER

PT J
AU Higgins, V
   White-Al Habeeb, N
   Venner, AA
   Bailey, D
   Collier, C
   Adeli, K
AF Higgins, Victoria
   White-Al Habeeb, Nicole
   Venner, Allison A.
   Bailey, Dana
   Collier, Christine
   Adeli, Khosrow
CA Canadian Soc Clin
TI Policy A Snapshot of Lipid-Reporting Practices in Canadian Clinical
   Laboratories: An Urgent Need for Harmonisation
SO CANADIAN JOURNAL OF CARDIOLOGY
LA English
DT Article
ID SOCIETY
AB To effectively implement the Canadian Cardiovascular Society (CCS) guidelines for dyslipidemia management into clinical laboratories, clear recommendations for lipid reporting are essential. In this study, the Canadian Society of Clinical Chemists Working Group on Reference Interval Harmonisation surveyed Canadian laboratories on adult lipid reporting practices to set a foundation for the development and implementation of harmonised lipid reporting across Canada. Key aspects of the survey asked laboratories: what reporting parameters were in place to assess lipid results; what interpretative comments were provided; whether nonfasting lipids were permitted and, if so, what strategy was used to document fasting status; and whether there was interest in implementing a harmonised lipid report. A total of 101 laboratories were represented by 24 respondents, as many responses were submitted by laboratory networks that included more than 1 laboratory. There was at least 1 response from 9 Canadian provinces and representation across 5 testing platforms. Upper and lower limits for lipid parameters and referenced source of limits varied substantially across laboratories, with only 56% of laboratories (9 respondents) referencing the 2016 CCS guidelines. Eighty-six per -cent of laboratories (19 respondents) report nonfasting lipids, although the method of documenting nonfasting status varied. Overall, 36% of laboratories (8 respondents) reported interest in implementing a harmonised lipid report. Assessment of current lipid-reporting practices supports the need for harmonised lipid reporting across Canada. Development of a harmonised lipid report for the adult population, consistent with up-to-date Cana-dian guidelines, will improve continuity of lipid test interpretation across Canada and improve clinical decision making.
C1 [Higgins, Victoria; Adeli, Khosrow] Univ Toronto, Dept Lab Med & Pathobiol, Toronto, ON, Canada.
   [White-Al Habeeb, Nicole] LifeLabs, Toronto, ON, Canada.
   [Venner, Allison A.] Univ Calgary, Alberta Precis Labs, Calgary, AB, Canada.
   [Venner, Allison A.] Univ Calgary, Dept Pathol & Lab Med, Calgary, AB, Canada.
   [Bailey, Dana] Dynacare, Brampton, ON, Canada.
   [Collier, Christine] Royal Columbian Hosp, Dept Pathol & Lab Med, New Westminster, BC, Canada.
   [Adeli, Khosrow] Hosp Sick Children, Dept Pediat Lab Med, Toronto, ON, Canada.
RP Adeli, K (corresponding author), Hosp Sick Children, Dept Pediat Lab Med, Clin Biochem, 555 Univ Ave, Toronto, ON MG5 1X8, Canada.
EM khosrow.adeli@sickkids.ca
OI Adeli, Khosrow/0000-0002-5839-5709
FU Canadian Society of Clinical Chemists; Canadian Institutes of Health
   Research (CIHR); University of Toronto
FX This study was supported by the Canadian Society of Clinical Chemists, a
   Canadian Institutes of Health Research (CIHR) doctoral award to V.H.,
   and support from Postgraduate Medicine, University of Toronto, to V.H.
CR Adeli K, 2017, CLIN BIOCHEM, V50, P925, DOI 10.1016/j.clinbiochem.2017.06.006
   Anderson TJ, 2016, CAN J CARDIOL, V32, P1263, DOI 10.1016/j.cjca.2016.07.510
   Centers for Disease Control and Prevention, CRMLN CHOLESTEROL RE
   Grundy SM, 2019, J AM COLL CARDIOL, V73, P3168, DOI 10.1016/j.jacc.2018.11.002
   Nordestgaard BG, 2016, EUR HEART J, V37, P1944, DOI 10.1093/eurheartj/ehw152
NR 5
TC 0
Z9 0
U1 0
U2 1
PU ELSEVIER SCIENCE INC
PI NEW YORK
PA STE 800, 230 PARK AVE, NEW YORK, NY 10169 USA
SN 0828-282X
EI 1916-7075
J9 CAN J CARDIOL
JI Can. J. Cardiol.
PD JUN
PY 2021
VL 37
IS 6
BP 933
EP 937
DI 10.1016/j.cjca.2021.03.018
EA JUN 2021
PG 5
WC Cardiac & Cardiovascular Systems
WE Science Citation Index Expanded (SCI-EXPANDED)
SC Cardiovascular System & Cardiology
GA SW0QG
UT WOS:000664221900021
PM 33775880
DA 2022-11-10
ER

PT J
AU Fan, HH
   Lin, IC
   Chen, JE
   Lee, WH
   Fang, SB
AF Fan, Hung-Hao
   Lin, I-Cheng
   Chen, Jing-Er
   Lee, Wei-Hua
   Fang, Shiuh-Bin
TI Anorexia nervosa manifesting as massive ascites, hypercholesterolemia,
   and sequential binge eating in an 11-year-old girl A case report
SO MEDICINE
LA English
DT Article
DE anorexia nervosa; binge eating; hypercholesterolemia;
   hypocomplementemia; massive ascites
ID BULIMIA-NERVOSA; DISORDERS; HISTORY; WOMEN
AB Rationale: Anorexia nervosa (AN) is a serious eating disorder associated with a distorted body image. Hypercholesterolemia has been found in patients with AN but the mechanism of hyperlipidemia in AN remains little known. Ascites in patients with AN has been attributed to hypoalbuminemia and liver diseases, but massive ascites without the aforementioned etiologies has never been reported in AN. Patient concerns: An 11-year-old girl was admitted for exclusion of organic underlying diseases due to severe body weight loss (18% within 3 weeks), poor appetite, and hypercholesterolemia (274 mg/dL). She complained of heartburn sensation, nausea, vomiting, constipation, and postprandial dull abdominal pain with fullness. Diagnoses: The patient's condition met with all 3 of the Diagnostic and Statistical Manual of Mental Disorders (DSM-5) criteria for diagnosing AN. On admission, her total cholesterol level was 337 mg/dL and hypocomplementemia (C3 55.5 mg/dL) was also found. Abdominal sonography and computed tomography scans showed massive ascites. However, neither proteinuria nor hypoalbuminemia was found. Upper gastroduodenal endoscopy showed chronic superficial gastritis and colonoscopy revealed negative findings. Ascites obtained by paracentesis demonstrated a transudate without bacterial infection, tuberculosis, or pancreatitis. Exploratory laparoscopy showed nonpurulent ascites. However, biopsies from the small intestine, mesentery, and liver showed chronic inflammation and fibrosis. Interventions: The intensive nutritional therapy by increasing total energy intake stepwise with a combination of high-energy formula and her favorite foods. Outcomes: Her hypercholesterolemia, hypocomplementemia, and massive ascites resolved after her weight was restored. She developed binge eating with continuous weight gain after discharge. Her weight significantly increased to an obese level (body mass index [BMI] 25.9 kg/m(2)) after loss to follow-up for 4 years until she returned to our emergency room due to suicide attempt. Conclusion: Diagnostic crossover between subtypes in anorexia nervosa might be a potential risk factor for illness severity and poor prognosis. AN can manifest as massive ascites with normal albumin concentrations that could possibly be due to chronic inflammation of the intestinal serosa, mesentery, and peritoneal surface of the liver.
C1 [Fan, Hung-Hao; Chen, Jing-Er; Fang, Shiuh-Bin] Taipei Med Univ, Div Pediat Gastroenterol Hepatol & Nutr, Dept Pediat, Shuang Ho Hosp, Taipei, Taiwan.
   [Fan, Hung-Hao; Fang, Shiuh-Bin] Taipei Med Univ, Dept Pediat, Shuang Ho Hosp, Sch Med,Coll Med, Taipei, Taiwan.
   [Lin, I-Cheng] Taipei Med Univ, Dept Psychiat, Shuang Ho Hosp, Taipei, Taiwan.
   [Lee, Wei-Hua] Taipei Med Univ, Dept Pathol, Shuang Ho Hosp, Taipei, Taiwan.
   [Fang, Shiuh-Bin] Taipei Med Univ, Coll Pharm, Master Program Clin Pharmacogen & Pharmacoprote, Taipei, Taiwan.
RP Fang, SB (corresponding author), Taipei Med Univ, Shuang Ho Hosp, Dept Pediat, Div Pediat Gastroenterol Hepatol & Nutr, 291 Jhong Jheng Rd, New Taipei 23561, Taiwan.
EM sbfang@tmu.edu.tw
CR Case T, 1999, INT J EAT DISORDER, V25, P187, DOI 10.1002/(SICI)1098-108X(199903)25:2&lt;187::AID-EAT8&gt;3.0.CO;2-9
   Eddy KT, 2008, AM J PSYCHIAT, V165, P245, DOI 10.1176/appi.ajp.2007.07060951
   Eddy KT, 2007, INT J EAT DISORDER, V40, pS67, DOI 10.1002/eat.20422
   Flierl MA, 2011, ANN GEN PSYCHIATR, V10, DOI 10.1186/1744-859X-10-16
   Hofer M, 2014, NUTRITION, V30, P524, DOI 10.1016/j.nut.2013.09.019
   ISAACS P, 1986, POSTGRAD MED J, V62, P1151, DOI 10.1136/pgmj.62.734.1151
   Kim YR, 2013, PSYCHIAT INVEST, V10, P101, DOI 10.4306/pi.2013.10.2.101
   KLINEFELTER HF, 1965, J CLIN ENDOCR METAB, V25, P1520, DOI 10.1210/jcem-25-11-1520
   Koga A, 2019, INT J EAT DISORDER, V52, P211, DOI 10.1002/eat.23007
   Mehler PS, 1998, INT J EAT DISORDER, V24, P217, DOI 10.1002/(SICI)1098-108X(199809)24:2&lt;217::AID-EAT11&gt;3.0.CO;2-W
   Meltzer-Brody S, 2011, J WOMENS HEALTH, V20, P863, DOI 10.1089/jwh.2010.2360
   MORDASINI R, 1978, METABOLISM, V27, P71, DOI 10.1016/0026-0495(78)90125-7
   Ohwada R, 2006, INT J EAT DISORDER, V39, P598, DOI 10.1002/eat.20298
   Pomeroy C, 1997, CLIN EXP IMMUNOL, V108, P507, DOI 10.1046/j.1365-2249.1997.3921287.x
   Rautou PE, 2008, GASTROENTEROLOGY, V135, P840, DOI 10.1053/j.gastro.2008.05.055
   Rigaud D, 2009, DIABETES METAB, V35, P57, DOI 10.1016/j.diabet.2008.08.004
   Suwabe T, 2005, INT J EAT DISORDER, V38, P94, DOI 10.1002/eat.20154
   Walsh BT, 2019, PSYCHIAT CLIN N AM, V42, P1, DOI 10.1016/j.psc.2018.10.001
   Weinbrenner T, 2004, BRIT J NUTR, V91, P959, DOI 10.1079/BJN20041151
   Westmoreland P, 2016, AM J MED, V129, P30, DOI 10.1016/j.amjmed.2015.06.031
NR 20
TC 1
Z9 1
U1 0
U2 7
PU LIPPINCOTT WILLIAMS & WILKINS
PI PHILADELPHIA
PA TWO COMMERCE SQ, 2001 MARKET ST, PHILADELPHIA, PA 19103 USA
SN 0025-7974
EI 1536-5964
J9 MEDICINE
JI Medicine (Baltimore)
PD AUG 28
PY 2020
VL 99
IS 35
AR e21739
DI 10.1097/MD.0000000000021739
PG 5
WC Medicine, General & Internal
WE Science Citation Index Expanded (SCI-EXPANDED); Social Science Citation Index (SSCI)
SC General & Internal Medicine
GA OC4MP
UT WOS:000579132500036
PM 32871893
OA Green Published, gold
DA 2022-11-10
ER

PT J
AU Kamil, A
   Chen, CYO
AF Kamil, Alison
   Chen, C. -Y. Oliver
TI Health Benefits of Almonds beyond Cholesterol Reduction
SO JOURNAL OF AGRICULTURAL AND FOOD CHEMISTRY
LA English
DT Review
DE almonds; anti-inflammation; antioxidation; body weight; cholesterol;
   glucoregulation
ID CORONARY-HEART-DISEASE; C-REACTIVE PROTEIN; RISK-FACTORS; POSTPRANDIAL
   GLYCEMIA; MONOUNSATURATED FAT; LIPID-PEROXIDATION; PLASMA-LIPIDS;
   SERUM-LIPIDS; BODY-WEIGHT; CONSUMPTION
AB Almonds are rich in monounsaturated fat, fiber, alpha-tocopherol, minerals such as magnesium and copper, and phytonutrients, albeit being energy-dense. The favorable fat composition and fiber contribute to the hypocholesterolemic benefit of almond consumption. By virtue of their unique nutrient composition, almonds are likely to benefit other modifiable cardiovascular and diabetes risks, such as body weight, glucose homeostasis, inflammation, and oxidative stress. This paper briefly reviews the nutrient composition and hypocholesterolemic benefits; the effects of almond consumption on body weight, glucose regulation, oxidative stress, and inflammation, based on the data of clinical trials, will then be discussed. Although more studies are definitely warranted, the emerging evidence supports that almond consumption beneficially influences chronic degenerative disease risk beyond cholesterol reduction, particularly in populations with metabolic syndrome and type 2 diabetes mellitus.
C1 [Kamil, Alison; Chen, C. -Y. Oliver] Tufts Univ, Antioxidants Res Lab, Jean Mayer USDA Human Nutr Res Ctr Aging, Boston, MA 02111 USA.
RP Chen, CYO (corresponding author), Tufts Univ, Antioxidants Res Lab, Jean Mayer USDA Human Nutr Res Ctr Aging, 711 Washington St, Boston, MA 02111 USA.
EM oliver.chen@tufts.edu
FU U.S. Department of Agriculture (USDA)/Agricultural Research Service
   Cooperative Agreement [58-1950-7-707]; Almond Board of California
FX Supported by U.S. Department of Agriculture (USDA)/Agricultural Research
   Service Cooperative Agreement 58-1950-7-707 and a grant from the Almond
   Board of California. The contents of this publication do not necessarily
   reflect the views or policies of the USDA nor does mention of trade
   names, commercial products, or organizations imply endorsement by the
   U.S. government.
CR Ahrens S, 2005, PLANT FOOD HUM NUTR, V60, P123, DOI 10.1007/s11130-005-6840-2
   Amer Diabet Associat, 2008, DIABETES CARE, V31, pS61, DOI 10.2337/dc08-S061
   Appel LJ, 2005, JAMA-J AM MED ASSOC, V294, P2455, DOI 10.1001/jama.294.19.2455
   Berryman CE, 2011, NUTR REV, V69, P171, DOI 10.1111/j.1753-4887.2011.00383.x
   Bolling BW, 2010, FOOD CHEM, V122, P819, DOI 10.1016/j.foodchem.2010.03.068
   Bolling BW, 2010, ASIA PAC J CLIN NUTR, V19, P117
   Cassady BA, 2009, AM J CLIN NUTR, V89, P794, DOI 10.3945/ajcn.2008.26669
   Chen C.Y.O., 2011, FASEB J, V25
   Chen CYO, 2008, J AGR FOOD CHEM, V56, P4427, DOI 10.1021/jf800061z
   Chen CY, 2006, J SCI FOOD AGR, V86, P2245, DOI 10.1002/jsfa.2659
   Chen CY, 2005, J NUTR, V135, P1366, DOI 10.1093/jn/135.6.1366
   Cleeman JI, 2001, JAMA-J AM MED ASSOC, V285, P2486, DOI 10.1001/jama.285.19.2486
   Cohen AE, 2011, METABOLISM, V60, P1312, DOI 10.1016/j.metabol.2011.01.017
   Coutinho M, 1999, DIABETES CARE, V22, P233, DOI 10.2337/diacare.22.2.233
   Dicenta F, 2002, J AGR FOOD CHEM, V50, P2149, DOI 10.1021/jf0113070
   Ellis PR, 2004, AM J CLIN NUTR, V80, P604
   Estruch R, 2006, ANN INTERN MED, V145, P1, DOI 10.7326/0003-4819-145-1-200607040-00004
   Fraser GE, 2002, J AM COLL NUTR, V21, P275, DOI 10.1080/07315724.2002.10719221
   Hollis J, 2007, BRIT J NUTR, V98, P651, DOI 10.1017/S0007114507734608
   Howard BV, 2006, JAMA-J AM MED ASSOC, V295, P655, DOI 10.1001/jama.295.6.655
   Hyson DA, 2002, J NUTR, V132, P703, DOI 10.1093/jn/132.4.703
   Jalali-Khanabadi BA, 2010, J ALTERN COMPLEM MED, V16, P1279, DOI 10.1089/acm.2009.0693
   Jambazian PR, 2005, J AM DIET ASSOC, V105, P449, DOI 10.1016/j.jada.2004.12.002
   Jenkins DJA, 2008, J NUTR, V138, p1752S, DOI 10.1093/jn/138.9.1752S
   Jenkins DJA, 2008, J NUTR, V138, P908, DOI 10.1093/jn/138.5.908
   Jenkins DJA, 2006, J NUTR, V136, P2987, DOI 10.1093/jn/136.12.2987
   Jenkins DJA, 2005, EUR J CLIN NUTR, V59, P851, DOI 10.1038/sj.ejcn.1602152
   Jenkins DJA, 2003, METABOLISM, V52, P1478, DOI 10.1016/S0026-0495(03)00260-9
   Jenkins DJA, 2002, CIRCULATION, V106, P1327, DOI 10.1161/01.CIR.0000028421.91733.20
   Jiang R, 2006, AM J EPIDEMIOL, V163, P222, DOI 10.1093/aje/kwj033
   Josse AR, 2007, METABOLISM, V56, P400, DOI 10.1016/j.metabol.2006.10.024
   KOHLS KJ, 1987, NUTR REP INT, V35, P5
   Li N, 2007, J NUTR, V137, P2717, DOI 10.1093/jn/137.12.2717
   Li S.C., 2010, METABOLISM
   Lloyd J. U., 1921, ORIGIN HIST ALL PHAR, VI
   Lo Piparo E, 2008, J MED CHEM, V51, P3555, DOI 10.1021/jm800115x
   Lovejoy JC, 2002, AM J CLIN NUTR, V76, P1000, DOI 10.1093/ajcn/76.5.1000
   Luc G, 2003, ARTERIOSCL THROM VAS, V23, P1255, DOI 10.1161/01.ATV.0000079512.66448.1D
   Mena MP, 2009, AM J CLIN NUTR, V89, P248, DOI 10.3945/ajcn.2008.26094
   Mori AM, 2011, NUTR METAB, V8, DOI 10.1186/1743-7075-8-6
   Pradhan AD, 2001, JAMA-J AM MED ASSOC, V286, P327, DOI 10.1001/jama.286.3.327
   Pradhan AD, 2002, EUR HEART J, V23, P831, DOI 10.1053/euhj.2001.3052
   Rajaram S, 2010, BRIT J NUTR, V103, P907, DOI 10.1017/S0007114509992480
   Rieger M, 2006, INTRO FRUIT CROPS
   Sabate J, 2003, AM J CLIN NUTR, V78, p647S, DOI 10.1093/ajcn/78.3.647S
   Sabate J, 2003, AM J CLIN NUTR, V77, P1379, DOI 10.1093/ajcn/77.6.1379
   Salas-Salvado J, 2008, EUR J CLIN NUTR, V62, P651, DOI 10.1038/sj.ejcn.1602762
   Salas-Salvado J, 2011, NUTR METAB CARDIOVAS, V21, pS1, DOI 10.1016/j.numecd.2010.10.013
   Salas-Salvado J, 2006, BRIT J NUTR, V96, pS45, DOI 10.1017/BJN20061863
   Scott LW, 2003, DIABETES CARE, V26, P2481, DOI 10.2337/diacare.26.8.2481
   Segura R, 2006, BRIT J NUTR, V96, pS36, DOI 10.1017/BJN20061862
   Spiller GA, 1998, J AM COLL NUTR, V17, P285, DOI 10.1080/07315724.1998.10718761
   Urpi-Sarda M, 2009, J AGR FOOD CHEM, V57, P10134, DOI 10.1021/jf901450z
   van Bennekum AM, 2005, BRIT J NUTR, V94, P331, DOI 10.1079/BJN20051498
   Wien MA, 2003, INT J OBESITY, V27, P1365, DOI 10.1038/sj.ijo.0802411
   WOLFE BM, 1991, METABOLISM, V40, P338, DOI 10.1016/0026-0495(91)90142-J
   YOON JH, 1983, AM J CLIN NUTR, V38, P835, DOI 10.1093/ajcn/38.6.835
   Zemaitis J, 2001, FASEB J, V15, pA602
NR 58
TC 54
Z9 56
U1 3
U2 81
PU AMER CHEMICAL SOC
PI WASHINGTON
PA 1155 16TH ST, NW, WASHINGTON, DC 20036 USA
SN 0021-8561
EI 1520-5118
J9 J AGR FOOD CHEM
JI J. Agric. Food Chem.
PD JUL 11
PY 2012
VL 60
IS 27
SI SI
BP 6694
EP 6702
DI 10.1021/jf2044795
PG 9
WC Agriculture, Multidisciplinary; Chemistry, Applied; Food Science &
   Technology
WE Science Citation Index Expanded (SCI-EXPANDED)
SC Agriculture; Chemistry; Food Science & Technology
GA 972RO
UT WOS:000306297800006
PM 22296169
DA 2022-11-10
ER

PT J
AU Sottero, B
   Gargiulo, S
   Russo, I
   Barale, C
   Poli, G
   Cavalot, F
AF Sottero, Barbara
   Gargiulo, Simona
   Russo, Isabella
   Barale, Cristina
   Poli, Giuseppe
   Cavalot, Franco
TI Postprandial Dysmetabolism and Oxidative Stress in Type 2 Diabetes:
   Pathogenetic Mechanisms and Therapeutic Strategies
SO MEDICINAL RESEARCH REVIEWS
LA English
DT Review
DE type 2 diabetes; postprandial dysmetabolism; redox signaling; oxidative
   stress; redox-oriented therapy
ID GLYCATION END-PRODUCTS; ENDOPLASMIC-RETICULUM STRESS;
   LOW-DENSITY-LIPOPROTEIN; C-REACTIVE PROTEIN; TRIGLYCERIDE-RICH
   LIPOPROTEINS; VASCULAR ENDOTHELIAL FUNCTION; ALPHA-LIPOIC ACID;
   DIPEPTIDYL PEPTIDASE-4 INHIBITOR; CARDIOVASCULAR RISK-FACTORS;
   FACTOR-KAPPA-B
AB Postprandial dysmetabolism in type 2 diabetes (T2D) is known to impact the progression and evolution of this complex disease process. However, the underlying pathogenetic mechanisms still require full elucidation to provide guidance for disease prevention and treatment. This review focuses on the marked redox changes and inflammatory stimuli provoked by the spike in blood glucose and lipids in T2D individuals after meals. All the causes of exacerbated postprandial oxidative stress in T2D were analyzed, also considering the consequence of enhanced inflammation on vascular damage. Based on this in-depth analysis, current strategies of prevention and pharmacologic management of T2D were critically reexamined with particular emphasis on their potential redox-related rationale. (C) 2015 Wiley Periodicals, Inc.
C1 [Sottero, Barbara; Gargiulo, Simona; Poli, Giuseppe] Univ Turin, Dept Clin & Biol Sci, San Luigi Gonzaga Hosp, I-10043 Turin, Italy.
   [Russo, Isabella; Barale, Cristina; Cavalot, Franco] Univ Turin, Dept Clin & Biol Sci, Internal Med & Metab Dis Unit, San Luigi Gonzaga Hosp, I-10043 Turin, Italy.
RP Poli, G (corresponding author), Univ Turin, Dept Clin & Biol Sci, San Luigi Gonzaga Hosp, I-10043 Turin, Italy.
EM giuseppe.poli@unito.it
RI Russo, Isabella/AAC-5779-2020
OI Russo, Isabella/0000-0002-2921-1763; Barale,
   Cristina/0000-0003-3201-5883
FU University of Turin; CRT Foundation, Turin, Italy
FX The authors thank the University of Turin and CRT Foundation, Turin,
   Italy, for supporting the research here quoted.
CR Ahmed N, 2005, DIABETES CARE, V28, P2465, DOI 10.2337/diacare.28.10.2465
   Ahuja KDK, 2012, EUR J CLIN NUTR, V66, P722, DOI 10.1038/ejcn.2012.28
   Ajala O, 2013, AM J CLIN NUTR, V97, P505, DOI 10.3945/ajcn.112.042457
   Alcain FJ, 2009, EXPERT OPIN THER PAT, V19, P403, DOI 10.1517/13543770902762893
   Alipour A, 2008, ARTERIOSCL THROM VAS, V28, P792, DOI 10.1161/ATVBAHA.107.159749
   Aljada A, 2000, J CLIN ENDOCR METAB, V85, P2572, DOI 10.1210/jc.85.7.2572
   Aljada A, 2000, METABOLISM, V49, P147, DOI 10.1016/S0026-0495(00)91039-4
   Aljada A, 2001, J CLIN ENDOCR METAB, V86, P450, DOI 10.1210/jc.86.1.450
   Amer Diabet Assoc, 2014, DIABETES CARE, V37, pS14, DOI 10.2337/dc14-S014
   Amer Diabet Associat, 2008, DIABETES CARE, V31, pS61, DOI 10.2337/dc08-S061
   Anand P, 2007, MOL PHARMACEUT, V4, P807, DOI 10.1021/mp700113r
   Anderson EJ, 2009, J CLIN INVEST, V119, P573, DOI 10.1172/JCI37048
   Annuzzi G, 2014, AM J CLIN NUTR, V99, P463, DOI 10.3945/ajcn.113.073445
   Annuzzi G, 2012, AM J CLIN NUTR, V95, P1315, DOI 10.3945/ajcn.111.023887
   Ansar S, 2011, CARDIOVASC DIABETOL, V10, DOI 10.1186/1475-2840-10-61
   Arkan MC, 2005, NAT MED, V11, P191, DOI 10.1038/nm1185
   Arts ICW, 2005, AM J CLIN NUTR, V81, p317S, DOI 10.1093/ajcn/81.1.317S
   Back SH, 2012, ANNU REV BIOCHEM, V81, P767, DOI 10.1146/annurev-biochem-072909-095555
   Bagger JI, 2011, J CLIN ENDOCR METAB, V96, P737, DOI 10.1210/jc.2010-2435
   Balducci S, 2010, ARCH INTERN MED, V170, P1794, DOI 10.1001/archinternmed.2010.380
   Ban K, 2008, CIRCULATION, V117, P2340, DOI 10.1161/CIRCULATIONAHA.107.739938
   Bandeira SD, 2012, OXID MED CELL LONGEV, V2012, DOI 10.1155/2012/819310
   Banerjee M, 2014, INDIAN J HUM GENET, V20, P10, DOI [10.4103/0971-6866.132747, DOI 10.4103/0971-6866.132747]
   Bansal S, 2007, JAMA-J AM MED ASSOC, V298, P309, DOI 10.1001/jama.298.3.309
   Barber MN, 2012, PLOS ONE, V7, DOI 10.1371/journal.pone.0041456
   Barclay AW, 2008, AM J CLIN NUTR, V87, P627, DOI 10.1093/ajcn/87.3.627
   Bardini Gianluca, 2012, Rev Diabet Stud, V9, P82, DOI 10.1900/RDS.2012.9.82
   Barlovic DP, 2011, CLIN SCI, V121, P43, DOI 10.1042/CS20100501
   Bashan N, 2009, PHYSIOL REV, V89, P27, DOI 10.1152/physrev.00014.2008
   Batchuluun B, 2014, ATHEROSCLEROSIS, V232, P156, DOI 10.1016/j.atherosclerosis.2013.10.025
   Beisswenger PJ, 2001, DIABETES CARE, V24, P726, DOI 10.2337/diacare.24.4.726
   Bejta F, 2007, BBA-MOL CELL BIOL L, V1771, P901, DOI 10.1016/j.bbalip.2007.04.013
   Bellido C, 2004, AM J CLIN NUTR, V80, P1487, DOI 10.1093/ajcn/80.6.1487
   Bentley C, 2011, NUTR METAB CARDIOVAS, V21, P871, DOI 10.1016/j.numecd.2010.02.019
   Bergandi L, 2003, ARTERIOSCL THROM VAS, V23, P2215, DOI 10.1161/01.ATV.0000107028.20478.8e
   Berliner JA, 2009, J LIPID RES, V50, pS207, DOI 10.1194/jlr.R800074-JLR200
   Bermudez B, 2008, CARDIOVASC RES, V79, P294, DOI 10.1093/cvr/cvn082
   Bermudez B, 2012, J NUTR, V142, P227, DOI 10.3945/jn.111.149963
   Bierhaus A, 2005, J MOL MED, V83, P876, DOI 10.1007/s00109-005-0688-7
   Birukova AA, 2013, TRANSL RES, V161, P495, DOI 10.1016/j.trsl.2012.12.008
   Bjelakovic G, 2007, JAMA-J AM MED ASSOC, V297, P842, DOI 10.1001/jama.297.8.842
   Bjelakovic G, 2013, PLOS ONE, V8, DOI 10.1371/journal.pone.0074558
   Blaak EE, 2012, OBES REV, V13, P923, DOI 10.1111/j.1467-789X.2012.01011.x
   Blade C, 2010, MOL NUTR FOOD RES, V54, P37, DOI 10.1002/mnfr.200900476
   Bochkov VN, 2007, THROMB HAEMOSTASIS, V97, P348, DOI 10.1160/TH06-08-0474
   Bochkov VN, 2006, CIRC RES, V99, P900, DOI 10.1161/01.RES.0000245485.04489.ee
   Boren J, 2014, CLIN CHIM ACTA, V431, P131, DOI 10.1016/j.cca.2014.01.015
   Botham KM, 2008, ATHEROSCLEROSIS SUPP, V9, P57, DOI 10.1016/j.atherosclerosissup.2008.05.009
   Bozzetto L, 2011, ATHEROSCLEROSIS, V217, P142, DOI 10.1016/j.atherosclerosis.2011.03.012
   Brand-Miller J, 2003, DIABETES CARE, V26, P2261, DOI 10.2337/diacare.26.8.2261
   Brouwers O, 2011, J BIOL CHEM, V286, P1374, DOI 10.1074/jbc.M110.144097
   Brown AL, 2009, BRIT J NUTR, V101, P886, DOI 10.1017/S0007114508047727
   BUCALA R, 1993, P NATL ACAD SCI USA, V90, P6434, DOI 10.1073/pnas.90.14.6434
   Bunck MC, 2010, ATHEROSCLEROSIS, V212, P223, DOI 10.1016/j.atherosclerosis.2010.04.024
   Bunck MC, 2010, DIABETES CARE, V33, P1734, DOI 10.2337/dc09-2361
   Burdge GC, 2005, BRIT J NUTR, V93, P3, DOI 10.1079/BJN20041282
   Burton-Freeman B, 2010, BRIT J NUTR, V104, pS1, DOI 10.1017/S0007114510003909
   Buscemi S, 2010, DIABETIC MED, V27, P872, DOI 10.1111/j.1464-5491.2010.03059.x
   Buyken AE, 2014, AM J CLIN NUTR, V99, P813, DOI 10.3945/ajcn.113.074252
   Cai WJ, 2004, CIRCULATION, V110, P285, DOI 10.1161/01.CIR.0000135587.92455.0D
   Calabrese EJ, 2004, EMBO REP, V5, pS37, DOI 10.1038/sj.embor.7400222
   Calabrese V, 2012, BBA-MOL BASIS DIS, V1822, P729, DOI 10.1016/j.bbadis.2011.12.003
   Calder PC, 2011, BRIT J NUTR, V106, pS1, DOI 10.1017/S0007114511005460
   Calzada C, 2007, J CLIN ENDOCR METAB, V92, P1961, DOI 10.1210/jc.2006-2045
   Gomez-Cabrera MC, 2012, AM J PHYSIOL-ENDOC M, V302, pE476, DOI 10.1152/ajpendo.00567.2011
   Catala A, 2009, CHEM PHYS LIPIDS, V157, P1, DOI 10.1016/j.chemphyslip.2008.09.004
   Catapano AL, 2011, ATHEROSCLEROSIS, V217, P3, DOI 10.1016/j.atherosclerosis.2011.06.028
   Cavalot F, 2006, J CLIN ENDOCR METAB, V91, P813, DOI 10.1210/jc.2005-1005
   Cavalot F, 2013, DIABETES OBES METAB, V15, P3, DOI 10.1111/dom.12140
   Ceolotto G, 2007, ARTERIOSCL THROM VAS, V27, P2627, DOI 10.1161/ATVBAHA.107.155762
   Ceriello A, 2004, DIABETIC MED, V21, P171, DOI 10.1111/j.1464-5491.2004.01101.x
   Ceriello A, 2002, DIABETES CARE, V25, P1439, DOI 10.2337/diacare.25.8.1439
   Ceriello A, 2002, DIABETES, V51, P1076, DOI 10.2337/diabetes.51.4.1076
   Ceriello A, 2005, DIABETES, V54, P1, DOI 10.2337/diabetes.54.1.1
   Ceriello A, 2002, CIRCULATION, V106, P1211, DOI 10.1161/01.CIR.0000027569.76671.A8
   Ceriello A, 2008, DIABETES, V57, P1349, DOI 10.2337/db08-0063
   Ceriello A, 2008, DIABETES RES CLIN PR, V82, P262, DOI 10.1016/j.diabres.2008.07.015
   Chan DC, 2013, CURR ATHEROSCLER REP, V15, DOI 10.1007/s11883-013-0309-9
   Chan DC, 2012, ATHEROSCLEROSIS, V221, P484, DOI 10.1016/j.atherosclerosis.2012.01.029
   Chapman MJ, 2011, EUR HEART J, V32, P1345, DOI 10.1093/eurheartj/ehr112
   Chaudhary N, 2009, CURR OPIN CLIN NUTR, V12, P431, DOI 10.1097/MCO.0b013e32832cdaae
   Chaudhuri A, 2012, J CLIN ENDOCR METAB, V97, P198, DOI 10.1210/jc.2011-1508
   Chen LL, 2011, EUR J PHARMACOL, V659, P296, DOI 10.1016/j.ejphar.2011.02.044
   Chen LL, 2010, ENDOCRINE, V38, P266, DOI 10.1007/s12020-010-9383-8
   Cheong YH, 2011, BIOCHEM BIOPH RES CO, V414, P220, DOI 10.1016/j.bbrc.2011.09.061
   Chew GT, 2004, QJM-INT J MED, V97, P537, DOI 10.1093/qjmed/hch089
   Chi TC, 2007, LIFE SCI, V80, P1713, DOI 10.1016/j.lfs.2007.02.002
   Chong MFF, 2007, P NUTR SOC, V66, P52, DOI 10.1017/S0029665107005290
   Christiansen T, 2010, AM J PHYSIOL-ENDOC M, V298, pE824, DOI 10.1152/ajpendo.00574.2009
   Cohen G, 2013, FREE RADICAL BIO MED, V65, P978, DOI 10.1016/j.freeradbiomed.2013.08.163
   Colas R, 2011, DIABETOLOGIA, V54, P2931, DOI 10.1007/s00125-011-2272-8
   Coppell KJ, 2010, BMJ-BRIT MED J, V341, DOI 10.1136/bmj.c3337
   Corgnali M, 2008, DIABETES-METAB RES, V24, P301, DOI 10.1002/dmrr.804
   Crujeiras AB, 2009, EUR J NUTR, V48, P341, DOI 10.1007/s00394-009-0019-9
   Crujeiras AB, 2008, OMICS, V12, P251, DOI 10.1089/omi.2008.0001
   Czank C, 2013, AM J CLIN NUTR, V97, P995, DOI 10.3945/ajcn.112.049247
   Dai Y, 2013, CARDIOVASC DRUG THER, V27, P371, DOI 10.1007/s10557-013-6463-z
   Dalen JE, 2014, AM J MED, V127, P364, DOI 10.1016/j.amjmed.2013.12.014
   Dali-Youcef N, 2013, ANN MED, V45, P242, DOI 10.3109/07853890.2012.705015
   Dandona P, 2001, J CLIN ENDOCR METAB, V86, P355, DOI 10.1210/jc.86.1.355
   Davis NJ, 2011, J DIABETES COMPLICAT, V25, P371, DOI 10.1016/j.jdiacomp.2011.08.001
   De Jager J, 2005, J INTERN MED, V257, P100
   de Lemos ET, 2012, OXID MED CELL LONGEV, V2012, DOI 10.1155/2012/741545
   de Lorgeril M, 1999, CIRCULATION, V99, P779, DOI 10.1161/01.CIR.99.6.779
   De Luis DA, 2009, EUR REV MED PHARMACO, V13, P51
   DeFronzo RA, 2008, CURR MED RES OPIN, V24, P2943, DOI 10.1185/03007990802418851 
   Dehghan M, 2012, CIRCULATION, V126, P2705, DOI 10.1161/CIRCULATIONAHA.112.103234
   den Hartigh LJ, 2014, AM J PHYSIOL-HEART C, V306, pH109, DOI 10.1152/ajpheart.00137.2013
   Devaraj S, 2008, METABOLISM, V57, P867, DOI 10.1016/j.metabol.2008.02.016
   Devaraj S, 2013, ATHEROSCLEROSIS, V228, P94, DOI 10.1016/j.atherosclerosis.2013.02.036
   Di Loreto C, 2005, DIABETES CARE, V28, P1295, DOI 10.2337/diacare.28.6.1295
   Dobrian AD, 2011, AM J PHYSIOL-ENDOC M, V300, pE410, DOI 10.1152/ajpendo.00463.2010
   Dobrian AD, 2004, HYPERTENSION, V43, P48, DOI 10.1161/01.HYP.0000103629.01745.59
   Dokken BB, 2013, AM J PHYSIOL-HEART C, V304, pH538, DOI 10.1152/ajpheart.00282.2012
   Domoto K, 2003, ATHEROSCLEROSIS, V171, P193, DOI 10.1016/j.atherosclerosis.2003.08.016
   Dormandy JA, 2005, LANCET, V366, P1279, DOI 10.1016/S0140-6736(05)67528-9
   Drucker DJ, 2007, DIABETES CARE, V30, P1335, DOI 10.2337/dc07-0228
   Drucker DJ, 2006, CELL METAB, V3, P153, DOI 10.1016/j.cmet.2006.01.004
   Drummond GR, 2011, NAT REV DRUG DISCOV, V10, P453, DOI 10.1038/nrd3403
   Duran M.J., 2010, CELL MOL BIOL NOISY, V56, P1434
   Eckardt K, 2014, DIABETOLOGIA, V57, P1087, DOI 10.1007/s00125-014-3224-x
   Endo K, 2008, DIABETES RES CLIN PR, V80, P63, DOI 10.1016/j.diabres.2007.10.023
   Enkhmaa B, 2010, CURR DIABETES REP, V10, P61, DOI 10.1007/s11892-009-0088-4
   Enomoto M, 2006, METABOLISM, V55, P912, DOI 10.1016/j.metabol.2006.02.019
   Erdogdu O, 2012, BIOCHEM BIOPH RES CO, V419, P790, DOI 10.1016/j.bbrc.2012.02.106
   Esposito K, 2004, CIRCULATION, V110, P214, DOI 10.1161/01.CIR.0000134501.57864.66
   Esposito K, 2002, CIRCULATION, V106, P2067, DOI 10.1161/01.CIR.0000034509.14906.AE
   Esposito K, 2008, J CLIN ENDOCR METAB, V93, P1345, DOI 10.1210/jc.2007-2000
   Esposito K, 2009, ANN INTERN MED, V151, P306, DOI 10.7326/0003-4819-151-5-200909010-00004
   Esser D, 2013, J NUTR, V143, P843, DOI 10.3945/jn.113.174540
   Esser D, 2013, PLOS ONE, V8, DOI 10.1371/journal.pone.0053474
   Evans JMM, 2005, BMJ-BRIT MED J, V330, P1304, DOI 10.1136/bmj.38415.708634.F7
   Evans M, 2003, EUR J CLIN INVEST, V33, P231, DOI 10.1046/j.1365-2362.2003.01120.x
   Fadini GP, 2010, DIABETES CARE, V33, P1607, DOI 10.2337/dc10-0187
   Fard A, 2000, ARTERIOSCL THROM VAS, V20, P2039, DOI 10.1161/01.ATV.20.9.2039
   Fava D, 2002, DIABETIC MED, V19, P752, DOI 10.1046/j.1464-5491.2002.00762.x
   Febbraio MA, 2005, EXERC SPORT SCI REV, V33, P114, DOI 10.1097/00003677-200507000-00003
   Ferderbar S, 2007, DIABETES-METAB RES, V23, P35, DOI 10.1002/dmrr.645
   Fielding B, 2011, P NUTR SOC, V70, P342, DOI 10.1017/S002966511100084X
   Fisher G, 2012, OBESITY, V20, P715, DOI 10.1038/oby.2011.85
   Fisher G, 2011, OBESITY, V19, P1131, DOI 10.1038/oby.2010.310
   Fisher-Wellman Kelsey, 2009, Dyn Med, V8, P1, DOI 10.1186/1476-5918-8-1
   Foretz M, 2010, J CLIN INVEST, V120, P2355, DOI 10.1172/JCI40671
   Forst T, 2012, EXP DIABETES RES, DOI 10.1155/2012/635472
   Fritsche L, 2008, CURR MED CHEM, V15, P1316, DOI 10.2174/092986708784534956
   Fukino Y, 2005, J NUTR SCI VITAMINOL, V51, P335, DOI 10.3177/jnsv.51.335
   Gaede P, 2003, NEW ENGL J MED, V348, P383, DOI 10.1056/NEJMoa021778
   Gaede P, 2008, NEW ENGL J MED, V358, P580, DOI 10.1056/NEJMoa0706245
   Gaenzer H, 2002, AM J CARDIOL, V89, P431, DOI 10.1016/S0002-9149(01)02266-4
   Galli M, 2011, BIOCHEM PHARMACOL, V81, P569, DOI 10.1016/j.bcp.2010.12.010
   Gao D, 2010, J BIOL CHEM, V285, P29965, DOI 10.1074/jbc.M110.128694
   Gao LG, 2012, ATHEROSCLEROSIS, V221, P311, DOI 10.1016/j.atherosclerosis.2011.10.027
   Garg R, 2000, HYPERTENSION, V36, P430, DOI 10.1161/01.HYP.36.3.430
   Gargalovic PS, 2006, ARTERIOSCL THROM VAS, V26, P2490, DOI 10.1161/01.ATV.0000242903.41158.a1
   Gargalovic PS, 2006, P NATL ACAD SCI USA, V103, P12741, DOI 10.1073/pnas.0605457103
   Gargiulo S, 2012, INT J MOL SCI, V13, P14278, DOI 10.3390/ijms131114278
   Gargiulo S, 2011, FREE RADICAL BIO MED, V51, P844, DOI 10.1016/j.freeradbiomed.2011.05.030
   Ge QM, 2010, ACTA DIABETOL, V47, pS97, DOI 10.1007/s00592-009-0140-5
   Geraldes P, 2010, CIRC RES, V106, P1319, DOI 10.1161/CIRCRESAHA.110.217117
   Gerber PA, 2012, CURR OPIN CLIN NUTR, V15, P381, DOI 10.1097/MCO.0b013e3283545a6d
   Gerich JE, 2003, ARCH INTERN MED, V163, P1306, DOI 10.1001/archinte.163.11.1306
   Gerich J, 2013, INT J GEN MED, V6, P877, DOI 10.2147/IJGM.S51665
   Giacco F, 2010, CIRC RES, V107, P1058, DOI 10.1161/CIRCRESAHA.110.223545
   Giacco R, 2001, BRIT J NUTR, V85, P33, DOI 10.1079/BJN2000218
   GILLETT M, 2012, HEALTH TECHNOL ASSES, V16, P1, DOI DOI 10.3310/hta16330
   Gin H, 2000, DIABETES METAB, V26, P265
   Ginsberg HN, 2010, NEW ENGL J MED, V362, P1563, DOI 10.1056/NEJMoa1001282
   Ginsberg HN, 2002, CIRCULATION, V106, P2137, DOI 10.1161/01.CIR.0000035280.64322.31
   Giugliano D, 2008, AM J CLIN NUTR, V87, P8, DOI 10.1093/ajcn/87.1.8
   Goldin A, 2006, CIRCULATION, V114, P597, DOI 10.1161/CIRCULATIONAHA.106.621854
   Goldstein BJ, 2005, DIABETES, V54, P311, DOI 10.2337/diabetes.54.2.311
   Gomes EC, 2012, OXID MED CELL LONGEV, V2012, DOI 10.1155/2012/756132
   Gomez-Cabrera MC, 2008, AM J CLIN NUTR, V87, P142, DOI 10.1093/ajcn/87.1.142
   Graham VS, 2011, BBA-MOL CELL BIOL L, V1811, P209, DOI 10.1016/j.bbalip.2010.11.008
   Graner M, 2006, EUR J CLIN INVEST, V36, P764, DOI 10.1111/j.1365-2362.2006.01720.x
   Grassi D, 2012, HYPERTENSION, V60, P827, DOI 10.1161/HYPERTENSIONAHA.112.193995
   Gredilla R, 2005, ENDOCRINOLOGY, V146, P3713, DOI 10.1210/en.2005-0378
   Greig FH, 2012, FREE RADICAL BIO MED, V52, P266, DOI 10.1016/j.freeradbiomed.2011.10.481
   Guo LL, 2011, J BIOL CHEM, V286, P18170, DOI 10.1074/jbc.M110.213470
   Ha CY, 2012, CLIN ENDOCRINOL, V76, P674, DOI 10.1111/j.1365-2265.2011.04244.x
   Hajer GR, 2009, ATHEROSCLEROSIS, V202, P216, DOI 10.1016/j.atherosclerosis.2008.04.035
   Halimi S, 2005, CLIN THER, V27, pS57, DOI 10.1016/j.clinthera.2005.11.021
   Hammett CJK, 2004, J AM COLL CARDIOL, V44, P2411, DOI 10.1016/j.jacc.2004.09.030
   Hamsten A, 2005, J AM COLL CARDIOL, V45, P1013, DOI 10.1016/j.jacc.2004.12.049
   Hanhineva K, 2010, INT J MOL SCI, V11, P1365, DOI 10.3390/ijms11041365
   Hanwell HEC, 2009, J NUTR, V139, P1128, DOI 10.3945/jn.109.105171
   HARRIS WS, 1993, AM J CLIN NUTR, V58, P68, DOI 10.1093/ajcn/58.1.68
   Harte AL, 2012, DIABETES CARE, V35, P375, DOI 10.2337/dc11-1593
   Hartweg J, 2008, COCHRANE DB SYST REV, DOI 10.1002/14651858.CD003205.pub2
   Hattori Y, 2010, DIABETOLOGIA, V53, P2256, DOI 10.1007/s00125-010-1831-8
   Heitzer T, 2001, FREE RADICAL BIO MED, V31, P53, DOI 10.1016/S0891-5849(01)00551-2
   Higaki Y, 2008, AM J PHYSIOL-ENDOC M, V294, pE889, DOI 10.1152/ajpendo.00150.2007
   Hirsch HA, 2013, P NATL ACAD SCI USA, V110, P972, DOI 10.1073/pnas.1221055110
   Hollman PCH, 2010, J NUTR, V140, P600, DOI 10.3945/jn.109.116632
   Hooper L, 2012, AM J CLIN NUTR, V95, P740, DOI 10.3945/ajcn.111.023457
   Horvath EM, 2009, DIABETOLOGIA, V52, P952, DOI 10.1007/s00125-009-1304-0
   Hsieh J, 2008, ATHEROSCLEROSIS SUPP, V9, P7, DOI 10.1016/j.atherosclerosissup.2008.05.011
   Hsu MF, 2010, J BIOL CHEM, V285, P7919, DOI 10.1074/jbc.M109.057513
   Hummasti S, 2010, CIRC RES, V107, P579, DOI 10.1161/CIRCRESAHA.110.225698
   IDF, GUID MAN POSTM GLUC
   Ihlemann N, 2003, AM J PHYSIOL-HEART C, V285, pH875, DOI 10.1152/ajpheart.00008.2003
   Inoguchi T, 2000, DIABETES, V49, P1939, DOI 10.2337/diabetes.49.11.1939
   Ishibashi Y, 2014, CARDIOVASC DIABETOL, V13, DOI 10.1186/1475-2840-13-60
   Jackson KG, 2012, ATHEROSCLEROSIS, V220, P22, DOI 10.1016/j.atherosclerosis.2011.08.012
   Jaganjac M, 2013, FREE RADICAL RES, V47, P39, DOI 10.3109/10715762.2013.789136
   Jakus V, 2014, PHYSIOL RES, V63, P297, DOI 10.33549/physiolres.932672
   Jendle J, 2009, DIABETES OBES METAB, V11, P1163, DOI 10.1111/j.1463-1326.2009.01158.x
   JENKINS DJA, 1981, AM J CLIN NUTR, V34, P362, DOI 10.1093/ajcn/34.3.362
   Jiang WJ, 2008, BIOCHEM BIOPH RES CO, V373, P341, DOI 10.1016/j.bbrc.2008.06.048
   Jin C, 2009, CLIN CHIM ACTA, V408, P45, DOI 10.1016/j.cca.2009.07.003
   Jitoe-Masuda A, 2013, CURR PHARM DESIGN, V19, P2084
   Johnson JA, 2005, DIABETIC MED, V22, P497, DOI 10.1111/j.1464-5491.2005.01448.x
   Johnson JA, 2002, DIABETES CARE, V25, P2244, DOI 10.2337/diacare.25.12.2244
   Jump DB, 2012, J LIPID RES, V53, P2525, DOI 10.1194/jlr.R027904
   Jun M, 2010, LANCET, V375, P1875, DOI 10.1016/S0140-6736(10)60656-3
   Kaefer M, 2012, CLIN LAB, V58, P973, DOI 10.7754/Clin.Lab.2012.111110
   Kanner J, 2012, J AGR FOOD CHEM, V60, P8790, DOI 10.1021/jf300193g
   Kar P, 2009, DIABETIC MED, V26, P526, DOI 10.1111/j.1464-5491.2009.02727.x
   Karachalias N, 2003, BIOCHEM SOC T, V31, P1423
   Kassab A, 2012, BIOCHIMIE, V94, P1837, DOI 10.1016/j.biochi.2012.01.020
   Kathir K, 2010, FREE RADICAL BIO MED, V49, P481, DOI 10.1016/j.freeradbiomed.2010.05.006
   Kaufman RJ, 2010, DIABETES OBES MET S2, V12, P99
   Kennedy A, 2009, J LIPID RES, V50, P225, DOI 10.1194/jlr.M800258-JLR200
   Khatib S, 2014, BIOCHEM BIOPH RES CO, V446, P709, DOI 10.1016/j.bbrc.2013.12.116
   Kikuchi K, 2012, J ATHEROSCLER THROMB, V19, P1093, DOI 10.5551/jat.12427
   Kim SA, 2012, BIOCHEM BIOPH RES CO, V425, P866, DOI 10.1016/j.bbrc.2012.07.165
   Kitahara Y, 2008, CLIN EXP MED, V8, P175, DOI 10.1007/s10238-008-0176-9
   Knowler WC, 2002, NEW ENGL J MED, V346, P393, DOI 10.1056/NEJMoa012512
   Kolovou GD, 2011, CURR VASC PHARMACOL, V9, P258
   Kong X, 2014, J DIABETES, V6, P535, DOI 10.1111/1753-0407.12160
   Konukoglu D, 2008, METABOLISM, V57, P110, DOI 10.1016/j.metabol.2007.08.013
   Krasner NM, 2014, PLOS ONE, V9, DOI 10.1371/journal.pone.0097554
   Kristo AS, 2013, NUTRIENTS, V5, P1071, DOI 10.3390/nu5041071
   Kubota Y, 2012, J KOREAN MED SCI, V27, P1364, DOI 10.3346/jkms.2012.27.11.1364
   Kuipers RS, 2011, NETH J MED, V69, P372
   Kunwar A, 2011, FREE RADICAL RES, V45, P959, DOI 10.3109/10715762.2011.571681
   Lagouge M, 2006, CELL, V127, P1109, DOI 10.1016/j.cell.2006.11.013
   Lairon D, 2008, ATHEROSCLEROSIS SUPP, V9, P45, DOI 10.1016/j.atherosclerosissup.2008.05.006
   Lam MCW, 2004, ATHEROSCLEROSIS, V177, P313, DOI 10.1016/j.atherosclerosis.2004.08.003
   Langsted A, 2011, J INTERN MED, V270, P65, DOI 10.1111/j.1365-2796.2010.02333.x
   Langsted A, 2008, CIRCULATION, V118, P2047, DOI 10.1161/CIRCULATIONAHA.108.804146
   Laviola L, 2012, ENDOCRINOLOGY, V153, P5770, DOI 10.1210/en.2012-1461
   Lee S, 2009, FREE RADICAL BIO MED, V47, P145, DOI 10.1016/j.freeradbiomed.2009.04.013
   Lee WJ, 2010, BIOCHEM BIOPH RES CO, V398, P653, DOI 10.1016/j.bbrc.2010.06.127
   Leiter LA, 2005, CLIN THER, V27, pS42, DOI 10.1016/j.clinthera.2005.11.020
   Leon H, 2008, BMJ-BRIT MED J, V337, DOI 10.1136/bmj.a2931
   Leonarduzzi G, 2005, MOL NUTR FOOD RES, V49, P1044, DOI 10.1002/mnfr.200500090
   Leonarduzzi G, 2002, J NUTR BIOCHEM, V13, P700, DOI 10.1016/S0955-2863(02)00222-X
   Leonarduzzi G, 2010, CURR MED CHEM, V17, P74, DOI 10.2174/092986710789957760
   Leonarduzzi G, 2010, MOL NUTR FOOD RES, V54, pS31, DOI 10.1002/mnfr.200900493
   Levitan EB, 2008, METABOLISM, V57, P437, DOI 10.1016/j.metabol.2007.11.002
   Li G, 2010, J CELL BIOL, V191, P1113, DOI 10.1083/jcb.201006121
   Li SN, 2009, HEART VESSELS, V24, P446, DOI 10.1007/s00380-008-1137-7
   Lindman AS, 2010, EUR J EPIDEMIOL, V25, P789, DOI 10.1007/s10654-010-9501-1
   Lindstrom J, 2006, LANCET, V368, P1673, DOI 10.1016/S0140-6736(06)69701-8
   Liu K, 2014, AM J CLIN NUTR, V99, P1510, DOI 10.3945/ajcn.113.082024
   Liu YC, 2014, J CELL MOL MED, V18, P1203, DOI 10.1111/jcmm.12267
   Livesey G, 2013, AM J CLIN NUTR, V97, P584, DOI 10.3945/ajcn.112.041467
   Loh K, 2009, CELL METAB, V10, P260, DOI 10.1016/j.cmet.2009.08.009
   Lonn E, 2005, JAMA-J AM MED ASSOC, V293, P1338, DOI 10.1001/jama.293.11.1338
   Ma XY, 2012, ATHEROSCLEROSIS, V223, P491, DOI 10.1016/j.atherosclerosis.2012.05.028
   Madiraju AK, 2014, NATURE, V510, P542, DOI 10.1038/nature13270
   Magne J, 2009, NITRIC OXIDE-BIOL CH, V21, P37, DOI 10.1016/j.niox.2009.04.003
   Mah E, 2012, NUTR RES, V32, P727, DOI 10.1016/j.nutres.2012.08.002
   Mah E, 2011, J NUTR, V141, P1961, DOI 10.3945/jn.111.144592
   Mahadev K, 2004, MOL CELL BIOL, V24, P1844, DOI 10.1128/MCB.24.5.1844-1854.2004
   Mahadev K, 2001, J BIOL CHEM, V276, P48662, DOI 10.1074/jbc.M105061200
   Mahrouf M, 2006, BIOCHEM PHARMACOL, V72, P176, DOI 10.1016/j.bcp.2006.04.027
   Majithiya JB, 2005, CARDIOVASC RES, V66, P150, DOI 10.1016/j.cardiores.2004.12.025
   Mann JI, 2004, NUTR METAB CARDIOVAS, V14, P373, DOI 10.1016/S0939-4753(04)80028-0
   Mannucci E, 2012, CURR MED RES OPIN, V28, P715, DOI 10.1185/03007995.2012.678940
   Manrique C, 2014, ANN NY ACAD SCI, V1311, P138, DOI 10.1111/nyas.12395
   Margioris AN, 2009, CURR OPIN CLIN NUTR, V12, P129, DOI 10.1097/MCO.0b013e3283232a11
   Del Bas JM, 2009, MOL NUTR FOOD RES, V53, P805, DOI 10.1002/mnfr.200800364
   Marik PE, 2009, CLIN CARDIOL, V32, P365, DOI 10.1002/clc.20604
   Martens FMAC, 2005, J CARDIOVASC PHARM, V46, P773, DOI 10.1097/01.fjc.0000187176.13403.05
   Martin-Montalvo A, 2013, NAT COMMUN, V4, DOI 10.1038/ncomms3192
   Masha A, 2009, J ENDOCRINOL INVEST, V32, P352, DOI 10.1007/BF03345726
   Mason RP, 2012, J CARDIOVASC PHARM, V60, P467, DOI 10.1097/FJC.0b013e31826be204
   Matsubara J, 2013, CIRC J, V77, P1337, DOI 10.1253/circj.CJ-12-1168
   McCarty MF, 1999, MED HYPOTHESES, V53, P300, DOI 10.1054/mehy.1997.0761
   McDonald DM, 2013, DIABETES CARE, V36, P998, DOI 10.2337/dc12-0304
   MCVEIGH GE, 1993, DIABETOLOGIA, V36, P33, DOI 10.1007/BF00399090
   Medina-Navarro R, 2011, LIPIDS HEALTH DIS, V10, DOI 10.1186/1476-511X-10-201
   Medina-Remon A, 2015, NUTR METAB CARDIOVAS, V25, P60, DOI 10.1016/j.numecd.2014.09.001
   Mehta JL, 2003, ARTERIOSCL THROM VAS, V23, P2203, DOI 10.1161/01.ATV.0000094411.98127.5F
   Meier JJ, 2006, AM J PHYSIOL-ENDOC M, V290, pE1118, DOI 10.1152/ajpendo.00576.2005
   Menendez-Carreno M, 2011, NUTR HOSP, V26, P144, DOI 10.3305/nh.2011.26.1.4690
   Meng TC, 2004, J BIOL CHEM, V279, P37716, DOI 10.1074/jbc.M404606200
   Michigan A, 2011, MOL DIAGN THER, V15, P265, DOI 10.2165/11593400-000000000-00000
   Do MT, 2013, TOXICOL APPL PHARM, V271, P229, DOI 10.1016/j.taap.2013.05.010
   Miwa S, 2003, DIABETES RES CLIN PR, V61, P81, DOI 10.1016/S0168-8227(03)00108-6
   Miyazawa T, 2008, ANN NY ACAD SCI, V1126, P291, DOI 10.1196/annals.1433.033
   Mokini Z, 2010, DIABETES RES CLIN PR, V87, P313, DOI 10.1016/j.diabres.2009.11.018
   Monami M, 2014, DIABETES OBES METAB, V16, P38, DOI 10.1111/dom.12175
   Monami M, 2013, DIABETES OBES METAB, V15, P112, DOI 10.1111/dom.12000
   Monnier L, 2006, JAMA-J AM MED ASSOC, V295, P1681, DOI 10.1001/jama.295.14.1681
   Monnier L, 2007, DIABETES CARE, V30, P263, DOI 10.2337/dc06-1612
   Morales J, 2011, POSTGRAD MED, V123, P189, DOI 10.3810/pgm.2011.11.2508
   Morgan CL, 2014, DIABETES OBES METAB, V16, P977, DOI 10.1111/dom.12306
   Morgan PE, 2014, PLOS ONE, V9, DOI 10.1371/journal.pone.0086564
   Mori Y, 2011, DIABETES TECHNOL THE, V13, P467, DOI 10.1089/dia.2010.0153
   Mosenzon O, 2013, DIABETES CARE, V36, pS212, DOI 10.2337/dcS13-2007
   Motton DD, 2007, AM J CLIN NUTR, V85, P60, DOI 10.1093/ajcn/85.1.60
   Moumtzi A, 2007, J LIPID RES, V48, P565, DOI 10.1194/jlr.M600394-JLR200
   Mozaffarian D, 2013, NEW ENGL J MED, V369, P673, DOI 10.1056/NEJMc1306659
   Murri M, 2013, HUM REPROD UPDATE, V19, P268, DOI 10.1093/humupd/dms059
   Myoishi M, 2007, CIRCULATION, V116, P1226, DOI 10.1161/CIRCULATIONAHA.106.682054
   Nakajima K, 2006, CLIN CHIM ACTA, V367, P36, DOI 10.1016/j.cca.2005.12.013
   Nakajima K, 2009, CLIN CHIM ACTA, V404, P124, DOI 10.1016/j.cca.2009.03.051
   Nappo F, 2002, J AM COLL CARDIOL, V39, P1145, DOI 10.1016/S0735-1097(02)01741-2
   Naser N, 2013, FRONT PHYSIOL, V4, DOI 10.3389/fphys.2013.00038
   Nathan DM, 2007, NEW ENGL J MED, V357, P64, DOI 10.1056/NEJMe078117
   Nicklas BJ, 2008, J AM GERIATR SOC, V56, P2045, DOI 10.1111/j.1532-5415.2008.01994.x
   Nicklas BJ, 2004, AM J CLIN NUTR, V79, P544
   Nigam A, 2007, CAN J CARDIOL, V23, P873, DOI 10.1016/S0828-282X(07)70842-5
   Nobecourt E, 2010, ARTERIOSCL THROM VAS, V30, P766, DOI 10.1161/ATVBAHA.109.201715
   Noda Y, 2013, CARDIOVASC DIABETOL, V12, DOI 10.1186/1475-2840-12-8
   Node K, 2009, CARDIOVASC DIABETOL, V8, DOI 10.1186/1475-2840-8-23
   Norata GD, 2003, CARDIOVASC RES, V59, P169, DOI 10.1016/S0008-6363(03)00335-3
   Norata GD, 2007, ATHEROSCLEROSIS, V193, P321, DOI 10.1016/j.atherosclerosis.2006.09.015
   Noto D, 2006, METABOLISM, V55, P1308, DOI 10.1016/j.metabol.2006.05.015
   O'Keefe JH, 2008, J AM COLL CARDIOL, V51, P249, DOI 10.1016/j.jacc.2007.10.016
   O'Keefe JH, 2007, AM J CARDIOL, V100, P899, DOI 10.1016/j.amjcard.2007.03.107
   Oeseburg H, 2010, ARTERIOSCL THROM VAS, V30, P1407, DOI 10.1161/ATVBAHA.110.206425
   Oikonomou D, 2014, CARDIOVASC DIABETOL, V13, DOI 10.1186/s12933-014-0137-4
   Okuda Y, 1997, BIOCHEM BIOPH RES CO, V232, P487, DOI 10.1006/bbrc.1997.6328
   Onken B, 2010, PLOS ONE, V5, DOI 10.1371/journal.pone.0008758
   Ooi TC, 2011, CURR VASC PHARMACOL, V9, P313
   Ouslimani N, 2005, METABOLISM, V54, P829, DOI 10.1016/j.metabol.2005.01.029
   PACKER L, 1995, FREE RADICAL BIO MED, V19, P227, DOI 10.1016/0891-5849(95)00017-R
   Palsamy P, 2010, J CELL PHYSIOL, V224, P423, DOI 10.1002/jcp.22138
   Pan Y, 2014, DIABETES, V63, P3497, DOI 10.2337/db13-1577
   Pan Y, 2012, BRIT J PHARMACOL, V166, P1169, DOI 10.1111/j.1476-5381.2012.01854.x
   Pang J, 2012, CURR OPIN LIPIDOL, V23, P303, DOI 10.1097/MOL.0b013e328354c790
   Pastromas S, 2008, INT J CARDIOL, V126, P3, DOI 10.1016/j.ijcard.2007.04.172
   Peairs AD, 2011, NUTR J, V10, DOI 10.1186/1475-2891-10-122
   Pedersen BK, 2009, J PHYSIOL-LONDON, V587, P5559, DOI 10.1113/jphysiol.2009.179515
   Pedruzzi E, 2004, MOL CELL BIOL, V24, P10703, DOI 10.1128/MCB.24.24.10703-10717.2004
   Penumathsa SV, 2008, J CELL MOL MED, V12, P2350, DOI 10.1111/j.1582-4934.2008.00251.x
   Perez-Martinez P, 2010, ATHEROSCLEROSIS, V209, P533, DOI 10.1016/j.atherosclerosis.2009.09.023
   Piconi L, 2004, J THROMB HAEMOST, V2, P1453, DOI 10.1111/j.1538-7836.2004.00835.x
   Pirillo A, 2013, INT J CARDIOL, V170, pS16, DOI 10.1016/j.ijcard.2013.06.040
   Playford DA, 2003, ATHEROSCLEROSIS, V168, P169, DOI 10.1016/S0021-9150(02)00417-3
   Poli G, 2008, MED RES REV, V28, P569, DOI 10.1002/med.20117
   Poli G, 2009, MOL ASPECTS MED, V30, P180, DOI 10.1016/j.mam.2009.02.003
   Polizzi FC, 2012, EXP CLIN ENDOCR DIAB, V120, P329, DOI 10.1055/s-0031-1298016
   Poppitt SD, 2008, NUTRITION, V24, P322, DOI 10.1016/j.nut.2007.12.012
   Proctor SD, 2002, CURR OPIN LIPIDOL, V13, P461, DOI 10.1097/00041433-200210000-00001
   Qin XF, 2005, AM J PHYSIOL-GASTR L, V288, pG943, DOI 10.1152/ajpgi.00303.2004
   Radak Z, 2008, FREE RADICAL BIO MED, V44, P153, DOI 10.1016/j.freeradbiomed.2007.01.029
   Rahman I, 2006, BIOCHEM PHARMACOL, V72, P1439, DOI 10.1016/j.bcp.2006.07.004
   Rains JL, 2011, FREE RADICAL BIO MED, V50, P567, DOI 10.1016/j.freeradbiomed.2010.12.006
   Rakipovski G, 2011, DIABETES VASC DIS RE, V8, P295, DOI 10.1177/1479164111421033
   Ramana KV, 2005, DIABETES, V54, P818, DOI 10.2337/diabetes.54.3.818
   Rashid G, 2004, KIDNEY INT, V66, P1099, DOI 10.1111/j.1523-1755.2004.00860.x
   Raz I, 2011, DIABETES CARE, V34, P1511, DOI 10.2337/dc10-2375
   Raz I, 2009, DIABETES CARE, V32, P381, DOI 10.2337/dc08-1671
   Reiner Z, 2011, EUR HEART J, V32, P1769, DOI [10.1093/eurheartj/ehr158, 10.1016/j.atherosclerosis.2011.06.012]
   Reyes-Soffer G, 2013, DIABETES CARE, V36, P422, DOI 10.2337/dc11-2556
   Ristow M, 2009, P NATL ACAD SCI USA, V106, P8665, DOI 10.1073/pnas.0903485106
   Rizos EC, 2012, JAMA-J AM MED ASSOC, V308, P1024, DOI 10.1001/2012.jama.11374
   Rizzo M, 2010, INT J CLIN PRACT, V64, P1632, DOI 10.1111/j.1742-1241.2010.02378.x
   Rizzo M, 2009, TRANSL RES, V153, P217, DOI 10.1016/j.trsl.2009.01.008
   Graciano MFR, 2011, ISLETS, V3, P213, DOI 10.4161/isl.3.5.15935
   Rojas A, 2000, CIRC RES, V86, pE50, DOI 10.1161/01.RES.86.3.e50
   Rolo AP, 2006, TOXICOL APPL PHARM, V212, P167, DOI 10.1016/j.taap.2006.01.003
   Romeo GR, 2008, J BIOL CHEM, V283, P9595, DOI 10.1074/jbc.M710092200
   Rubin D, 2008, LIPIDS HEALTH DIS, V7, DOI 10.1186/1476-511X-7-32
   Rudkowska I, 2010, MATURITAS, V67, P25, DOI 10.1016/j.maturitas.2010.04.012
   Ryden L, 2013, EUR HEART J, V34, P3035, DOI 10.1093/eurheartj/eht108
   Sabharwal AK, 2008, MOL CELL BIOCHEM, V309, P125, DOI 10.1007/s11010-007-9650-z
   Saenz A, 2005, COCHRANE DB SYST REV, DOI 10.1002/14651858.CD002966.pub3
   Salminen A, 2011, J MOL MED, V89, P667, DOI 10.1007/s00109-011-0748-0
   Sanchez-Roman I, 2013, EXP GERONTOL, V48, P1030, DOI 10.1016/j.exger.2013.02.021
   Sanders Tom A B, 2003, Curr Atheroscler Rep, V5, P445, DOI 10.1007/s11883-003-0034-x
   Sangle GV, 2010, ENDOCRINOLOGY, V151, P4455, DOI 10.1210/en.2010-0323
   Santos CXC, 2014, ANTIOXID REDOX SIGN, V20, P121, DOI 10.1089/ars.2013.5262
   Satoh H, 1999, BIOCHEM BIOPH RES CO, V254, P757, DOI 10.1006/bbrc.1998.0126
   Saxena R, 2005, CLIN CHIM ACTA, V359, P101, DOI 10.1016/j.cccn.2005.03.036
   Schaefer EJ, 2004, AM J CARDIOL, V93, P31, DOI 10.1016/j.amjcard.2003.09.008
   Scheffer PG, 2004, DIABETES-METAB RES, V20, P298, DOI 10.1002/dmrr.461
   Scheffer PG, 2003, DIABETIC MED, V20, P563, DOI 10.1046/j.1464-5491.2003.00975.x
   Schiekofer S, 2003, DIABETES, V52, P621, DOI 10.2337/diabetes.52.3.621
   Schmitt TL, 2005, J BIOL CHEM, V280, P3795, DOI 10.1074/jbc.M410352200
   Schramm A, 2012, VASC PHARMACOL, V56, P216, DOI 10.1016/j.vph.2012.02.012
   Schroepfer GJ, 2000, PHYSIOL REV, V80, P361, DOI 10.1152/physrev.2000.80.1.361
   Schwartz EA, 2010, ATHEROSCLEROSIS, V212, P217, DOI 10.1016/j.atherosclerosis.2010.05.028
   Schwingshackl L, 2013, NUTR METAB CARDIOVAS, V23, P699, DOI 10.1016/j.numecd.2013.04.008
   Scoditti E, 2010, CARDIOVASC RES, V86, P302, DOI 10.1093/cvr/cvp400
   Scott R, 2009, DIABETES CARE, V32, P493, DOI 10.2337/dc08-1543
   Selma MV, 2009, J AGR FOOD CHEM, V57, P6485, DOI 10.1021/jf902107d
   Semba RD, 2014, JAMA INTERN MED, V174, P1077, DOI 10.1001/jamainternmed.2014.1582
   Sena CM, 2008, BRIT J PHARMACOL, V153, P894, DOI 10.1038/sj.bjp.0707474
   Sena CM, 2009, PHYSIOL RES, V58, P203, DOI 10.33549/physiolres.931480
   Sena CM, 2013, BBA-MOL BASIS DIS, V1832, P2216, DOI 10.1016/j.bbadis.2013.08.006
   Sena CM, 2012, PHARMACOL RES, V65, P497, DOI 10.1016/j.phrs.2012.03.004
   Seo JH, 2005, MOL BIOL CELL, V16, P348, DOI 10.1091/mbc.E04-05-0369
   Serra-Majem L, 2006, NUTR REV, V64, pS27, DOI [10.1111/j.1753-4887.2006.tb00232.x, 10.1301/nr.2006.feb.S27-S47]
   Serviddio G, 2013, FREE RADICAL BIO MED, V65, P952, DOI 10.1016/j.freeradbiomed.2013.08.174
   Shah M, 2007, DIABETES CARE, V30, P2993, DOI 10.2337/dc07-1026
   Sharman MJ, 2004, J NUTR, V134, P880, DOI 10.1093/jn/134.4.880
   Sharoff CG, 2010, AM J PHYSIOL-ENDOC M, V298, pE815, DOI 10.1152/ajpendo.00517.2009
   Shi XL, 2011, EXP DIABETES RES, DOI 10.1155/2011/754673
   Shimabukuro M, 2007, AM J CLIN NUTR, V86, P923, DOI 10.1093/ajcn/86.4.923
   Shimazu T, 2009, J THROMB THROMBOLYS, V28, P429, DOI 10.1007/s11239-008-0301-3
   Siervo M, 2011, NUTR METAB CARDIOVAS, V21, P1, DOI 10.1016/j.numecd.2010.10.003
   Silva CDO, 2008, NUTR METAB CARDIOVAS, V18, P23, DOI 10.1016/j.numecd.2006.07.008
   Sima AV, 2010, J CELL MOL MED, V14, P2790, DOI 10.1111/j.1582-4934.2009.00933.x
   Smith U, 2001, INT J CLIN PRACT, P13
   Sock ETN, 2010, BRIT J NUTR, V103, P939, DOI 10.1017/S0007114509992819
   Sofi F, 2010, AM J CLIN NUTR, V92, P1189, DOI 10.3945/ajcn.2010.29673
   Somparn P, 2007, BIOL PHARM BULL, V30, P74, DOI 10.1248/bpb.30.74
   Song YQ, 2005, J AM COLL NUTR, V24, P376, DOI 10.1080/07315724.2005.10719488
   Sonoki K, 2003, METABOLISM, V52, P308, DOI 10.1053/meta.2003.50049
   Soran H, 2011, CURR OPIN LIPIDOL, V22, P254, DOI 10.1097/MOL.0b013e328348a43f
   Srivastava SK, 2005, ENDOCR REV, V26, P380, DOI 10.1210/er.2004-0028
   Standl E, 2014, CARDIOVASC DIABETOL, V13, DOI 10.1186/1475-2840-13-81
   Stanhope KL, 2009, J CLIN INVEST, V119, P1322, DOI 10.1172/JCI37385
   Stemmer U, 2012, BBA-MOL CELL BIOL L, V1821, P706, DOI 10.1016/j.bbalip.2012.01.014
   Stephens JW, 2011, DIABETES RES CLIN PR, V94, P199, DOI 10.1016/j.diabres.2011.07.014
   Stirban A, 2008, ANN NY ACAD SCI, V1126, P276, DOI 10.1196/annals.1433.042
   Stirban A, 2006, DIABETES CARE, V29, P2064, DOI 10.2337/dc06-0531
   Stirban A, 2014, MOL METAB, V3, P94, DOI 10.1016/j.molmet.2013.11.006
   Su HC, 2006, AM J PHYSIOL-ENDOC M, V290, pE1339, DOI 10.1152/ajpendo.00487.2005
   Su J, 2008, ARTERIOSCL THROM VAS, V28, P1432, DOI 10.1161/ATVBAHA.108.167205
   Succurro E, 2009, ATHEROSCLEROSIS, V207, P245, DOI 10.1016/j.atherosclerosis.2009.04.006
   Sun JZ, 2010, MOL CELL BIOCHEM, V343, P27, DOI 10.1007/s11010-010-0495-5
   Svegliati-Baroni G, 2011, LIVER INT, V31, P1285, DOI 10.1111/j.1478-3231.2011.02462.x
   Szabo C, 2009, BRIT J PHARMACOL, V156, P713, DOI 10.1111/j.1476-5381.2008.00086.x
   Szuchman A, 2008, BIOMARKERS, V13, P119, DOI 10.1080/13547500701614556
   Tagawa H, 1999, J CARDIOVASC PHARM, V33, P633, DOI 10.1097/00005344-199904000-00017
   Tak PP, 2001, J CLIN INVEST, V107, P7, DOI 10.1172/JCI11830
   Talmor Y, 2008, AM J PHYSIOL-RENAL, V294, pF1059, DOI 10.1152/ajprenal.00051.2008
   Tanabe K, 2011, PLOS ONE, V6, DOI 10.1371/journal.pone.0018146
   Tanti JF, 2009, CURR OPIN PHARMACOL, V9, P753, DOI 10.1016/j.coph.2009.07.004
   Tappy L, PHYSL REV, V90, P23
   Teramoto S, 2011, J CEREBR BLOOD F MET, V31, P1696, DOI 10.1038/jcbfm.2011.51
   Thirunavukkarasu M, 2007, FREE RADICAL BIO MED, V43, P720, DOI 10.1016/j.freeradbiomed.2007.05.004
   Thompson D, 2010, J APPL PHYSIOL, V108, P769, DOI 10.1152/japplphysiol.00822.2009
   Tiganis T, 2011, TRENDS PHARMACOL SCI, V32, P82, DOI 10.1016/j.tips.2010.11.006
   Timmers S, 2011, CELL METAB, V14, P612, DOI 10.1016/j.cmet.2011.10.002
   Tisi PV, 1997, EUR J VASC ENDOVASC, V14, P344, DOI 10.1016/S1078-5884(97)80283-3
   Toma L, 2009, BIOCHEM BIOPH RES CO, V390, P877, DOI 10.1016/j.bbrc.2009.10.066
   Tremblay AJ, 2009, J LIPID RES, V50, P1463, DOI 10.1194/jlr.P800061-JLR200
   Tsai KL, 2012, J NUTR BIOCHEM, V23, P458, DOI 10.1016/j.jnutbio.2011.01.011
   Tsai WC, 2004, CLIN SCI, V106, P315, DOI 10.1042/CS20030227
   Turner RC, 1998, LANCET, V352, P854, DOI 10.1016/s0140-6736(98)07037-8
   Ullery JC, 2012, BBA-BIOMEMBRANES, V1818, P2424, DOI 10.1016/j.bbamem.2012.04.014
   Uribarri J, 2005, ANN NY ACAD SCI, V1043, P461, DOI 10.1196/annals.1333.052
   Urpi-Sarda M, 2012, PHARMACOL RES, V65, P577, DOI 10.1016/j.phrs.2012.03.006
   Ussher JR, 2012, ENDOCR REV, V33, P187, DOI 10.1210/er.2011-1052
   Vaccaro O, 2013, DIABETES CARE, V36, P2566, DOI 10.2337/dc12-1781
   van Oostrom AJHHM, 2003, J LIPID RES, V44, P576, DOI 10.1194/jlr.M200419-JLR200
   van Oostrom AJHHM, 2003, METABOLISM, V52, P199, DOI 10.1053/meta.2003.50037
   van Wijk JPH, 2003, ARTERIOSCL THROM VAS, V23, P1744, DOI 10.1161/01.ATV.0000090521.25968.4D
   Vaya J, 2011, CHEM PHYS LIPIDS, V164, P438, DOI 10.1016/j.chemphyslip.2011.03.005
   Vehkavaara S, 2000, ARTERIOSCL THROM VAS, V20, P545, DOI 10.1161/01.ATV.20.2.545
   Vilsboll T, 2001, DIABETES, V50, P609, DOI 10.2337/diabetes.50.3.609
   Vine DF, 1997, LIPIDS, V32, P887, DOI 10.1007/s11745-997-0114-0
   Vine DF, 2002, LIPIDS, V37, P455, DOI 10.1007/s11745-002-0917-z
   Viollet B, 2012, CLIN SCI, V122, P253, DOI 10.1042/CS20110386
   Visioli F, 2011, CRIT REV FOOD SCI, V51, P524, DOI 10.1080/10408391003698677
   Vistoli G, 2013, FREE RADICAL RES, V47, P3, DOI 10.3109/10715762.2013.815348
   Vladykovskaya E, 2012, J BIOL CHEM, V287, P11398, DOI 10.1074/jbc.M111.320416
   Vladykovskaya E, 2011, J LIPID RES, V52, P2209, DOI 10.1194/jlr.M013854
   Volek JS, 2004, J AM COLL NUTR, V23, P177, DOI 10.1080/07315724.2004.10719359
   Wallace JP, 2010, INT J CLIN PRACT, V64, P389, DOI 10.1111/j.1742-1241.2009.02146.x
   Wang CH, 2006, AM HEART J, V152, DOI 10.1016/j.ahj.2006.07.029
   Wang CC, 2006, AM J CLIN NUTR, V84, P5, DOI 10.1093/ajcn/84.1.5
   Wang DH, 2009, J CARDIOL, V54, P368, DOI 10.1016/j.jjcc.2009.06.004
   Wang JS, 2011, CLIN THER, V33, P1932, DOI 10.1016/j.clinthera.2011.10.014
   Wang LL, 2013, J DIABETES RES, V2013, DOI 10.1155/2013/849295
   Wang TM, 2011, J NUTR BIOCHEM, V22, P187, DOI 10.1016/j.jnutbio.2010.01.007
   Wang YG, 2014, AM J PHYSIOL-ENDOC M, V306, pE1239, DOI 10.1152/ajpendo.00629.2013
   Warnick GR, 2008, CLIN CHEM, V54, P14, DOI 10.1373/clinchem.2007.098863
   Watson JD, 2014, LANCET, V383, P841, DOI 10.1016/S0140-6736(13)62365-X
   Wautier MP, 2001, AM J PHYSIOL-ENDOC M, V280, pE685, DOI 10.1152/ajpendo.2001.280.5.E685
   Wei Q, 2013, BMC CARDIOVASC DISOR, V13, DOI 10.1186/1471-2261-13-13
   West SG, 2005, DIABETOLOGIA, V48, P113, DOI 10.1007/s00125-004-1600-7
   Westphal S, 2000, AM J CLIN NUTR, V71, P914
   Wolfram T, 2011, ENDOCR PRACT, V17, P132, DOI 10.4158/EP10204.RA
   Wong WT, 2011, NUTR METAB CARDIOVAS, V21, P157, DOI 10.1016/j.numecd.2008.12.017
   Wright E, 2006, INT J CLIN PRACT, V60, P308, DOI 10.1111/j.1368-5031.2006.00825.x
   Wu SL, 2014, EXP THER MED, V7, P1349, DOI 10.3892/etm.2014.1582
   Wu XD, 2012, CURR OPIN LIPIDOL, V23, P334, DOI 10.1097/MOL.0b013e3283544424
   Xiao CT, 2013, ARTERIOSCL THROM VAS, V33, P1056, DOI 10.1161/ATVBAHA.112.300769
   Yamagishi S, 2011, EXP GERONTOL, V46, P217, DOI 10.1016/j.exger.2010.11.007
   Yamazaki M, 2014, DIABETOL METAB SYNDR, V6, DOI 10.1186/1758-5996-6-54
   Yang WY, 2014, LANCET DIABETES ENDO, V2, P46, DOI 10.1016/S2213-8587(13)70021-4
   Yilmaz M, 2005, HUM REPROD, V20, P3333, DOI 10.1093/humrep/dei258
   Yki-Jarvinen H, 2004, NEW ENGL J MED, V351, P1106, DOI 10.1056/NEJMra041001
   Yoshioka N, 2005, FREE RADICAL RES, V39, P299, DOI 10.1080/10715760400023002
   Youssef-Elabd EM, 2012, J NUTR BIOCHEM, V23, P39, DOI 10.1016/j.jnutbio.2010.11.003
   Zenari L, 2013, DIABETES OBES METAB, V15, P17, DOI 10.1111/dom.12143
   Zhang M, 2013, INT J ENDOCRINOL, V2013, DOI 10.1155/2013/501015
   Zhang PP, 2013, CANCER EPIDEMIOL, V37, P207, DOI 10.1016/j.canep.2012.12.009
   Zhao RZ, 2008, MOL CELL BIOCHEM, V317, P197, DOI 10.1007/s11010-008-9851-0
   Zhu WF, 2012, BLOOD, V119, P6136, DOI 10.1182/blood-2011-10-387506
   Ziegler Dan, 2004, Treat Endocrinol, V3, P173, DOI 10.2165/00024677-200403030-00005
   ZILVERSMIT DB, 1979, CIRCULATION, V60, P473, DOI 10.1161/01.CIR.60.3.473
NR 501
TC 33
Z9 33
U1 0
U2 29
PU WILEY
PI HOBOKEN
PA 111 RIVER ST, HOBOKEN 07030-5774, NJ USA
SN 0198-6325
EI 1098-1128
J9 MED RES REV
JI Med. Res. Rev.
PD SEP
PY 2015
VL 35
IS 5
BP 968
EP 1031
DI 10.1002/med.21349
PG 64
WC Chemistry, Medicinal; Pharmacology & Pharmacy
WE Science Citation Index Expanded (SCI-EXPANDED)
SC Pharmacology & Pharmacy
GA CO7WY
UT WOS:000359375400003
PM 25943420
DA 2022-11-10
ER

PT J
AU Meng, HC
   Matthan, NR
   Wu, DY
   Li, LJ
   Rodriguez-Morato, J
   Cohen, R
   Galluccio, JM
   Dolnikowski, GG
   Lichtenstein, AH
AF Meng, Huicui
   Matthan, Nirupa R.
   Wu, Dayong
   Li, Lijun
   Rodriguez-Morato, Jose
   Cohen, Rebecca
   Galluccio, Jean M.
   Dolnikowski, Gregory G.
   Lichtenstein, Alice H.
TI Comparison of diets enriched in stearic, oleic, and palmitic acids on
   inflammation, immune response, cardiometabolic risk factors, and fecal
   bile acid concentrations in mildly hypercholesterolemic postmenopausal
   women-randomized crossover trial
SO AMERICAN JOURNAL OF CLINICAL NUTRITION
LA English
DT Article
DE palmitic acid; stearic acid; oleic acid; cardiometabolic risk factors;
   inflammation; immune response; coagulation; lipid; lipoprotein;
   secondary bile acids
ID SATURATED FATTY-ACIDS; VII COAGULANT ACTIVITY; LINOLEIC-ACID;
   PLASMA-LIPIDS; POSTPRANDIAL LIPEMIA; CORONARY RISK; BLOOD-LIPIDS; RICH
   DIET; LIPOPROTEINS; CHOLESTEROL
AB Background: Direct comparisons between SFAs varying in chain length, specifically palmitic acid (16: 0) and stearic acid (18: 0), relative to the latter's metabolic product, oleic acid (18: 1), on cardiometabolic risk factors are limited.
   Objective: The aim of this study was to determine the relative comparability of diets enriched in palmitic acid, stearic acid, and oleic acid on inflammation and coagulation markers, T lymphocyte proliferation/ ex-vivo cytokine secretion, plasma cardiometabolic risk factors, and fecal bile acid concentrations.
   Methods: Hypercholesterolemic postmenopausal women (n = 20, mean +/- SD age 64 +/- 7 y, BMI 26.4 +/- 3.4 kg/m(2), LDL cholesterol = 2.8 mmol/L) were provided with each of 3 diets [55% energy (% E) carbohydrate, 15% E protein, 30% E fat, with similar to 50% fat contributed by palmitic acid, stearic acid, or oleic acid in each diet; 5 wk/diet phase] using a randomized crossover design with 2-wk washouts between phases. Outcome measures were assessed at the end of each phase.
   Results: Fasting LDL-cholesterol and non-HDL-cholesterol concentrations were lower after the stearic acid and oleic acid diets than the palmitic acid diet (all P < 0.01). Fasting HDL-cholesterol concentrations were lower after the stearic acid diet than the palmitic acid and oleic acid diets (P < 0.01). The stearic acid diet resulted in lower lithocholic acid (P = 0.01) and total secondary bile acid (SBA) concentrations (P = 0.04) than the oleic acid diet. All other outcome measures were similar between diets. Lithocholic acid concentrations were positively correlated with fasting LDL-cholesterol concentrations (r = 0.33; P = 0.011). Total SBA, lithocholic acid, and deoxycholic acid concentrations were negatively correlated with fasting HDL cholesterol (r = -0.51 to -0.44; P < 0.01) concentrations and positively correlated with LDL cholesterol: HDL cholesterol (r = 0.37-0.54; P < 0.01) ratios.
   Conclusions: Dietary stearic acid and oleic acid had similar effects on fasting LDL-cholesterol and non-HDL-cholesterol concentrations and more favorable ones than palmitic acid. Unlike oleic acid, the hypocholesterolemic effect of stearic acid may be mediated by inhibition of intestinal hydrophobic SBA synthesis. These findings add to the data suggesting there should be a reassessment of current SFA dietary guidance and Nutrient Facts panel labeling.
C1 [Meng, Huicui; Matthan, Nirupa R.; Wu, Dayong; Li, Lijun; Rodriguez-Morato, Jose; Cohen, Rebecca; Galluccio, Jean M.; Dolnikowski, Gregory G.; Lichtenstein, Alice H.] Tufts Univ, Jean Mayer USDA Human Nutr Res Ctr Aging, Boston, MA 02111 USA.
   [Meng, Huicui] Sun Yat Sen Univ, Sch Publ Hlth Shenzhen, Guangzhou, Guangdong, Peoples R China.
RP Lichtenstein, AH (corresponding author), Tufts Univ, Jean Mayer USDA Human Nutr Res Ctr Aging, Boston, MA 02111 USA.
EM alice.lichtenstein@tufts.edu
RI Dolnikowski, Gregory G/C-4354-2008; Morató, Jose Rodríguez/T-9331-2018;
   MENG, HUICUI/E-9497-2017
OI Dolnikowski, Gregory G/0000-0001-5886-2656; Morató, Jose
   Rodríguez/0000-0002-8133-9983; MENG, HUICUI/0000-0002-6090-8622; Wu,
   Dayong/0000-0003-0525-6374; Cohen, Rebecca/0000-0002-8820-8775
FU National Institute of Food and Agriculture [USDA-NIFA-AFRI-003397];
   Marie Sklodowska-Curie grant [712949]; USDA [58-1950-4-401]
FX Supported by National Institute of Food and Agriculture grant
   USDA-NIFA-AFRI-003397 (to AHL), USDA agreement 58-1950-4-401 (to AHL),
   and Marie Sklodowska-Curie grant 712949.
CR AHRENS EH, 1957, LANCET, V1, P943
   Baer DJ, 2004, AM J CLIN NUTR, V79, P969
   Baer DJ, 2003, J NUTR, V133, P4129, DOI 10.1093/jn/133.12.4129
   Berry SEE, 2007, AM J CLIN NUTR, V85, P1486, DOI 10.1093/ajcn/85.6.1486
   BLADBJERG EM, 1995, THROMB HAEMOSTASIS, V73, P239
   BONANOME A, 1988, NEW ENGL J MED, V318, P1244, DOI 10.1056/NEJM198805123181905
   Chowdhury R, 2014, ANN INTERN MED, V160, P398, DOI 10.7326/M13-1788
   Cowles RL, 2002, J NUTR, V132, P3119, DOI 10.1093/jn/131.10.3119
   de Souza RJ, 2015, BMJ-BRIT MED J, V351, DOI 10.1136/bmj.h3978
   DENKE MA, 1991, AM J CLIN NUTR, V54, P1036, DOI 10.1093/ajcn/54.6.1036
   DOUGHERTY RM, 1995, AM J CLIN NUTR, V61, P1120, DOI 10.1093/ajcn/61.5.1120
   Eckel R. H., 2014, Journal of the American College of Cardiology, V63, P2960, DOI [10.1161/01.cir.0000437740.48606.d1, 10.1016/j.jacc.2013.11.003]
   EMKEN EA, 1993, BIOCHIM BIOPHYS ACTA, V1170, P173, DOI 10.1016/0005-2760(93)90068-K
   Fernandez ML, 2005, J NUTR, V135, P2075, DOI 10.1093/jn/135.9.2075
   FRIEDEWA WT, 1972, CLIN CHEM, V18, P499, DOI DOI 10.1093/clinchem/18.6.499
   Gimbrone MA, 2016, CIRC RES, V118, P620, DOI 10.1161/CIRCRESAHA.115.306301
   GRUNDY SM, 1994, AM J CLIN NUTR, V60, p986S, DOI 10.1093/ajcn/60.6.986S
   Huang PL, 2009, DIS MODEL MECH, V2, P231, DOI 10.1242/dmm.001180
   Hunter JE, 2010, AM J CLIN NUTR, V91, P46, DOI 10.3945/ajcn.2009.27661
   Hunter KA, 2000, J NUTR BIOCHEM, V11, P408, DOI 10.1016/S0955-2863(00)00097-8
   Hunter KA, 2001, BRIT J NUTR, V86, P207
   Hyson Dianne, 2003, Curr Atheroscler Rep, V5, P437, DOI 10.1007/s11883-003-0033-y
   Judd JT, 2002, LIPIDS, V37, P123, DOI 10.1007/s11745-002-0871-9
   Karupaiah T, 2011, J AM COLL NUTR, V30, P511, DOI 10.1080/07315724.2011.10719997
   Kelly FD, 2002, EUR J CLIN NUTR, V56, P490, DOI 10.1038/sj.ejcn.1601332
   Kelly FD, 2001, EUR J CLIN NUTR, V55, P88, DOI 10.1038/sj.ejcn.1601122
   KRISETHERTON PM, 1993, METABOLISM, V42, P121, DOI 10.1016/0026-0495(93)90182-N
   Libby P, 1999, CIRCULATION, V100, P1148, DOI 10.1161/01.CIR.100.11.1148
   Libby P, 2002, CIRCULATION, V105, P1135, DOI 10.1161/hc0902.104353
   Libby P, 2002, NATURE, V420, P868, DOI 10.1161/ATVBAHA.108.179705
   LICHTENSTEIN AH, 1994, ARTERIOSCLER THROMB, V14, P549, DOI 10.1161/01.ATV.14.4.549
   Lichtenstein AH, 2006, AM J CLIN NUTR, V84, P497, DOI 10.1093/ajcn/84.3.497
   Lopez-Miranda J, 2010, FAT DETECTION TASTE
   Louheranta AM, 1998, METABOLISM, V47, P529, DOI 10.1016/S0026-0495(98)90235-9
   MATTHEWS DR, 1985, DIABETOLOGIA, V28, P412, DOI 10.1007/BF00280883
   Meng HC, 2017, AM J CLIN NUTR, V106, P1246, DOI 10.3945/ajcn.117.162727
   Mensink RP, 2005, LIPIDS, V40, P1201, DOI 10.1007/s11745-005-1486-x
   MIFFLIN MD, 1990, AM J CLIN NUTR, V51, P241, DOI 10.1093/ajcn/51.2.241
   Mozaffarian D, 2010, PLOS MED, V7, DOI 10.1371/journal.pmed.1000252
   Nestel PJ, 1998, AM J CLIN NUTR, V68, P1196, DOI 10.1093/ajcn/68.6.1196
   Rivellese AA, 2003, ATHEROSCLEROSIS, V167, P149, DOI 10.1016/S0021-9150(02)00424-0
   Robblee MM, 2016, CELL REP, V14, P2611, DOI 10.1016/j.celrep.2016.02.053
   Roche HM, 2000, J CARDIOVASC RISK, V7, P317
   Rodriguez-Morato J, 2018, J NUTR BIOCHEM, V62, P76, DOI 10.1016/j.jnutbio.2018.08.019
   Ruiz-Nunez B, 2016, J NUTR BIOCHEM, V36, P1, DOI 10.1016/j.jnutbio.2015.12.007
   Schneider CL, 2000, J NUTR, V130, P1232, DOI 10.1093/jn/130.5.1232
   Schwab US, 1998, J NUTR, V128, P1703, DOI 10.1093/jn/128.10.1703
   Schwab US, 1996, METABOLISM, V45, P143, DOI 10.1016/S0026-0495(96)90044-X
   Schwartz EA, 2010, ARTERIOSCL THROM VAS, V30, P802, DOI 10.1161/ATVBAHA.109.201681
   Silva KDR, 2003, ATHEROSCLEROSIS, V166, P73, DOI 10.1016/S0021-9150(02)00306-4
   Siri-Tarino PW, 2010, AM J CLIN NUTR, V91, P535, DOI 10.3945/ajcn.2009.27725
   Snook JT, 1999, EUR J CLIN NUTR, V53, P597, DOI 10.1038/sj.ejcn.1600815
   Storm H, 1997, DIABETES CARE, V20, P1807, DOI 10.2337/diacare.20.12.1807
   Thijssen MA, 2005, AM J CLIN NUTR, V82, P510, DOI 10.1093/ajcn/82.3.510
   THOLSTRUP T, 1994, AM J CLIN NUTR, V59, P371, DOI 10.1093/ajcn/59.2.371
   Tholstrup T, 2001, AM J CLIN NUTR, V73, P198
   Thomsen C, 1999, AM J CLIN NUTR, V69, P1135
   Vanegas SM, 2017, AM J CLIN NUTR, V105, P635, DOI 10.3945/ajcn.116.146928
   Willerson JT, 2004, CIRCULATION, V109, pI1, DOI 10.1161/01.CIR.0000079427.64438.8f
   WOOLLETT LA, 1992, J CLIN INVEST, V89, P1133, DOI 10.1172/JCI115694
   World Health Organization, 2018, TOP 10 CAUS DEATH
   Zong G, 2016, BMJ-BRIT MED J, V355, DOI 10.1136/bmj.i5796
NR 62
TC 22
Z9 26
U1 2
U2 20
PU OXFORD UNIV PRESS
PI OXFORD
PA GREAT CLARENDON ST, OXFORD OX2 6DP, ENGLAND
SN 0002-9165
EI 1938-3207
J9 AM J CLIN NUTR
JI Am. J. Clin. Nutr.
PD AUG
PY 2019
VL 110
IS 2
BP 305
EP 315
DI 10.1093/ajcn/nqz095
PG 11
WC Nutrition & Dietetics
WE Science Citation Index Expanded (SCI-EXPANDED)
SC Nutrition & Dietetics
GA IM5ZK
UT WOS:000478072300009
PM 31179489
OA Green Accepted, Bronze
DA 2022-11-10
ER

PT J
AU Dias, CB
   Zhu, XQ
   Thompson, AK
   Singh, H
   Garg, ML
AF Dias, Cintia B.
   Zhu, Xiangqian
   Thompson, Abby K.
   Singh, Harjinder
   Garg, Manohar L.
TI Effect of the food form and structure on lipid digestion and
   postprandial lipaemic response
SO FOOD & FUNCTION
LA English
DT Article
ID IN-VITRO DIGESTION; FACTOR-KAPPA-B; GASTRIC DIGESTION; ENDOTHELIAL
   FUNCTION; APPETITE SENSATIONS; FAT GLOBULES; ILEAL BRAKE; HEALTHY; MEAL;
   SIZE
AB As the food matrix is a determinant of the rate of fat digestion and absorption, it is important for the modulation of postprandial triglyceridaemia. High postprandial triglyceride levels are associated with an increase in inflammation, oxidative stress, an imbalance in the lipoprotein profile and an increase in the risk of developing chronic diseases. This study was designed to assess the in vitro digestion patterns and the postprandial lipaemic responses to test foods with the same nutrient composition but differing in the form and structure. A liquid, a semi-solid and a solid test food with the same nutrient and energy composition were designed. The digestion profiles of the three foods were assessed using a dynamic in vitro model. The foods were also consumed by healthy young adults who donated blood samples after an overnight fast and again 0.5, 1, 2, 3, 4 and 6 h after consuming each of the test foods and who were also assessed for appetite sensations. The solid food showed phase separation during gastric digestion and a lower release of fatty acids during intestinal digestion than the liquid and semi-solid foods. During the postprandial feeding experiments, the solid food caused a lower increase in serum triglycerides than the liquid food and produced higher fullness and satisfaction. In conclusion, the food form and structure modulated fat release, postprandial triglyceridaemia and appetite sensations independent of the nutrient and energy content. Thus, manipulation of the food structure and form may be used in designing strategies for improving metabolic markers and satiety.
C1 [Dias, Cintia B.; Zhu, Xiangqian; Thompson, Abby K.; Singh, Harjinder; Garg, Manohar L.] Massey Univ, Riddet Inst, Palmerston North, New Zealand.
   [Dias, Cintia B.; Garg, Manohar L.] Univ Newcastle, Sch Biomed Sci & Pharm, Callaghan, NSW, Australia.
   [Dias, Cintia B.; Garg, Manohar L.] Univ Newcastle, Prior Res Ctr Phys Act & Nutr, Callaghan, NSW, Australia.
RP Garg, ML (corresponding author), Massey Univ, Riddet Inst, Palmerston North, New Zealand.; Garg, ML (corresponding author), Univ Newcastle, Sch Biomed Sci & Pharm, Callaghan, NSW, Australia.; Garg, ML (corresponding author), Univ Newcastle, Prior Res Ctr Phys Act & Nutr, Callaghan, NSW, Australia.
EM manohar.garg@newcastle.edu.au
RI Garg, Manohar L/A-5795-2009; Botelho Dias, Cintia/M-1287-2014
OI Singh, Harjinder/0000-0002-8807-3241; Botelho Dias,
   Cintia/0000-0002-5507-3472; Garg, Manohar/0000-0003-0514-0865
FU Centres of Research Excellence (CoRE) fund from the New Zealand Tertiary
   Education Commission
FX This research was supported by the Centres of Research Excellence (CoRE)
   fund from the New Zealand Tertiary Education Commission. The authors are
   grateful to all volunteers and for the collaboration of Kirsty Blair in
   the development of the test foods. The authors are grateful to Nisha
   Panth and Sara Lambert for their contribution in preparing the test
   foods. The authors are also grateful to Fonterra for kindly donating the
   whey protein concentrates used in the test foods.
CR Aljada A, 2004, AM J CLIN NUTR, V79, P682
   Almiron-Roig E, 2003, Obes Rev, V4, P201, DOI 10.1046/j.1467-789X.2003.00112.x
   Berry SEE, 2008, AM J CLIN NUTR, V88, P922, DOI 10.1093/ajcn/88.4.922
   Berryman CE, 2013, J NUTR, V143, P788, DOI 10.3945/jn.112.170993
   Berton A, 2012, FOOD HYDROCOLLOID, V29, P123, DOI 10.1016/j.foodhyd.2012.02.016
   Boirie Y, 1997, P NATL ACAD SCI USA, V94, P14930, DOI 10.1073/pnas.94.26.14930
   Bornhorst GM, 2014, ANNU REV FOOD SCI T, V5, P111, DOI 10.1146/annurev-food-030713-092346
   Carstensen Marius, 2004, Rev Diabet Stud, V1, P175, DOI 10.1900/RDS.2004.1.175
   Clemente G, 2003, NUTR METAB CARDIOVAS, V13, P377, DOI 10.1016/S0939-4753(03)80007-8
   Dias CB, 2017, LIPIDS HEALTH DIS, V16, DOI 10.1186/s12944-017-0568-5
   Ferriday D, 2016, NUTRIENTS, V8, DOI 10.3390/nu8050315
   Flint A, 2000, INT J OBESITY, V24, P38, DOI 10.1038/sj.ijo.0801083
   FRIED M, 1987, DIGEST DIS SCI, V32, P1097, DOI 10.1007/BF01300195
   Guo Q, 2017, J AGR FOOD CHEM, V65, P9120, DOI 10.1021/acs.jafc.7b03368
   Guo Q, 2014, SOFT MATTER, V10, P4173, DOI 10.1039/c4sm00598h
   Guo Q, 2014, SOFT MATTER, V10, P1214, DOI 10.1039/c3sm52758a
   Hofman DL, 2016, CRIT REV FOOD SCI, V56, P2091, DOI 10.1080/10408398.2014.940415
   Holmes R., 1971, J CLIN PATHOL S, V5, P10
   Jackson KG, 2012, ATHEROSCLEROSIS, V220, P22, DOI 10.1016/j.atherosclerosis.2011.08.012
   Kim F, 2007, CIRC RES, V100, P1589, DOI 10.1161/CIRCRESAHA.106.142851
   Koutsari C, 2004, EUR J CLIN NUTR, V58, P495, DOI 10.1038/sj.ejcn.1601836
   Leidy HJ, 2010, OBESITY, V18, P293, DOI 10.1038/oby.2009.217
   Li J, 2011, AM J CLIN NUTR, V94, P709, DOI 10.3945/ajcn.111.015164
   Maljaars PWJ, 2008, PHYSIOL BEHAV, V95, P271, DOI 10.1016/j.physbeh.2008.07.018
   Marchesi S, 2000, ATHEROSCLEROSIS, V153, P397, DOI 10.1016/S0021-9150(00)00415-9
   Marciani L, 2009, BRIT J NUTR, V101, P919, DOI 10.1017/S0007114508039986
   Mattes Richard D., 1996, Physiology and Behavior, V59, P179, DOI 10.1016/0031-9384(95)02007-1
   McClements DJ, 2008, FOOD BIOPHYS, V3, P219, DOI 10.1007/s11483-008-9070-y
   Michalski MC, 2013, PROG LIPID RES, V52, P354, DOI 10.1016/j.plipres.2013.04.004
   Michalski MC, 2009, EUR J LIPID SCI TECH, V111, P413, DOI 10.1002/ejlt.200800254
   Minekus M, 2014, FOOD FUNCT, V5, P1113, DOI 10.1039/c3fo60702j
   Mulet-Cabero AI, 2017, FOOD HYDROCOLLOID, V67, P63, DOI [10.1016/j.foodhyd.2016.12.039, 10.101]
   Nakajima K, 2011, CLIN CHIM ACTA, V412, P1306, DOI 10.1016/j.cca.2011.04.018
   Nakano T, 2011, ANN CLIN BIOCHEM, V48, P57, DOI 10.1258/acb.2010.010193
   NIKKILA M, 1994, ATHEROSCLEROSIS, V106, P149, DOI 10.1016/0021-9150(94)90120-1
   Oka K, 2003, J DENT RES, V82, P491, DOI 10.1177/154405910308200617
   Patel C, 2007, J CLIN ENDOCR METAB, V92, P4476, DOI 10.1210/jc.2007-0778
   Pirillo A, 2014, CURR MED RES OPIN, V30, P1489, DOI 10.1185/03007995.2014.909394
   Rohleder N, 2009, PSYCHONEUROENDOCRINO, V34, P469, DOI 10.1016/j.psyneuen.2008.12.004
   Singh H, 2017, FOOD HYDROCOLLOID, V68, P81, DOI 10.1016/j.foodhyd.2016.10.011
   SPILLER RC, 1988, GUT, V29, P1042, DOI 10.1136/gut.29.8.1042
   Tan KWJ, 2016, FOOD FUNCT, V7, P4278, DOI 10.1039/c6fo00897f
   van Oostrom AJHHM, 2003, J LIPID RES, V44, P576, DOI 10.1194/jlr.M200419-JLR200
   Vogel RA, 1997, AM J CARDIOL, V79, P350, DOI 10.1016/S0002-9149(96)00760-6
   Vors C, 2013, AM J CLIN NUTR, V97, P23, DOI 10.3945/ajcn.112.043976
   Williams EK, 2016, CELL, V166, P209, DOI 10.1016/j.cell.2016.05.011
   Zhu Y, 2015, INT J FOOD SCI NUTR, V66, P135, DOI 10.3109/09637486.2014.979317
   Zhu Y, 2013, BRIT J NUTR, V110, P384, DOI 10.1017/S0007114512005053
NR 48
TC 21
Z9 22
U1 1
U2 32
PU ROYAL SOC CHEMISTRY
PI CAMBRIDGE
PA THOMAS GRAHAM HOUSE, SCIENCE PARK, MILTON RD, CAMBRIDGE CB4 0WF, CAMBS,
   ENGLAND
SN 2042-6496
EI 2042-650X
J9 FOOD FUNCT
JI Food Funct.
PD JAN 1
PY 2019
VL 10
IS 1
BP 112
EP 124
DI 10.1039/c8fo01698d
PG 13
WC Biochemistry & Molecular Biology; Food Science & Technology
WE Science Citation Index Expanded (SCI-EXPANDED)
SC Biochemistry & Molecular Biology; Food Science & Technology
GA HJ6UJ
UT WOS:000457327800008
PM 30566166
DA 2022-11-10
ER

PT J
AU Basu, A
   Nguyen, A
   Betts, NM
   Lyons, TJ
AF Basu, Arpita
   Nguyen, Angel
   Betts, Nancy M.
   Lyons, Timothy J.
TI Strawberry As a Functional Food: An Evidence-Based Review
SO CRITICAL REVIEWS IN FOOD SCIENCE AND NUTRITION
LA English
DT Review
DE Strawberries; anthocyanins; antioxidants; bioavailability; postprandial
   lipemia; oxidative stress
ID FRAGARIA-X-ANANASSA; C-REACTIVE PROTEIN; NITRIC-OXIDE SYNTHASE;
   VEGETABLE INTAKE; ELLAGIC ACID; CARDIOVASCULAR-DISEASE; ANTIOXIDANT
   CAPACITY; VITAMIN-C; LUNG-CANCER; BERRY ANTHOCYANINS
AB Emerging research provides substantial evidence to classify strawberries as a functional food with several preventive and therapeutic health benefits. Strawberries, a rich source of phytochemicals (ellagic acid, anthocyanins, quercetin, and catechin) and vitamins (ascorbic acid and folic acid), have been highly ranked among dietary sources of polyphenols and antioxidant capacity. It should however be noted that these bioactive factors can be significantly affected by differences in strawberry cultivars, agricultural practices, storage, and processing methods: freezing versus dry heat has been associated with maximum retention of strawberry bioactives in several studies. Nutritional epidemiology shows inverse association between strawberry consumption and incidence of hypertension or serum C-reactive protein; controlled feeding studies have identified the ability of strawberries to attenuate high-fat diet induced postprandial oxidative stress and inflammation, or postprandial hyperglycemia, or hyperlipidemia in subjects with cardiovascular risk factors. Mechanistic studies have elucidated specific biochemical pathways that might confer these protective effects of strawberries: upregulation of endothelial nitric oxide synthase (eNOS) activity, downregulation of NF-kB activity and subsequent inflammation, or inhibitions of carbohydrate digestive enzymes. These health effects may be attributed to the synergistic effects of nutrients and phytochemicals in strawberries. Further studies are needed to define the optimal dose and duration of strawberry intake in affecting levels of biomarkers or pathways related to chronic diseases.
C1 [Basu, Arpita; Nguyen, Angel; Betts, Nancy M.] Oklahoma State Univ, Dept Nutr Sci, Stillwater, OK 74078 USA.
   [Lyons, Timothy J.] OUHSC, Harold Hamm Oklahoma Diabet Ctr, Sect Diabet & Endocrinol, Okc, OK 73104 USA.
RP Basu, A (corresponding author), Oklahoma State Univ, Dept Nutr Sci, Stillwater, OK 74078 USA.
EM arpita.basu@okstate.edu
OI Lyons, Timothy/0000-0003-2106-1622
FU California Strawberry Commission; NIH from the COBRE Program of the
   National Center for Research Resources [P20 RR 024215]; NATIONAL CENTER
   FOR RESEARCH RESOURCES [P20RR024215] Funding Source: NIH RePORTER
FX Supported by the California Strawberry Commission. This publication was
   made possible by NIH Grant Number P20 RR 024215 from the COBRE Program
   of the National Center for Research Resources.
CR Aaby K, 2007, J AGR FOOD CHEM, V55, P4395, DOI 10.1021/jf0702592
   Agricultural Research Service U. S. Department of Agriculture, 2007, DAT FLAV CONT SEL FO
   Agricultural Research Service U. S. Department of Agriculture, 2009, NAT NUTR DAT STAND R
   Anttonen MJ, 2006, J AGR FOOD CHEM, V54, P2614, DOI 10.1021/jf052947w
   Asami DK, 2003, J AGR FOOD CHEM, V51, P1237, DOI 10.1021/jf020635c
   Azzini E, 2010, BRIT J NUTR, V104, P1165, DOI 10.1017/S000711451000187X
   Bakkalbasi E, 2009, CRIT REV FOOD SCI, V49, P283, DOI 10.1080/10408390802064404
   Barrajon-Catalan E, 2010, FOOD CHEM TOXICOL, V48, P2273, DOI 10.1016/j.fct.2010.05.060
   Basu A, 2010, NUTR RES, V30, P462, DOI 10.1016/j.nutres.2010.06.016
   Basu A, 2009, NUTR J, V8, DOI 10.1186/1475-2891-8-43
   Bazzano LA, 2002, AM J CLIN NUTR, V76, P93
   Bendinelli B, 2011, AM J CLIN NUTR, V93, P275, DOI 10.3945/ajcn.110.000521
   Bogani P, 2007, ATHEROSCLEROSIS, V190, P181, DOI 10.1016/j.atherosclerosis.2006.01.011
   Buendia B, 2010, J AGR FOOD CHEM, V58, P3916, DOI 10.1021/jf9030597
   Burton-Freeman B, 2010, BRIT J NUTR, V104, pS1, DOI 10.1017/S0007114510003909
   Burton-Freeman B, 2010, J AM COLL NUTR, V29, P46, DOI 10.1080/07315724.2010.10719816
   California Strawberry Commission, 2010, CAL STRAWB
   Cao GH, 1998, J NUTR, V128, P2383, DOI 10.1093/jn/128.12.2383
   Cao GH, 2001, AM J CLIN NUTR, V73, P920
   Carlton PS, 2001, CARCINOGENESIS, V22, P441, DOI 10.1093/carcin/22.3.441
   Cassidy A, 2011, AM J CLIN NUTR, V93, P338, DOI 10.3945/ajcn.110.006783
   Cerda B, 2005, J AGR FOOD CHEM, V53, P227, DOI 10.1021/jf049144d
   Chang H, 2010, NUTR CANCER, V62, P1128, DOI 10.1080/01635581.2010.494821
   Chang WC, 2008, BRIT J NUTR, V99, P709, DOI 10.1017/S0007114507831734
   Cheplick S, 2010, BIORESOURCE TECHNOL, V101, P404, DOI 10.1016/j.biortech.2009.07.068
   Chun OK, 2008, J NUTR, V138, P753
   Chung MJ, 2002, CANCER LETT, V182, P1, DOI 10.1016/S0304-3835(02)00076-9
   COLDITZ GA, 1985, AM J CLIN NUTR, V41, P32, DOI 10.1093/ajcn/41.1.32
   Corral-Aguayo RD, 2008, J AGR FOOD CHEM, V56, P10498, DOI 10.1021/jf801983r
   Crespy V, 2002, J AGR FOOD CHEM, V50, P618, DOI 10.1021/jf010919h
   Del Rio D, 2010, BRIT J NUTR, V104, pS67, DOI 10.1017/S0007114510003958
   Dreiseitel A, 2008, BIOCHEM BIOPH RES CO, V372, P57, DOI 10.1016/j.bbrc.2008.04.140
   Dreiseitel A, 2009, PHARMACOL RES, V59, P306, DOI 10.1016/j.phrs.2009.01.014
   Edderkaoui M, 2008, WORLD J GASTROENTERO, V14, P3672, DOI 10.3748/wjg.14.3672
   Ediristnghe I, 2008, J AGR FOOD CHEM, V56, P9383, DOI 10.1021/jf801864t
   Ellis CL, 2011, J ATHEROSCLER THROMB, V18, P318, DOI 10.5551/jat.6114
   Erlund I, 2008, AM J CLIN NUTR, V87, P323, DOI 10.1093/ajcn/87.2.323
   Eussen SRBM, 2011, PUBLIC HEALTH NUTR, V14, P1823, DOI 10.1017/S1368980011000164
   Felgines C, 2003, J NUTR, V133, P1296
   Feskanich D, 2000, JNCI-J NATL CANCER I, V92, P1812, DOI 10.1093/jnci/92.22.1812
   Freedman ND, 2008, INT J CANCER, V122, P2330, DOI 10.1002/ijc.23319
   Freedman ND, 2007, INT J CANCER, V121, P2753, DOI 10.1002/ijc.22993
   Gil MI, 2006, J AGR FOOD CHEM, V54, P4284, DOI 10.1021/jf060303y
   Hartmann A, 2008, J AGR FOOD CHEM, V56, P9484, DOI 10.1021/jf801555q
   Hasler CM, 2009, J AM DIET ASSOC, V109, P735, DOI 10.1016/j.jada.2009.02.023
   Henning SM, 2010, J MED FOOD, V13, P116, DOI 10.1089/jmf.2009.0048
   Hernandez-Mijares A, 2011, CLIN NUTR, V30, P604, DOI 10.1016/j.clnu.2011.03.005
   Ho ML, 2010, NUTR CANCER, V62, P505, DOI 10.1080/01635580903441261
   Hollands W, 2008, MOL NUTR FOOD RES, V52, P1097, DOI 10.1002/mnfr.200700372
   Holt EM, 2009, J AM DIET ASSOC, V109, P414, DOI 10.1016/j.jada.2008.11.036
   Iqbal R, 2008, CIRCULATION, V118, P1929, DOI 10.1161/CIRCULATIONAHA.107.738716
   Jemal A, 2010, CA-CANCER J CLIN, V60, P277, DOI [10.3322/caac.20073, 10.3322/caac.20107, 10.3322/caac.20115]
   Jenkins DJA, 2008, METABOLISM, V57, P1636, DOI 10.1016/j.metabol.2008.07.018
   Jimenez-Escrig A, 2006, J AGR FOOD CHEM, V54, P3462, DOI 10.1021/jf053188k
   Joseph JA, 1998, J NEUROSCI, V18, P8047
   Joseph JA, 2009, J NUTR, V139, p1813S, DOI 10.3945/jn.109.108266
   Joshipura KJ, 2001, ANN INTERN MED, V134, P1106, DOI 10.7326/0003-4819-134-12-200106190-00010
   Karlsson S, 2010, BRIT J NUTR, V103, P1102, DOI 10.1017/S0007114509992935
   Kasimsetty SG, 2010, J AGR FOOD CHEM, V58, P2180, DOI 10.1021/jf903762h
   Klingberg S, 2008, EUR J CLIN NUTR, V62, P695, DOI 10.1038/sj.ejcn.1602765
   Klopotek Y, 2005, J AGR FOOD CHEM, V53, P5640, DOI 10.1021/jf047947v
   Kurotobi T, 2010, J NUTR SCI VITAMINOL, V56, P198, DOI 10.3177/jnsv.56.198
   Lazze MC, 2006, MOL NUTR FOOD RES, V50, P44, DOI 10.1002/mnfr.200500134
   Lee IT, 2008, DIABETIC MED, V25, P1473, DOI 10.1111/j.1464-5491.2008.02588.x
   Lee YK, 2010, ONCOL REP, V24, P1471, DOI 10.3892/or_00001007
   Li JX, 2008, MOL CARCINOGEN, V47, P286, DOI 10.1002/mc.20377
   Liu S, 2000, AM J CLIN NUTR, V72, P922
   Manzano S, 2010, MOL NUTR FOOD RES, V54, P1773, DOI 10.1002/mnfr.201000019
   Marangoni F, 2010, PHARMACOL RES, V61, P193, DOI 10.1016/j.phrs.2010.01.001
   McDougall GJ, 2005, BIOFACTORS, V23, P189, DOI 10.1002/biof.5520230403
   McDougall GJ, 2005, J AGR FOOD CHEM, V53, P2760, DOI 10.1021/jf0489926
   McDougall GJ, 2008, J AGR FOOD CHEM, V56, P3016, DOI 10.1021/jf073469n
   Meyer AS, 1998, FOOD CHEM, V61, P71, DOI 10.1016/S0308-8146(97)00100-3
   Meyers KJ, 2003, J AGR FOOD CHEM, V51, P6887, DOI 10.1021/jf034506n
   Michaud DS, 2000, AM J CLIN NUTR, V72, P990
   Mink PJ, 2007, AM J CLIN NUTR, V85, P895, DOI 10.1093/ajcn/85.3.895
   Mirshekar Mohammadali, 2010, Iran Biomed J, V14, P33
   Mullen W, 2008, J AGR FOOD CHEM, V56, P713, DOI 10.1021/jf072000p
   Ngo T, 2007, J FOOD SCI, V72, pC25, DOI 10.1111/j.1750-3841.2006.00200.x
   Nguyen NT, 2011, OBES SURG, V21, P351, DOI 10.1007/s11695-010-0335-4
   Olsson ME, 2006, J AGR FOOD CHEM, V54, P1248, DOI 10.1021/jf0524776
   Paiva SAR, 1998, J NUTR, V128, P2391, DOI 10.1093/jn/128.12.2391
   Perez-Jimenez J, 2010, EUR J CLIN NUTR, V64, pS112, DOI 10.1038/ejcn.2010.221
   Pinto Marcia da Silva, 2010, J Med Food, V13, P1027, DOI 10.1089/jmf.2009.0257
   Prior RL, 2008, J AGR FOOD CHEM, V56, P647, DOI 10.1021/jf071993o
   Prior RL, 2007, J AM COLL NUTR, V26, P170, DOI 10.1080/07315724.2007.10719599
   Prior RL, 2009, MOL NUTR FOOD RES, V53, P1406, DOI 10.1002/mnfr.200900026
   Proteggente AR, 2002, FREE RADICAL RES, V36, P217, DOI 10.1080/10715760290006484
   Qin Y, 2009, AM J CLIN NUTR, V90, P485, DOI 10.3945/ajcn.2009.27814
   Rabin BM, 2005, BRAIN RES, V1036, P122, DOI 10.1016/j.brainres.2004.12.041
   Ramos S, 2005, J AGR FOOD CHEM, V53, P1271, DOI 10.1021/jf0490798
   Rein D, 2000, J NUTR, V130, p2120S, DOI 10.1093/jn/130.8.2120S
   Rice-Evans CA., 2003, FLAVONOIDS HLTH DIS
   Ridker PM, 2000, NEW ENGL J MED, V342, P836, DOI 10.1056/NEJM200003233421202
   Roy M, 2008, LIFE SCI, V82, P1102, DOI 10.1016/j.lfs.2008.03.011
   Seeram NP, 2006, J AGR FOOD CHEM, V54, P9329, DOI 10.1021/jf061750g
   Sesso HD, 2007, J AM COLL NUTR, V26, P303, DOI 10.1080/07315724.2007.10719615
   Sharma M, 2010, J AGR FOOD CHEM, V58, P3965, DOI 10.1021/jf902857v
   Shin DY, 2011, ONCOL REP, V25, P567, DOI 10.3892/or.2010.1104
   Shukitt-Hale B, 2008, J AGR FOOD CHEM, V56, P636, DOI 10.1021/jf072505f
   Siegel EM, 2010, GYNECOL ONCOL, V118, P289, DOI 10.1016/j.ygyno.2010.05.022
   Stanojkovic TP, 2010, J MED FOOD, V13, P291, DOI 10.1089/jmf.2009.0086
   Stokes KY, 2002, FREE RADICAL BIO MED, V33, P1026, DOI 10.1016/S0891-5849(02)01015-8
   Stoner GD, 2006, NUTR CANCER, V54, P33, DOI 10.1207/s15327914nc5401_5
   Stoner GD, 2010, PHARM RES-DORDR, V27, P1138, DOI 10.1007/s11095-010-0102-1
   Stralsjo LM, 2003, J AGR FOOD CHEM, V51, P128, DOI 10.1021/jf020699n
   Sun J, 2002, J AGR FOOD CHEM, V50, P7449, DOI 10.1021/jf0207530
   Temelkova-Kurktschiev TS, 2000, DIABETES CARE, V23, P1830, DOI 10.2337/diacare.23.12.1830
   Torronen R, 2010, BRIT J NUTR, V103, P1094, DOI 10.1017/S0007114509992868
   Towfighi A, 2010, STROKE, V41, P1371, DOI 10.1161/STROKEAHA.109.577510
   Tushuizen ME, 2010, ATHEROSCLEROSIS, V211, P308, DOI 10.1016/j.atherosclerosis.2010.02.002
   TZENG SH, 1991, THROMB RES, V64, P91, DOI 10.1016/0049-3848(91)90208-E
   U. S. Department of Agriculture and Economic Research Service, 2005, FRUIT TREE NUTS OUTL
   Umesalma S, 2010, BASIC CLIN PHARMACOL, V107, P650, DOI 10.1111/j.1742-7843.2010.00565.x
   Unno T, 2005, BRIT J NUTR, V93, P543, DOI 10.1079/BJN20041379
   Valko M, 2007, INT J BIOCHEM CELL B, V39, P44, DOI 10.1016/j.biocel.2006.07.001
   Vanzo A, 2008, MOL NUTR FOOD RES, V52, P1106, DOI 10.1002/mnfr.200700505
   Wang LS, 2010, J AGR FOOD CHEM, V58, P3992, DOI 10.1021/jf9030635
   Wang SY, 2009, J AGR FOOD CHEM, V57, P9651, DOI 10.1021/jf9020575
   Wang SY, 2000, J AGR FOOD CHEM, V48, P140, DOI 10.1021/jf9908345
   Wang SY, 2005, J AGR FOOD CHEM, V53, P4187, DOI 10.1021/jf0478049
   Weaver J, 2009, INT J ONCOL, V34, P777, DOI 10.3892/ijo_00000203
   Wojdylo A, 2009, J AGR FOOD CHEM, V57, P1337, DOI 10.1021/jf802507j
   Wolever TMS, 2010, AM J CLIN NUTR, V92, P723, DOI 10.3945/ajcn.2010.29174
   Wolfe KL, 2008, J AGR FOOD CHEM, V56, P8418, DOI 10.1021/jf801381y
   Wu XL, 2002, J NUTR, V132, P1865, DOI 10.1093/jn/132.7.1865
   Xu JW, 2004, HYPERTENSION, V44, P217, DOI 10.1161/01.HYP.0000135868.38343.c6
   Xue HW, 2001, CARCINOGENESIS, V22, P351, DOI 10.1093/carcin/22.2.351
   Zhang YJ, 2008, J AGR FOOD CHEM, V56, P670, DOI 10.1021/jf071989c
NR 129
TC 138
Z9 142
U1 11
U2 186
PU TAYLOR & FRANCIS INC
PI PHILADELPHIA
PA 530 WALNUT STREET, STE 850, PHILADELPHIA, PA 19106 USA
SN 1040-8398
EI 1549-7852
J9 CRIT REV FOOD SCI
JI Crit. Rev. Food Sci. Nutr.
PD JAN 1
PY 2014
VL 54
IS 6
BP 790
EP 806
DI 10.1080/10408398.2011.608174
PG 17
WC Food Science & Technology; Nutrition & Dietetics
WE Science Citation Index Expanded (SCI-EXPANDED)
SC Food Science & Technology; Nutrition & Dietetics
GA 273KI
UT WOS:000328533300006
PM 24345049
DA 2022-11-10
ER

PT J
AU Silva, CCV
   Vehmeijer, FOL
   El Marroun, H
   Felix, JF
   Jaddoe, VWV
   Santo, S
AF Silva, C. C., V
   Vehmeijer, F. O. L.
   El Marroun, H.
   Felix, J. F.
   Jaddoe, V. W. V.
   Santo, S.
TI Maternal psychological distress during pregnancy and childhood
   cardio-metabolic risk factors
SO NUTRITION METABOLISM AND CARDIOVASCULAR DISEASES
LA English
DT Article
DE Psychological distress; Pregnancy; Cardio-metabolic risk; Children;
   Heart rate; Blood pressure; Cholesterol
ID GENERATION-R; HEART-RATE; NONFASTING TRIGLYCERIDES; GROWTH RESTRICTION;
   STRESS; ASSOCIATIONS; DEPRESSION; BIOBANK; DISEASE; SEX
AB Background and aims: Previous studies suggest that psychological distress during pregnancy may lead to fetal developmental adaptations, which programme cardio-metabolic disease of the offspring. We examined the associations of maternal overall psychological distress, depression and anxiety during pregnancy with cardio-metabolic risk factors in 10-year-old children and explore potential sex-specific differences.
   Methods and results: In a population-based prospective cohort study among 4,088 mothers and their children, information about overall psychological distress, including depression and anxiety was obtained through the Brief Symptom Inventory during pregnancy. We measured child blood pressure and heart rate and insulin, glucose, serum lipids and C-reactive protein blood concentrations at 10 years. Analyses were performed in the total group and in boys and girls separately. Psychological distress during pregnancy was associated with higher childhood heart rate among boys only (differences 0.34 (95% Confidence Interval (CI) 0.18, 0.50) standard deviation scores (SDS), 0.22 (95% CI 0.06, 0.38) SDS, 0.33 (95% CI 0.19, 0.48) SDS, for overall psychological distress, depression and anxiety, respectively). Maternal anxiety during pregnancy was associated with higher childhood triglycerides among girls (difference 0.35 (95% CI 0.17, 0.53) SDS). Maternal psychological distress was not associated with childhood blood pressure, cholesterol, insulin, glucose and C-reactive protein concentrations.
   Conclusions: Maternal psychological distress may influence their offspring heart rate and triglycerides concentrations. Further studies are needed to replicate these findings and assess the long-term cardio-metabolic consequences of maternal psychological distress. (C) 2019 The Italian Society of Diabetology, the Italian Society for the Study of Atherosclerosis, the Italian Society of Human Nutrition, and the Department of Clinical Medicine and Surgery, Federico II University. Published by Elsevier B.V. All rights reserved.
C1 [Silva, C. C., V; Vehmeijer, F. O. L.; El Marroun, H.; Felix, J. F.; Jaddoe, V. W. V.; Santo, S.] Univ Med Ctr Rotterdam, Erasmus MC, Generat R Study Grp, Rotterdam, Netherlands.
   [Silva, C. C., V; Vehmeijer, F. O. L.; El Marroun, H.; Felix, J. F.; Jaddoe, V. W. V.; Santo, S.] Univ Med Ctr Rotterdam, Erasmus MC, Dept Pediat, Sophia Childrens Hosp, Rotterdam, Netherlands.
   [Vehmeijer, F. O. L.; Felix, J. F.; Jaddoe, V. W. V.] Univ Med Ctr Rotterdam, Dept Epidemiol, Erasmus MC, Rotterdam, Netherlands.
   [El Marroun, H.] Univ Med Ctr Rotterdam, Dept Child & Adolescent Psychiat Psychol, Erasmus MC, Rotterdam, Netherlands.
   [El Marroun, H.] Erasmus Univ, Dept Psychol Educ & Child Studies, Rotterdam, Netherlands.
RP Jaddoe, VWV (corresponding author), Erasmus MC, Generat R Study Grp, POB 2040, NL-3000 CA Rotterdam, Netherlands.
EM v.jaddoe@erasmusmc.nl
OI Vehmeijer, Florianne/0000-0002-1858-3430; Santos,
   Susana/0000-0003-0613-3181; El Marroun, Hanan/0000-0002-9763-5015
FU Erasmus MC, Erasmus University Rotterdam, The Netherlands; Ministry of
   Health, Welfare and Sport; European Research Council
   [ERC-2014-CoG-648916]; European Union's Horizon 2020 research and
   innovation programme [633595]; Organization for Health Research and
   Development (ZonMw)
FX This phase of the Generation R Study was supported by the Erasmus MC,
   Erasmus University Rotterdam, The Netherlands, Organization for Health
   Research and Development (ZonMw) and the Ministry of Health, Welfare and
   Sport. VWVJ received grants from the European Research Council
   (ERC-2014-CoG-648916). This project was supported by funding support
   from the European Union's Horizon 2020 research and innovation programme
   under grant agreements No 633595 (DynaHEALTH). The funders had no role
   in the design of the study; the data collection and analyses; the
   interpretation of data or writing this report.
CR Allister L, 2001, DEV NEUROPSYCHOL, V20, P639, DOI 10.1207/875656401753549843
   Bansal S, 2007, JAMA-J AM MED ASSOC, V298, P309, DOI 10.1001/jama.298.3.309
   BLAND JM, 1995, BRIT MED J, V310, P170, DOI 10.1136/bmj.310.6973.170
   Boulet J., 1991, PSYCHOL ASSESSMENT J, V3, P433, DOI [DOI 10.1037/1040-3590.3.3.433, 10.1037/1040-3590.3.3.433]
   Cheong JN, 2016, J PHYSIOL-LONDON, V594, P4727, DOI 10.1113/JP271745
   Cottrell EC, 2009, FRONT BEHAV NEUROSCI, V3, DOI 10.3389/neuro.08.019.2009
   Dancause KN, 2013, EARLY HUM DEV, V89, P773, DOI 10.1016/j.earlhumdev.2013.06.006
   de Beurs E., 2009, BRIEF SYMPTOM INVENT
   de Beurs E., 2004, BRIEF SYMPTOM INVENT
   Dierckx B, 2009, PSYCHOSOM MED, V71, P313, DOI 10.1097/PSY.0b013e318198a82c
   EDWARDS CRW, 1993, LANCET, V341, P355, DOI 10.1016/0140-6736(93)90148-A
   El Marroun H, 2014, BRIT J PSYCHIAT, V205, P95, DOI 10.1192/bjp.bp.113.127746
   Freiberg JJ, 2008, JAMA-J AM MED ASSOC, V300, P2142, DOI 10.1001/jama.2008.621
   Garfield L, 2016, BIOL RES NURS, V18, P331, DOI 10.1177/1099800415614892
   Hancox RJ, 2011, DIABETOL METAB SYNDR, V3, DOI 10.1186/1758-5996-3-23
   Henrichs J, 2010, PSYCHOL MED, V40, P633, DOI 10.1017/S0033291709990894
   Hompes T, 2012, PEDIATR RES, V72, P305, DOI 10.1038/pr.2012.70
   Jaddoe VWV, 2007, EUR J EPIDEMIOL, V22, P917, DOI 10.1007/s10654-007-9209-z
   Kooijman MN, 2016, EUR J EPIDEMIOL, V31, P1243, DOI 10.1007/s10654-016-0224-9
   Kruithof CJ, 2014, EUR J EPIDEMIOL, V29, P911, DOI 10.1007/s10654-014-9980-6
   Lewis AJ, 2016, J DEV ORIG HLTH DIS, V7, P416, DOI 10.1017/S2040174416000076
   Monk C, 2000, DEV PSYCHOBIOL, V36, P67, DOI 10.1002/(SICI)1098-2302(200001)36:1<67::AID-DEV7>3.3.CO;2-3
   Onyenekwu CP, 2014, ANN CLIN BIOCHEM, V51, P672, DOI 10.1177/0004563214520750
   Palatini P, 2011, HYPERTENSION, V58, P745, DOI 10.1161/HYPERTENSIONAHA.111.173104
   Park H, 2018, OBESITY, V26, P160, DOI 10.1002/oby.22039
   Taal HR, 2013, EARLY HUM DEV, V89, P547, DOI 10.1016/j.earlhumdev.2013.01.005
   Toemen L, 2015, INT J OBESITY, V39, P1101, DOI 10.1038/ijo.2015.73
   van Dijk AE, 2014, J DEV ORIG HLTH DIS, V5, P361, DOI 10.1017/S2040174414000300
   van Dijk AE, 2012, PLOS ONE, V7, DOI 10.1371/journal.pone.0043548
   Vehmeijer F, 2018, J DEV ORIGINS HLTH D
   Virk J., 2012, PLOS ONE, V7, DOI DOI 10.1371/JOURNAL.PONE.0043508
   Wong SN, 2006, BLOOD PRESS MONIT, V11, P281, DOI 10.1097/01.mbp.0000209082.09623.b4
   Woods SM, 2010, AM J OBSTET GYNECOL, V202, DOI 10.1016/j.ajog.2009.07.041
NR 33
TC 8
Z9 8
U1 1
U2 3
PU ELSEVIER SCI LTD
PI OXFORD
PA THE BOULEVARD, LANGFORD LANE, KIDLINGTON, OXFORD OX5 1GB, OXON, ENGLAND
SN 0939-4753
EI 1590-3729
J9 NUTR METAB CARDIOVAS
JI Nutr. Metab. Carbiovasc. Dis.
PD JUN
PY 2019
VL 29
IS 6
BP 572
EP 579
DI 10.1016/j.numecd.2019.02.008
PG 8
WC Cardiac & Cardiovascular Systems; Endocrinology & Metabolism; Nutrition
   & Dietetics
WE Science Citation Index Expanded (SCI-EXPANDED); Social Science Citation Index (SSCI)
SC Cardiovascular System & Cardiology; Endocrinology & Metabolism;
   Nutrition & Dietetics
GA IA2XO
UT WOS:000469426400004
PM 30956027
OA Green Accepted
DA 2022-11-10
ER

PT J
AU Zhang, B
   Zhang, ZN
   Song, D
   Lyu, XM
   Zhao, W
AF Zhang, Bin
   Zhang, Zhenna
   Song, Dong
   Lyu, Xiaomei
   Zhao, Wei
TI Reduction of intestinal fat digestion and absorption by beta-glucan
   secreted by Rhizobium pusense via interference in triglyceride
   hydrolysis
SO FOOD & FUNCTION
LA English
DT Article
ID DIETARY FIBER; ENERGY-INTAKE; CHOLESTEROL; OATS; METAANALYSIS;
   MECHANISMS; ACIDS
AB In this study, the ability of beta-glucan extracted from Rhizobium pusense to reduce digestion and absorption of ingested fat was systematically investigated via in vitro and in vivo experiments. Specifically, in in vitro gastrointestinal simulations, when beta-glucan was added to a high-fat food model, the concentration of free fatty acids (FFAs) were remarkably decreased. An in vitro intestinal epithelial cell model demonstrated that addition of beta-glucan can significantly reduce the translocation of triglycerides (TGs) and FFAs. In in vivo experiments, a high-fat food model with the addition of beta-glucan showed a significant reduction in postprandial serum TG elevation. Confocal laser scanning microscopy analysis showed that when beta-glucan was added to a cream sample, both coalescence and disappearance of lipid droplets were reduced, and the distribution of oil droplets was very consistent with the distribution of beta-glucan positions. This suggests the main mechanism for this effect: the coagulation of lipid droplets by beta-glucan leads to a reduction in the available surface area for lipase binding. All these findings suggest that beta-glucan could potentially be used as a food additive or supplement to reduce the absorption of ingested fat and thus aid in weight loss and the treatment of diseases caused by TGs.
C1 [Zhang, Bin; Zhang, Zhenna; Zhao, Wei] Jiangnan Univ, State Key Lab Food Sci & Technol, Wuxi 214122, Jiangsu, Peoples R China.
   [Zhang, Bin; Zhang, Zhenna; Lyu, Xiaomei; Zhao, Wei] Jiangnan Univ, Sch Food Sci & Technol, Wuxi 214122, Jiangsu, Peoples R China.
   [Song, Dong] Jiangxi Baiyue Food Co Ltd, Pingxiang 337000, Jiangxi, Peoples R China.
RP Zhao, W (corresponding author), Jiangnan Univ, State Key Lab Food Sci & Technol, Wuxi 214122, Jiangsu, Peoples R China.; Lyu, XM; Zhao, W (corresponding author), Jiangnan Univ, Sch Food Sci & Technol, Wuxi 214122, Jiangsu, Peoples R China.
EM xmlyu@jiangnan.edu.cn; zhaow@jiangnan.edu.cn
FU National Natural Science Foundation of China [22108097]; Natural Science
   Foundation of Jiangsu Province [BK20200616]; China Postdoctoral Science
   Foundation [2020M671339]; Innovative and Entrepreneurial Doctor of
   Jiangsu Province [1026010241203190]
FX This work was funded by the National Natural Science Foundation of China
   (22108097), the Natural Science Foundation of Jiangsu Province
   (BK20200616), the China Postdoctoral Science Foundation (2020M671339),
   and the Innovative and Entrepreneurial Doctor of Jiangsu Province
   (1026010241203190).
CR AbuMweis SS, 2010, EUR J CLIN NUTR, V64, P1472, DOI 10.1038/ejcn.2010.178
   Alvarez D, 2013, MEAT SCI, V94, P320, DOI 10.1016/j.meatsci.2013.02.011
   Ciecierska Anna, 2019, Rocz Panstw Zakl Hig, V70, P315, DOI 10.32394/rpzh.2019.0082
   Cosola C, 2017, PLOS ONE, V12, DOI 10.1371/journal.pone.0169635
   Couedelo L, 2015, FOOD FUNCT, V6, P1726, DOI [10.1039/C5FO00070J, 10.1039/c5fo00070j]
   DEW SE, 1994, BIOCHEMISTRY-US, V33, P12340, DOI 10.1021/bi00206a042
   Drozdowski LA, 2010, J NUTR BIOCHEM, V21, P695, DOI 10.1016/j.jnutbio.2009.04.003
   Du B, 2014, PHYTOTHER RES, V28, P159, DOI 10.1002/ptr.4963
   Fan YT, 2017, NANOMATERIALS-BASEL, V7, DOI 10.3390/nano7110349
   Gunness P, 2016, MOL NUTR FOOD RES, V60, P642, DOI 10.1002/mnfr.201500686
   Gunness P, 2010, FOOD FUNCT, V1, P149, DOI 10.1039/c0fo00080a
   Hauner H, 2021, INTERNIST, V62, P1354, DOI 10.1007/s00108-021-01159-x
   He PX, 2012, CARBOHYD POLYM, V89, P17, DOI 10.1016/j.carbpol.2012.01.093
   Hussain MM, 2014, CURR OPIN LIPIDOL, V25, P200, DOI 10.1097/MOL.0000000000000084
   Jofre E, 2018, CARBOHYD POLYM, V181, P918, DOI 10.1016/j.carbpol.2017.11.059
   Liang L, 2018, J AGR FOOD CHEM, V66, P9761, DOI 10.1021/acs.jafc.8b02959
   Liu KS, 2014, J CEREAL SCI, V60, P317, DOI 10.1016/j.jcs.2014.06.002
   Lowe ME, 2002, J LIPID RES, V43, P2007, DOI 10.1194/jlr.R200012-JLR200
   Mandalari G, 2014, BRIT J NUTR, V112, P1521, DOI 10.1017/S0007114514002414
   Minekus M, 2014, FOOD FUNCT, V5, P1113, DOI 10.1039/c3fo60702j
   Mo XX, 2022, CARBOHYD POLYM, V281, DOI 10.1016/j.carbpol.2021.119046
   Morales D, 2021, EUR J NUTR, V60, P3249, DOI 10.1007/s00394-021-02504-4
   Morales D, 2019, FOOD FUNCT, V10, P7325, DOI [10.1039/C9FO01744E, 10.1039/c9fo01744e]
   Natoli M, 2012, TOXICOL IN VITRO, V26, P1243, DOI 10.1016/j.tiv.2012.03.009
   Orsavova J, 2015, INT J MOL SCI, V16, P12871, DOI 10.3390/ijms160612871
   Pafumi Y, 2002, J BIOL CHEM, V277, P28070, DOI 10.1074/jbc.M202839200
   Pinero MP, 2008, MEAT SCI, V80, P675, DOI 10.1016/j.meatsci.2008.03.006
   Pitkanen L, 2018, FOOD FUNCT, V9, P1931, DOI [10.1039/C7FO01425B, 10.1039/c7fo01425b]
   Prajapati VD, 2014, CARBOHYD POLYM, V105, P97, DOI 10.1016/j.carbpol.2014.01.067
   Rahmani J, 2019, COMPLEMENT THER MED, V43, P131, DOI 10.1016/j.ctim.2019.01.018
   Rebello CJ, 2016, NUTR REV, V74, P131, DOI 10.1093/nutrit/nuv063
   Rust BM, 2021, NUTRIENTS, V13, DOI 10.3390/nu13082615
   Scheuble N, 2018, ACS APPL MATER INTER, V10, P17571, DOI 10.1021/acsami.8b02637
   Schmidt JM, 2020, FOOD FUNCT, V11, P4960, DOI [10.1039/d0fo00785d, 10.1039/D0FO00785D]
   Sima P, 2018, INT J MOL MED, V41, P1799, DOI 10.3892/ijmm.2018.3411
   Steingoetter A, 2019, FRONT NUTR, V6, DOI 10.3389/fnut.2019.00170
   Mejia SMV, 2020, CRIT REV FOOD SCI, V60, P3693, DOI 10.1080/10408398.2019.1706444
   Wolever TMS, 2010, AM J CLIN NUTR, V92, P723, DOI 10.3945/ajcn.2010.29174
   Zhu FM, 2015, J FOOD COMPOS ANAL, V41, P165, DOI 10.1016/j.jfca.2015.01.019
NR 39
TC 0
Z9 0
U1 1
U2 1
PU ROYAL SOC CHEMISTRY
PI CAMBRIDGE
PA THOMAS GRAHAM HOUSE, SCIENCE PARK, MILTON RD, CAMBRIDGE CB4 0WF, CAMBS,
   ENGLAND
SN 2042-6496
EI 2042-650X
J9 FOOD FUNCT
JI Food Funct.
PD OCT 17
PY 2022
VL 13
IS 20
BP 10802
EP 10810
DI 10.1039/d2fo01123a
EA SEP 2022
PG 9
WC Biochemistry & Molecular Biology; Food Science & Technology
WE Science Citation Index Expanded (SCI-EXPANDED)
SC Biochemistry & Molecular Biology; Food Science & Technology
GA 5J0IV
UT WOS:000863638500001
PM 36193692
DA 2022-11-10
ER

PT J
AU Bermudez, B
   Ortega-Gomez, A
   Varela, LM
   Villar, J
   Abia, R
   Muriana, FJG
   Lopez, S
AF Bermudez, Beatriz
   Ortega-Gomez, Almudena
   Varela, Lourdes M.
   Villar, Jose
   Abia, Rocio
   Muriana, Francisco J. G.
   Lopez, Sergio
TI Clustering effects on postprandial insulin secretion and sensitivity in
   response to meals with different fatty acid compositions
SO FOOD & FUNCTION
LA English
DT Article
ID METABOLIC SYNDROME; DIETARY FATS; RATIO; RICH
AB Dietary fatty acids play a role in glucose homeostasis. The aim of this study was to assess the individual relationship between dietary saturated (SFA), monounsaturated (MUFA) and polyunsaturated (PUFA) fatty acids with postprandial beta-cell function and insulin sensitivity in subjects with normal and high fasting triglycerides. We assessed postprandial beta-cell function (by the insulinogenic index and the ratio of the insulin to glucose areas under the time-concentration curve) and insulin sensitivity (by the oral glucose and the minimal model insulin sensitivity indices) over four nonconsecutive, randomly assigned, high-fat meals containing a panel of SFA (palmitic and stearic acids), MUFA (palmitoleic and oleic acids) and PUFA (linoleic and alpha-linolenic acids) in 14 subjects with normal and in 14 subjects with high fasting triglycerides. The proportions of each fatty acid in the meals and the values for surrogate measures of postprandial beta-cell function and insulin sensitivity were subjected to a Pearson correlation and hierarchical cluster analysis, which revealed two classes of dietary fatty acids for regulating postprandial glucose homeostasis. We successfully discriminated the adverse effects of SFA palmitic acid from the beneficial effects of MUFA oleic acid on postprandial beta-cell function (r >= 0.84 for SFA palmitic acid and r >= -0.71 for MUFA oleic acid; P < 0.05) and insulin sensitivity (r >= -0.92 for SFA palmitic acid and r >= 0.89 for MUFA oleic acid; P < 0.001) both in subjects with normal and high fasting triglycerides. In conclusion, dietary MUFA oleic acid, in contrast to SFA palmitic acid, favours the tuning towards better postprandial glycaemic control in subjects with normal and high fasting triglycerides.
C1 [Bermudez, Beatriz; Ortega-Gomez, Almudena; Varela, Lourdes M.; Abia, Rocio; Muriana, Francisco J. G.; Lopez, Sergio] CSIC, Inst Grasa, Lab Cellular & Mol Nutr, Seville 41012, Spain.
   [Villar, Jose] Univ Seville, Univ Hosp Virgen del Rocio, Clin Expt Res Unit Vasc Risk UCAMI UCERV, Inst Biomed Seville IBIS SAS,CSIC, Seville 41013, Spain.
RP Bermudez, B (corresponding author), CSIC, Inst Grasa, Lab Cellular & Mol Nutr, Avda Padre Garcia Tejero 4, Seville 41012, Spain.
EM serglom@ig.csic.es
RI Lopez, Sergio/G-3300-2016; Abia, Rocio/P-1678-2016; PEREZ, LOURDES MARIA
   VARELA/M-7026-2019; PEREZ, LOURDES MARIA VARELA/M-4860-2015;
   Ortega-Gomez, Almudena/AAA-9572-2020; Muriana, Francisco José
   García/S-1825-2016; IBIS, HIPERCOLESTERO/P-3953-2015
OI Lopez, Sergio/0000-0001-5952-3568; Abia, Rocio/0000-0003-2741-189X;
   PEREZ, LOURDES MARIA VARELA/0000-0002-8875-6042; PEREZ, LOURDES MARIA
   VARELA/0000-0002-8875-6042; Ortega-Gomez, Almudena/0000-0002-3762-6934; 
FU Spanish Ministry of Economy and Competitiveness [AGL2004-04958,
   AGL2011-29008]; Spanish National Research Council (CSIC); CSIC/JAE-Doc
   Program; European Social Fund (ESF)
FX BB, RA, FJGM and SL were involved in the conception of the present
   study. SL performed the statistical analyses. BB, AOG, LMV, JV, RA, FJGM
   and SL interpreted the data. FJGM and SL drafted the manuscript. All
   authors were involved in the subsequent edits of the manuscript, and
   have read and approved the final manuscript. This study was supported by
   grants (AGL2004-04958 and AGL2011-29008) from the Spanish Ministry of
   Economy and Competitiveness and the Spanish National Research Council
   (CSIC) to AOG and LMV. BB and SL acknowledge financial support from
   CSIC/JAE-Doc Program, a contract cofounded by the European Social Fund
   (ESF). The authors have no potential conflicts of interest.
CR De Gaetano A, 2008, AM J PHYSIOL-ENDOC M, V295, pE1462, DOI 10.1152/ajpendo.90444.2008
   Giacca A, 2011, AM J PHYSIOL-ENDOC M, V300, pE255, DOI 10.1152/ajpendo.00416.2010
   Gillingham LG, 2011, LIPIDS, V46, P209, DOI 10.1007/s11745-010-3524-y
   Grundy SM, 2002, CIRCULATION, V106, P3143, DOI 10.1161/circ.106.25.3143
   Hodson L, 2013, PROG LIPID RES, V52, P15, DOI 10.1016/j.plipres.2012.08.002
   Kien CL, 2009, CURR DIABETES REP, V9, P43, DOI 10.1007/s11892-009-0009-6
   KINSELL LW, 1959, NEW ENGL J MED, V261, P431, DOI 10.1056/NEJM195908272610904
   Lopez S, 2008, AM J CLIN NUTR, V88, P638, DOI 10.1093/ajcn/88.3.638
   Lopez S, 2007, J NUTR, V137, P1999, DOI 10.1093/jn/137.9.1999
   Lopez S, 2011, AM J CLIN NUTR, V93, P494, DOI 10.3945/ajcn.110.003251
   Lopez S, 2010, CURR OPIN LIPIDOL, V21, P15, DOI 10.1097/MOL.0b013e3283346d39
   Love-Gregory L, 2011, CURR OPIN CLIN NUTR, V14, P527, DOI 10.1097/MCO.0b013e32834bbac9
   Morgan NG, 2010, PROSTAG LEUKOTR ESS, V82, P231, DOI 10.1016/j.plefa.2010.02.018
   Morgan NG, 2009, CURR OPIN CLIN NUTR, V12, P117, DOI 10.1097/MCO.0b013e328321e423
   Pacheco YM, 2006, AM J CLIN NUTR, V84, P342
   Peng G, 2011, ENDOCRINOLOGY, V152, P2206, DOI 10.1210/en.2010-1369
   Pinnick KE, 2012, DIABETES, V61, P1399, DOI 10.2337/db11-1810
   Schwingshackl L, 2011, ANN NUTR METAB, V58, P290, DOI 10.1159/000331214
   Shah M, 2007, DIABETES CARE, V30, P2993, DOI 10.2337/dc07-1026
   Stein DT, 1997, J CLIN INVEST, V100, P398, DOI 10.1172/JCI119546
   Talukdar S, 2011, TRENDS PHARMACOL SCI, V32, P543, DOI 10.1016/j.tips.2011.04.004
   Wang H, 2009, AM J PHYSIOL-ENDOC M, V297, pE271, DOI 10.1152/ajpendo.90920.2008
   Winhofer Y, 2012, DIABETES, V61, P1210, DOI 10.2337/db11-1275
NR 23
TC 24
Z9 24
U1 0
U2 17
PU ROYAL SOC CHEMISTRY
PI CAMBRIDGE
PA THOMAS GRAHAM HOUSE, SCIENCE PARK, MILTON RD, CAMBRIDGE CB4 0WF, CAMBS,
   ENGLAND
SN 2042-6496
EI 2042-650X
J9 FOOD FUNCT
JI Food Funct.
PD JUL
PY 2014
VL 5
IS 7
BP 1374
EP 1380
DI 10.1039/c4fo00067f
PG 7
WC Biochemistry & Molecular Biology; Food Science & Technology
WE Science Citation Index Expanded (SCI-EXPANDED)
SC Biochemistry & Molecular Biology; Food Science & Technology
GA AK3BL
UT WOS:000338297500006
PM 24752559
DA 2022-11-10
ER

PT J
AU Alayon, AN
   Avila, JGO
   Jimenez, IE
AF Norma Alayon, Alicia
   Ortega Avila, Jose Guillermo
   Echeverri Jimenez, Isabella
TI Metabolic status is related to the effects of adding of sacha inchi
   (Plukenetia volubilis L.) oil on postprandial inflammation and lipid
   profile: Randomized, crossover clinical trial
SO JOURNAL OF FOOD BIOCHEMISTRY
LA English
DT Article
DE diet; high-fat; inflammation; lipid metabolism; postprandial period
ID C-REACTIVE PROTEIN; FASTING PLASMA-GLUCOSE; INSULIN-RESISTANCE;
   FATTY-ACIDS; HEALTHY; OBESITY; LIPOPOLYSACCHARIDES; MICROBIOTA;
   RESPONSES; ROLES
AB Sacha inchi oil (SIO) is an attractive source of polyunsaturated acids oil. A randomized crossover clinical trial was done to evaluate SIO effects on postprandial lipids and inflammatory state caused by a high-fat intake. Twenty metabolically healthy (MH) and 22 metabolically unhealthy (MU) subjects consumed a high-fat breakfast alone or supplemented with SIO. The biomarkers were measured in serum upon fasting, and after 1 and 4 hrs after breakfast. Interleukin-6 (IL-6) expression was determined in mononuclear cells. In the MH group, SIO reversed the cholesterol increase [iAUC(HFM): 0.27 mmol/L/4 h (IQR: -0.07/0.81); iAUC(HFM+S): -0.18 mmol/L/4 h (IQR: -0.49/0.31) p = 0.037] and decreased interleukin-6 concentration. In MU group, SIO attenuated lipopolysaccharides increase and interleukin-6 expression [(FCHFM = -1.19 (IQR: -1.72/1.93) and FCHFM+S = -1.83 (IQR: -4,82/-0.01), p = 0.017]. The effects of a high-fat meal on postprandial lipids and inflammation could be modified by the addition of SIO, but the outcomes are depending on the metabolic individual status.
C1 [Norma Alayon, Alicia] Univ San Buenaventura Cartagena, Fac Ciencias Salud, GIB, 32 Dg 30-966, Cartagena 130010, Colombia.
   [Ortega Avila, Jose Guillermo] Pontificia Univ Javeriana, Dept Ciencias Basicas Salud, Cali, Colombia.
   [Echeverri Jimenez, Isabella] Univ Icesi, Fac Ciencias Salud, Cali, Colombia.
RP Alayon, AN (corresponding author), Univ San Buenaventura Cartagena, Fac Ciencias Salud, GIB, 32 Dg 30-966, Cartagena 130010, Colombia.
EM alinorala@gmail.com
RI Echeverri, Isabella IE/D-4350-2017; Alayón, Alicia Norma/U-8294-2019
OI Echeverri, Isabella IE/0000-0001-7916-3897; Alayón, Alicia
   Norma/0000-0002-4813-9971; ORTEGA AVILA, JOSE
   GUILLERMO/0000-0003-2112-3870
FU Universidad Icesi [CA051366]
FX Universidad Icesi, Grant/Award Number: CA051366
CR Araujo JR, 2017, BIOCHIMIE, V141, P97, DOI 10.1016/j.biochi.2017.05.019
   Badoud F, 2015, PLOS ONE, V10, DOI 10.1371/journal.pone.0134613
   Boren J, 2014, CLIN CHIM ACTA, V431, P131, DOI 10.1016/j.cca.2014.01.015
   Carstensen M, 2003, METABOLISM, V52, P1034, DOI 10.1016/S0026-0495(03)00155-0
   Chen C., 2016, BIOCH PHYSL, V5, P2, DOI DOI 10.4172/2168-9652.1000206
   Chirinos R, 2013, FOOD CHEM, V141, P1732, DOI 10.1016/j.foodchem.2013.04.078
   Choi J, 2013, OBES REV, V14, P232, DOI 10.1111/obr.12003
   Dao MC, 2018, EUR J INTERN MED, V48, P18, DOI 10.1016/j.ejim.2017.10.005
   de Vries MA, 2015, METABOLISM, V64, P213, DOI 10.1016/j.metabol.2014.10.011
   Demmer E, 2016, J NUTR SCI, V5, DOI 10.1017/jns.2015.40
   Derosa G, 2016, BIOFACTORS, V42, P316, DOI 10.1002/biof.1277
   Gallo Jaime Alberto, 2013, Acta Med Colomb, V38, P118
   Gamarra M., 2015, REV CIENTIFICA CIENC, V8, P44, DOI [10.17162/rccs.v8i1.350, DOI 10.17162/RCCS.V8I1.350]
   Garmendia Fausto, 2011, Rev. perú. med. exp. salud publica, V28, P628
   Ghoshal S, 2009, J LIPID RES, V50, P90, DOI 10.1194/jlr.M800156-JLR200
   Gonzales GF, 2014, FOOD CHEM TOXICOL, V65, P168, DOI 10.1016/j.fct.2013.12.039
   Gonzales GF, 2014, TOXICOL MECH METHOD, V24, P60, DOI 10.3109/15376516.2013.850566
   Guerci B, 2001, DIABETES METAB, V27, P449
   Guess N, 2016, PLOS ONE, V11, DOI 10.1371/journal.pone.0150148
   Gutierrez LF, 2017, FOOD CHEM, V237, P581, DOI 10.1016/j.foodchem.2017.05.148
   Haack M, 2002, PSYCHONEUROENDOCRINO, V27, P921, DOI 10.1016/S0306-4530(02)00006-9
   Herieka M, 2014, MOL NUTR FOOD RES, V58, P136, DOI 10.1002/mnfr.201300104
   Huamán Juan, 2008, An. Fac. med., V69, P263
   Huamán Saavedra Juan Jorge, 2012, Acta méd. peruana, V29, P155
   Jimenez-Gomez Yolanda, 2009, Atherosclerosis, V204, pe70, DOI 10.1016/j.atherosclerosis.2008.09.011
   Kell DB, 2015, INTEGR BIOL-UK, V7, P1339, DOI 10.1039/c5ib00158g
   Kiecolt-Glaser JK, 2012, BRAIN BEHAV IMMUN, V26, P988, DOI 10.1016/j.bbi.2012.05.011
   Livak KJ, 2001, METHODS, V25, P402, DOI 10.1006/meth.2001.1262
   Lopez-Moreno J, 2018, EXP GERONTOL, V109, P119, DOI 10.1016/j.exger.2017.11.006
   Lyte JM, 2016, LIPIDS HEALTH DIS, V15, DOI 10.1186/s12944-016-0357-6
   Mani V, 2013, NUTR METAB, V10, DOI 10.1186/1743-7075-10-6
   Manochehri Mohammad, 2016, Med Arch, V70, P261
   Marrugat J, 1998, MED CLIN-BARCELONA, V111, P267
   MATTHEWS DR, 1985, DIABETOLOGIA, V28, P412, DOI 10.1007/BF00280883
   Miglio C, 2013, EUR J NUTR, V52, P1107, DOI 10.1007/s00394-012-0420-7
   Molendi-Coste O, 2011, GASTROENT RES PRACT, V2011, DOI 10.1155/2011/364040
   Nogaroto V, 2015, AN ACAD BRAS CIENC, V87, P437, DOI 10.1590/0001-3765201520130380
   Schwander F, 2014, J NUTR, V144, P1517, DOI 10.3945/jn.114.193565
   Shrivastava AK, 2015, EGYPT HEART J, V67, P89, DOI 10.1016/j.ehj.2014.11.005
   Singh Awadhesh Kumar, 2016, Indian J Endocrinol Metab, V20, P418, DOI 10.4103/2230-8210.183460
   Srilatha K, 2017, DIABETES METAB SYND, V11, pS873, DOI 10.1016/j.dsx.2017.07.008
   Teeman CS, 2016, NUTR METAB, V13, DOI 10.1186/s12986-016-0142-6
   Thompson D, 2009, AM J CLIN NUTR, V90, P1446, DOI 10.3945/ajcn.2009.28460
   Travers RL, 2017, EUR J NUTR, V56, P375, DOI 10.1007/s00394-015-1087-7
   Vankova D., 2016, SCRIPTA SCIENTIFICA, V3, P34, DOI [10.14748/ssp.v1i1.1733, DOI 10.14748/SSP.V1I1.1733]
   Vera I. M., 2018, DIABETES METAB, DOI [10.1016/j.diabet.2018.09.004, DOI 10.1016/J.DIABET]
   Vors C, 2015, J CLIN ENDOCR METAB, V100, P3427, DOI [10.1210/jc.2015-2518, 10.1210/JC.2015-2518]
   Wagmacker D, 2015, INT J CARDIOVASC SCI, V28, P9, DOI [10.5935/2359-4802.20150003, DOI 10.5935/2359-4802.20150003]
   Wang SN, 2018, FOOD CHEM, V265, P316, DOI 10.1016/j.foodchem.2018.05.055
NR 49
TC 5
Z9 5
U1 2
U2 23
PU WILEY
PI HOBOKEN
PA 111 RIVER ST, HOBOKEN 07030-5774, NJ USA
SN 0145-8884
EI 1745-4514
J9 J FOOD BIOCHEM
JI J. Food Biochem.
PD FEB
PY 2019
VL 43
IS 2
AR e12703
DI 10.1111/jfbc.12703
PG 8
WC Biochemistry & Molecular Biology; Food Science & Technology
WE Science Citation Index Expanded (SCI-EXPANDED)
SC Biochemistry & Molecular Biology; Food Science & Technology
GA HK9MY
UT WOS:000458316900008
PM 31353666
DA 2022-11-10
ER

PT J
AU Schell, J
   Betts, NM
   Lyons, TJ
   Basu, A
AF Schell, Jace
   Betts, Nancy M.
   Lyons, Timothy J.
   Basu, Arpita
TI Raspberries Improve Postprandial Glucose and Acute and Chronic
   Inflammation in Adults with Type 2 Diabetes
SO ANNALS OF NUTRITION AND METABOLISM
LA English
DT Article
DE Raspberries; Type 2 diabetes; Interleukin-6; Glucose; Inflammation
ID HIGH-FAT MEAL; RUBUS-OCCIDENTALIS EXTRACT; BLOOD-PRESSURE; INSULIN;
   ANTHOCYANIN; ASSOCIATION; BREAKFAST; RESPONSES; PLASMA; FRUIT
AB Background: Postprandial metabolic impairments in diabetes have been shown to play an important role in vascular complications. Dietary polyphenols and other bioactive compounds in berries have been shown to improve postprandial hyperglycemia and related metabolic impairments, but few clinical studies have been reported in diabetes. Objective: To examine the effects of daily dietary raspberries on postprandial and 4-week fasting glucose, lipids and biomarkers of inflammation in obese adults with type 2 diabetes. Design: This was a randomized crossover study with 2 different phases: a "postprandial phase" of acute raspberry supplementation (2 separate days at least 1 week apart), followed by a 1-week washout phase and then a 10-week "diet supplement phase", with and without raspberry supplementation periods of 4 weeks each, separated by 2-week washout phase. Results: The postprandial phase revealed significantly lower levels of serum glucose at 2 and 4 h postprandial after raspberry versus control phase. In addition, among the serum biomarkers of inflammation, interleukin (IL)-6 and high-sensitivity tumor necrosis factor alpha (hsTNF-alpha) were also lower at 4 h postprandial following raspberry versus control meal (all p < 0.05). Finally, postprandial serum triglycerides showed a decreasing trend at 4 h in the raspberry versus control phase. Four-week daily raspberry supplementation continued to show a significant lowering effects on IL-6 and hsTNF-alpha versus control phase (all p < 0.05); systolic blood pressure revealed a decreasing trend after 4-week of raspberry supplementation. No effects were noted on fasting glucose and lipids, C-reactive protein and arterial elasticity. Conclusions: Thus, dietary raspberries, which are low in calories and high in polyphenols and other nutrients may lower postprandial hyperglycemia and inflammation, and in general exert selected anti-inflammatory effects in adults with diabetes. These findings deserve further investigation. (c) 2019 S. Karger AG, Basel
C1 [Schell, Jace; Betts, Nancy M.] Oklahoma State Univ, Dept Nutr Sci, Coll Human Sci, Stillwater, OK 74078 USA.
   [Lyons, Timothy J.] Med Univ South Carolina, Div Endocrinol, Charleston, SC 29425 USA.
   [Basu, Arpita] Univ Nevada, Dept Kinesiol & Nutr Sci, 4505 S Maryland Pkwy Box 453034, Las Vegas, NV 89154 USA.
RP Basu, A (corresponding author), Univ Nevada, Dept Kinesiol & Nutr Sci, 4505 S Maryland Pkwy Box 453034, Las Vegas, NV 89154 USA.
EM arpita.basu@unlv.edu
OI Lyons, Timothy/0000-0003-2106-1622
FU National Processed Raspberry Council; Jim and Lynne Williams Endowed
   funds at OSU
FX We thank the National Processed Raspberry Council for supporting the
   study. Also, supported by the Jim and Lynne Williams Endowed funds at
   OSU.
CR An JH, 2016, PHYTOTHER RES, V30, P1634, DOI 10.1002/ptr.5664
   Aslam M, 2016, PLOS ONE, V11, DOI 10.1371/journal.pone.0145730
   Bellesia A, 2015, INT J FOOD SCI NUTR, V66, P85, DOI 10.3109/09637486.2014.953455
   Braithwaite I, 2014, BMJ OPEN, V4, DOI 10.1136/bmjopen-2014-005813
   Burton-Freeman B, 2010, BRIT J NUTR, V104, pS1, DOI 10.1017/S0007114510003909
   Burton-Freeman B, 2010, J AM COLL NUTR, V29, P46, DOI 10.1080/07315724.2010.10719816
   Burton-Freeman BM, 2016, ADV NUTR, V7, P44, DOI 10.3945/an.115.009639
   Cassidy A, 2016, AM J CLIN NUTR, V104, P587, DOI 10.3945/ajcn.116.133132
   Cassidy A, 2015, AM J CLIN NUTR, V102, P172, DOI 10.3945/ajcn.115.108555
   Cassidy A, 2011, AM J CLIN NUTR, V93, P338, DOI 10.3945/ajcn.110.006783
   Cavalot F, 2011, DIABETES CARE, V34, P2237, DOI 10.2337/dc10-2414
   Christiansen E, 1997, DIABETES CARE, V20, P881, DOI 10.2337/diacare.20.5.881
   Dandona P, 2015, AM J PHYSIOL-ENDOC M, V308, pE185, DOI 10.1152/ajpendo.00275.2014
   Devaraj S, 2008, METABOLISM, V57, P867, DOI 10.1016/j.metabol.2008.02.016
   Dror E, 2017, NAT IMMUNOL, V18, P283, DOI 10.1038/ni.3659
   Edirisinghe I, 2011, BRIT J NUTR, V106, P913, DOI 10.1017/S0007114511001176
   Emerson SR, 2017, ADV NUTR, V8, P213, DOI 10.3945/an.116.014431
   Hidalgo J, 2017, INT J MOL SCI, V18, DOI 10.3390/ijms18040750
   Jacques PF, 2013, J NUTR, V143, P1474, DOI 10.3945/jn.113.177212
   Jennings A, 2012, AM J CLIN NUTR, V96, P781, DOI 10.3945/ajcn.112.042036
   Jeong HS, 2016, NUTRITION, V32, P461, DOI 10.1016/j.nut.2015.10.014
   Jeong HS, 2014, PHYTOTHER RES, V28, P1492, DOI 10.1002/ptr.5154
   Joseph SV, 2016, CRIT REV FOOD SCI, V56, P419, DOI 10.1080/10408398.2013.767221
   Kluppelholz B, 2015, DIABETOLOGIA, V58, P2269, DOI 10.1007/s00125-015-3679-4
   Koloverou E, 2018, DIABETES-METAB RES, V34, DOI 10.1002/dmrr.2939
   Leon-Acuna A, 2016, CARDIOVASC DIABETOL, V15, DOI 10.1186/s12933-016-0380-y
   Li L, 2014, SCI REP-UK, V4, DOI 10.1038/srep06234
   Marathe PH, 2017, J DIABETES, V9, P320, DOI 10.1111/1753-0407.12524
   Min JW, 2018, ADV NUTR, V9, P590, DOI 10.1093/advances/nmy032
   Onat A, 2013, ACTA DIABETOL, V50, P519, DOI 10.1007/s00592-011-0313-x
   Ono-Moore KD, 2016, J NUTR, V146, P1411, DOI 10.3945/jn.115.223909
   Peluso I, 2014, CURR PHARM DESIGN, V20, P1020, DOI 10.2174/138161282006140220144802
   Rasouli H, 2017, FOOD FUNCT, V8, P1942, DOI [10.1039/c7fo00220c, 10.1039/C7FO00220C]
   Sangiovanni E, 2013, PLOS ONE, V8, DOI 10.1371/journal.pone.0071762
   Schell J, 2017, FOOD FUNCT, V8, P3083, DOI [10.1039/c7fo00900c, 10.1039/c7fO00900c]
   Shi CH, 2017, J DIABETES COMPLICAT, V31, P1286, DOI 10.1016/j.jdiacomp.2017.05.008
   Silva FM, 2015, J NUTR, V145, P736, DOI 10.3945/jn.114.195339
   Torronen R, 2013, J NUTR, V143, P430, DOI 10.3945/jn.112.169771
   Ursini F, 1998, FREE RADICAL BIO MED, V25, P250, DOI 10.1016/S0891-5849(98)00044-6
   Wilson T, 2008, J FOOD SCI, V73, pH241, DOI 10.1111/j.1750-3841.2008.00964.x
NR 40
TC 37
Z9 37
U1 3
U2 20
PU KARGER
PI BASEL
PA ALLSCHWILERSTRASSE 10, CH-4009 BASEL, SWITZERLAND
SN 0250-6807
EI 1421-9697
J9 ANN NUTR METAB
JI Ann. Nutr. Metab.
PY 2019
VL 74
IS 2
BP 165
EP 174
DI 10.1159/000497226
PG 10
WC Endocrinology & Metabolism; Nutrition & Dietetics
WE Science Citation Index Expanded (SCI-EXPANDED)
SC Endocrinology & Metabolism; Nutrition & Dietetics
GA HO5CG
UT WOS:000460939800009
PM 30763939
DA 2022-11-10
ER

PT J
AU Shaheen, HA
   Alpert, PT
   Navalta, J
   Tandy, RD
   Young, JC
   Santo, AS
AF Shaheen, Hanaa Adnan
   Alpert, Patricia T.
   Navalta, James
   Tandy, Richard D.
   Young, Jack C.
   Santo, Antonio S.
TI The effect of acute endurance exercise on lipoproteins: a comparison of
   the nuclear magnetic resonance technique with the conventional lipid
   profile in healthy men
SO APPLIED PHYSIOLOGY NUTRITION AND METABOLISM-PHYSIOLOGIE APPLIQUEE
   NUTRITION ET METABOLISME
LA English
DT Article
DE lipoprotein particle size; lipoprotein particle number; blood lipids and
   exercise; cardiovascular exercise; cardiovascular disease risk and
   exercise; NMR analysis of blood lipids
ID RETINYL PALMITATE RESPONSES; CORONARY-ARTERY-DISEASE;
   LOW-DENSITY-LIPOPROTEIN; MIDDLE-AGED MEN; POSTPRANDIAL TRIGLYCERIDE;
   CHOLESTEROL SUBFRACTIONS; AEROBIC EXERCISE; GENOTYPE AFFECTS; LDL;
   ATHEROSCLEROSIS
AB Nuclear magnetic resonance (NMR) of lipoprotein particle size and number may provide greater sensitivity to detecting cardiovascular disease risk compared with the conventional lipid profile in some individuals. The salubrious effect of cardiovascular exercise on blood lipids using the conventional profile is well documented; however, NMR analysis is lacking. The purpose of this study was to examine the effect of a 60-min bout of dynamic exercise on lipoprotein particle size and number as measured by NMR and compare it with the conventional blood lipid profile. Eight active, healthy men (26 +/- 5.17 years) ran for 60 min at 70% maximal oxygen uptake on a motor-driven treadmill. Fasting blood samples were drawn at pre-exercise and 5-10 min and 24 h postexercise. The conventional lipid profile showed a significant change in triglycerides (p = 0.019) immediately after exercise with an increase of 22% and a nonsignificant decrease of 13% from baseline after 24 h. The NMR profile showed a significant change in the large high-density lipoprotein particle concentration (p = 0.046) with an increase of 5.8% immediately after exercise, and a decrease of 6.7% at 24 h after exercise. None of the NMR profile changes were significantly different from the baseline value. These data suggest that sensitivity differences between techniques depend on the variable considered; however, they do not warrant concomitant analysis in future studies using this population. Finally, no appreciable favorable or adverse effect was observed in the overall cardiovascular disease risk profile in active, normolipidemic males.
C1 [Shaheen, Hanaa Adnan; Alpert, Patricia T.; Navalta, James; Tandy, Richard D.; Young, Jack C.; Santo, Antonio S.] Univ Nevada, Coll Allied Hlth Sci, Dept Kinesiol & Nutr Sci, Las Vegas, NV 89154 USA.
RP Santo, AS (corresponding author), Univ Nevada, Coll Allied Hlth Sci, Dept Kinesiol & Nutr Sci, 4505 S Maryland Pkwy, Las Vegas, NV 89154 USA.
EM assanto@gmail.com
RI Navalta, James/H-6626-2019
OI Navalta, James/0000-0002-4445-7614
FU UNLV Graduate and Professional Student Association; Department of
   Kinesiology and Nutrition Sciences, University of Nevada
FX This study was supported in part by a grant from the UNLV Graduate and
   Professional Student Association and funds from the Department of
   Kinesiology and Nutrition Sciences, University of Nevada.
CR American College of Sports Medicine, 2021, ACSMS GUIDELINES EXE, V11
   Berneis KK, 2002, J LIPID RES, V43, P1363, DOI 10.1194/jlr.R200004-JLR200
   Freedman DS, 1998, ARTERIOSCL THROM VAS, V18, P1046, DOI 10.1161/01.ATV.18.7.1046
   GINSBERG HN, 1995, ARTERIOSCL THROM VAS, V15, P1829, DOI 10.1161/01.ATV.15.11.1829
   Halverstadt A, 2007, METABOLISM, V56, P444, DOI 10.1016/j.metabol.2006.10.019
   Haskell WL, 2007, MED SCI SPORT EXER, V39, P1423, DOI [10.1249/mss.0b013e3180616b27, 10.1161/CIRCULATIONAHA.107.185649]
   Jenkins NT, 2010, J APPL PHYSIOL, V108, P498, DOI 10.1152/japplphysiol.01018.2009
   KARPE F, 1994, ATHEROSCLEROSIS, V106, P83, DOI 10.1016/0021-9150(94)90085-X
   Mehta NN, 2012, ATHEROSCLEROSIS, V224, P218, DOI 10.1016/j.atherosclerosis.2012.06.068
   Obisesan TO, 2008, METABOLISM, V57, P1669, DOI 10.1016/j.metabol.2008.07.022
   Otvos JD, 2011, J CLIN LIPIDOL, V5, P105, DOI 10.1016/j.jacl.2011.02.001
   Otvos JD, 2002, AM J CARDIOL, V90, p22I
   PATSCH JR, 1992, ARTERIOSCLER THROMB, V12, P1336, DOI 10.1161/01.ATV.12.11.1336
   Ruano G, 2006, ATHEROSCLEROSIS, V185, P65, DOI 10.1016/j.atherosclerosis.2005.05.029
   Sacks FM, 2003, J CLIN ENDOCR METAB, V88, P4525, DOI 10.1210/jc.2003-030636
   SHARRETT AR, 1995, ARTERIOSCL THROM VAS, V15, P2122, DOI 10.1161/01.ATV.15.12.2122
   Slentz CA, 2007, J APPL PHYSIOL, V103, P432, DOI 10.1152/japplphysiol.01314.2006
   Tabas I, 2007, CIRCULATION, V116, P1832, DOI 10.1161/CIRCULATIONAHA.106.676890
   Vasankari TJ, 1998, MED SCI SPORT EXER, V30, P1496, DOI 10.1097/00005768-199810000-00005
   Wilund KR, 2002, METABOLISM, V51, P1053, DOI 10.1053/meta.2002.33356
   Wilund KR, 2002, METABOLISM, V51, P774, DOI 10.1053/meta.2002.32730
   Wooten JS, 2009, J APPL PHYSIOL, V107, P794, DOI 10.1152/japplphysiol.91062.2008
   Yu HH, 1999, ARTERIOSCL THROM VAS, V19, P1945, DOI 10.1161/01.ATV.19.8.1945
   Ziogas GG, 1997, MED SCI SPORT EXER, V29, P986, DOI 10.1097/00005768-199708000-00002
NR 24
TC 1
Z9 1
U1 0
U2 2
PU CANADIAN SCIENCE PUBLISHING, NRC RESEARCH PRESS
PI OTTAWA
PA 65 AURIGA DR, SUITE 203, OTTAWA, ON K2E 7W6, CANADA
SN 1715-5312
EI 1715-5320
J9 APPL PHYSIOL NUTR ME
JI Appl. Physiol. Nutr. Metab.
PD FEB
PY 2014
VL 39
IS 2
BP 233
EP 237
DI 10.1139/apnm-2013-0139
PG 5
WC Nutrition & Dietetics; Physiology; Sport Sciences
WE Science Citation Index Expanded (SCI-EXPANDED)
SC Nutrition & Dietetics; Physiology; Sport Sciences
GA AA6GI
UT WOS:000331196400017
PM 24476480
DA 2022-11-10
ER

PT J
AU Redha, AA
   Perna, S
   Riva, A
   Petrangolini, G
   Peroni, G
   Nichetti, M
   Iannello, G
   Naso, M
   Faliva, MA
   Rondanelli, M
AF Redha, Ali Ali
   Perna, Simone
   Riva, Antonella
   Petrangolini, Giovanna
   Peroni, Gabriella
   Nichetti, Mara
   Iannello, Giancarlo
   Naso, Maurizio
   Faliva, Milena Anna
   Rondanelli, Mariangela
TI Novel insights on anti-obesity potential of the miracle tree, Moringa
   oleifera: A systematic review
SO JOURNAL OF FUNCTIONAL FOODS
LA English
DT Review
DE Obesity; Moringa oleifera; Anti-adipogenic activity; Lipid profile;
   Anti-obesity; Adipogenesis
ID HIGH-FAT-DIET; INDUCED OBESITY; SEED EXTRACT; LEAF EXTRACT; LAM.;
   LEAVES; MECHANISMS; LYCOPENE; GHRELIN; MARKERS
AB Moringa oleifera (MO) has started to focus the attention of many researchers, especially in the last decade, due to its rich nutrient content and bioactive compounds that have numerous pharmaceutical potentials. In this systematic review, 36 research articles were included that explored the anti-obesity potential of MO through in-vitro and in-vivo studies. The research articles included 9 in-vitro studies, 27 in-vivo studies, and 3 clinical studies. The studies mainly focused on the extract of MO prepared using MO leaves and few studies particularly focused on MO isothiocyanates. The in-vitro studies were mainly based on 3T3-L1 cells, while the in-vivo studies involved a good range of male and female mice and rats. Only two research involved human studies. The major anti-obesity mechanisms of MO were through improving the lipid profile (levels of total cholesterol, triglycerides, low-density lipoprotein, very low-density lipoprotein, high-density lipoprotein, and high-density lipoprotein cholesterol) and body weight, regulating significant genes associated with adipogenesis, glucose uptake, insulin resistance, and hormones (such as leptin, vaspin, resistin, and insulin). The clinical trials studying the anti-obesity potential of MO on humans is limited and related to the impact of MO on body mass index, total cholesterol, low-density lipoprotein, and postprandial blood glucose only.
C1 [Redha, Ali Ali] Univ Bahrain, Coll Sci, Dept Chem, Sakhir, Bahrain.
   [Redha, Ali Ali] Loughborough Univ, Sch Sci, Chem Dept, Loughborough LE11 3TU, Leics, England.
   [Perna, Simone] Univ Bahrain, Coll Sci, Dept Biol, Sakhir, Bahrain.
   [Riva, Antonella; Petrangolini, Giovanna] Indena, Res & Dev Unit, I-20139 Milan, Italy.
   [Peroni, Gabriella; Nichetti, Mara; Naso, Maurizio; Faliva, Milena Anna] Univ Pavia, Ist Santa Margherita, Azienda Serv Persona, Endocrinol & Nutr Unit, I-27100 Pavia, Italy.
   [Iannello, Giancarlo] Ist Santa Margherita, Azienda Serv Persona, Gen Management, I-27100 Pavia, Italy.
   [Rondanelli, Mariangela] IRCCS Mondino Fdn, I-27100 Pavia, Italy.
   [Rondanelli, Mariangela] Univ Pavia, Dept Publ Hlth Expt & Forens Med, I-27100 Pavia, Italy.
RP Redha, AA (corresponding author), Univ Bahrain, Coll Sci, Dept Chem, Sakhir, Bahrain.; Redha, AA (corresponding author), Loughborough Univ, Sch Sci, Chem Dept, Loughborough LE11 3TU, Leics, England.
EM ali96chem@gmail.com; sperna@uob.edu.bh; antonella.riva@indena.com;
   giovanna.petrangolini@indena.com;
   gabriella.peroni01@universitadipavia.it;
   dietista.mara.nichetti@gmail.com; direttoregenarele@asppavia.it;
   mau.na.mn@gmail.com; milena.faliva@gmail.com;
   mariangela.rondanelli@unipv.it
RI Faliva, Milena Anna/AAC-3653-2022; Rondanelli, Mariangela/AGD-6274-2022;
   Perna, Simone/Y-8892-2018
OI Perna, Simone/0000-0002-2720-1473; Ali Redha, Ali/0000-0002-9665-9074
CR Abd Rani NZ, 2018, FRONT PHARMACOL, V9, DOI 10.3389/fphar.2018.00108
   Adisakwattana S, 2011, EUR REV MED PHARMACO, V15, P803
   Ahmed H.H., 2014, INT J PHARM SCI REV, V29, P98
   Al-Gebily M., 2019, EAJBS C PHYSIOL MOL, V11, P75
   Alia F., 2019, BIOMED PHARMACOL J, V12, P2143, DOI DOI 10.13005/bpj/1849
   Asghari G, 2015, PHARMACOGN RES, V7, P242, DOI 10.4103/0974-8490.157968
   Attakpa ES, 2017, FOLIA BIOL-PRAGUE, V63, P42
   Bahmani M, 2016, J EVID-BASED INTEGR, V21, P228, DOI 10.1177/2156587215599105
   Bais S., 2014, ADV BIOL, V2014, DOI DOI 10.1155/2014/162914
   Balusamy SR, 2019, J FUNCT FOODS, V59, P251, DOI 10.1016/j.jff.2019.05.029
   Barbagallo I, 2016, EUR REV MED PHARMACO, V20, P5223
   Basos A. S., 2019, CLIN PHYTOSCIENCE FO CLIN PHYTOSCIENCE FO, V5
   Bhattacharya A, 2018, J PHARM BIOALLIED SC, V10, P181, DOI [10.4103/JPBS.JPBS_126_18, 10.4103/jpbs.JPBS_126_18]
   Daghaghele S, 2021, INT J FRUIT SCI, V21, P693, DOI 10.1080/15538362.2021.1926396
   Dehghani M, 2016, ENV HEALTH ENG MANAG, V3, P225, DOI 10.15171/EHEM.2016.24
   Ebrahimi R, 2020, DIABETOL METAB SYNDR, V12, DOI 10.1186/s13098-020-00544-0
   Elabd Elham M Youssef, 2018, Open Access Maced J Med Sci, V6, P1359, DOI 10.3889/oamjms.2018.313
   Ezzat SM, 2020, J ETHNOPHARMACOL, V251, DOI 10.1016/j.jep.2020.112541
   Gamboa-Gomez CI, 2015, EXCLI J, V14, P809, DOI 10.17179/excli2015-186
   Greish SM, 2021, SAUDI J BIOL SCI, V28, P2956, DOI 10.1016/j.sjbs.2021.02.034
   Haghshenas R, 2014, IRAN J BASIC MED SCI, V17, P237
   Huang LH, 2020, MOLECULES, V25, DOI 10.3390/molecules25112504
   Hussein S.A, 2018, BENHA VET MED J, V35, P480, DOI [10.21608/bvmj.2018.96443, DOI 10.21608/BVMJ.2018.96443]
   Iffiu-Soltesz Z, 2010, PHARMACOL RES, V61, P355, DOI 10.1016/j.phrs.2009.12.014
   Jain PG, 2010, REV BRAS FARMACOGN, V20, P969, DOI 10.1590/S0102-695X2010005000038
   Jaja-Chimedza A, 2018, J FUNCT FOODS, V47, P376, DOI 10.1016/j.jff.2018.05.056
   Joung H, 2017, J MED FOOD, V20, P439, DOI 10.1089/jmf.2016.3860
   Kilany OE, 2020, SAUDI J BIOL SCI, V27, P2733, DOI 10.1016/j.sjbs.2020.06.026
   Kim DS, 2020, J FOOD BIOCHEM, V44, DOI 10.1111/jfbc.13282
   Kim YJ, 2019, NUTR RES PRACT, V13, P529, DOI 10.4162/nrp.2019.13.6.529
   Konstantinidi Melina, 2019, Medicines (Basel), V6, DOI 10.3390/medicines6030094
   Koshki MH, 2018, BIOMED HUM KINET, V10, P67, DOI 10.1515/bhk-2018-0011
   Lahrita L, 2015, J ETHNOPHARMACOL, V168, P229, DOI 10.1016/j.jep.2015.03.082
   Lakshmipriya Gopalakrishnan, 2016, Food Science and Human Wellness, V5, P49, DOI 10.1016/j.fshw.2016.04.001
   Leone A, 2018, NUTRIENTS, V10, DOI 10.3390/nu10101494
   Leto D, 2012, NAT REV MOL CELL BIO, V13, P383, DOI 10.1038/nrm3351
   Liu TT, 2020, BIOMED PHARMACOTHER, V128, DOI 10.1016/j.biopha.2020.110314
   Mabrouki L, 2020, BIOMED RES INT, V2020, DOI 10.1155/2020/6583603
   Madkhali HA, 2019, TROP J PHARM RES, V18, P2597, DOI 10.4314/tjpr.v18i12.20
   Mehwish HM, 2021, J ENVIRON CHEM ENG, V9, DOI 10.1016/j.jece.2021.105290
   Mehwish HM, 2022, FOOD REV INT, V38, P1533, DOI 10.1080/87559129.2020.1825479
   Metwally FM, 2017, ASIAN PAC J TROP BIO, V7, P214, DOI 10.1016/j.apjtb.2016.12.007
   Minaiyan M, 2014, AVICENNA J PHYTOMEDI, V4, P127
   Mirhashemi MS, 2018, J CLEAN PROD, V203, P313, DOI 10.1016/j.jclepro.2018.08.257
   Muhammad AA, 2013, BIOMED RES INT, V2013, DOI 10.1155/2013/974580
   Muhammad N, 2020, S AFR J BOT, V129, P32, DOI 10.1016/j.sajb.2018.12.003
   Nahar S., 2016, INT J BASIC CLIN PHA, V5, P1263, DOI [10.18203/2319-2003.ijbcp20162427, DOI 10.18203/2319-2003.IJBCP20162427]
   Od-Ek P, 2020, BIOMED REP, V13, DOI 10.3892/br.2020.1337
   Palliyaguru DL, 2018, MOL NUTR FOOD RES, V62, DOI 10.1002/mnfr.201700965
   Payab M, 2017, EAT WEIGHT DISORD-ST, V22, P85, DOI 10.1007/s40519-016-0252-1
   Prasanna KK., 2013, INNOV J MED HEAL SCI, V3, P23
   Ramezani M., 2018, EUROPEAN J MED PLANT, V24, P1
   Rasaei B, 2019, INT J NUTR SCI, V4, P88
   Redha A.A.A., 2018, NATURAL PRODUCTS CHE, V6, P1, DOI [10.4172/2329-6836.1000332, DOI 10.4172/2329-6836.1000332]
   Redha AA, 2021, J AGR FOOD CHEM, V69, P878, DOI 10.1021/acs.jafc.0c06641
   Riaz A, 2018, ADV PHARMACOL SCI, V2018, DOI 10.1155/2018/9794625
   Sahay S., 2017, INT J FOOD SCI NUTR, V2, P31
   Saleem H, 2016, RES J PHARM BIOL CHE, V7, P2222
   Saleem H, 2016, RES J PHARM BIOL CHE, V7, P2210
   Salehpour A, 2020, GENES ENVIRON, V42, DOI 10.1186/s41021-020-00150-6
   Sarhat E. R., 2018, RES J PHARM TECHNOLO, V11, P4601
   Sergent T, 2012, FOOD CHEM, V135, P68, DOI 10.1016/j.foodchem.2012.04.074
   Singh AK, 2020, S AFR J BOT, V129, P209, DOI 10.1016/j.sajb.2019.06.017
   Swamy GM, 2020, INT J PHARM SCI RES, V11, P1949, DOI 10.13040/IJPSR.0975-8232.11(4).1949-57
   Swamy GM, 2022, ARCH PHYSIOL BIOCHEM, V128, P938, DOI 10.1080/13813455.2020.1740742
   Unal E, 2012, GASTROENT RES PRACT, V2012, DOI 10.1155/2012/979506
   Waterman C, 2015, MOL NUTR FOOD RES, V59, P1013, DOI 10.1002/mnfr.201400679
   Xie J, 2018, FRONT PHARMACOL, V9, DOI 10.3389/fphar.2018.01447
   Xiong YA, 2021, INT IMMUNOPHARMACOL, V95, DOI 10.1016/j.intimp.2021.107561
   Yang Q, 2020, DIABETES METAB SYNDR, V13, P713, DOI 10.2147/DMSO.S231979
NR 70
TC 3
Z9 3
U1 0
U2 9
PU ELSEVIER
PI AMSTERDAM
PA RADARWEG 29, 1043 NX AMSTERDAM, NETHERLANDS
SN 1756-4646
EI 2214-9414
J9 J FUNCT FOODS
JI J. Funct. Food.
PD SEP
PY 2021
VL 84
AR 104600
DI 10.1016/j.jff.2021.104600
EA JUN 2021
PG 14
WC Food Science & Technology; Nutrition & Dietetics
WE Science Citation Index Expanded (SCI-EXPANDED)
SC Food Science & Technology; Nutrition & Dietetics
GA TK9LL
UT WOS:000674476300001
OA gold
DA 2022-11-10
ER

PT J
AU Fandriks, L
AF Fandriks, L.
TI Roles of the gut in the metabolic syndrome: an overview
SO JOURNAL OF INTERNAL MEDICINE
LA English
DT Review
DE body weight; chylomicrons; energy expenditure; food intake; glycaemia;
   metabolism
ID Y GASTRIC BYPASS; VERTICAL BANDED GASTROPLASTY; GLUCAGON-LIKE PEPTIDE-1;
   INTESTINAL MICROBIOTA; NERVOUS-SYSTEM; NONFASTING TRIGLYCERIDES;
   NATRIURETIC PEPTIDE; INSULIN-RESISTANCE; BARIATRIC SURGERY; WEIGHT-LOSS
AB The metabolic syndrome is a cluster of risk factors (central obesity, hyperglycaemia, dyslipidaemia and arterial hypertension), indicating an increased risk of diabetes, cardiovascular disease and premature mortality. The gastrointestinal tract is seldom discussed as an organ system of principal importance for metabolic diseases. The present overview connects various metabolic research lines into an integrative physiological context in which the gastrointestinal tract is included. Strong evidence for the involvement of the gut in the metabolic syndrome derives from the powerful effects of weight-reducing (bariatric) gastrointestinal surgery. In fact, gastrointestinal surgery is now recommended as a standard treatment option for type 2 diabetes in obesity. Several gut-related mechanisms that potentially contribute to the metabolic syndrome will be presented. Obesity can be caused by hampered release of satiety-signalling gut hormones, reduced meal-associated energy expenditure and microbiota-assisted harvest of energy from nondigestible food ingredients. Adiposity per se is a well-established risk factor for hyperglycaemia. In addition, a leaky gut mucosa can trigger systemic inflammation mediating peripheral insulin resistance that together with a blunted incretin response aggravates the hyperglycaemic state. The intestinal microbiota is strongly associated with obesity and the related metabolic disease states, although the mechanisms involved remain unclear. Enterorenal signalling has been suggested to be involved in the pathophysiology of hypertension and postprandial triglyceride-rich chylomicrons; in addition, intestinal cholesterol metabolism probably contributes to atherosclerosis. It is likely that in the future, the metabolic syndrome will be treated according to novel pharmacological principles interfering with gastrointestinal functionality.
C1 [Fandriks, L.] Univ Gothenburg, Dept Gastrosurg Res & Educ, Inst Clin Sci, Sahlgrenska Acad, Gothenburg, Sweden.
RP Fandriks, L (corresponding author), Univ Gothenburg, Sahlgrenska Univ Hosp, Dept Gastrosurg Res & Educ, SE-41345 Gothenburg, Sweden.
EM lars.fandriks@gastro.gu.se
CR Abrahamsson N, 2013, OBES SURG, V23, P1421, DOI 10.1007/s11695-013-0889-z
   Abumrad NA, 2012, PHYSIOL REV, V92, P1061, DOI 10.1152/physrev.00019.2011
   Ahmad NN, 2013, INT J OBESITY, V37, P1553, DOI 10.1038/ijo.2013.38
   Ait-Omar A, 2011, DIABETES, V60, P2598, DOI 10.2337/db10-1740
   Alberti KGMM, 2009, CIRCULATION, V120, P1640, DOI 10.1161/CIRCULATIONAHA.109.192644
   Allen A, 2005, AM J PHYSIOL-CELL PH, V288, pC1, DOI 10.1152/ajpcell.00102.2004
   Amiot MJ, 2011, J LIPID RES, V52, P1256, DOI 10.1194/jlr.M013730
   Ashwell M, 2012, OBES REV, V13, P275, DOI 10.1111/j.1467-789X.2011.00952.x
   Atuma C, 2001, AM J PHYSIOL-GASTR L, V280, pG922, DOI 10.1152/ajpgi.2001.280.5.G922
   Backhed F, 2005, SCIENCE, V307, P1915, DOI 10.1126/science.1104816
   Bansal S, 2007, JAMA-J AM MED ASSOC, V298, P309, DOI 10.1001/jama.298.3.309
   Barker N, 2014, NAT REV MOL CELL BIO, V15, P19, DOI 10.1038/nrm3721
   Batterham RL, 2016, DIABETES CARE, V39, P893, DOI 10.2337/dc16-0145
   Blouet C, 2012, PLOS ONE, V7, DOI 10.1371/journal.pone.0051898
   Bonfils PK, 2015, J HYPERTENS, V33, P1215, DOI 10.1097/HJH.0000000000000526
   Boren J, 2014, CLIN CHIM ACTA, V431, P131, DOI 10.1016/j.cca.2014.01.015
   Bourque CW, 2008, NAT REV NEUROSCI, V9, P519, DOI 10.1038/nrn2400
   Boutagy NE, 2016, BIOCHIMIE, V124, P11, DOI 10.1016/j.biochi.2015.06.020
   Breen DM, 2012, NAT MED, V18, P950, DOI 10.1038/nm.2745
   Brestoff JR, 2013, NAT IMMUNOL, V14, P676, DOI 10.1038/ni.2640
   Brighton CA, 2015, ENDOCRINOLOGY, V156, P3961, DOI 10.1210/en.2015-1321
   Camilleri M, 2015, GASTROENTEROLOGY, V148, P1219, DOI 10.1053/j.gastro.2014.09.016
   Cani PD, 2007, DIABETES, V56, P1761, DOI 10.2337/db06-1491
   Cant JP, 1996, J ANIM SCI, V74, P2541
   Castoldi A, 2016, FRONT IMMUNOL, V6, DOI 10.3389/fimmu.2015.00637
   Cavin JB, 2016, GASTROENTEROLOGY, V150, P454, DOI 10.1053/j.gastro.2015.10.009
   Changchien EM, 2011, SURG ENDOSC, V25, P2338, DOI 10.1007/s00464-010-1565-1
   Chawla A, 2011, NAT REV IMMUNOL, V11, P738, DOI 10.1038/nri3071
   Chevalier C, 2015, CELL, V163, P1360, DOI 10.1016/j.cell.2015.11.004
   Clarke G, 2014, MOL ENDOCRINOL, V28, P1221, DOI 10.1210/me.2014-1108
   Clevers HC, 2013, ANNU REV PHYSIOL, V75, P289, DOI 10.1146/annurev-physiol-030212-183744
   Couture P, 2014, J LIPID RES, V55, P128, DOI 10.1194/jlr.M040071
   Dash S, 2015, ANNU REV NUTR, V35, P265, DOI 10.1146/annurev-nutr-071714-034338
   de Kort S, 2011, OBES REV, V12, P449, DOI 10.1111/j.1467-789X.2010.00845.x
   De Vadder F, 2014, CELL, V156, P84, DOI 10.1016/j.cell.2013.12.016
   Del Prato S, 2009, DIABETIC MED, V26, P1185, DOI 10.1111/j.1464-5491.2009.02847.x
   Demignot S, 2014, BIOCHIMIE, V96, P48, DOI 10.1016/j.biochi.2013.07.009
   Duca FA, 2013, J NUTR BIOCHEM, V24, P1663, DOI 10.1016/j.jnutbio.2013.05.005
   Eckel RH, 2010, LANCET, V375, P181, DOI 10.1016/S0140-6736(09)61794-3
   Farr OM, 2016, DIABETOLOGIA, V59, P954, DOI 10.1007/s00125-016-3874-y
   Fiorucci S, 2015, TRENDS MOL MED, V21, P702, DOI 10.1016/j.molmed.2015.09.001
   Flum DR, 2009, NEW ENGL J MED, V361, P445, DOI 10.1056/NEJMoa0901836
   Furness JB, 2012, NAT REV GASTRO HEPAT, V9, P286, DOI 10.1038/nrgastro.2012.32
   Gill SR, 2006, SCIENCE, V312, P1355, DOI 10.1126/science.1124234
   Granger DN, 2015, COMPR PHYSIOL, V5, P1541, DOI 10.1002/cphy.c150007
   Grundy SM, 2016, TRENDS CARDIOVAS MED, V26, P364, DOI 10.1016/j.tcm.2015.10.004
   Gylling H, 2015, NUTRIENTS, V7, P7965, DOI 10.3390/nu7095374
   Hallersund P, 2012, PLOS ONE, V7, DOI 10.1371/journal.pone.0049696
   Hamr SC, 2015, CURR DIABETES REP, V15, DOI 10.1007/s11892-015-0604-7
   Helander HF, 2014, SCAND J GASTROENTERO, V49, P681, DOI 10.3109/00365521.2014.898326
   Henderson J, 2005, J ENDOCRINOL, V184, P5, DOI 10.1677/joe.1.06000
   HENRIKSON V, 1994, OBES SURG, V4, P54, DOI 10.1381/096089294765558926
   Hodge RJ, 2016, PLOS ONE, V11, DOI 10.1371/journal.pone.0153151
   Holst JJ, 2016, DIABETES CARE, V39, P884, DOI 10.2337/dc16-0351
   Hotamisligil GS, 2006, NATURE, V444, P860, DOI 10.1038/nature05485
   Hughes V, 2014, NATURE, V511, P282, DOI 10.1038/511282a
   Idei M, 2014, CLIN CHIM ACTA, V430, P134, DOI 10.1016/j.cca.2013.12.022
   JENSEN MD, 1995, AM J PHYSIOL-ENDOC M, V268, pE433, DOI 10.1152/ajpendo.1995.268.3.E433
   Jeu L, 2003, CLIN THER, V25, P2352, DOI 10.1016/S0149-2918(03)80281-3
   Johansson M, 2000, GASTROENTEROLOGY, V119, P1297, DOI 10.1053/gast.2000.19455
   Johansson MEV, 2013, NAT REV GASTRO HEPAT, V10, P352, DOI 10.1038/nrgastro.2013.35
   Johansson MEV, 2008, P NATL ACAD SCI USA, V105, P15064, DOI 10.1073/pnas.0803124105
   Jose PA, 2016, EXP PHYSIOL, V101, P457, DOI 10.1113/EP085762
   Kahn R, 2008, LANCET, V371, P1892, DOI 10.1016/S0140-6736(08)60731-X
   Karlsson F, 2013, DIABETES, V62, P3341, DOI 10.2337/db13-0844
   Kim W, 2008, PHARMACOL REV, V60, P470, DOI 10.1124/pr.108.000604
   Kiortsis DN, 2005, DIABETES METAB, V31, P15, DOI 10.1016/S1262-3636(07)70161-1
   Kirpich IA, 2015, CLIN BIOCHEM, V48, P923, DOI 10.1016/j.clinbiochem.2015.06.023
   Klop B, 2012, INT J VASC MED, V2012, DOI 10.1155/2012/947417
   Law MR, 2009, BMJ-BRIT MED J, V338, DOI 10.1136/bmj.b1665
   le Roux CW, 2007, ANN SURG, V246, P780, DOI 10.1097/SLA.0b013e3180caa3e3
   le Roux CW, 2011, AM J PHYSIOL-REG I, V301, pR1057, DOI 10.1152/ajpregu.00139.2011
   Lee IM, 2012, LANCET, V380, P219, DOI 10.1016/S0140-6736(12)61031-9
   Lee SD, 2012, PHARM RES-DORDR, V29, P3235, DOI 10.1007/s11095-012-0858-6
   Lefebvre P, 2009, PHYSIOL REV, V89, P147, DOI 10.1152/physrev.00010.2008
   Li SS, 2016, SCIENCE, V352, P586, DOI 10.1126/science.aad8852
   Lin XB, 2011, CIRCULATION, V124, P596, DOI 10.1161/CIRCULATIONAHA.110.006692
   Luck H, 2015, CELL METAB, V21, P527, DOI 10.1016/j.cmet.2015.03.001
   Lundberg JO, 2013, GUT, V62, P616, DOI 10.1136/gutjnl-2011-301649
   Lutz TA, 2014, AM J PHYSIOL-REG I, V307, pR1275, DOI 10.1152/ajpregu.00185.2014
   Madsbad S, 2009, BEST PRACT RES CL EN, V23, P463, DOI 10.1016/j.beem.2009.03.008
   Magkos F, 2016, AM J CLIN NUTR, V103, P61, DOI 10.3945/ajcn.115.116111
   Makinen J, 2015, DIABETOLOGIA, V58, P1055, DOI 10.1007/s00125-015-3501-3
   Marathe CS, 2013, DIABETES CARE, V36, P1396, DOI 10.2337/dc12-1609
   Marques-Lopes I, 2003, NUTRITION, V19, P25, DOI 10.1016/S0899-9007(02)00950-4
   McCreight LJ, 2016, DIABETOLOGIA, V59, P426, DOI 10.1007/s00125-015-3844-9
   Meek CL, 2016, PEPTIDES, V77, P28, DOI 10.1016/j.peptides.2015.08.013
   Michell AR, 2008, ANNU REV PHYSIOL, V70, P379, DOI 10.1146/annurev.physiol.69.040705.141330
   Miettinen TA, 2003, EUR J CLIN INVEST, V33, P976, DOI 10.1046/j.1365-2362.2003.01229.x
   Miras AD, 2013, NAT REV GASTRO HEPAT, V10, P575, DOI 10.1038/nrgastro.2013.119
   Mithieux G, 2014, DIABETES RES CLIN PR, V105, P295, DOI 10.1016/j.diabres.2014.04.008
   Monteiro-Sepulveda M, 2015, CELL METAB, V22, P113, DOI 10.1016/j.cmet.2015.05.020
   Mora S, 2008, CIRCULATION, V118, P993, DOI 10.1161/CIRCULATIONAHA.108.777334
   Mowat AM, 2014, NAT REV IMMUNOL, V14, P667, DOI 10.1038/nri3738
   MU JY, 1995, ACTA PHYSIOL SCAND, V155, P137, DOI 10.1111/j.1748-1716.1995.tb09958.x
   Muller TD, 2015, MOL METAB, V4, P437, DOI 10.1016/j.molmet.2015.03.005
   Murray CDR, 2003, GASTROENTEROLOGY, V125, P1492, DOI 10.1016/j.gastro.2003.06.002
   Nardone G, 2015, UNITED EUR GASTROENT, V3, P255, DOI 10.1177/2050640614566846
   Nordestgaard BG, 2007, JAMA-J AM MED ASSOC, V298, P299, DOI 10.1001/jama.298.3.299
   Olbers T, 2006, ANN SURG, V244, P715, DOI 10.1097/01.sla.0000218085.25902.f8
   Psichas A, 2015, J CLIN INVEST, V125, P908, DOI 10.1172/JCI76309
   Puzziferri N, 2014, JAMA-J AM MED ASSOC, V312, P934, DOI 10.1001/jama.2014.10706
   Ravussin E, 2011, ANNU REV NUTR, V31, P33, DOI 10.1146/annurev-nutr-072610-145209
   Robertson MD, 2003, GUT, V52, P834, DOI 10.1136/gut.52.6.834
   Rubino F, 2016, NATURE, V533, P459, DOI 10.1038/533459a
   Rubino F, 2016, DIABETES CARE, V39, P861, DOI 10.2337/dc16-0236
   Saeidi N, 2013, SCIENCE, V341, P406, DOI 10.1126/science.1235103
   Schulz O, 2013, TRENDS IMMUNOL, V34, P155, DOI 10.1016/j.it.2012.09.006
   SCHUTZ Y, 1984, AM J CLIN NUTR, V40, P542, DOI 10.1093/ajcn/40.3.542
   Sellayah D, 2014, ENDOCRINOLOGY, V155, P1573, DOI 10.1210/en.2013-2103
   Sender R, 2016, PLOS BIOL, V14, DOI 10.1371/journal.pbio.1002533
   Singer DRJ, 1998, AM J PHYSIOL-RENAL, V274, pF111, DOI 10.1152/ajprenal.1998.274.1.F111
   Sjostrom L, 2013, J INTERN MED, V273, P219, DOI 10.1111/joim.12012
   Sjostrom L, 2004, NEW ENGL J MED, V351, P2683, DOI 10.1056/NEJMoa035622
   Sjovall H, 2011, ACTA PHYSIOL, V201, P127, DOI 10.1111/j.1748-1716.2010.02155.x
   Smits MM, 2016, GUT, V65, P702, DOI 10.1136/gutjnl-2015-310572
   Spak E, 2010, HISTOPATHOLOGY, V57, P680, DOI 10.1111/j.1365-2559.2010.03677.x
   Speakman JR, 2013, ANNU REV NUTR, V33, P289, DOI 10.1146/annurev-nutr-071811-150711
   Straznicky N, 2010, J HYPERTENS, V28, P637, DOI 10.1097/HJH.0b013e32833778e1
   Stricker EM, 2007, PHYSIOL BEHAV, V91, P404, DOI 10.1016/j.physbeh.2007.04.007
   Tappy L, 1996, REPROD NUTR DEV, V36, P391, DOI 10.1051/rnd:19960405
   Tchernof A, 2013, PHYSIOL REV, V93, P359, DOI 10.1152/physrev.00033.2011
   Tenenbaum A, 2011, CARDIOVASC DIABETOL, V10, DOI 10.1186/1475-2840-10-11
   Trabelsi MS, 2015, NAT COMMUN, V6, DOI 10.1038/ncomms8629
   Tremaroli V, 2015, CELL METAB, V22, P228, DOI 10.1016/j.cmet.2015.07.009
   Tremaroli V, 2012, NATURE, V489, P242, DOI 10.1038/nature11552
   Turnbaugh PJ, 2006, NATURE, V444, P1027, DOI 10.1038/nature05414
   Turner JR, 2009, NAT REV IMMUNOL, V9, P799, DOI 10.1038/nri2653
   Utzschneider KM, 2016, J CLIN ENDOCR METAB, V101, P2622, DOI 10.1210/jc.2015-4251
   Vallon V, 2014, EXP PHYSIOL, V99, P1140, DOI 10.1113/expphysiol.2014.078766
   van Baak MA, 2008, PHYSIOL BEHAV, V94, P178, DOI 10.1016/j.physbeh.2007.12.020
   Vitek L, 2016, J ENDOCRINOL, V228, pR85, DOI 10.1530/JOE-15-0469
   Vrieze A, 2012, GASTROENTEROLOGY, V143, P913, DOI 10.1053/j.gastro.2012.06.031
   Werling M, 2013, BRIT J SURG, V100, P222, DOI 10.1002/bjs.8975
   Werling M, 2015, PLOS ONE, V10, DOI 10.1371/journal.pone.0129784
   Werling M, 2013, PLOS ONE, V8, DOI 10.1371/journal.pone.0060280
   Winer DA, 2016, CELL METAB, V23, P413, DOI 10.1016/j.cmet.2016.01.003
   Woods SC, 2009, CELL METAB, V9, P489, DOI 10.1016/j.cmet.2009.04.007
   Woting A, 2016, NUTRIENTS, V8, DOI 10.3390/nu8040202
   Wren AM, 2007, GASTROENTEROLOGY, V132, P2116, DOI 10.1053/j.gastro.2007.03.048
NR 140
TC 66
Z9 78
U1 1
U2 40
PU WILEY
PI HOBOKEN
PA 111 RIVER ST, HOBOKEN 07030-5774, NJ USA
SN 0954-6820
EI 1365-2796
J9 J INTERN MED
JI J. Intern. Med.
PD APR
PY 2017
VL 281
IS 4
BP 319
EP 336
DI 10.1111/joim.12584
PG 18
WC Medicine, General & Internal
WE Science Citation Index Expanded (SCI-EXPANDED)
SC General & Internal Medicine
GA EP6LD
UT WOS:000397490100001
PM 27991713
DA 2022-11-10
ER

PT J
AU Laerke, HN
   Mikkelsen, LS
   Jorgensen, H
   Jensen, SK
AF Laerke, Helle Nygaard
   Mikkelsen, Lasse Sommer
   Jorgensen, Henry
   Jensen, Soren Krogh
TI Effect of beta-Glucan Supplementation on Acute Postprandial Changes in
   Fatty Acid Profile of Lymph and Serum in Pigs
SO INTERNATIONAL JOURNAL OF MOLECULAR SCIENCES
LA English
DT Article
DE lipid; absorption; dietary fibre; yeast; barley
ID DIETARY FIBER; CHOLESTEROL; LIPIDS; METAANALYSIS; ABSORPTION; RESPONSES;
   MEN
AB Triglycerides are absorbed by the lymphatic system and have various functions in the body. It has been shown that some types of beta-glucans have a positive effect on the systemic concentrations of cholesterol and lipid, presumably through interference with the absorption of lipid and/ or reabsorption of bile acids. In the current study we investigated the acute effects of ingesting 2 g of beta-glucan concentrates derived from barley beta-(1 -> 3)(1 -> 4)-D-glucan or yeast beta-(1 -> 3)(1 -> 6)-D-glucan on fatty acid content and composition in lymph and serum of 10 female pigs (initial weight 34.7 +/- 1.1 kg) fitted with a permanent catheter in the jejunal lymphatic trunk in a cross-over design. Lymph was collected continuously for 8 h followed by a spot sample taken 24 h after. A significant effect of time after feeding was observed for all fatty acids in serum and for 18: 0, 18: 2 omega 6 and 18: 3 omega 3 in lymph, but a significant effect of beta-glucan was only observed for 14: 0 (p = 0.049) and 22: 6 omega 3 (p = 0.048) in lymph and 18: 0 (p = 0.019) in serum. While the concentration of dietary fatty acids increased postprandially in lymph, the concentration of arachidonic and docahexanoic acid tended to decrease. Furthermore, there was a drop in concentration of all fatty acid in serum 1 h after the meal.
C1 [Laerke, Helle Nygaard; Mikkelsen, Lasse Sommer; Jorgensen, Henry; Jensen, Soren Krogh] Aarhus Univ, Dept Anim Sci, DK-8830 Tjele, Denmark.
RP Laerke, HN (corresponding author), Aarhus Univ, Dept Anim Sci, Blichers Alle 20, DK-8830 Tjele, Denmark.
EM hellen.laerke@agrsci.dk; lasse_uha@yahoo.dk; henry.jorgensen@agrsci.dk;
   sorenkrogh.jensen@agrsci.dk
RI Lærke, Helle Nygaard/D-9882-2011; Jensen, Søren K/N-5035-2015
OI Lærke, Helle Nygaard/0000-0002-0303-0745; Jensen, Søren
   K/0000-0001-9852-4774; Mikkelsen, Lasse Sommer/0000-0001-7273-5733
FU Danish Strategic Research Council [09-059935]
FX This research was done as a part of the project FIBIMMUN-Immune
   modulation and absorption of dietary fibre (Project No. 09-059935),
   financially supported by the Danish Strategic Research Council.
   Technical support by staff at the Molecular Nutrition and Cell Biology
   group, Aarhus University, Department of Animal Science, is greatly
   appreciated.
CR BARTNIKOWSKA E, 1990, J ANIM PHYSIOL AN N, V64, P174, DOI 10.1111/j.1439-0396.1990.tb00219.x
   Behall KM, 2004, AM J CLIN NUTR, V80, P1185, DOI 10.1093/ajcn/80.5.1185
   Bell S, 1999, CRIT REV FOOD SCI, V39, P189, DOI 10.1080/10408399908500493
   BLIGH EG, 1959, CAN J BIOCHEM PHYS, V37, P911
   Bourdon I, 1999, AM J CLIN NUTR, V69, P55
   Brown L, 1999, AM J CLIN NUTR, V69, P30
   Casiraghi MC, 2006, J AM COLL NUTR, V25, P313, DOI 10.1080/07315724.2006.10719541
   Drozdowski LA, 2010, J NUTR BIOCHEM, V21, P695, DOI 10.1016/j.jnutbio.2009.04.003
   IKEDA I, 1989, J NUTR, V119, P1383, DOI 10.1093/jn/119.10.1383
   Jensen S. K., 2008, Lipid Technology, V20, P280, DOI 10.1002/lite.200800074
   Knothe G, 2004, EUR J LIPID SCI TECH, V106, P88, DOI 10.1002/ejlt.200300880
   Larsen FH, 2010, LIVEST SCI, V133, P38, DOI 10.1016/j.livsci.2010.06.019
   Queenan KM, 2007, NUTR J, V6, DOI 10.1186/1475-2891-6-6
   Sniderman AD, 2011, CIRC-CARDIOVASC QUAL, V4, P337, DOI 10.1161/CIRCOUTCOMES.110.959247
   Talati R, 2009, ANN FAM MED, V7, P157, DOI 10.1370/afm.917
   Wilson TA, 2004, J NUTR, V134, P2617, DOI 10.1093/jn/134.10.2617
   ZABIELSKI R, 1992, J ANIM PHYSIOL AN N, V68, P146, DOI 10.1111/j.1439-0396.1992.tb00654.x
NR 17
TC 4
Z9 4
U1 0
U2 13
PU MDPI AG
PI BASEL
PA POSTFACH, CH-4005 BASEL, SWITZERLAND
SN 1422-0067
J9 INT J MOL SCI
JI Int. J. Mol. Sci.
PD AUG
PY 2014
VL 15
IS 8
BP 13881
EP 13891
DI 10.3390/ijms150813881
PG 11
WC Biochemistry & Molecular Biology; Chemistry, Multidisciplinary
WE Science Citation Index Expanded (SCI-EXPANDED)
SC Biochemistry & Molecular Biology; Chemistry
GA AO7GD
UT WOS:000341519600046
PM 25116686
OA Green Published, gold, Green Submitted
DA 2022-11-10
ER

PT J
AU Polakof, S
   Remond, D
   Bernalier-Donadille, A
   Rambeau, M
   Pujos-Guillot, E
   Comte, B
   Dardevet, D
   Savary-Auzeloux, I
AF Polakof, Sergio
   Remond, Didier
   Bernalier-Donadille, Annick
   Rambeau, Mathieu
   Pujos-Guillot, Estelle
   Comte, Blandine
   Dardevet, Dominique
   Savary-Auzeloux, Isabelle
TI Metabolic adaptations to HFHS overfeeding: how whole body and tissues
   postprandial metabolic flexibility adapt in Yucatan mini-pigs
SO EUROPEAN JOURNAL OF NUTRITION
LA English
DT Article
DE High-fat-high-sucrose diet; Mini-pigs; Glucose and lipid metabolism;
   Metabolomics; Postprandial
ID REAL-TIME PCR; MUSCLE INSULIN-RESISTANCE; IRRITABLE-BOWEL-SYNDROME;
   MASS-SPECTROMETRY DATA; AMINO-ACID-METABOLISM; INTESTINAL MICROBIOTA;
   SKELETAL-MUSCLE; FECAL MICROBIOTA; PORCINE MODELS; OBESITY
AB Purpose In the present study, we aimed to metabolically characterize the postprandial adaptations of the major tissues involved in energy, lipids and amino acids metabolisms in mini-pigs.
   Method Mini-pigs were fed on high-fat-high-sucrose (HFHS) diet for 2 months and several tissues explored for metabolic analyses. Further, the urine metabolome was followed over the time to picture the metabolic adaptations occurring at the whole body level following overfeeding.
   Results After 2 months of HFHS consumption, mini-pigs displayed an obese phenotype characterized by high circulating insulin, triglycerides and cholesterol levels. At the tissue level, a general (muscle, adipose tissue, intestine) reduction in the capacity to phosphorylate glucose was observed. This was also supported by the enhanced hepatic gluconeogenesis potential, despite the concomitant normoglycaemia, suggesting that the high circulating insulin levels would be enough to maintain glucose homoeostasis. The HFHS feeding also resulted in a reduced capacity of two other pathways: the de novo lipogenesis, and the branched-chain amino acids transamination. Finally, the follow-up of the urine metabolome over the time allowed determining breaking points in the metabolic trajectory of the animals.
   Conclusions Several features confirmed the pertinence of the animal model, including increased body weight, adiposity and porcine obesity index. At the metabolic level, we observed a perturbed glucose and amino acid metabolism, known to be related to the onset of the obesity. The urine metabolome analyses revealed several metabolic pathways potentially involved in the obesity onset, including TCA (citrate, pantothenic acid), amino acids catabolism (cysteine, threonine, leucine).
C1 [Polakof, Sergio; Remond, Didier; Rambeau, Mathieu; Pujos-Guillot, Estelle; Comte, Blandine; Dardevet, Dominique; Savary-Auzeloux, Isabelle] Univ Auvergne, Clermont Univ, Unite Nutr Humaine, BP 10448, F-63000 Clermont Ferrand, France.
   [Polakof, Sergio; Remond, Didier; Rambeau, Mathieu; Pujos-Guillot, Estelle; Comte, Blandine; Dardevet, Dominique; Savary-Auzeloux, Isabelle] INRA, CRNH Auvergne, UNH, UMR 1019, F-63000 Clermont Ferrand, France.
   [Pujos-Guillot, Estelle] INRA, UNH, Plateforme Explorat Metab, UMR 1019, F-63000 Clermont Ferrand, France.
   [Bernalier-Donadille, Annick] INRA, UR454, Unite Microbiol, F-63122 St Genes Champanelle, France.
RP Polakof, S (corresponding author), Univ Auvergne, Clermont Univ, Unite Nutr Humaine, BP 10448, F-63000 Clermont Ferrand, France.; Polakof, S (corresponding author), INRA, CRNH Auvergne, UNH, UMR 1019, F-63000 Clermont Ferrand, France.
EM sergio.polakof@clermont.inra.fr
OI Savary-Auzeloux, Isabelle/0000-0002-3298-9787; Dardevet,
   Dominique/0000-0001-7320-9970; Remond, Didier/0000-0003-4430-0067;
   Polakof, Sergio/0000-0002-0976-8732; PUJOS-GUILLOT,
   Estelle/0000-0002-4693-5712; Comte, Blandine/0000-0002-4662-6581
CR Adams SH, 2011, ADV NUTR, V2, P445, DOI 10.3945/an.111.000737
   Adochio RL, 2009, NUTR METAB, V6, DOI 10.1186/1743-7075-6-37
   Backhed F, 2004, P NATL ACAD SCI USA, V101, P15718, DOI 10.1073/pnas.0407076101
   Basu A, 2000, DIABETES, V49, P272, DOI 10.2337/diabetes.49.2.272
   Benton HP, 2008, ANAL CHEM, V80, P6382, DOI 10.1021/ac800795f
   Caraux G, 2005, BIOINFORMATICS, V21, P1280, DOI 10.1093/bioinformatics/bti141
   Christoffersen B, 2009, AM J PHYSIOL-REG I, V297, pR1195, DOI 10.1152/ajpregu.90851.2008
   Cloetens L, 2010, BRIT J NUTR, V103, P703, DOI 10.1017/S0007114509992248
   Collado MC, 2007, APPL ENVIRON MICROB, V73, P7767, DOI 10.1128/AEM.01477-07
   Croset M, 2001, DIABETES, V50, P740, DOI 10.2337/diabetes.50.4.740
   Dyson MC, 2006, COMPARATIVE MED, V56, P35
   Furet JP, 2009, FEMS MICROBIOL ECOL, V68, P351, DOI 10.1111/j.1574-6941.2009.00671.x
   Guillerm-Regost C, 2006, OBESITY, V14, P1700, DOI 10.1038/oby.2006.195
   Guo X, 2008, LETT APPL MICROBIOL, V47, P367, DOI 10.1111/j.1472-765X.2008.02408.x
   Hellerstein MK, 1999, EUR J CLIN NUTR, V53, pS53, DOI 10.1038/sj.ejcn.1600744
   Hoy AJ, 2009, AM J PHYSIOL-ENDOC M, V297, pE67, DOI 10.1152/ajpendo.90945.2008
   Iozzo P, 2010, GASTROENTEROLOGY, V139, P846, DOI 10.1053/j.gastro.2010.05.039
   Keppler D., 1974, METHODS ENZYMATIC AN, P1127
   Kleemann R, 2010, PLOS ONE, V5, DOI 10.1371/journal.pone.0008817
   KRAEGEN EW, 1991, DIABETES, V40, P1397, DOI 10.2337/diabetes.40.11.1397
   Kulkarni RN, 1999, CELL, V96, P329, DOI 10.1016/S0092-8674(00)80546-2
   Le Roy T, 2013, GUT, V62, P1787, DOI 10.1136/gutjnl-2012-303816
   Legro RS, 1998, J CLIN ENDOCR METAB, V83, P2694, DOI 10.1210/jc.83.8.2694
   Li Y, 2011, CELL METAB, V13, P376, DOI 10.1016/j.cmet.2011.03.009
   Lillefosse HH, 2014, J PROTEOME RES, V13, P2560, DOI 10.1021/pr500039t
   Litten-Brown JC, 2010, ANIMAL, V4, P899, DOI 10.1017/S1751731110000200
   Lynch CJ, 2014, NAT REV ENDOCRINOL, V10, P723, DOI 10.1038/nrendo.2014.171
   Machado MV, 2012, PLOS ONE, V7, DOI 10.1371/journal.pone.0031738
   Malinen E, 2005, AM J GASTROENTEROL, V100, P373, DOI 10.1111/j.1572-0241.2005.40312.x
   Matsuki T, 2004, APPL ENVIRON MICROB, V70, P7220, DOI 10.1128/AEM.70.12.7220-7228.2004
   Mithieux G, 2009, NUTRITION, V25, P881, DOI 10.1016/j.nut.2009.06.010
   Morio B, 2015, METABOLOMICS, V11, P920, DOI 10.1007/s11306-014-0750-y
   Newgard CB, 2012, CELL METAB, V15, P606, DOI 10.1016/j.cmet.2012.01.024
   Nielsen KL, 2014, AM J CLIN NUTR, V99, P941, DOI 10.3945/ajcn.113.074724
   Ohene-Adjei S, 2007, APPL ENVIRON MICROB, V73, P4609, DOI 10.1128/AEM.02687-06
   Pedersen R, 2013, PLOS ONE, V8, DOI 10.1371/journal.pone.0056612
   Pereira H, 2010, METABOLOMICS, V6, P207, DOI 10.1007/s11306-009-0188-9
   Polakof S, 2014, METABOLOMICS, V11, P1
   Ramirez-Farias C, 2009, BRIT J NUTR, V101, P541, DOI 10.1017/S0007114508019880
   Schmitz-Peiffer C, 2000, CELL SIGNAL, V12, P583, DOI 10.1016/S0898-6568(00)00110-8
   Sebert SP, 2005, INT J OBESITY, V29, P324, DOI 10.1038/sj.ijo.0802823
   Sejersen H, 2013, J ANIM SCI, V91, P147, DOI 10.2527/jas.2012-5303
   She PX, 2007, AM J PHYSIOL-ENDOC M, V293, pE1552, DOI 10.1152/ajpendo.00134.2007
   Shin AC, 2014, CELL METAB, V20, P898, DOI 10.1016/j.cmet.2014.09.003
   Smith CA, 2006, ANAL CHEM, V78, P779, DOI 10.1021/ac051437y
   Spurlock ME, 2008, J NUTR, V138, P397, DOI 10.1093/jn/138.2.397
   Stanhope KL, 2012, ANNU REV MED, V63, P329, DOI 10.1146/annurev-med-042010-113026
   Sumner LW, 2007, METABOLOMICS, V3, P211, DOI 10.1007/s11306-007-0082-2
   Tana C, 2010, NEUROGASTROENT MOTIL, V22, P512, DOI 10.1111/j.1365-2982.2009.01427.x
   Turner N, 2013, DIABETOLOGIA, V56, P1638, DOI 10.1007/s00125-013-2913-1
   Turner N, 2014, J ENDOCRINOL, V220, pT61, DOI 10.1530/JOE-13-0397
   Wang TJ, 2011, NAT MED, V17, P448, DOI 10.1038/nm.2307
   Wishart DS, 2007, BRIEF BIOINFORM, V8, P279, DOI 10.1093/bib/bbm030
   Witczak CA, 2005, COMPARATIVE MED, V55, P445
   Xi SM, 2004, INT J EXP PATHOL, V85, P223, DOI 10.1111/j.0959-9673.2004.00394.x
   Xu FG, 2013, J CLIN ENDOCR METAB, V98, pE1060, DOI 10.1210/jc.2012-4132
   Zhu YY, 2013, J CHROMATOGR B, V925, P110, DOI 10.1016/j.jchromb.2013.02.040
NR 57
TC 14
Z9 14
U1 0
U2 13
PU SPRINGER HEIDELBERG
PI HEIDELBERG
PA TIERGARTENSTRASSE 17, D-69121 HEIDELBERG, GERMANY
SN 1436-6207
EI 1436-6215
J9 EUR J NUTR
JI Eur. J. Nutr.
PD FEB
PY 2018
VL 57
IS 1
BP 119
EP 135
DI 10.1007/s00394-016-1302-1
PG 17
WC Nutrition & Dietetics
WE Science Citation Index Expanded (SCI-EXPANDED)
SC Nutrition & Dietetics
GA FX0KU
UT WOS:000425733500009
PM 27568059
DA 2022-11-10
ER

PT J
AU Hui, DY
AF Hui, David Y.
TI Phospholipase A(2) enzymes in metabolic and cardiovascular diseases
SO CURRENT OPINION IN LIPIDOLOGY
LA English
DT Review
DE atherosclerosis; diabetes; hyperlipidemia; inflammation;
   lysophospholipid; obesity
ID DIET-INDUCED OBESITY; GROUP-IIA; INSULIN-RESISTANCE; GROUP-X; DEFICIENT;
   CELLS; LYSOPHOSPHATIDYLCHOLINE; ATHEROSCLEROSIS; ATHEROGENESIS;
   EXPRESSION
AB Purpose of review
   The phospholipase A(2) (PLA(2)) family of proteins includes lipolytic enzymes that liberate the sn-2 fatty acyl chains from phospholipids to yield nonesterified fatty acids and lysophospholipids. The purpose of this review is to discuss recent findings showing distinct roles of several of these PLA(2) enzymes in inflammatory metabolic diseases such as diabetes and atherosclerosis.
   Recent findings
   The group 1B PLA(2) digestion of phospholipids in the intestinal lumen facilitates postprandial lysophospholipid absorption, which suppresses hepatic fatty acid oxidation leading to increased VLDL synthesis, decreased glucose tolerance, and promotion of tissue lipid deposition to accentuate diet-induced hyperlipidemia, diabetes, and obesity. Other secretory PLA(2)s promote inflammatory metabolic diseases by generating bioactive lipid metabolites to induce inflammatory cytokine production, whereas the major intracellular PLA(2)s, cPLA(2)alpha, and iPLA(2), generate arachidonic acid and lysophosphatic acid in response to extracellular stimuli to activate leukocyte chemotactic response.
   Summary
   Each member of the PLA(2) family of enzymes serves a distinct role in generating active lipid metabolites that promote inflammatory metabolic diseases including atherosclerosis, hyperlipidemia, obesity, and diabetes. The development of specific drugs that target one or more of these PLA(2) enzymes may be novel strategies for treatment of these chronic inflammatory metabolic disorders.
C1 [Hui, David Y.] Univ Cincinnati, Coll Med, Dept Pathol, Metab Dis Inst, Cincinnati, OH USA.
RP Hui, DY (corresponding author), Univ Cincinnati, Dept Pathol ML 0507, Metab Dis Inst, Coll Med, Cincinnati, OH 45237 USA.
EM huidy@ucmail.uc.edu
FU NIH [RO1-DK069967]; NATIONAL INSTITUTE OF DIABETES AND DIGESTIVE AND
   KIDNEY DISEASES [R01DK069967] Funding Source: NIH RePORTER
FX This work was supported by NIH grant RO1-DK069967.
CR Anwar K, 2011, LIPIDS, V46, P131, DOI 10.1007/s11745-010-3502-4
   Bobryshev YV, 1996, ATHEROSCLEROSIS, V127, P283, DOI 10.1016/S0021-9150(96)05946-1
   Bochkov VN, 2002, NATURE, V419, P77, DOI 10.1038/nature01023
   Cash JG, 2011, INT J OBESITY, V35, P877, DOI 10.1038/ijo.2010.215
   Cathcart MK, 2009, J LIPID RES, V50, pS231, DOI 10.1194/jlr.R800096-JLR200
   Colley KJ, 2011, EPMA J, V2, P27, DOI 10.1007/s13167-011-0063-4
   Dohi T, 2011, ATHEROSCLEROSIS, V219, P907, DOI 10.1016/j.atherosclerosis.2011.09.019
   Dutour A, 2010, J CLIN ENDOCR METAB, V95, P963, DOI 10.1210/jc.2009-1222
   Hollie NI, 2011, J LIPID RES, V52, P2005, DOI 10.1194/jlr.M019463
   Huggins KW, 2002, AM J PHYSIOL-ENDOC M, V283, pE994, DOI 10.1152/ajpendo.00110.2002
   Hui DY, 2009, BRIT J PHARMACOL, V157, P1263, DOI 10.1111/j.1476-5381.2009.00308.x
   Hurt-Camejo E, 2000, CURR OPIN LIPIDOL, V11, P465, DOI 10.1097/00041433-200010000-00004
   Ivandic B, 1999, ARTERIOSCL THROM VAS, V19, P1284, DOI 10.1161/01.ATV.19.5.1284
   Jaulmes A, 2006, FASEB J, V20, P1727, DOI 10.1096/fj.05-5514fje
   Karabina SA, 2010, BIOCHIMIE, V92, P594, DOI 10.1016/j.biochi.2010.02.002
   Labonte ED, 2006, DIABETES, V55, P935, DOI 10.2337/diabetes.55.04.06.db05-1286
   Labonte ED, 2010, FASEB J, V24, P2516, DOI 10.1096/fj.09-144436
   Magrioti V, 2010, EXPERT OPIN THER PAT, V20, P1, DOI 10.1517/13543770903463905
   Mallat Z, 2010, CIRCULATION, V122, P2183, DOI 10.1161/CIRCULATIONAHA.110.936393
   Mounier CM, 2004, J BIOL CHEM, V279, P25024, DOI 10.1074/jbc.M313019200
   Murakami M, 2011, J BIOCHEM, V150, P233, DOI 10.1093/jb/mvr088
   Noto H, 2006, J DIABETES COMPLICAT, V20, P343, DOI 10.1016/j.jdiacomp.2006.07.004
   Packard CJ, 2009, CURR OPIN CARDIOL, V24, P358, DOI 10.1097/HCO.0b013e32832bcb22
   Quarck R, 2001, CIRCULATION, V103, P2495
   ROBINSON BS, 1989, BIOCHEM J, V260, P207, DOI 10.1042/bj2600207
   Rouault M, 2007, BIOCHEMISTRY-US, V46, P1647, DOI 10.1021/bi062119b
   Singer AG, 2002, J BIOL CHEM, V277, P48535, DOI 10.1074/jbc.M205855200
   Tietge UJF, 2005, J LIPID RES, V46, P1604, DOI 10.1194/jlr.M400469-JLR200
   Wang WY, 2011, PLOS ONE, V6, DOI 10.1371/journal.pone.0023425
   Wanninger J, 2008, BBA-MOL CELL BIOL L, V1781, P321, DOI 10.1016/j.bbalip.2008.04.012
   Webb NR, 2003, ARTERIOSCL THROM VAS, V23, P263, DOI 10.1161/01.ATV.0000051701.90972.E5
   Wilensky RL, 2008, NAT MED, V14, P1059, DOI 10.1038/nm.1870
   Wilson SG, 2006, EUR J HUM GENET, V14, P340, DOI 10.1038/sj.ejhg.5201551
NR 33
TC 55
Z9 56
U1 0
U2 21
PU LIPPINCOTT WILLIAMS & WILKINS
PI PHILADELPHIA
PA TWO COMMERCE SQ, 2001 MARKET ST, PHILADELPHIA, PA 19103 USA
SN 0957-9672
EI 1473-6535
J9 CURR OPIN LIPIDOL
JI Curr. Opin. Lipidology
PD JUN
PY 2012
VL 23
IS 3
BP 235
EP 240
DI 10.1097/MOL.0b013e328351b439
PG 6
WC Biochemistry & Molecular Biology; Endocrinology & Metabolism; Peripheral
   Vascular Disease
WE Science Citation Index Expanded (SCI-EXPANDED)
SC Biochemistry & Molecular Biology; Endocrinology & Metabolism;
   Cardiovascular System & Cardiology
GA 941CI
UT WOS:000303939900011
PM 22327613
OA Green Accepted
DA 2022-11-10
ER

PT J
AU Garber, AJ
AF Garber, Alan J.
TI Postprandial Dysmetabolism and the Heart
SO HEART FAILURE CLINICS
LA English
DT Article
DE Postprandial dysmetabolism; Cardiovascular disease; Type 2 diabetes;
   Impaired glucose tolerance; Endothelial function
ID IMPAIRED GLUCOSE-TOLERANCE; TYPE-2 DIABETES-MELLITUS;
   CARDIOVASCULAR-DISEASE; RISK-FACTOR; ENDOTHELIAL DYSFUNCTION;
   NONDIABETIC SUBJECTS; INSULIN-RESISTANCE; OXIDATIVE STRESS;
   HYPERGLYCEMIA; EXENATIDE
AB Epidemiologic evidence indicates that abnormal elevations in glycemia and lipidemia after a meal, termed postprandial dysmetabolism, are linked with increased risk of morbidity and mortality due to cardiovascular disease in individuals with or without type 2 diabetes. Both postprandial hyperglycemia and postprandial hyperlipidemia are independently associated with deteriorating endothelial function and vascular damage, which are likely mediated by increased oxidative stress and are more pronounced when both derangements coexist. Pharmacotherapies that target postprandial hyperglycemia and/or postprandial dyslipidemia are likely to improve endothelial function, which may have positive implications for cardiovascular outcomes.
C1 Baylor Coll Med, Dept Med, Div Diabet Endocrinol & Metab, Houston, TX 77030 USA.
RP Garber, AJ (corresponding author), Baylor Coll Med, Dept Med, Div Diabet Endocrinol & Metab, 1709 Dryden Rd,Suite 1000, Houston, TX 77030 USA.
EM agarber@bcm.tmc.edu
CR Amylin Pharmaceuticals, EX STUD CARD EV LOW
   Anderson RA, 2001, ATHEROSCLEROSIS, V154, P475, DOI 10.1016/S0021-9150(00)00499-8
   Annuzzi G, 2004, ARTERIOSCL THROM VAS, V24, P2397, DOI 10.1161/01.ATV.0000146267.71816.30
   Ansar S, 2011, CARDIOVASC DIABETOL, V10, DOI 10.1186/1475-2840-10-61
   AstraZeneca, 53 SAVORTIMI ASTRAZE
   Bansal S, 2007, JAMA-J AM MED ASSOC, V298, P309, DOI 10.1001/jama.298.3.309
   Bell David S H, 2008, Endocr Pract, V14, P112
   Bergenstal RM, 2010, LANCET, V376, P431, DOI 10.1016/S0140-6736(10)60590-9
   BISCHOFF H, 1994, EUR J CLIN INVEST, V24, P3
   Boehringer Ingelheim Pharmaceuticals, MULT INT RAND PAR GR
   Borch-Johnsen K, 1999, LANCET, V354, P617
   Cavalot F, 2006, J CLIN ENDOCR METAB, V91, P813, DOI 10.1210/jc.2005-1005
   Ceriello A, 1998, HORM METAB RES, V30, P146, DOI 10.1055/s-2007-978854
   Ceriello A, 2000, DIABETES-METAB RES, V16, P125, DOI 10.1002/(SICI)1520-7560(200003/04)16:2<125::AID-DMRR90>3.0.CO;2-4
   CERIELLO A, 1993, DIABETOLOGIA, V36, P1119, DOI 10.1007/BF00401055
   CERIELLO A, 1995, DIABETES, V44, P924, DOI 10.2337/diabetes.44.8.924
   Ceriello A, 2004, DIABETES, V53, P701, DOI 10.2337/diabetes.53.3.701
   Ceriello A, 2004, DIABETIC MED, V21, P171, DOI 10.1111/j.1464-5491.2004.01101.x
   Chiasson JL, 2003, JAMA-J AM MED ASSOC, V290, P486, DOI 10.1001/jama.290.4.486
   Coutinho M, 1999, DIABETES CARE, V22, P233, DOI 10.2337/diacare.22.2.233
   DeFronzo RA, 2009, DIABETES CARE, V32, pS157, DOI 10.2337/dc09-S302
   DONAHUE RP, 1987, DIABETES, V36, P689, DOI 10.2337/diabetes.36.6.689
   Drab SR, 2010, PHARMACOTHERAPY, V30, P609, DOI 10.1592/phco.30.6.609
   Drucker DJ, 2006, LANCET, V368, P1696, DOI 10.1016/S0140-6736(06)69705-5
   Dunning BE, 2007, ENDOCR REV, V28, P253, DOI 10.1210/er.2006-0026
   Eberly LE, 2003, ARCH INTERN MED, V163, P1077, DOI 10.1001/archinte.163.9.1077
   Esposito K, 2004, CIRCULATION, V110, P214, DOI 10.1161/01.CIR.0000134501.57864.66
   Esposito K, 2002, CIRCULATION, V106, P2067, DOI 10.1161/01.CIR.0000034509.14906.AE
   Ferreira AC, 2004, CIRCULATION, V110, P3599, DOI 10.1161/01.CIR.0000148820.55611.6B
   Frederich R, 2010, POSTGRAD MED, V122, P16, DOI 10.3810/pgm.2010.05.2138
   FULLER JH, 1980, LANCET, V1, P1373
   Gresele P, 2003, J AM COLL CARDIOL, V41, P1013, DOI 10.1016/S0735-1097(02)02972-8
   Haffner SM, 1998, NEW ENGL J MED, V339, P229, DOI 10.1056/NEJM199807233390404
   HAHEIM LL, 1995, STROKE, V26, P774, DOI 10.1161/01.STR.26.5.774
   Hanefeld M, 2004, STROKE, V35, P1073, DOI 10.1161/01.STR.0000125864.01546.f2
   Hanefeld M, 2004, EUR HEART J, V25, P10, DOI 10.1016/S0195-668X(03)00468-8
   Hansen M, 2011, JCMD, V2, P7
   JARRETT RJ, 1982, DIABETOLOGIA, V22, P79, DOI 10.1007/BF00254833
   Johansen OE, 2011, AM DIAB ASS ANN M 20
   Kawano H, 1999, J AM COLL CARDIOL, V34, P146, DOI 10.1016/S0735-1097(99)00168-0
   KLEIN R, 1995, DIABETES CARE, V18, P258, DOI 10.2337/diacare.18.2.258
   Koska J, 2010, DIABETES CARE, V33, P1028, DOI 10.2337/dc09-1961
   Laakso M, 1999, PRIMARY CARE, V26, P829, DOI 10.1016/S0095-4543(05)70133-0
   Manley SE, 1997, DIABETES CARE, V20, P1683
   Marso SP, 2010, CIRCULATION, V122
   Merck & Co Inc, TECOS RAND PLAC CONT
   Moers A, 1997, EXP CLIN ENDOCR DIAB, V105, P35, DOI 10.1055/s-0029-1211793
   Nappo F, 2002, J AM COLL CARDIOL, V39, P1145, DOI 10.1016/S0735-1097(02)01741-2
   Nordestgaard G, 2009, CURR DRUG TARGETS, V10, P328, DOI 10.2174/138945009787846434
   Novo Nordisk, LIR EFF ACT DIAB EV
   O'Keefe JH, 2007, AM J CARDIOL, V100, P899, DOI 10.1016/j.amjcard.2007.03.107
   PATSCH JR, 1992, ARTERIOSCLER THROMB, V12, P1336, DOI 10.1161/01.ATV.12.11.1336
   Pratley RE, 2010, LANCET, V375, P1447, DOI 10.1016/S0140-6736(10)60307-8
   Ramlo-Halsted BA, 2000, CLIN DIAB, V18, P80
   Ratner R, 2011, CARDIOVASC DIABETOL, V10, DOI 10.1186/1475-2840-10-22
   Schwartz EA, 2010, ATHEROSCLEROSIS, V212, P217, DOI 10.1016/j.atherosclerosis.2010.05.028
   Schweizer A, 2010, DIABETES OBES METAB, V12, P485, DOI 10.1111/j.1463-1326.2010.01215.x
   Stampfer MJ, 1996, JAMA-J AM MED ASSOC, V276, P882, DOI 10.1001/jama.276.11.882
   STENSVOLD I, 1993, BMJ-BRIT MED J, V307, P1318, DOI 10.1136/bmj.307.6915.1318
   Stratton IM, 2000, BMJ-BRIT MED J, V321, P405, DOI 10.1136/bmj.321.7258.405
   Teno S, 2000, DIABETES CARE, V23, P1401, DOI 10.2337/diacare.23.9.1401
   Tominaga M, 1999, DIABETES CARE, V22, P920, DOI 10.2337/diacare.22.6.920
   Tushuizen ME, 2005, POSTGRAD MED J, V81, P1, DOI 10.1136/pgmj.2004.020511
   TVERDAL A, 1989, AM J EPIDEMIOL, V129, P458, DOI 10.1093/oxfordjournals.aje.a115157
   Widlansky ME, 2003, J AM COLL CARDIOL, V42, P1149, DOI 10.1016/S0735-1097(03)00994-X
   Williams-Herman D, 2010, BMC ENDOCR DISORD, V10, DOI 10.1186/1472-6823-10-7
   Yamagishi S, 2009, CURR DRUG METAB, V10, P159, DOI 10.2174/138920009787522133
   Zeitler PS, 2008, CONTEMP ENDOCRINOL S, P1
NR 68
TC 19
Z9 19
U1 0
U2 3
PU ELSEVIER SCIENCE INC
PI NEW YORK
PA STE 800, 230 PARK AVE, NEW YORK, NY 10169 USA
SN 1551-7136
J9 HEART FAIL CLIN
JI Heart Fail. Clin.
PD OCT
PY 2012
VL 8
IS 4
BP 563
EP +
DI 10.1016/j.hfc.2012.06.004
PG 12
WC Cardiac & Cardiovascular Systems
WE Science Citation Index Expanded (SCI-EXPANDED)
SC Cardiovascular System & Cardiology
GA 028BF
UT WOS:000310397100008
PM 22999240
DA 2022-11-10
ER

PT J
AU Weigand-Heller, AJ
   Kris-Etherton, PM
   Beelman, RB
AF Weigand-Heller, AuBrei J.
   Kris-Etherton, Penny M.
   Beelman, Robert B.
TI The bioavailability of ergothioneine from mushrooms (Agaricus bisporus)
   and the acute effects on antioxidant capacity and biomarkers of
   inflammation
SO PREVENTIVE MEDICINE
LA English
DT Article
DE Agaricus bisporus; Bioavailability; Ergothioneine; Mushrooms
ID IN-VITRO; TRANSPORTER; ACID
AB Background. Ergothioneine (ET) is a sulfur containing amino acid that functions as an antioxidant. Mushrooms are a primary source of ET containing from 0.4 to 2.0 mg/g (dry-weight). The bioavailability of ET from mushrooms in humans remains unclear.
   Objective. We evaluated the bioavailability of ET in healthy men (n = 10) in a pilot study, using a randomized, cross-over, dose-response, postprandial time-course design, conducted at the General Clinical Research Center at Pennsylvania State University in 2009.
   Method. ET was administered through a mushroom test meal containing 8 g and 16 g of mushroom powder. Postprandial red blood cell concentrations of ET were measured. Plasma glucose, triglycerides, HDL, LDL and total cholesterol also were monitored. Biomarkers of inflammation and oxidative stress were evaluated using C-reactive protein and ORAC(total).
   Results. ET was bioavailable after consuming mushrooms and a trend in the postprandial triglyceride response indicated that there was a blunting effect after both the 8 g and 16 g ET doses were compared with the 0 g dose. Despite ET's antioxidant properties, ORAC(total) values decreased after the 8 g and 16 g mushroom meal.
   Conclusions. Ergothioneine from A. bisporus mushrooms is bioavailable as assessed by red blood cell uptake postprandially, and consumption is associated with an attenuated postprandial TG response. (C) 2012 Elsevier Inc. All rights reserved.
C1 [Weigand-Heller, AuBrei J.; Beelman, Robert B.] Penn State Univ, Dept Food Sci, University Pk, PA 16802 USA.
   [Kris-Etherton, Penny M.] Penn State Univ, Dept Nutr Sci, University Pk, PA 16802 USA.
RP Beelman, RB (corresponding author), Penn State Univ, Dept Food Sci, 404 Food Sci Bldg, University Pk, PA 16802 USA.
EM rbb6@psu.edu
OI Kris-Etherton, Penny/0000-0001-6012-4900
FU Mushroom Council; Australian Mushroom Growers Association
FX This work was funded by The Mushroom Council and the Australian Mushroom
   Growers Association.
CR AKANMU D, 1991, ARCH BIOCHEM BIOPHYS, V288, P10, DOI 10.1016/0003-9861(91)90158-F
   Bansal S, 2007, JAMA-J AM MED ASSOC, V298, P309, DOI 10.1001/jama.298.3.309
   Colognato R, 2006, CLIN NUTR, V25, P135, DOI 10.1016/j.clnu.2005.10.005
   Dubost N. Joy, 2006, International Journal of Medicinal Mushrooms, V8, P215, DOI 10.1615/IntJMedMushr.v8.i3.30
   Ey J, 2007, J AGR FOOD CHEM, V55, P6466, DOI 10.1021/jf071328f
   Franzoni F, 2006, BIOMED PHARMACOTHER, V60, P453, DOI 10.1016/j.biopha.2006.07.015
   Grundemann D, 2005, P NATL ACAD SCI USA, V102, P5256, DOI 10.1073/pnas.0408624102
   Kumosani TA, 2001, EXP MOL MED, V33, P20, DOI 10.1038/emm.2001.4
   Melville B.B., 1954, J BIOL CHEM, V213, P61
   Mitsuyama H, 1999, CLIN SCI, V97, P407, DOI 10.1042/CS19990111
   Niki E, 2010, FREE RADICAL BIO MED, V49, P503, DOI 10.1016/j.freeradbiomed.2010.04.016
   Paul BD, 2010, CELL DEATH DIFFER, V17, P1134, DOI 10.1038/cdd.2009.163
   Rahman I, 2003, BIOCHEM BIOPH RES CO, V302, P860, DOI 10.1016/S0006-291X(03)00224-9
   Urban TJ, 2007, PHARMACOGENET GENOM, V17, P773, DOI 10.1097/FPC.0b013e3281c6d08e
NR 14
TC 64
Z9 68
U1 2
U2 53
PU ACADEMIC PRESS INC ELSEVIER SCIENCE
PI SAN DIEGO
PA 525 B ST, STE 1900, SAN DIEGO, CA 92101-4495 USA
SN 0091-7435
J9 PREV MED
JI Prev. Med.
PD MAY 1
PY 2012
VL 54
SU 1
BP S75
EP S78
DI 10.1016/j.ypmed.2011.12.028
PG 4
WC Public, Environmental & Occupational Health; Medicine, General &
   Internal
WE Science Citation Index Expanded (SCI-EXPANDED)
SC Public, Environmental & Occupational Health; General & Internal Medicine
GA 955ST
UT WOS:000305041900014
PM 22230474
DA 2022-11-10
ER

PT J
AU Hsieh, J
   Trajcevski, KE
   Farr, SL
   Baker, CL
   Lake, EJ
   Taher, J
   Iqbal, J
   Hussain, MM
   Adeli, K
AF Hsieh, Joanne
   Trajcevski, Karin E.
   Farr, Sarah L.
   Baker, Christopher L.
   Lake, Elizabeth J.
   Taher, Jennifer
   Iqbal, Jahangir
   Hussain, Mahmood M.
   Adeli, Khosrow
TI Glucagon-Like Peptide 2 (GLP-2) Stimulates Postprandial Chylomicron
   Production and Postabsorptive Release of Intestinal Triglyceride Storage
   Pools via Induction of Nitric Oxide Signaling in Male Hamsters and Mice
SO ENDOCRINOLOGY
LA English
DT Article
ID FREE FATTY-ACIDS; LOW DENSITY LIPOPROTEINS; PROTEIN S-NITROSYLATION;
   LIPID ABSORPTION; ENTERIC NEURONS; FASTING STATE; BLOOD-FLOW;
   SUBEPITHELIAL MYOFIBROBLASTS; RECEPTOR EXPRESSION; INSULIN-RESISTANCE
AB The intestinal overproduction of apolipoprotein B48 (apoB48)-containing chylomicron particles is a common feature of diabetic dyslipidemia and contributes to cardiovascular risk in insulin resistant states. We previously reported that glucagon-like peptide-2 (GLP-2) is a key endocrine stimulator of enterocyte fat absorption and chylomicron output in the postprandial state. GLP-2's stimulatory effect on chylomicron production in the postabsorptive state has been confirmed in human studies. The mechanism by which GLP-2 regulates chylomicron production is unclear, because its receptor is not expressed on enterocytes. We provide evidence for a key role of nitric oxide (NO) in mediating the stimulatory effects of GLP-2 during the postprandial and postabsorptive periods. Intestinal chylomicron production was assessed in GLP-2-treated hamsters administered the pan-specific NO synthase (NOS) inhibitor L-N-G-nitroarginine methyl ester (L-NAME), and in GLP-2-treated endothelial NOS knockout mice. L-NAME blocked GLP-2-stimulated apoB48 secretion and reduced triglycerides (TGs) in the TG-rich lipoprotein (TRL) fraction of the plasma in the postprandial state. Endothelial NOS-deficient mice were resistant to GLP-2 stimulation and secreted fewer large apoB48-particles. When TG storage pools were allowed to accumulate, L-NAME mitigated the GLP-2-mediated increase in TRL-TG, suggesting that NO is required for early mobilization and secretion of stored TG and preformed chylomicrons. Importantly, the NO donor S-nitroso-L-glutathione was able to elicit an increase in TRL-TG in vivo and stimulate chylomicron release in vitro in primary enterocytes. We describe a novel role for GLP-2-mediated NO-signaling as a critical regulator of intestinal lipid handling and a potential contributor to postprandial dyslipidemia.
C1 [Hsieh, Joanne; Trajcevski, Karin E.; Farr, Sarah L.; Baker, Christopher L.; Lake, Elizabeth J.; Taher, Jennifer; Adeli, Khosrow] Hosp Sick Children, Res Inst, Mol Struct & Funct, Toronto, ON M5G 1X8, Canada.
   [Hsieh, Joanne; Trajcevski, Karin E.; Adeli, Khosrow] Univ Toronto, Dept Biochem, Toronto, ON M5S 1A8, Canada.
   [Farr, Sarah L.; Taher, Jennifer; Adeli, Khosrow] Univ Toronto, Dept Lab Med & Pathobiol, Toronto, ON M5S 1A8, Canada.
   [Iqbal, Jahangir; Hussain, Mahmood M.] Suny Downstate Med Ctr, Brooklyn, NY 11203 USA.
RP Adeli, K (corresponding author), Hosp Sick Children, Mol Struct & Funct, 555 Univ Ave,Atrium Room 3652, Toronto, ON M5G 1X8, Canada.
EM khosrow.adeli@sickkids.ca
RI Iqbal, Jahangir/B-3903-2014; Taher, Jennifer/GLV-4629-2022
OI Iqbal, Jahangir/0000-0002-9021-2271; Taher,
   Jennifer/0000-0001-9377-968X; Adeli, Khosrow/0000-0002-5839-5709
FU Canadian Institutes of Health Research operating grant; Canadian
   Institutes of Health Research doctoral fellowship; Mathematics of
   Information Technology and Complex Systems-Merck training grant
FX This work was supported by a Canadian Institutes of Health Research
   operating grant (K.A.). J.H. was funded by a Canadian Institutes of
   Health Research doctoral fellowship. K.E.T. was supported by a
   Mathematics of Information Technology and Complex Systems-Merck training
   grant.
CR Athar H, 2004, J LIPID RES, V45, P764, DOI 10.1194/jlr.D300026-JLR200
   Berg JK, 2014, BMC GASTROENTEROL, V14, DOI 10.1186/1471-230X-14-25
   Bohlen HG, 2011, MICROCIRCULATION, V18, P623, DOI 10.1111/j.1549-8719.2011.00127.x
   Brubaker PL, 1997, AM J PHYSIOL-ENDOC M, V272, pE1050, DOI 10.1152/ajpendo.1997.272.6.E1050
   Bulut K, 2008, EUR J PHARMACOL, V578, P279, DOI 10.1016/j.ejphar.2007.08.044
   Canani RB, 2003, PEDIATR RES, V54, P64, DOI 10.1203/01.PDR.0000069841.52414.A5
   Chavez-Jauregui RN, 2010, GASTROENTEROLOGY, V139, P1538, DOI 10.1053/j.gastro.2010.05.002
   Cinci L, 2011, NEUROGASTROENT MOTIL, V23, pE383, DOI 10.1111/j.1365-2982.2011.01750.x
   Cosentino F, 1997, CIRCULATION, V96, P25
   Dash S, 2014, GASTROENTEROLOGY, V147, P1275, DOI 10.1053/j.gastro.2014.08.037
   de Heuvel E, 2012, AM J PHYSIOL-ENDOC M, V303, pE994, DOI 10.1152/ajpendo.00291.2012
   Deniz M, 2007, REGUL PEPTIDES, V142, P7, DOI 10.1016/j.regpep.2007.01.002
   Dixon JB, 2010, ANN NY ACAD SCI, V1207, pE52, DOI 10.1111/j.1749-6632.2010.05716.x
   Doulias PT, 2010, P NATL ACAD SCI USA, V107, P16958, DOI 10.1073/pnas.1008036107
   Duez H, 2008, CIRCULATION, V117, P2369, DOI 10.1161/CIRCULATIONAHA.107.739888
   Duez H, 2006, ARTERIOSCL THROM VAS, V26, P1357, DOI 10.1161/01.ATV.0000222015.76038.14
   Evans K, 1998, BRIT J NUTR, V79, P425, DOI 10.1079/BJN19980072
   Fischer KD, 1997, AM J PHYSIOL-ENDOC M, V273, pE815, DOI 10.1152/ajpendo.1997.273.4.E815
   FOLCH J, 1957, J BIOL CHEM, V226, P497
   Furness JB, 2012, NAT REV GASTRO HEPAT, V9, P286, DOI 10.1038/nrgastro.2012.32
   Guan XF, 2006, GASTROENTEROLOGY, V130, P150, DOI 10.1053/j.gastro.2005.11.005
   Guan XF, 2003, GASTROENTEROLOGY, V125, P136, DOI 10.1016/S0016-5085(03)00667-X
   Guo QS, 2005, METABOLISM, V54, P689, DOI 10.1016/j.metabol.2004.12.014
   Guzik TJ, 2002, CIRCULATION, V105, P1656, DOI 10.1161/01.CIR.0000012748.58444.08
   Haidari M, 2002, J BIOL CHEM, V277, P31646, DOI 10.1074/jbc.M200544200
   Hsieh J, 2010, DIABETOLOGIA, V53, P552, DOI 10.1007/s00125-009-1611-5
   Hsieh J, 2009, GASTROENTEROLOGY, V137, P997, DOI 10.1053/j.gastro.2009.05.051
   Iqbal J, 2010, J LIPID RES, V51, P1929, DOI 10.1194/jlr.M005744
   Iqbal J, 2009, AM J PHYSIOL-ENDOC M, V296, pE1183, DOI 10.1152/ajpendo.90899.2008
   Jeppesen PB, 2014, JPEN-PARENTER ENTER, V38, p45S, DOI 10.1177/0148607114526241
   Jia J, 2014, CELL, V159, P623, DOI 10.1016/j.cell.2014.09.032
   KARPE F, 1994, ATHEROSCLEROSIS, V106, P83, DOI 10.1016/0021-9150(94)90085-X
   Korkmaz H, 2007, J MOL HISTOL, V38, P227, DOI 10.1007/s10735-007-9091-8
   Landmesser U, 2003, J CLIN INVEST, V111, P1201, DOI 10.1172/JCI200314172
   Lewis GF, 2004, ENDOCRINOLOGY, V145, P5006, DOI 10.1210/en.2003-1559
   Luiking YC, 2012, AM J PHYSIOL-ENDOC M, V303, pE1177, DOI 10.1152/ajpendo.00284.2012
   Maier W, 2000, J CARDIOVASC PHARM, V35, P173, DOI 10.1097/00005344-200002000-00001
   Mattson DL, 1996, HYPERTENSION, V28, P297, DOI 10.1161/01.HYP.28.2.297
   Meier JJ, 2006, GASTROENTEROLOGY, V130, P44, DOI 10.1053/j.gastro.2005.10.004
   OCKNER RK, 1969, J CLIN INVEST, V48, P2079, DOI 10.1172/JCI106174
   OCKNER RK, 1969, J CLIN INVEST, V48, P2367, DOI 10.1172/JCI106203
   Oliveira CPMS, 2007, BIOCHEM PHARMACOL, V74, P290, DOI 10.1016/j.bcp.2007.04.013
   Orskov C, 2005, REGUL PEPTIDES, V124, P105, DOI 10.1016/j.regpep.2004.07.009
   Pavlic M, 2010, DIABETES, V59, P580, DOI 10.2337/db09-1297
   Raabe M, 1999, J CLIN INVEST, V103, P1287, DOI 10.1172/JCI6576
   Rask-Madsen C, 2008, ARTERIOSCL THROM VAS, V28, P919, DOI 10.1161/ATVBAHA.108.162842
   Robertson MD, 2003, GUT, V52, P834, DOI 10.1136/gut.52.6.834
   Savidge TC, 2007, GASTROENTEROLOGY, V132, P1344, DOI 10.1053/j.gastro.2007.01.051
   Schild L, 2008, BBA-MOL BASIS DIS, V1782, P180, DOI 10.1016/j.bbadis.2007.12.007
   Sigalet DL, 2010, NEUROGASTROENT MOTIL, V22, P1318, DOI 10.1111/j.1365-2982.2010.01585.x
   Storch J, 2008, J LIPID RES, V49, P1762, DOI 10.1194/jlr.M800116-JLR200
   Takata Y, 2015, DIABETES, V64, pA177
   Verdam FJ, 2011, J CLIN ENDOCR METAB, V96, pE379, DOI 10.1210/jc.2010-1333
   Xiao CT, 2011, AM J PHYSIOL-ENDOC M, V301, pE429, DOI 10.1152/ajpendo.00178.2011
   Yusta B, 2000, GASTROENTEROLOGY, V119, P744, DOI 10.1053/gast.2000.16489
   ZILVERSMIT DB, 1995, CLIN CHEM, V41, P153
NR 56
TC 44
Z9 45
U1 0
U2 6
PU ENDOCRINE SOC
PI WASHINGTON
PA 2055 L ST NW, SUITE 600, WASHINGTON, DC 20036 USA
SN 0013-7227
EI 1945-7170
J9 ENDOCRINOLOGY
JI Endocrinology
PD OCT
PY 2015
VL 156
IS 10
BP 3538
EP 3547
DI 10.1210/EN.2015-1110
PG 10
WC Endocrinology & Metabolism
WE Science Citation Index Expanded (SCI-EXPANDED)
SC Endocrinology & Metabolism
GA CS7AG
UT WOS:000362235300022
PM 26132919
DA 2022-11-10
ER

PT J
AU Cash, JG
   Hui, DY
AF Cash, J. G.
   Hui, D. Y.
TI Liver-specific overexpression of LPCAT3 reduces postprandial
   hyperglycemia and improves lipoprotein metabolic profile in mice
SO NUTRITION & DIABETES
LA English
DT Article
ID DIET-INDUCED OBESITY; 1B PHOSPHOLIPASE A(2); LYSOPHOSPHATIDYLCHOLINE
   CONCENTRATION; APOE; HDL; EXPRESSION; PROTECTION
AB Previous studies have shown that group 1B phospholipase A(2)-mediated absorption of lysophospholipids inhibits hepatic fatty acid beta-oxidation and contributes directly to postprandial hyperglycemia and hyperlipidemia, leading to increased risk of cardiometabolic disease. The current study tested the possibility that increased expression of lysophosphatidylcholine acyltransferase-3 (LPCAT3), an enzyme that converts lysophosphatidylcholine to phosphatidylcholine in the liver, may alleviate the adverse effects of lysophospholipids absorbed after a lipid-glucose mixed meal. The injection of an adenovirus vector harboring the human LPCAT3 gene into C57BL/6 mice increased hepatic LPCAT3 expression fivefold compared with mice injected with a control LacZ adenovirus. Postprandial glucose tolerance tests after feeding these animals with a bolus lipid-glucose mixed meal revealed that LPCAT3 overexpression improved postprandial hyperglycemia and glucose tolerance compared with control mice with LacZ adenovirus injection. Mice with LPCAT3 overexpression also showed reduced very low density lipoprotein production and displayed elevated levels of the metabolic-and cardiovascular-protective large apoE-rich high density lipoproteins in plasma. The mechanism underlying the metabolic benefits of LPCAT3 overexpression was shown to be due to the alleviation of lysophospholipid inhibition of fatty acid beta-oxidation in hepatocytes. Taken together, these results suggest that specific LPCAT3 induction in the liver may be a viable strategy for cardiometabolic disease intervention.
C1 [Cash, J. G.; Hui, D. Y.] Univ Cincinnati, Coll Med, Dept Pathol & Lab Med, Metab Dis Res Ctr, Cincinnati, OH USA.
RP Hui, DY (corresponding author), Univ Cincinnati, Coll Med, Dept Pathol & Lab Med, Metab Dis Inst, 2120 E Galbraith Rd, Cincinnati, OH 45237 USA.
EM huidy@ucmail.uc.edu
FU National Institutes of Health [DK69967]; NATIONAL INSTITUTE OF DIABETES
   AND DIGESTIVE AND KIDNEY DISEASES [R01DK069967] Funding Source: NIH
   RePORTER
FX This study was supported by National Institutes of Health grant DK69967.
   This work was funded by the NIH.
CR Basford JE, 2011, J BIOL CHEM, V286, P13079, DOI 10.1074/jbc.M111.229369
   Eriksson JW, 2003, ATHEROSCLEROSIS, V166, P359, DOI 10.1016/S0021-9150(02)00366-0
   Gordon SM, 2013, DIABETES, V62, P2958, DOI 10.2337/db12-1753
   Hollie NI, 2014, BBA-MOL CELL BIOL L, V1841, P888, DOI 10.1016/j.bbalip.2013.11.013
   Hollie NI, 2011, J LIPID RES, V52, P2005, DOI 10.1194/jlr.M019463
   Huggins KW, 2002, AM J PHYSIOL-ENDOC M, V283, pE994, DOI 10.1152/ajpendo.00110.2002
   Hui DY, 2009, BRIT J PHARMACOL, V157, P1263, DOI 10.1111/j.1476-5381.2009.00308.x
   Jackson KG, 2012, ATHEROSCLEROSIS, V220, P22, DOI 10.1016/j.atherosclerosis.2011.08.012
   Jiang SN, 2010, AM J PHYSIOL-ENDOC M, V298, pE1295, DOI 10.1152/ajpendo.00723.2009
   Kishimoto T, 2002, CLIN BIOCHEM, V35, P411, DOI 10.1016/S0009-9120(02)00327-2
   Kothapalli D, 2012, CELL REP, V2, P1259, DOI 10.1016/j.celrep.2012.09.018
   Kurano M, 2011, LIPIDS HEALTH DIS, V10, DOI 10.1186/1476-511X-10-134
   Labonte ED, 2006, DIABETES, V55, P935, DOI 10.2337/diabetes.55.04.06.db05-1286
   Labonte ED, 2010, FASEB J, V24, P2516, DOI 10.1096/fj.09-144436
   Li ZQ, 2012, J BIOL CHEM, V287, P20122, DOI 10.1074/jbc.M111.334664
   Pang J, 2012, CURR OPIN LIPIDOL, V23, P303, DOI 10.1097/MOL.0b013e328354c790
   Rong X, 2013, CELL METAB, V18, P685, DOI 10.1016/j.cmet.2013.10.002
   Wilson SG, 2006, EUR J HUM GENET, V14, P340, DOI 10.1038/sj.ejhg.5201551
   Zannis VI, 2008, ANN MED, V40, P14, DOI 10.1080/07853890701687219
NR 19
TC 14
Z9 14
U1 1
U2 6
PU NATURE PUBLISHING GROUP
PI LONDON
PA MACMILLAN BUILDING, 4 CRINAN ST, LONDON N1 9XW, ENGLAND
SN 2044-4052
J9 NUTR DIABETES
JI Nutr. Diabetes
PD APR 25
PY 2016
VL 6
AR e206
DI 10.1038/nutd.2016.12
PG 5
WC Endocrinology & Metabolism; Nutrition & Dietetics
WE Science Citation Index Expanded (SCI-EXPANDED)
SC Endocrinology & Metabolism; Nutrition & Dietetics
GA DK2IO
UT WOS:000374738100003
PM 27110687
OA Green Published, gold
DA 2022-11-10
ER

PT J
AU Mimura, K
   Mori, A
   Lee, P
   Ueda, K
   Oda, H
   Saeki, K
   Arai, T
   Sako, T
AF Mimura, Kana
   Mori, Akihiro
   Lee, Peter
   Ueda, Kaori
   Oda, Hitomi
   Saeki, Kaori
   Arai, Toshiro
   Sako, Toshinori
TI Impact of Commercially Available Diabetic Prescription Diets on
   Short-Term Postprandial Serum Glucose, Insulin, Triglyceride and Free
   Fatty Acid Concentrations of Obese Cats
SO JOURNAL OF VETERINARY MEDICAL SCIENCE
LA English
DT Article
DE carbohydrate; diet; feline; glucose; insulin
ID HIGH-PROTEIN-DIET; HIGH-CARBOHYDRATE; PLASMA-INSULIN; DOMESTIC CATS;
   BLOOD-GLUCOSE; NORMAL-WEIGHT; HEALTHY CATS; BODY-WEIGHT; MELLITUS;
   TOLERANCE
AB Diet therapy is an important treatment component available for obese cats. In this study, the impact of four commercially available prescription diet regimens (1 for general use and 3 aimed at treating obesity and diabetes mellitus (DM)) on short-term postprandial serum glucose, insulin, triglyceride and nonesterified fatty acid (NEFA) concentrations was investigated with five obese cats. The diet regimens used were as follows: C/D dry (general use: moderate protein, moderate fat, high carbohydrate and low fiber), M/D dry (DM: high protein, high fat, low carbohydrate and high fiber), W/D dry (DM: high protein, low fat, high carbohydrate and high fiber) and Diabetic dry (DM: high protein, low fat, low carbohydrate and high fiber). A significant reduction (10-13%) in postprandial glucose (area under the curve; AUC) was observed with the MID and Diabetic diets, which both contained lower concentrations of carbohydrates than the C/D diet. An accompanying significant reduction (30-36%) in postprandial insulin AUC was also observed with the three DM diets, which all had higher amounts of fiber, as compared with the C/D diet. Lastly, a significant increase (32-65%) in postprandial NEFAAUC was observed with the M/D and Diabetic diets as compared with the C/D diet. Therefore, dietary amounts of carbohydrates and fiber, as opposed to protein content or dietary fat, appear to have a very significant impact on postprandial glycemia and subsequent insulin requirement levels in obese cats. In addition, dietary amounts of carbohydrates may also impact lipid metabolism in obese cats.
C1 [Mimura, Kana; Mori, Akihiro; Ueda, Kaori; Oda, Hitomi; Saeki, Kaori; Sako, Toshinori] Nippon Vet & Life Sci Univ, Dept Vet Nursing & Technol, Sch Vet Sci, Musashino, Tokyo 1808602, Japan.
   [Lee, Peter; Arai, Toshiro] Nippon Vet & Life Sci Univ, Sch Vet Sci, Dept Vet Med, Musashino, Tokyo 1808602, Japan.
RP Mori, A (corresponding author), Nippon Vet & Life Sci Univ, Dept Vet Nursing & Technol, 1-7-1 Kyonancho, Musashino, Tokyo 1808602, Japan.
EM amori@nvlu.ac.jp
FU JSPS KAKENHI [22580370]; Grants-in-Aid for Scientific Research
   [22580370] Funding Source: KAKEN
FX This work was supported by JSPS KAKENHI Grant number 22580370.
CR Accurso A, 2008, NUTR METAB, V5, DOI 10.1186/1743-7075-5-9
   ANDERSON JW, 1991, DIABETES CARE, V14, P1126, DOI 10.2337/diacare.14.12.1126
   Appleton DJ, 2002, J FELINE MED SURG, V4, P13, DOI 10.1053/jfms.2001.0157
   Backus RC, 2007, BRIT J NUTR, V98, P641, DOI 10.1017/S0007114507750869
   Bennett N, 2006, J FELINE MED SURG, V8, P73, DOI 10.1016/j.jfms.2005.08.004
   Biourge V, 1997, J VET INTERN MED, V11, P86, DOI 10.1111/j.1939-1676.1997.tb00078.x
   BLAZQUEZ E, 1970, J ENDOCRINOL, V46, P445, DOI 10.1677/joe.0.0460445
   Coradini M, 2011, BRIT J NUTR, V106, pS64, DOI 10.1017/S0007114511005046
   Costacou T, 2003, ANNU REV NUTR, V23, P147, DOI 10.1146/annurev.nutr.23.011702.073027
   ECKEL RH, 1989, NEW ENGL J MED, V320, P1060
   Farrow H. A., 2002, P AM COLL VET INT ME, P794
   Fettman MJ, 1997, RES VET SCI, V62, P131, DOI 10.1016/S0034-5288(97)90134-X
   Frank G, 2001, Vet Ther, V2, P238
   Gannon MC, 2003, AM J CLIN NUTR, V78, P734, DOI 10.1093/ajcn/78.4.734
   Hewson-Hughes AK, 2011, BRIT J NUTR, V106, pS105, DOI 10.1017/S0007114511001887
   Hewson-Hughes AK, 2011, BRIT J NUTR, V106, pS101, DOI 10.1017/S0007114511000857
   IHLE SL, 1995, VET CLIN N AM-SMALL, V25, P585, DOI 10.1016/S0195-5616(95)50055-5
   KANE E, 1981, J ANIM SCI, V53, P1516, DOI 10.2527/jas1982.5361516x
   Kienzle Ellen, 1994, Journal of Nutrition, V124, p2563S, DOI 10.1093/jn/124.suppl_12.2563S
   KIRK CA, 1993, AM J VET RES, V54, P463
   Kitamura T, 1999, J VET INTERN MED, V13, P549, DOI 10.1892/0891-6640(1999)013&lt;0549:AIRTIA&gt;2.3.CO;2
   Li L, 2006, ANN NUTR METAB, V50, P499, DOI 10.1159/000098141
   Link KRJ, 1998, J AM VET MED ASSOC, V213, P492
   LUTZ TA, 1995, VET CLIN N AM-SMALL, V25, P527, DOI 10.1016/S0195-5616(95)50051-8
   Martin LJM, 2010, BRIT J NUTR, V103, P1610, DOI 10.1017/S000711450999359X
   Mazzaferro EM, 2003, J FELINE MED SURG, V5, P183, DOI 10.1016/S1098-612X(03)00006-8
   Mori A, 2009, VET RES COMMUN, V33, P669, DOI 10.1007/s11259-009-9216-5
   Nakaya M, 2009, J VET MED SCI, V71, P1005, DOI 10.1292/jvms.71.1005
   Nash, 1994, J NUTR, V124, P2712, DOI [10.1093/jn/124.suppl_12.2712S, DOI 10.1093/JN/124.SUPPL_12.2712S]
   Nelson RW, 2000, J AM VET MED ASSOC, V216, P1082, DOI 10.2460/javma.2000.216.1082
   NELSON RW, 1992, J SMALL ANIM PRACT, V33, P213, DOI 10.1111/j.1748-5827.1992.tb01119.x
   NELSON RW, 1990, AM J VET RES, V51, P1357
   Robertson MD, 2002, AM J CLIN NUTR, V75, P505, DOI 10.1093/ajcn/75.3.505
   Sargrad KR, 2005, J AM DIET ASSOC, V105, P573, DOI 10.1016/j.jada.2005.01.009
   Slingerland LI, 2008, RES VET SCI, V84, P364, DOI 10.1016/j.rvsc.2007.05.021
   Thatcher C.D., 2010, SMALL ANIMAL CLIN NU
   Thiess S, 2004, J FELINE MED SURG, V6, P207, DOI 10.1016/j.jfms.2003.09.006
   USAMI M, 1982, J NUTR, V112, P681, DOI 10.1093/jn/112.4.681
   Vasconcellos RS, 2009, J NUTR, V139, P855, DOI 10.3945/jn.108.103085
   WELCH IM, 1987, CLIN SCI, V72, P209, DOI 10.1042/cs0720209
   Wolever TMS, 1996, J NUTR, V126, P2798
   WOLEVER TMS, 1990, AM J CLIN NUTR, V51, P72, DOI 10.1093/ajcn/51.1.72
   WOLEVER TMS, 1995, DIABETES CARE, V18, P962, DOI 10.2337/diacare.18.7.962
NR 43
TC 5
Z9 5
U1 0
U2 18
PU JAPAN SOC VET SCI
PI TOKYO
PA UNIV TOKYO, 1-1-1 YAYOI, BUNKYO-KU, TOKYO, 103, JAPAN
SN 0916-7250
EI 1347-7439
J9 J VET MED SCI
JI J. Vet. Med. Sci.
PD JUL
PY 2013
VL 75
IS 7
BP 929
EP 937
DI 10.1292/jvms.12-0310
PG 9
WC Veterinary Sciences
WE Science Citation Index Expanded (SCI-EXPANDED)
SC Veterinary Sciences
GA 297PW
UT WOS:000330268400012
PM 23449461
OA Bronze
DA 2022-11-10
ER

PT J
AU Erman, F
   Kirecci, OA
   Ozsahin, AD
   Erman, O
   Kaya, T
   Yilmaz, O
AF Erman, Fazilet
   Kirecci, Oguz Ayhan
   Ozsahin, Ayse Dilek
   Erman, Orhan
   Kaya, Tubay
   Yilmaz, Okkes
TI Effects of Physalis peruviana and Lupinus albus on malondialdehyde,
   glutathione, cholesterol, vitamins and fatty acid levels in kidney and
   liver tissues of diabetic rats
SO PROGRESS IN NUTRITION
LA English
DT Review
DE Diabetes mellitus; goldenberry; lupin; malondialdehyde; glutathione;
   cholesterol; fatty acid
ID ANTIDIABETIC ACTIVITY; COA DESATURASE; BLUE LUPIN; INSULIN; L.;
   MELATONIN; TOXICITY; DELTA-6; MUSCLE; LIPIDS
AB In this study, the effects of goldenberry and lupin on lipid peroxidation and antioxidant system parameters of liver and kidney tissues of streptozotocin-induced diabetic rats were investigated. Type II diabetes was produced in rats by the streptozotocin intraperitoneal injection. Albino rats were divided into four groups, each one containing 10 rats: non-diabetic control group, STZ-Diabetes type II group, STZ-Diabetes+goldenberry type II group, and STZ-Diabetes+lupin type II group. After one week from the injection, goldenberry and lupin were intraperitoneal injected to rats for 2 months. Malondialdehyde, glutathione, cholesterol, and fatty acid levels, which are signs of lipid peroxidation, were measured in these tissues. At the beginning and end of the study, postprandial blood glucose levels and weights of the rats were measured. In type II diabetes, malondialdehyde increased compared to the control group. Glutathione decreased in the other tissues and all of the streptozotocin-induced diabetic groups. In type II diabetes, liver cholesterol levels increased. Treatment with similar doses of goldenberry and lupin extracts significantly reduced postprandial hyperglycemia, oxidative stress, and augmented antioxidant system. The results of the present study showed that the herb suspensions exerted anti-hyperglycemic effects and consequently may alleviative liver and kidney damage caused by streptozotocin-induced diabetes.
C1 [Erman, Fazilet] Firat Univ, Fac Hlth Sci, TR-23169 Elazig, Turkey.
   [Kirecci, Oguz Ayhan] Bitlis Eren Univ, Hizan Vocat Sch, TR-13000 Bitlis, Turkey.
   [Ozsahin, Ayse Dilek] Bitlis Eren Univ, Fac Sci, Biol Dept, TR-13000 Bitlis, Turkey.
   [Erman, Orhan; Kaya, Tubay; Yilmaz, Okkes] Firat Univ, Fac Sci, Biol Dept, TR-23169 Elazig, Turkey.
RP Ozsahin, AD (corresponding author), Bitlis Eren Univ, Fac Sci, Biol Dept, TR-13000 Bitlis, Turkey.
EM molekuler@gmail.com
RI Yilmaz, Okkes -/W-2478-2018; ERMAN, ORHAN/W-4942-2018
OI erman, Fazilet/0000-0001-5181-4053
CR Abd El-Ghany MA, 2002, EGYPT J NUTR FEED, V17, P227
   Aksoy N, 2003, CELL BIOCHEM FUNCT, V21, P121, DOI 10.1002/cbf.1006
   Bahmani M, 2014, ASIAN PACI J TROP S2, V4, P687
   Bell AW, 1981, LIPID METABOLISM LIV
   Bettzieche A, 2008, BIOSCI BIOTECH BIOCH, V72, P3114, DOI 10.1271/bbb.80221
   BEUTLER E, 1989, ANNU REV NUTR, V9, P287, DOI 10.1146/annurev.nu.09.070189.001443
   Bornet FRJ, 1997, INT J BIOL MACROMOL, V21, P207, DOI 10.1016/S0141-8130(97)00066-4
   Brenner RR, 2000, PROSTAG LEUKOTR ESS, V63, P167, DOI 10.1054/plef.2000.0175
   Brenner RR, 2003, PROSTAG LEUKOTR ESS, V68, P151, DOI 10.1016/S0952-3278(02)00265-X
   Cam M, 2003, J PINEAL RES, V35, P212, DOI 10.1034/j.1600-079X.2003.00082.x
   Carpo PA, 1994, JOSLINS DIABETES MEL
   Celik S, 2002, CELL BIOCHEM FUNCT, V20, P67, DOI 10.1002/cbf.936
   Christie W. W, 2003, LIPID ANAL
   Christie WW, 1999, THE OIL
   Dahech I, 2011, INT J BIOL MACROMOL, V49, P742, DOI 10.1016/j.ijbiomac.2011.07.007
   Dmitriev LF, 2010, AGEING RES REV, V9, P200, DOI 10.1016/j.arr.2009.09.004
   DOUILLET C, 1993, BIOCHEM MED METAB B, V50, P265, DOI 10.1006/bmmb.1993.1068
   El-Mahdy MA, 2008, PHOTOCHEM PHOTOBIOL, V84, P307, DOI 10.1111/j.1751-1097.2007.00255.x
   El-Mehiry H. F., 2012, World Journal of Medical Sciences, V7, P27
   El-Sheikha A. F., 2010, FRUIT, V6, P1388
   ELLMAN GL, 1959, ARCH BIOCHEM BIOPHYS, V82, P70, DOI 10.1016/0003-9861(59)90090-6
   Eskander E. F., 1995, Egyptian Journal of Pharmaceutical Sciences, V36, P331
   Estakhr J., 2011, PHARMACOL THERAPEUT, V2, P874
   Fontanari GG, 2012, FOOD CHEM, V132, P1521, DOI 10.1016/j.foodchem.2011.11.145
   Frenkel AL, 2004, NUTR RES, V24, P303, DOI 10.1016/j.nutres.2003.11.006
   Garzon-de la Mora P., 2008, LUP HLTH WEALTH P 12, P469
   GOMEZPEREZ FJ, 1992, REV INVEST CLIN, V44, P53
   HARA A, 1978, ANAL BIOCHEM, V90, P420, DOI 10.1016/0003-2697(78)90046-5
   Hassan A. I., 2013, World Applied Sciences Journal, V21, P681
   HOLMAN RT, 1983, P NATL ACAD SCI-BIOL, V80, P2375, DOI 10.1073/pnas.80.8.2375
   Horrocks LA, 1999, PHARMACOL RES, V40, P211, DOI 10.1006/phrs.1999.0495
   Huang THW, 2005, BASIC CLIN PHARMACOL, V96, P3, DOI 10.1111/j.1742-7843.2005.pto960102.x
   Jones BH, 1998, BIOCHEM J, V335, P405, DOI 10.1042/bj3350405
   Kasali Felicien Mushagalusa, 2013, Asian Pacific Journal of Tropical Biomedicine, V3, P841, DOI 10.1016/S2221-1691(13)60166-5
   Klip A, 2006, AM J PHYSIOL-ENDOC M, V291, pE1141, DOI 10.1152/classicessays.00043.2006
   Lee SH, 2000, DIABETES RES CLIN PR, V47, P1, DOI 10.1016/S0168-8227(99)00105-9
   LEGRAND P, 1991, BIOCHIM BIOPHYS ACTA, V1086, P89, DOI 10.1016/0005-2760(91)90158-E
   Leonard AE, 2004, PROG LIPID RES, V43, P36, DOI 10.1016/S0163-7827(03)00040-7
   Lopez PMG, 2004, EUR J PHARMACOL, V504, P139, DOI 10.1016/j.ejphar.2004.09.008
   LOWRY OH, 1951, J BIOL CHEM, V193, P265
   Mansour HA, 2002, TOXICOLOGY, V170, P221, DOI 10.1016/S0300-483X(01)00555-8
   Martins JM, 2005, J LIPID RES, V46, P1539, DOI 10.1194/jlr.M500129-JLR200
   Mathews CK, 1990, BIOCHEMISTRY-US, P534
   Matthaei S, 2000, ENDOCR REV, V21, P585, DOI 10.1210/er.21.6.585
   Nasri H, 2013, IRAN J PUBLIC HEALTH, V42, P1194
   OHKAWA H, 1979, ANAL BIOCHEM, V95, P351, DOI 10.1016/0003-2697(79)90738-3
   Ozkan Y, 2005, CELL BIOL INT, V29, P754, DOI 10.1016/j.cellbi.2005.04.011
   Pandey KB, 2010, ARAB J CHEM, V6, P1
   Pari L, 2010, INT J BIOL MED RES, V1, P206
   Pushparaj PN, 2001, LIFE SCI, V70, P535, DOI 10.1016/S0024-3205(01)01423-0
   Rafieian-Kopaei M., 2013, J ISFAHAN MED SCH, V31, P619
   Rajagopal K, 2008, SINGAP MED J, V49, P137
   RICHMOND W, 1973, CLIN CHEM, V19, P1350
   RUIZGUTIERREZ V, 1993, DIABETOLOGIA, V36, P850, DOI 10.1007/BF00400361
   RULE DC, 1994, J ANIM SCI, V72, P2735, DOI 10.2527/1994.72102735x
   Sanchez-Machado DI, 2004, BIOMED CHROMATOGR, V18, P183, DOI 10.1002/bmc.316
   Sarkhail P, 2007, PHARMACOL RES, V56, P261, DOI 10.1016/j.phrs.2007.07.003
   Sies H, 1999, FREE RADICAL BIO MED, V27, P916, DOI 10.1016/S0891-5849(99)00177-X
   Sirtori CR, 2004, J NUTR, V45, P335
   Srinivasan K, 2007, INDIAN J MED RES, V125, P451
   Steinberg HO, 2002, DIABETOLOGIA, V45, P623, DOI 10.1007/s00125-002-0800-2
   Telli A, 2016, J ARID ENVIRON, V127, P82, DOI 10.1016/j.jaridenv.2015.11.005
NR 62
TC 0
Z9 0
U1 1
U2 9
PU MATTIOLI 1885
PI FIDENZA
PA VIA DELLA LODESANA 649-SX, FIDENZA, 43046 PR, ITALY
SN 1129-8723
J9 PROG NUTR
JI Prog. Nutr.
PD JUL
PY 2018
VL 20
SU 1
BP 218
EP 230
DI 10.23751/pn.v20i1-S.5669
PG 13
WC Nutrition & Dietetics
WE Science Citation Index Expanded (SCI-EXPANDED)
SC Nutrition & Dietetics
GA GP7MN
UT WOS:000441085500027
DA 2022-11-10
ER

PT J
AU Pedro, T
   Martinez-Hervas, S
   Tormo, C
   Garcia-Garcia, AB
   Saez-Tormo, G
   Ascaso, JF
   Chaves, FJ
   Carmena, R
   Real, JT
AF Pedro, Teresa
   Martinez-Hervas, Sergio
   Tormo, Carmen
   Barbara Garcia-Garcia, Ana
   Saez-Tormo, Guillermo
   Ascaso, Juan F.
   Javier Chaves, F.
   Carmena, Rafael
   Real, Jose T.
TI Oxidative stress and antioxidant enzyme values in lymphomonocytes after
   an oral unsaturated fat load test in familial hypercholesterolemic
   subjects
SO TRANSLATIONAL RESEARCH
LA English
DT Article
ID POSTPRANDIAL ENDOTHELIAL FUNCTION; VIRGIN OLIVE OIL; CHOLESTEROL;
   ATHEROSCLEROSIS; GLUTATHIONE; DYSFUNCTION; EXPRESSION; OXIDANT; PLASMA;
   CELLS
AB Oxidative stress (OS) has been observed in conditions affecting the cardiovascular system. Familial hypercholesterolemia (FH) is associated with an increased risk of premature coronary heart disease. In the postprandial state, circulating lipids and lipoproteins can modulate OS status. Our aim was to study the response of lymphomonocyte OS status and reactive oxygen species by-products after an oral unsaturated fat load test (OFLT) in those with FH and to compare this response with that obtained in normolipidemic, normoglycemic subjects. We studied 12 patients with FH and 20 healthy controls. In both groups, lymphomonocyte, oxidized/reduced glutathione ratio, and malondialdehyde were determined at baseline and at 2, 4, 6, and 8 hours after an OFLT. Fasting urinary 8-oxo-7,8-dihydro-2'-deoxyguanosine and isoprostane were measured using standard procedures. In both groups, oxidized/reduced glutathione ratio and malondialdehyde significantly decreased in the postprandial state after the OFLT. Both parameters were significantly higher in the FH group at baseline and during all the postprandial points, but the reduction from the baseline levels was significantly higher in the FH group than in the control group. Urinary 8-oxo-7,8-dihydro-2'-deoxyguanosine was significantly increased in the FH group compared with the healthy control group, indicating a higher fasting OS status. We conclude that subjects with FH exhibited OS levels that were higher than in controls before and after an OFLT, but the improvement in the OS status after the unsaturated fat load was significantly higher in subjects with FH. (Translational Research 2013;161:50-56)
C1 [Real, Jose T.] Hosp Clin Univ Valencia, Serv Endocrinol & Nutr, Valencia 46010, Spain.
   CIBER Diabet & Enfermedades Metab Asociadas, Barcelona, Spain.
   Univ Valencia, Dept Mol Biol & Biochem, Valencia, Spain.
   Hosp Clin Univ Valencia, INCLIVA, Fdn Invest, Genotyping & Genet Diag Unit, Valencia, Spain.
   Univ Valencia, Dept Med, Valencia, Spain.
RP Real, JT (corresponding author), Hosp Clin Univ Valencia, Serv Endocrinol & Nutr, Avda Blasco Ibanez 17, Valencia 46010, Spain.
EM jtreal@uv.es
RI Chaves-Martinez, Felipe Javier/ABC-3294-2021; Martinez-Hervas,
   Sergio/K-2829-2014
OI Chaves-Martinez, Felipe Javier/0000-0001-8009-3689; Martinez-Hervas,
   Sergio/0000-0002-6775-2034; Saez, Guillermo/0000-0002-8164-4048;
   garcia-garcia, ana barbara/0000-0002-2162-6606
FU Fondo de Investigaciones Sanitarias [FIS 05/0348]; Valencian Government
   [GV 04B104, GE-010/09]
FX This work has been supported by grants from Fondo de Investigaciones
   Sanitarias to Jose T. Real (FIS 05/0348) and Rafael Carmena (CIBER de
   Diabetes y Enfermedades Metabolicas Asociadas), and from the Valencian
   Government to Jose T. Real (GV 04B104) and Sergio Martinez-Hervas
   (GE-010/09). CIBER de Diabetes y Enfermedades Metabolicas Asociadas is
   an Instituto de Salud Carlos III initiative.
CR ALLAIN CC, 1974, CLIN CHEM, V20, P470
   Blesa S, 2008, J CLIN ENDOCR METAB, V93, P3577, DOI 10.1210/jc.2008-0269
   BRIGELIUS R, 1983, BIOCHEM PHARMACOL, V32, P2529, DOI 10.1016/0006-2952(83)90014-X
   BURSTEIN M, 1970, J LIPID RES, V11, P583
   Cabezas MC, 1998, J INTERN MED, V244, P299
   Cai H, 2000, CIRC RES, V87, P840, DOI 10.1161/01.RES.87.10.840
   Chaves FJ, 2001, J CLIN ENDOCR METAB, V86, P4926, DOI 10.1210/jc.86.10.4926
   Chilsom GM, 2000, FREE RADIC BIOL MED, V28, P1815
   Cortes B, 2006, J AM COLL CARDIOL, V48, P1666, DOI 10.1016/j.jacc.2006.06.057
   Dane-Stewart CA, 2001, EUR J CLIN INVEST, V31, P113, DOI 10.1046/j.1365-2362.2001.00785.x
   Efe H, 1999, CLIN CHIM ACTA, V279, P155, DOI 10.1016/S0009-8981(98)00178-8
   Fuentes F, 2008, BRIT J NUTR, V100, P159, DOI 10.1017/S0007114508888708
   Garcia-Garcia AB, 2006, HUM MUTAT, V27, P822, DOI 10.1002/humu.20355
   Havel RJ, 1995, EUR J CLIN INVEST, V34, P1345
   Machowetz A, 2007, FASEB J, V21, P45, DOI 10.1096/fj.06-6328com
   Masella R, 2004, J NUTR, V134, P785, DOI 10.1093/jn/134.4.785
   Miller AA, 2007, CLIN EXP PHARMACOL P, V34, P1037, DOI 10.1111/j.1440-1681.2007.04732.x
   Navarro J, 1997, FREE RADICAL BIO MED, V22, P1203, DOI 10.1016/S0891-5849(96)00554-0
   Nourooz-Zadeh J, 2001, ATHEROSCLEROSIS, V156, P435, DOI 10.1016/S0021-9150(00)00677-8
   Real JT, 2010, EUR J CLIN INVEST, V40, P89, DOI 10.1111/j.1365-2362.2009.02218.x
   Real JT, 2010, METABOLISM, V59, P293, DOI 10.1016/j.metabol.2009.07.026
   Scientific Steering Committee on behalf of the Simon Broome Register Group, 1991, BMJ, V303, P893
   Steinberg D, 2002, CIRCULATION, V105, P2107, DOI 10.1161/01.CIR.0000014762.06201.06
   Stocker R, 2004, PHYSIOL REV, V84, P1381, DOI 10.1152/physrev.00047.2003
   Tsai WC, 2004, CLIN SCI, V106, P315, DOI 10.1042/CS20030227
   van Oostrom AJHHM, 2003, J LIPID RES, V44, P576, DOI 10.1194/jlr.M200419-JLR200
   Wassmann S, 2004, HYPERTENSION, V44, P381, DOI 10.1161/01.HYP.0000142232.29764.a7
   Weinbrenner T, 2004, J NUTR, V134, P2314, DOI 10.1093/jn/134.9.2314
   WONG SHY, 1987, CLIN CHEM, V33, P214
NR 29
TC 14
Z9 14
U1 0
U2 7
PU ELSEVIER SCIENCE INC
PI NEW YORK
PA 360 PARK AVE SOUTH, NEW YORK, NY 10010-1710 USA
SN 1931-5244
J9 TRANSL RES
JI Transl. Res.
PD JAN
PY 2013
VL 161
IS 1
BP 50
EP 56
DI 10.1016/j.trsl.2012.09.002
PG 7
WC Medical Laboratory Technology; Medicine, General & Internal; Medicine,
   Research & Experimental
WE Science Citation Index Expanded (SCI-EXPANDED)
SC Medical Laboratory Technology; General & Internal Medicine; Research &
   Experimental Medicine
GA 064QJ
UT WOS:000313090200006
PM 23072926
DA 2022-11-10
ER

PT J
AU Soong, YY
   Goh, HJ
   Henry, CJK
AF Soong, Yean Yean
   Goh, Hui Jen
   Henry, C. Jeya K.
TI The influence of saturated fatty acids on complex index and in vitro
   digestibility of rice starch
SO INTERNATIONAL JOURNAL OF FOOD SCIENCES AND NUTRITION
LA English
DT Article
DE diabetes; glycaemic index; glycaemic response; rice; starch
   digestibility
ID AMYLOSE-LIPID COMPLEXES; GLYCEMIC LOAD; DIABETES-MELLITUS; MONOGLYCERIDE
   COMPLEXES; POSTPRANDIAL LIPEMIA; PHYSICAL-PROPERTIES; INSULIN-SECRETION;
   DIETARY FIBER; POTATO STARCH; WHEAT-STARCH
AB In Asia, rice and rice products are the main sources of carbohydrate contributing to both dietary energy and glycaemic load. It is known that complexation of starch with lipids could potentially reduce the availability of starch to enzymatic degradation. The aim of this study was to investigate the effect of capric, lauric, myristic, palmitic and stearic acids, ranging from 0 to 2 mmol/g starch, on complexing index and in vitro digestibility of gelatinized rice starch. The results revealed that the ability of rice starch to complex with saturated fatty acids increased with increasing concentration; but reduced with increasing lipid chain length. The complexation of rice starch with capric, lauric, myristic and stearic acids did not reduce the in vitro starch digestibility, except rice starch-palmitic acid complexes.
C1 [Soong, Yean Yean; Goh, Hui Jen; Henry, C. Jeya K.] Singapore Inst Clin Sci, Clin Nutr Res Ctr, Singapore 117609, Singapore.
RP Soong, YY (corresponding author), Singapore Inst Clin Sci, Clin Nutr Res Ctr, 30 Med Dr, Singapore 117609, Singapore.
EM soong_yean_yean@sics.a-star.edu.sg
RI Henry, Christiani Jeyakumar/AHB-2632-2022
OI Henry, Christiani Jeyakumar/0000-0002-1602-0140
CR Banks W., 1972, BIOPOLYMERS, V11, P321
   Clegg ME, 2011, FOOD RES INT, V44, P636, DOI 10.1016/j.foodres.2010.12.021
   COLLIER GR, 1988, J CLIN ENDOCR METAB, V66, P323, DOI 10.1210/jcem-66-2-323
   Crowe TC, 2000, J NUTR, V130, P2006, DOI 10.1093/jn/130.8.2006
   DOBBS R, 1975, METABOLISM, V24, P69, DOI 10.1016/0026-0495(75)90008-6
   ELIASSON AC, 1985, J CEREAL SCI, V3, P239, DOI 10.1016/S0733-5210(85)80017-5
   ELIASSON AC, 1988, STARCH-STARKE, V40, P95, DOI 10.1002/star.19880400304
   Englyst KN, 1999, AM J CLIN NUTR, V69, P448
   Foster-Powell K, 2002, AM J CLIN NUTR, V76, P5, DOI 10.1093/ajcn/76.1.5
   Frost G, 1999, LANCET, V353, P1045, DOI 10.1016/S0140-6736(98)07164-5
   Gelders GG, 2005, CARBOHYD POLYM, V60, P379, DOI 10.1016/j.carbpol.2005.02.008
   Gilbert G. A., 1964, METHODS CARBOHYDRATE, VIV, P168
   GODET MC, 1995, CARBOHYD POLYM, V27, P47, DOI 10.1016/0144-8617(95)00034-5
   Guraya HS, 1997, CEREAL CHEM, V74, P561, DOI 10.1094/CCHEM.1997.74.5.561
   Heng BH, 2010, ANN ACAD MED SINGAP, V39, P348
   Henry CJK, 2008, INT J FOOD SCI NUTR, V59, P61, DOI 10.1080/09637480701664183
   HOLM J, 1983, STARKE, V35, P294, DOI 10.1002/star.19830350902
   HOOVER R, 1981, STARKE, V33, P290, DOI 10.1002/star.19810330903
   Kawai K, 2012, FOOD HYDROCOLLOID, V27, P228, DOI 10.1016/j.foodhyd.2011.07.003
   Kenko Eiyo Joho Kenkyukai, 2009, NAT HLTH NUTR SURV J
   KROG N, 1971, STARKE, V23, P206, DOI 10.1002/star.19710230607
   KULP K, 1981, CRC CR REV FOOD SCI, V15, P1
   LAGENDIJK J, 1970, CEREAL SCI TODAY, V15, P354
   LARSSON K, 1979, STARKE, V31, P301, DOI 10.1002/star.19790310905
   MacIntosh CG, 2003, J NUTR, V133, P2577, DOI 10.1093/jn/133.8.2577
   Mira I, 2007, CARBOHYD POLYM, V68, P665, DOI 10.1016/j.carbpol.2006.07.032
   Mishra S, 2009, J CEREAL SCI, V50, P61, DOI 10.1016/j.jcs.2009.03.002
   Mohan V, 2010, INDIAN J MED RES, V131, P369
   Mohan V, 2009, BRIT J NUTR, V102, P1498, DOI 10.1017/S0007114509990468
   Monro J, 2009, J FOOD COMPOS ANAL, V22, P539, DOI 10.1016/j.jfca.2008.11.008
   Monro JA, 2010, J FOOD COMPOS ANAL, V23, P406, DOI 10.1016/j.jfca.2010.02.001
   Monro JA, 2010, BRIT J NUTR, V103, P295, DOI 10.1017/S0007114509991632
   Murray SM, 1998, J NUTR, V128, P2032
   Nanri A, 2010, AM J CLIN NUTR, V92, P1468, DOI 10.3945/ajcn.2010.29512
   Putseys JA, 2010, J AGR FOOD CHEM, V58, P1939, DOI 10.1021/jf903523h
   RAPHAELIDES S, 1988, CARBOHYD RES, V172, P65, DOI 10.1016/S0008-6215(00)90843-7
   Salmeron J, 1997, JAMA-J AM MED ASSOC, V277, P472, DOI 10.1001/jama.277.6.472
   SCHWEIZER TF, 1986, J CEREAL SCI, V4, P249, DOI 10.1016/S0733-5210(86)80027-3
   SENEVIRATNE HD, 1991, J CEREAL SCI, V13, P129, DOI 10.1016/S0733-5210(09)80030-1
   TAKASE S, 1994, J NUTR SCI VITAMINOL, V40, P23, DOI 10.3177/jnsv.40.23
   Tang MC, 2007, CARBOHYD POLYM, V67, P80, DOI 10.1016/j.carbpol.2006.04.016
   Thomsen C, 1999, AM J CLIN NUTR, V69, P1135
   Thomsen C, 2003, AM J CLIN NUTR, V77, P605, DOI 10.1093/ajcn/77.3.605
   Tufvesson F, 2003, STARCH-STARKE, V55, P138, DOI 10.1002/star.200390028
   Tufvesson F, 2001, LEBENSM-WISS TECHNOL, V34, P131, DOI 10.1006/fstl.2000.0727
   Villegas R, 2007, ARCH INTERN MED, V167, P2310, DOI 10.1001/archinte.167.21.2310
   Wang L, 2002, REPORT CHINA NATIONW
NR 47
TC 20
Z9 24
U1 6
U2 60
PU INFORMA HEALTHCARE
PI LONDON
PA TELEPHONE HOUSE, 69-77 PAUL STREET, LONDON EC2A 4LQ, ENGLAND
SN 0963-7486
J9 INT J FOOD SCI NUTR
JI Int. J. Food Sci. Nutr.
PD AUG
PY 2013
VL 64
IS 5
BP 641
EP 647
DI 10.3109/09637486.2013.763912
PG 7
WC Food Science & Technology; Nutrition & Dietetics
WE Science Citation Index Expanded (SCI-EXPANDED)
SC Food Science & Technology; Nutrition & Dietetics
GA 180IZ
UT WOS:000321588700014
PM 23350925
DA 2022-11-10
ER

PT J
AU Ritzenthaler, KL
   Shahin, AM
   Shultz, TD
   Dasgupta, N
   McGuire, MA
   McGuire, MK
AF Ritzenthaler, Kristin L.
   Shahin, Alam M.
   Shultz, Terry D.
   Dasgupta, Nairanjana
   McGuire, Mark A.
   McGuire, Michelle K.
TI Dietary Intake of c9,t11-Conjugated Linoleic Acid Correlates with Its
   Concentration in Plasma Lipid Fractions of Men but Not Women
SO JOURNAL OF NUTRITION
LA English
DT Article
ID FATTY-ACIDS; VACCENIC ACID; LIPOPROTEIN PROFILE; CHOLESTERYL ESTERS;
   HUMAN HEALTH; CLA ISOMERS; MILK-FAT; HUMANS; BLOOD; CIS-9,TRANS-11
AB The c9,t11-18:2 isomer of conjugated linoleic acid (c9,t11-CLA) represents the main dietary CLA form with putative health benefits. Whereas CLA intake influences the tissue CLA concentration, little is known about the association between dietary CLA and the CLA content of plasma lipid fractions. This study was designed to document fasting and nonfasting plasma c9,t11-CLA concentrations in a population of free-living adults (n = 94) and relate these concentrations to G9, t11-CLA intake. We also determined the c9,t11-CLA content of the primary plasma lipid fractions in a subset (n = 50) of our participants, related these to c9,t11-CLA intake, and determined whether G9, t11-CLA intake or plasma c9,t11-CLA was correlated with plasma cholesterol. Mean fasting plasma c9, t11-CLA concentrations were 0.46 +/- 0.01 and 0.54 +/- 0.01% (wt:wt) of total fatty acids for men and women, respectively (P < 0.05); nonfasting concentrations were 0.28 +/- 0.01 and 0.38 0.01% of total fatty acids, respectively (P < 0.0011. All major esterified plasma lipid fractions contained c9,t11-CLA; TG had the highest percentages. In men, c9,t11-CLA intake correlated (r = 0.47; P < 0.05) with TG c9,t11-CLA content, suggesting that TG c9,t11-CLA may serve as a biomarker for c9,t11-CLA intake. In females, there were no correlations between c9,t11-CLA intake and the C9, t11-CLA content of any esterified plasma lipid fraction. In neither sex was there a relation between dietary c9,t11-CLA or plasma C9,t11-CLA concentration and circulating lipoprotein cholesterol concentration. The influence of sex on circulating C9,t11-CLA content and further validation of biomarkers of c9,t11CLA intake warrant further investigation. J. Nutr. 142: 1645-1651, 2012.
C1 [McGuire, Michelle K.] Washington State Univ, Sch Biol Sci, Pullman, WA 99164 USA.
   [Ritzenthaler, Kristin L.] United Dairymen Idaho, Boise, ID USA.
   [Shahin, Alam M.] Texas A&M Univ, Food Prot Res & Dev Ctr, College Stn, TX USA.
   [Shultz, Terry D.] Texas A&M Univ, Program Nutr & Exercise Physiol, College Stn, TX USA.
   [McGuire, Mark A.] Univ Idaho, Dept Anim & Vet Sci, Moscow, ID 83843 USA.
   [Dasgupta, Nairanjana] Washington State Univ, Dept Math, Pullman, WA 99164 USA.
RP McGuire, MK (corresponding author), Washington State Univ, Sch Biol Sci, Pullman, WA 99164 USA.
EM smcguire@wsu.edu
RI McGuire, Michelle/AAA-4272-2022
OI McGuire, Michelle/0000-0001-8214-2229
FU Finnish Food Industry Research Program; National Cattlemen's Beef
   Association; Idaho Beef Council; United Dairymen of Idaho
FX Supported by the Finnish Food Industry Research Program on Animal Fats,
   the National Cattlemen's Beef Association, the Idaho Beef Council, and
   the United Dairymen of Idaho.
CR Aro A, 2000, NUTR CANCER, V38, P151, DOI 10.1207/S15327914NC382_2
   Benito P, 2001, LIPIDS, V36, P229, DOI 10.1007/s11745-001-0712-x
   Bhattacharya A, 2006, J NUTR BIOCHEM, V17, P789, DOI 10.1016/j.jnutbio.2006.02.009
   BLAU K, 1993, HDB DERIVATIVES CHRO, P23
   Burdge GC, 2005, BRIT J NUTR, V94, P237, DOI 10.1079/BJN20051506
   Burdge GC, 2004, J LIPID RES, V45, P736, DOI 10.1194/jlr.M300447-JLR200
   Chin S. F., 1992, Journal of Food Composition and Analysis, V5, P185, DOI 10.1016/0889-1575(92)90037-K
   CHRISTIE WW, 1982, J LIPID RES, V23, P1072
   CLARK RM, 1982, J PEDIATR GASTR NUTR, V1, P311, DOI 10.1097/00005176-198201030-00006
   Desroches S, 2005, AM J CLIN NUTR, V82, P309, DOI 10.1093/ajcn/82.2.309
   Emken EA, 2002, LIPIDS, V37, P741, DOI 10.1007/s11745-002-0956-5
   FOGERTY AC, 1988, NUTR REP INT, V38, P937
   Fremann D, 2002, PUBLIC HEALTH NUTR, V5, P73, DOI 10.1079/PHN2001238
   FRIEDEWALD WT, 1972, CLIN CHEM, V18, P499
   GLATZ JFC, 1989, AM J CLIN NUTR, V49, P269, DOI 10.1093/ajcn/49.2.269
   HAMILTON JG, 1988, LIPIDS, V23, P1146, DOI 10.1007/BF02535281
   HASHIMOTO N, 1981, CHEM PHARM BULL, V29, P1475
   HUANG YC, 1994, NUTR RES, V14, P373, DOI 10.1016/S0271-5317(05)80176-9
   Huth P. J., 2007, Lipid Technology, V19, P59, DOI 10.1002/lite.200600021
   Jakobsen MU, 2008, INT J EPIDEMIOL, V37, P173, DOI 10.1093/ije/dym243
   JAMES MJ, 1993, AM J CLIN NUTR, V58, P497, DOI 10.1093/ajcn/58.4.497
   Jiang J, 1999, AM J CLIN NUTR, V70, P21
   Kritchevsky D, 2004, LIPIDS, V39, P611, DOI 10.1007/s11745-004-1273-8
   Kuhnt K, 2006, BRIT J NUTR, V95, P752, DOI 10.1079/BJN20051680
   Lock AL, 2005, J NUTR, V135, P1934, DOI 10.1093/jn/135.8.1934
   Naumann E, 2006, ATHEROSCLEROSIS, V188, P167, DOI 10.1016/j.atherosclerosis.2005.10.019
   Raff M, 2006, J NUTR, V136, P992, DOI 10.1093/jn/136.4.992
   Ritzenthaler KL, 2001, J NUTR, V131, P1548, DOI 10.1093/jn/131.5.1548
   SARKKINEN ES, 1994, AM J CLIN NUTR, V59, P364, DOI 10.1093/ajcn/59.2.364
   Thijssen MAMA, 2005, LIPIDS, V40, P137, DOI 10.1007/s11745-005-1368-2
   Toomey S, 2006, ATHEROSCLEROSIS, V187, P40, DOI 10.1016/j.atherosclerosis.2005.08.024
   Tricon S, 2006, AM J CLIN NUTR, V83, P744, DOI 10.1093/ajcn/83.4.744
   Tricon S, 2006, CURR OPIN CLIN NUTR, V9, P105, DOI 10.1097/01.mco.0000214567.44568.fb
   Turpeinen AM, 2006, BRIT J NUTR, V95, P727, DOI 10.1079/BJN20051432
   Turpeinen AM, 2002, AM J CLIN NUTR, V76, P504, DOI 10.1093/ajcn/76.3.504
   TYNAN MB, 1995, ATHEROSCLEROSIS, V117, P245, DOI 10.1016/0021-9150(95)05578-K
   Valeille K, 2006, J NUTR, V136, P1305, DOI 10.1093/jn/136.5.1305
   Valeille K, 2005, AM J PHYSIOL-HEART C, V289, pH652, DOI 10.1152/ajpheart.00130.2005
   Wilson TA, 2006, LIPIDS, V41, P41, DOI 10.1007/s11745-006-5068-8
   Zulet MA, 2005, J PHYSIOL BIOCHEM, V61, P483, DOI 10.1007/BF03168454
NR 40
TC 6
Z9 6
U1 1
U2 12
PU AMER SOC NUTRITION-ASN
PI BETHESDA
PA 9650 ROCKVILLE PIKE, BETHESDA, MD 20814 USA
SN 0022-3166
J9 J NUTR
JI J. Nutr.
PD SEP
PY 2012
VL 142
IS 9
BP 1645
EP 1651
DI 10.3945/jn.111.156794
PG 7
WC Nutrition & Dietetics
WE Science Citation Index Expanded (SCI-EXPANDED)
SC Nutrition & Dietetics
GA 994CF
UT WOS:000307907800005
PM 22833652
OA Bronze
DA 2022-11-10
ER

PT J
AU Campos, V
   Despland, C
   Brandejsky, V
   Kreis, R
   Schneiter, P
   Boesch, C
   Tappy, L
AF Campos, Vanessa
   Despland, Camille
   Brandejsky, Vaclav
   Kreis, Roland
   Schneiter, Philippe
   Boesch, Chris
   Tappy, Luc
TI Metabolic Effects of Replacing Sugar-Sweetened Beverages with
   Artificially-Sweetened Beverages in Overweight Subjects with or without
   Hepatic Steatosis: A Randomized Control Clinical Trial
SO NUTRIENTS
LA English
DT Article
DE intrahepatocellular lipid concentration; cardiovascular risk factors;
   fructose; hypertriglyceridemia
ID FRUCTOSE-CONTAINING SUGARS; FATTY LIVER-DISEASE; CARDIOVASCULAR-DISEASE;
   URIC-ACID; OBESITY; HYPERURICEMIA; CONSUMPTION; CHILDREN; EXERCISE;
   INCREASE
AB Objective: Addition of fructose to the diet of normal weight and overweight subjects can increase postprandial plasma triglyceride and uric acid concentration. We, therefore, assessed whether replacing sugar-sweetened beverages (SSB) with artificially-sweetened beverages (ASB) in the diet of overweight and obese subjects would decrease these parameters. Methods: Twenty-six participants of the REDUCS study, which assessed the effects of replacing SSB by ASB over 12 weeks on intra-hepatocellular lipid concentration, were included in this sub-analysis. All were studied after a four-week run-in period during which they consumed their usual diet and SSBs, and after a 12-week intervention in which they were randomly assigned to replace their SSBs with ASBs (ASB arm) or to continue their usual diet and SSBs (control arm, CTRL). At the end of run-in (week 4) and again at the end of intervention (week 16), they took part in an 8.5 h metabolic investigation during which their plasma glucose, insulin, glucagon, lactate, triglyceride (TG), non-esterified fatty acids (NEFA), and uric acid concentrations were measured over a 30 min fasting period (30-0 min), then every 2 h over 480 min. with ingestion of standard breakfast at time 0 min and a standard lunch at time 240 min. Breakfast and lunch were consumed together with a 3.3 dL SSB at week 4 and with either an ASB (ASB arm) or a SSB (CTRL arm) at week 16. After analyzing the whole group, a secondary analysis was performed on 14 subjects with hepatic steatosis (seven randomized to ASB, seven to CTRL) and 12 subjects without hepatic steatosis (six randomized to ASB and six to CTRL). Results: Ingestion of meals increased plasma glucose, insulin, glucagon, lactate, and TG concentrations and decreased NEFA concentrations, but with no significant difference of integrated postprandial responses between week 4 and week 16 in both ASB and CTRL, except for a slightly decreased glucagon response in ASB. There was, however, no significant postprandial increase in uric acid concentration in both arms. In the secondary analysis, replacing SSBs with ASBs did not significantly change postprandial TG and uric acid concentrations irrespective of the presence or not of hepatic steatosis, Conclusions: In overweight, high SSB consumers, replacing SSBs with ASBs during 12 weeks did not significantly alter post-prandial TG and uric acid concentration, in spite of the lower energy and fructose content of the meals. These effects were globally the same in subjects without and with hepatic steatosis.
C1 [Campos, Vanessa; Despland, Camille; Schneiter, Philippe; Tappy, Luc] Univ Lausanne, Fac Biol & Med, Dept Physiol, CH-1005 Lausanne, Switzerland.
   [Brandejsky, Vaclav; Kreis, Roland; Boesch, Chris] Univ Bern, Dept Clin Res, CH-3010 Bern, Switzerland.
   [Brandejsky, Vaclav; Kreis, Roland; Boesch, Chris] Univ Hosp Bern, Inst Diagnost Intervent & Pediat Radiol, CH-3010 Bern, Switzerland.
   [Brandejsky, Vaclav] Univ Bern, Grad Sch Cellular & Biomed Sci, CH-3012 Bern, Switzerland.
RP Tappy, L (corresponding author), Univ Lausanne, Fac Biol & Med, Dept Physiol, CH-1005 Lausanne, Switzerland.
EM campos.vanessacaroline@gmail.com; camdespland@hotmail.com;
   vbrandejsky@gmail.com; roland.kreis@insel.ch;
   philippe.schneiter@unil.ch; chris.boesch@insel.ch; luc.tappy@unil.ch
RI Boesch, Chris/F-2577-2010; Kreis, Roland/F-2550-2010; Tappy,
   Luc/A-8911-2017
OI Boesch, Chris/0000-0001-8498-8543; Kreis, Roland/0000-0002-8618-6875;
   Schneiter, Philippe/0000-0002-7167-2707; Tappy, Luc/0000-0001-8469-4692
FU Swiss National Foundation for Science [320030_135782]; Fondation Raymond
   Berger pour la recherche sur le diabete et les maladies metaboliques,
   Lausanne, Switzerland
FX This study was supported by grants from the Swiss National Foundation
   for Science (320030_135782) and from the Fondation Raymond Berger pour
   la recherche sur le diabete et les maladies metaboliques, Lausanne,
   Switzerland.
CR Alwahsh S.M., 2016, ARCH TOXICOL
   Bray GA, 2004, AM J CLIN NUTR, V79, P537
   Bray GA, 2010, CURR OPIN LIPIDOL, V21, P51, DOI 10.1097/MOL.0b013e3283346ca2
   Bucher J, 2014, DIABETOLOGIA, V57, P1001, DOI 10.1007/s00125-014-3193-0
   Campos VC, 2016, INT J OBESITY, V40, pS6, DOI 10.1038/ijo.2016.8
   Campos V, 2015, OBESITY, V23, P2335, DOI 10.1002/oby.21310
   Chiu S, 2014, EUR J CLIN NUTR, V68, P416, DOI 10.1038/ejcn.2014.8
   de Ruyter JC, 2012, N ENGL J MED
   Egli L, 2013, DIABETES, V62, P2259, DOI 10.2337/db12-1651
   Hu QH, 2009, AM J PHYSIOL-RENAL, V297, pF1080, DOI 10.1152/ajprenal.90767.2008
   Jin R, 2014, NUTRIENTS, V6, P3187, DOI 10.3390/nu6083187
   Johnson RJ, 2013, DIABETES, V62, P3307, DOI 10.2337/db12-1814
   Katan MB, 2016, PLOS ONE, V11, DOI 10.1371/journal.pone.0159771
   Lecoultre V, 2013, DIABETES CARE, V36, pE149, DOI 10.2337/dc13-0866
   Lonardo A, 2015, DIGEST LIVER DIS, V47, P181, DOI 10.1016/j.dld.2014.09.020
   Lustig RH, 2016, OBESITY, V24, P453, DOI 10.1002/oby.21371
   Lustig RH, 2012, NATURE, V482, P27, DOI 10.1038/482027a
   Malik VS, 2013, AM J CLIN NUTR, V98, P1084, DOI 10.3945/ajcn.113.058362
   Malik VS, 2010, CIRCULATION, V121, P1356, DOI 10.1161/CIRCULATIONAHA.109.876185
   Morenga LT, 2013, BMJ-BRIT MED J, V346, DOI 10.1136/bmj.e7492
   Pan A, 2011, CURR OPIN CLIN NUTR, V14, P385, DOI 10.1097/MCO.0b013e328346df36
   Schwarz JM, 2015, J CLIN ENDOCR METAB, V100, P2434, DOI 10.1210/jc.2014-3678
   Singh GM, 2015, CIRCULATION
[truncated: 3,529,245 more chars]
