# Supplementary material for: A bibliometric analysis and visualization of literature on non-fasting lipid research from 2012 to 2022
Source: Front Endocrinol (Lausanne). 2023 Apr 19;14:1136048. doi: 10.3389/fendo.2023.1136048 (PMC10154597; doi:10.3389/fendo.2023.1136048)
Supplement: Supplementary file 1 [file DataSheet_1.zip › Supplementary_Material/Raw data/download_2001-2500.txt]

FN Clarivate Analytics Web of Science
VR 1.0
PT J
AU Su, WL
   Wang, J
   Yu, SY
   Chen, K
   Gao, ZN
   Tang, XL
   Wan, Q
   Luo, ZJ
   Ning, G
   Mu, YM
AF Su, Wanlu
   Wang, Jie
   Yu, Songyan
   Chen, Kang
   Gao, Zhengnan
   Tang, Xuelei
   Wan, Qin
   Luo, Zuojie
   Ning, Guang
   Mu, Yiming
TI Metabolic Score for Insulin Resistance, a novel score to evaluate
   insulin sensitivity, is associated with the urinary
   albumin-to-creatinine ratio in Chinese adults: A cross-sectional
   REACTION study
SO JOURNAL OF DIABETES INVESTIGATION
LA English
DT Article
DE Metabolic score for insulin resistance; Sex; Urinary
   albumin-to-creatinine ratio
ID CARDIOVASCULAR-DISEASE RISK; GLOMERULAR-FILTRATION-RATE; BODY-FAT
   DISTRIBUTION; HEART-DISEASE; DYSLIPIDEMIA; ADIPONECTIN;
   MICROALBUMINURIA; CHOLESTEROL; SEX; TRIGLYCERIDES
AB Aims/Introduction The Metabolic Score for Insulin Resistance (METS-IR) is a novel non-insulin-based metabolic index used as a substitution marker of insulin resistance. However, whether METS-IR is associated with the urinary albumin-to-creatinine ratio (UACR) is not well known. Therefore, we explored the associations between METS-IR and UACR, and compared the discriminative ability of METS-IR and its components for elevated UACR. Materials and Methods This study included 37,290 participants. METS-IR was calculated as follows: (Ln[2 x fasting blood glucose + fasting triglyceride level] x body mass index) / (Ln [high-density lipoprotein cholesterol]). Participants were divided into four groups on the basis of METS-IR: <25%, 25-49%, 50-74% and >= 75%. Logistic regression analyses were carried out to determine the associations between METS-IR versus its components (fasting blood glucose, triglyceride level, body mass index and high-density lipoprotein cholesterol) with UACR. Results Participants with the highest quartile METS-IR presented a more significant trend toward elevated UACR than toward its components (odds ratio 1.260, 95% confidence interval 1.152-1.378, P < 0.001 in all participants; odds ratio 1.321, 95% confidence interval 1.104-1.579, P = 0.002 in men; odds ratio 1.201, 95% confidence interval 1.083-1.330, P < 0.001 in women). There were significant associations between METS-IR and UACR in younger participants (aged <65 years for women and aged 55-64 years for men). Increased METS-IR was significantly associated with UACR in men with fasting blood glucose >= 5.6 or postprandial blood glucose >= 7.8 mmol/L and systolic blood pressure >= 120 or diastolic blood pressure >= 80 mmHg. The relationships were significant in women with diabetes and hypertension. Conclusions Increased METS-IR was significantly associated with elevated UACR, its discriminative power for elevated UACR was superior to that of its components.
C1 [Su, Wanlu; Mu, Yiming] Nankai Univ, Sch Med, Tianjin, Peoples R China.
   [Su, Wanlu; Chen, Kang; Mu, Yiming] Chinese Peoples Liberat Army Gen Hosp, Dept Endocrinol, Beijing, Peoples R China.
   [Wang, Jie] Capital Med Univ, Beijing Chao Yang Hosp, Dept Endocrinol, Beijing, Peoples R China.
   [Yu, Songyan] Capital Med Univ, Beijing Tiantan Hosp, Dept Endocrinol, Beijing, Peoples R China.
   [Gao, Zhengnan] Dalian Municipal Cent Hosp, Dept Endocrinol, Dalian, Peoples R China.
   [Tang, Xuelei] Lanzhou Univ, Hosp 1, Dept Endocrinol, Lanzhou, Peoples R China.
   [Wan, Qin] Luzhou Med Coll, Affiliated Hosp, Dept Endocrinol, Luzhou, Peoples R China.
   [Luo, Zuojie] Guangxi Med Univ, Affiliated Hosp 1, Dept Endocrinol, Nanning, Peoples R China.
   [Ning, Guang] Shanghai Jiao Tong Univ, Shanghai Natl Res Ctr Endocrine & Metab Dis, Sch Med,Dept Endocrinol,State Key Lab Med Genom, Ruijin Hosp,Shanghai Inst Endocrine & Metab Dis, Shanghai, Peoples R China.
RP Mu, YM (corresponding author), Nankai Univ, Sch Med, Tianjin, Peoples R China.; Mu, YM (corresponding author), Chinese Peoples Liberat Army Gen Hosp, Dept Endocrinol, Beijing, Peoples R China.
EM muyiming@301hospital.com.cn
OI Su, Wanlu/0000-0003-0811-9957; , Jie/0000-0003-4706-0302
FU Chinese Society of Endocrinology; Key Laboratory for Endocrine and
   Metabolic Diseases of Ministry of Health [1994DP131044]; National Key
   New Drug Creation and Manufacturing Program of Ministry of Science and
   Technology [2012ZX09303006-001]; National High Technology Research and
   Development Program of China (863 Program) [2011AA020107]; National
   Science Foundation of China [81300717]; Beijing Municipal Science and
   Technology Commission [D141107005314004]; National Science and
   Technology Major Project 288 [2011ZX09307-001-08]; REACTION Study
FX We thank the participants in this study. The study is supported by the
   Chinese Society of Endocrinology, the Key Laboratory for Endocrine and
   Metabolic Diseases of Ministry of Health (1994DP131044), the National
   Key New Drug Creation and Manufacturing Program of Ministry of Science
   and Technology (2012ZX09303006-001), the National High Technology
   Research and Development Program of China (863 Program, 2011AA020107),
   National Science Foundation of China (81300717), the Beijing Municipal
   Science and Technology Commission (No. D141107005314004); National
   Science and Technology Major Project 288 (2011ZX09307-001-08), and the
   REACTION Study.
CR Abraham TM, 2015, CIRCULATION, V132, P1639, DOI 10.1161/CIRCULATIONAHA.114.015000
   Amadi CE, 2019, BMC PUBLIC HEALTH, V19, DOI 10.1186/s12889-019-7328-6
   Barros RPA, 2011, CELL METAB, V14, P289, DOI 10.1016/j.cmet.2011.08.005
   Bonora E, 2002, DIABETES CARE, V25, P1135, DOI 10.2337/diacare.25.7.1135
   Borai A, 2007, ANN CLIN BIOCHEM, V44, P324, DOI 10.1258/000456307780945778
   Borg R, 2011, DIABETOLOGIA, V54, P69, DOI 10.1007/s00125-010-1918-2
   Cho DH, 2018, CARDIOVASC DIABETOL, V17, DOI 10.1186/s12933-018-0735-7
   Cleeman JI, 2001, JAMA-J AM MED ASSOC, V285, P2486, DOI 10.1001/jama.285.19.2486
   Cnop M, 2003, DIABETOLOGIA, V46, P459, DOI 10.1007/s00125-003-1074-z
   Dale Ane Cecilie, 2008, BMJ, V337, pa236, DOI 10.1136/bmj.39582.447998.BE
   Danaei G, 2014, LANCET DIABETES ENDO, V2, P634, DOI 10.1016/S2213-8587(14)70102-0
   Dittmann K, 2013, BMC NEPHROL, V14, DOI 10.1186/1471-2369-14-87
   Eeg-Olofsson K, 2014, DIABETES RES CLIN PR, V106, P136, DOI 10.1016/j.diabres.2014.07.010
   Ferrannini E, 2012, LANCET, V380, P601, DOI 10.1016/S0140-6736(12)60987-8
   Foster MC, 2011, OBESITY, V19, P1284, DOI 10.1038/oby.2010.308
   Gu K, 1999, JAMA-J AM MED ASSOC, V281, P1291, DOI 10.1001/jama.281.14.1291
   Hanai K, 2010, CLIN EXP NEPHROL, V14, P132, DOI 10.1007/s10157-009-0245-8
   Hanley AJG, 2007, J CLIN ENDOCR METAB, V92, P2665, DOI 10.1210/jc.2006-2614
   Holl RW, 1999, DIABETES CARE, V22, P1555, DOI 10.2337/diacare.22.9.1555
   Jones CA, 2005, KIDNEY INT, V67, P1684, DOI 10.1111/j.1523-1755.2005.00265.x
   King DE, 2003, MED SCI SPORT EXER, V35, P575, DOI 10.1249/01.MSS.0000058440.28108.CC
   Kurella M, 2005, J AM SOC NEPHROL, V16, P2134, DOI 10.1681/ASN.2005010106
   Lin CH, 2007, NUTRITION, V23, P788, DOI 10.1016/j.nut.2007.08.007
   Ma YC, 2006, J AM SOC NEPHROL, V17, P2937, DOI 10.1681/ASN.2006040368
   Mallamaci F, 2013, NEPHROL DIAL TRANSPL, V28, P105, DOI 10.1093/ndt/gft391
   Mann JFE, 2004, KIDNEY INT, V66, pS59, DOI 10.1111/j.1523-1755.2004.09215.x
   Maric C, 2009, AM J PHYSIOL-RENAL, V296, pF680, DOI 10.1152/ajprenal.90505.2008
   Mozaffarian D, 2015, CIRCULATION, V131, pE29, DOI 10.1161/CIR.0000000000000152
   Muntner P, 2000, KIDNEY INT, V58, P293, DOI 10.1046/j.1523-1755.2000.00165.x
   Mykkanen L, 1998, DIABETES, V47, P793, DOI 10.2337/diabetes.47.5.793
   Nam GE, 2015, ENDOCRINE, V48, P557, DOI 10.1007/s12020-014-0411-y
   Ning G, 2012, J DIABETES, V4, P172, DOI 10.1111/j.1753-0407.2012.00182.x
   Nordestgaard BG, 2014, LANCET, V384, P626, DOI 10.1016/S0140-6736(14)61177-6
   Rader DJ, 2007, AM J MED, V120, pS12, DOI 10.1016/j.amjmed.2007.01.003
   Rana JS, 2015, AM J CARDIOL, V116, P1700, DOI 10.1016/j.amjcard.2015.08.039
   Sandberg K, 2008, GENDER MED, V5, P10, DOI 10.1016/S1550-8579(08)80004-6
   Sharma K, 2008, J CLIN INVEST, V118, P1645, DOI 10.1172/JCI32691
   Shulman GI, 2014, NEW ENGL J MED, V371, P1131, DOI 10.1056/NEJMra1011035
   Silverwood RJ, 2013, J AM SOC NEPHROL, V24, P813, DOI 10.1681/ASN.2012070675
   Stenvinkel P, 2005, KIDNEY INT, V67, P1216, DOI 10.1111/j.1523-1755.2005.00200.x
   Tsioufis C, 2005, AM J CARDIOL, V96, P946, DOI 10.1016/j.amjcard.2005.05.052
   Wada T, 2014, CLIN EXP NEPHROL, V18, P613, DOI 10.1007/s10157-013-0879-4
   Wan EYF, 2020, DIABETES OBES METAB, V22, P1777, DOI 10.1111/dom.14093
   Bello-Chavolla OY, 2018, EUR J ENDOCRINOL, V178, P533, DOI 10.1530/EJE-17-0883
   Yudkin JS, 2005, LANCET, V365, P1817, DOI 10.1016/S0140-6736(05)66585-3
NR 45
TC 0
Z9 0
U1 1
U2 1
PU WILEY
PI HOBOKEN
PA 111 RIVER ST, HOBOKEN 07030-5774, NJ USA
SN 2040-1116
EI 2040-1124
J9 J DIABETES INVEST
JI J. Diabetes Investig.
PD JUL
PY 2022
VL 13
IS 7
BP 1222
EP 1234
DI 10.1111/jdi.13782
EA MAR 2022
PG 13
WC Endocrinology & Metabolism
WE Science Citation Index Expanded (SCI-EXPANDED)
SC Endocrinology & Metabolism
GA 2P8QB
UT WOS:000780437600001
PM 35220678
OA Green Published, Green Submitted
DA 2022-11-10
ER

PT J
AU Camila, A
   Mariano, GC
   Alejandra, LM
AF Camila, Albanesi
   Mariano, Gonzalez-Castro
   Alejandra, Lopez-Mananes
TI Prejuveniles of Mugil liza (Actinopterygii; Fam. Mugilidae) show
   digestive and metabolic flexibility upon different postprandial times
   and refeeding
SO JOURNAL OF COMPARATIVE PHYSIOLOGY B-BIOCHEMICAL SYSTEMS AND
   ENVIRONMENTAL PHYSIOLOGY
LA English
DT Article
DE Digestive enzymes; Energy reserves; Feeding; Detritivore fish; Mugil
   liza
ID PARALICHTHYS-ORBIGNYANUS VALENCIENNES; TILAPIA OREOCHROMIS-NILOTICUS;
   HEPATIC GLUCOSE-METABOLISM; AKODON-AZARAE RODENTIA; PHENOTYPIC
   FLEXIBILITY; TELEOSTEI MUGILIDAE; ENZYME-ACTIVITIES; BIOCHEMICAL
   CHARACTERISTICS; PHYSIOLOGICAL-RESPONSES; FISH
AB Many animals face periods of feeding restrictions implying fasting and refeeding. The determination of digestive/metabolic and body condition parameters at different times of food deprivation and after refeeding allows to evaluate the postprandial dynamics, the transition from feeding to fasting and the capacity to reverse digestive and metabolic alterations. In spite of its physiological importance, studies on estuarine-dependent detritivore fish are lacking. We determined total mass (TM), relative intestine length (RIL), hepatosomatic index (HSI), digestive enzymes activities in the intestine and energy reserves in liver and muscle at 0, 24, 72, 144 and 240 h after feeding and at 72 h after refeeding in prejuveniles of Mugil liza (Mugilidae) as a model species. After feeding, a decrease occurred in: TM (144 h, 25%), RIL (144 h, 23%); amylase and maltase (72 h, 45 and 35%), sucrase (24 h, 40%) and lipase (24 h, 70%) in intestine; glycogen and free glucose (72 h, 90 and 92%) in liver. In muscle, glycogen (72-144 h) and free glucose (144 h) (170% and 165%, respectively) peak increased; triglycerides decreased at 24-240 h (50%). After refeeding TM, RIL, carbohydrases activities in intestine, glycogen and free glucose in liver were recovered. In muscle, glycogen and free glucose were similar to 0 h; lipase activity and triglycerides were not recovered. Trypsin and APN in intestine, triglycerides in liver, protein in liver and muscle and HSI did not change. The differential modulation of key components of carbohydrates and lipid metabolism after feeding/refeeding would allow to face fasting and recover body condition. Our results improve lacking knowledge about digestive and metabolic physiology of detritivore fish.
C1 [Camila, Albanesi; Mariano, Gonzalez-Castro; Alejandra, Lopez-Mananes] Univ Nacl Mar del Plata CONICET FCEyN, Inst Invest Marinas & Costeras IIMyC, Grp Fisiol Bioquim Integrat & Adaptat, Funes 3250, RA-7600 Mar Del Plata, Argentina.
RP Alejandra, LM (corresponding author), Univ Nacl Mar del Plata CONICET FCEyN, Inst Invest Marinas & Costeras IIMyC, Grp Fisiol Bioquim Integrat & Adaptat, Funes 3250, RA-7600 Mar Del Plata, Argentina.
EM mananes@mdp.edu.ar
FU Consejo Nacional de Investigaciones Cientificas y Tecnicas (CONICET)
   [112 201301 00009, PIP 112-201301-00339]; Fondo para la Investigacion
   Cientifica y Tecnologica (FONCyT) [PICT 2019-1344]; Universidad Nacional
   de Mar del Plata; CONICET (Argentina)
FX This work was financed by the Consejo Nacional de Investigaciones
   Cientificas y Tecnicas (CONICET) (PIP NO 112 201301 00009 and PIP
   112-201301-00339); the Fondo para la Investigacion Cientifica y
   Tecnologica (FONCyT) (PICT 2019-1344) and the Universidad Nacional de
   Mar del Plata. C. Albanesi was supported by scholarship from CONICET
   (Argentina).
CR Abdel-Tawwab M, 2018, FISH PHYSIOL BIOCHEM, V44, P639, DOI 10.1007/s10695-017-0459-8
   Abolfathi M, 2012, COMP BIOCHEM PHYS A, V161, P166, DOI 10.1016/j.cbpa.2011.10.020
   Albanesi C, 2021, J FISH BIOL, V98, P643, DOI 10.1111/jfb.14605
   Albanesi Camila P., 2021, Pan-American Journal of Aquatic Sciences, V16, P79
   Santana ARA, 2015, ACTA BIOL COLOMB, V20, P5, DOI 10.15446/abc.v20n1.42260
   Asaro A, 2018, COMP BIOCHEM PHYS B, V216, P39, DOI 10.1016/j.cbpb.2017.11.012
   Babaei S, 2020, AQUAC RES, V51, P1689, DOI 10.1111/are.14515
   Bertucci JI, 2018, AQUACULT NUTR, V24, P748, DOI 10.1111/anu.12603
   Blaber SJ, 1976, BIOL J LINN SOC, VSoc8
   Blanco AM, 2017, MOL CELL ENDOCRINOL, V442, P165, DOI 10.1016/j.mce.2016.12.027
   Botto F, 2005, MAR ECOL PROG SER, V293, P155, DOI 10.3354/meps293155
   BOWEN SH, 1983, ENVIRON BIOL FISH, V9, P137, DOI 10.1007/BF00690858
   BOWEN SH, 1995, ECOLOGY, V76, P899, DOI 10.2307/1939355
   BRADFORD MM, 1976, ANAL BIOCHEM, V72, P248, DOI 10.1016/0003-2697(76)90527-3
   Bruno DO, 2017, ENVIRON BIOL FISH, V100, P1609, DOI 10.1007/s10641-017-0669-z
   Bruno DO, 2014, MAR FRESHWATER RES, V65, P1116, DOI 10.1071/MF13128
   Burke Matthew, 2019, Clin Biochem Rev, V40, P167, DOI 10.33176/AACB-19-00025
   Cardona L., 2016, BIOL ECOLOGY CULTURE, P165, DOI DOI 10.1201/B19927-10
   Caruso G, 2014, FISH PHYSIOL BIOCHEM, V40, P1373, DOI 10.1007/s10695-014-9931-x
   Castellini DL, 2019, J MAR BIOL ASSOC UK, V99
   Chen YJ, 2018, AQUACULTURE, V482, P183, DOI 10.1016/j.aquaculture.2017.10.001
   Chen YJ, 2017, AQUACULTURE, V473, P375, DOI 10.1016/j.aquaculture.2017.03.009
   Choi CY, 2012, COMP BIOCHEM PHYS A, V163, P357, DOI 10.1016/j.cbpa.2012.07.005
   Conde-Sieira M, 2017, FRONT NEUROSCI-SWITZ, V10, DOI 10.3389/fnins.2016.00603
   Cousseau M.B., 2013, PECES MARINOS ARGENT
   Cristina del Valle Juana, 2016, Pan-American Journal of Aquatic Sciences, V11, P309
   Crosetti D., 2016, BIOL ECOLOGY CULTURE, DOI [DOI 10.1201/B19927-17, 10.1201/b19927-17]
   Dar SA, 2021, N AM J AQUACULT, V83, P58, DOI 10.1002/naaq.10164
   Day RD, 2014, J COMP PHYSIOL B, V184, P497, DOI 10.1007/s00360-014-0813-4
   del Valle JC, 2004, COMP BIOCHEM PHYS A, V139, P503, DOI 10.1016/j.cbpb.2004.10.013
   del Valle JC, 2008, COMP BIOCHEM PHYS A, V150, P387, DOI 10.1016/j.cbpa.2008.03.011
   del Valle JC, 2006, COMP BIOCHEM PHYS A, V145, P397, DOI 10.1016/j.cbpa.2006.07.013
   Enes P, 2009, FISH PHYSIOL BIOCHEM, V35, P519, DOI 10.1007/s10695-008-9259-5
   Ensminger DC, 2021, COMP BIOCHEM PHYS A, V256, DOI 10.1016/j.cbpa.2021.110929
   Favero G, 2020, AQUACULTURE, V524, DOI 10.1016/j.aquaculture.2020.735242
   Ferreira-Lazarte A, 2017, J AGR FOOD CHEM, V65, P8046, DOI 10.1021/acs.jafc.7b01809
   Furne M, 2008, COMP BIOCHEM PHYS A, V149, P420, DOI 10.1016/j.cbpa.2008.02.002
   Furne M, 2012, J COMP PHYSIOL B, V182, P63, DOI 10.1007/s00360-011-0596-9
   German AV, 2010, WATER RESOUR+, V37, P84, DOI 10.1134/S0097807810010082
   Gilannejad N, 2020, ANIMALS-BASEL, V10, DOI 10.3390/ani10050874
   Gilannejad N, 2019, AQUACULTURE, V513, DOI 10.1016/j.aquaculture.2019.734438
   Gominho-Rosa MD, 2015, AQUACULTURE, V435, P92, DOI 10.1016/j.aquaculture.2014.09.035
   Castro MG, 2009, J MAR BIOL ASSOC UK, V89, P593, DOI 10.1017/S0025315409003002
   Gonzalez Castro M, 2009, J APPL ICHTHYOL, V25, P61, DOI 10.1111/j.1439-0426.2008.01170.x
   Gonzlez Castro M, 2012, ZOOL STUD
   Gonzlez-Castro M, 2016, BIOL ECOLOGY CULTURE, P120
   GonzSSlez-Castro M., 2007, THESIS UNMDP ARGENTI, P187
   GonzSSlez-Castro M., 2016, BIOL ECOLOGY CULTURE, P227
   Kalhoro H, 2018, ZOOLOGIA-CURITIBA, V35, DOI 10.3897/zoologia.35.e25171
   Karasov WH, 2021, COMP BIOCHEM PHYS A, V253, DOI 10.1016/j.cbpa.2020.110860
   Karasov WH, 2013, COMPR PHYSIOL, V3, P741, DOI 10.1002/cphy.c110054
   Karasov WH, 2011, ANNU REV PHYSIOL, V73, P69, DOI 10.1146/annurev-physiol-012110-142152
   Kelly SA, 2012, COMPR PHYSIOL, V2, P1417, DOI 10.1002/cphy.c110008
   Killen SS, 2016, FUNCT ECOL, V30, P1358, DOI 10.1111/1365-2435.12634
   Kristensen TN, 2020, ANN NY ACAD SCI, V1476, P5, DOI 10.1111/nyas.13974
   Krogdahl, 2005, COMP BIOCHEM PHYS A
   Lalles JP, 2020, REV AQUACULT, V12, P555, DOI 10.1111/raq.12340
   Lemos VM, 2014, J FISH BIOL, V85, P671, DOI 10.1111/jfb.12452
   Li EC, 2008, AQUACULTURE, V274, P80, DOI 10.1016/j.aquaculture.2007.11.001
   Lo Cascio P, 2017, NAT PROD RES, V31, P1478, DOI 10.1080/14786419.2016.1274893
   Lopez Maanes AA., 2020, ANATOMY PHYSL, V2, P255
   Lu DL, 2019, J PHYSIOL-LONDON, V597, P1585, DOI [10.1113/JP277091, 10.1113/jp277091]
   Ma FJ, 2019, J FISH BIOL, V95, P1311, DOI 10.1111/jfb.14136
   Mai ACG, 2014, ESTUAR COAST SHELF S, V149, P80, DOI 10.1016/j.ecss.2014.07.013
   Marin-Juez R, 2013, PLOS ONE, V8, DOI 10.1371/journal.pone.0080628
   Michiels MS, 2015, J COMP PHYSIOL B, V185, P501, DOI 10.1007/s00360-015-0899-3
   MILLER GL, 1959, ANAL CHEM, V31, P426, DOI 10.1021/ac60147a030
   Morse, 2019, THESIS PORTLAND STAT
   Morshedi V, 2017, ANIM FEED SCI TECH, V232, P207, DOI 10.1016/j.anifeedsci.2016.10.005
   Nebo Caroline, 2018, Journal of Applied Aquaculture, V30, P157, DOI 10.1080/10454438.2017.1420516
   Nespolo RF, 2022, PHYSIOL BIOCHEM ZOOL, V95, P66, DOI 10.1086/717760
   Oishi K, 2020, FISH PHYSIOL BIOCHEM, V46, P563, DOI 10.1007/s10695-019-00730-6
   Perera E, 2008, COMP BIOCHEM PHYS B, V150, P247, DOI 10.1016/j.cbpb.2008.03.009
   Piersma T, 2003, TRENDS ECOL EVOL, V18, P228, DOI 10.1016/S0169-5347(03)00036-3
   Pinoni SA, 2013, MAR BIOL, V160, P2647, DOI 10.1007/s00227-013-2258-9
   Pinoni SA, 2011, COMP BIOCHEM PHYS A, V158, P552, DOI 10.1016/j.cbpa.2010.12.020
   Polakof S, 2012, J COMP PHYSIOL B, V182, P1015, DOI 10.1007/s00360-012-0658-7
   Polakof S, 2011, COMP BIOCHEM PHYS B, V160, P123, DOI 10.1016/j.cbpb.2011.07.006
   Pujante Rodrguez I, 2018, FISH PHYSIOL BIOCHEM, V44
   Ramirez-Otarola N, 2018, CAN J ZOOL, V96, P707, DOI 10.1139/cjz-2017-0350
   Reis YD, 2019, AQUACULTURE, V498, P116, DOI 10.1016/j.aquaculture.2018.08.054
   Sadek S, 2016, BIOL ECOLOGY CULTURE, P501, DOI [10.1201/b19927-21, DOI 10.1201/B19927-21]
   Salem M, 2007, BMC GENOMICS, V8, DOI 10.1186/1471-2164-8-328
   Sandre LCG., 2017, FISHERIES AQUACULTUR, V8, P1, DOI DOI 10.4172/2150-3508.1000225
   Secor CL, 2001, MAR BIOL, V138, P731, DOI 10.1007/s002270000418
   Secor SM, 2005, J EXP BIOL, V208, P2595, DOI 10.1242/jeb.01659
   Secor SM, 2010, PROG MOL SUBCELL BIO, V49, P183, DOI 10.1007/978-3-642-02421-4_9
   Shan XJ, 2009, ENVIRON BIOL FISH, V86, P121, DOI 10.1007/s10641-008-9412-0
   Shen LQ, 2021, AQUACULTURE, V533, DOI 10.1016/j.aquaculture.2020.736162
   Small, 2022, FISH NUTR
   Michiels MS, 2017, COMP BIOCHEM PHYS A, V204, P228, DOI 10.1016/j.cbpa.2016.12.003
   Michiels MS, 2013, SCI MAR, V77, P129, DOI 10.3989/scimar.03687.09D
   Steimberg CE., 2018, AQUATIC ANIMAL NUTR, P9, DOI [10.1007/978-3-319-91767-2_2, DOI 10.1007/978-3-319-91767-2]
   Tamadoni R, 2020, AQUAC RES, V51, P1437, DOI 10.1111/are.14489
   Taylor BW, 2006, SCIENCE, V313, P833, DOI 10.1126/science.1128223
   Tocher DR, 2003, REV FISH SCI, V11, P107, DOI 10.1080/713610925
   Uddin MS, 2009, BIOTECHNOL BIOPROC E, V14, P338, DOI 10.1007/s12257-008-0271-5
   Vieira J. P., 1991, ATLANTICA, V13, P131
   Volkoff Helene, 2020, Temperature (Austin), V7, P307, DOI 10.1080/23328940.2020.1765950
   Wagner CE, 2009, FUNCT ECOL, V23, P1122, DOI 10.1111/j.1365-2435.2009.01589.x
   Whitfield AK, 2012, REV FISH BIOL FISHER, V22, P641, DOI 10.1007/s11160-012-9263-9
   Wilson SK, 2003, OCEANOGR MAR BIOL, V41, P279
   Xiong DM, 2011, J ANIM PHYSIOL AN N, V95, P56, DOI 10.1111/j.1439-0396.2009.00984.x
   Yang LP, 2021, J FISH BIOL, V99, P1843, DOI 10.1111/jfb.14885
   Yang MX, 2019, AQUACULTURE, V501, P416, DOI 10.1016/j.aquaculture.2018.12.003
   Zaefarian A, 2020, IRAN J FISH SCI, V19, P1111, DOI 10.22092/ijfs.2019.119520
   Zaldua N, 2014, COMP BIOCHEM PHYS A, V169, P7, DOI 10.1016/j.cbpa.2013.12.006
   Zhou YL., MICROPTERUS SALMOIDE, V2021, DOI DOI 10.1016/J.AQUACULTURE.2020.736261
NR 108
TC 1
Z9 1
U1 2
U2 2
PU SPRINGER HEIDELBERG
PI HEIDELBERG
PA TIERGARTENSTRASSE 17, D-69121 HEIDELBERG, GERMANY
SN 0174-1578
EI 1432-136X
J9 J COMP PHYSIOL B
JI J. Comp. Physiol. B-Biochem. Syst. Environ. Physiol.
PD SEP
PY 2022
VL 192
IS 5
BP 561
EP 573
DI 10.1007/s00360-022-01438-5
EA MAY 2022
PG 13
WC Physiology; Zoology
WE Science Citation Index Expanded (SCI-EXPANDED)
SC Physiology; Zoology
GA 3W2NC
UT WOS:000791096600001
PM 35513525
DA 2022-11-10
ER

PT J
AU DeLoid, GM
   Sohal, IS
   Lorente, LR
   Molina, RM
   Pyrgiotakis, G
   Stevanovic, A
   Zhang, RJ
   McClements, DJ
   Geitner, NK
   Bousfield, DW
   Ng, KW
   Loo, SCJ
   Bell, DC
   Brain, J
   Demokritou, P
AF DeLoid, Glen M.
   Sohal, Ikjot Singh
   Lorente, Laura R.
   Molina, Ramon M.
   Pyrgiotakis, Georgios
   Stevanovic, Ana
   Zhang, Ruojie
   McClements, David Julian
   Geitner, Nicholas K.
   Bousfield, Douglas W.
   Ng, Kee Woei
   Loo, Say Chye Joachim
   Bell, David C.
   Brain, Joseph
   Demokritou, Philip
TI Reducing Intestinal Digestion and Absorption of Fat Using a
   Nature-Derived Biopolymer: Interference of Triglyceride Hydrolysis by
   Nanocellulose
SO ACS NANO
LA English
DT Article
DE nanocellulose; triglyceride; pancreatic lipase; simulated digestion;
   bioavailability
ID IN-VITRO DIGESTION; GASTROINTESTINAL-TRACT; CURRENT KNOWLEDGE; ECONOMIC
   BURDEN; FOOD SAFETY; NANOMATERIALS; NANOTECHNOLOGY; NANOSTRUCTURES;
   CYTOTOXICITY; AGRICULTURE
AB Engineered nanomaterials are increasingly added to foods to improve quality, safety, or nutrition. Here we report the ability of ingested nanocellulose (NC) materials to reduce digestion and absorption of ingested fat. In the small intestinal phase of an acellular simulated gastrointestinal tract, the hydrolysis of free fatty acids (FFA) from triglycerides (TG) in a high-fat food model was reduced by 48.4% when NC was added at 0.75% w/w to the food, as quantified by pH stat titration, and by 40.1% as assessed by fluorometric FFA assay. Furthermore, translocation of TG and FFA across an in vitro cellular model of the intestinal epithelium was significantly reduced by the presence of 0.75% w/w NC in the food (TG by 52% and FFA by 32%). Finally, in in vivo experiments, the postprandial rise in serum TG 1 h after gavage with the high fat food model was reduced by 36% when 1.0% w/w NC was administered with the food. Scanning electron microscopy and molecular dynamics studies suggest two primary mechanisms for this effect: (1) coalescence of fat droplets on fibrillar NC (CNF) fibers, resulting in a reduction of available surface area for lipase binding and (2) sequestration of bile salts, causing impaired interfacial displacement of proteins at the lipid droplet surface and impaired solubilization of lipid digestion products. Together these findings suggest a potential use for NC, as a food additive or supplement, to reduce absorption of ingested fat and thereby assist in weight loss and the management of obesity.
C1 [DeLoid, Glen M.; Lorente, Laura R.; Molina, Ramon M.; Pyrgiotakis, Georgios; Stevanovic, Ana; Brain, Joseph; Demokritou, Philip] Harvard TH Chan Sch Publ Hlth, Dept Environm Hlth, Ctr Nanotechnol & Nanotoxicol, Boston, MA 02115 USA.
   [Sohal, Ikjot Singh] Univ Massachusetts Lowell, Dept Biomed Engn & Biotechnol, Lowell, MA 01854 USA.
   [Zhang, Ruojie; McClements, David Julian] Univ Massachusetts, Dept Food Sci, Amherst, MA 01003 USA.
   [Geitner, Nicholas K.] Duke Univ, Dept Civil & Environm Engn, Durham, NC 27708 USA.
   [Geitner, Nicholas K.] Duke Univ, Ctr Environm Implicat NanoTechnol, Durham, NC 27708 USA.
   [Bousfield, Douglas W.] Univ Maine, Dept Chem & Biol Engn, Orono, ME 04469 USA.
   [Ng, Kee Woei; Loo, Say Chye Joachim] Nanyang Technol Univ, Sch Mat Sci & Engn, Singapore 639798, Singapore.
   [Bell, David C.] Harvard Univ, Sch Engn & Appl Sci, Cambridge, MA 02138 USA.
RP DeLoid, GM; Demokritou, P (corresponding author), Harvard TH Chan Sch Publ Hlth, Dept Environm Hlth, Ctr Nanotechnol & Nanotoxicol, Boston, MA 02115 USA.
EM gdeloid@hsph.harvard.edu; pdemokri@hsph.harvard.edu
RI Lorente, Laura Rubio/AAF-8204-2020; Ng, Kee Woei/B-7242-2008; Loo, Say
   Chye Joachim/A-2234-2011; McClements, David J/F-8283-2011; Sohal, Ikjot
   Singh/AAV-9585-2020
OI Lorente, Laura Rubio/0000-0002-2088-3803; Ng, Kee
   Woei/0000-0002-7276-3563; Loo, Say Chye Joachim/0000-0001-5300-1275;
   McClements, David J/0000-0002-9016-1291; Sohal, Ikjot
   Singh/0000-0003-0118-6129; Bell, David/0000-0002-8215-127X; Molina,
   Ramon/0000-0001-6861-3215; Stevanovic, Ana/0000-0002-2556-027X
FU HSPH Center for Nanotechnology and Nanotoxicology; National Institute of
   Environmental Health Sciences of the National Institutes of Health
   [U24ES026946]; NIEHS Environmental Health Center Grant [ES-000002]; NIH
   [U24ES026946]; NATIONAL INSTITUTE OF ENVIRONMENTAL HEALTH SCIENCES
   [U24ES026946, P30ES000002] Funding Source: NIH RePORTER
FX Support for the research reported, including assets and resources
   required for designing and performing experiments, data analysis, and
   interpretation, was provided by the Nanyang Technological
   University-Harvard T. H. Chan School of Public Health Initiative for
   Sustainable Nanotechnology. Research reported in this publication was
   supported by the HSPH Center for Nanotechnology and Nanotoxicology and
   National Institute of Environmental Health Sciences of the National
   Institutes of Health under Award Number U24ES026946 as part of the
   Nanotechnology Health Implications Research (NHIR) Consortium and by the
   NIEHS Environmental Health Center Grant (No. ES-000002). The engineered
   nanomaterials used in the research presented in this publication were
   developed, characterized, and provided by the Engineered Nanomaterials
   Resource and Coordination Core established at Harvard T. H. Chan School
   of Public Health (NIH grant # U24ES026946) as part of the Nanotechnology
   Health Implications Research Consortium.
CR Akoh C C, 2008, FOOD LIPIDS CHEM NUT, DOI [10.1201/9781420046649, DOI 10.1201/9781420046649]
   ANDERSEN HC, 1980, J CHEM PHYS, V72, P2384, DOI 10.1063/1.439486
   [Anonymous], 2013, NANOCELLULOSE ADDITI
   Athinarayanan J, 2015, J FOOD SCI, V80, pN459, DOI 10.1111/1750-3841.12760
   Athinarayanan J, 2014, CELL BIOL TOXICOL, V30, P89, DOI 10.1007/s10565-014-9271-8
   Bellmann S, 2015, WIRES NANOMED NANOBI, V7, P609, DOI 10.1002/wnan.1333
   Bessesen DH, 2018, LANCET DIABETES ENDO, V6, P237, DOI 10.1016/S2213-8587(17)30236-X
   Bhattacharya K, 2017, NANOTOXICOLOGY, V11, P809, DOI 10.1080/17435390.2017.1363309
   Bray GA, 2017, OBES REV, V18, P715, DOI 10.1111/obr.12551
   Chen HD, 2014, J AGR FOOD CHEM, V62, P1209, DOI 10.1021/jf5002588
   Corstens MN, 2017, FOOD STRUCT-NETH, V12, P54, DOI 10.1016/j.foostr.2016.07.004
   Costanzo LS, 2014, PHYSIOLOGY
   DeLoid GM, 2017, PART FIBRE TOXICOL, V14, DOI 10.1186/s12989-017-0221-5
   Devraj R, 2013, INT J PHARMACEUT, V441, P323, DOI 10.1016/j.ijpharm.2012.11.024
   Di Cesare M, 2016, LANCET, V387, P1377, DOI 10.1016/S0140-6736(16)30054-X
   Eleftheriadou M, 2017, CURR OPIN BIOTECH, V44, P87, DOI 10.1016/j.copbio.2016.11.012
   Endes C, 2016, J NANOBIOTECHNOL, V14, DOI 10.1186/s12951-016-0230-9
   Ghasemifard S, 2015, BRIT J NUTR, V114, P684, DOI 10.1017/S0007114515002457
   Golding M, 2010, CURR OPIN COLLOID IN, V15, P90, DOI 10.1016/j.cocis.2009.11.006
   Guo ZY, 2017, NANOIMPACT, V5, P70, DOI 10.1016/j.impact.2017.01.002
   Hanwell MD, 2012, J CHEMINFORMATICS, V4, DOI 10.1186/1758-2946-4-17
   Hermoso J, 1996, J BIOL CHEM, V271, P18007, DOI 10.1074/jbc.271.30.18007
   Khan RA, 2010, J AGR FOOD CHEM, V58, P7878, DOI 10.1021/jf1006853
   Koeneman BA, 2010, CELL BIOL TOXICOL, V26, P225, DOI 10.1007/s10565-009-9132-z
   Lim JH, 2015, J AGR FOOD CHEM, V63, P3144, DOI 10.1021/acs.jafc.5b00392
   Maldonado-Valderrama J, 2011, ADV COLLOID INTERFAC, V165, P36, DOI 10.1016/j.cis.2010.12.002
   Maljaars PWJ, 2008, PHYSIOL BEHAV, V95, P271, DOI 10.1016/j.physbeh.2008.07.018
   Mariano M, 2014, J POLYM SCI POL PHYS, V52, P791, DOI 10.1002/polb.23490
   McClements DJ, 2016, NANOIMPACT, V3-4, P47, DOI 10.1016/j.impact.2016.10.002
   Menas AL, 2017, CHEMOSPHERE, V171, P671, DOI 10.1016/j.chemosphere.2016.12.105
   Nair S.S., 2014, SUSTAIN CHEM PROCESS, V2, P23, DOI [10.1186/s40508-014-0023-0, DOI 10.1186/S40508-014-0023-0]
   Nelson D.L., 2017, PRINCIPLES BIOCH, V7th
   Ong KJ, 2017, NANOIMPACT, V6, P19, DOI 10.1016/j.impact.2017.03.002
   Peters RJB, 2014, J AGR FOOD CHEM, V62, P6285, DOI 10.1021/jf5011885
   Polidori D, 2016, OBESITY, V24, P2289, DOI 10.1002/oby.21653
   Pyrgiotakis G, 2018, CELLULOSE, V25, P2303, DOI 10.1007/s10570-018-1718-2
   Pyrgiotakis G, 2016, SCI REP-UK, V6, DOI 10.1038/srep21073
   Pyrgiotakis G, 2015, ENVIRON SCI TECHNOL, V49, P3737, DOI 10.1021/es505868a
   Saitoh K., 2013, STRUCTURE MECH BEHAV, V3, P34635, DOI [10.4236/snl.2013.33011, DOI 10.4236/SNL.2013.33011]
   Sandra S, 2008, J AGR FOOD CHEM, V56, P7488, DOI 10.1021/jf800741w
   Sarkar A, 2018, FOOD HYDROCOLLOID, V77, P436, DOI 10.1016/j.foodhyd.2017.10.020
   Sarkar A, 2017, COLLOID SURFACE B, V158, P137, DOI 10.1016/j.colsurfb.2017.06.037
   Sarkar A, 2016, SOFT MATTER, V12, P3558, DOI 10.1039/c5sm02998h
   Sarkar A, 2010, INT DAIRY J, V20, P589, DOI 10.1016/j.idairyj.2009.12.007
   Schoepf JJ, 2017, NANOIMPACT, V5, P22, DOI 10.1016/j.impact.2016.12.007
   Servin AD, 2016, NANOIMPACT, V1, P9, DOI 10.1016/j.impact.2015.12.002
   Setyawati M. I., 2018, SMALL, DOI [10.1002/sm11.201800922, DOI 10.1002/SM11.201800922]
   Shahabi-Ghahfarrokhi I, 2015, INT J BIOL MACROMOL, V77, P85, DOI 10.1016/j.ijbiomac.2015.02.055
   Sumithran P, 2011, NEW ENGL J MED, V365, P1597, DOI 10.1056/NEJMoa1105816
   Szakal C, 2014, ACS NANO, V8, P3128, DOI 10.1021/nn501108g
   Wang HF, 2013, NANOMEDICINE-UK, V8, P2007, DOI 10.2217/nnm.13.176
   Wang YC, 2011, LANCET, V378, P815, DOI 10.1016/S0140-6736(11)60814-3
   Williams HD, 2013, PHARMACOL REV, V65, P315, DOI 10.1124/pr.112.005660
   Withrow D, 2011, OBES REV, V12, P131, DOI 10.1111/j.1467-789X.2009.00712.x
   Yada RY, 2014, COMPR REV FOOD SCI F, V13, P730, DOI 10.1111/1541-4337.12076
   Yin S, 2008, J CHEM INF MODEL, V48, P1656, DOI 10.1021/ci8001167
NR 56
TC 103
Z9 106
U1 10
U2 157
PU AMER CHEMICAL SOC
PI WASHINGTON
PA 1155 16TH ST, NW, WASHINGTON, DC 20036 USA
SN 1936-0851
EI 1936-086X
J9 ACS NANO
JI ACS Nano
PD JUL
PY 2018
VL 12
IS 7
BP 6469
EP 6479
DI 10.1021/acsnano.8b03074
PG 11
WC Chemistry, Multidisciplinary; Chemistry, Physical; Nanoscience &
   Nanotechnology; Materials Science, Multidisciplinary
WE Science Citation Index Expanded (SCI-EXPANDED)
SC Chemistry; Science & Technology - Other Topics; Materials Science
GA GP0MT
UT WOS:000440505000013
PM 29874029
OA Green Accepted
DA 2022-11-10
ER

PT J
AU Abdelazez, A
   Alshehry, G
   Algarni, E
   Al Jumayi, H
   Abdel-Motaal, H
   Meng, XC
AF Abdelazez, Amro
   Alshehry, Garsa
   Algarni, Eman
   Al Jumayi, Huda
   Abdel-Motaal, Heba
   Meng, Xiang-Chen
TI Postbiotic Gamma-Aminobutyric Acid and Camel Milk Intervention as
   Innovative Trends Against Hyperglycemia and Hyperlipidemia in
   Streptozotocin-Induced C57BL/6J Diabetic Mice
SO FRONTIERS IN MICROBIOLOGY
LA English
DT Article
DE postbiotic; gamma-aminobutyric acid; Lactobacillus brevis; diabetes type
   1; camel milk; C57BL; 6 mice
ID BIOACTIVE PEPTIDES; MANAGEMENT; COMPLICATIONS
AB Diabetes is a serious disease that threatens human health worldwide. The study hypothesis is to investigate the novel trends that may aid in the prevention of diabetic complications. Camel milk was presented as traditional functional food, and Lactobacillus brevis KLDS1.0727 and KLDS1.0373 strains were shown to synthesize postbiotic Gamma-aminobutyric acid as a potential food additive, which can therapeutically intervene against hyperglycemia and hyperlipidemia in streptozotocin-induced C57BL/6J mice. During a four-week timeframe, body weight and postprandial blood glucose levels were monitored. Post-euthanasia, blood plasma was obtained to investigate hyperlipidemia, insulin concentrations, liver, and renal functions. The liver, pancreas, kidney, and spleen underwent histopathological examinations. The results demonstrated that KLDS1.0727 and KLDS1.0373 (LAC(S1), LAC(S2)) and camel milk treatments all had a significant influence on hypoglycemic activity, as evidenced by reduced postprandial blood glucose levels. LAC(S1), LAC(S2), and camel milk therapy significantly reduced blood hypolipidemic, and some liver enzymes such as (alanine aminotransferase and aspartate transaminase) levels. Therefore, we recommend consuming camel milk regularly and expanding its use with fermented foods containing L. brevis, one of the probiotics capable of producing gamma-aminobutyric acid (GABA) as future food additives that can improve human health and reduce the prevalence of several diseases disorders.
C1 [Abdelazez, Amro; Meng, Xiang-Chen] Northeast Agr Univ, Coll Food Sci, Key Lab Dairy Sci, Minist Educ, Harbin, Peoples R China.
   [Abdelazez, Amro; Abdel-Motaal, Heba] Linyi Univ, Inst Microbe & Host Hlth, Fac Agr & Forestry, Linyi, Peoples R China.
   [Abdelazez, Amro] Agr Res Ctr, Anim Prod Res Inst, Dept Dairy Microbiol, Giza, Egypt.
   [Alshehry, Garsa; Algarni, Eman; Al Jumayi, Huda] Taif Univ, Coll Sci, Dept Food Sci & Nutr, Taif, Saudi Arabia.
   [Abdel-Motaal, Heba] Agr Res Ctr, Soils Water Environm & Microbiol Res Inst, Dept Microbiol, Giza, Egypt.
RP Abdelazez, A; Meng, XC (corresponding author), Northeast Agr Univ, Coll Food Sci, Key Lab Dairy Sci, Minist Educ, Harbin, Peoples R China.; Abdelazez, A (corresponding author), Linyi Univ, Inst Microbe & Host Hlth, Fac Agr & Forestry, Linyi, Peoples R China.; Abdelazez, A (corresponding author), Agr Res Ctr, Anim Prod Res Inst, Dept Dairy Microbiol, Giza, Egypt.
EM amorbiotic@yahoo.com; xchmeng@hotmail.com
RI Abdelazez, Amro Mohamed Hamdy/O-7286-2015
OI Abdelazez, Amro Mohamed Hamdy/0000-0001-6895-6277
FU National Key Research and Development Program of China [2017YED0400304]
FX Funding This research was funded by the National Key Research and
   Development Program of China under Grant No. 2017YED0400304.
CR Abdelazez A, 2022, FOOD SCI HUM WELL, V11, P165, DOI 10.1016/j.fshw.2021.07.017
   Abdelazez A, 2018, BIOMED RES INT, V2018, DOI 10.1155/2018/7356173
   Abdulrahman AO, 2016, FRONT ENDOCRINOL, V7, DOI 10.3389/fendo.2016.00004
   Agrawal RP, 2011, EUR J CLIN NUTR, V65, P1048, DOI 10.1038/ejcn.2011.98
   Aguilar-Toala JE, 2018, TRENDS FOOD SCI TECH, V75, P105, DOI 10.1016/j.tifs.2018.03.009
   Al Haj OA, 2010, INT DAIRY J, V20, P811, DOI 10.1016/j.idairyj.2010.04.003
   Al-Hashem F., 2009, American Journal of Pharmacology and Toxicology, V4, P107, DOI 10.3923/jpt.2009.107.116
   Aqib AI, 2019, TRENDS FOOD SCI TECH, V88, P497, DOI 10.1016/j.tifs.2019.04.009
   Ashraf A, 2021, J DAIRY SCI, V104, P61, DOI 10.3168/jds.2020-18627
   Ayoub MA, 2018, DIABETES RES CLIN PR, V146, P305, DOI 10.1016/j.diabres.2018.11.006
   Bagheri S, 2019, EPILEPSY BEHAV, V95, P43, DOI 10.1016/j.yebeh.2019.03.038
   Carding Simon, 2015, Microbial Ecology in Health and Disease, V26, P26191, DOI 10.3402/mehd.v26.26191
   Cataldo PG, 2020, INT J FOOD MICROBIOL, V333, DOI 10.1016/j.ijfoodmicro.2020.108792
   Chen L, 2012, NAT REV ENDOCRINOL, V8, P228, DOI 10.1038/nrendo.2011.183
   Deeba F, 2020, J DIABETES METAB DIS, V19, P915, DOI 10.1007/s40200-020-00580-7
   Di Martino G, 2021, HEALTHCARE-BASEL, V9, DOI 10.3390/healthcare9040460
   Diez-Gutierrez L, 2020, J FUNCT FOODS, V64, DOI 10.1016/j.jff.2019.103669
   Dikhanbayeva F., 2021, E EUROPEAN J ENTERPR, V3, P36, DOI [10.15587/1729-4061.2021.235831, DOI 10.15587/1729-4061.2021.235831]
   Ejtahed HS, 2015, INT J ENDOCRINOL MET, V13, DOI 10.5812/ijem.21160
   EL-Fakharany EM, 2012, VIROL J, V9, DOI 10.1186/1743-422X-9-201
   El-Zahar KM, 2021, J NUTR METAB, V2021, DOI 10.1155/2021/1557945
   Esraa T., 2016, MANSOURA VET MED J, V17, P1, DOI [10.21608/MVMJ.2016.129861, DOI 10.21608/MVMJ.2016.129861]
   Fallah Z, 2020, INT DAIRY J, V101, DOI 10.1016/j.idairyj.2019.104568
   Graham TE, 2007, DIABETOLOGIA, V50, P814, DOI 10.1007/s00125-006-0557-0
   Harloff M, 2022, BRIT J PHARMACOL, V179, P2460, DOI 10.1111/bph.15425
   Ibraheem A.S., 2016, JOBAZ, V77, P91, DOI [10.1016/j.jobaz.2016.12.004, DOI 10.1016/J.JOBAZ.2016.12.004]
   Izadi A, 2019, J FUNCT FOODS, V60, DOI 10.1016/j.jff.2019.103441
   Jones CB, 2020, RADIAT RES, V193, P209, DOI 10.1667/RR15493.1
   Khalesi M, 2017, TRENDS FOOD SCI TECH, V62, P49, DOI 10.1016/j.tifs.2017.02.004
   Khan A. A., 2013, American Journal of Biochemistry and Molecular Biology, V3, P151, DOI 10.3923/ajbmb.2013.151.158
   Kilari BP, 2021, J DAIRY SCI, V104, P1304, DOI 10.3168/jds.2020-19412
   Kotb-El-Sayed M. I., 2011, American Journal of Biochemistry and Biotechnology, V7, P179
   Contreras-Zentella ML, 2016, OXID MED CELL LONGEV, V2016, DOI 10.1155/2016/3529149
   Manaer T, 2021, BMC COMPLEMENT MED, V21, DOI 10.1186/s12906-021-03303-4
   Mancini A, 2019, ANN MICROBIOL, V69, P1435, DOI 10.1007/s13213-019-01527-x
   Mele M, 2019, FRONT CELL NEUROSCI, V13, DOI 10.3389/fncel.2019.00077
   Mudgil P, 2018, FOOD CHEM, V259, P46, DOI 10.1016/j.foodchem.2018.03.082
   Newsome PN, 2018, GUT, V67, P6, DOI 10.1136/gutjnl-2017-314924
   Oleskin AV, 2019, PROBIOTICS ANTIMICRO, V11, P1071, DOI 10.1007/s12602-019-09583-0
   Patil P, 2015, EUR J NUTR, V54, P863, DOI 10.1007/s00394-015-0974-2
   Rees G, 2016, JAMA OPHTHALMOL, V134, P1007, DOI 10.1001/jamaophthalmol.2016.2213
   Sacks D.B., 2011, CLIN CHEM, V57, P436, DOI [10.1093/clinchem/48.3.436, DOI 10.1093/CLINCHEM/48.3.436]
   Salminen S, 2021, NAT REV GASTRO HEPAT, V18, P649, DOI 10.1038/s41575-021-00440-6
   Saravanakumar K, 2021, FOOD CHEM TOXICOL, V155, DOI 10.1016/j.fct.2021.112374
   Seligsohn D, 2020, J DAIRY SCI, V103, P4717, DOI 10.3168/jds.2019-17701
   Shori AB, 2015, J FOOD DRUG ANAL, V23, P609, DOI 10.1016/j.jfda.2015.02.007
   Stevens PE, 2013, ANN INTERN MED, V158, P825, DOI 10.7326/0003-4819-158-11-201306040-00007
   Suzzi G, 2020, FRONT MICROBIOL, V11, DOI 10.3389/fmicb.2020.00237
   Swelum AA, 2021, SAUDI J BIOL SCI, V28, P3126, DOI 10.1016/j.sjbs.2021.02.057
   Tian JD, 2004, J IMMUNOL, V173, P5298, DOI 10.4049/jimmunol.173.8.5298
   Verhaegen AA, 2021, CURR OBES REP, V10, P1, DOI 10.1007/s13679-020-00419-5
   Virani SS, 2021, CIRCULATION, V143, pe254, DOI 10.1161/CIR.0000000000000950
   Wan Y, 2015, DIABET METAB SYND OB, V8, P79, DOI 10.2147/DMSO.S50642
   Wu CH, 2011, FOOD FUNCT, V2, P224, DOI 10.1039/c1fo10026b
   Wu QL, 2017, CRIT REV FOOD SCI, V57, P3661, DOI 10.1080/10408398.2016.1147418
   Zolkiewicz J, 2020, NUTRIENTS, V12, DOI 10.3390/nu12082189
NR 56
TC 0
Z9 0
U1 6
U2 6
PU FRONTIERS MEDIA SA
PI LAUSANNE
PA AVENUE DU TRIBUNAL FEDERAL 34, LAUSANNE, CH-1015, SWITZERLAND
EI 1664-302X
J9 FRONT MICROBIOL
JI Front. Microbiol.
PD JUL 11
PY 2022
VL 13
AR 943930
DI 10.3389/fmicb.2022.943930
PG 12
WC Microbiology
WE Science Citation Index Expanded (SCI-EXPANDED)
SC Microbiology
GA 3I4OU
UT WOS:000832699100001
PM 35898909
OA Green Submitted, Green Published, gold
DA 2022-11-10
ER

PT J
AU Kwak, JH
   Kim, MS
   Lee, JH
   Yang, YJ
   Lee, KH
   Kim, OY
   Lee, JH
AF Kwak, Jung Hyun
   Kim, Min Sun
   Lee, Jin Hee
   Yang, Yoon Jung
   Lee, Ki Ho
   Kim, Oh Yoen
   Lee, Jong Ho
TI Beneficial effect of tagatose consumption on postprandial hyperglycemia
   in Koreans: a double-blind crossover designed study
SO FOOD & FUNCTION
LA English
DT Article
ID GASTROINTESTINAL TOLERANCE; D-FRUCTOSE; STEREOISOMER
AB The present study determined the effect of tagatose supplementation on postprandial hyperglycemia in normal (n = 54) and hyperglycemic subjects [n = 40, impaired fasting glucose (IFG) and newly diagnosed type 2 diabetes]. In a double-blind crossover designed study, study subjects were randomly assigned to consume a sucralose-erythritol drink (the placebo) or a tagatose-containing drink (the test) with a seven-day interval. Finally, 85 subjects completed the study (normal, n = 52; hyperglycemic, n = 33). Blood samples were collected at 0, 30, 60 and 120 min after ingestion and analyzed for fasting and postprandial levels of glucose, insulin and C-peptide. Basic anthropometric parameters and lipid files were also measured. Hyperglycemic subjects were basically older and heavier, and showed higher levels of triglyceride, total- and LDL-cholesterols and apolipoprotein AI and B compared with normal subjects. After consuming the tagatose (5 g)-containing drink, hyperglycemic subjects had a significant reduction in serum levels of glucose at 120 min (p = 0.019) and glucose area under the curve (AUC) (p = 0.017), however these were not observed in normal subjects. When ages were matched between the two groups, the glucose response patterns were shown to be similar. Additionally, normal subjects who received a high-dose of tagatose-containing drinks (10 g) showed significantly lower levels of insulin at 30 min (p = 0.004) and 60 min (p = 0.011), insulin AUC (p = 0.009), and C-peptide at 30 min (p = 0.004), 60 min (p = 0.011) and C-peptide AUC (p = 0.023). In conclusion, a single dietary supplement in the form of a tagatose-containing drink may be beneficial for controlling postprandial glycemic response in Koreans.
C1 [Kwak, Jung Hyun; Lee, Jong Ho] Yonsei Univ, Coll Human Ecol, Dept Food & Nutr, Res Inst Sci Aging, Seoul 120749, South Korea.
   [Kwak, Jung Hyun; Lee, Jong Ho] Yonsei Univ, Natl Res Lab Clin Nutrigenet Nutrigen, Dept Food & Nutr, Seoul 120749, South Korea.
   [Kim, Min Sun] CJ Cheiljedang Co Ltd, Foods R&D, Seoul, South Korea.
   [Lee, Jin Hee] CHA Univ, Dept Food Sci & Biotechnol, Pocheongyeonggi Do, South Korea.
   [Yang, Yoon Jung] Yonsei Univ, Interdisciplinary Program Sci Aging, Seoul 120749, South Korea.
   [Lee, Ki Ho] CHA Univ, Dept Food Therapy, CHAUM Hosp, Grad Sch Integrat Med, Seoul, South Korea.
   [Kim, Oh Yoen] Dong A Univ, Dept Food Sci & Nutr, Pusan, South Korea.
RP Kwak, JH (corresponding author), Yonsei Univ, Coll Human Ecol, Dept Food & Nutr, Res Inst Sci Aging, 134 Shinchon Dong, Seoul 120749, South Korea.
EM ohkite@dau.ac.kr; jhleeb@yonsei.ac.kr
RI Kim, Oh Yoen/AAA-6492-2022
FU National Research; Ministry of Science, ICT & Future Planning
   [M10642120002-06N4212-00210, 2012-0005604, 2012M3A9C4048762]
FX This work was supported by the National Research funded by the Ministry
   of Science, ICT & Future Planning (M10642120002-06N4212-00210,
   2012-0005604 and 2012M3A9C4048762).
CR ALLISON DB, 1995, DIABETES CARE, V18, P245, DOI 10.2337/diacare.18.2.245
   Buemann B, 2000, METABOLISM, V49, P969, DOI 10.1053/meta.2000.7724
   Buemann B, 1998, J NUTR, V128, P1481, DOI 10.1093/jn/128.9.1481
   Buemann B, 1999, REGUL TOXICOL PHARM, V29, pS71, DOI 10.1006/rtph.1998.1265
   Donner TW, 1999, DIABETES OBES METAB, V1, P285, DOI 10.1046/j.1463-1326.1999.00039.x
   Espinosa I, 2010, EXPERT OPIN INV DRUG, V19, P285, DOI 10.1517/13543780903501521
   Kruger CL, 1999, REGUL TOXICOL PHARM, V29, pS1, DOI 10.1006/rtph.1998.1262
   Kruger CL, 1999, REGUL TOXICOL PHARM, V29, pS36, DOI 10.1006/rtph.1998.1263
   Lee A, 1999, REGUL TOXICOL PHARM, V29, pS78, DOI 10.1006/rtph.1998.1255
   Levin Gilbert V., 2002, Journal of Medicinal Food, V5, P23, DOI 10.1089/109662002753723197
   LEVIN GV, 1995, AM J CLIN NUTR, V62, P1161
   Lu Y, 2008, DIABETES OBES METAB, V10, P109, DOI 10.1111/j.1463-1326.2007.00799.x
   Madenokoji N., 2003, J JAP SOC CLIN NUTR, V25, P21
   Ministry of Health and Welfare, 2009, 4 KOR NAT HLTH NUTR, P50
   SERI K, 1993, Patent No. 560284
NR 15
TC 11
Z9 11
U1 0
U2 7
PU ROYAL SOC CHEMISTRY
PI CAMBRIDGE
PA THOMAS GRAHAM HOUSE, SCIENCE PARK, MILTON RD, CAMBRIDGE CB4 0WF, CAMBS,
   ENGLAND
SN 2042-6496
EI 2042-650X
J9 FOOD FUNCT
JI Food Funct.
PD AUG
PY 2013
VL 4
IS 8
BP 1223
EP 1228
DI 10.1039/c3fo00006k
PG 6
WC Biochemistry & Molecular Biology; Food Science & Technology
WE Science Citation Index Expanded (SCI-EXPANDED)
SC Biochemistry & Molecular Biology; Food Science & Technology
GA 188IZ
UT WOS:000322188000008
PM 23760573
DA 2022-11-10
ER

PT J
AU Lopes, LL
   Rocha, DMUP
   da Silva, A
   Peluzio, MDG
   Bressan, J
   Hermsdorff, HHM
AF Lopes, Lilian L.
   Rocha, Daniela Mayumi U. P.
   da Silva, Alessandra
   Peluzio, Maria do Carmo G.
   Bressan, Josefina
   Hermsdorff, Helen Hermana M.
TI Postprandial Lipid Response to High-Saturated and High-Monounsaturated
   Fat Meals in Normal-Weight or Overweight Women
SO JOURNAL OF THE AMERICAN COLLEGE OF NUTRITION
LA English
DT Article
DE Lipid metabolism; complement C3; postprandial period; obesity;
   monounsaturated fatty acids and saturated fatty acids
ID CORONARY-ARTERY DISEASE; COMPLEMENT COMPONENT-3; BRAZILIAN GUIDELINES;
   IMPROVES; ACIDS; C3; CONSUMPTION; PREVENTION; PROFILE; MASS
AB Purpose: We evaluated postprandial response of the lipid metabolism markers after the intake of a high-saturated fat (HSM) or high-monounsaturated fat meal (HMM).Methods: A randomized, controlled and acute intervention study included 63 women (age 26.9 6.1 years): 35 normal weight (NW) and 28 overweight (OW) (total body fat [TBF] 24.7 3.9% and 36.6 +/- 3.9%, respectively). After 12hours of fasting, each subject was given one of the two test meals standardized, including 2 muffins and water (HSM, 42.1% of saturated fat acid, or HMM, 34.5% of monounsaturated fat acid). Plasma fatty acid profile and concentrations of apolipoproteins A1 and B100, complement C3, and triacylglycerols were analyzed during fasting and at 2, 3, and 5 postprandial hours.Results: Among the markers studied, the triacylglycerol (TAG) and complement C3 were significantly higher in the OW group, compared to NW. The increment in the C3 concentration was higher after HSM intake, compared with HMM (iAUC = 4365.5 +/- 5477.4vs. 1215.2 +/- 882.4; p = 0.006), with no differences between groups. After 5hours postprandial, plasma oleic acid values remained high compared with the fasting value in the NW group, but not in the OW group (26.0 +/- 4.2vs 23.7 +/- 3.9%; p < 0.001). Women with high percentage of total plasma saturated fatty acids (SFA) at the beginning of the intervention had higher incremental area under the curve (iAUC) for the palmitic, stearic, and total fatty acids (p < 0.005). Those women with a high percentage of monounsaturated fatty acids (MUFA) showed lower iAUC values for the same fatty acid profile (p < 0.005).Conclusion: This study demonstrated the effect of the HSM on postprandial increment of C3 concentration, suggesting another mechanism for saturated fat metabolism. The postprandial response to HSM appears to be the mediated by baseline lipid profile of the individuals, while the response to HMM was correlated to the weight status.
C1 [Lopes, Lilian L.; Rocha, Daniela Mayumi U. P.; da Silva, Alessandra; Peluzio, Maria do Carmo G.; Bressan, Josefina; Hermsdorff, Helen Hermana M.] Univ Fed Vicosa, Dept Nutr & Hlth, Ave PH Rolfs S-N,Campus Univ, BR-36570900 Vicosa, MG, Brazil.
RP Hermsdorff, HHM (corresponding author), Univ Fed Vicosa, Dept Nutr & Hlth, Ave PH Rolfs S-N,Campus Univ, BR-36570900 Vicosa, MG, Brazil.
EM helenhermana@ufv.br
RI Rocha, Daniela Mayumi Usuda Prado/B-4255-2018; Lopes, Lílian
   Lelis/ABA-3978-2020; Hermsdorff, Helen Hermana Miranda/H-4525-2015
OI Rocha, Daniela Mayumi Usuda Prado/0000-0001-6130-0179; Lopes, Lílian
   Lelis/0000-0002-9225-1653; da Silva, Alessandra/0000-0002-4188-2586;
   Hermsdorff, Helen Hermana Miranda/0000-0002-4441-6572; Bressan,
   Josefina/0000-0002-4993-9436
FU CAPES Foundation; National Council for Scientific, Technological
   Development (CNPq/MCT/Brazil); Foundation for Research Support of the
   State of Minas Gerais (FAPEMIG)
FX Financial support was provided by the CAPES Foundation, National Council
   for Scientific, Technological Development (CNPq/MCT/Brazil), and
   Foundation for Research Support of the State of Minas Gerais (FAPEMIG).
CR Adabag S, 2015, HEART, V101, P215, DOI 10.1136/heartjnl-2014-306238
   [Anonymous], 2009, ASS BRAS EST OB SIND
   [Anonymous], 2005, DIET REF INT EN CARB
   Arapostathi C, 2011, ANGIOLOGY, V62, P636, DOI 10.1177/0003319711403734
   Barbu A, 2015, MOL IMMUNOL, V67, P101, DOI 10.1016/j.molimm.2015.02.027
   Bhupathiraju SN, 2011, CLIN CHIM ACTA, V412, P1493, DOI 10.1016/j.cca.2011.04.038
   Bouwens M, 2010, AM J CLIN NUTR, V91, P208, DOI 10.3945/ajcn.2009.28586
   Bray G, 1998, HDB OBESITY, P31, DOI DOI 10.3109/9781420051452
   Bressan J, 2009, ARQ BRAS ENDOCRINOL, V53, P572, DOI 10.1590/S0004-27302009000500010
   Chow C, 2008, FATTY ACIDS FOOD THE
   FOLCH J, 1957, J BIOL CHEM, V226, P497
   Gilmore LA, 2011, J NUTR, V141, P1188, DOI 10.3945/jn.110.136085
   Halkes CJM, 2001, ARTERIOSCL THROM VAS, V21, P1526, DOI 10.1161/hq0901.095276
   Hartman L, 1973, Lab Pract, V22, P475
   Hartwich J, 2010, SCAND J CLIN LAB INV, V70, P201, DOI 10.3109/00365511003663630
   Hermsdorff Helen H.M., 2004, Arq Bras Endocrinol Metab, V48, P803, DOI 10.1590/S0004-27302004000600005
   Hermsdorff Helen H.M., 2006, Arq Bras Endocrinol Metab, V50, P934, DOI 10.1590/S0004-27302006000500017
   Hermsdorff HHM, 2014, EUR J PREV CARDIOL, V21, P884, DOI 10.1177/2047487312472420
   Hermsdorff HHM, 2012, BRIT J NUTR, V107, P1119, DOI 10.1017/S0007114511004235
   Hermsdorff HHM, 2012, INFLAMM RES, V61, P427, DOI 10.1007/s00011-011-0429-z
   Hermsdorff HHM, 2011, INFLAMMATION, V34, P161, DOI 10.1007/s10753-010-9219-y
   Hermsdorff HHM, 2011, EUR J NUTR, V50, P61, DOI 10.1007/s00394-010-0115-x
   Hermsdorff HHM, 2010, NUTR METAB, V7, DOI 10.1186/1743-7075-7-42
   Jimenez-Gomez Y, 2010, J NUTR, V140, P1595, DOI 10.3945/jn.109.120816
   Legrand P, 2010, LIPIDS, V45, P941, DOI 10.1007/s11745-010-3444-x
   Lopez S, 2011, AM J CLIN NUTR, V93, P494, DOI 10.3945/ajcn.110.003251
   Lozano A, 2012, NUTR METAB CARDIOVAS, V22, P355, DOI 10.1016/j.numecd.2010.07.013
   Lozano A, 2013, NUTR RES, V33, P1012, DOI 10.1016/j.nutres.2013.08.010
   Meijssen S, 2002, ARTERIOSCL THROM VAS, V22, P811, DOI 10.1161/01.ATV.0000014079.98335.72
   Hermsdorff HHM, 2010, OMICS, V14, P297, DOI 10.1089/omi.2009.0125
   Hermsdorff HHM, 2009, ENDOCRINE, V36, P445, DOI 10.1007/s12020-009-9248-1
   Hermsdorff HHM, 2009, NUTRITION, V25, P392, DOI 10.1016/j.nut.2008.09.015
   Onat A, 2011, CLIN CHIM ACTA, V412, P1171, DOI 10.1016/j.cca.2011.03.005
   Perez-Martinez P, 2011, NUTR METAB CARDIOVAS, V21, P39, DOI 10.1016/j.numecd.2009.07.008
   Volp ACP, 2012, NUTRITION, V28, P544, DOI 10.1016/j.nut.2011.08.014
   Volp ACP, 2010, REV NUTR, V23, P581, DOI 10.1590/S1415-52732010000400009
   Prestes J, 2012, REV BRAS ATIVIDADE F, V11, P19
   Raz O, 2013, J INFLAMM-LOND, V10, DOI 10.1186/1476-9255-10-3
   Sahade Viviane, 2012, Endocrinol Nutr, V59, P131, DOI 10.1016/j.endonu.2011.08.004
   Santos RD, 2012, ARQ BRAS CARDIOL, V99, P1, DOI 10.1590/S0066-782X2013000900001
   Sundram K, 2007, NUTR METAB, V4, DOI 10.1186/1743-7075-4-3
   Teng KT, 2011, LIPIDS, V46, P381, DOI 10.1007/s11745-010-3516-y
   van Dijk SJ, 2012, J NUTR, V142, P1219, DOI 10.3945/jn.111.155283
   van Oostrom AJHHM, 2007, ATHEROSCLEROSIS, V190, P167, DOI 10.1016/j.atherosclerosis.2006.01.009
   Varela LM, 2013, J NUTR BIOCHEM, V24, P2031, DOI 10.1016/j.jnutbio.2013.07.004
   Volp ACP, 2008, J PHYSIOL BIOCHEM, V64, P103, DOI 10.1007/BF03168238
   Watts GF, 1996, AM J CLIN NUTR, V64, P202, DOI 10.1093/ajcn/64.2.202
   Xavier HT, 2013, ARQ BRAS CARDIOL, V101, P1, DOI 10.5935/abc.2013S010
NR 49
TC 5
Z9 5
U1 0
U2 3
PU ROUTLEDGE JOURNALS, TAYLOR & FRANCIS LTD
PI ABINGDON
PA 2-4 PARK SQUARE, MILTON PARK, ABINGDON OX14 4RN, OXON, ENGLAND
SN 0731-5724
EI 1541-1087
J9 J AM COLL NUTR
JI J. Am. Coll. Nutr.
PY 2018
VL 37
IS 4
BP 308
EP 315
DI 10.1080/07315724.2017.1399835
PG 8
WC Nutrition & Dietetics
WE Science Citation Index Expanded (SCI-EXPANDED)
SC Nutrition & Dietetics
GA GD4WE
UT WOS:000430502600005
PM 29425478
OA Green Published
DA 2022-11-10
ER

PT J
AU Aparicio, VA
   Coll-Risco, I
   Camiletti-Moiron, D
   Nebot, E
   Martinez, R
   Lopez-Jurado, M
   Aranda, P
AF Aparicio, V. A.
   Coll-Risco, I.
   Camiletti-Moiron, D.
   Nebot, E.
   Martinez, R.
   Lopez-Jurado, M.
   Aranda, P.
TI Interval aerobic training combined with strength-endurance exercise
   improves metabolic markers beyond caloric restriction in Zucker rats
SO NUTRITION METABOLISM AND CARDIOVASCULAR DISEASES
LA English
DT Article
DE Metabolic syndrome; Adiponectin; Tumour necrosis factor alpha;
   Interleukin; Body composition; Glucose
ID CONTINUOUS MODERATE EXERCISE; INSULIN-RESISTANCE; SKELETAL-MUSCLE;
   FITNESS; INDIVIDUALS; HEALTHY; WEIGHT; SUCROSE; DISEASE; GLUCOSE
AB Aims: To investigate the effects of interval aerobic training combined with strength-endurance exercise (IASE) and caloric restriction (CR) on body composition, glycaemic and lipid profile and inflammatory markers.
   Methods and results: Thirty-two Zucker diabetic fatty rats were randomised into 4 groups (sedentary + CR; sedentary + adlibitum; IASE + CR; and IASE + adlibitum). Training groups conducted an IASE programme in the same session, 5 days/week for 2 months. Body weight, fat and muscle mass and body water were measured using a body composition analyser. Plasma total, LDL and HDL cholesterol, phospholipids, triglycerides, insulin, adiponectin, tumour necrosis factor alpha, interleukin 1 and 10 were measured. Blood fasting and postprandial glucose were assessed. Body weight was lower in the CR compared to the adlibitum groups (p < 0.001). Fat mass was lower in the CR compared to the adlibitum (p < 0.05) and in the IASE compared to the sedentary groups (p < 0.001), but IASE increased lean mass (p < 0.001). Triglycerides were lower in the CR compared to the adlibitum groups (p < 0.001) whereas total and LDL-cholesterol and fasting glucose were reduced only in the IASE groups (all, p < 0.001). Phospholipids decreased in the CR compared to the adlibitum (p < 0.05) and the IASE compared to the sedentary groups (p < 0.001). The area under the curve after oral glucose tolerance test, insulin and homoeostatic model assessment were lower in the IASE and the CR compared to the sedentary and adlibitum groups, respectively (all, p < 0.001). Adiponectin was lower in the CR groups (p < 0.001).
   Conclusion: Overall, IASE as well as CR were both useful interventions, especially when combined. However, IASE showed greater improvements on body composition, inflammatory and glycaemic profile than CR did. (C) 2016 The Italian Society of Diabetology, the Italian Society for the Study of Atherosclerosis, the Italian Society of Human Nutrition, and the Department of Clinical Medicine and Surgery, Federico II University. Published by Elsevier B.V. All rights reserved.
C1 [Aparicio, V. A.; Coll-Risco, I.; Camiletti-Moiron, D.; Nebot, E.; Martinez, R.; Lopez-Jurado, M.; Aranda, P.] Univ Granada, Dept Physiol, Fac Pharm, Fac Sport Sci, E-18071 Granada, Spain.
   [Aparicio, V. A.; Coll-Risco, I.; Camiletti-Moiron, D.; Nebot, E.; Martinez, R.; Lopez-Jurado, M.; Aranda, P.] Univ Granada, Inst Nutr & Food Technol, E-18071 Granada, Spain.
   [Aparicio, V. A.] Vrije Univ Amsterdam, Med Ctr, EMGO Inst Hlth & Care Res, Dept Publ & Occupat Hlth, Amsterdam, Netherlands.
   [Camiletti-Moiron, D.] Univ Cadiz, Sch Educ, Dept Phys Educ, Cadiz, Spain.
   [Nebot, E.] Med Univ Vienna, Ctr Pathophysiol Infectiol & Immunol, Dept Pathophysiol & Allergy Res, Vienna, Austria.
RP Aparicio, VA (corresponding author), Univ Granada, Sch Pharm, Dept Physiol, Campus Univ Cartuja S-N, E-18071 Granada, Spain.; Aparicio, VA (corresponding author), Univ Granada, Fac Sport Sci, Campus Univ Cartuja S-N, E-18071 Granada, Spain.
EM virginiaparicio@ugr.es
RI Valenzuela, Elena Nebot/M-2561-2014; Martínez, Rosario/K-7712-2017;
   Camiletti-Moirón, Daniel/Q-7424-2016; Aparicio, Virginia A/D-9666-2016;
   Aranda Ramirez, Pilar/B-8037-2016
OI Valenzuela, Elena Nebot/0000-0001-9689-6945; Martínez,
   Rosario/0000-0003-2032-1621; Camiletti-Moirón,
   Daniel/0000-0002-8856-5967; Aparicio, Virginia A/0000-0002-2867-378X;
   Aranda Ramirez, Pilar/0000-0002-7982-1359; Coll-Risco,
   Irene/0000-0003-2176-0538
FU Ministry of Science and Innovation [DEP2011-04376]; Andalucia Talent Hub
   Program; European Union's Seventh Framework Program, Marie
   Sklodowska-Curie actions [291780]; Ministry of Economy, Innovation,
   Science and Employment, Government of Andalucia, Spain
FX This study was supported by the project DEP2011-04376 from the Ministry
   of Science and Innovation and is part of the PhD Thesis of Irene
   Coll-Risco "Effects of an aerobic interval exercise combined with
   resistance training and diet on metabolic syndrome parameters in
   genetically obese rats". VAA was also supported by the Andalucia Talent
   Hub Program launched by the Andalusian Knowledge Agency, co-funded by
   the European Union's Seventh Framework Program, Marie Sklodowska-Curie
   actions (COFUND-Grant Agreement no 291780) and the Ministry of Economy,
   Innovation, Science and Employment, Government of Andalucia, Spain.
CR Almeida JA, 2013, INT J SPORT IN PRESS, V35, P199
   Aparicio VA, 2013, NUTR HOSP, V28, P127, DOI 10.3305/nh.2013.28.1.6055
   Aparicio VA, 2011, BRIT J NUTR, V105, P836, DOI 10.1017/S0007114510004393
   Barry VW, 2014, PROG CARDIOVASC DIS, V56, P382, DOI 10.1016/j.pcad.2013.09.002
   Bombak A, 2014, AM J PUBLIC HEALTH, V104, pE60, DOI 10.2105/AJPH.2013.301486
   Cameron I, 2012, CAN J PHYSIOL PHARM, V90, P1490, DOI [10.1139/Y2012-097, 10.1139/y2012-097]
   Campbell L, 2010, J SPORT SCI MED, V9, P24
   Chan CYY, 2013, EUR J NUTR, V52, P1721, DOI 10.1007/s00394-012-0475-5
   Coker RH, 2009, J CLIN ENDOCR METAB, V94, P4258, DOI 10.1210/jc.2008-2033
   Coll-Risco I, 2015, J SPORTS SCI
   Donatto FF, 2013, CYTOKINE, V61, P426, DOI 10.1016/j.cyto.2012.10.021
   Donnelly JE, 2009, MED SCI SPORT EXER, V41, P459, DOI 10.1249/MSS.0b013e3181949333
   Earnest CP, 2013, MAYO CLIN PROC, V88, P259, DOI 10.1016/j.mayocp.2012.11.006
   Speretta GFF, 2012, CLINICS, V67, P1469, DOI 10.6061/clinics/2012(12)19
   Hall KE, 2013, METABOLISM, V62, P1485, DOI 10.1016/j.metabol.2013.05.012
   Haram PM, 2009, CARDIOVASC RES, V81, P723, DOI 10.1093/cvr/cvn332
   Houston MC, 2009, PROG CARDIOVASC DIS, V52, P61, DOI 10.1016/j.pcad.2009.02.002
   Karelis AD, 2008, LANCET, V372, P1281, DOI 10.1016/S0140-6736(08)61531-7
   Kemi OJ, 2005, CARDIOVASC RES, V67, P161, DOI 10.1016/j.cardiores.2005.03.010
   Kim HJ, 2013, DIABETES METAB J, V37, P358, DOI 10.4093/dmj.2013.37.5.358
   Larson-Meyer DE, 2010, MED SCI SPORT EXER, V42, P152, DOI 10.1249/MSS.0b013e3181ad7f17
   LASH JM, 1989, INT J OBESITY, V13, P777
   Lefevre M, 2009, ATHEROSCLEROSIS, V203, P206, DOI 10.1016/j.atherosclerosis.2008.05.036
   Lopez-Jaramillo P, 2014, HORM MOL BIOL CLIN I, V18, P37, DOI 10.1515/hmbci-2013-0053
   Marette A, 2014, REV ENDOCR METAB DIS, V15, P299, DOI 10.1007/s11154-014-9296-6
   Morencos E, 2012, NUTR HOSP, V27, P1916, DOI 10.3305/nh.2012.27.6.6057
   Ortega FB, 2013, EUR HEART J, V34, P390, DOI 10.1093/eurheartj/ehs174
   Prasannarong M, 2012, BBA-MOL BASIS DIS, V1822, P1051, DOI 10.1016/j.bbadis.2012.02.018
   Prieto PG, 2004, J AM COLL NUTR, V23, P414, DOI 10.1080/07315724.2004.10719386
   Reaven G, 2004, ENDOCRIN METAB CLIN, V33, P283, DOI 10.1016/j.ecl.2004.03.002
   REEVES PG, 1993, J NUTR, V123, P1939, DOI 10.1093/jn/123.11.1939
   Stepp DW, 2004, AM J PHYSIOL-HEART C, V286, pH964, DOI 10.1152/ajpheart.00836.2003
   Sui X, 2013, EPIDEMIOL RES INT, V2013
   Tang H, 2013, CYTOKINE, V61, P394, DOI 10.1016/j.cyto.2012.11.027
   Tjonna AE, 2008, CIRCULATION, V118, P346, DOI 10.1161/CIRCULATIONAHA.108.772822
   Williams MA, 2007, CIRCULATION, V116, P572, DOI 10.1161/CIRCULATIONAHA.107.185214
   Wolfe RR, 2006, AM J CLIN NUTR, V84, P475, DOI 10.1093/ajcn/84.3.475
NR 37
TC 1
Z9 1
U1 0
U2 13
PU ELSEVIER SCI LTD
PI OXFORD
PA THE BOULEVARD, LANGFORD LANE, KIDLINGTON, OXFORD OX5 1GB, OXON, ENGLAND
SN 0939-4753
EI 1590-3729
J9 NUTR METAB CARDIOVAS
JI Nutr. Metab. Carbiovasc. Dis.
PD AUG
PY 2016
VL 26
IS 8
BP 713
EP 721
DI 10.1016/j.numecd.2016.01.005
PG 9
WC Cardiac & Cardiovascular Systems; Endocrinology & Metabolism; Nutrition
   & Dietetics
WE Science Citation Index Expanded (SCI-EXPANDED)
SC Cardiovascular System & Cardiology; Endocrinology & Metabolism;
   Nutrition & Dietetics
GA DT1UC
UT WOS:000381266600008
PM 26874906
DA 2022-11-10
ER

PT J
AU Schoenknecht, YB
   Crommen, S
   Stoffel-Wagner, B
   Coenen, M
   Fimmers, R
   Holst, JJ
   Simon, MC
   Stehle, P
   Egert, S
AF Schoenknecht, Yannik B.
   Crommen, Silke
   Stoffel-Wagner, Birgit
   Coenen, Martin
   Fimmers, Rolf
   Holst, Jens J.
   Simon, Marie-Christine
   Stehle, Peter
   Egert, Sarah
TI Acute Effects of Three Different Meal Patterns on Postprandial
   Metabolism in Older Individuals with a Risk Phenotype for
   Cardiometabolic Diseases: A Randomized Controlled Crossover Trial
SO MOLECULAR NUTRITION & FOOD RESEARCH
LA English
DT Article
DE glucose response; inflammation; Mediterranean diet; triglyceride
   response; Western diet
ID HIGH-FAT MEAL; LOW-DENSITY-LIPOPROTEIN; HIGH BLOOD-PRESSURE; ENDOTHELIAL
   FUNCTION; GLYCEMIC INDEX; CARDIOVASCULAR-DISEASE; CIRCADIAN VARIATION;
   HEALTH IMPLICATIONS; RICH LIPOPROTEINS; OXIDATIVE STRESS
AB Scope The aim of this study is to investigate acute postprandial responses to intake of meals typical for Mediterranean and Western diets.
   Methods In a randomized crossover design, overweight and obese participants with a risk phenotype for cardiometabolic diseases consumed three different isoenergetic meals: Western diet-like high-fat (WDHF), Western diet-like high-carbohydrate (WDHC), and Mediterranean diet (MED) meal. Blood samples are collected at fasting and 1, 2, 3, 4, 5 h postprandially and analyzed for parameters of lipid and glucose metabolism, inflammation, oxidation, and antioxidant status.
   Results Compared to MED and WDHF meals, intake of a WDHC meal results in prolonged and elevated increases in glucose and insulin. Elevations for triglycerides are enhanced after the WDHF meal compared to the MED and the WDHC meal. Glucagon-like peptide-1 and interleukin-6 increase postprandially without meal differences. Apart from vitamin C showing an increase after the MED meal and a decrease after WDHF and WDHC meals, antioxidant markers decrease postprandially without meal differences. Plasma interleukin-1 beta is not affected by meal intake.
   Conclusions Energy-rich meals induce hyperglycemia, hyperlipemia, an inflammatory response, and a decrease in antioxidant markers. A meal typical for the Mediterranean diet results in favorable effects on glycemic, insulinemic, and lipemic responses.
C1 [Schoenknecht, Yannik B.; Crommen, Silke; Simon, Marie-Christine; Stehle, Peter; Egert, Sarah] Univ Bonn, Dept Nutr & Food Sci Nutr Physiol, D-53113 Bonn, Germany.
   [Stoffel-Wagner, Birgit] Univ Hosp Bonn, Inst Clin Chem & Clin Pharmacol, D-53127 Bonn, Germany.
   [Coenen, Martin] Univ Hosp Bonn, Clin Study Core Unit, Study Ctr Bonn, Inst Clin Chem & Clin Pharmacol, D-53127 Bonn, Germany.
   [Fimmers, Rolf] Univ Hosp Bonn, Inst Med Biometry Informat & Epidemiol, D-53127 Bonn, Germany.
   [Holst, Jens J.] Univ Copenhagen, Novo Nordisk Fdn Ctr Basic Metab Res, DK-2200 Copenhagen, Denmark.
   [Holst, Jens J.] Univ Copenhagen, Dept Biomed Sci, DK-2200 Copenhagen, Denmark.
   [Egert, Sarah] Univ Hohenheim, Inst Nutr Med, D-50599 Stuttgart, Germany.
RP Egert, S (corresponding author), Univ Bonn, Dept Nutr & Food Sci Nutr Physiol, D-53113 Bonn, Germany.; Egert, S (corresponding author), Univ Hohenheim, Inst Nutr Med, D-50599 Stuttgart, Germany.
EM sarah.egert@uni-hohenheim.de
RI Holst, Jens/AAA-8022-2022; Simon, Marie-Christine/AAX-7883-2020
OI Simon, Marie-Christine/0000-0001-6625-1265; Holst, Jens
   Juul/0000-0001-6853-3805
CR Brull V, 2017, EUR J NUTR, V56, P1347, DOI 10.1007/s00394-016-1185-1
   Burton-Freeman B, 2010, BRIT J NUTR, V104, pS1, DOI 10.1017/S0007114510003909
   Calder PC, 2011, BRIT J NUTR, V106, pS1, DOI 10.1017/S0007114511005460
   Carnevale R, 2017, CLIN NUTR, V36, P782, DOI 10.1016/j.clnu.2016.05.016
   Che HL, 2017, EUR J CLIN NUTR, V71, P107, DOI 10.1038/ejcn.2016.200
   Chobanian AV, 2003, HYPERTENSION, V42, P1206, DOI 10.1161/01.HYP.0000107251.49515.c2
   Cordain L, 2005, AM J CLIN NUTR, V81, P341, DOI 10.1093/ajcn.81.2.341
   Demmer E, 2016, J NUTR SCI, V5, DOI 10.1017/jns.2015.42
   Di Renzo L, 2017, EUR REV MED PHARMACO, V21, P1610
   Dias CB, 2017, LIPIDS HEALTH DIS, V16, DOI 10.1186/s12944-017-0568-5
   Diekmann C, 2019, J NUTR, V149, P1930, DOI 10.1093/jn/nxz148
   Dubois C, 1998, AM J CLIN NUTR, V67, P31, DOI 10.1093/ajcn/67.1.31
   Egert S, 2009, BRIT J NUTR, V102, P1065, DOI 10.1017/S0007114509359127
   Emerson SR, 2017, ADV NUTR, V8, P213, DOI 10.3945/an.116.014431
   Fielding B, 2011, P NUTR SOC, V70, P342, DOI 10.1017/S002966511100084X
   Galbete C, 2018, EUR J EPIDEMIOL, V33, P909, DOI 10.1007/s10654-018-0427-3
   Gradinaru D, 2015, MECH AGEING DEV, V151, P101, DOI 10.1016/j.mad.2015.03.003
   GRAY DS, 1995, AM FAM PHYSICIAN, V51, P419
   Gregor MF, 2011, ANNU REV IMMUNOL, V29, P415, DOI 10.1146/annurev-immunol-031210-101322
   Jackson KG, 2007, BIOCHEM SOC T, V35, P451, DOI 10.1042/BST0350451
   Katsanos CS, 2014, ADV NUTR, V5, P226, DOI 10.3945/an.113.004903
   Kdekian A, 2020, EUR J CLIN NUTR, V74, P1, DOI 10.1038/s41430-019-0534-6
   KUSHI LH, 1995, AM J CLIN NUTR, V61, p1416S, DOI 10.1093/ajcn/61.6.1407S
   KUSHI LH, 1995, AM J CLIN NUTR, V61, p1407S, DOI 10.1093/ajcn/61.6.1407S
   Lacroix S, 2012, NUTR RES REV, V25, P288, DOI 10.1017/S0954422412000182
   Lafontan M, 2009, PROG LIPID RES, V48, P275, DOI 10.1016/j.plipres.2009.05.001
   Lambert EA, 2017, FRONT PHYSIOL, V8, DOI 10.3389/fphys.2017.00876
   Lampidonis AD, 2011, GENE, V477, P1, DOI 10.1016/j.gene.2011.01.007
   Langsted A, 2019, PATHOLOGY, V51, P131, DOI 10.1016/j.pathol.2018.09.062
   Libby P, 2002, NATURE, V420, P868, DOI 10.1161/ATVBAHA.108.179705
   Lopez S, 2011, AM J CLIN NUTR, V93, P494, DOI 10.3945/ajcn.110.003251
   Maple C, 1998, CLIN SCI, V94, P537, DOI 10.1042/cs0940537
   Margioris AN, 2009, CURR OPIN CLIN NUTR, V12, P129, DOI 10.1097/MCO.0b013e3283232a11
   Marrocco I, 2017, OXID MED CELL LONGEV, V2017, DOI 10.1155/2017/6501046
   Mekki N, 2002, J NUTR, V132, P3642, DOI 10.1093/jn/132.12.3642
   Meng HC, 2017, AM J CLIN NUTR, V106, P1246, DOI 10.3945/ajcn.117.162727
   MILLER NJ, 1993, CLIN SCI, V84, P407, DOI 10.1042/cs0840407
   Monfort-Pires M, 2016, NUTRIENTS, V8, DOI 10.3390/nu8090580
   MOZAFFARIAN D, 2018, BMJ BRIT MED J, V0361, DOI DOI 10.1136/BMJ.K2392
   Mozaffarian D, 2010, JAMA-J AM MED ASSOC, V304, P681, DOI 10.1001/jama.2010.1116
   Niehaus GD, 2002, CAN J PHYSIOL PHARM, V80, P935, DOI 10.1139/Y02-121
   Nordestgaard BG, 2016, CIRC RES, V118, P547, DOI 10.1161/CIRCRESAHA.115.306249
   ORSKOV C, 1994, DIABETES, V43, P535, DOI 10.2337/diabetes.43.4.535
   Pickering TG, 2005, CIRCULATION, V111, P697, DOI 10.1161/01.CIR.0000154900.76284.F6
   Rathnayake KM, 2018, J NUTR, V148, P348, DOI 10.1093/jn/nxx042
   Riccardi G, 2008, AM J CLIN NUTR, V87, p269S, DOI 10.1093/ajcn/87.1.269S
   Rodriguez-Monforte M, 2017, EUR J NUTR, V56, P925, DOI 10.1007/s00394-016-1305-y
   Rodriguez-Monforte M, 2015, BRIT J NUTR, V114, P1341, DOI 10.1017/S0007114515003177
   Sciarrillo CM, 2019, NUTRIENTS, V11, DOI 10.3390/nu11051089
   Smolders L, 2017, NUTR RES, V40, P85, DOI 10.1016/j.nutres.2017.03.007
   Sokka T, 2008, CLIN EXP RHEUMATOL, V26, pS35, DOI 10.1161/CIRCULATIONAHA.109.192644
   Steinberg D, 2010, ARTERIOSCL THROM VAS, V30, P2311, DOI 10.1161/ATVBAHA.108.179697
   Stroeve JHM, 2015, GENES NUTR, V10, DOI 10.1007/s12263-015-0459-1
   Sun LJ, 2018, EUR J NUTR, V57, P243, DOI 10.1007/s00394-016-1313-y
   Sun SS, 2003, AM J CLIN NUTR, V77, P331, DOI 10.1093/ajcn/77.2.331
   Teng KT, 2011, LIPIDS, V46, P381, DOI 10.1007/s11745-010-3516-y
   Tholstrup T, 2001, AM J CLIN NUTR, V73, P198
   Thomsen C, 1999, AM J CLIN NUTR, V69, P1135
   Wallace JP, 2010, INT J CLIN PRACT, V64, P389, DOI 10.1111/j.1742-1241.2009.02146.x
   Whelton Paul K, 2018, Hypertension, V71, pe13, DOI [10.1016/j.jash.2018.06.010, 10.1161/HYP.0000000000000065]
   Wolever TMS, 2004, BRIT J NUTR, V91, P295, DOI 10.1079/BJN20031054
NR 61
TC 8
Z9 8
U1 5
U2 14
PU WILEY
PI HOBOKEN
PA 111 RIVER ST, HOBOKEN 07030-5774, NJ USA
SN 1613-4125
EI 1613-4133
J9 MOL NUTR FOOD RES
JI Mol. Nutr. Food Res.
PD MAY
PY 2020
VL 64
IS 9
AR 1901035
DI 10.1002/mnfr.201901035
PG 13
WC Food Science & Technology
WE Science Citation Index Expanded (SCI-EXPANDED)
SC Food Science & Technology
GA LO2BK
UT WOS:000533431000001
PM 32223057
OA Green Published, hybrid
DA 2022-11-10
ER

PT J
AU Farah, NMF
   Gill, JMR
AF Farah, Nor M. F.
   Gill, Jason M. R.
TI Effects of exercise before or after meal ingestion on fat balance and
   postprandial metabolism in overweight men
SO BRITISH JOURNAL OF NUTRITION
LA English
DT Article
DE Exercise; Postprandial metabolism; Fat balance; Appetite; Energy
   balance; Ad libitum energy intake
ID LIPOPROTEIN-LIPASE ACTIVITY; PRIOR MODERATE EXERCISE;
   ENERGY-EXPENDITURE; SUBSTRATE UTILIZATION; PHYSICAL-EXERCISE; LIPEMIA;
   APPETITE; INSULIN; OXIDATION; TRIACYLGLYCEROL
AB It is unclear how timing of exercise relative to meal ingestion influences substrate balance and metabolic responses. The present study aimed to compare the effects of exercise performed before or after breakfast on fat balance and postprandial metabolism. A total of ten sedentary overweight men (aged 28.1 (SEM 10.7) years, BMI 29.0 (SEM 2.8) kg/m(2)) underwent three trials in random order involving: (1) performing no exercise (CON), or walking for 60 min at 50% maximal O-2 uptake either (2) before (Ex-Meal) or (3) after (Meal-Ex) consuming a standardised breakfast meal. In each trial an ad libitum lunch was provided 3.5 h after breakfast. Substrate utilisation was assessed by indirect calorimetry and blood was taken at regular intervals over an 8 . 5 h observation period. At the end of the observation period, fat balances in the Ex-Meal (21043 (SEM 270)kJ) and Meal-Ex (2697 (SEM 201) kJ) trials were both significantly lower than CON (204 (SEM 165) kJ) and fat balance in the Ex-Meal trial was significantly lower than in the Meal-Ex trial (all P, 0 . 0001). Compared with the CON trial, the 8.5 h postprandial TAG response was only significantly lowered in the Ex-Meal trial (217 %, P = 0.025) and not in the Meal-Ex trial (211 %, P = 0.20). Both the Ex-Meal and Meal-Ex trials showed significantly lowered insulin responses relative to the CON trial (by 19 and 24 %, respectively, P, 0 . 01 for both). There were no differences in lunch energy intake between trials. The present findings suggest that there may be an advantage for body fat regulation and lipid metabolism in exercising before compared with after breakfast. However, further study is needed to determine whether the present findings extend over the long term under free-living conditions.
C1 [Farah, Nor M. F.; Gill, Jason M. R.] Univ Glasgow, Coll Med Vet & Life Sci, Inst Cardiovasc & Med Sci, BHF Glasgow Cardiovasc Res Ctr, Glasgow G12 8TA, Lanark, Scotland.
   [Farah, Nor M. F.] Univ Kebangsaan Malaysia, Fac Hlth Sci, Sch Rehabil Sci, Kuala Lumpur 53200, Malaysia.
RP Gill, JMR (corresponding author), Univ Glasgow, Coll Med Vet & Life Sci, Inst Cardiovasc & Med Sci, BHF Glasgow Cardiovasc Res Ctr, Glasgow G12 8TA, Lanark, Scotland.
EM jason.gill@glasgow.ac.uk
RI Mohamad Fauzi, Nor Farah/I-7931-2013
OI Farah, Nor/0000-0003-0289-5795
CR Al-Shayji IAR, 2012, AM J PHYSIOL-ENDOC M, V302, pE349, DOI 10.1152/ajpendo.00498.2011
   Barwell ND, 2009, METABOLISM, V58, P1320, DOI 10.1016/j.metabol.2009.04.016
   Bennard P, 2006, APPL PHYSIOL NUTR ME, V31, P502, DOI [10.1139/H06-027, 10.1139/h06-027]
   Borer KT, 2005, APPETITE, V45, P177, DOI 10.1016/j.appet.2005.01.012
   Burton FL, 2008, INT J OBESITY, V32, P481, DOI 10.1038/sj.ijo.0803754
   Burton FL, 2010, BRIT J NUTR, V104, P1249, DOI 10.1017/S0007114510002023
   Charlot K, 2011, NUTR METAB, V8, DOI 10.1186/1743-7075-8-66
   Cheng MHY, 2009, APPETITE, V52, P193, DOI 10.1016/j.appet.2008.09.015
   Cohn JS, 1998, CAN J CARDIOL, V14, p18B
   COYLE EF, 1985, J APPL PHYSIOL, V59, P429, DOI 10.1152/jappl.1985.59.2.429
   Deighton K, 2012, APPETITE, V58, P946, DOI 10.1016/j.appet.2012.02.041
   Department for Environment FaRA, 2004, EST FOOD CONS EN NUT
   Dionne I, 1999, AM J CLIN NUTR, V69, P927
   *FAO WHO UNU, 1985, 724 FAOWHOUNU
   Farah NMF, 2010, MED SCI SPORT EXER, V42, P2015, DOI 10.1249/MSS.0b013e3181e0d186
   Ferguson MA, 1998, J APPL PHYSIOL, V85, P1169, DOI 10.1152/jappl.1998.85.3.1169
   Flint A, 2000, INT J OBESITY, V24, P38, DOI 10.1038/sj.ijo.0801083
   Frayn Keith N., 1997, P101
   Frayn KN, 2002, MED PRIN PRACT, V11, P31, DOI 10.1159/000066414
   Gabriel B, 2012, CLIN SCI, V123, P313, DOI 10.1042/CS20110600
   Gill JMR, 2005, HORM METAB RES, V37, P336, DOI 10.1055/s-2005-861481
   Gill JMR, 2004, J AM COLL CARDIOL, V44, P2375, DOI 10.1016/j.jacc.2004.09.035
   Gill JMR, 2002, CLIN SCI, V102, P223, DOI 10.1042/CS20010204
   Hansen K, 2005, SPORTS MED, V35, P363, DOI 10.2165/00007256-200535050-00001
   Hardman A E, 1995, J Cardiovasc Risk, V2, P71, DOI 10.1097/00043798-199502000-00011
   Harrison M, 2009, J APPL PHYSIOL, V106, P943, DOI 10.1152/japplphysiol.91367.2008
   Herd SL, 2001, METABOLISM, V50, P756, DOI 10.1053/meta.2001.24199
   Herman CP, 2005, PHYSIOL BEHAV, V86, P762, DOI 10.1016/j.physbeh.2005.08.064
   Holtz KA, 2008, APPL PHYSIOL NUTR ME, V33, P946, DOI 10.1139/H08-077
   Hopkins M, 2010, CURR OPIN CLIN NUTR, V13, P635, DOI 10.1097/MCO.0b013e32833e343b
   Horowitz JF, 1997, AM J PHYSIOL-ENDOC M, V273, pE768, DOI 10.1152/ajpendo.1997.273.4.E768
   Jokisch E, 2012, APPETITE, V58, P722, DOI 10.1016/j.appet.2011.11.024
   Katsanos CS, 2004, CLIN J SPORT MED, V14, P33, DOI 10.1097/00042752-200401000-00006
   KIENS B, 1989, J CLIN INVEST, V84, P1124, DOI 10.1172/JCI114275
   Kiens B, 1998, AM J PHYSIOL-ENDOC M, V275, pE332, DOI 10.1152/ajpendo.1998.275.2.E332
   King JA, 2011, J CLIN ENDOCR METAB, V96, P1114, DOI 10.1210/jc.2010-2735
   King NA, 2008, INT J OBESITY, V32, P177, DOI 10.1038/sj.ijo.0803712
   KLEIN L, 1992, ATHEROSCLEROSIS, V97, P37, DOI 10.1016/0021-9150(92)90049-M
   Kolifa M, 2004, EUR J CLIN NUTR, V58, P1327, DOI 10.1038/sj.ejcn.1601968
   Malkova D, 2006, FUTURE LIPIDOL, V1, P743, DOI 10.2217/17460875.1.6.743
   Manthou E, 2010, MED SCI SPORT EXER, V42, P1221, DOI 10.1249/MSS.0b013e3181c524b7
   Miyashita M, 2008, AM J CLIN NUTR, V88, P1225, DOI 10.3945/ajcn.2008.26493
   Newsom SA, 2010, J APPL PHYSIOL, V108, P554, DOI 10.1152/japplphysiol.01106.2009
   Peddie MC, 2012, PROG LIPID RES, V51, P11, DOI 10.1016/j.plipres.2011.11.002
   SCHLIERF G, 1987, METABOLISM, V36, P726, DOI 10.1016/0026-0495(87)90107-7
   Schneiter P, 1995, AM J PHYSIOL-ENDOC M, V269, pE1031, DOI 10.1152/ajpendo.1995.269.6.E1031
   Schutz Y, 2004, PHYSIOL BEHAV, V83, P557, DOI 10.1016/j.physbeh.2004.09.015
   STUNKARD AJ, 1985, J PSYCHOSOM RES, V29, P71, DOI 10.1016/0022-3999(85)90010-8
   Tsintzas K, 1998, SPORTS MED, V25, P7, DOI 10.2165/00007256-199825010-00002
   Turner JE, 2010, AM J CLIN NUTR, V92, P1009, DOI 10.3945/ajcn.2010.29471
   VANSTRIEN T, 1986, INT J EAT DISORDER, V5, P315
   WELLE S, 1984, AM J CLIN NUTR, V40, P990, DOI 10.1093/ajcn/40.5.990
   Wu CL, 2003, BRIT J NUTR, V90, P1049, DOI 10.1079/BJN20031006
   Zhang JQ, 1998, J APPL PHYSIOL, V85, P1516, DOI 10.1152/jappl.1998.85.4.1516
NR 54
TC 23
Z9 24
U1 0
U2 33
PU CAMBRIDGE UNIV PRESS
PI CAMBRIDGE
PA EDINBURGH BLDG, SHAFTESBURY RD, CB2 8RU CAMBRIDGE, ENGLAND
SN 0007-1145
EI 1475-2662
J9 BRIT J NUTR
JI Br. J. Nutr.
PD JUN 28
PY 2013
VL 109
IS 12
BP 2297
EP 2307
DI 10.1017/S0007114512004448
PG 11
WC Nutrition & Dietetics
WE Science Citation Index Expanded (SCI-EXPANDED)
SC Nutrition & Dietetics
GA 153NF
UT WOS:000319608300021
PM 23167985
OA Bronze
DA 2022-11-10
ER

PT J
AU Thorsen, IK
   Johansen, MY
   Pilmark, NS
   Jespersen, NZ
   Brinklov, CF
   Benatti, FB
   Dunstan, DW
   Karstoft, K
   Pedersen, BK
   Ried-Larsen, M
AF Thorsen, Ida K.
   Johansen, Mette Y.
   Pilmark, Nanna S.
   Jespersen, Naja Z.
   Brinklov, Cecilie F.
   Benatti, Fabiana B.
   Dunstan, David W.
   Karstoft, Kristian
   Pedersen, Bente K.
   Ried-Larsen, Mathias
TI The effect of frequency of activity interruptions in prolonged sitting
   on postprandial glucose metabolism: A randomized crossover trial
SO METABOLISM-CLINICAL AND EXPERIMENTAL
LA English
DT Article
DE Sedentary behavior; Walking; Cardiometabolic risk; Postprandial glucose
   metabolism; Postprandial lipid metabolism; Substrate oxidation
ID SEDENTARY TIME; ADULTS; EXERCISE; BREAKS; TRIGLYCERIDE; ASSOCIATIONS;
   MORTALITY; ATTENUATE; MODERATE; BOUTS
AB Objective: The primary objective was to test the hypothesis that increased frequency of interruptions in prolonged sitting reduces postprandial glycemia independent of energy intake and expenditure.
   Materials/Methods: Healthy, sedentary, centrally obese men (n = 14; age*, 28.2 (23.4; 38.3) years; BMI, 31.9 +/- 6.7 kg/m 2 ; VO(2)max*, 39.5 (38.8; 40.9) ml/min/kg; HbA1c, 53 +/- 0.4% (34.1 +/- 42 mmol/mol); mean +/- SD (*median (25th; 75th percentile)) completed four 8-h interventions in randomized order: 1) uninterrupted sitting (SIT), 2) sitting interrupted by 2 min of walking (-30% of VO2max) every 20th minute (INT20), 3) sitting interrupted by 6 min of walking every hour (INT60), and 4) sitting interrupted by 12 min of walking every second hour (INT120). A standardized test drink was served at the beginning of and 4 h into the intervention (total of 2310 +/- 247 kcal; 50% energy from carbohydrate, 50% energy from fat). Outcomes induded the difference in the 8-h total area under the curve (tAUC) for primarily plasma glucose, and secondarily plasma insulin and C-peptide during INT20, INT60, and INT120 compared to SIT.
   Results: No difference [95% CI] was observed in the primary outcome, the 8-h tAUC for the plasma glucose, during INT20, INT60, and INT120 compared to SIT ( -65.3 mmol/I*min [ - 256.3 ; 125.7], +53.8 mmol/l*min [ - 143.1; 250.8], and +18.6 mmol/l*min [-172.4; 209.6], respectively).
   Conclusions: Interrupting sitting with increasing frequency did not reduce the postprandial plasma glucose response to prolonged sitting in healthy, sedentary, centrally obese men. (C) 2019 Elsevier Inc. All rights reserved.
C1 [Thorsen, Ida K.; Johansen, Mette Y.; Pilmark, Nanna S.; Jespersen, Naja Z.; Brinklov, Cecilie F.; Karstoft, Kristian; Pedersen, Bente K.; Ried-Larsen, Mathias] Univ Copenhagen, Rigshosp, CIM, Copenhagen, Denmark.
   [Thorsen, Ida K.; Johansen, Mette Y.; Pilmark, Nanna S.; Jespersen, Naja Z.; Brinklov, Cecilie F.; Karstoft, Kristian; Pedersen, Bente K.; Ried-Larsen, Mathias] Univ Copenhagen, Rigshosp, Ctr Phys Act Res CFAS, Copenhagen, Denmark.
   [Jespersen, Naja Z.] Univ Copenhagen, Fac Hlth & Med Sci, Copenhagen, Denmark.
   [Jespersen, Naja Z.] Danish PhD Sch Mol Metab, Odense, Denmark.
   [Benatti, Fabiana B.] Univ Sao Paulo, Appl Physiol & Nutr Res Grp, Fac Med FMUSP, Sao Paulo, Brazil.
   [Dunstan, David W.] Baker Heart & Diabet Inst, Melbourne, Vic, Australia.
   [Dunstan, David W.] Australian Catholic Univ, Mary MacKillop Inst Hlth Res, Melbourne, Vic, Australia.
   [Karstoft, Kristian] Bispebjerg Hosp, Dept Clin Pharmacol, Copenhagen, Denmark.
RP Thorsen, IK (corresponding author), Rigshosp 7641, CIM, Blegdamsvej 9, DK-2100 Copenhagen, Denmark.; Thorsen, IK (corresponding author), Rigshosp 7641, CFAS, Blegdamsvej 9, DK-2100 Copenhagen, Denmark.
EM ida.kaer.thorsen@regionh.dk
RI Johansen, Mette Yun/AAD-9067-2021; Ried-Larsen, Mathias/GPX-7640-2022;
   Jespersen, Naja/AGY-9219-2022; Dunstan, David Wayne/E-8473-2010;
   Benatti, Fabiana/H-7167-2016
OI Ried-Larsen, Mathias/0000-0002-8388-5291; Dunstan, David
   Wayne/0000-0003-2629-9568; Karstoft, Kristian/0000-0002-6596-4199;
   Benatti, Fabiana/0000-0002-8320-7044; Yun Johansen,
   Mette/0000-0001-5517-1454
FU TrygFonden [101390, 20045]; Augustinus Fonden; Danish Diabetes Academy;
   Rigshospitalet Research Fund; NHMRC Senior Research Fellowship
   [1078360]; Victorian Government's Operational Infrastructure Support
   Program; Danish Council for Strategic Research [09-067009, 09-075724];
   Novo Nordisk Foundation
FX Lene Foged and Anne-Kristine Lundby, CIM/CFAS, are acknowledged for
   their technical assistance. The Centre for Physical Activity Research
   (CFAS) is supported by a grant from TrygFonden (grants ID 101390 and ID
   20045). The study was further supported by a grant from the Augustinus
   Fonden. NZJ was supported by the Danish Diabetes Academy supported by
   theNovo Nordisk Foundation, and the Rigshospitalet Research Fund. DWD
   was supported by an NHMRC Senior Research Fellowship(#1078360) and the
   Victorian Government's Operational Infrastructure Support Program.
   CIM/CFAS is a member of DD2 - the Danish Center for Strategic Research
   in Type 2 Diabetes (the Danish Council for Strategic Research, grant no.
   09-067009 and 09-075724).
CR Ainsworth BE, 2000, MED SCI SPORT EXER, V32, pS498, DOI 10.1097/00005768-200009001-00009
   Benatti FB, 2017, MED SCI SPORT EXER, V49, P2305, DOI 10.1249/MSS.0000000000001354
   Benatti FB, 2015, MED SCI SPORT EXER, V47, P2053, DOI 10.1249/MSS.0000000000000654
   Bergouignan A, 2016, SCI REP-UK, V6, DOI 10.1038/srep32044
   Biswas A, 2015, ANN INTERN MED, V162, P123, DOI 10.7326/M14-1651
   Cersosimo E, 2014, CURR DIABETES REV, V10, P2, DOI 10.2174/1573399810666140214093600
   Compher C, 2006, J AM DIET ASSOC, V106, P881, DOI 10.1016/j.jada.2006.02.009
   Dmitrienko A, 2018, NEW ENGL J MED, V378, P2115, DOI 10.1056/NEJMra1709701
   Dunstan DW, 2012, DIABETES CARE, V35, P976, DOI 10.2337/dc11-1931
   Edwardson CL, 2017, BMJ OPEN, V7, DOI 10.1136/bmjopen-2016-014267
   Ekelund U, 2016, LANCET, V388, P1302, DOI 10.1016/S0140-6736(16)30370-1
   Falconer CL, 2015, MED SCI SPORT EXER, V47, P2070, DOI 10.1249/MSS.0000000000000651
   FRAYN KN, 1983, J APPL PHYSIOL, V55, P628, DOI 10.1152/jappl.1983.55.2.628
   Hamilton MT, 2004, EXERC SPORT SCI REV, V32, P161
   Hawari NSA, 2016, MED SCI SPORT EXER, V48, P2495, DOI 10.1249/MSS.0000000000001034
   Healy GN, 2008, DIABETES CARE, V31, P661, DOI 10.2337/dc07-2046
   Healy GN, 2015, EUR HEART J, V36, P2643, DOI 10.1093/eurheartj/ehv308
   Healy GN, 2011, EUR HEART J, V32, P590, DOI 10.1093/eurheartj/ehq451
   Holmstrup M, 2014, METABOLISM, V63, P510, DOI 10.1016/j.metabol.2013.12.006
   Homer AR, 2017, J CLIN LIPIDOL, V11, P1268, DOI 10.1016/j.jacl.2017.06.007
   Jaworski K, 2007, AM J PHYSIOL-GASTR L, V293, pG1, DOI 10.1152/ajpgi.00554.2006
   Kahn SE, 2014, LANCET, V383, P1068, DOI 10.1016/S0140-6736(13)62154-6
   Karstoft K, 2017, FRONT ENDOCRINOL, V8, DOI 10.3389/fendo.2017.00132
   Kim IY, 2014, MED SCI SPORT EXER, V46, P1882, DOI 10.1249/MSS.0000000000000324
   Macdonald IA, 1996, DIABETIC MED, V13, pS11
   Miyashita M, 2016, INT J SPORTS MED, V37, P97, DOI 10.1055/s-0035-1559791
   Retnakaran R, 2008, OBESITY, V16, P1901, DOI 10.1038/oby.2008.307
   SHVARTZ E, 1990, AVIAT SPACE ENVIR MD, V61, P3
   Stephens BR, 2011, METABOLISM, V60, P941, DOI 10.1016/j.metabol.2010.08.014
   Thorp AA, 2014, MED SCI SPORT EXER, V46, P2053, DOI 10.1249/MSS.0000000000000337
   WEIR JBD, 1949, J PHYSIOL-LONDON, V109, P1, DOI 10.1113/jphysiol.1949.sp004363
   YEH KC, 1978, J PHARMACOKINET BIOP, V6, P79, DOI 10.1007/BF01066064
NR 32
TC 14
Z9 15
U1 0
U2 6
PU W B SAUNDERS CO-ELSEVIER INC
PI PHILADELPHIA
PA 1600 JOHN F KENNEDY BOULEVARD, STE 1800, PHILADELPHIA, PA 19103-2899 USA
SN 0026-0495
EI 1532-8600
J9 METABOLISM
JI Metab.-Clin. Exp.
PD JUL
PY 2019
VL 96
BP 1
EP 7
DI 10.1016/j.metabol.2019.04.003
PG 7
WC Endocrinology & Metabolism
WE Science Citation Index Expanded (SCI-EXPANDED)
SC Endocrinology & Metabolism
GA IH6ON
UT WOS:000474616900003
PM 30954561
DA 2022-11-10
ER

PT J
AU Magrone, T
   de Heredia, FP
   Jirillo, E
   Morabito, G
   Marcos, A
   Serafini, M
AF Magrone, Thea
   Perez de Heredia, Fatima
   Jirillo, Emilio
   Morabito, Giuseppa
   Marcos, Ascension
   Serafini, Mauro
TI Functional foods and nutraceuticals as therapeutic tools for the
   treatment of diet-related diseases
SO CANADIAN JOURNAL OF PHYSIOLOGY AND PHARMACOLOGY
LA English
DT Review
DE ageing; diet; functional foods; immunity; inflammation; nutraceuticals;
   obesity; post-prandial stress
ID LOW-GRADE INFLAMMATION; RED WINE POLYPHENOLS; GREEN TEA EXTRACT;
   FACTOR-KAPPA-B; INSULIN-RESISTANCE; ADIPOSE-TISSUE; WEIGHT-LOSS;
   IN-VITRO; CYTOKINE CONCENTRATIONS; POSTPRANDIAL LIPEMIA
AB In Western societies, the incidence of diet-related diseases is progressively increasing due to greater availability of hypercaloric food and a sedentary lifestyle. Obesity, diabetes, atherosclerosis, and neurodegeneration are major diet-related pathologies that share a common pathogenic denominator of low-grade inflammation. Functional foods and nutraceuticals may represent a novel therapeutic approach to prevent or attenuate diet-related disease in view of their ability to exert anti-inflammatory responses. In particular, activation of intestinal T regulatory cells and homeostatic regulation of the gut microbiota have the potential to reduce low-grade inflammation in diet-related diseases. In this review, clinical applications of polyphenol-rich functional foods and nutraceuticals in postprandial inflammation, obesity, and ageing will be discussed. We have placed special emphasis on polyphenols since they are broadly distributed in plants.
C1 [Magrone, Thea; Jirillo, Emilio] Univ Bari, Dept Basic Med Sci Neurosci & Sensory Organs, I-70124 Bari, Italy.
   [Perez de Heredia, Fatima; Marcos, Ascension] ICTAN CSIC, Dept Metab & Nutr, Madrid, Spain.
   [Perez de Heredia, Fatima] Liverpool John Moores Univ, Sch Nat Sci & Psychol, Liverpool L3 5UX, Merseyside, England.
   [Morabito, Giuseppa; Serafini, Mauro] IRCCS San Raffaele Pisana, Food & Nutr Unit, Rome, Italy.
   [Serafini, Mauro] CRA, Agr Res Ctr, Rome, Italy.
RP Jirillo, E (corresponding author), Univ Bari, Dept Basic Med Sci Neurosci & Sensory Organs, Piazza G Cesare 11, I-70124 Bari, Italy.
EM emilio.jirillo@uniba.it
RI Morabito, Giuseppa/AAC-2149-2020; Sanchez, Ascension Marcos/K-4965-2014;
   Magrone, Thea/AAG-3444-2019; de Heredia, Fatima Perez/L-1241-2019;
   Serafini, Mauro/K-6498-2018
OI Morabito, Giuseppa/0000-0002-9198-9349; Sanchez, Ascension
   Marcos/0000-0002-8022-9563; Magrone, Thea/0000-0002-0503-9110; de
   Heredia, Fatima Perez/0000-0002-2537-3327; Serafini,
   Mauro/0000-0003-0913-936X; Jirillo, Emilio/0000-0002-2857-7106
FU University of Bari, Bari (Italy); University of Bari, Bari (Italy)
   [PONa300395]
FX This paper was supported in part by an intramural grant (ex 60%) from
   the University of Bari, Bari (Italy). Thea Magrone is a recipient of a
   contract in the context of the project: Bioscienze Salute (B&H)
   (PONa300395), University of Bari, Bari (Italy).
CR Aberle JH, 2012, EXP GERONTOL, V47, P654, DOI 10.1016/j.exger.2012.04.008
   Aljada A, 2004, AM J CLIN NUTR, V79, P682
   Ando C, 2009, FEBS LETT, V583, P3649, DOI 10.1016/j.febslet.2009.10.045
   [Anonymous], 2006, PLANT SECONDARY META, DOI 10.1002/9780470988558.ch8
   Ayrton A, 2001, XENOBIOTICA, V31, P469, DOI 10.1080/00498250110060969
   Balato N, 2011, DERMATITIS, V22, P320, DOI 10.2310/6620.2011.11038
   Barth SW, 2012, EUR J NUTR, V51, P841, DOI 10.1007/s00394-011-0264-6
   Berg RD, 1996, TRENDS MICROBIOL, V4, P430, DOI 10.1016/0966-842X(96)10057-3
   Biagi E, 2010, PLOS ONE, V5, DOI 10.1371/journal.pone.0010667
   Blanco-Colio LM, 2000, CIRCULATION, V102, P1020, DOI 10.1161/01.CIR.102.9.1020
   Bogani P, 2007, ATHEROSCLEROSIS, V190, P181, DOI 10.1016/j.atherosclerosis.2006.01.011
   Boque N, 2013, J SCI FOOD AGR, V93, P1226, DOI 10.1002/jsfa.5884
   Brand W, 2006, BIOMED PHARMACOTHER, V60, P508, DOI 10.1016/j.biopha.2006.07.081
   Burton-Freeman B, 2012, MOL NUTR FOOD RES, V56, P622, DOI 10.1002/mnfr.201100649
   Burton-Freeman B, 2010, BRIT J NUTR, V104, pS1, DOI 10.1017/S0007114510003909
   CAI C, 2009, ALLERGY DRUG DISCOV, V3, P160, DOI DOI 10.2174/187221309789257379
   Calder PC, 2011, BRIT J NUTR, V106, pS1, DOI 10.1017/S0007114511005460
   Candore G, 2010, CURR PHARM DESIGN, V16, P584, DOI 10.2174/138161210790883868
   Cao Y, 2011, PLOS ONE, V6, DOI 10.1371/journal.pone.0018324
   Ceriello A, 2005, DIABETES, V54, P1, DOI 10.2337/diabetes.54.1.1
   Cermak R, 2006, CURR DRUG METAB, V7, P729, DOI 10.2174/138920006778520570
   Chagra SL, 2011, REGUL PEPTIDES, V167, P70, DOI 10.1016/j.regpep.2010.11.006
   Claesson MJ, 2011, P NATL ACAD SCI USA, V108, P4586, DOI 10.1073/pnas.1000097107
   Clement K, 2004, FASEB J, V18, P1657, DOI 10.1096/fj.04-2204com
   Crespy V, 2002, J AGR FOOD CHEM, V50, P618, DOI 10.1021/jf010919h
   Cretney E, 2013, TRENDS IMMUNOL, V34, P74, DOI 10.1016/j.it.2012.11.002
   CRIQUI MH, 1994, LANCET, V344, P1719, DOI 10.1016/S0140-6736(94)92883-5
   Crozier A, 2009, NAT PROD REP, V26, P1001, DOI 10.1039/b802662a
   D'Archivio Massimo, 2007, Ann Ist Super Sanita, V43, P348
   Del Rio D, 2010, NUTR METAB CARDIOVAS, V20, P1, DOI 10.1016/j.numecd.2009.05.015
   Demark-Wahnefried W, 2012, CANCER EPIDEM BIOMAR, V21, P1244, DOI 10.1158/1055-9965.EPI-12-0485
   Diepvens K, 2005, BRIT J NUTR, V94, P1026, DOI 10.1079/BJN20051580
   Edirisinghe I, 2011, BRIT J NUTR, V106, P913, DOI 10.1017/S0007114511001176
   Eilat-Adar S, 2013, NUTR METAB CARDIOVAS, V23, P528, DOI 10.1016/j.numecd.2011.12.005
   Ellis CL, 2011, J ATHEROSCLER THROMB, V18, P318, DOI 10.5551/jat.6114
   Erridge C, 2007, AM J CLIN NUTR, V86, P1286, DOI 10.1093/ajcn/86.5.1286
   Esposito K, 2002, CIRCULATION, V106, P2067, DOI 10.1161/01.CIR.0000034509.14906.AE
   Esposito K, 2003, JAMA-J AM MED ASSOC, V289, P1799, DOI 10.1001/jama.289.14.1799
   Falcao-Pires I, 2012, DRUG DISCOV TODAY, V17, P880, DOI 10.1016/j.drudis.2012.04.007
   Festa A, 2000, CIRCULATION, V102, P42, DOI 10.1161/01.CIR.102.1.42
   Flegal KM, 2010, JAMA-J AM MED ASSOC, V303, P235, DOI 10.1001/jama.2009.2014
   Franceschi C, 2007, MECH AGEING DEV, V128, P92, DOI 10.1016/j.mad.2006.11.016
   Fuentes F, 2008, BRIT J NUTR, V100, P159, DOI 10.1017/S0007114508888708
   Fujita T, 2008, BIOL PHARM BULL, V31, P925, DOI 10.1248/bpb.31.925
   Fulop T, 2011, DISCOV MED, V11, P537, DOI 10.1016/j.coi.2004.01.009
   FUNK JL, 1993, ATHEROSCLEROSIS, V98, P67, DOI 10.1016/0021-9150(93)90224-I
   Gaddam KK, 2011, CURR HYPERTENS REP, V13, P142, DOI 10.1007/s11906-011-0179-x
   Ghanim H, 2011, J CLIN ENDOCR METAB, V96, P1409, DOI 10.1210/jc.2010-1812
   Ghanim H, 2010, AM J CLIN NUTR, V91, P940, DOI 10.3945/ajcn.2009.28584
   Goodwin K, 2006, VACCINE, V24, P1159, DOI 10.1016/j.vaccine.2005.08.105
   Greaves DR, 2002, TRENDS IMMUNOL, V23, P535, DOI 10.1016/S1471-4906(02)02331-1
   Gregersen S, 2012, J NUTR METAB, V2012, DOI 10.1155/2012/238056
   Gregor MF, 2011, ANNU REV IMMUNOL, V29, P415, DOI 10.1146/annurev-immunol-031210-101322
   Hamao M, 2011, BIOORGAN MED CHEM, V19, P6033, DOI 10.1016/j.bmc.2011.08.042
   Harford KA, 2011, P NUTR SOC, V70, P408, DOI 10.1017/S0029665111000565
   Hassan GS, 2009, TRENDS IMMUNOL, V30, P165, DOI 10.1016/j.it.2009.01.004
   Henning B, 2001, J AM COLL NUTR, V20, P97, DOI 10.1080/07315724.2001.10719021
   Hirai S, 2010, MEDIAT INFLAMM, V2010, DOI 10.1155/2010/367838
   HOLLMAN PCH, 1995, AM J CLIN NUTR, V62, P1276, DOI 10.1093/ajcn/62.6.1276
   Hopkins MJ, 2001, GUT, V48, P198, DOI 10.1136/gut.48.2.198
   Hsu CH, 2008, CLIN NUTR, V27, P363, DOI 10.1016/j.clnu.2008.03.007
   Hsueh HW, 2011, J NUTR, V141, P1260, DOI 10.3945/jn.110.132571
   Huebbe P, 2012, BRIT J NUTR, V108, P234, DOI 10.1017/S0007114511005642
   Humphreys MH, 2011, NAT MED, V17, P782, DOI 10.1038/nm0711-782
   Ichioka M, 2011, DIABETES, V60, P819, DOI 10.2337/db10-0864
   Queipo-Ortuno MI, 2012, AM J CLIN NUTR, V95, P1323, DOI 10.3945/ajcn.111.027847
   Ismail-Beigi F, 2012, ARCH IRAN MED, V15, P239, DOI 012154/AIM.0014
   Jacobs DM, 2008, NMR BIOMED, V21, P615, DOI 10.1002/nbm.1233
   Jaganath IB, 2006, FREE RADICAL RES, V40, P1035, DOI 10.1080/10715760600771400
   Jimenez-Gomez Yolanda, 2009, Atherosclerosis, V204, pe70, DOI 10.1016/j.atherosclerosis.2008.09.011
   Jirillo E, 2008, CURR PHARM DESIGN, V14, P2637, DOI 10.2174/138161208786264070
   Juskiewicz J, 2011, BRIT J NUTR, V105, P710, DOI 10.1017/S0007114510004344
   Kalra EK, 2003, AAPS PHARMSCI, V5
   Kang JH, 2007, FEBS LETT, V581, P4389, DOI 10.1016/j.febslet.2007.07.082
   Kawaguchi K, 2011, CURR TOP MED CHEM, V11, P1767, DOI 10.2174/156802611796235152
   Kawanishi N, 2010, EXERC IMMUNOL REV, V16, P105
   Kerley-Hamilton JS, 2012, ENVIRON HEALTH PERSP, V120, P1252, DOI 10.1289/ehp.1205003
   Kim SJ, 2010, ARCH PHARM RES, V33, P775, DOI 10.1007/s12272-010-0518-5
   Kim SO, 2007, AM J CHINESE MED, V35, P297, DOI 10.1142/S0192415X07004825
   Kitano-Okada T, 2012, J SCI FOOD AGR, V92, P2644, DOI 10.1002/jsfa.5680
   Klop B, 2012, INT J VASC MED, V2012, DOI 10.1155/2012/947417
   Lehr HA, 2001, CIRCULATION, V104, P914, DOI 10.1161/hc3401.093153
   Leikert JF, 2002, CIRCULATION, V106, P1614, DOI 10.1161/01.CIR.0000034445.31543.43
   Leitinger N, 2003, CURR OPIN LIPIDOL, V14, P421, DOI 10.1097/00041433-200310000-00002
   Libby P, 2009, J AM COLL CARDIOL, V54, P2129, DOI 10.1016/j.jacc.2009.09.009
   Lumeng CN, 2007, J CLIN INVEST, V117, P175, DOI 10.1172/JCI29881
   Magne J, 2010, J NUTR BIOCHEM, V21, P550, DOI 10.1016/j.jnutbio.2009.03.004
   Magrone T, 2007, CURR PHARM DESIGN, V13, P3718, DOI 10.2174/138161207783018581
   Magrone T, 2012, CURR PHARM DESIGN, V18, P34, DOI 10.2174/138161212798919057
   Magrone T., 2010, Endocrine Metabolic & Immune Disorders-Drug Targets, V10, P149
   Magrone T, 2013, CURR PHARM DESIGN, V19, P1329
   Manach C, 2003, EUR J CLIN NUTR, V57, P235, DOI 10.1038/sj.ejcn.1601547
   Manach C, 2005, AM J CLIN NUTR, V81, p230S, DOI [10.1093/ajcn/81.1.230S, 10.1093/ajcn/81.1.243S]
   Manning PJ, 2008, OBESITY, V16, P2046, DOI 10.1038/oby.2008.334
   Marzulli G, 2012, CURR PHARM DESIGN, V18, P43, DOI 10.2174/138161212798919011
   Mastorakos G, 2004, NUTR NEUROSCI, V7, P271, DOI 10.1080/10284150400020516
   Meaney E, 2012, CTS-CLIN TRANSL SCI, V5, P265, DOI 10.1111/j.1752-8062.2012.00391.x
   Meydani M, 2010, NUTRIENTS, V2, P737, DOI 10.3390/nu2070737
   Michelsen KS, 2004, P NATL ACAD SCI USA, V101, P10679, DOI 10.1073/pnas.0403249101
   Milanski M, 2009, J NEUROSCI, V29, P359, DOI 10.1523/JNEUROSCI.2760-08.2009
   Min SY, 2013, INT J OBESITY, V37, P584, DOI 10.1038/ijo.2012.85
   Moghe SS, 2012, J MED FOOD, V15, P448, DOI 10.1089/jmf.2011.0234
   Moon YJ, 2006, TOXICOL IN VITRO, V20, P187, DOI 10.1016/j.tiv.2005.06.048
   Motyl KJ, 2012, BIOCHIMIE, V94, P2089, DOI 10.1016/j.biochi.2012.04.015
   Myers MG, 2008, ANNU REV PHYSIOL, V70, P537, DOI 10.1146/annurev.physiol.70.113006.100707
   Nagao T, 2007, OBESITY, V15, P1473, DOI 10.1038/oby.2007.176
   Nappo F, 2002, J AM COLL CARDIOL, V39, P1145, DOI 10.1016/S0735-1097(02)01741-2
   O'Hara A, 2012, MOL CELL ENDOCRINOL, V349, P239, DOI 10.1016/j.mce.2011.10.031
   Ong PJL, 1999, LANCET, V354, P2134, DOI 10.1016/S0140-6736(99)03374-7
   Ostos MA, 2002, FEBS LETT, V519, P23, DOI 10.1016/S0014-5793(02)02692-3
   Pacheco YM, 2007, BRIT J NUTR, V98, P260, DOI 10.1017/S0007114507701666
   Pai JK, 2004, NEW ENGL J MED, V351, P2599, DOI 10.1056/NEJMoa040967
   Panickar KS, 2013, MOL NUTR FOOD RES, V57, P34, DOI 10.1002/mnfr.201200431
   Passamonti S, 2009, CURR DRUG METAB, V10, P369, DOI 10.2174/138920009788498950
   Pawelec G, 2012, CURR OPIN IMMUNOL, V24, P507, DOI 10.1016/j.coi.2012.04.002
   Peluso I, 2012, CURR PHARM DESIGN, V18, P85, DOI 10.2174/138161212798919020
   de Heredia FP, 2012, P NUTR SOC, V71, P332, DOI 10.1017/S0029665112000092
   Phillips CM, 2012, J NUTR, V142, P824, DOI 10.3945/jn.111.153460
   Prior RL, 2007, J AM COLL NUTR, V26, P170, DOI 10.1080/07315724.2007.10719599
   Prior RL, 2009, MOL NUTR FOOD RES, V53, P1406, DOI 10.1002/mnfr.200900026
   Procaccini C, 2012, MOL ASPECTS MED, V33, P35, DOI 10.1016/j.mam.2011.10.012
   Purkayastha S, 2011, NAT MED, V17, P883, DOI 10.1038/nm.2372
   Ramos S, 2007, J NUTR BIOCHEM, V18, P427, DOI 10.1016/j.jnutbio.2006.11.004
   Romeo J, 2011, NUTR METAB CARDIOVAS, V21, P113, DOI 10.1016/j.numecd.2009.08.007
   RUDMAN D, 1990, NEW ENGL J MED, V323, P1, DOI 10.1056/NEJM199007053230101
   Serafini M, 2011, CURR TOP MED CHEM, V11, P1821, DOI 10.2174/156802611796235125
   Serafini M, 2003, NATURE, V426, P788, DOI 10.1038/426788a
   Setchell KDR, 2002, J NUTR, V132, P3577, DOI 10.1093/jn/132.12.3577
   Shen CL, 2012, NUTR RES, V32, P448, DOI 10.1016/j.nutres.2012.05.001
   Sies H, 2005, J NUTR, V135, P969, DOI 10.1093/jn/135.5.969
   Simons AL, 2010, J AGR FOOD CHEM, V58, P141, DOI 10.1021/jf902284u
   Sofi F, 2008, BMJ-BRIT MED J, V337, DOI 10.1136/bmj.a1344
   Sokka T, 2008, CLIN EXP RHEUMATOL, V26, pS35, DOI 10.1161/CIRCULATIONAHA.109.192644
   Solana R, 2012, SEMIN IMMUNOL, V24, P331, DOI 10.1016/j.smim.2012.04.008
   Song C, 2011, PROG NEURO-PSYCHOPH, V35, P760, DOI 10.1016/j.pnpbp.2010.06.020
   Spencer JPE, 2003, J NUTR, V133, p3255S, DOI 10.1093/jn/133.10.3255S
   Spencer JPE, 1999, FEBS LETT, V458, P224, DOI 10.1016/S0014-5793(99)01160-6
   Stofkova A, 2009, Endocr Regul, V43, P157
   Szczepanska-Sadowska E, 2010, J PHYSIOL PHARMACOL, V61, P509
   Talavera S, 2003, J NUTR, V133, P4178, DOI 10.1093/jn/133.12.4178
   Tapia-Gonzalez S, 2011, J NEUROENDOCRINOL, V23, P365, DOI 10.1111/j.1365-2826.2011.02113.x
   Vaidyanathan JB, 2001, PHARMACEUT RES, V18, P1420, DOI 10.1023/A:1012200805593
   van Oostrom AJHHM, 2004, ATHEROSCLEROSIS, V177, P175, DOI 10.1016/j.atherosclerosis.2004.07.004
   van Oostrom AJHHM, 2003, J LIPID RES, V44, P576, DOI 10.1194/jlr.M200419-JLR200
   Van Wijk JPH, 2006, ATHEROSCLEROSIS, V186, P152, DOI 10.1016/j.atherosclerosis.2005.07.001
   Vendrame S, 2011, J AGR FOOD CHEM, V59, P12815, DOI 10.1021/jf2028686
   Wallace JP, 2010, INT J CLIN PRACT, V64, P389, DOI 10.1111/j.1742-1241.2009.02146.x
   Wang HQ, 2010, OBESITY, V18, P773, DOI 10.1038/oby.2009.256
   Weber C, 2008, ARTERIOSCL THROM VAS, V28, P1896, DOI 10.1161/ATVBAHA.108.177311
   Westerterp-Plantenga MS, 2005, OBES RES, V13, P1195, DOI 10.1038/oby.2005.142
   WHO, 2016, OB OV
   Wiedermann CJ, 1999, J AM COLL CARDIOL, V34, P1975, DOI 10.1016/S0735-1097(99)00448-9
   Williamson R, 2012, BIOCHEM PHARMACOL, V84, P737, DOI 10.1016/j.bcp.2012.05.007
   Winer S, 2009, NAT MED, V15, P921, DOI 10.1038/nm.2001
   Wu CN, 2012, CARDIOVASC DIABETOL, V11, DOI 10.1186/1475-2840-11-68
   Xie LL, 2010, CLIN VACCINE IMMUNOL, V17, P651, DOI 10.1128/CVI.00494-09
   Yadav A, 2011, INDIAN J CLIN BIOCHE, V26, P193, DOI 10.1007/s12291-011-0119-1
   Zhou JL, 2012, AM J CARDIOVASC DIS, V2, P143
   Zhou XH, 1998, J CLIN INVEST, V101, P1717, DOI 10.1172/JCI1216
NR 159
TC 57
Z9 59
U1 1
U2 88
PU CANADIAN SCIENCE PUBLISHING
PI OTTAWA
PA 65 AURIGA DR, SUITE 203, OTTAWA, ON K2E 7W6, CANADA
SN 0008-4212
EI 1205-7541
J9 CAN J PHYSIOL PHARM
JI Can. J. Physiol. Pharmacol.
PD JUN
PY 2013
VL 91
IS 6
BP 387
EP 396
DI 10.1139/cjpp-2012-0307
PG 10
WC Pharmacology & Pharmacy; Physiology
WE Science Citation Index Expanded (SCI-EXPANDED)
SC Pharmacology & Pharmacy; Physiology
GA 159FL
UT WOS:000320030700002
PM 23745830
DA 2022-11-10
ER

PT J
AU Lim, Y
   Lee, KW
   Kim, JY
   Kwon, O
AF Lim, Yeni
   Lee, Kwang Won
   Kim, Ji Yeon
   Kwon, Oran
TI A beverage of Asiatic plantain extracts alleviated postprandial
   oxidative stress in overweight hyperlipidemic subjects challenged with a
   high-fat meal: a preliminary study
SO NUTRITION RESEARCH
LA English
DT Article
DE Asiatic plantain; Postprandial oxidative stress; Oxidized LDL; Comet
   assay; High-fat meal; Human
ID COMET ASSAY; DNA-DAMAGE; BLOOD; SERUM; LEUKOCYTES; APOPTOSIS; ACIDS
AB There is emerging interest in the potential of the phenolic compounds of Asiatic plantain (Plantago asiatica L.) to attenuate in vitro and in vivo oxidative stress. We hypothesized that a single administration of Asiatic plantain beverage may exert protective effects against postprandial oxidative stress. This preliminary study was designed to compare the ability of different doses of Asiatic plantain beverage to mitigate the postprandial effects of a high-fat meal on the oxidation of lipids and DNA in overweight hyperlipidemic subjects. In a randomized, double-blind, placebo-controlled parallel design (n = 10/group), 40 subjects were administered a single high-fat meal with either a placebo or 1 of 3 Asiatic plantain extract beverages (low, intermediate, or high dose). Blood samples were obtained at fasting and 60, 120, 240, and 360 minutes (total of 5 samples) after intervention. The data showed a tendency for plasma free fatty acid levels to decrease in response to high-dose Asiatic plantain at all time points. Plasma oxidized low-density lipoprotein levels were significantly reduced with high-dose Asiatic plantain at 120 minutes (P =.0251 vs placebo). A comet assay revealed that DNA damage in lymphocytes was significantly decreased by Asiatic plantain at 360 minutes (P = .0225 vs placebo). There were no treatment differences in triglyceride or malondialdehyde levels. The maximum suppression was achieved with a high dose (20 g Asiatic plantain extract/80 mL). These results suggest that by protecting low-density lipoprotein and DNA, an Asiatic plantain beverage may be useful to enhance antioxidant. (c) 2013 Elsevier Inc. All rights reserved.
C1 [Lim, Yeni; Kwon, Oran] Ewha Womans Univ, Dept Nutr Sci & Food Management, 52 Ewhayeodae Gil, Seoul 120750, South Korea.
   [Lee, Kwang Won] Korea Univ, Dept Food Sci & Technol, Seoul, South Korea.
   [Kim, Ji Yeon] Seoul Natl Univ Sci & Technol, Dept Food Sci & Technol, Seoul 139743, South Korea.
RP Kwon, O (corresponding author), Ewha Womans Univ, Dept Nutr Sci & Food Management, 52 Ewhayeodae Gil, Seoul 120750, South Korea.
EM jiyeonk@seoultech.ac.kr; orank@ewha.ac.kr
RI Lee, Kwang-Won/V-5743-2019; Lee, Kwang-Won/F-2432-2013
OI Lee, Kwang-Won/0000-0001-5326-469X; Lee, Kwang-Won/0000-0001-5326-469X
FU Ministry of Food, Agriculture, Forestry and Fisheries (IPET Project)
   [2-2010-1271-001-2]; Ministry of Education, Science and Technology (NRF
   Project) [2012M3A9C4048761]
FX We are grateful to the participants of this study. This project was
   supported by the Ministry of Food, Agriculture, Forestry and Fisheries
   (IPET Project No. 2-2010-1271-001-2) and the Ministry of Education,
   Science and Technology (NRF Project No. 2012M3A9C4048761).
CR [Anonymous], 2012, USDA NAT NUTR DAT ST
   Arendt BM, 2005, NUTR J, V4, DOI 10.1186/1475-2891-4-33
   Bae JH, 2001, ATHEROSCLEROSIS, V155, P517, DOI 10.1016/S0021-9150(00)00601-8
   BARR SI, 1981, AM J CLIN NUTR, V34, P191, DOI 10.1093/ajcn/34.2.191
   Bogani P, 2007, ATHEROSCLEROSIS, V190, P181, DOI 10.1016/j.atherosclerosis.2006.01.011
   BOYUM A, 1974, TISSUE ANTIGENS, V4, P269
   Bray George A., 2003, Curr Treat Options Cardiovasc Med, V5, P259, DOI 10.1007/s11936-003-0025-9
   Burton-Freeman B, 2010, BRIT J NUTR, V104, pS1, DOI 10.1017/S0007114510003909
   Burton-Freeman B, 2010, J AM COLL NUTR, V29, P46, DOI 10.1080/07315724.2010.10719816
   Choi SY, 2008, PHYTOTHER RES, V22, P323, DOI 10.1002/ptr.2316
   Collins AR, 2004, MOL BIOTECHNOL, V26, P249, DOI 10.1385/MB:26:3:249
   Dotan Y, 2004, PROG LIPID RES, V43, P200, DOI 10.1016/j.plipres.2003.10.001
   Gedik CM, 2005, FASEB J, V19, P82, DOI 10.1096/fj.04-1767fje
   Guarnieri S, 2007, BRIT J NUTR, V97, P639, DOI 10.1017/S0007114507657948
   Hong Chung-Oui, 2011, [Journal of Food Hygiene and Safety, 한국식품위생안전성학회지], V26, P107
   Itabe H, 1996, J LIPID RES, V37, P45
   Kamiyama M, 2009, J NUTR SCI VITAMINOL, V55, P471, DOI 10.3177/jnsv.55.471
   Ko SG, 2004, BIOL PHARM BULL, V27, P1604, DOI 10.1248/bpb.27.1604
   Liu Xianwang, 2002, Zhong Yao Cai, V25, P46
   Lum H, 2001, AM J PHYSIOL-CELL PH, V280, pC719
   MATSUBARA C, 1983, ANAL BIOCHEM, V130, P128, DOI 10.1016/0003-2697(83)90659-0
   MCGOWAN MW, 1983, CLIN CHEM, V29, P538
   Morris CD, 2003, ANN INTERN MED, V139, P56, DOI 10.7326/0003-4819-139-1-200307010-00014
   Mortensen LS, 2012, EUR J CLIN NUTR, V66, P799, DOI 10.1038/ejcn.2012.48
   MURAI M, 1995, PLANTA MED, V61, P479, DOI 10.1055/s-2006-958143
   Olive PL, 2006, NAT PROTOC, V1, P23, DOI 10.1038/nprot.2006.5
   PATSCH JR, 1983, P NATL ACAD SCI-BIOL, V80, P1449, DOI 10.1073/pnas.80.5.1449
   Piro S, 2002, METABOLISM, V51, P1340, DOI 10.1053/meta.2002.35200
   Ruge T, 2009, J CLIN ENDOCR METAB, V94, P1781, DOI 10.1210/jc.2008-2090
   Samuelsen AB, 2000, J ETHNOPHARMACOL, V71, P1, DOI 10.1016/S0378-8741(00)00212-9
   Sattar N, 1998, ATHEROSCLEROSIS, V138, P229, DOI 10.1016/S0021-9150(98)00037-9
   Sies H, 2005, J NUTR, V135, P969, DOI 10.1093/jn/135.5.969
   Yagi K, 1998, Methods Mol Biol, V108, P101
NR 33
TC 12
Z9 12
U1 0
U2 11
PU PERGAMON-ELSEVIER SCIENCE LTD
PI OXFORD
PA THE BOULEVARD, LANGFORD LANE, KIDLINGTON, OXFORD OX5 1GB, ENGLAND
SN 0271-5317
J9 NUTR RES
JI Nutr. Res.
PD SEP
PY 2013
VL 33
IS 9
BP 704
EP 710
DI 10.1016/j.nutres.2013.07.003
PG 7
WC Nutrition & Dietetics
WE Science Citation Index Expanded (SCI-EXPANDED)
SC Nutrition & Dietetics
GA 226NX
UT WOS:000325044200003
PM 24034569
DA 2022-11-10
ER

PT J
AU Ramdath, D
   Renwick, S
   Duncan, AM
AF Ramdath, Dan
   Renwick, Simone
   Duncan, Alison M.
TI The Role of Pulses in the Dietary Management of Diabetes
SO CANADIAN JOURNAL OF DIABETES
LA English
DT Review
DE beans; diabetes; food intake; glucose; glycemic control; lentils;
   lipids; obesity; peas; pulses; satiety
ID CARDIOVASCULAR RISK-FACTORS; FOOD-INTAKE; MEDITERRANEAN DIET; METABOLIC
   SYNDROME; GLYCEMIC CONTROL; BLOOD-GLUCOSE; PEA PROTEIN; BODY-WEIGHT;
   YOUNG MEN; CONSUMPTION
AB Pulses are highly nutritious foods that are included as part of Canada's Food Guide to promote healthful eating, and they have established health benefits that can contribute to the dietary management of diabetes. A review of studies that have examined the effects of pulse consumption on health outcomes, integral to the management of diabetes, provides credible evidence for improvements in glycemic control, reduction of blood lipids and regulation of body weight. Results from acute feeding trials suggest that postprandial blood glucose response is significantly attenuated by a single pulse serving of between three-quarters and 1 cup. At lower doses, pulses attenuate postprandial blood glucose response more than similar amounts of starchy foods. Long-term pulse consumption of 5 cups per week appears to result consistently in improvements in glycemic control. There is high-quality evidence that supports a role for pulse consumption in the reduction of risk for cardiovascular disease; this provides a sound rationale for the regular incorporation of pulses at about two-thirds of a cup daily in the management of hyperlipidemia in persons with type 2 diabetes. Pulse consumption can contribute to improving satiety, reducing food intake and regulating body weight, which can reduce obesity risk and, in turn, improve diabetes management. Collectively, available evidence provides very good support for a role of regular pulse consumption in the prevention and management of diabetes. Crown Copyright (C) 2016
C1 [Ramdath, Dan; Renwick, Simone] Agr & Agri Food Canada, Guelph Res & Dev Ctr, 93 Stone Rd West, Guelph, ON N1G 5C9, Canada.
   [Renwick, Simone] Univ Guelph, Dept Mol & Cellular Biol, Coll Biol Sci, Guelph, ON, Canada.
   [Duncan, Alison M.] Univ Guelph, Dept Human Hlth & Nutr Sci, Guelph, ON, Canada.
RP Ramdath, D (corresponding author), Agr & Agri Food Canada, Guelph Res & Dev Ctr, 93 Stone Rd West, Guelph, ON N1G 5C9, Canada.
EM dan.ramdath@agr.gc.ca
OI Renwick, Simone/0000-0002-2786-893X
FU AAFC-Pulse Canada Pulse Cluster Agri-Innovation Program [J-000561,
   Pulse-Activity-T4.H29]; Pulse Canada; Saskatchewan Pulse Growers
FX Pulse-based research activities by DDR and AMD are partially supported
   by funding from AAFC-Pulse Canada Pulse Cluster Agri-Innovation Program
   (Pulse-Activity-T4.H29 Project ID J-000561). DDR and AMD have received
   research funding from Pulse Canada and Saskatchewan Pulse Growers.
CR Abete I, 2009, J MED FOOD, V12, P100, DOI 10.1089/jmf.2007.0700
   Afshin A, 2014, AM J CLIN NUTR, V100, P278, DOI 10.3945/ajcn.113.076901
   Amer Diabet Assoc, 2016, DIABETES CARE, V39, pS23, DOI 10.2337/dc16-S006
   Anderson GH, 2014, BRIT J NUTR, V112, P1966, DOI 10.1017/S0007114514003031
   Anderson JW, 2002, BRIT J NUTR, V88, pS263, DOI [10.1079/BJN.2002716, 10.1079/BJN2002716]
   Augustin L, 2014, FASEB J, V28
   Augustin LSA, 2016, NUTR J, V15, DOI 10.1186/s12937-016-0129-1
   Barnard ND, 2006, DIABETES CARE, V29, P1777, DOI 10.2337/dc06-0606
   Batis C, 2014, J EPIDEMIOL COMMUN H, V68, P773, DOI 10.1136/jech-2013-203560
   Bazzano LA, 2011, NUTR METAB CARDIOVAS, V21, P94, DOI 10.1016/j.numecd.2009.08.012
   Bhupathiraju SN, 2014, AM J CLIN NUTR, V100, P218, DOI 10.3945/ajcn.113.079533
   Canadian Diabetes Association Clinical Practice Guidelines Expert Committee, 2013, CAN J DIABETES, V37, pS1, DOI DOI 10.1016/J.JCJD.2013.01.009
   Dahl WJ, 2012, BRIT J NUTR, V108, pS3, DOI 10.1017/S0007114512000852
   Ha V, 2014, CAN MED ASSOC J, V186, pE252, DOI 10.1503/cmaj.131727
   Health Canada, GUID DOC SA IN PRESS
   Health Canada, CAN NUTR FIL 2012
   Hermsdorff HHM, 2011, EUR J NUTR, V50, P61, DOI 10.1007/s00394-010-0115-x
   Higgins JA, 2012, J NUTR METAB, V2012, DOI 10.1155/2012/829238
   Hosseinpour-Niazi S, 2015, EUR J CLIN NUTR, V69, P592, DOI 10.1038/ejcn.2014.228
   Hosseinpour-Niazi S, 2011, DIABETES RES CLIN PR, V94, P276, DOI 10.1016/j.diabres.2011.07.020
   Hutchins AM, 2012, BRIT J NUTR, V108, pS52, DOI 10.1017/S0007114512000761
   Jenkins DJA, 2012, ARCH INTERN MED, V172, P1653, DOI 10.1001/2013.jamainternmed.70
   JENKINS DJA, 1982, AM J CLIN NUTR, V36, P1093, DOI 10.1093/ajcn/36.6.1093
   Johnson SK, 2005, EUR J CLIN NUTR, V59, P169, DOI 10.1038/sj.ejcn.1602054
   Kahn SE, 2006, NATURE, V444, P840, DOI 10.1038/nature05482
   KARLSTROM B, 1987, DIABETES RES CLIN EX, V5, P199
   Kastorini CM, 2011, J AM COLL CARDIOL, V57, P1299, DOI 10.1016/j.jacc.2010.09.073
   Kim SJ, 2016, AM J CLIN NUTR, V103, P1213, DOI 10.3945/ajcn.115.124677
   Koloverou E, 2016, DIABETES-METAB RES, V32, P73, DOI 10.1002/dmrr.2672
   Koloverou E, 2014, METABOLISM, V63, P903, DOI 10.1016/j.metabol.2014.04.010
   Ley SH, 2014, LANCET, V383, P1999, DOI 10.1016/S0140-6736(14)60613-9
   Li SYS, 2014, OBESITY, V22, P1773, DOI 10.1002/oby.20782
   Marinangeli CPF, 2012, BRIT J NUTR, V108, pS46, DOI 10.1017/S0007114512000773
   Marinangeli CPF, 2011, BRIT J NUTR, V105, P110, DOI 10.1017/S0007114510003156
   McCrory MA, 2010, ADV NUTR, V1, P17, DOI 10.3945/an.110.1006
   Mollard RC, 2012, BRIT J NUTR, V108, pS111, DOI 10.1017/S0007114512000712
   Mollard RC, 2012, BRIT J NUTR, V108, P509, DOI 10.1017/S0007114511005836
   Mollard RC, 2014, APPL PHYSIOL NUTR ME, V39, P1360, DOI 10.1139/apnm-2014-0170
   Murty CM, 2010, APPETITE, V54, P282, DOI 10.1016/j.appet.2009.11.012
   Nestel P, 2004, AM J CLIN NUTR, V79, P390
   Nilsson A, 2013, PLOS ONE, V8, DOI 10.1371/journal.pone.0059985
   Papanikolaou Y, 2008, J AM COLL NUTR, V27, P569, DOI 10.1080/07315724.2008.10719740
   Saraf-Bank S, 2015, J AM COLL NUTR, V5724, P1
   Sievenpiper JL, 2009, DIABETOLOGIA, V52, P1479, DOI 10.1007/s00125-009-1395-7
   Smith CE, 2012, BRIT J NUTR, V108, pS74, DOI 10.1017/S0007114512000700
   TRICHOPOULOU A, 2009, BMJ-BRIT MED J, V23, P338
   Wong CL, 2009, J AM COLL NUTR, V28, P543, DOI 10.1080/07315724.2009.10719786
   Zafar TA, 2015, J FOOD SCI TECH MYS, V52, P2256, DOI 10.1007/s13197-013-1192-7
NR 48
TC 34
Z9 40
U1 3
U2 30
PU ELSEVIER
PI AMSTERDAM
PA RADARWEG 29, 1043 NX AMSTERDAM, NETHERLANDS
SN 1499-2671
J9 CAN J DIABETES
JI Can. J. Diabetes
PD AUG
PY 2016
VL 40
IS 4
BP 355
EP 363
DI 10.1016/j.jcjd.2016.05.015
PG 9
WC Endocrinology & Metabolism
WE Science Citation Index Expanded (SCI-EXPANDED)
SC Endocrinology & Metabolism
GA DX5DB
UT WOS:000384398900015
PM 27497151
DA 2022-11-10
ER

PT J
AU Desmarchelier, C
   Borel, P
   Goncalves, A
   Kopec, R
   Nowicki, M
   Morange, S
   Lesavre, N
   Portugal, H
   Reboul, E
AF Desmarchelier, Charles
   Borel, Patrick
   Goncalves, Aurelie
   Kopec, Rachel
   Nowicki, Marion
   Morange, Sophie
   Lesavre, Nathalie
   Portugal, Henri
   Reboul, Emmanuelle
TI A Combination of Single-Nucleotide Polymorphisms Is Associated with
   Interindividual Variability in Cholecalciferol Bioavailability in
   Healthy Men
SO JOURNAL OF NUTRITION
LA English
DT Article
DE vitamin D; chylomicrons; dietary lipids; intestine; kinetics;
   nutrigenetics; 25-hydroxycholecalciferol; absorption; postprandial;
   genetic polymorphisms
ID VITAMIN-D INSUFFICIENCY; 25-HYDROXYVITAMIN D CONCENTRATIONS; GENOME-WIDE
   ASSOCIATION; GENETIC-VARIANTS; BETA-CAROTENE; D RESPONSE;
   INTESTINAL-ABSORPTION; D SUPPLEMENTATION; D DEFICIENCY; DETERMINANTS
AB Background: Most people require dietaryvitamin D to achieve the recommended concentration of 25-hydroxyvitamin D [25(OH)D] in the blood. However, the response to vitamin D supplementation is highly variable among individuals.
   Objective: We assessed whether the variability in cholecalciferol bioavailability was associated with single-nucleotide polymorphisms (SNPs) in candidate genes.
   Methods: In a single-group design, 39 healthy adult men with a mean +/- SD age of 33 +/- 2 y and mean +/- SD body mass index lid kg/m(2)) of 22.9 +/- 0.3 were genotyped with the use of whole-genome microarrays. After an overnight fast, plasma 25(OH)D status was measured, and the subjects then consumed a meal that provided 5 mg cholecalciferol as a supplement. Plasma chylomicron cholecalciferol concentration was measured over 8 h, and cholecalciferol response was assessed by calculating the postprandial area under the curve. Partial least squares regression was used to test the association of SNPs in or near candidate genes (61 genes representing 3791 SNPs) with the postprandial cholecalciferol response.
   Results: The postprandial chylomicron cholecalciferol concentration peaked at 5.4 h. The cholecalciferol response was extremely variable among individuals (CV: 47%). It correlated with the chylomicron triglyceride (TG) response (r = 0.60; P < 0.001) but not with the fasting plasma 25(OH)D concentration (r = 0.04; P = 0.83). A significant (P = 1.32 x 10(-4)) partial least squares regression model that included 17 SNPs in 13 genes (including 5 that have been associated with chylomicron TG response) was associated with the variance in the cholecalciferol response.
   Conclusion: In healthy men, there is a high interindividual variability in cholecalciferol bioavailability that is associated with a combination of SNPs located in or near genes involved in both vitamin D and lipid metabolism. This trial was registered at clinicaltrials.gov as NCT02100774.
C1 [Desmarchelier, Charles; Borel, Patrick; Nowicki, Marion; Portugal, Henri; Reboul, Emmanuelle] Aix Marseille Univ, INRA Natl Inst Agr Res, NORT Nutr Obes & Thrombot Risk, INSERM Natl Inst Hlth & Med Res, Marseille, France.
   [Kopec, Rachel] Natl Inst Agr Res, Avignon, France.
   [Kopec, Rachel] Univ Avignon, Secur & Qual Plant Prod, Avignon, France.
   [Morange, Sophie] Concept Hosp, Clin Invest Ctr, Marseille, France.
   [Goncalves, Aurelie; Lesavre, Nathalie] North Hosp, Clin Invest Ctr, Marseille, France.
RP Borel, P (corresponding author), Aix Marseille Univ, INRA Natl Inst Agr Res, NORT Nutr Obes & Thrombot Risk, INSERM Natl Inst Hlth & Med Res, Marseille, France.
EM patrick.borel@univ-amu.fr
RI GONCALVES, Aurelie/ABC-5817-2021; Kopec, Rachel E/A-1533-2017; Reboul,
   Emmanuelle/K-6637-2017; Borel, Patrick/A-4057-2015
OI GONCALVES, Aurelie/0000-0003-0843-4578; Reboul,
   Emmanuelle/0000-0002-4576-1992; Borel, Patrick/0000-0001-9977-3238;
   Desmarchelier, Charles/0000-0001-9970-7089; Kopec,
   Rachel/0000-0002-1368-6713
FU European Community
FX Supported by the European Community's Sixth Framework Programme.
CR Abumrad NA, 2012, PHYSIOL REV, V92, P1061, DOI 10.1152/physrev.00019.2011
   Afzal S, 2014, BMJ-BRIT MED J, V349, DOI 10.1136/bmj.g6330
   Ahn J, 2010, HUM MOL GENET, V19, P2739, DOI 10.1093/hmg/ddq155
   Anderson D, 2014, GENES IMMUN, V15, P578, DOI 10.1038/gene.2014.52
   Anwar K, 2006, J LIPID RES, V47, P1261, DOI 10.1194/jlr.M500523-JLR200
   Bailey RL, 2010, J NUTR, V140, P817, DOI 10.3945/jn.109.118539
   Barry EL, 2014, J CLIN ENDOCR METAB, V99, pE2133, DOI 10.1210/jc.2014-1389
   Batai K, 2014, HUM GENET, V133, P1395, DOI 10.1007/s00439-014-1472-y
   Borel P, 1998, J LIPID RES, V39, P2250
   Borel P, 2015, CRIT REV FOOD SCI, V55, P1193, DOI 10.1080/10408398.2012.688897
   Borel P, 1998, J NUTR, V128, P1361, DOI 10.1093/jn/128.8.1361
   Borel P, 2015, J NUTR, V145, P1740, DOI 10.3945/jn.115.212837
   Borel P, 2015, FREE RADICAL BIO MED, V83, P238, DOI 10.1016/j.freeradbiomed.2015.02.033
   Borel P, 2015, ANTIOXID REDOX SIGN, V22, P669, DOI 10.1089/ars.2014.6144
   Borel P, 2014, AM J CLIN NUTR, V100, P168, DOI 10.3945/ajcn.114.085720
   Christakos S, 2016, PHYSIOL REV, V96, P365, DOI 10.1152/physrev.00014.2015
   COMPSTON JE, 1981, CLIN SCI, V60, P241, DOI 10.1042/cs0600241
   Dastani Z, 2013, CALCIFIED TISSUE INT, V92, P106, DOI 10.1007/s00223-012-9660-z
   Desmarchelier C, 2014, J CLIN ENDOCR METAB, V99, pE484, DOI 10.1210/jc.2013-3962
   Didriksen A, 2013, EUR J ENDOCRINOL, V169, P559, DOI 10.1530/EJE-13-0233
   DUELAND S, 1983, AM J PHYSIOL, V245, pE463, DOI 10.1152/ajpendo.1983.245.5.E463
   Elkum N, 2014, PLOS ONE, V9, DOI 10.1371/journal.pone.0113102
   Glossmann HH, 2010, J INVEST DERMATOL, V130, P2139, DOI 10.1038/jid.2010.118
   Goncalves A, 2013, J NUTR BIOCHEM, V24, P1751, DOI 10.1016/j.jnutbio.2013.03.004
   Ho RH, 2011, J GASTROEN HEPATOL, V26, P1740, DOI 10.1111/j.1440-1746.2011.06805.x
   Holick Michael F, 2011, J Clin Endocrinol Metab, V96, P1
   Kassi Eva N, 2015, Hormones (Athens), V14, P245, DOI 10.14310/horm.2002.1521
   Lecompte S, 2011, AM J CLIN NUTR, V93, P644, DOI 10.3945/ajcn.110.004176
   Lehmann U, 2015, AM J CLIN NUTR, V102, P837, DOI 10.3945/ajcn.114.105395
   Leung WC, 2009, FASEB J, V23, P1041, DOI 10.1096/fj.08-121962
   Levin GP, 2012, JAMA-J AM MED ASSOC, V308, P1898, DOI 10.1001/jama.2012.17304
   Lietz G, 2012, J NUTR, V142, p161S, DOI 10.3945/jn.111.140756
   Lobo GP, 2013, J BIOL CHEM, V288, P9017, DOI 10.1074/jbc.M112.444240
   MAISLOS M, 1981, GASTROENTEROLOGY, V80, P1528
   Mithal A, 2009, OSTEOPOROSIS INT, V20, P1807, DOI 10.1007/s00198-009-0954-6
   Nissen J, 2015, AM J CLIN NUTR, V101, P218, DOI 10.3945/ajcn.114.092148
   Nissen J, 2014, PLOS ONE, V9, DOI 10.1371/journal.pone.0089907
   Perez-Martinez P, 2008, ATHEROSCLEROSIS SUPP, V9, P49, DOI 10.1016/j.atherosclerosissup.2008.05.005
   Perez-Martinez P, 2010, ATHEROSCLEROSIS SUPP, V11, P39, DOI 10.1016/j.atherosclerosissup.2010.03.002
   Personne V, 2013, PRESSE MED, V42, P1334, DOI 10.1016/j.lpm.2013.06.013
   Reboul E, 2015, FOOD FUNCT, V6, P356, DOI [10.1039/C4FO00579A, 10.1039/c4fo00579a]
   Reboul E, 2011, PROG LIPID RES, V50, P388, DOI 10.1016/j.plipres.2011.07.001
   Reboul E, 2011, MOL NUTR FOOD RES, V55, P691, DOI 10.1002/mnfr.201000553
   Reboul E, 2009, AM J CLIN NUTR, V89, P177, DOI 10.3945/ajcn.2008.26559
   Rovner AJ, 2007, AM J CLIN NUTR, V86, P1694
   Shea MK, 2009, EUR J CLIN NUTR, V63, P458, DOI 10.1038/sj.ejcn.1602959
   Slater Nicole A, 2017, J Pharm Pract, V30, P31, DOI 10.1177/0897190015585876
   Stiles AR, 2014, P NATL ACAD SCI USA, V111, pE4006, DOI 10.1073/pnas.1413561111
   Storey JD, 2002, J ROY STAT SOC B, V64, P479, DOI 10.1111/1467-9868.00346
   Touvier M, 2015, J INVEST DERMATOL, V135, P378, DOI 10.1038/jid.2014.400
   Troesch B, 2012, BRIT J NUTR, V108, P692, DOI 10.1017/S0007114512001808
   Vantieghem K, 2006, J CELL BIOCHEM, V99, P229, DOI 10.1002/jcb.20910
   Wang TJ, 2010, LANCET, V376, P180, DOI 10.1016/S0140-6736(10)60588-0
   Waterhouse M, 2014, J CLIN ENDOCR METAB, V99, pE1332, DOI 10.1210/jc.2013-4101
   Zhao LJ, 2012, J CLIN ENDOCR METAB, V97, P2699, DOI 10.1210/jc.2011-3401
   Zhou Y, 2014, J STEROID BIOCHEM, V144, P207, DOI 10.1016/j.jsbmb.2013.10.004
   Zhu HD, 2013, J PEDIATR-US, V162, P1004, DOI 10.1016/j.jpeds.2012.10.059
NR 57
TC 15
Z9 15
U1 0
U2 12
PU OXFORD UNIV PRESS
PI OXFORD
PA GREAT CLARENDON ST, OXFORD OX2 6DP, ENGLAND
SN 0022-3166
EI 1541-6100
J9 J NUTR
JI J. Nutr.
PD DEC
PY 2016
VL 146
IS 12
BP 2421
EP 2428
DI 10.3945/jn.116.237115
PG 8
WC Nutrition & Dietetics
WE Science Citation Index Expanded (SCI-EXPANDED)
SC Nutrition & Dietetics
GA EE2CP
UT WOS:000389391600001
PM 27798339
OA Bronze
DA 2022-11-10
ER

PT J
AU Wang, HH
   Portincasa, P
   Wang, DQH
AF Wang, Helen H.
   Portincasa, Piero
   Wang, David Q. -H.
TI The cholecystokinin-1 receptor antagonist devazepide increases
   cholesterol cholelithogenesis in mice
SO EUROPEAN JOURNAL OF CLINICAL INVESTIGATION
LA English
DT Article
DE Bile salts; biliary secretion; cholesterol crystallization; gallbladder
   motility; gallstones; mucin
ID CCK-MONOAMINE INTERACTIONS; PHENOTYPIC CHARACTERIZATION; CRYSTALLIZATION
   PATHWAYS; DETERMINE SUSCEPTIBILITY; GALLBLADDER CONTRACTION; GALLSTONE
   FORMATION; GASTRIC BYPASS; BILIARY SLUDGE; OBESE-PATIENTS; INBRED MICE
AB BackgroundA defect in gallbladder contraction function plays a key role in the pathogenesis of gallstones. The cholecystokinin-1 receptor (CCK-1R) antagonists have been extensively investigated for their therapeutic effects on gastrointestinal and metabolic diseases in animal studies and clinical trials. However, it is still unknown whether they have a potential effect on gallstone formation.
   DesignTo study whether the CCK-1R antagonists enhance cholelithogenesis, we investigated cholesterol crystallization, gallstone formation, hepatic lipid secretion, gallbladder emptying function and intestinal cholesterol absorption in male C57BL/6J mice treated by gavage with devazepide (4 mg/day/kg) or vehicle (as controls) twice per day and fed the lithogenic diet for 21 days.
   ResultsDuring 21 days of feeding, oral administration of devazepide significantly accelerated cholesterol crystallization and crystal growth to microlithiasis, with 40% of mice forming gallstones, whereas only agglomerated cholesterol monohydrate crystals were found in mice receiving vehicle. Compared to the vehicle group, fasting and postprandial residual gallbladder volumes in response to the high-fat meal were significantly larger in the devazepide group during cholelithogenesis, showing reduced gallbladder emptying and bile stasis. Moreover, devazepide significantly increased hepatic secretion of biliary cholesterol, but not phospholipids or bile salts. The percentage of intestinal cholesterol absorption was higher in devazepide-treated mice, increasing the bioavailability of chylomicron-derived cholesterol in the liver for biliary hypersecretion into bile. These abnormalities induced supersaturated bile and rapid cholesterol crystallization.
   ConclusionsThe potent CCK-1R antagonist devazepide increases susceptibility to gallstone formation by impairing gallbladder emptying function, disrupting biliary cholesterol metabolism and enhancing intestinal cholesterol absorption in mice.
C1 [Wang, Helen H.; Wang, David Q. -H.] Harvard Univ, Sch Med, Beth Israel Deaconess Med Ctr, Liver Ctr & Gastroenterol Div,Dept Med, Boston, MA USA.
   [Wang, Helen H.; Wang, David Q. -H.] Harvard Digest Dis Ctr, Boston, MA USA.
   [Wang, Helen H.; Wang, David Q. -H.] St Louis Univ, Sch Med, Dept Internal Med, Div Gastroenterol & Hepatol, St Louis, MO 63103 USA.
   [Portincasa, Piero] Univ Bari, Sch Med, Dept Biomed Sci & Human Oncol, Clin Med A Murri, Bari, Italy.
RP Wang, DQH (corresponding author), St Louis Univ, Sch Med, Dept Internal Med, Div Gastroenterol & Hepatol, St Louis, MO 63103 USA.
EM dwang15@slu.edu
FU National Institutes of Health (US Public Health Service) [DK73917,
   DK101793, DK106249]; NATIONAL INSTITUTE OF DIABETES AND DIGESTIVE AND
   KIDNEY DISEASES [R56DK101793, R01DK073917, R01DK106249] Funding Source:
   NIH RePORTER
FX This work was supported in part by research grants DK73917, DK101793 and
   DK106249 (to D.Q.-H.W.), all from the National Institutes of Health (US
   Public Health Service).
CR Amaral J, 2001, GASTROENTEROLOGY, V120, P506, DOI 10.1053/gast.2001.21190
   BARTLETT GR, 1959, J BIOL CHEM, V234, P466
   Berna MJ, 2007, CURR OPIN PHARMACOL, V7, P583, DOI 10.1016/j.coph.2007.09.011
   Berna MJ, 2007, CURR TOP MED CHEM, V7, P1211
   CALAM J, 1982, J CLIN INVEST, V69, P218, DOI 10.1172/JCI110433
   CAREY MC, 1978, J LIPID RES, V19, P945
   CHANG RSL, 1986, P NATL ACAD SCI USA, V83, P4923, DOI 10.1073/pnas.83.13.4923
   Cheung GWC, 2009, CELL METAB, V10, P99, DOI 10.1016/j.cmet.2009.07.005
   COOPER SJ, 1992, AM J CLIN NUTR, V55, P291
   COOPER SJ, 1990, PHYSIOL BEHAV, V48, P849, DOI 10.1016/0031-9384(90)90239-Z
   Coupaye M, 2015, SURG OBES RELAT DIS, V11, P779, DOI 10.1016/j.soard.2014.10.015
   de Bari O, 2015, J LIPID RES, V56, P1691, DOI 10.1194/jlr.M059121
   de Bari O, 2015, BBA-MOL BASIS DIS, V1852, P2161, DOI 10.1016/j.bbadis.2015.07.020
   de Tullio P, 2000, EXPERT OPIN INV DRUG, V9, P129, DOI 10.1517/13543784.9.1.129
   Festi D, 1998, INT J OBESITY, V22, P592, DOI 10.1038/sj.ijo.0800634
   Foucaud M, 2008, REGUL PEPTIDES, V145, P17, DOI 10.1016/j.regpep.2007.09.024
   FROMM H, 1980, J LIPID RES, V21, P259
   Garcia-Lopez MT, 2007, CURR TOP MED CHEM, V7, P1180
   Herranz R, 2003, MED RES REV, V23, P559, DOI 10.1002/med.10042
   HEUMAN DM, 1989, J LIPID RES, V30, P719
   HILL DR, 1990, BRAIN RES, V526, P276, DOI 10.1016/0006-8993(90)91232-6
   KERSTENS PJSM, 1985, LIFE SCI, V36, P565, DOI 10.1016/0024-3205(85)90638-1
   Ko CW, 1999, ANN INTERN MED, V130, P301, DOI 10.7326/0003-4819-130-4-199902160-00016
   Krishnamurthy GT, 2004, EUR J NUCL MED MOL I, V31, P85, DOI 10.1007/s00259-003-1336-5
   Lamont J T, 1992, Prog Liver Dis, V10, P165
   LEE SP, 1981, J CLIN INVEST, V67, P1712, DOI 10.1172/JCI110209
   LEVY PF, 1984, GASTROENTEROLOGY, V87, P270
   LIDDLE RA, 1985, J CLIN INVEST, V75, P1144, DOI 10.1172/JCI111809
   Portincasa P, 2000, EUR J CLIN INVEST, V30, P317
   Portincasa P, 2008, HEPATOLOGY, V47, P2112, DOI 10.1002/hep.22204
   Prescott WA, 2004, ANN PHARMACOTHER, V38, P1942, DOI 10.1345/aph.1E153
   Rehfeld JF, 2007, CURR TOP MED CHEM, V7, P1154
   ROSSI SS, 1987, J LIPID RES, V28, P589
   Savastano DM, 2007, PHYSIOL BEHAV, V92, P434, DOI 10.1016/j.physbeh.2007.04.017
   SCARPIGNATO C, 1993, J PHYSIOL-PARIS, V87, P291, DOI 10.1016/0928-4257(93)90035-R
   Shahid RA, 2015, EUR J CLIN INVEST, V45, P237, DOI 10.1111/eci.12400
   SHIFFMAN ML, 1991, AM J GASTROENTEROL, V86, P1000
   SITZMANN JV, 1990, SURG GYNECOL OBSTET, V170, P25
   TURLEY SD, 1978, J LIPID RES, V19, P924
   Wang D. Q., 2014, SLEISENGER FORDTRANS, P1100
   Wang DQH, 2007, ANNU REV PHYSIOL, V69, P221, DOI 10.1146/annurev.physiol.69.031905.160725
   Wang DQH, 1999, J LIPID RES, V40, P2066
   Wang DQH, 1996, J LIPID RES, V37, P606
   Wang DQH, 1997, J LIPID RES, V38, P1395
   Wang DQH, 2005, BBA-MOL CELL BIOL L, V1733, P90, DOI 10.1016/j.bbalip.2004.12.005
   Wang DQH, 2004, J CLIN INVEST, V114, P521, DOI 10.1172/JCI200416801
   Wang DQH, 2003, J LIPID RES, V44, P1042, DOI 10.1194/jlr.D200041-JLR200
   Wang HH, 2008, GASTROENTEROLOGY, V134, P2101, DOI 10.1053/j.gastro.2008.03.011
   Wang HH, 2013, EUR J CLIN INVEST, V43, P413, DOI 10.1111/eci.12058
   Wang HH, 2010, BBA-MOL CELL BIOL L, V1801, P138, DOI 10.1016/j.bbalip.2009.10.003
   Weller A, 2006, DEV PSYCHOBIOL, V48, P368, DOI 10.1002/dev.20148
   Xiao ZL, 2000, AM J PHYSIOL-GASTR L, V278, pG251, DOI 10.1152/ajpgi.2000.278.2.G251
   Xiao ZL, 1999, AM J PHYSIOL-GASTR L, V276, pG1401, DOI 10.1152/ajpgi.1999.276.6.G1401
   YU PR, 1995, AM J PHYSIOL-GASTR L, V269, pG659, DOI 10.1152/ajpgi.1995.269.5.G659
NR 54
TC 6
Z9 6
U1 0
U2 4
PU WILEY-BLACKWELL
PI HOBOKEN
PA 111 RIVER ST, HOBOKEN 07030-5774, NJ USA
SN 0014-2972
EI 1365-2362
J9 EUR J CLIN INVEST
JI Eur. J. Clin. Invest.
PD FEB
PY 2016
VL 46
IS 2
BP 158
EP 169
DI 10.1111/eci.12580
PG 12
WC Medicine, General & Internal; Medicine, Research & Experimental
WE Science Citation Index Expanded (SCI-EXPANDED)
SC General & Internal Medicine; Research & Experimental Medicine
GA DB7IV
UT WOS:000368689100006
PM 26683129
OA Green Accepted
DA 2022-11-10
ER

PT J
AU Li, XM
   Xia, MF
   Ma, H
   Hu, Y
   Yan, HM
   He, WY
   Lin, HD
   Zhao, NQ
   Gao, J
   Gao, X
AF Li, Xiaoming
   Xia, Mingfeng
   Ma, Hui
   Hu, Yu
   Yan, Hongmei
   He, Wanyuan
   Lin, Huandong
   Zhao, Nai Qing
   Gao, Jian
   Gao, Xin
TI Liver fat content is independently associated with microalbuminuria in a
   normotensive, euglycaemic Chinese population: a community-based,
   cross-sectional study
SO BMJ OPEN
LA English
DT Article
DE diabetes & endocrinology; haematology; ultrasonography
ID CHRONIC KIDNEY-DISEASE; PRACTICE GUIDELINES; INCREASED RISK;
   ALBUMINURIA; IMPACT; CLASSIFICATION; SPECTROSCOPY; STEATOSIS; PRESSURE;
   FIBROSIS
AB Objective Non-alcoholic fatty liver disease (NAFLD) is associated with microalbuminuria (MA) in patients with diabetes/pre-diabetes. Whether this association is mediated by blood glucose and blood pressure (BP) remains unclear. This study investigated whether liver fat content (LFC) was associated with MA in a normotensive and non-diabetic population. Design A cross-sectional substudy. Settings LFC was determined from the hepatic/renal echogenicity ratio at ultrasound. MA was defined as an albumin-to-creatinine ratio (ACR) of 30-300 mu g/mg (early- morning urine sample). Multivariable logistic regression and receiver operating characteristic (ROC) curve analyses were used to evaluate LFC as a predictor of MA. Participants Between May 2010 and June 2011, this cross-sectional, community-based study enrolled residents from Shanghai (China), aged >= 40 years and with normal glucose tolerance and BP. Results A total of 550 residents (median age, 57 years; 174 men) were enrolled and stratified according to LFC quartiles. ACR (p<0.001) and MA prevalence (p=0.012) increased across the LFC quartiles. Multivariable logistic regression showed that the OR for MA (per SD increase in LFC) was 1.840 (95% CI 1.173 to 2.887, p=0.008) after adjustment for potential confounders including age, gender, waist-hip ratio, blood urea nitrogen, systolic and diastolic BP, fasting blood glucose, postprandial glucose, low-density lipoprotein-cholesterol, triglycerides, high-density lipoprotein-cholesterol, total cholesterol, estimated glomerular filtration rate and lipid-lowering drugs. The ROC analysis revealed that the optimal LFC cut-off value for predicting MA was 6.82%. Conclusion LFC is independently associated with MA in normotensive, euglycaemic middle-aged and elderly Chinese individuals. Screening for MA in people with NAFLD might facilitate early intervention to minimise kidney disease risk.
C1 [Li, Xiaoming; Xia, Mingfeng; Ma, Hui; Hu, Yu; Yan, Hongmei; Lin, Huandong; Gao, Xin] Fudan Univ, Dept Endocrinol & Metab, Zhongshan Hosp, Shanghai, Peoples R China.
   [Li, Xiaoming] Fujian Med Univ, Fujian Prov Key Lab Geriatr Dis, Fujian Prov Hosp, Dept Geriatr Med,Fujian Prov Inst Clin Geriatr, Fuzhou, Peoples R China.
   [He, Wanyuan] Fudan Univ, Dept Ultrasonog, Zhongshan Hosp, Shanghai, Peoples R China.
   [Zhao, Nai Qing] Fudan Univ, Sch Publ Hlth, Stat, Shanghai, Peoples R China.
   [Gao, Jian] Fudan Univ, Zhongshan Hosp, Dept Evidence Base Med Ctr, Shanghai, Peoples R China.
RP Gao, X (corresponding author), Fudan Univ, Dept Endocrinol & Metab, Zhongshan Hosp, Shanghai, Peoples R China.
EM zhongshan_endo@126.com
FU National Key Technologies RD Program [2012CB524906]; Science and
   Technology Commission of Shanghai Municipality [10411956400,
   10411962600]; National Basic Research Program of China [2011CB504004]
FX This work was supported by grants from the National Key Technologies R&D
   Program (Grant No. 2008 BAI52B03) to XG and (Grant No. 2009BAI80B01) to
   XG, National Key Technologies R&D Program (Grant No. 2012CB524906) to
   XG, Science and Technology Commission of Shanghai Municipality (Grant
   No. 10411956400) to XG and (Grant No. 10411962600) to HY and National
   Basic Research Program of China (2011CB504004)
   (http://www.973.gov.cn/Default_3.aspx).
CR Alberti KGMM, 2009, CIRCULATION, V120, P1640, DOI 10.1161/CIRCULATIONAHA.109.192644
   de la Fuente RA, 2018, ENDOCRINOL DIAB NUTR, V65, P354, DOI 10.1016/j.endinu.2017.12.011
   American Diabetes Association, 2018, Clin Diabetes, V36, P14, DOI 10.2337/cd17-0119
   Artunc F, 2016, NAT REV NEPHROL, V12, P721, DOI 10.1038/nrneph.2016.145
   Chobanian AV, 2003, HYPERTENSION, V42, P1206, DOI 10.1161/01.HYP.0000107251.49515.c2
   Cirillo M, 1998, ARCH INTERN MED, V158, P1933, DOI 10.1001/archinte.158.17.1933
   de Jong PE, 2006, J AM SOC NEPHROL, V17, P2120, DOI 10.1681/ASN.2006010097
   Fan JG, 2017, J HEPATOL, V67, P862, DOI 10.1016/j.jhep.2017.06.003
   Gao X, 2010, EUR J EPIDEMIOL, V25, P885, DOI 10.1007/s10654-010-9525-6
   Grander C, 2016, VISC MED, V32, P329, DOI 10.1159/000448940
   Grupper A, 2018, J AM SOC HYPERTENS, V12, P759, DOI 10.1016/j.jash.2018.08.003
   HOFMAN A, 1991, EUR J EPIDEMIOL, V7, P403, DOI 10.1007/BF00145007
   Hogg RJ, 2003, PEDIATRICS, V111, P1416, DOI 10.1542/peds.111.6.1416
   Hwang ST, 2010, INTERN MED J, V40, P437, DOI 10.1111/j.1445-5994.2009.01979.x
   Katsiki N, 2018, CURR VASC PHARMACOL, V16, P219, DOI 10.2174/1570161115666170621075619
   Kitade H, 2017, NUTRIENTS, V9, DOI 10.3390/nu9040387
   Klausen K, 2004, CIRCULATION, V110, P32, DOI 10.1161/01.CIR.0000133312.96477.48
   Levey AS, 2009, ANN INTERN MED, V150, P604, DOI 10.7326/0003-4819-150-9-200905050-00006
   Levey AS, 2003, ANN INTERN MED, V139, P137, DOI 10.7326/0003-4819-139-2-200307150-00013
   Li XH, 2016, BIOMED RES INT, V2016, DOI 10.1155/2016/9241278
   Lin L, 2016, QJM-INT J MED, V109, P737, DOI 10.1093/qjmed/hcw070
   Mantovani A, 2018, METABOLISM, V79, P64, DOI 10.1016/j.metabol.2017.11.003
   McCullough Arthur J, 2004, Clin Liver Dis, V8, P521, DOI 10.1016/j.cld.2004.04.004
   McPherson S, 2009, J HEPATOL, V51, P389, DOI 10.1016/j.jhep.2009.04.012
   Neuschwander-Tetri BA, 2017, BMC MED, V15, DOI 10.1186/s12916-017-0806-8
   Palaniappan L, 2003, AM J HYPERTENS, V16, P952, DOI 10.1016/S0895-7061(03)01009-4
   Romundstad S, 2003, AM J KIDNEY DIS, V42, P466, DOI 10.1016/S0272-6386(03)00742-X
   Rosenbaum P, 2004, CLIN NEPHROL, V61, P369
   Satchell SC, 2008, DIABETOLOGIA, V51, P714, DOI 10.1007/s00125-008-0961-8
   Stefan N, 2020, LANCET DIABETES ENDO, V8, P616, DOI 10.1016/S2213-8587(20)30110-8
   Stefan N, 2019, LANCET DIABETES ENDO, V7, P313, DOI 10.1016/S2213-8587(18)30154-2
   Stefan N, 2018, LANCET DIABETES ENDO, V6, P249, DOI 10.1016/S2213-8587(17)30292-9
   Sun DQ, 2020, DIABETES METAB, V46, P288, DOI 10.1016/j.diabet.2019.11.003
   Sun DQ, 2020, LIVER INT, V40, P107, DOI 10.1111/liv.14251
   Tapper EB, 2018, HEPATOLOGY, V67, P1657, DOI 10.1002/hep.29722
   Targher G, 2008, J AM SOC NEPHROL, V19, P1564, DOI 10.1681/ASN.2007101155
   Targher Giovanni, 2007, Diabetes Care, V30, pe31, DOI 10.2337/dc07-0109
   Targher G, 2006, J HEPATOL, V45, P879, DOI 10.1016/j.jhep.2006.09.005
   Targher G, 2017, NAT REV NEPHROL, V13, P297, DOI 10.1038/nrneph.2017.16
   Targher G, 2014, AM J KIDNEY DIS, V64, P638, DOI 10.1053/j.ajkd.2014.05.019
   Targher G, 2014, DIABETES CARE, V37, P1729, DOI 10.2337/dc13-2704
   Targher G, 2011, J HEPATOL, V54, P1020, DOI 10.1016/j.jhep.2010.11.007
   Wijarnpreecha K, 2018, EUR J GASTROEN HEPAT, V30, P986, DOI 10.1097/MEG.0000000000001169
   Wong VWS, 2012, GUT, V61, P409, DOI 10.1136/gutjnl-2011-300342
   Xia MF, 2012, OBESITY, V20, P444, DOI 10.1038/oby.2011.302
   Yeung MW, 2018, J HEPATOL, V68, P147, DOI 10.1016/j.jhep.2017.09.020
   Yilmaz Y, 2010, METABOLISM, V59, P1327, DOI 10.1016/j.metabol.2009.12.012
   Younossi Z, 2018, NAT REV GASTRO HEPAT, V15, P11, DOI 10.1038/nrgastro.2017.109
NR 48
TC 0
Z9 0
U1 0
U2 1
PU BMJ PUBLISHING GROUP
PI LONDON
PA BRITISH MED ASSOC HOUSE, TAVISTOCK SQUARE, LONDON WC1H 9JR, ENGLAND
SN 2044-6055
J9 BMJ OPEN
JI BMJ Open
PY 2021
VL 11
IS 6
AR e044237
DI 10.1136/bmjopen-2020-044237
PG 9
WC Medicine, General & Internal
WE Science Citation Index Expanded (SCI-EXPANDED)
SC General & Internal Medicine
GA UJ4EO
UT WOS:000691240700015
PM 34187816
OA gold, Green Published
DA 2022-11-10
ER

PT J
AU Toth, PP
   Philip, S
   Hull, M
   Granowitz, C
AF Toth, Peter P.
   Philip, Sephy
   Hull, Michael
   Granowitz, Craig
TI Association of Elevated Triglycerides With Increased Cardiovascular Risk
   and Direct Costs in Statin-Treated Patients
SO MAYO CLINIC PROCEEDINGS
LA English
DT Article
ID OF-FUNCTION MUTATIONS; DENSITY-LIPOPROTEIN CHOLESTEROL;
   ACUTE-CORONARY-SYNDROME; REAL-WORLD EVIDENCE; REMNANT CHOLESTEROL;
   HEART-DISEASE; NONFASTING TRIGLYCERIDES; APOC3; MORTALITY; VARIANTS
AB Objective: To retrospectively investigate the real-world impact of elevated triglyceride (TG) levels on cardiovascular (CV) outcomes, medical resource utilization, and medical costs using observational administrative claims data from the Optum Research Database.
   Methods: Patients with one or more claims for statin therapy between January 1, 2010, and December 31, 2010, and 6 months or more of baseline data prior to the index date were eligible for inclusion in the study. Patients aged 45 years or older with diabetes and/or atherosclerotic CV disease were included and analyzed in an elevated TG cohort (>= 150 mg/dL) vs a comparator cohort with TG levels less than 150 mg/dL and high-density lipoprotein cholesterol (HDL-C) levels greater than 40 mg/dL.
   Results: In the elevated TG vs propensity-matched comparator cohorts (both N=23,181 patients), the mean age was 62.2 vs 62.6 years, mean follow-up was 41.4 vs 42.5 months, 49.7% (11,518) vs 49.5% (11,467) were female, 83.7% (19,392) vs 84.0% (19,478) had diabetes, and 29.8% (6915) vs 29.3% (6800) had atherosclerotic CV disease. In the elevated TG (N=27,471 patients) vs comparator (N=32,506 patients) cohorts, multivariate analysis revealed significantly greater risk of composite major CV events (hazard ratio [HR], 1.26; 95% CI, 1.19-1.34; P<.001), nonfatal myocardial infarction (HR, 1.32; 95% CI, 1.20-1.45; P<.001), nonfatal stroke (HR, 1.14; 95% CI, 1.04-1.24; P=.004), and need for coronary revascularization (HR, 1.46; 95% CI, 1.33-1.61; P<.001) but not unstable angina (P=.53) or CV death (P=.23). Increased CV risk was maintained with the addition of non-HDL-C to the multivariate model and with high and low HDL-C subgroup analysis. Total direct health care costs (cost ratio, 1.12; 95% CI, 1.08-1.16; P<.001) and inpatient hospital stays (HR, 1.13; 95% CI, 1.10-1.17; P<.001) were significantly higher in the elevated TG cohort vs the comparator cohort.
   Conclusion: Statin-treated patients with TG levels of 150 mg/dL or greater had worse CV and health economic outcomes than those with well-managed TG (<150 mg/dL) and HDL-C (>40 mg/dL) levels. (C) 2019 Mayo Foundation for Medical Education and Research. Published by Elsevier Inc.
C1 [Toth, Peter P.] Johns Hopkins Univ, Sch Med, Ciccarone Ctr Prevent Cardiovasc Dis, Baltimore, MD USA.
   [Toth, Peter P.] CGH Med Ctr, Dept Prevent Cardiol, Sterling, IL 61081 USA.
   [Philip, Sephy; Hull, Michael] Amarin Pharma Inc, Dept Med Affairs, Bedminster, NJ USA.
   [Granowitz, Craig] Optum Inc, Dept Hlth Econ & Outcomes Res, Eden Prairie, MN USA.
RP Toth, PP (corresponding author), CGH Med Ctr, 101 E Miller Rd, Sterling, IL 61081 USA.
EM Peter.Toth@cghmc.com
RI Toth, Peter/GMW-6552-2022
FU Amarin Pharma, Inc.
FX This study was funded by Amarin Pharma, Inc. Medical writing assistance
   was provided by Peloton Advantage, LLC, an OPEN Health company, and
   funded by Amarin Pharma, Inc.
CR American Diabetes Association, AM DIAB ASS ISS CRIT
   American Heart Association American Stroke Association, HEART DISEASE AND ST
   [Anonymous], 2016, NEW ENGL J MED, V374, P1898
   Benjamin EJ, 2017, CIRCULATION, V135, pE146, DOI 10.1161/CIR.0000000000000485
   Berger ML, 2017, VALUE HEALTH, V20, P1003, DOI 10.1016/j.jval.2017.08.3019
   Bhatt DL, 2019, NEW ENGL J MED, V380, P11, DOI 10.1056/NEJMoa1812792
   Bhatt DL, 2017, CLIN CARDIOL, V40, P138, DOI 10.1002/clc.22692
   Budoff M, 2016, AM J CARDIOL, V118, P138, DOI 10.1016/j.amjcard.2016.04.004
   Crosby J, 2015, NEW ENGL J MED, V372, P690
   Crosby J, 2014, NEW ENGL J MED, V371, P22, DOI 10.1056/NEJMoa1307095
   Dewey FF, 2016, NEW ENGL J MED, V374, P1123, DOI 10.1056/NEJMoa1510926
   Do R, 2015, NATURE, V518, P102, DOI 10.1038/nature13917
   Do R, 2013, NAT GENET, V45, P1345, DOI 10.1038/ng.2795
   Fruchart JC, 2014, CARDIOVASC DIABETOL, V13, DOI 10.1186/1475-2840-13-26
   Holmes MV, 2015, EUR HEART J, V36, P539, DOI 10.1093/eurheartj/eht571
   Jarow JP, 2017, JAMA-J AM MED ASSOC, V318, P703, DOI 10.1001/jama.2017.9991
   Jorgensen AB, 2014, NEW ENGL J MED, V371, P32, DOI 10.1056/NEJMoa1308027
   Jorgensen AB, 2013, EUR HEART J, V34, P1826, DOI 10.1093/eurheartj/ehs431
   Joshi PH, 2016, J AM HEART ASSOC, V5, DOI 10.1161/JAHA.115.002765
   Kasai T, 2013, HEART, V99, P22, DOI 10.1136/heartjnl-2012-302689
   Miller M, 2008, J AM COLL CARDIOL, V51, P724, DOI 10.1016/j.jacc.2007.10.038
   Miller M, 2011, CIRCULATION, V123, P2292, DOI 10.1161/CIR.0b013e3182160726
   Natarajan P, 2015, J AM COLL CARDIOL, V66, P2053, DOI 10.1016/j.jacc.2015.08.866
   Nichols GA, 2018, AM J CARDIOL, V122, P1128, DOI 10.1016/j.amjcard.2018.06.029
   Nichols GA, 2018, J CLIN ENDOCR METAB, V103, P3019, DOI 10.1210/jc.2018-00470
   Nichols GA, 2017, AM J CARDIOL, V119, P410, DOI 10.1016/j.amjcard.2016.10.029
   Nichols GA, 2011, AM J CARDIOL, V107, P225, DOI 10.1016/j.amjcard.2010.09.010
   Parsons LS., 2001, P 26 ANN SAS US GROU
   Sarwar N, 2007, CIRCULATION, V115, P450, DOI 10.1161/CIRCULATIONAHA.106.637793
   Sarwar N, 2010, LANCET, V375, P1634, DOI 10.1016/S0140-6736(10)60545-4
   Schunkert H, 2011, NAT GENET, V43, P333, DOI [10.1038/ng.784, 10.1161/CIRCGENETICS.111.960443]
   Schwartz GG, 2015, J AM COLL CARDIOL, V66, P334, DOI 10.1016/j.jacc.2015.05.040
   Schwartz GG, 2015, J AM COLL CARDIOL, V65, P2267, DOI 10.1016/j.jacc.2015.03.544
   Sherman RE, 2016, NEW ENGL J MED, V375, P2293, DOI 10.1056/NEJMsb1609216
   Stitziel NO, 2016, NEW ENGL J MED, V374, P1134, DOI 10.1056/NEJMoa1507652
   Stone NJ, 2015, J AM COLL CARDIOL, V66, P2812, DOI 10.1016/j.jacc.2015.11.019
   Stone NJ, 2014, CIRCULATION, V129, pS1, DOI 10.1161/01.cir.0000437738.63853.7a
   Teslovich TM, 2010, NATURE, V466, P707, DOI 10.1038/nature09270
   Thomsen M, 2014, CLIN CHEM, V60, P737, DOI 10.1373/clinchem.2013.219881
   Toth PP, 2018, J AM HEART ASSOC, V7, DOI [10.1161/jaha.118.008740, 10.1161/JAHA.118.008740]
   Varbo A, 2019, J AM COLL CARDIOL, V73, P987, DOI 10.1016/j.jacc.2019.01.006
   Varbo A, 2013, CIRCULATION, V128, P1298, DOI 10.1161/CIRCULATIONAHA.113.003008
   Varbo A, 2013, J AM COLL CARDIOL, V61, P427, DOI 10.1016/j.jacc.2012.08.1026
   Willer Cristen J, 2013, Nat Genet, V45, P1274, DOI 10.1038/ng.2797
NR 44
TC 28
Z9 29
U1 0
U2 2
PU ELSEVIER SCIENCE INC
PI NEW YORK
PA STE 800, 230 PARK AVE, NEW YORK, NY 10169 USA
SN 0025-6196
EI 1942-5546
J9 MAYO CLIN PROC
JI Mayo Clin. Proc.
PD SEP
PY 2019
VL 94
IS 9
BP 1670
EP 1680
DI 10.1016/j.mayocp.2019.03.028
PG 11
WC Medicine, General & Internal
WE Science Citation Index Expanded (SCI-EXPANDED)
SC General & Internal Medicine
GA IU7HB
UT WOS:000483753900009
PM 31405751
OA hybrid
DA 2022-11-10
ER

PT J
AU Al Kasab, S
   Cassarly, C
   Le, NA
   Martin, R
   Brinley, J
   Chimowitz, MI
   Turan, TN
AF Al Kasab, Sami
   Cassarly, Christy
   Le, Ngoc-Anh
   Martin, Renee
   Brinley, Julia
   Chimowitz, Marc I.
   Turan, Tanya N.
TI Postprandial Clearance of Oxidized Low-Density Lipoprotein in Patients
   with Stroke Due to Atherosclerosis
SO JOURNAL OF STROKE & CEREBROVASCULAR DISEASES
LA English
DT Article
DE Stroke; intracranial atherosclerosis; hyperlipidemia; postprandial OxLDL
ID CORONARY-ARTERY-DISEASE; OXIDATIVE STRESS; LDL; HYPOTHESIS; ANTIBODIES;
   MARKER
AB Background: Oxidized low-density lipoprotein (OxLDL) is a contributor to atherosclerosis development. OxLDL formation increases in the postprandial state due to oxidative stress in subjects with coronary artery disease (CAD) and diabetes, but has not been studied in patients with atherosclerotic stroke. We aimed to determine differences in postprandial OxLDL in patients with atherosclerotic stroke compared to stroke from other causes. Methods: Patients with ischemic stroke but no history of CAD (n = 42) were enrolled and categorized by stroke subtype as extracranial atherosclerosis (EC), n = 12; intracranial atherosclerosis (IC), n = 16; or other cause, n = 14. After fasting overnight, subjects consumed a standardized fat meal. OxLDL levels were measured at t = 0 and t = 4 hours postprandial using enzyme-linked immunosorbent assay. Comparisons between the mean changes in OxLDL between the groups were performed using the analysis of variance procedure. Results: The IC group had the highest mean baseline level of OxLDL and the greatest decline during the postprandial period. There was a trend toward a difference in the mean change in OxLDL between the 3 groups (P = .0553). Subjects with atherosclerotic stroke (EC and IC groups) had higher fasting OxLDL and had a significant decline in OxLDL compared to those with stroke from other causes (P = .0164). Conclusions: Subjects with stroke due to atherosclerosis, particularly intracranially, demonstrated high fasting OxLDL and a decline in OxLDL during the postprandial period. This decline in OxLDL may indicate an accelerated clearance of OxLDL resulting from meal-induced oxidative stress.
C1 [Al Kasab, Sami; Cassarly, Christy; Martin, Renee; Chimowitz, Marc I.; Turan, Tanya N.] Med Univ South Carolina, Dept Neurol, Charleston, SC 29425 USA.
   [Le, Ngoc-Anh] Atlanta VAMC, Biomarker Core Lab, Decatur, GA USA.
   [Brinley, Julia] Colorado Spring Neurol Associates, Colorado Springs, CO USA.
RP Al Kasab, S (corresponding author), 171 Ashley Ave, Charleston, SC 29403 USA.
EM alkasab@musc.edu
OI Al Kasab, Sami/0000-0003-0593-6281; Turan, Tanya/0000-0001-5399-8845
CR Ehara S, 2001, CIRCULATION, V103, P1955, DOI 10.1161/01.cir.103.15.1955
   Gradek WQ, 2004, AM J CARDIOL, V93, P881, DOI 10.1016/j.amjcard.2003.12.028
   Graner M, 2006, EUR J CLIN INVEST, V36, P764, DOI 10.1111/j.1365-2362.2006.01720.x
   Griendling KK, 1997, CIRCULATION, V96, P3264
   Holvoet P, 2000, ARTERIOSCL THROM VAS, V20, P698, DOI 10.1161/01.ATV.20.3.698
   Itabe H, 2003, BIOL PHARM BULL, V26, P1, DOI 10.1248/bpb.26.1
   Itabe H, 1996, J LIPID RES, V37, P45
   Kugiyama K, 2001, ATHEROSCLEROSIS, V154, P463, DOI 10.1016/S0021-9150(00)00494-9
   LECHLEITNER M, 1994, ARTERIOSCLER THROMB, V14, P1799, DOI 10.1161/01.ATV.14.11.1799
   Masztalewicz M, 2014, NEUROL RES, V36, P86, DOI 10.1179/1743132813Y.0000000268
   Mertens A, 2001, FASEB J, V15, P2073, DOI 10.1096/fj.01-0273rev
   Nishi K, 2002, ARTERIOSCL THROM VAS, V22, P1649, DOI 10.1161/01.ATV.0000033829.14012.18
   SALONEN JT, 1992, LANCET, V339, P883, DOI 10.1016/0140-6736(92)90926-T
   Serin O, 2007, HORM METAB RES, V39, P207, DOI 10.1055/s-2007-970419
   Sies H, 2005, J NUTR, V135, P969, DOI 10.1093/jn/135.5.969
   Steinberg D, 2002, CIRCULATION, V105, P2107, DOI 10.1161/01.CIR.0000014762.06201.06
   Toshima S, 2000, ARTERIOSCL THROM VAS, V20, P2243, DOI 10.1161/01.ATV.20.10.2243
   Tsai NW, 2014, CRIT CARE, V18, DOI 10.1186/cc13695
   WITZTUM JL, 1994, LANCET, V344, P793, DOI 10.1016/S0140-6736(94)92346-9
   YLAHERTTUALA S, 1994, ARTERIOSCLER THROMB, V14, P32, DOI 10.1161/01.ATV.14.1.32
NR 20
TC 9
Z9 9
U1 0
U2 4
PU ELSEVIER SCIENCE BV
PI AMSTERDAM
PA PO BOX 211, 1000 AE AMSTERDAM, NETHERLANDS
SN 1052-3057
EI 1532-8511
J9 J STROKE CEREBROVASC
JI J. Stroke Cerebrovasc. Dis.
PD MAR
PY 2017
VL 26
IS 3
BP 488
EP 493
DI 10.1016/j.jstrokecerebrovasdis.2016.12.006
PG 6
WC Neurosciences; Peripheral Vascular Disease
WE Science Citation Index Expanded (SCI-EXPANDED)
SC Neurosciences & Neurology; Cardiovascular System & Cardiology
GA EP3AC
UT WOS:000397253900009
PM 28089094
DA 2022-11-10
ER

PT J
AU Szendroedi, J
   Kaul, K
   Kloock, L
   Strassburger, K
   Schmid, AI
   Chmelik, M
   Kacerovsky, M
   Kacerovsky-Bielesz, G
   Prikoszovich, T
   Brehm, A
   Krssak, M
   Gruber, S
   Krebs, M
   Kautzky-Willer, A
   Moser, E
   Pacini, G
   Roden, M
AF Szendroedi, Julia
   Kaul, Kirti
   Kloock, Lisa
   Strassburger, Klaus
   Schmid, Albrecht Ingo
   Chmelik, Marek
   Kacerovsky, Michaela
   Kacerovsky-Bielesz, Gertrud
   Prikoszovich, Thomas
   Brehm, Attila
   Krssak, Martin
   Gruber, Stephan
   Krebs, Michael
   Kautzky-Willer, Alexandra
   Moser, Ewald
   Pacini, Giovanni
   Roden, Michael
TI Lower Fasting Muscle Mitochondrial Activity Relates to Hepatic Steatosis
   in Humans
SO DIABETES CARE
LA English
DT Article
ID STIMULATED ATP SYNTHESIS; INSULIN-RESISTANCE; SKELETAL-MUSCLE; IN-VIVO;
   PHYSICAL-ACTIVITY; LIPID-CONTENT; FATTY-ACIDS; WEIGHT-LOSS; SENSITIVITY;
   HOMEOSTASIS
AB OBJECTIVEMuscle insulin resistance has been implicated in the development of steatosis and dyslipidemia by changing the partitioning of postprandial substrate fluxes. Also, insulin resistance may be due to reduced mitochondrial function. We examined the association between mitochondrial activity, insulin sensitivity, and steatosis in a larger human population.RESEARCH DESIGN AND METHODSWe analyzed muscle mitochondrial activity from ATP synthase flux (fATP) and ectopic lipids by multinuclei magnetic resonance spectroscopy from 113 volunteers with and without diabetes. Insulin sensitivity was assessed from M values using euglycemic-hyperinsulinemic clamps and/or from oral glucose insulin sensitivity (OGIS) using oral glucose tolerance tests.RESULTSMuscle fATP correlated negatively with hepatic lipid content and HbA(1c). After model adjustment for study effects and other confounders, fATP showed a strong negative correlation with hepatic lipid content and a positive correlation with insulin sensitivity and fasting C-peptide. The negative correlation of muscle fATP with age, HbA(1c), and plasma free fatty acids was weakened after adjustment. Body mass, muscle lipid contents, plasma lipoproteins, and triglycerides did not associate with fATP.CONCLUSIONSThe association of impaired muscle mitochondrial activity with hepatic steatosis supports the concept of a close link between altered muscle and liver energy metabolism as early abnormalities promoting insulin resistance.
C1 [Szendroedi, Julia; Kaul, Kirti; Kloock, Lisa; Roden, Michael] German Diabet Ctr, Inst Clin Diabetol, Dusseldorf, Germany.
   [Szendroedi, Julia; Roden, Michael] Univ Dusseldorf, Dept Endocrinol & Diabetol, Dusseldorf, Germany.
   [Strassburger, Klaus; Roden, Michael] German Diabet Ctr, Inst Biometr & Epidemiol, Dusseldorf, Germany.
   [Schmid, Albrecht Ingo; Chmelik, Marek; Krssak, Martin; Gruber, Stephan; Moser, Ewald] Med Univ Vienna, MR Ctr Excellence, Vienna, Austria.
   [Schmid, Albrecht Ingo; Moser, Ewald] Med Univ Vienna, Ctr Med Phys & Biomed Engn, Vienna, Austria.
   [Chmelik, Marek] Med Univ Vienna, Dept Radiol & Nucl Med, Vienna, Austria.
   [Kacerovsky, Michaela; Kacerovsky-Bielesz, Gertrud; Brehm, Attila] Hanusch Hosp, Karl Landsteiner Inst Endocrinol & Metab, Vienna, Austria.
   [Kacerovsky, Michaela; Kacerovsky-Bielesz, Gertrud; Brehm, Attila] Hanusch Hosp, Dept Med 1, Vienna, Austria.
   [Prikoszovich, Thomas; Krssak, Martin; Gruber, Stephan; Krebs, Michael; Kautzky-Willer, Alexandra] Med Univ Vienna, Dept Internal Med 3, Vienna, Austria.
   [Pacini, Giovanni] CNR, Inst Biomed Engn, Metab Unit, Padua, Italy.
RP Roden, M (corresponding author), German Diabet Ctr, Inst Clin Diabetol, Dusseldorf, Germany.
EM michael.roden@ddz.uni-duesseldorf.de
RI Krssak, Martin/AAU-8183-2020; Chmelik, Marek/AAR-3911-2020; Moser,
   Ewald/B-3666-2013; Roden, Michael/AAD-3843-2019
OI Krssak, Martin/0000-0001-9717-803X; Moser, Ewald/0000-0001-8278-9583;
   Schmid, Albrecht Ingo/0000-0002-5196-151X; Kautzky-Willer,
   Alexandra/0000-0002-3520-4105; Krebs, Michael/0000-0002-9265-7274;
   Chmelik, Marek/0000-0002-9727-9014
FU European Foundation for the Study of Diabetes; Austrian Science
   Foundation [P15656]; Austrian National Bank [OENB 11459]; Austrian
   Diabetes Association; German Federal Ministry of Education and Research
FX The studies analyzed for this work were supported by the European
   Foundation for the Study of Diabetes (Novo Nordisk type 2 diabetes
   grant, GSK grant), the Austrian Science Foundation (P15656), and the
   Austrian National Bank (OENB 11459) to M.R., and by a Research Grant
   Award by the Austrian Diabetes Association to G.K.-B. The work of J.S.,
   K.K., L.K., K.S., and M.R. is supported in part by the German Federal
   Ministry of Education and Research to the German Center for Diabetes
   Research.
CR Abdelmalek MF, 2012, HEPATOLOGY, V56, P952, DOI 10.1002/hep.25741
   BAECKE JAH, 1982, AM J CLIN NUTR, V36, P936
   Befroy DE, 2012, DIABETES, V61, P2669, DOI 10.2337/db12-0558
   Bhat G, 2012, WORLD J HEPATOL, V4, P209, DOI 10.4254/wjh.v4.i7.209
   BODEN G, 1994, J CLIN INVEST, V93, P2438, DOI 10.1172/JCI117252
   Brehm A, 2006, DIABETES, V55, P136, DOI 10.2337/diabetes.55.01.06.db05-1286
   Flannery C, 2012, DIABETES, V61, P2711, DOI 10.2337/db12-0206
   He J, 2001, DIABETES, V50, P817, DOI 10.2337/diabetes.50.4.817
   Hwang H, 2010, DIABETES, V59, P33, DOI 10.2337/db09-0214
   Jucker BM, 2000, P NATL ACAD SCI USA, V97, P6880, DOI 10.1073/pnas.120131997
   Kacerovsky M, 2011, J INTERN MED, V269, P189, DOI 10.1111/j.1365-2796.2010.02298.x
   Kacerovsky-Bielesz G, 2012, DIABETES CARE, V35, P350, DOI 10.2337/dc11-1426
   Karakelides H, 2010, DIABETES, V59, P89, DOI 10.2337/db09-0591
   Kelley DE, 2002, DIABETES, V51, P2944, DOI 10.2337/diabetes.51.10.2944
   Kelley DE, 2004, DIABETES CARE, V27, P33, DOI 10.2337/diacare.27.1.33
   Krssak M, 1999, DIABETOLOGIA, V42, P113, DOI 10.1007/s001250051123
   Lim EL, 2011, AM J PHYSIOL-ENDOC M, V301, pE1155, DOI 10.1152/ajpendo.00278.2011
   Machado MV, 2012, PLOS ONE, V7, DOI 10.1371/journal.pone.0031738
   Mari A, 2001, DIABETES CARE, V24, P539, DOI 10.2337/diacare.24.3.539
   Pacini G, 2003, BEST PRACT RES CL EN, V17, P305, DOI 10.1016/S1521-690X(03)00042-3
   Perseghin G, 1999, DIABETES, V48, P1600, DOI 10.2337/diabetes.48.8.1600
   Perseghin G, 2002, AM J PHYSIOL-ENDOC M, V283, pE556, DOI 10.1152/ajpendo.00127.2002
   Pessayre D, 2004, EUR J GASTROEN HEPAT, V16, P1095, DOI 10.1097/00042737-200411000-00003
   Petersen KF, 2005, PLOS MED, V2, P879, DOI 10.1371/journal.pmed.0020233
   PETERSEN KF, 2004, NEW ENGL J MED, V350, P664, DOI [10.1056/NEJMoa031314, DOI 10.1056/NEJMOA031314]
   Petersen KF, 2007, P NATL ACAD SCI USA, V104, P12587, DOI 10.1073/pnas.0705408104
   Petersen KF, 2006, P NATL ACAD SCI USA, V103, P18273, DOI 10.1073/pnas.0608537103
   Prikoszovich T, 2011, DIABETES CARE, V34, P430, DOI 10.2337/dc10-1002
   Ritov VB, 2005, DIABETES, V54, P8, DOI 10.2337/diabetes.54.1.8
   Roden M, 2004, NEWS PHYSIOL SCI, V19, P92, DOI 10.1152/nips.01459.2003
   Schmid AI, 2012, MAGN RESON MED, V67, P898, DOI 10.1002/mrm.23095
   Schmid AI, 2011, DIABETES CARE, V34, P448, DOI 10.2337/dc10-1076
   Schrauwen-Hinderling VB, 2007, DIABETOLOGIA, V50, P113, DOI 10.1007/s00125-006-0475-1
   Short KR, 2003, DIABETES, V52, P1888, DOI 10.2337/diabetes.52.8.1888
   Szendroedi J, 2007, PLOS MED, V4, P858, DOI 10.1371/journal.pmed.0040154
   Szendroedi J, 2012, NAT REV ENDOCRINOL, V8, P92, DOI 10.1038/nrendo.2011.138
   Szendroedi J, 2009, HEPATOLOGY, V50, P1079, DOI 10.1002/hep.23093
   Szendroedi J, 2008, PLOS ONE, V3, DOI 10.1371/journal.pone.0003958
   Toledo FGS, 2007, DIABETES, V56, P2142, DOI 10.2337/db07-0141
   Turner N, 2007, DIABETES, V56, P2085, DOI 10.2337/db07-0093
NR 40
TC 23
Z9 23
U1 0
U2 5
PU AMER DIABETES ASSOC
PI ALEXANDRIA
PA 1701 N BEAUREGARD ST, ALEXANDRIA, VA 22311-1717 USA
SN 0149-5992
EI 1935-5548
J9 DIABETES CARE
JI Diabetes Care
PD FEB
PY 2014
VL 37
IS 2
BP 468
EP 474
DI 10.2337/dc13-1359
PG 7
WC Endocrinology & Metabolism
WE Science Citation Index Expanded (SCI-EXPANDED)
SC Endocrinology & Metabolism
GA AA4NM
UT WOS:000331072800035
PM 24026561
OA hybrid
DA 2022-11-10
ER

PT J
AU Teng, KT
   Chang, LF
   Vethakkan, SR
   Nesaretnam, K
   Sanders, TAB
AF Teng, Kim-Tiu
   Chang, Lin Faun
   Vethakkan, Shireene Ratna
   Nesaretnam, Kalanithi
   Sanders, Tom A. B.
TI Effects of exchanging carbohydrate or monounsaturated fat with saturated
   fat on inflammatory and thrombogenic responses in subjects with
   abdominal obesity: A randomized controlled trial
SO CLINICAL NUTRITION
LA English
DT Article
DE Abdominal obesity; Saturated fat; Monounsaturated fat; Carbohydrate;
   Inflammation; Thrombogenesis
ID CARDIOVASCULAR-DISEASE; POSTPRANDIAL LIPEMIA; ENDOTHELIAL FUNCTION;
   HEALTHY-SUBJECTS; OVERWEIGHT MEN; SERUM-LIPIDS; VISCERAL FAT;
   WEIGHT-LOSS; FISH-OIL; MARKERS
AB Background & aims: Modification of the amount and type of dietary fat has diverse effects on cardiovascular risk.
   Methods: We recruited 54 abdominally obese subjects to participate in a prospective cross-over design, single-blind trial comparing isocaloric 2000 kcal MUFA or carbohydrate-enriched diet with SFA-enriched diet (control). The control diet consisted of 15E% protein, 53E% carbohydrate and 32E% fat (12E% SFA,13E% MUFA). A total of similar to 7E% of MUFA or refined carbohydrate was exchanged with SFA in the MUFA-rich and carbohydrate rich diets respectively for 6-weeks. Blood samples were collected at fasting upon trial commencement and at week-5 and 6 of each dietary-intervention phase to measure levels of cytokines (IL-6, IL-beta), C-reactive protein (CRP), thrombogenic markers (E-selectin, PAI-1, D-dimer) and lipid subfractions. Radial pulse wave analysis and a 6-h postprandial mixed meal challenge were carried out at week-6 of each dietary intervention. Blood samples were collected at fasting, 15 and 30 min and hourly intervals thereafter till 6 h after a mixed meal challenge (muffin and milkshake) with SFA or MUFA (872.5 kcal, 50 g fat, 88 g carbohydrates) or CARB (881.3 kcal, 20 g fat, 158 g carbohydrates)- enrichment corresponding to the background diets.
   Results: No significant differences in fasting inflammatory and thrombogenic factors were noted between diets (P > 0.05). CARB meal was found to increase plasma IL-6 whereas MUFA meal elevated plasma D-dimer postprandially compared with SAFA meal (P < 0.05). Comparing the 3 meals, there were similar postprandial elevations in IL-6 and D-dimer and postprandial reductions in PAI-1; augmentation index and pressure (time effect: P < 0.05). CARB diet was found to reduce HDL3 by 7.8% and increase small dense HDL (sdHDL) by 8.6% compared with SFA diet (P < 0.05). SFA diet increased large HDL subfractions compared with both CARB and MUFA diets by 4.9% and 6.6% (P < 0.05), respectively.
   Conclusions: Overall, the evidence presented in this study suggests that the replacement of SFA with MUFA or refined carbohydrates may not improve inflammatory and thrombogenic markers in abdominally overweight individuals. Indeed increased refined carbohydrates consumption adversely impacts fasting HDL subfractions. (C) 2016 The Authors. Published by Elsevier Ltd.
C1 [Teng, Kim-Tiu; Chang, Lin Faun; Nesaretnam, Kalanithi] Malaysian Palm Oil Board, Persiaran Inst, Prod Dev & Advisory Serv Div, Kajang 43000, Selangor, Malaysia.
   [Chang, Lin Faun; Vethakkan, Shireene Ratna] Univ Malaya, Dept Med, Fac Med, Jalan Univ, Kuala Lumpur 50603, Malaysia.
   [Sanders, Tom A. B.] Kings Coll London, Diabet & Nutr Sci Res Div, Franklin Wilkins Bldg,150 Stamford St, London SE1 9NH, England.
RP Teng, KT (corresponding author), Malaysian Palm Oil Board, Persiaran Inst, Prod Dev & Advisory Serv Div, Kajang 43000, Selangor, Malaysia.
EM kimtiu@mpob.gov.my
RI vethakkan, shireene R/P-2214-2016
OI Sanders, Thomas/0000-0001-9529-095X; Kim Tiu, Teng/0000-0003-1383-8913
FU MPOB [PD155/11]; Malaysian government
FX The project was supported by a grant (PD155/11) from MPOB where MPOB
   receives research fund allocation from the Malaysian government. MPOB
   did not interfere with the study design, analysis and writing of the
   manuscript. Prior approval for publication is required from the funding
   body.
CR [Anonymous], 2010, FAO Food Nutr Pap, V91, P1
   Baer DJ, 2004, AM J CLIN NUTR, V79, P969
   Blaak EE, 2012, OBES REV, V13, P923, DOI 10.1111/j.1467-789X.2012.01011.x
   Casas R, 2014, PLOS ONE, V9, DOI 10.1371/journal.pone.0100084
   Danesh J, 2008, PLOS MED, V5, P600, DOI 10.1371/journal.pmed.0050078
   Dickinson S, 2008, AM J CLIN NUTR, V87, P1188
   Herieka M, 2014, MOL NUTR FOOD RES, V58, P136, DOI 10.1002/mnfr.201300104
   Jebb SA, 2010, AM J CLIN NUTR, V92, P748, DOI 10.3945/ajcn.2009.29096
   Jellema A, 2004, EUR J CLIN INVEST, V34, P766, DOI 10.1111/j.1365-2362.2004.01414.x
   Johnson RK, 2009, CIRCULATION, V120, P1011, DOI 10.1161/CIRCULATIONAHA.109.192627
   Kockx M, 1999, THROMB HAEMOSTASIS, V82, P1490
   Lichtenstein AH, 2003, ATHEROSCLEROSIS, V171, P97, DOI 10.1016/j.atherosclerosis.2003.07.005
   Lichtenstein AH, 2006, CIRCULATION, V114, P82, DOI 10.1161/CIRCULATIONAHA.106.176158
   Lindeman JHN, 2007, INT J OBESITY, V31, P1671, DOI 10.1038/sj.ijo.0803650
   Lithander FE, 2008, OBESITY, V16, P592, DOI 10.1038/oby.2007.97
   Masson CJ, 2011, J NUTR, V141, P816, DOI 10.3945/jn.110.136432
   Mensink RP, 2003, AM J CLIN NUTR, V77, P1146, DOI 10.1093/ajcn/77.5.1146
   Mohanty P, 2000, J CLIN ENDOCR METAB, V85, P2970, DOI 10.1210/jc.85.8.2970
   Nappo F, 2002, J AM COLL CARDIOL, V39, P1145, DOI 10.1016/S0735-1097(02)01741-2
   Nishida M, 2007, CARDIOVASC DIABETOL, V6, DOI 10.1186/1475-2840-6-27
   Nishikura T, 2014, J ATHEROSCLER THROMB, V21, P755, DOI 10.5551/jat.23465
   Plat J, 2007, J NUTR, V137, P2635, DOI 10.1093/jn/137.12.2635
   Rosqvist F, 2014, DIABETES, V63, P2356, DOI 10.2337/db13-1622
   Sanders TAB, 2013, AM J CLIN NUTR, V98, P677, DOI 10.3945/ajcn.113.063644
   SEATON TB, 1986, AM J CLIN NUTR, V44, P630, DOI 10.1093/ajcn/44.5.630
   Shlipak MG, 2008, AM J MED, V121, P50, DOI 10.1016/j.amjmed.2007.06.030
   Superko HR, 2012, J CLIN LIPIDOL, V6, P496, DOI 10.1016/j.jacl.2012.03.001
   Teng KT, 2015, ATHEROSCLEROSIS, V242, P281, DOI 10.1016/j.atherosclerosis.2015.07.003
   Teng KT, 2014, NUTR J, V13, DOI 10.1186/1475-2891-13-12
   Teng KT, 2011, LIPIDS, V46, P381, DOI 10.1007/s11745-010-3516-y
   Tholstrup T, 2011, LIPIDS, V46, P365, DOI 10.1007/s11745-011-3526-4
   Voon P T, 2015, Eur J Clin Nutr, V69, P712, DOI 10.1038/ejcn.2015.26
   Xu RX, 2015, HEART LUNG CIRC, V24, P1203, DOI 10.1016/j.hlc.2015.05.002
NR 33
TC 12
Z9 12
U1 0
U2 7
PU CHURCHILL LIVINGSTONE
PI EDINBURGH
PA JOURNAL PRODUCTION DEPT, ROBERT STEVENSON HOUSE, 1-3 BAXTERS PLACE,
   LEITH WALK, EDINBURGH EH1 3AF, MIDLOTHIAN, SCOTLAND
SN 0261-5614
EI 1532-1983
J9 CLIN NUTR
JI Clin. Nutr.
PD OCT
PY 2017
VL 36
IS 5
BP 1250
EP 1258
DI 10.1016/j.clnu.2016.08.026
PG 9
WC Nutrition & Dietetics
WE Science Citation Index Expanded (SCI-EXPANDED)
SC Nutrition & Dietetics
GA FH9PM
UT WOS:000411544200008
PM 27642057
OA Green Published, hybrid
DA 2022-11-10
ER

PT J
AU Braeckmans, M
   Augustijns, P
   Mols, R
   Servais, C
   Brouwers, J
AF Braeckmans, Marlies
   Augustijns, Patrick
   Mols, Raf
   Servais, Cecile
   Brouwers, Joachim
TI Investigating the Mechanisms behind the Positive Food Effect of
   Abiraterone Acetate: In Vitro and Rat In Situ Studies
SO PHARMACEUTICS
LA English
DT Article
DE abiraterone acetate; solubility; permeability; AMI-system; rat in situ
   intestinal perfusion; food effect; lipid digestion
ID ABSORPTION; FLUIDS
AB The anticancer agent abiraterone suffers from an extensive positive food effect after oral intake of the prodrug abiraterone acetate (Zytiga). The underlying processes determining postprandial abiraterone absorption were investigated in this study. The impact of lipids and lipid digestion products on (i) the solubility of abiraterone acetate and abiraterone, (ii) the conversion of abiraterone acetate to abiraterone, and (iii) the passive permeation of abiraterone was determined in vitro. The interaction of abiraterone acetate and abiraterone with vesicles and colloidal structures in the simulated fed state media containing undigested lipids and lipid digestion products enhanced the solubility of both compounds but limited the esterase-mediated hydrolysis of abiraterone acetate and the potential of abiraterone to permeate. Rat in situ intestinal perfusion experiments with a suspension of abiraterone acetate in static fed state simulated media identified abiraterone concentrations in the perfusate as the main driving force for absorption. However, experiments with ongoing lipolysis in the perfusate highlighted the importance of including lipid digestion as a dynamic process when studying postprandial abiraterone absorption. Future research may employ the in situ perfusion model to study postprandial drug absorption from a dynamic lipolysis-mediated intestinal environment to provide reference data for the optimisation of relevant in vitro models to evaluate food effects.
C1 [Braeckmans, Marlies; Augustijns, Patrick; Mols, Raf; Brouwers, Joachim] Katholieke Univ Leuven, Gasthuisberg O&N II, Dept Pharmaceut & Pharmacol Sci, Drug Delivery & Disposit, Herestr 49,POB 921, B-3000 Leuven, Belgium.
   [Servais, Cecile] Galephar MF Res Ctr, B-6900 Marche En Famenne, Belgium.
RP Augustijns, P (corresponding author), Katholieke Univ Leuven, Gasthuisberg O&N II, Dept Pharmaceut & Pharmacol Sci, Drug Delivery & Disposit, Herestr 49,POB 921, B-3000 Leuven, Belgium.
EM marlies.braeckmans@kuleuven.be; patrick.augustlins@kuleuven.be;
   raf.mols@kuleuven.be; cserv@galephar.be; joachim.brouwers@kuleuven.be
RI Augustijns, Patrick F/H-7615-2018; Braeckmans, Marlies/I-4137-2018
OI Augustijns, Patrick F/0000-0003-2595-388X; Brouwers,
   Joachim/0000-0003-1478-6174; Mols, Raf/0000-0003-0886-1123; Braeckmans,
   Marlies/0000-0001-5668-1958
FU Laboratoires SMB and Research Foundation Flanders (FWO) [G078417N]
FX This research was funded by Laboratoires SMB and Research Foundation
   Flanders (FWO, grant number G078417N).
CR Acharya M, 2013, XENOBIOTICA, V43, P379, DOI 10.3109/00498254.2012.721022
   Berben P, 2018, EUR J PHARM SCI, V119, P219, DOI 10.1016/j.ejps.2018.04.016
   Berben P, 2018, J PHARM SCI-US, V107, P250, DOI 10.1016/j.xphs.2017.08.002
   Geboers S, 2016, J PHARM SCI-US, V105, P2974, DOI 10.1016/j.xphs.2016.03.008
   Koziolek M, 2019, EUR J PHARM SCI, V134, P31, DOI 10.1016/j.ejps.2019.04.003
   Mullertz A, 2012, MOL PHARMACEUT, V9, P237, DOI 10.1021/mp200286x
   Riethorst D, 2018, EUR J PHARM BIOPHARM, V129, P104, DOI 10.1016/j.ejpb.2018.05.026
   Riethorst D, 2016, MOL PHARMACEUT, V13, P3484, DOI 10.1021/acs.molpharmaceut.6b00496
   Riethorst D, 2016, J PHARM SCI-US, V105, P673, DOI 10.1002/jps.24603
   Schultz HB, 2020, INT J PHARMACEUT, V577, DOI 10.1016/j.ijpharm.2020.119069
   Stappaerts J, 2015, EUR J PHARM BIOPHARM, V90, P1, DOI 10.1016/j.ejpb.2015.01.001
   Stappaerts J, 2015, INT J PHARMACEUT, V478, P665, DOI 10.1016/j.ijpharm.2014.11.035
   Vertzoni M, 2022, EUR J PHARM SCI, V168, DOI 10.1016/j.ejps.2021.106043
NR 13
TC 0
Z9 0
U1 2
U2 2
PU MDPI
PI BASEL
PA ST ALBAN-ANLAGE 66, CH-4052 BASEL, SWITZERLAND
EI 1999-4923
J9 PHARMACEUTICS
JI Pharmaceutics
PD MAY
PY 2022
VL 14
IS 5
AR 952
DI 10.3390/pharmaceutics14050952
PG 14
WC Pharmacology & Pharmacy
WE Science Citation Index Expanded (SCI-EXPANDED)
SC Pharmacology & Pharmacy
GA 1O9KW
UT WOS:000801642400001
PM 35631538
OA gold, Green Published
DA 2022-11-10
ER

PT J
AU McCourt, AF
   Mulrooney, SL
   O'Neill, GJ
   O'Riordan, ED
   O'Sullivan, AM
AF McCourt, Aislinn F.
   Mulrooney, Steven L.
   O'Neill, Graham J.
   O'Riordan, E. Dolores
   O'Sullivan, Aifric M.
TI Postprandial 25-hydroxyvitamin D response varies according to the lipid
   composition of a vitamin D3 fortified dairy drink
SO INTERNATIONAL JOURNAL OF FOOD SCIENCES AND NUTRITION
LA English
DT Article
DE Vitamin D; food fortification; oleic acid micelle; vitamin D absorption;
   25-hydroxyvitamin D
ID NANOEMULSION DELIVERY-SYSTEMS; INTESTINAL-ABSORPTION;
   GENETIC-DETERMINANTS; FATTY-ACIDS; CARRIER OIL; CHOLECALCIFEROL;
   CALCIUM; 25-HYDROXYCHOLECALCIFEROL; PLASMA; SERUM
AB In-vitro evidence suggests that the lipid component of foods alters vitamin D absorption. This single-blinded, cross-over postprandial study examined the effect of changing the lipid component of a 20 mu g vitamin D-3 fortified dairy drink on postprandial 25(OH)D concentrations. Participants consumed one dairy drink per visit: a non-lipid, a pre-formed oleic acid micelle, an olive oil and a fish oil dairy drink. There was a significant time*drink*baseline status effect on 25(OH)D concentrations (p = 0.039). There were no time*drink, time or drink effects on 25(OH)D in vitamin D sufficient participants (>50nmol/L). However, there was an effect of time on changes in 25(OH)D concentrations after the olive oil dairy drink (p = 0.034) in vitamin D insufficient participants (<50nmol/L). There were no effects after the other diary drinks. Olive oil may improve vitamin D absorption from fortified foods. Further research is needed to examine the practical implications of changing the lipid component of fortified foods.
C1 [McCourt, Aislinn F.; Mulrooney, Steven L.; O'Riordan, E. Dolores; O'Sullivan, Aifric M.] Univ Coll Dublin UCD, UCD Sch Agr & Food Sci, UCD Inst Food & Hlth, Dublin, Ireland.
   [O'Neill, Graham J.] Technol Univ Dublin TUD, TUD Sch Food Sci & Environm Hlth, Dublin, Ireland.
RP O'Sullivan, AM (corresponding author), Univ Coll Dublin UCD, Dublin, Ireland.
EM aifric.osullivan@ucd.ie
OI O'Sullivan, Aifric/0000-0002-7441-1983; McCourt,
   Aislinn/0000-0002-9107-0252
FU Irish Government, Department of Agriculture, Food and the Marine (DAFM)
   [15 F 737]
FX This work was funded by the Irish Government, Department of Agriculture,
   Food and the Marine (DAFM) National Call 2015 (DAFM Ref: 15 F 737).
CR Barger-Lux MJ, 1998, OSTEOPOROSIS INT, V8, P222, DOI 10.1007/s001980050058
   BARRAGRY JM, 1978, CLIN SCI MOL MED, V55, P213, DOI 10.1042/cs0550213
   BELL NH, 1987, J BONE MINER RES, V2, P211
   Best CM, 2021, AM J CLIN NUTR, V113, P83, DOI 10.1093/ajcn/nqaa295
   Blum M, 2008, J AM COLL NUTR, V27, P274, DOI 10.1080/07315724.2008.10719700
   Cashman KD, 2013, BRIT J NUTR, V109, P1248, DOI 10.1017/S0007114512003212
   Cohen Y, 2017, J FUNCT FOODS, V30, P321, DOI 10.1016/j.jff.2017.01.019
   COMPSTON JE, 1981, CLIN SCI, V60, P241, DOI 10.1042/cs0600241
   DAVIES M, 1980, GUT, V21, P287, DOI 10.1136/gut.21.4.287
   Dawson-Hughes B, 2015, J ACAD NUTR DIET, V115, P225, DOI 10.1016/j.jand.2014.09.014
   Ejtahed HS, 2016, J AM COLL NUTR, V35, P383, DOI 10.1080/07315724.2015.1022269
   FRIEDEWALD WT, 1972, CLIN CHEM, V18, P499
   Goncalves A, 2013, J NUTR BIOCHEM, V24, P1751, DOI 10.1016/j.jnutbio.2013.03.004
   Goussous R, 2005, J CLIN ENDOCR METAB, V90, P707, DOI 10.1210/jc.2004-1380
   Guo J, 2017, J NUTR, V147, P2076, DOI 10.3945/jn.117.254789
   Heaney RP, 2008, AM J CLIN NUTR, V87, P1738, DOI 10.1093/ajcn/87.6.1738
   HOLLANDER D, 1978, GUT, V19, P267, DOI 10.1136/gut.19.4.267
   HOLLANDER D, 1981, J LAB CLIN MED, V97, P449
   Jaaskelainen T, 2017, AM J CLIN NUTR, V105, P1512, DOI 10.3945/ajcn.116.151415
   KRAWITT EL, 1977, LANCET, V2, P1246
   Laird E, 2018, J GERONTOL A-BIOL, V73, P519, DOI 10.1093/gerona/glx168
   LEICHTMANN GA, 1991, AM J CLIN NUTR, V54, P548, DOI 10.1093/ajcn/54.3.548
   Marwaha RK, 2019, BRIT J NUTR, V121, P859, DOI 10.1017/S0007114518003215
   Marwaha RK, 2016, J PEDIATR ENDOCR MET, V29, P1373, DOI 10.1515/jpem-2016-0191
   Mazahery H, 2015, NUTRIENTS, V7, P5111, DOI 10.3390/nu7075111
   Moyersoen I, 2019, J NUTR, V149, P1852, DOI 10.1093/jn/nxz119
   Mulrooney SL, 2021, FOOD CHEM, V344, DOI 10.1016/j.foodchem.2020.128722
   Ozturk B, 2015, FOOD CHEM, V187, P499, DOI 10.1016/j.foodchem.2015.04.065
   Public Health England, 2018, NDNS RES YEARS 7 8 C
   Qian C, 2012, FOOD CHEM, V135, P1440, DOI 10.1016/j.foodchem.2012.06.047
   Raper N, 2004, J FOOD COMPOS ANAL, V17, P545, DOI 10.1016/j.jfca.2004.02.013
   Reboul E, 2011, MOL NUTR FOOD RES, V55, P691, DOI 10.1002/mnfr.201000553
   Reyes-Garcia R, 2019, NUTRIENTS, V11, DOI 10.3390/nu11112641
   Ross AC, 2011, Dietary Reference Intakes for Calcium and Vitamin D, P1
   SITRIN MD, 1987, AM J CLIN NUTR, V46, P1011, DOI 10.1093/ajcn/46.6.1011
   Spiro A, 2014, NUTR BULL, V39, P322, DOI 10.1111/nbu.12108
   Thomas SDC, 2010, CALCIFIED TISSUE INT, V86, P367, DOI 10.1007/s00223-010-9354-3
   Wang TJ, 2010, LANCET, V376, P180, DOI 10.1016/S0140-6736(10)60588-0
   Waterhouse M, 2014, J CLIN ENDOCR METAB, V99, pE1332, DOI 10.1210/jc.2013-4101
   Weir RR, 2021, INT J FOOD SCI NUTR, V72, P447, DOI 10.1080/09637486.2020.1837743
NR 40
TC 2
Z9 2
U1 0
U2 5
PU TAYLOR & FRANCIS LTD
PI ABINGDON
PA 2-4 PARK SQUARE, MILTON PARK, ABINGDON OR14 4RN, OXON, ENGLAND
SN 0963-7486
EI 1465-3478
J9 INT J FOOD SCI NUTR
JI Int. J. Food Sci. Nutr.
PD APR 3
PY 2022
VL 73
IS 3
BP 396
EP 406
DI 10.1080/09637486.2021.1984400
EA OCT 2021
PG 11
WC Food Science & Technology; Nutrition & Dietetics
WE Science Citation Index Expanded (SCI-EXPANDED)
SC Food Science & Technology; Nutrition & Dietetics
GA 0L7ZE
UT WOS:000705390200001
PM 34615419
OA Green Published, hybrid
DA 2022-11-10
ER

PT J
AU Massafra, V
   van Mil, SWC
AF Massafra, Vittoria
   van Mil, Saskia W. C.
TI Farnesoid X receptor: A "homeostat" for hepatic nutrient metabolism
SO BIOCHIMICA ET BIOPHYSICA ACTA-MOLECULAR BASIS OF DISEASE
LA English
DT Review
DE Bile acids; FXR; Nutrient metabolism; Autophagy; Proliferation;
   Inflammation
ID TRIGLYCERIDE TRANSFER PROTEIN; GLUCOKINASE GENE-EXPRESSION; ORGANIC
   SOLUTE TRANSPORTER; ELEMENT-BINDING PROTEIN; NUCLEAR FACTOR 4-ALPHA;
   FIBROBLAST GROWTH FACTOR-19; SMALL HETERODIMER PARTNER; PHOSPHATE
   SYNTHETASE 1; BILE-ACIDS INDUCE; ALPHA-OST-BETA
AB The Farnesoid X receptor (FXR) is a nuclear receptor activated by bile acids (BAs). BAs are amphipathic molecules that serve as fat solubilizers in the intestine under postprandial conditions. In the post-absorptive state, BAs bind FXR in the hepatocytes, which in turn provides feedback signals on BA synthesis and transport and regulates lipid, glucose and amino acid metabolism. Therefore, FXR acts as a homeostat of all three classes of nutrients, fats, sugars and proteins. Here we re-analyze the function of FXR in the perspective of nutritional metabolism, and discuss the role of FXR in liver energy homeostasis in postprandial, post-absorptive and fasting/starvation states.
   FXR, by regulating nutritional metabolism, represses autophagy in conditions of nutrient abundance, and controls the metabolic needs of proliferative cells. In addition, FXR regulates inflammation via direct effects and via its impact on nutrient metabolism. These functions indicate that FXR is an attractive therapeutic target for liver diseases.
C1 [Massafra, Vittoria; van Mil, Saskia W. C.] UMC Utrecht, Ctr Mol Med, HP 3-217,POB 85060, NL-3508 AB Utrecht, Netherlands.
RP van Mil, SWC (corresponding author), UMC Utrecht, Ctr Mol Med, HP 3-217,POB 85060, NL-3508 AB Utrecht, Netherlands.
EM S.W.C.vanMil@umcutrecht.nl
RI van Mil, Saskia WC/C-3751-2009
OI van Mil, Saskia WC/0000-0002-7850-5012
FU Netherlands Organization for Scientific Research (NWO) Project VIDI
   [917.11.365]; FP7 Marie Curie Actions IAPP (FXR-IBD) [611979]; Utrecht
   University; Wilhelmina Children's Hospital Research Fund
FX S.W.C.v.M. is supported by the Netherlands Organization for Scientific
   Research (NWO) Project VIDI (917.11.365), FP7 Marie Curie Actions IAPP
   (FXR-IBD, 611979), the Utrecht University Support Grant, Wilhelmina
   Children's Hospital Research Fund. We thank Alexandra Milona for
   critical discussion. We thank Servier Medical Art for kindly providing
   the pictures adapted in Fig. 1.
CR Adorini L, 2012, DRUG DISCOV TODAY, V17, P988, DOI 10.1016/j.drudis.2012.05.012
   Agius L, 2008, BIOCHEM J, V414, P1, DOI 10.1042/BJ20080595
   Ameen C, 2005, J BIOL CHEM, V280, P1224, DOI 10.1074/jbc.M412107200
   Ananthanarayanan M., 2001, J BIOL CHEM, V276
   Aranda A, 2001, PHYSIOL REV, V81, P1269, DOI 10.1152/physrev.2001.81.3.1269
   Avila MA, 2015, GASTROENTEROLOGY, V149, P537, DOI 10.1053/j.gastro.2015.07.029
   Balasubramaniyan N., J BIOL CHEM, V288
   Barter PJ, 2003, ARTERIOSCL THROM VAS, V23, P160, DOI 10.1161/01.ATV.0000054658.91146.64
   BATESON MC, 1978, BRIT J CLIN PHARMACO, V5, P249, DOI 10.1111/j.1365-2125.1978.tb01632.x
   Bechmann LP, 2012, J HEPATOL, V56, P952, DOI 10.1016/j.jhep.2011.08.025
   Bender DA, 2012, BRIT J NUTR, V108, pS113, DOI 10.1017/S0007114512002292
   Bensinger SJ, 2008, NATURE, V454, P470, DOI 10.1038/nature07202
   Berrabah W, 2014, HEPATOLOGY, V59, P2022, DOI 10.1002/hep.26710
   Bhatnagar S, 2009, J BIOL CHEM, V284, P10023, DOI 10.1074/jbc.M808818200
   Bijsmans ITGW, 2015, SCI REP-UK, V5, DOI 10.1038/srep14086
   Bilz S, 2006, AM J PHYSIOL-ENDOC M, V290, pE716, DOI 10.1152/ajpendo.00355.2005
   Bricambert J., J CLIN INVEST, V120
   Bruinstroop E, 2013, AM J PHYSIOL-ENDOC M, V304, pE1089, DOI 10.1152/ajpendo.00614.2012
   Cai D., 2005, NAT MED, V11
   Caron S, 2013, MOL CELL BIOL, V33, P2202, DOI 10.1128/MCB.01004-12
   Cave M. C., 2016, BIOCH BIOPHYS ACTA
   Cha JY, 2007, J BIOL CHEM, V282, P743, DOI 10.1074/jbc.M605023200
   Chandel N. S., 2015, NAVIGATING METABOLIS, P128
   Chen WL, 2007, CELL METAB, V5, P73, DOI 10.1016/j.cmet.2006.11.012
   Chen Y, 2013, HEPATOLOGY, V57, P1530, DOI 10.1002/hep.26187
   Chong HK, 2010, NUCLEIC ACIDS RES, V38, P6007, DOI 10.1093/nar/gkq397
   Claudel T, 2003, GASTROENTEROLOGY, V125, P544, DOI 10.1016/S0016-5085(03)00896-5
   Correia JC, 2015, MOL METAB, V4, P891, DOI 10.1016/j.molmet.2015.09.005
   CROUSE JR, 1987, AM J MED, V83, P243, DOI 10.1016/0002-9343(87)90692-9
   Csanaky IL, 2011, HEPATOLOGY, V53, P272, DOI 10.1002/hep.23984
   Czech MP, 2013, DIABETOLOGIA, V56, P949, DOI 10.1007/s00125-013-2869-1
   Dawson PA, 2005, J BIOL CHEM, V280, P6960, DOI 10.1074/jbc.M412752200
   Dawson PA, 2003, J BIOL CHEM, V278, P33920, DOI 10.1074/jbc.M306370200
   Dawson PA, 2010, BBA-MOL CELL BIOL L, V1801, P994, DOI 10.1016/j.bbalip.2010.06.002
   Demas GE, 1997, AM J PHYSIOL-REG I, V273, pR1631, DOI 10.1152/ajpregu.1997.273.5.R1631
   Denechaud PD, 2008, J CLIN INVEST, V118, P956, DOI 10.1172/JCI34314
   Desvergne B, 2006, PHYSIOL REV, V86, P465, DOI 10.1152/physrev.00025.2005
   Deuschle U, 2012, PLOS ONE, V7, DOI 10.1371/journal.pone.0043044
   Diez-Fernandez C, 2015, J GENET GENOMICS, V42, P249, DOI 10.1016/j.jgg.2015.03.009
   Duran-Sandoval D, 2005, J BIOL CHEM, V280, P29971, DOI 10.1074/jbc.M501931200
   FALANY CN, 1994, J BIOL CHEM, V269, P19375
   Fang S, 2015, NAT MED, V21, P159, DOI 10.1038/nm.3760
   Fang S, 2008, J BIOL CHEM, V283, P35086, DOI 10.1074/jbc.M803531200
   Fernandez-Marcos PJ, 2011, AM J CLIN NUTR, V93, p884S, DOI 10.3945/ajcn.110.001917
   Filhoulaud G., 2013, TRENDS ENDOCRINOL ME, V24
   FORMAN BM, 1995, CELL, V81, P687, DOI 10.1016/0092-8674(95)90530-8
   Francis GA, 2003, ANNU REV PHYSIOL, V65, P261, DOI 10.1146/annurev.physiol.65.092101.142528
   Fu L., ENDOCRINOLOGY, V145
   Fu T, 2016, MOL ENDOCRINOL, V30, P92, DOI 10.1210/me.2015-1226
   Fujino T, 2012, J BIOCHEM, V152, P577, DOI 10.1093/jb/mvs101
   Furukawa S, 2004, J CLIN INVEST, V114, P1752, DOI [10.1172/JCI20042162S, 10.1172/JCI21625]
   Gadaleta RM, 2011, GUT, V60, P463, DOI 10.1136/gut.2010.212159
   Gardmo C, 2011, BBA-MOL BASIS DIS, V1812, P836, DOI 10.1016/j.bbadis.2011.03.009
   Gineste R, 2008, MOL ENDOCRINOL, V22, P2433, DOI 10.1210/me.2008-0092
   Goldberg IJ, 1996, J LIPID RES, V37, P693
   Grober J, 1999, J BIOL CHEM, V274, P29749, DOI 10.1074/jbc.274.42.29749
   Guinez C, 2011, DIABETES, V60, P1399, DOI 10.2337/db10-0452
   Haas ME, 2013, TRENDS ENDOCRIN MET, V24, P391, DOI [10.1016/j.tem.2013.04.001, 10.101]
   Hagenbuch B, 2003, BBA-BIOMEMBRANES, V1609, P1, DOI 10.1016/S0005-2736(02)00633-8
   HAGENBUCH B, 1994, J CLIN INVEST, V93, P1326, DOI 10.1172/JCI117091
   Hardie DG, 2013, BMC BIOL, V11, DOI 10.1186/1741-7007-11-36
   Havel RJ, 1998, ATHEROSCLEROSIS, V141, pS1
   He JL, 2015, MOL CANCER, V14, DOI 10.1186/s12943-015-0427-9
   Heibel SK, 2012, PLOS ONE, V7, DOI 10.1371/journal.pone.0029527
   Heiden MGV, 2009, SCIENCE, V324, P1029, DOI 10.1126/science.1160809
   Herzig S, 2001, NATURE, V413, P179, DOI 10.1038/35093131
   Hirokane H, 2004, J BIOL CHEM, V279, P45685, DOI 10.1074/jbc.M404255200
   Hollman DAA, 2012, BBA-MOL CELL BIOL L, V1821, P1443, DOI 10.1016/j.bbalip.2012.07.004
   Holt JA, 2003, GENE DEV, V17, P1581, DOI 10.1101/gad.1083503
   Hotamisligil GS, 2006, NATURE, V444, P860, DOI 10.1038/nature05485
   Hotamisligil GS, 2008, NAT REV IMMUNOL, V8, P923, DOI 10.1038/nri2449
   Hsu PP, 2008, CELL, V134, P703, DOI 10.1016/j.cell.2008.08.021
   Huang WD, 2003, P NATL ACAD SCI USA, V100, P4156, DOI 10.1073/pnas.0630614100
   Huang WD, 2006, SCIENCE, V312, P233, DOI 10.1126/science.1121435
   Huang XF, 2016, BIOCHEM BIOPH RES CO, V474, P351, DOI 10.1016/j.bbrc.2016.04.106
   Huber RM, 2002, GENE, V290, P35, DOI 10.1016/S0378-1119(02)00557-7
   Iizuka K, 2004, P NATL ACAD SCI USA, V101, P7281, DOI 10.1073/pnas.0401516101
   Inagaki T, 2005, CELL METAB, V2, P217, DOI 10.1016/j.cmet.2005.09.001
   Inoue Y, 2002, J BIOL CHEM, V277, P25257, DOI 10.1074/jbc.M203126200
   Jamil H, 1998, J LIPID RES, V39, P1448
   Janowski BA, 1996, NATURE, V383, P728, DOI 10.1038/383728a0
   Jena PK, 2017, AM J PATHOL, V187, P1800, DOI 10.1016/j.ajpath.2017.04.019
   Jeon TI, 2012, TRENDS ENDOCRIN MET, V23, P65, DOI 10.1016/j.tem.2011.10.004
   Jiang CT, 2015, NAT COMMUN, V6, DOI 10.1038/ncomms10166
   Joseph SB, 2002, J BIOL CHEM, V277, P11019, DOI 10.1074/jbc.M111041200
   Kamagate A, 2008, CELL CYCLE, V7, P3162, DOI 10.4161/cc.7.20.6882
   Kamagate A, 2008, J CLIN INVEST, V118, P2347, DOI [10.1172/JC132914, 10.1172/JCI32914]
   Kast HR, 2001, MOL ENDOCRINOL, V15, P1720, DOI 10.1210/me.15.10.1720
   Kawamata Y, 2003, J BIOL CHEM, V278, P9435, DOI 10.1074/jbc.M209706200
   Kay HY, 2011, ANTIOXID REDOX SIGN, V15, P2135, DOI 10.1089/ars.2010.3834
   Kemper JK, 2009, CELL METAB, V10, P392, DOI 10.1016/j.cmet.2009.09.009
   Kim DH, 2015, EMBO J, V34, P184, DOI 10.15252/embj.201489527
   Kim I, 2007, CARCINOGENESIS, V28, P940, DOI 10.1093/carcin/bgl249
   Kim TH, 2009, J BIOL CHEM, V284, P15071, DOI 10.1074/jbc.M109.006742
   Kimura T, 1998, J BIOL CHEM, V273, P27505, DOI 10.1074/jbc.273.42.27505
   Kimura T, 2001, FEBS LETT, V494, P105, DOI 10.1016/S0014-5793(01)02320-1
   Kir S, 2011, SCIENCE, V331, P1621, DOI 10.1126/science.1198363
   KITAGAWA Y, 1987, EUR J BIOCHEM, V167, P19, DOI 10.1111/j.1432-1033.1987.tb13299.x
   KITAGAWA Y, 1985, BIOCHIM BIOPHYS ACTA, V825, P148, DOI 10.1016/0167-4781(85)90098-3
   Kong B, 2012, HEPATOLOGY, V56, P1034, DOI 10.1002/hep.25740
   Kunne C, 2014, BBA-MOL BASIS DIS, V1842, P739, DOI 10.1016/j.bbadis.2014.02.004
   Lambert G, 2003, J BIOL CHEM, V278, P2563, DOI 10.1074/jbc.M209525200
   Landrier J. F., 2006, AM J PHYSL GASTROINT, V290
   Lee B., 2015, INBORN ERRORS METABO
   Lee H, 2006, J LIPID RES, V47, P201, DOI 10.1194/jlr.M500417-JLR200
   Lee JM, 2014, NATURE, V516, P112, DOI 10.1038/nature13961
   Lehninger AL, 2013, LEHNINGER PRINCIPLES
   LEISS O, 1982, SCAND J GASTROENTERO, V17, P587, DOI 10.3109/00365528209181063
   Lerin C, 2006, CELL METAB, V3, P429, DOI 10.1016/j.cmet.2006.04.013
   LEVIN RJ, 1994, AM J CLIN NUTR, V59, p690S, DOI 10.1093/ajcn/59.3.690S
   Li F, 2013, NAT COMMUN, V4, DOI 10.1038/ncomms3384
   Li LP, 2013, BIOCHEM BIOPH RES CO, V441, P880, DOI 10.1016/j.bbrc.2013.10.156
   Li LL, 2016, SCI REP-UK, V6, DOI 10.1038/srep24156
   Li YTY, 2007, ARTERIOSCL THROM VAS, V27, P2606, DOI 10.1161/ATVBAHA.107.152694
   Lien F, 2014, J CLIN INVEST, V124, P1037, DOI 10.1172/JCI68815
   Lin BC, 2007, J BIOL CHEM, V282, P27277, DOI 10.1074/jbc.M704244200
   Liu NA, 2012, MOL ENDOCRINOL, V26, P775, DOI 10.1210/me.2011-1383
   Liu QL, 2016, MOL CELL ENDOCRINOL, V436, P93, DOI 10.1016/j.mce.2016.07.027
   Liu YP, 2003, J CLIN INVEST, V112, P1678, DOI 10.1172/JCI200318945
   Lowe ME, 1997, ANNU REV NUTR, V17, P141, DOI 10.1146/annurev.nutr.17.1.141
   Lundasen T, 2007, BIOCHEM BIOPH RES CO, V360, P437, DOI 10.1016/j.bbrc.2007.06.068
   Lyons CL, 2016, NUTRIENTS, V8, DOI 10.3390/nu8050247
   Ma K, 2006, J CLIN INVEST, V116, P1102, DOI 10.1172/JCI25604
   Mak PA, 2002, J LIPID RES, V43, P2037, DOI 10.1194/jlr.C200014-JLR200
   Makishima M, 2002, SCIENCE, V296, P1313, DOI 10.1126/science.1070477
   Makishima M, 1999, SCIENCE, V284, P1362, DOI 10.1126/science.284.5418.1362
   MANGELSDORF DJ, 1995, CELL, V83, P841, DOI 10.1016/0092-8674(95)90200-7
   Marti A, 2001, Obes Rev, V2, P131, DOI 10.1046/j.1467-789x.2001.00025.x
   Martinez-Jimenez CP, 2010, MOL CELL BIOL, V30, P565, DOI 10.1128/MCB.00927-09
   Massafra V., 2016, FARNESOID RECE UNPUB
   Massafra V., 1862, BIOCH BIOPHYS ACTA
   MILLER NE, 1974, LANCET, V2, P929
   Miyata M, 2011, BIOL PHARM BULL, V34, P1885, DOI 10.1248/bpb.34.1885
   Moore MC, 2003, BEST PRACT RES CL EN, V17, P343, DOI 10.1016/S1521-690X(03)00036-8
   Morris SM, 2002, ANNU REV NUTR, V22, P87, DOI 10.1146/annurev.nutr.22.110801.140547
   Mu HL, 2004, PROG LIPID RES, V43, P105, DOI 10.1016/S0163-7827(03)00050-X
   Mudaliar S, 2013, GASTROENTEROLOGY, V145, P574, DOI 10.1053/j.gastro.2013.05.042
   Nakagawa T, 2009, CELL, V137, P560, DOI 10.1016/j.cell.2009.02.026
   Naugler WE, 2015, GASTROENTEROLOGY, V149, P728, DOI 10.1053/j.gastro.2015.05.043
   Neuschwander-Tetri BA, 2015, LANCET, V385, P956, DOI 10.1016/S0140-6736(14)61933-4
   Noriega LG, 2011, EMBO REP, V12, P1069, DOI 10.1038/embor.2011.151
   Okun JG, 2015, MOL METAB, V4, P732, DOI 10.1016/j.molmet.2015.07.006
   Oosterveer MH, 2014, CELL MOL LIFE SCI, V71, P1453, DOI 10.1007/s00018-013-1505-z
   Oosterveer MH, 2012, J CLIN INVEST, V122, P2817, DOI 10.1172/JCI62368
   Otte K, 2003, MOL CELL BIOL, V23, P864, DOI 10.1128/MCB.23.3.864-872.2003
   Padrissa-Altes S, 2015, GUT, V64, P1444, DOI 10.1136/gutjnl-2014-307874
   Park JM, 2015, PROTEIN CELL, V6, P804, DOI 10.1007/s13238-015-0204-y
   Parks DJ, 1999, SCIENCE, V284, P1365, DOI 10.1126/science.284.5418.1365
   PETERSEN DD, 1989, P NATL ACAD SCI USA, V86, P7800, DOI 10.1073/pnas.86.20.7800
   Popescu IR, 2010, FEBS LETT, V584, P2845, DOI 10.1016/j.febslet.2010.04.068
   Potthoff M. J., CELL METAB, V13
   Potthoff MJ, 2009, P NATL ACAD SCI USA, V106, P10853, DOI 10.1073/pnas.0904187106
   Puigserver P, 2003, NATURE, V423, P550, DOI 10.1038/nature01667
   Rao A, 2008, P NATL ACAD SCI USA, V105, P3891, DOI 10.1073/pnas.0712328105
   Renga B, 2012, FASEB J, V26, P3021, DOI 10.1096/fj.11-195701
   Ridlon JM, 2006, J LIPID RES, V47, P241, DOI 10.1194/jlr.R500013-JLR200
   Rodes J, 2007, TXB HEPATOLOGY BASIC
   Roth U, 2004, J BIOL CHEM, V279, P2623, DOI 10.1074/jbc.M308391200
   Roth U, 2002, BIOCHEM J, V365, P223, DOI 10.1042/BJ20020340
   Rui LY, 2014, COMPR PHYSIOL, V4, P177, DOI 10.1002/cphy.c130024
   Savkur RS, 2005, BIOCHEM BIOPH RES CO, V329, P391, DOI 10.1016/j.bbrc.2005.01.141
   Schmitt J, 2015, LIVER INT, V35, P1133, DOI 10.1111/liv.12456
   Schubert K, 2017, IMMUNOL REV, V279, P23, DOI 10.1111/imr.12579
   Seok S, 2014, NATURE, V516, P108, DOI 10.1038/nature13949
   Shaik FB, 2015, BIOCHEM BIOPH RES CO, V463, P600, DOI 10.1016/j.bbrc.2015.05.104
   Sheena V, 2005, J LIPID RES, V46, P328, DOI 10.1194/jlr.M400371-JLR200
   Shi L, 2015, CURR OPIN CELL BIOL, V33, P125, DOI 10.1016/j.ceb.2015.02.003
   Shimano H, 1997, J CLIN INVEST, V100, P2115, DOI 10.1172/JCI119746
   Shoelson SE, 2006, J CLIN INVEST, V116, P1793, DOI 10.1172/JCI29069
   Sinal CJ, 2000, CELL, V102, P731, DOI 10.1016/S0092-8674(00)00062-3
   Slijepcevic D, 2015, HEPATOLOGY, V62, P207, DOI 10.1002/hep.27694
   Smushkin G, 2012, DIABETES, V61, P1082, DOI [10.2337/db11-1732, 10.2337/db12-0923]
   Staudinger JL, 2001, P NATL ACAD SCI USA, V98, P3369, DOI 10.1073/pnas.051551698
   Stayrook KR, 2005, ENDOCRINOLOGY, V146, P984, DOI 10.1210/en.2004-0965
   Sundahl N, 2015, PHARMACOL THERAPEUT, V152, P28, DOI 10.1016/j.pharmthera.2015.05.001
   Sundaram M, 2010, J LIPID RES, V51, P1524, DOI 10.1194/jlr.M005108
   Takiguchi M, 1995, BIOCHEM J, V312, P649, DOI 10.1042/bj3120649
   Thomas AM, 2010, HEPATOLOGY, V51, P1410, DOI 10.1002/hep.23450
   Tietge UJF, 1999, J LIPID RES, V40, P2134
   Tomlinson E, 2002, ENDOCRINOLOGY, V143, P1741, DOI 10.1210/en.143.5.1741
   Torra IP, 2003, MOL ENDOCRINOL, V17, P259, DOI 10.1210/me.2002-0120
   Trabelsi MS, 2015, NAT COMMUN, V6, DOI 10.1038/ncomms8629
   Trauner M, 2010, BBA-MOL CELL BIOL L, V1801, P299, DOI 10.1016/j.bbalip.2009.10.007
   ULBRIGHT C, 1993, ARCH BIOCHEM BIOPHYS, V301, P237, DOI 10.1006/abbi.1993.1139
   Uriarte I, 2013, GUT, V62, P899, DOI 10.1136/gutjnl-2012-302945
   Urizar NL, 2000, J BIOL CHEM, V275, P39313, DOI 10.1074/jbc.M007998200
   Vacca M, 2013, MOL CELL ENDOCRINOL, V368, P108, DOI 10.1016/j.mce.2012.06.025
   Vacca M, 2011, WIRES SYST BIOL MED, V3, P562, DOI 10.1002/wsbm.137
   Vallim TQD, 2015, CELL METAB, V21, P298, DOI 10.1016/j.cmet.2015.01.007
   Vavassori P, 2009, J IMMUNOL, V183, P6251, DOI 10.4049/jimmunol.0803978
   Venteclef N, 2011, TRENDS ENDOCRIN MET, V22, P333, DOI 10.1016/j.tem.2011.04.004
   Viscarra JA, 2013, METABOLISM, V62, P889, DOI 10.1016/j.metabol.2012.12.014
   Wade D. P., EUR J BIOCH, V181
   Wang HB, 1999, MOL CELL, V3, P543, DOI 10.1016/S1097-2765(00)80348-2
   Wang Xichun, 2013, Curr Pathobiol Rep, V1, P29
   Wang YD, 2008, HEPATOLOGY, V48, P1632, DOI 10.1002/hep.22519
   Wang YH, 2015, NAT REV MOL CELL BIO, V16, P678, DOI 10.1038/nrm4074
   Watanabe M, 2004, J CLIN INVEST, V113, P1408, DOI 10.1172/JCI200421025
   Watanabe M, 2006, NATURE, V439, P484, DOI 10.1038/nature04330
   Wolfrum C, 2006, CELL METAB, V3, P99, DOI 10.1016/j.cmet.2006.01.001
   Wright EM, 2003, BEST PRACT RES CL GA, V17, P943, DOI 10.1016/S1521-6918(03)00107-0
   Xie C, 2017, DIABETES, V66, P613, DOI 10.2337/db16-0663
   Xie YW, 2016, SCI REP-UK, V6, DOI 10.1038/srep33350
   Xu JS, 2014, HEPATOLOGY, V59, P1761, DOI 10.1002/hep.26714
   Xu X, 2013, AM J PHYSIOL-ENDOC M, V305, pE1007, DOI 10.1152/ajpendo.00063.2013
   Yamagata K, 2004, J BIOL CHEM, V279, P23158, DOI 10.1074/jbc.M314322200
   Yamashita H, 2001, P NATL ACAD SCI USA, V98, P9116, DOI 10.1073/pnas.161284298
   Yecies JL, 2011, CELL METAB, V14, P21, DOI 10.1016/j.cmet.2011.06.002
   Yoon JC, 2001, NATURE, V413, P131, DOI 10.1038/35093050
   Zelko I, 2001, MOL CELL BIOL, V21, P2838, DOI 10.1128/MCB.21.8.2838-2846.2001
   Zhang Y., GENES DEV, V18
   Zhang YQ, 2003, J BIOL CHEM, V278, P104, DOI 10.1074/jbc.M209505200
   Zhang YQ, 2006, P NATL ACAD SCI USA, V103, P1006, DOI 10.1073/pnas.0506982103
   Zhou HP, 2014, STEROIDS, V86, P62, DOI 10.1016/j.steroids.2014.04.016
   Zoncu R, 2011, NAT REV MOL CELL BIO, V12, P21, DOI 10.1038/nrm3025
NR 215
TC 58
Z9 62
U1 1
U2 34
PU ELSEVIER
PI AMSTERDAM
PA RADARWEG 29, 1043 NX AMSTERDAM, NETHERLANDS
SN 0925-4439
EI 1879-260X
J9 BBA-MOL BASIS DIS
JI Biochim. Biophys. Acta-Mol. Basis Dis.
PD JAN
PY 2018
VL 1864
IS 1
BP 45
EP 59
DI 10.1016/j.bbadis.2017.10.003
PG 15
WC Biochemistry & Molecular Biology; Biophysics; Cell Biology
WE Science Citation Index Expanded (SCI-EXPANDED)
SC Biochemistry & Molecular Biology; Biophysics; Cell Biology
GA FQ2WY
UT WOS:000418219900005
PM 28986309
OA Bronze
DA 2022-11-10
ER

PT J
AU Springer, CB
   Sapp, RM
   Evans, WS
   Hagberg, JM
   Prior, SJ
AF Springer, Catherine B.
   Sapp, Ryan M.
   Evans, William S.
   Hagberg, James M.
   Prior, Steven J.
TI Circulating MicroRNA Responses to Postprandial Lipemia with or without
   Prior Exercise
SO INTERNATIONAL JOURNAL OF SPORTS MEDICINE
LA English
DT Article
DE microRNA; exercise; postprandial lipemia; vascular
ID ENDOTHELIAL FUNCTION; ENDURANCE EXERCISE; EXPRESSION; ATHEROSCLEROSIS;
   MIRNAS; RNAS; DYSFUNCTION; INCREASES; EXOSOMES; CD34(+)
AB Repeated exposure to a high-fat meal triggers inflammation and oxidative stress, contributing to the onset of cardiometabolic diseases. Regular exercise prevents cardiometabolic diseases and a prior bout of acute endurance exercise can counteract the detrimental cardiovascular effects of a subsequent high-fat meal. Circulating microRNAs (ci-miRs) are potential mediators of these vascular effects through regulation of gene expression at the posttranscriptional level. Therefore, we investigated the expression of ci-miRs related to vascular function (miR-21, miR-92a, miR-126, miR-146a, miR-150, miR-155, miR-181b, miR-221, miR-222) in plasma from healthy, recreationally to highly active, Caucasian adult men after a high-fat meal with (EX) and without (CON) a preceding bout of cycling exercise. Ci-miR-155 was the only ci-miR for which there was a significant interaction effect of high-fat meal and exercise (p=0.050). Ci-miR-155 significantly increased in the CON group at two (p=0.007) and four hours (p=0.010) after the high-fat meal test, whereas it significantly increased in the EX group only four hours after the meal (p=0.0004). There were significant main effects of the high-fat meal on ci-miR-21 (p=0.01), ci-miR-126 (p=0.02), ci-miR-146a (p=0.02), ci-miR-181b (p=0.02), and ci-miR-221 (p=0.008). Collectively, our results suggest that prior exercise does not prevent high-fat meal-induced increases in vascular-related ci-miRs.
C1 [Springer, Catherine B.; Sapp, Ryan M.; Evans, William S.; Hagberg, James M.; Prior, Steven J.] Univ Maryland, Dept Kinesiol, Sch Publ Hlth, 4200 Valley Dr,Room 2134D, College Pk, MD 20742 USA.
   [Prior, Steven J.] Baltimore Vet Affairs Geriatr Res Educ & Clin Ctr, Dept Vet Affairs, Baltimore, MD USA.
RP Prior, SJ (corresponding author), Univ Maryland, Dept Kinesiol, Sch Publ Hlth, 4200 Valley Dr,Room 2134D, College Pk, MD 20742 USA.
EM sprior@umd.edu
RI Prior, Steven/AAC-8232-2020
FU American College of Sports Medicine Foundation; University of Maryland
   Department of Kinesiology Graduate Research Initiative Fund; Baltimore
   Veterans Affairs Medical Center Geriatric Research, Education, and
   Clinical Center
FX This research was supported by an American College of Sports Medicine
   Foundation grant and the University of Maryland Department of
   Kinesiology Graduate Research Initiative Fund. S.J.P. was supported, in
   part, by the Baltimore Veterans Affairs Medical Center Geriatric
   Research, Education, and Clinical Center.
CR Alexy T, 2014, PHYSIOL GENOMICS, V46, P833, DOI 10.1152/physiolgenomics.00079.2014
   Ameling S, 2015, BMC MED GENOMICS, V8, DOI 10.1186/s12920-015-0136-7
   Bae JH, 2001, ATHEROSCLEROSIS, V155, P517, DOI 10.1016/S0021-9150(00)00601-8
   Baggish AL, 2011, J PHYSIOL-LONDON, V589, P3983, DOI 10.1113/jphysiol.2011.213363
   Banzet S, 2013, J APPL PHYSIOL, V115, P1237, DOI 10.1152/japplphysiol.00075.2013
   Barber JL, 2019, SCI REP-UK, V9, DOI 10.1038/s41598-019-43978-x
   Benjamin EJ, 2019, CIRCULATION, V139, pE56, DOI 10.1161/CIR.0000000000000659
   Brandauer J, 2013, PHYSIOL REP, V1, DOI 10.1002/phy2.40
   Celic T, 2017, CURR VASC PHARMACOL, V15, P40, DOI 10.2174/1570161114666160914175149
   Chamorro-Jorganes A, 2013, PHARMACOL RES, V75, P15, DOI 10.1016/j.phrs.2013.04.002
   Chen CF, 2015, GENE, V565, P246, DOI 10.1016/j.gene.2015.04.014
   Cheng HS, 2014, FRONT GENET, V5, DOI 10.3389/fgene.2014.00422
   Chistiakov DA, 2016, J MOL CELL CARDIOL, V97, P47, DOI 10.1016/j.yjmcc.2016.05.007
   Cook-Mills JM, 2011, ANTIOXID REDOX SIGN, V15, P1607, DOI 10.1089/ars.2010.3522
   Cui CM, 2018, GENOM PROTEOM BIOINF, V16, P200, DOI 10.1016/j.gpb.2018.03.004
   D'Souza RF, 2018, AM J PHYSIOL-ENDOC M, V315, pE723, DOI 10.1152/ajpendo.00138.2018
   Dlouha D, 2017, PHYSIOL RES, V66, pS21, DOI 10.33549/physiolres.933588
   Donaldson CJ, 2018, J MOL CELL CARDIOL, V122, P98, DOI 10.1016/j.yjmcc.2018.08.004
   Fernandez-Sanjurjo M, 2020, SCAND J MED SCI SPOR, V30, P1896, DOI 10.1111/sms.13759
   Gill JMR, 2004, J AM COLL CARDIOL, V44, P2375, DOI 10.1016/j.jacc.2004.09.035
   Green DJ, 2017, PHYSIOL REV, V97, P495, DOI 10.1152/physrev.00014.2016
   Guescini M, 2015, PLOS ONE, V10, DOI 10.1371/journal.pone.0125094
   Guillermo G.-C., 2016, CIRC RES, V176, P139, DOI 10.1016/j. physbeh.2017.03.040
   Harriss DJ, 2019, INT J SPORTS MED, V40, P813, DOI 10.1055/a-1015-3123
   Hsieh CH, 2015, BMC GENOMICS, V16, DOI 10.1186/s12864-015-1896-3
   JACKSON AS, 1978, BRIT J NUTR, V40, P497, DOI 10.1079/BJN19780152
   Jenkins NT, 2011, J PHYSIOL-LONDON, V589, P5539, DOI 10.1113/jphysiol.2011.215277
   Lee DY, 2019, J BIOMED SCI, V26, DOI 10.1186/s12929-019-0551-8
   Li F, 2020, FRONT PHYSIOL, V11, DOI 10.3389/fphys.2020.00372
   Lin X, 2016, BIOMED RES INT, V2016, DOI 10.1155/2016/6021394
   Lopez S, 2018, J NUTR BIOCHEM, V57, P45, DOI 10.1016/j.jnutbio.2018.03.010
   Luo XY, 2018, CELL BIOL INT, V42, P1170, DOI 10.1002/cbin.10985
   Lusis AJ, 2000, NATURE, V407, P233, DOI 10.1038/35025203
   Mahesh G, 2019, J INTERF CYTOK RES, V39, P321, DOI 10.1089/jir.2018.0155
   Marin T, 2013, FREE RADICAL BIO MED, V64, P61, DOI 10.1016/j.freeradbiomed.2013.05.034
   Mathiyalagan P, 2017, CIRC RES, V120, P1466, DOI 10.1161/CIRCRESAHA.116.310557
   Mayr B, 2019, EUR J PREV CARDIOL, V26, P348, DOI 10.1177/2047487318808014
   Mocharla P, 2013, BLOOD, V121, P226, DOI 10.1182/blood-2012-01-407106
   Nair VD, 2020, FRONT PHYSIOL, V11, DOI 10.3389/fphys.2020.00605
   Nasias D, 2019, J CELL PHYSIOL, V234, P20485, DOI 10.1002/jcp.28649
   Nazari-Jahantigh M, 2012, J CLIN INVEST, V122, P4190, DOI 10.1172/JCI61716
   Nielsen S, 2014, PLOS ONE, V9, DOI 10.1371/journal.pone.0087308
   Olivieri Fabiola, 2013, Frontiers in Genetics, V4, P121, DOI 10.3389/fgene.2013.00121
   Padilla J, 2011, PHYSIOLOGY, V26, P132, DOI 10.1152/physiol.00052.2010
   Petitt DS, 2003, METABOLISM, V52, P418, DOI 10.1053/meta.2003.50071
   Quintanilha BJ, 2020, CLIN NUTR, V39, P554, DOI 10.1016/j.clnu.2019.02.042
   Ramos AE, 2018, AM J PHYSIOL-HEART C, V315, pH273, DOI 10.1152/ajpheart.00741.2017
   Russo A, 2018, IUBMB LIFE, V70, P1012, DOI 10.1002/iub.1926
   Sapp RM, 2020, J APPL PHYSIOL, V129, P664, DOI 10.1152/japplphysiol.00292.2020
   Sapp RM, 2020, PHYSIOL REP, V8, DOI 10.14814/phy2.14431
   Sapp RM, 2019, CURR OPIN PHYSIOL, V10, P1, DOI 10.1016/j.cophys.2019.03.004
   Sapp RM, 2017, J APPL PHYSIOL, V122, P702, DOI 10.1152/japplphysiol.00982.2016
   Sawada S, 2013, PLOS ONE, V8, DOI 10.1371/journal.pone.0070823
   Schmitz Boris, 2019, Oncotarget, V10, P3625
   Schmitz B, 2019, AM J PHYSIOL-HEART C, V316, pH1538, DOI 10.1152/ajpheart.00751.2018
   Schmitz B, 2018, FRONT PHYSIOL, V9, DOI 10.3389/fphys.2018.00395
   Schmitz B, 2017, FRONT PHYSIOL, V8, DOI 10.3389/fphys.2017.00349
   Sharma S, 2014, BIOL SEX DIFFER, V5, DOI 10.1186/2042-6410-5-3
   Simionescu N, 2014, MOL BIOL REP, V41, P5765, DOI 10.1007/s11033-014-3449-2
   Sun CX, 2012, CIRC RES, V111, P1054, DOI [10.1161/CIRCRESAHA.112.270314, 10.1161/circresaha.112.270314]
   Toth PP, 2012, J CLIN LIPIDOL, V6, P325, DOI 10.1016/j.jacl.2012.05.002
   Tyldum GA, 2009, J AM COLL CARDIOL, V53, P200, DOI 10.1016/j.jacc.2008.09.033
   Uhlemann M, 2014, EUR J PREV CARDIOL, V21, P484, DOI 10.1177/2047487312467902
   Virtue A, 2017, J BIOL CHEM, V292, P1267, DOI 10.1074/jbc.M116.739839
   Wahl P, 2016, FRONT PHYSIOL, V7, DOI 10.3389/fphys.2016.00643
   Wallace JP, 2010, INT J CLIN PRACT, V64, P389, DOI 10.1111/j.1742-1241.2009.02146.x
   Wan Z, 2019, CELL DEATH DIS, V10, DOI 10.1038/s41419-019-1667-1
   Wang L, 2014, CELL STEM CELL, V15, P51, DOI 10.1016/j.stem.2014.04.021
   Xue YX, 2015, ATHEROSCLEROSIS, V241, P671, DOI 10.1016/j.atherosclerosis.2015.06.031
   Yamakuchi M, 2018, J CLIN MED, V7, DOI 10.3390/jcm7070170
   Yang LX, 2014, J RENIN-ANGIO-ALDO S, V15, P109, DOI 10.1177/1470320313503693
   Zhang J, 2015, INT J MOL MED, V35, P1708, DOI 10.3892/ijmm.2015.2181
NR 72
TC 0
Z9 0
U1 1
U2 4
PU GEORG THIEME VERLAG KG
PI STUTTGART
PA RUDIGERSTR 14, D-70469 STUTTGART, GERMANY
SN 0172-4622
EI 1439-3964
J9 INT J SPORTS MED
JI Int. J. Sports Med.
PD DEC
PY 2021
VL 42
IS 14
BP 1260
EP 1267
DI 10.1055/a-1480-7692
EA JUN 2021
PG 8
WC Sport Sciences
WE Science Citation Index Expanded (SCI-EXPANDED)
SC Sport Sciences
GA XN1OW
UT WOS:000660242200001
PM 34116579
DA 2022-11-10
ER

PT J
AU Qiao, Y
   Zhang, JC
   Liu, Y
   Liang, ZQ
   Wang, YH
   Zheng, W
   Shi, DZ
AF Qiao, Yu
   Zhang, Jingchun
   Liu, Yue
   Liang, Zhiqi
   Wang, Yuhua
   Zheng, Wei
   Shi, Dazhuo
TI Efficacy and Safety of Zhenyuan Capsule for Coronary Heart Disease with
   Abnormal Glucose and Lipid Metabolism: Study Protocol for a Randomized,
   Double-Blind, Parallel-Controlled, Multicenter Clinical Trial
SO EVIDENCE-BASED COMPLEMENTARY AND ALTERNATIVE MEDICINE
LA English
DT Article
ID THERAPY
AB Background. Coronary heart disease (CHD) and abnormal glucose and lipid metabolism are closely associated and generally coexist. The Qi and Yin deficiency syndrome is a common disease pattern encountered in traditional Chinese medicine. We designed a protocol to determine the effectiveness and safety of Zhenyuan capsules for CHD with abnormal glucose and lipid metabolism. Methods. This multicenter, randomized, double-blind, parallel-controlled trial was designed in accordance with the CONSORT. We will recruit 200 eligible male patients aged 45-75 years from three participating centers and randomly assign them to treatment and control groups (1 : 1). The primary indicators are glycosylated hemoglobin, fasting blood glucose, 2-hour postprandial blood glucose, and triglyceride levels. The secondary indicators are the Seattle Angina Questionnaire, TCM symptom indicators, ultrasonic cardiography finding, coagulation indicator, and P-selectin level. Measurements will be performed at baseline (T0), the end of the run-in period (T1), and weeks 4 (T2), 8 (T3), and 12 (T4) of the treatment period. Adverse events will be monitored during the trial. Discussion. This study aims to evaluate the efficacy and safety of Zhenyuan capsules in patients with CHD and abnormal glucose and lipid metabolism. The results will provide critical evidence of the usefulness of the Chinese herbal medicine for CHD with abnormal glucose and lipid metabolism.
C1 [Qiao, Yu; Zhang, Jingchun; Liu, Yue; Shi, Dazhuo] China Acad Chinese Med Sci, Xiyuan Hosp, Cardiovasc Dis Ctr, 1 Xiyuan Caochang, Beijing 100091, Peoples R China.
   [Qiao, Yu; Zhang, Jingchun; Liu, Yue; Shi, Dazhuo] China Acad Chinese Med Sci, Inst Cardiovasc Dis, 1 Xiyuan Caochang, Beijing 100091, Peoples R China.
   [Liang, Zhiqi; Wang, Yuhua; Zheng, Wei] Jilin Jian Yisheng Pharmaceut Co Ltd, Jian 134200, Jilin, Peoples R China.
RP Zhang, JC; Liu, Y (corresponding author), China Acad Chinese Med Sci, Xiyuan Hosp, Cardiovasc Dis Ctr, 1 Xiyuan Caochang, Beijing 100091, Peoples R China.; Zhang, JC; Liu, Y (corresponding author), China Acad Chinese Med Sci, Inst Cardiovasc Dis, 1 Xiyuan Caochang, Beijing 100091, Peoples R China.
EM zhangjingchun276@vip.sohu.com; liuyueheart@hotmail.com
RI Liu, Yue/U-8022-2017
OI Liu, Yue/0000-0002-0084-863X; Qiao, Yu/0000-0003-4670-724X
FU Jilin Jian Yisheng Pharmaceutical Limited Company, Jilin, China
FX The authors appreciate the help and efforts of all research staff for
   participating in this trial and recruiting and treating the patients.
   The study is financially supported by Jilin Jian Yisheng Pharmaceutical
   Limited Company, Jilin, China.
CR Boden WE, 2007, NEW ENGL J MED, V356, P1503, DOI 10.1056/NEJMoa070829
   Cao Ye, 2017, Zhongguo Zhong Yao Za Zhi, V42, P2583, DOI 10.19540/j.cnki.cjcmm.20170523.007
   Chan AW, 2013, ANN INTERN MED, V158, P200, DOI 10.7326/0003-4819-158-3-201302050-00583
   Cleeman JI, 2001, JAMA-J AM MED ASSOC, V285, P2486, DOI 10.1001/jama.285.19.2486
   Holman RR, 2008, NEW ENGL J MED, V359, P1577, DOI 10.1056/NEJMoa0806470
   Liu Q., 2011, J PRACTICAL TRADITIO, V25, P36
   Moher D, 2012, INT J SURG, V10, P28, DOI 10.1016/j.ijsu.2011.10.001
   Rauchhaus M, 2000, LANCET, V356, P930, DOI 10.1016/S0140-6736(00)02690-8
   Walter DH, 2000, AM J CARDIOL, V85, P962, DOI 10.1016/S0002-9149(99)00910-8
   Xu C., 2004, J JILIN AGR U, V24, P69
   Yang WY, 2010, NEW ENGL J MED, V362, P1090, DOI 10.1056/NEJMoa0908292
   Zeng D., 2001, CHINESE J CARDIOLOGY, V29, P157
NR 12
TC 6
Z9 8
U1 4
U2 12
PU HINDAWI LTD
PI LONDON
PA ADAM HOUSE, 3RD FLR, 1 FITZROY SQ, LONDON, W1T 5HF, ENGLAND
SN 1741-427X
EI 1741-4288
J9 EVID-BASED COMPL ALT
JI Evid.-based Complement Altern. Med.
PY 2018
VL 2018
AR 1716430
DI 10.1155/2018/1716430
PG 7
WC Integrative & Complementary Medicine
WE Science Citation Index Expanded (SCI-EXPANDED)
SC Integrative & Complementary Medicine
GA GE9SG
UT WOS:000431569900001
PM 29853944
OA Green Published, gold, Green Submitted
DA 2022-11-10
ER

PT J
AU Kovar, J
   Zemankova, K
AF Kovar, J.
   Zemankova, K.
TI Moderate Alcohol Consumption and Triglyceridemia
SO PHYSIOLOGICAL RESEARCH
LA English
DT Review
DE Alcohol consumption; Triglyceride; Lipoprotein lipase; Ethanol
ID CORONARY-HEART-DISEASE; LIPOPROTEIN-LIPASE; CARDIOVASCULAR-DISEASE;
   MENDELIAN RANDOMIZATION; HEPATIC LIPASE; RISK-FACTORS; ETHANOL;
   INHIBITION; GLUCONEOGENESIS; METAANALYSIS
AB The review aims to summarize current knowledge on the effects of moderate alcohol consumption (1 standard drink a day for women; 2 drinks a day for men) on triglyceride concentration in circulation. Current evidence suggests that the relationship between alcohol consumption and triglyceridemia is J-shaped. Triglyceridemia is lowest in subjects who drink 10-20 g/alcohol a day. Such a J-shaped association is comparable with that described for the relationship between alcohol and cardiovascular risk. On the contrary, alcohol taken with a meal increases and prolongs postprandial triglyceridemia. Such effects of alcohol consumption may be at least partially explained by the effects of ethanol on lipoprotein lipase (LPL) activity. Long-term moderate alcohol consumption increases LPL activity, which may explain its TG-lowering effect. On the other hand, LPL activity is acutely downregulated by ethanol, which explains increased postprandial triglyceridemia.
C1 [Kovar, J.; Zemankova, K.] Inst Clin & Expt Med, Ctr Med Expt, Lab Atherosclerosis Res, Prague, Czech Republic.
RP Kovar, J (corresponding author), Inst Clin & Expt Med, Ctr Med Expt, Lab Atherosclerosis Res, Prague, Czech Republic.
RI Kovar, Jan/P-7049-2019; Zemankova, Katerina/O-3528-2017
OI Zemankova, Katerina/0000-0001-6308-2400
FU IGA MH CR [NT 14027-3/2013]; European Commission [CZ.2.16/3.1.00/22126]
FX Supported by grant no. NT 14027-3/2013 from IGA MH CR. The Centre for
   Experimental Medicine (IKEM) received financial support from the
   European Commission within the Operational Programme, Prague -
   Competitiveness; project "CEVKOON" (#CZ.2.16/3.1.00/22126).
CR BARAONA E, 1979, J LIPID RES, V20, P289
   Brien SE, 2011, BMJ-BRIT MED J, V342, DOI 10.1136/bmj.d636
   Chung BH, 2003, AM J CLIN NUTR, V78, P391, DOI 10.1093/ajcn/78.3.391
   Corrao G, 2000, ADDICTION, V95, P1505, DOI 10.1046/j.1360-0443.2000.951015056.x
   Costanzo S, 2011, EUR J EPIDEMIOL, V26, P833, DOI 10.1007/s10654-011-9631-0
   Costanzo S, 2010, J AM COLL CARDIOL, V55, P1339, DOI 10.1016/j.jacc.2010.01.006
   CROUSE JR, 1968, J LIPID RES, V9, P509
   Ge HF, 2008, ENDOCRINOLOGY, V149, P4519, DOI 10.1210/en.2008-0059
   Hokanson J E, 1996, J Cardiovasc Risk, V3, P213, DOI 10.1097/00043798-199604000-00014
   Holmes MV, 2014, BMJ-BRIT MED J, V349, DOI 10.1136/bmj.g4164
   Jorgensen AB, 2013, EUR HEART J, V34, P1826, DOI 10.1093/eurheartj/ehs431
   Kersten S, 2014, BBA-MOL CELL BIOL L, V1841, P919, DOI 10.1016/j.bbalip.2014.03.013
   KOVAR J, 2004, COR VASA, V46, P110
   KREBS HA, 1969, BIOCHEM J, V112, P117, DOI 10.1042/bj1120117
   Lawlor DA, 2013, EUR HEART J, V34, P2519, DOI 10.1093/eurheartj/eht081
   Mudrakova E, 2013, NUTR METAB CARDIOVAS, V23, P183, DOI 10.1016/j.numecd.2011.05.003
   NIKKILA EA, 1978, HORM METAB RES, V10, P220, DOI 10.1055/s-0028-1093438
   NISHIWAKI M, 1994, ATHEROSCLEROSIS, V111, P99, DOI 10.1016/0021-9150(94)90195-3
   Pownall HJ, 2015, NUTRIENTS, V7, P1992, DOI 10.3390/nu7031992
   POWNALL HJ, 1994, J LIPID RES, V35, P2105
   Rimm EB, 1996, BRIT MED J, V312, P731, DOI 10.1136/bmj.312.7033.731
   Rimm EB, 1999, BMJ-BRIT MED J, V319, P1523, DOI 10.1136/bmj.319.7224.1523
   RITSCHELOVA I, 2014, STAT YB CZECH REPUBL, P424
   Ronksley Paul E, 2011, BMJ, V342, pd671, DOI 10.1136/bmj.d671
   Sarwar N, 2010, LANCET, V375, P1634, DOI 10.1016/S0140-6736(10)60545-4
   SCHNEIDER J, 1985, ATHEROSCLEROSIS, V57, P281, DOI 10.1016/0021-9150(85)90040-1
   Schrieks IC, 2015, DIABETES CARE, V38, P723, DOI 10.2337/dc14-1556
   Siler SQ, 1998, J LIPID RES, V39, P2319
   Siler SQ, 1998, AM J PHYSIOL-ENDOC M, V275, pE897, DOI 10.1152/ajpendo.1998.275.5.E897
   Siler SQ, 1999, AM J CLIN NUTR, V70, P928
   Tolstrup JS, 2009, AM J GASTROENTEROL, V104, P2182, DOI 10.1038/ajg.2009.370
   do Rego AT, 2013, NUTRIENTS, V5, P5114, DOI 10.3390/nu5125114
   Wang C, 2014, J WOMENS HEALTH, V23, P373, DOI 10.1089/jwh.2013.4414
   Whitfield JB, 2013, ALCOHOL CLIN EXP RES, V37, P575, DOI 10.1111/acer.12015
   Zakhari S, 2006, ALCOHOL RES HEALTH, V29, P245
   Zemankova K, 2015, METABOLISM, V64, P1592, DOI 10.1016/j.metabol.2015.08.016
NR 36
TC 15
Z9 16
U1 0
U2 8
PU ACAD SCIENCES CZECH REPUBLIC, INST PHYSIOLOGY
PI PRAGUE 4
PA VIDENSKA 1083, PRAGUE 4 142 20, CZECH REPUBLIC
SN 0862-8408
EI 1802-9973
J9 PHYSIOL RES
JI Physiol. Res.
PY 2015
VL 64
SU 3
BP S371
EP S375
DI 10.33549/physiolres.933178
PG 5
WC Physiology
WE Science Citation Index Expanded (SCI-EXPANDED)
SC Physiology
GA CZ0OF
UT WOS:000366804200007
PM 26680670
OA gold
DA 2022-11-10
ER

PT J
AU Hosaka, H
   Kusano, M
   Zai, H
   Kawada, A
   Kuribayashi, S
   Shimoyama, Y
   Nagoshi, A
   Maeda, M
   Kawamura, O
   Mori, M
AF Hosaka, H.
   Kusano, M.
   Zai, H.
   Kawada, A.
   Kuribayashi, S.
   Shimoyama, Y.
   Nagoshi, A.
   Maeda, M.
   Kawamura, O.
   Mori, M.
TI Monosodium glutamate stimulates secretion of glucagon-like peptide-1 and
   reduces postprandial glucose after a lipid-containing meal
SO ALIMENTARY PHARMACOLOGY & THERAPEUTICS
LA English
DT Article
ID INSULIN-SECRETION; INCORPORATING FAT; VAGUS NERVE; BREATH TEST; GUT;
   TOLERANCE; RECEPTOR; RELEASE; LIQUID; OBESE
AB Background
   Monosodium L-glutamate (MSG) is known to influence the endocrine system and gastrointestinal (GI) motility. The mechanism of postprandial glycemic control by food in the GI tract is mostly unknown and of great interest.
   Aim
   To investigate the effect of MSG on glucose homeostasis, incretin secretion and gastric emptying in humans after a lipid-containing meal.
   Methods
   Thirteen healthy male volunteers (mean age, 25.5 years) and with no Helicobcter pylori infection were enrolled. A 400 mL (520 kcal) liquid meal with MSG (2 g, 0.5% wt:vol) or NaCl (control) was ingested in a single-blind placebo-controlled cross-over study. Blood glucose, serum insulin, plasma glucagon, plasma glucagon-like peptide-1 (GLP-1) and glucose-dependent insulinotropic polypeptide were measured. Gastric emptying was monitored by a C-13 acetate breath test. Postprandial symptoms were assessed on a visual analogue scale.
   Results
   The 30-min postprandial glucose concentration was significantly reduced by adding MSG to the test meal. The area under the glucose concentration vs. time curve (0-60 min) was also significantly reduced by adding MSG (40.6 +/- 3.51 mg.1 hr/dL with MSG vs. 49.2 +/- 3.86 mg.1 hr/dL with NaCl, P = 0.047), whereas, the 30-min postprandial plasma GLP-1 level was significantly increased (58.1 +/- 15.8 pmol/L with MSG vs. 13.4 +/- 15.8 pmol/L with NaCl, P = 0.035). MSG did not affect the half gastric emptying time or postprandial symptoms.
   Conclusions
   Monosodium L-glutamate improved early postprandial glycaemia after a lipid-containing liquid meal. This effect was not associated with a change in gastric emptying, but was possibly related to stimulation of glucagon-like peptide-1 secretion.
C1 [Kusano, M.] Gunma Univ Hosp, Dept Endoscopy & Endoscop Surg, Maebashi, Gunma 3718511, Japan.
   [Hosaka, H.; Zai, H.; Kawada, A.; Kuribayashi, S.; Shimoyama, Y.; Nagoshi, A.; Maeda, M.; Kawamura, O.; Mori, M.] Gunma Univ, Grad Sch Med, Dept Med & Mol Sci, Maebashi, Gunma 371, Japan.
RP Kusano, M (corresponding author), Gunma Univ Hosp, Dept Endoscopy & Endoscop Surg, 3-39-15 Showa Machi, Maebashi, Gunma 3718511, Japan.
EM mkusano@showa.gunma-u.ac.jp
CR Baggio LL, 2007, GASTROENTEROLOGY, V132, P2131, DOI 10.1053/j.gastro.2007.03.054
   BERTRAND G, 1992, BRIT J PHARMACOL, V106, P354, DOI 10.1111/j.1476-5381.1992.tb14340.x
   BERTRAND G, 1995, AM J PHYSIOL-ENDOC M, V269, pE551, DOI 10.1152/ajpendo.1995.269.3.E551
   Bezencon C, 2007, CHEM SENSES, V32, P41, DOI 10.1093/chemse/bjl034
   BRADEN B, 1995, GASTROENTEROLOGY, V108, P1048, DOI 10.1016/0016-5085(95)90202-3
   Braden B, 2004, DIGEST LIVER DIS, V36, P260, DOI 10.1016/j.dld.2003.12.011
   Chevassus H, 2002, BRIT J CLIN PHARMACO, V53, P641, DOI 10.1046/j.1365-2125.2002.01596.x
   CUNNINGHAM KM, 1989, BRIT J NUTR, V61, P285, DOI 10.1079/BJN19890116
   DALESSIO DA, 1994, J CLIN INVEST, V93, P2263, DOI 10.1172/JCI117225
   Deane AM, 2010, CRIT CARE MED, V38, P1261, DOI 10.1097/CCM.0b013e3181d9d87a
   Dyer J, 2005, BIOCHEM SOC T, V33, P302, DOI 10.1042/BST0330302
   Egan JM, 2002, J CLIN ENDOCR METAB, V87, P3768, DOI 10.1210/jc.87.8.3768
   Gabriel AS, 2009, AM J CLIN NUTR, V90, p743S, DOI 10.3945/ajcn.2009.27462I
   GHOOS YF, 1993, GASTROENTEROLOGY, V104, P1640, DOI 10.1016/0016-5085(93)90640-X
   Graham TE, 2000, AM J PHYSIOL-ENDOC M, V278, pE83, DOI 10.1152/ajpendo.2000.278.1.E83
   Greenfield JR, 2009, AM J CLIN NUTR, V89, P106, DOI 10.3945/ajcn.2008.26362
   HERRMANN C, 1995, DIGESTION, V56, P117, DOI 10.1159/000201231
   Hofer D, 1999, NEWS PHYSIOL SCI, V14, P18
   HOROWITZ M, 1993, DIABETOLOGIA, V36, P857, DOI 10.1007/BF00400362
   HOUGHTON LA, 1990, GUT, V31, P1226, DOI 10.1136/gut.31.11.1226
   Jones KL, 1996, J NUCL MED, V37, P1643
   Khropycheva R, 2011, DIGESTION, V83, P7, DOI 10.1159/000323398
   Ma J, 2009, DIABETES CARE, V32, P1600, DOI 10.2337/dc09-0723
   Meneilly GS, 2001, DIABETES CARE, V24, P1951, DOI 10.2337/diacare.24.11.1951
   Miki T, 2005, DIABETES, V54, P1056, DOI 10.2337/diabetes.54.4.1056
   MOSSI S, 1994, DIGEST DIS SCI, V39, pS107, DOI 10.1007/BF02300386
   Nauck MA, 1997, AM J PHYSIOL-ENDOC M, V273, pE981, DOI 10.1152/ajpendo.1997.273.5.E981
   Prigeon RL, 2003, AM J PHYSIOL-ENDOC M, V285, pE701, DOI 10.1152/ajpendo.00024.2003
   Reimann F, 2004, DIABETOLOGIA, V47, P1592, DOI 10.1007/s00125-004-1498-0
   Rocca AS, 1999, ENDOCRINOLOGY, V140, P1687, DOI 10.1210/en.140.4.1687
   Samocha-Bonet D, 2011, J NUTR, V141, P1233, DOI 10.3945/jn.111.139824
   San GA, 2007, FEBS LETT, V581, P1119
   Schirra J, 2009, NEUROGASTROENT MOTIL, V21, pe21
   THOMASSEN A, 1991, METABOLISM, V40, P378, DOI 10.1016/0026-0495(91)90148-P
   Toyomasu Y, 2010, AM J PHYSIOL-REG I, V298, pR1125, DOI 10.1152/ajpregu.00691.2009
   Tsurugizawa T, 2009, GASTROENTEROLOGY, V137, P262, DOI 10.1053/j.gastro.2009.02.057
   Ueda S, 2009, J ENDOCRINOL, V201, P151, DOI 10.1677/JOE-08-0500
   Uneyama H, 2006, AM J PHYSIOL-GASTR L, V291, pG1163, DOI 10.1152/ajpgi.00587.2005
   Wang JH, 2011, J PHARMACOL EXP THER, V339, P464, DOI 10.1124/jpet.111.184788
   Weaver CD, 1996, J BIOL CHEM, V271, P12977, DOI 10.1074/jbc.271.22.12977
   Zai H, 2009, AM J CLIN NUTR, V89, P431, DOI 10.3945/ajcn.2008.26180
   Zhang F, 2008, P NATL ACAD SCI USA, V105, P20930, DOI 10.1073/pnas.0810174106
NR 42
TC 25
Z9 25
U1 0
U2 10
PU WILEY
PI HOBOKEN
PA 111 RIVER ST, HOBOKEN 07030-5774, NJ USA
SN 0269-2813
EI 1365-2036
J9 ALIMENT PHARM THER
JI Aliment. Pharmacol. Ther.
PD NOV
PY 2012
VL 36
IS 9
BP 895
EP 903
DI 10.1111/apt.12050
PG 9
WC Gastroenterology & Hepatology; Pharmacology & Pharmacy
WE Science Citation Index Expanded (SCI-EXPANDED)
SC Gastroenterology & Hepatology; Pharmacology & Pharmacy
GA 023VJ
UT WOS:000310064500010
PM 22978669
OA Bronze
DA 2022-11-10
ER

PT J
AU Tan, SY
   Peh, E
   Siow, PC
   Marangoni, AG
   Henry, CJ
AF Tan, Sze-Yen
   Peh, Elaine
   Siow, Phei Ching
   Marangoni, Alejandro G.
   Henry, Christiani Jeyakumar
TI Effects of the physical-form and the degree-of-saturation of oil on
   postprandial plasma triglycerides, glycemia and appetite of healthy
   Chinese adults
SO FOOD & FUNCTION
LA English
DT Article
ID ETHYLCELLULOSE OLEOGELS; INSULIN SENSITIVITY; MENSTRUAL-CYCLE;
   DIETARY-FAT; MEN; GLUCOSE; MEAL; STABILITY; QUALITY; ACIDS
AB Ethylcellulose (EC) forms a complex oleogel network that entraps lipids. The digestibility of an oleogel is influenced by the types of oils used in its preparation. This randomised, controlled, crossover study aimed to compare lipidemic, glycemic, and appetitive responses to a test meal alone (no oil control), or to palm oil (PO, 22.25 g), rice bran oil (RBO, 22.25 g), palm oleogel (PG, 22.25 g oil + 2.75 g EC), or rice bran oleogel (RBG, 22.25 g oil + 2.75 g EC). Eighteen healthy Chinese males (age: 28 +/- 6 years, weight: 65.9 +/- 8.5 kg, and BMI: 21.6 +/- 2.0 kg m(-2)) completed all test visits. The participants consumed a standard dinner and fasted overnight before attending the test session in the following morning. Blood samples were taken before the participants consumed the test meal, and subsequently at fixed intervals. Plasma was analysed for triglycerides, glucose, insulin, and non-esterified fatty acids (NEFA). Appetite sensations were also measured every 30 minutes for 360 minutes. After the test meal consumption, a significant interaction effect (repeated measures ANOVA) was found on temporal changes in triglycerides (p < 0.001). Plasma triglycerides increased significantly in both PO and RBO only, but not in oleogel test meals. PO and RBO also suppressed the rise of glucose (time x treatment effect, p = 0.011) at 20, 30 and 45 min. However, no significant differences were found between palm and rice bran oils in triglycerides and glucose. Changes in insulin, NEFA and appetite did not differ among all treatments. Transformation of oils to oleogels is a novel approach to reduce after-meal triglycerides. This trial was registered with ClinicalTrials.govasNCT02969057.
C1 [Tan, Sze-Yen; Peh, Elaine; Siow, Phei Ching; Henry, Christiani Jeyakumar] ASTAR, SICS, CNRC, Singapore, Singapore.
   [Tan, Sze-Yen; Peh, Elaine; Siow, Phei Ching; Henry, Christiani Jeyakumar] Natl Univ Hlth Syst, Singapore, Singapore.
   [Marangoni, Alejandro G.] Univ Guelph, Dept Food Sci, Guelph, ON, Canada.
   [Henry, Christiani Jeyakumar] Natl Univ Singapore, Yong Loo Lin Sch Med, Dept Biochem, Singapore, Singapore.
RP Henry, CJ (corresponding author), ASTAR, SICS, CNRC, Singapore, Singapore.; Henry, CJ (corresponding author), Natl Univ Hlth Syst, Singapore, Singapore.; Henry, CJ (corresponding author), Natl Univ Singapore, Yong Loo Lin Sch Med, Dept Biochem, Singapore, Singapore.
EM Jeya_Henry@sics.a-star.edu.sg
RI Henry, Christiani Jeyakumar/AHB-2632-2022; Tan, Sze Yen/H-5796-2019;
   Marangoni, Alejandro/L-9860-2016
OI Henry, Christiani Jeyakumar/0000-0002-1602-0140; Tan, Sze
   Yen/0000-0002-9607-202X; Marangoni, Alejandro/0000-0002-3129-4473; Peh,
   Elaine/0000-0001-9273-210X
FU Agency for Science, Technology and Research; Wilmar International
   Limited
FX This study was funded by Agency for Science, Technology and Research and
   partially funded by Wilmar International Limited. We would like to thank
   Wilmar for the rice bran oil used in this study. The ethylcellulose used
   in oleogel preparation was kindly provided by Professor Alejandro G.
   Marangoni from the University of Guelph, Canada.
CR Bellido C, 2004, AM J CLIN NUTR, V80, P1487, DOI 10.1093/ajcn/80.6.1487
   Blundell JE, 1996, ANNU REV NUTR, V16, P285, DOI 10.1146/annurev.nutr.16.1.285
   Bouwens M, 2010, AM J CLIN NUTR, V91, P208, DOI 10.3945/ajcn.2009.28586
   Brennan IM, 2009, AM J PHYSIOL-GASTR L, V297, pG602, DOI 10.1152/ajpgi.00051.2009
   Davidovich-Pinhas M, 2015, CARBOHYD POLYM, V117, P869, DOI 10.1016/j.carbpol.2014.10.035
   Flint A, 2000, INT J OBESITY, V24, P38, DOI 10.1038/sj.ijo.0801083
   Gravelle AJ, 2016, CARBOHYD POLYM, V135, P169, DOI 10.1016/j.carbpol.2015.08.050
   Gravelle AJ, 2012, FOOD RES INT, V48, P578, DOI 10.1016/j.foodres.2012.05.020
   Jackson KG, 2005, BRIT J NUTR, V93, P693, DOI 10.1079/BJN20051410
   Laredo T, 2011, SOFT MATTER, V7, P2734, DOI 10.1039/c0sm00885k
   Lozano A, 2012, NUTR METAB CARDIOVAS, V22, P355, DOI 10.1016/j.numecd.2010.07.013
   MacIntosh CG, 2003, J NUTR, V133, P2577, DOI 10.1093/jn/133.8.2577
   Masson CJ, 2011, J NUTR, V141, P816, DOI 10.3945/jn.110.136432
   McAloon CJ, 2016, INT J CARDIOL, V224, P256, DOI 10.1016/j.ijcard.2016.09.026
   McClements DJ, 2008, FOOD BIOPHYS, V3, P219, DOI 10.1007/s11483-008-9070-y
   Mero N, 1998, EUR J CLIN INVEST, V28, P407, DOI 10.1046/j.1365-2362.1998.00309.x
   Michas G, 2014, ATHEROSCLEROSIS, V234, P320, DOI 10.1016/j.atherosclerosis.2014.03.013
   Monfort-Pires M, 2016, NUTRIENTS, V8, DOI 10.3390/nu8090580
   Mozaffarian D, 2015, JAMA-J AM MED ASSOC, V313, P2421, DOI 10.1001/jama.2015.5941
   Nishida C, 2004, PUBLIC HEALTH NUTR, V7, P245, DOI 10.1079/PHN2003592
   O'Sullivan CM, 2017, FOOD FUNCT, V8, P1438, DOI [10.1039/c6fo01805j, 10.1039/C6FO01805J]
   Ohira T, 2013, CIRC J, V77, P1646, DOI 10.1253/circj.CJ-13-0702
   Perez-Martinez P, 2011, NUTR METAB CARDIOVAS, V21, P39, DOI 10.1016/j.numecd.2009.07.008
   Pulido JME, 1999, ARCH MED RES, V30, P19, DOI 10.1016/S0188-0128(98)00008-6
   Stortz T. A., 2012, Lipid Technology, V24, P151, DOI 10.1002/lite.201200205
   Tan SY, 2017, J NUTR, V147, P1138, DOI 10.3945/jn.116.246728
   Tan SY, 2017, FOOD FUNCT, V8, P241, DOI 10.1039/c6fo01274d
   Tan WSK, 2017, NUTRIENTS, V9, DOI 10.3390/nu9040347
   VALDES CT, 1991, J CLIN ENDOCR METAB, V72, P642, DOI 10.1210/jcem-72-3-642
   Zetzl A. K., 2014, Food Structure, V2, P27
   Zetzl AK, 2012, FOOD FUNCT, V3, P327, DOI 10.1039/c2fo10202a
NR 31
TC 12
Z9 13
U1 2
U2 22
PU ROYAL SOC CHEMISTRY
PI CAMBRIDGE
PA THOMAS GRAHAM HOUSE, SCIENCE PARK, MILTON RD, CAMBRIDGE CB4 0WF, CAMBS,
   ENGLAND
SN 2042-6496
EI 2042-650X
J9 FOOD FUNCT
JI Food Funct.
PD DEC
PY 2017
VL 8
IS 12
BP 4433
EP 4440
DI 10.1039/c7fo01194f
PG 8
WC Biochemistry & Molecular Biology; Food Science & Technology
WE Science Citation Index Expanded (SCI-EXPANDED)
SC Biochemistry & Molecular Biology; Food Science & Technology
GA FQ1SC
UT WOS:000418136900016
PM 29090299
DA 2022-11-10
ER

PT J
AU Liao, TT
   Zhao, KN
   Huang, Q
   Tang, SY
   Chen, KL
   Xie, CG
   Zhang, CT
   Gan, WF
AF Liao, Tingting
   Zhao, Keni
   Huang, Qun
   Tang, Shiyun
   Chen, Keling
   Xie, Chunguang
   Zhang, Chuantao
   Gan, Wenfan
TI A randomized controlled clinical trial study protocol of Liuwei Dihuang
   pills in the adjuvant treatment of diabetic kidney disease
SO MEDICINE
LA English
DT Article
DE Chinese herbal medicine; diabetic kidney disease; Liuwei Dihuang pills;
   randomized controlled trial
ID PROGRESSION
AB Introduction: A large number of patients with diabetic kidney disease (DKD) approach traditional Chinese medicine (TCM) owing to discontent with standard treatments. Based on TCM theory and clinical experience, the syndrome of kidney yin deficiency is a common type of DKD. Liuwei Dihuang pills (LDPs) is a common prescription of a Chinese herbal formula for patients presenting this syndrome of DKD. However, well-established data supporting the efficacy and safety of LDP in DKD treatment are lacking. Methods: We have designed a double-blind, placebo-controlled, randomized trial. After a 2-week run-in period, 124 eligible participants with DKD will be assigned to either the experimental or the control group in a 1:1 ratio. Patients in the experimental group will receive LDP, while patients in the control group will receive a matched placebo. As the basic treatment in the 2 groups, metformin hydrochloride sustained-release tablets, for blood glucose control, and irbesartan tablets, for blood pressure regulation, will be provided. All participants will undergo 4 weeks of treatment and 12 weeks of follow-up. The primary outcome is the change in 24 hours urinary protein levels, measured from the baseline to the end of the treatment phase (week 24). The secondary outcomes to be assessed include the change in serum creatinine and estimated glomerular filtration rate, urinary albumin excretion rate, improvement of TCM syndromes and symptoms, fasting blood glucose and postprandial 2-hour blood glucose, blood lipids (total cholesterol, triglyceride, high-density lipoprotein cholesterol, and low-density lipoprotein cholesterol, from baseline to weeks 12 and 24. Discussion: The results of this study will provide high-quality evidence of the effects of LDP in DKD treatment, which will provide an alternative treatment strategy in patients with DKD.
C1 [Liao, Tingting; Tang, Shiyun; Xie, Chunguang] Hosp Chengdu Univ Tradit Chinese Med, Dept Endocrinol, 39 Shi Er Qiao Rd, Chengdu 610072, Sichuan, Peoples R China.
   [Zhao, Keni; Chen, Keling; Zhang, Chuantao; Gan, Wenfan] Hosp Chengdu Univ Tradit Chinese Med, Dept Resp Med, 39 Shi Er Qiao Rd, Chengdu 610072, Sichuan, Peoples R China.
   [Huang, Qun] Hosp Chengdu Univ Tradit Chinese Med, Dept Ophthalmol, Chengdu, Peoples R China.
RP Xie, CG (corresponding author), Hosp Chengdu Univ Tradit Chinese Med, Dept Endocrinol, 39 Shi Er Qiao Rd, Chengdu 610072, Sichuan, Peoples R China.; Zhang, CT; Gan, WF (corresponding author), Hosp Chengdu Univ Tradit Chinese Med, Dept Resp Med, 39 Shi Er Qiao Rd, Chengdu 610072, Sichuan, Peoples R China.
EM xcg899@163.com; zhangchuantao@cdutcm.edu.cn; d18373151311@163.com
RI TANG, Shi/GXH-5719-2022
FU Sichuan Science and Technology Program; National Natural Science
   Foundation of China
FX The authors are grateful to the Sichuan Science and Technology Program
   and National Natural Science Foundation of China for funding this study.
   They also thank Editage (www.editage.cn) for English language editing.
CR Ai ZM, 2013, J BEIJING U CHIN MED, V55, P69
   [Anonymous], 2014, CHIN J DIABETES CHIN, V6, DOI DOI 10.3760/CMA.J.ISSN.1674-5809.2014.11.004
   Chan AW, 2013, ANN INTERN MED, V158, P200, DOI 10.7326/0003-4819-158-3-201302050-00583
   Chang YH, 2016, DIABETES-METAB RES, V32, P557, DOI 10.1002/dmrr.2768
   Chinese Diabetes Society, 2002, Zhongguo Yi Xue Ke Xue Yuan Xue Bao, V24, P447
   Cui B., 2011, J EMERGENCY TRADITIO, V20, P804
   Gao JL, 2019, J SICHUAN TRAD CHIN, V37, P216
   International Diabetes Federation, IDF DIAB ATL POST UP
   Kajitani N, 2010, DIABETES RES CLIN PR, V88, P171, DOI 10.1016/j.diabres.2010.01.012
   King P, 1999, BRIT J CLIN PHARMACO, V48, P643, DOI 10.1046/j.1365-2125.1999.00092.x
   Lei Feng, 2017, DRUG EVAL RES, V40, P1130
   Levey AS, 2009, ANN INTERN MED, V150, P604, DOI 10.7326/0003-4819-150-9-200905050-00006
   Li ZhiJie, 2011, Chinese Archives of Traditional Chinese Medicine, V29, P1728
   Li ZJ, 2017, LISHIAHEN MED MAT ME, V28, P1811
   Lin YC, 2018, J FORMOS MED ASSOC, V117, P662, DOI 10.1016/j.jfma.2018.02.007
   Liu Sheng, 2015, Zhongguo Zhong Yao Za Zhi, V40, P938
   Liu XG, 2018, SHANDONG MED J, V58, P73
   Ma YP, 2015, MODERN J INTEGRATED, V24, P3478
   Qiu ZF, 2015, CONT MED FORUM, V13, P45
   Reutens AT, 2013, MED CLIN N AM, V97, P1, DOI 10.1016/j.mcna.2012.10.001
   Shankland SJ, 2006, KIDNEY INT, V69, P2131, DOI 10.1038/sj.ki.5000410
   Sheng Liu, 2015, WORLD J INTEGR TRAD, V40, P938
   [孙超 Sun Chao], 2015, [北京中医药大学学报, Journal of Beijing University of Traditional Chinese Medicine], V38, P266
   [谭颖颖 Tan Yingying], 2016, [中国实验方剂学杂志, Chinese Journal of Experimental Traditional Medical Formulae], V22, P103
   Wang XY, 2015, J CAPITAL MED U, V36, P239
   Wang XY, 2015, GLOBAL TRAD CHIN MED, V8, P141
   Wang YingHui, 2012, China Journal of Traditional Chinese Medicine and Pharmacy, V27, P2687
   [王永胜 Wang Yongsheng], 2018, [中国实验方剂学杂志, Chinese Journal of Experimental Traditional Medical Formulae], V24, P200
   Weng JP, 2015, CHINESE MED J-PEKING, V128, P3267, DOI 10.4103/0366-6999.171350
   Yuan Lu, 2017, GUANGMING J CHIN MED, V32, P1071
   Zhang LX, 2016, NEW ENGL J MED, V375, P905, DOI 10.1056/NEJMc1602469
   Zhang Min Yue YH, 2017, GUANGMING J CHIN MED, V32, P623
   Zhao MY, 2018, J CHIN MED, V33, P746
   Zheng XY, 2002, GUIDING PRINCIPLES C, P221
   [钟艳花 Zhong Yanhua], 2017, [中药新药与临床药理, Traditional Chinese Drug Research and Clinical Plarmacology], V28, P617
   Zhou JX, 2015, MODERNIZATION TRADIT, V17, P1150
   Zhou JX, 2014, BEIJING J BEIJING U, V56, P73
NR 37
TC 2
Z9 3
U1 3
U2 8
PU LIPPINCOTT WILLIAMS & WILKINS
PI PHILADELPHIA
PA TWO COMMERCE SQ, 2001 MARKET ST, PHILADELPHIA, PA 19103 USA
SN 0025-7974
EI 1536-5964
J9 MEDICINE
JI Medicine (Baltimore)
PD JUL 31
PY 2020
VL 99
IS 31
DI 10.1097/MD.0000000000021137
PG 7
WC Medicine, General & Internal
WE Science Citation Index Expanded (SCI-EXPANDED)
SC General & Internal Medicine
GA NE6EZ
UT WOS:000562693800021
PM 32756091
OA gold, Green Published
DA 2022-11-10
ER

PT J
AU Rashad, H
   Metwally, FM
   Ezzat, SM
   Salama, MM
   Hasheesh, A
   Motaal, AA
AF Rashad, Hend
   Metwally, Fateheya M.
   Ezzat, Shahira M.
   Salama, Maha M.
   Hasheesh, Adel
   Motaal, Amira Abdel
TI Randomized double- blinded pilot clinical study of the antidiabetic
   activity of Balanites aegyptiaca and UPLC-ESI-MS/MS identification of
   its metabolites
SO PHARMACEUTICAL BIOLOGY
LA English
DT Article
DE Balanites aegyptiaca; UPLC profiling; antidiabetic activity; clinical
   study
ID ELECTROSPRAY-IONIZATION; STRUCTURAL CHARACTERIZATION; MASS-SPECTROMETRY;
   SAPONINS; EXTRACTS; TISSUES; FRUITS; PLANTS; HPLC
AB Context: Balanites aegyptiaca Del. (Zygophyllaceae) fruits are traditionally known for the treatment of hyperglycaemia. Several in vitro and in vivo studies proposed some mechanisms of action. However, clinical trials in human beings were never reported to date.
   Objectives: To investigate the antidiabetic efficacy of the 70% ethanol extract of the pericarps of B. aegyptiaca (BE) within a nutritional intervention in elderly people.
   Materials and methods: Ultra-performance electrospray ionization-mass spectroscopy (UPLC-ESI-MS/MS) analysis was used for metabolic profiling of BE which was incorporated in hard gelatine capsules (400 mg/day) and tested on 30 type 2 diabetes (T2D) Egyptian patients for 8 weeks. According to sex, age and body mass index participants were divided into two equivalent groups, placebo and treatment.
   Results: Thirteen compounds were identified in BE using UPLC-ESI-MS/MS analysis among which five steroidal saponins, seven phenolic compounds and a sterol glucoside. At the end of the 8-week treatment, the treated group showed 26.88% decrease in 2 h postprandial plasma glucose relative to 2.6% increase in the placebo group, while fasting plasma glucose was reduced to 10.3%. Treatment with BE capsules for 8 weeks produced significant reduction in the plasma triglyceride, total cholesterol and low-density lipoprotein cholesterol by 9.0, 12.76 and 21.35%, respectively, with 29.8% increase in the high-density lipoprotein cholesterol. Plasma alanine transaminase and aspartate transaminase were reduced by 42.6 and 43.3%, respectively.
   Discussion and conclusion: Administration of the BE capsules to T2D resulted in significant improvements in the glycaemic markers and the lipid profile, without adverse effects or hypoglycaemia.
C1 [Rashad, Hend; Metwally, Fateheya M.] Natl Res Ctr, Dept Environm & Occupat Med, Dokki, Egypt.
   [Ezzat, Shahira M.; Salama, Maha M.; Motaal, Amira Abdel] Cairo Univ, Dept Pharmacognosy, Fac Pharm, Giza, Egypt.
   [Hasheesh, Adel] Natl Res Ctr, Dept Res Children Special Needs, Dokki, Egypt.
RP Motaal, AA (corresponding author), Cairo Univ, Fac Pharm, Dept Pharmacognosy, Kasr El Ainy St, Cairo 11562, Egypt.
EM a_motaal@hotmail.com
RI Ezzat, Shahira/AAJ-3122-2021
OI HASHISH, ADEL/0000-0001-9549-2973; Ezzat, Shahira/0000-0003-2232-7357;
   Rashad, Hend/0000-0002-9177-2465
CR [Anonymous], 2000, WHO TECHN REP SER, V894, P1, DOI DOI 10.1016/J.BBI.2016.02.019
   Campbell-Tofte J, 2007, PROSTAG LEUKOTR ESS, V76, P9, DOI 10.1016/j.plefa.2006.09.002
   Chapagain BP, 2008, METABOLOMICS, V4, P357, DOI 10.1007/s11306-008-0129-z
   Cui M, 2000, RAPID COMMUN MASS SP, V14, P1280, DOI 10.1002/1097-0231(20000730)14:14<1280::AID-RCM26>3.0.CO;2-C
   Deshpande AD, 2008, PHYS THER, V88, P1254, DOI 10.2522/ptj.20080020
   Duvillard L, 2000, ATHEROSCLEROSIS, V152, P229, DOI 10.1016/S0021-9150(99)00473-6
   Farag MA, 2015, J PHARMACEUT BIOMED, V115, P383, DOI 10.1016/j.jpba.2015.08.003
   Gad MZ, 2006, MOL CELL BIOCHEM, V281, P173, DOI 10.1007/s11010-006-0996-4
   Gertsch J, 2009, J ETHNOPHARMACOL, V122, P177, DOI 10.1016/j.jep.2009.01.010
   HALL JB, 1991, BALANITES AEGYPTIACA
   Kamel MS, 1998, PHYTOCHEMISTRY, V48, P755, DOI 10.1016/S0031-9422(97)01015-7
   KAMEL MS, 1991, CHEM PHARM BULL, V39, P1229, DOI 10.1248/cpb.39.1229
   Koski RR, 2006, DIABETES EDUCATOR, V32, P869, DOI 10.1177/0145721706294260
   Liang F, 2002, RAPID COMMUN MASS SP, V16, P1168, DOI 10.1002/rcm.690
   Liu YZ, 2004, RAPID COMMUN MASS SP, V18, P235, DOI 10.1002/rcm.1310
   Lorenzati B, 2010, PHARMACEUTICALS-BASE, V3, P3005, DOI 10.3390/ph3093005
   Monnier L, 2003, DIABETES CARE, V26, P881, DOI 10.2337/diacare.26.3.881
   Motaal A. A., 2012, Pharmacognosy Journal, V4, P20, DOI 10.5530/pj.2012.30.4
   Motaal AA, 2015, PHYTOMEDICINE, V22, P829, DOI 10.1016/j.phymed.2015.05.059
   Proestos C, 2008, J FOOD QUALITY, V31, P402, DOI 10.1111/j.1745-4557.2008.00208.x
   Roden M, 2005, INT J OBESITY, V29, pS111, DOI 10.1038/sj.ijo.0803102
   Satterfield M, 2001, J AM SOC MASS SPECTR, V12, P537, DOI 10.1016/S1044-0305(01)00236-7
   Schulz KF, 2011, INT J SURG, V9, P672, DOI [10.1016/j.ijsu.2011.09.004, 10.1016/j.jclinepi.2010.02.005]
   Sviridov D, 2002, ATHEROSCLEROSIS, V161, P245, DOI 10.1016/S0021-9150(01)00677-3
   TZOULAKI I, 2009, BMJ-BRIT MED J, V339, pb4731, DOI DOI 10.1136/BMJ.B4731
   WHO, 2016, GLOB REP DIAB
   Zanutto FV, 2013, MOLECULES, V18, P244, DOI 10.3390/molecules18010244
NR 27
TC 11
Z9 11
U1 1
U2 6
PU TAYLOR & FRANCIS LTD
PI ABINGDON
PA 2-4 PARK SQUARE, MILTON PARK, ABINGDON OR14 4RN, OXON, ENGLAND
SN 1388-0209
EI 1744-5116
J9 PHARM BIOL
JI Pharm. Biol.
PD JUL 20
PY 2017
VL 55
IS 1
DI 10.1080/13880209.2017.1354388
PG 8
WC Plant Sciences; Medical Laboratory Technology; Pharmacology & Pharmacy
WE Science Citation Index Expanded (SCI-EXPANDED)
SC Plant Sciences; Medical Laboratory Technology; Pharmacology & Pharmacy
GA FB4PQ
UT WOS:000406124400002
PM 28724331
OA Green Published, gold
DA 2022-11-10
ER

PT J
AU Whyte, MB
   Shojaee-Moradie, F
   Sharaf, SE
   Jackson, NC
   Fielding, B
   Hovorka, R
   Mendis, J
   Russell-Jones, D
   Umpleby, AM
AF Whyte, Martin B.
   Shojaee-Moradie, Fariba
   Sharaf, Sharaf E.
   Jackson, Nicola C.
   Fielding, Barbara
   Hovorka, Roman
   Mendis, Jeewaka
   Russell-Jones, David
   Umpleby, A. Margot
TI Lixisenatide Reduces Chylomicron Triacylglycerol by Increased Clearance
SO JOURNAL OF CLINICAL ENDOCRINOLOGY & METABOLISM
LA English
DT Article
ID RECEPTOR AGONIST LIXISENATIDE; POSTPRANDIAL TRIGLYCERIDE; LIPOPROTEIN
   PRODUCTION; GLUCOSE-METABOLISM; DOUBLE-BLIND; FATTY-ACIDS; TYPE-2;
   GLUCAGON; LIRAGLUTIDE; EXENATIDE
AB Context: Glucagon-like peptide-1 (GLP-1) agonists control postprandial glucose and lipid excursion in type 2 diabetes; however, the mechanisms are unclear.
   Objective: To determine the mechanisms of postprandial lipid and glucose control with lixisenatide (GLP-1 analog) in type 2 diabetes.
   Design: Randomized, double-blind, cross-over study.
   Setting: Centre for Diabetes, Endocrinology, and Research, Royal Surrey County Hospital, Guildford, United Kingdom.
   Patients: Eight obese men with type 2 diabetes [age, 57.3 +/- 1.9 years; body mass index, 30.3 +/- 1.0 kg/m(2); glycosylated hemoglobin, 66.5 +/- 2.6 mmol/mol (8.2% +/- 0.3%)].
   Interventions: Two metabolic studies, 4 weeks after lixisenatide or placebo, with cross-over and repetition of studies.
   Main Outcome Measures: Study one: very-low-density lipoprotein (VLDL) and chylomicron (CM) triacylglycerol (TAG) kinetics were measured with an IV bolus of [H-2(5)]glycerol in a 12-hour study, with hourly feeding. Oral [C-13]triolein, in a single meal, labeled enterally derived TAG. Study two: glucose kinetics were measured with [U-C-13]glucose in a mixed-meal (plus acetaminophen to measure gastric emptying) and variable IV [6,6-H-2(2)]glucose infusion.
   Results: Study one: CM-TAG (but not VLDL-TAG) pool-size was lower with lixisenatide (P = 0.046). Lixisenatide reduced CM [C-13]oleate area under the curve (AUC)(60-480min) concentration (P = 0.048) and increased CM-TAG clearance, with no effect on CM-TAG production rate. Study two: postprandial glucose and insulin AUC(0-240min) were reduced with lixisenatide (P = 0.0051; P < 0.05). Total glucose production (P = 0.015), rate of glucose appearance from the meal (P = 0.0098), and acetaminophen AUC(0-360min) (P = 0.006) were lower with lixisenatide than with placebo.
   Conclusions: Lixisenatide reduced [C-13]oleate concentrations, derived from a single meal in CM-TAG and glucose rate of appearance from the meal through delayed gastric emptying. However, daylong CM production, measured with repeated meal feeding, was not reduced by lixisenatide and decreased CM-TAG concentration resulted from increased CM-TAG clearance.
C1 [Whyte, Martin B.; Shojaee-Moradie, Fariba; Sharaf, Sharaf E.; Jackson, Nicola C.; Fielding, Barbara; Mendis, Jeewaka; Russell-Jones, David; Umpleby, A. Margot] Univ Surrey, Fac Hlth & Med Sci, Leggett Bldg,Daphne Jackson Rd, Guildford GU2 7WG, Surrey, England.
   [Hovorka, Roman] Univ Cambridge, Inst Metab Sci, Diabet Modelling Grp, Cambridge CB2 1TT, England.
RP Whyte, MB (corresponding author), Univ Surrey, Fac Hlth & Med Sci, Leggett Bldg,Daphne Jackson Rd, Guildford GU2 7WG, Surrey, England.
EM m.b.whyte@surrey.ac.uk
RI Hovorka, Roman/O-1116-2019; Hovorka, Roman/J-4123-2016; Sharaf, Dr.
   Sharaf Ezzat/GPW-7966-2022
OI Hovorka, Roman/0000-0003-2901-461X; Hovorka, Roman/0000-0003-2901-461X;
   Sharaf, Dr. Sharaf Ezzat/0000-0002-0679-6586; Whyte,
   Martin/0000-0002-2897-2026
FU Sanofi
FX This work was an investigator-led study funded by Sanofi.
CR Adiels M, 2010, RAPID COMMUN MASS SP, V24, P586, DOI 10.1002/rcm.4422
   Ahren B, 2014, DIABETES OBES METAB, V16, P861, DOI 10.1111/dom.12290
   Alam S, 2004, J CLIN ENDOCR METAB, V89, P688, DOI 10.1210/jc.2003-031036
   Andreozzi F, 2016, J TRANSL MED, V14, DOI 10.1186/s12967-016-0985-7
   Asmar A, 2017, PHYSL REP, V5, P5
   Brodl UC, 2010, DIABETOLOGIA, V53
   Cersosimo E, 2011, J CLIN ENDOCR METAB, V96, P1763, DOI 10.1210/jc.2010-2146
   Chai WD, 2016, AM J PHYSIOL-ENDOC M, V311, pE640, DOI 10.1152/ajpendo.00205.2016
   Dane-Stewart CA, 2003, CLIN ENDOCRINOL, V58, P415, DOI 10.1046/j.1365-2265.2003.01731.x
   Degn KB, 2004, DIABETES, V53, P1187, DOI 10.2337/diabetes.53.5.1187
   Diabetes Trials Unit, HOMA CALC V2 2
   Distiller L, 2008, DIABETES, V57, pA154
   Duez H, 2008, CIRCULATION, V117, P2369, DOI 10.1161/CIRCULATIONAHA.107.739888
   Eberly LE, 2003, ARCH INTERN MED, V163, P1077, DOI 10.1001/archinte.163.9.1077
   Fonseca VA, 2012, DIABETES CARE, V35, P1225, DOI 10.2337/dc11-1935
   Haidar A, 2012, COMPUT METH PROG BIO, V108, P102, DOI 10.1016/j.cmpb.2012.01.010
   Hermansen K, 2013, DIABETES OBES METAB, V15, P1040, DOI 10.1111/dom.12133
   Hsieh J, 2010, DIABETOLOGIA, V53, P552, DOI 10.1007/s00125-009-1611-5
   Kapitza C, 2013, DIABETES OBES METAB, V15, P642, DOI 10.1111/dom.12076
   Kashyap SR, 2013, DIABETES CARE, V36, P2175, DOI 10.2337/dc12-1596
   Kersten S, 2014, BBA-MOL CELL BIOL L, V1841, P919, DOI 10.1016/j.bbalip.2014.03.013
   Kolterman OG, 2003, J CLIN ENDOCR METAB, V88, P3082, DOI 10.1210/jc.2002-021545
   Lorenz M, 2013, REGUL PEPTIDES, V185, P1, DOI 10.1016/j.regpep.2013.04.001
   Maki KC, 2009, NUTR J, V8, DOI 10.1186/1475-2891-8-22
   MARI A, 1992, AM J PHYSIOL, V263, pE400, DOI 10.1152/ajpendo.1992.263.2.E400
   Meier JJ, 2006, DIABETOLOGIA, V49, P452, DOI 10.1007/s00125-005-0126-y
   Meier JJ, 2015, DIABETES CARE, V38, P1263, DOI 10.2337/dc14-1984
   Mekki N, 1999, J CLIN ENDOCR METAB, V84, P184, DOI 10.1210/jc.84.1.184
   Mero N, 2000, ATHEROSCLEROSIS, V150, P167, DOI 10.1016/S0021-9150(99)00364-0
   Moore MC, 2013, AM J PHYSIOL-ENDOC M, V305, pE1473, DOI 10.1152/ajpendo.00354.2013
   Nauck MA, 1997, AM J PHYSIOL-ENDOC M, V273, pE981, DOI 10.1152/ajpendo.1997.273.5.E981
   Owens DR, 2013, DIABETES METAB, V39, P485, DOI 10.1016/j.diabet.2013.09.004
   PATSCH JR, 1992, ARTERIOSCLER THROMB, V12, P1336, DOI 10.1161/01.ATV.12.11.1336
   PEARSON TC, 1995, BRIT J HAEMATOL, V89, P748
   Petersen AB, 2013, DIABETES METAB SYNDR, V6, P217, DOI 10.2147/DMSO.S45379
   SCHREZENMEIR J, 1993, ANN NY ACAD SCI, V683, P302
   Schwartz EA, 2010, ATHEROSCLEROSIS, V212, P217, DOI 10.1016/j.atherosclerosis.2010.05.028
   Seghieri M, 2013, DIABETOLOGIA, V56, P156, DOI 10.1007/s00125-012-2738-3
   SHARRETT AR, 1995, ARTERIOSCL THROM VAS, V15, P2122, DOI 10.1161/01.ATV.15.12.2122
   Shojaee-Moradie F, 2013, DIABETES, V62, P4063, DOI 10.2337/db13-0935
   ShojaeeMoradie F, 1996, J MASS SPECTROM, V31, P961, DOI 10.1002/(SICI)1096-9888(199609)31:9<961::AID-JMS359>3.0.CO;2-H
   Sun F, 2007, BIOCHEM SOC T, V35, P482, DOI 10.1042/BST0350482
   Sun FF, 2013, AM J PHYSIOL-ENDOC M, V305, pE1041, DOI 10.1152/ajpendo.00105.2013
   Tong J, 2014, DIABETES, V63, P407, DOI 10.2337/db13-1764
   Vella A, 2000, DIABETES, V49, P611, DOI 10.2337/diabetes.49.4.611
   Verges B, 2018, ARTERIOSCL THROM VAS, V38, P2198, DOI 10.1161/ATVBAHA.118.310990
   Vetter ML, 2015, DIABETES, V64, P434, DOI 10.2337/db14-0558
   Williams CM, 1997, P NUTR SOC, V56, P679, DOI 10.1079/PNS19970068
   Xiao CT, 2012, ARTERIOSCL THROM VAS, V32, P1513, DOI 10.1161/ATVBAHA.112.246207
   Yamazaki S, 2014, ENDOCRINOLOGY, V155, P3288, DOI 10.1210/en.2013-2157
NR 50
TC 14
Z9 14
U1 4
U2 7
PU ENDOCRINE SOC
PI WASHINGTON
PA 2055 L ST NW, SUITE 600, WASHINGTON, DC 20036 USA
SN 0021-972X
EI 1945-7197
J9 J CLIN ENDOCR METAB
JI J. Clin. Endocrinol. Metab.
PD FEB
PY 2019
VL 104
IS 2
BP 359
EP 368
DI 10.1210/jc.2018-01176
PG 10
WC Endocrinology & Metabolism
WE Science Citation Index Expanded (SCI-EXPANDED)
SC Endocrinology & Metabolism
GA HR1BW
UT WOS:000462864100020
PM 30215735
OA Green Published, Green Submitted, hybrid
DA 2022-11-10
ER

PT J
AU Gajda, AM
   Storch, J
AF Gajda, Angela M.
   Storch, Judith
TI Enterocyte fatty acid-binding proteins (FABPs): Different functions of
   liver and intestinal FABPs in the intestine
SO PROSTAGLANDINS LEUKOTRIENES AND ESSENTIAL FATTY ACIDS
LA English
DT Article
DE Fatty acid-binding protein; Fatty acid; Intestine; Lipid; LFABP; IFABP
ID DIET-INDUCED OBESITY; EXACERBATES WEIGHT-GAIN; ALPHA-HELICAL DOMAIN;
   HEPATIC STEATOSIS; TRANSCRIPTIONAL INDUCTION; POSTPRANDIAL TRIGLYCERIDE;
   MEDIATED TRANSFER; MULTIGENE FAMILY; MOUSE-LIVER; PPAR-ALPHA
AB Fatty acid-binding proteins (FABP) are highly abundant cytosolic proteins that are expressed in most mammalian tissues. In the intestinal enterocyte, both liver- (LFABP; FABP1) and intestinal FABPs (IFABP; FABP2) are expressed. These proteins display high-affinity binding for long-chain fatty acids (FA) and other hydrophobic ligands; thus, they are believed to be involved with uptake and trafficking of lipids in the intestine. In vitro studies have identified differences in ligand-binding stoichiometry and specificity, and in mechanisms of FA transfer to membranes, and it has been hypothesized that LFABP and IFABP have different functions in the enterocyte. Studies directly comparing LFABP- and IFABP-null mice have revealed markedly different phenotypes, indicating that these proteins indeed have different functions in intestinal lipid metabolism and whole body energy homeostasis. In this review, we discuss the evolving knowledge of the functions of LFABP and IFABP in the intestinal enterocyte. (C) 2014 Elsevier Ltd. All rights reserved.
C1 [Storch, Judith] Rutgers State Univ, Dept Nutr Sci, New Brunswick, NJ 08901 USA.
   Rutgers State Univ, Rutgers Ctr Lipid Res, New Brunswick, NJ 08901 USA.
RP Storch, J (corresponding author), Rutgers State Univ, Dept Nutr Sci, New Brunswick, NJ 08901 USA.
EM Storch@aesop.rutgers.edu
OI Storch, Judith/0000-0001-5482-1777
FU National Institutes of Health Grant from NIDDK [DK-38389]; New Jersey
   Agricultural Experiment Station; FOGARTY INTERNATIONAL CENTER
   [R03TW001100] Funding Source: NIH RePORTER; NATIONAL INSTITUTE OF
   DIABETES AND DIGESTIVE AND KIDNEY DISEASES [R29DK038389, R01DK038389]
   Funding Source: NIH RePORTER
FX This work was supported, in whole or in part, by the National Institutes
   of Health Grant DK-38389 from NIDDK. This work was also supported by
   funds from the New Jersey Agricultural Experiment Station.
CR Agellon LB, 2002, MOL CELL BIOCHEM, V239, P79, DOI 10.1023/A:1020520521025
   Agellon LB, 2007, BBA-MOL CELL BIOL L, V1771, P1283, DOI 10.1016/j.bbalip.2007.08.004
   Agren JJ, 1998, ARTERIOSCL THROM VAS, V18, P1606, DOI 10.1161/01.ATV.18.10.1606
   Alpers DH, 2000, BBA-MOL CELL BIOL L, V1483, P352, DOI 10.1016/S1388-1981(99)00200-0
   Atshaves BP, 2010, J NUTR BIOCHEM, V21, P1015, DOI 10.1016/j.jnutbio.2010.01.005
   Atshaves BP, 2010, LIPIDS, V45, P97, DOI 10.1007/s11745-009-3379-2
   Babeu JP, 2014, WORLD J GASTROENTERO, V20, P22, DOI 10.3748/wjg.v20.i1.22
   BAIER LJ, 1995, J CLIN INVEST, V95, P1281, DOI 10.1172/JCI117778
   Baier LJ, 1996, J BIOL CHEM, V271, P10892, DOI 10.1074/jbc.271.18.10892
   BASS NM, 1985, J BIOL CHEM, V260, P1432
   BASS NM, 1990, MOL CELL BIOCHEM, V98, P167
   BESNARD P, 1993, FEBS LETT, V327, P219, DOI 10.1016/0014-5793(93)80173-R
   Besnard P, 2002, MOL CELL BIOCHEM, V239, P139, DOI 10.1023/A:1020505512364
   Brouillette C, 2004, J HUM GENET, V49, P424, DOI 10.1007/s10038-004-0171-2
   CASPARY WF, 1992, AM J CLIN NUTR, V55, P299, DOI 10.1093/ajcn/55.1.299s
   Chen AP, 2013, HEPATOLOGY, V57, P2202, DOI 10.1002/hep.26318
   Chmurzynska A, 2006, J APPL GENET, V47, P39, DOI 10.1007/BF03194597
   Chon SH, 2012, PLOS ONE, V7, DOI 10.1371/journal.pone.0043962
   Coe NR, 1998, BBA-LIPID LIPID MET, V1391, P287, DOI 10.1016/S0005-2760(97)00205-1
   Coisico B., 1998, P NATL ACAD SCI USA, V95, P12174
   Corsico B, 2004, BIOCHEMISTRY-US, V43, P3600, DOI 10.1021/bi0357356
   DEVANE WA, 1992, SCIENCE, V258, P1946, DOI 10.1126/science.1470919
   Erol E, 2003, FASEB J, V17, P347, DOI 10.1096/fj.03-0330fje
   Fisher E, 2007, MOL GENET METAB, V91, P278, DOI 10.1016/j.ymgme.2007.03.002
   Franchini GR, 2008, BBA-MOL CELL BIOL L, V1781, P192, DOI 10.1016/j.bbalip.2008.01.005
   FUJITA M, 1995, EUR J BIOCHEM, V233, P406, DOI 10.1111/j.1432-1033.1995.406_2.x
   Gajda AM, 2013, J BIOL CHEM, V288, P30330, DOI 10.1074/jbc.M113.501676
   GANGL A, 1975, J CLIN INVEST, V55, P803, DOI 10.1172/JCI107991
   Gao N, 2010, MOL CELL BIOCHEM, V345, P207, DOI 10.1007/s11010-010-0574-7
   Georgopoulos A, 2000, J CLIN ENDOCR METAB, V85, P3155, DOI 10.1210/jc.85.9.3155
   Grober J, 1999, J BIOL CHEM, V274, P29749, DOI 10.1074/jbc.274.42.29749
   Guilmeau S, 2007, HISTOCHEM CELL BIOL, V128, P115, DOI 10.1007/s00418-007-0302-x
   Hallden G, 1997, J BIOL CHEM, V272, P12591, DOI 10.1074/jbc.272.19.12591
   Haunerland NH, 2004, PROG LIPID RES, V43, P328, DOI 10.1016/j.plipres.2004.05.001
   Hertzel AV, 2000, TRENDS ENDOCRIN MET, V11, P175
   Hostetler HA, 2009, J LIPID RES, V50, P1663, DOI 10.1194/jlr.M900058-JLR200
   Hsu KT, 1996, J BIOL CHEM, V271, P13317, DOI 10.1074/jbc.271.23.13317
   HUBBELL T, 1994, BIOCHEMISTRY-US, V33, P3327, DOI 10.1021/bi00177a025
   Hwang ST, 2002, GASTROENTEROLOGY, V122, P1483, DOI 10.1053/gast.2002.32982
   ISSEMANN I, 1992, BIOCHEM SOC T, V20, P824, DOI 10.1042/bst0200824
   Jung KM, 2012, CELL METAB, V15, P299, DOI 10.1016/j.cmet.2012.01.021
   Kaczocha M, 2009, P NATL ACAD SCI USA, V106, P6375, DOI 10.1073/pnas.0901515106
   Kahn C.R., S DIAB NEW INS MECH
   Kazantzis M, 2012, BBA-MOL CELL BIOL L, V1821, P852, DOI 10.1016/j.bbalip.2011.09.010
   Lagakos WS, 2013, J BIOL CHEM, V288, P19805, DOI 10.1074/jbc.M113.473579
   Lagakos WS, 2011, AM J PHYSIOL-GASTR L, V300, pG803, DOI 10.1152/ajpgi.00229.2010
   Levy E, 2001, J BIOL CHEM, V276, P39679, DOI 10.1074/jbc.M105713200
   Levy E, 2009, HISTOCHEM CELL BIOL, V132, P351, DOI 10.1007/s00418-009-0608-y
   Listenberger LL, 2001, J BIOL CHEM, V276, P14890, DOI 10.1074/jbc.M010286200
   LOWE JB, 1987, J BIOL CHEM, V262, P5931
   MALEWIAK MI, 1988, INT J OBESITY, V12, P543
   MALLORDY A, 1995, EUR J BIOCHEM, V227, P801, DOI 10.1111/j.1432-1033.1995.tb20204.x
   Mansbach CM., 1982, AM J PHYSIOL 1, V263, pG927
   Martin GG, 2003, J BIOL CHEM, V278, P21429, DOI 10.1074/jbc.M300287200
   Martin GG, 2008, J NUTR, V138, P1859, DOI 10.1093/jn/138.10.1859
   Martin GG, 2013, BIOCHEMISTRY-US, V52, P9347, DOI 10.1021/bi401014k
   Martin GG, 2009, MOL CELL BIOCHEM, V324, P101, DOI 10.1007/s11010-008-9989-9
   McIntosh AL, 2013, FEBS LETT, V587, P3787, DOI 10.1016/j.febslet.2013.09.043
   McIntosh AL, 2013, LIPIDS, V48, P435, DOI 10.1007/s11745-013-3777-3
   McIntosh AL, 2009, ARCH BIOCHEM BIOPHYS, V485, P160, DOI 10.1016/j.abb.2009.03.004
   MILLER KR, 1993, MOL CELL BIOCHEM, V123, P29, DOI 10.1007/BF01076472
   MISHKIN S, 1972, BIOCHEM BIOPH RES CO, V47, P997, DOI 10.1016/0006-291X(72)90931-X
   Nakamura MT, 2014, PROG LIPID RES, V53, P124, DOI 10.1016/j.plipres.2013.12.001
   Neeli I, 2007, J BIOL CHEM, V282, P17974, DOI 10.1074/jbc.M610765200
   Newberry EP, 2008, AM J PHYSIOL-GASTR L, V294, pG307, DOI 10.1152/ajpgi.00377.2007
   Newberry EP, 2006, HEPATOLOGY, V44, P1191, DOI 10.1002/hep.21369
   Newberry EP, 2012, J LIPID RES, V53, P744, DOI 10.1194/jlr.M020966
   Newberry EP, 2009, MOL CELL BIOCHEM, V326, P79, DOI 10.1007/s11010-008-0002-4
   Newberry Elizabeth P., 2009, Immunology Endocrine & Metabolic Agents in Medicinal Chemistry, V9, P30
   Newberry EP, 2003, J BIOL CHEM, V278, P51664, DOI 10.1074/jbc.M309377200
   Niot I, 2009, PROG LIPID RES, V48, P101, DOI 10.1016/j.plipres.2009.01.001
   OCKNER RK, 1979, J CLIN INVEST, V64, P172, DOI 10.1172/JCI109437
   OCKNER RK, 1974, J CLIN INVEST, V54, P326, DOI 10.1172/JCI107768
   Ono T, 2005, MOL CELL BIOCHEM, V277, P1, DOI 10.1007/s11010-005-4816-z
   Pelsers MMAL, 2003, CLIN BIOCHEM, V36, P529, DOI 10.1016/S0009-9120(03)00096-1
   Petit V, 2007, J LIPID RES, V48, P278, DOI 10.1194/jlr.M600283-JLR200
   Piomelli D., 2013, NEUROPHARMACOLOGY, P1
   Poirier H, 1997, AM J PHYSIOL-GASTR L, V273, pG289, DOI 10.1152/ajpgi.1997.273.2.G289
   Porter CJH, 2007, NAT REV DRUG DISCOV, V6, P231, DOI 10.1038/nrd2197
   Praslickova D, 2012, PLOS ONE, V7, DOI 10.1371/journal.pone.0050810
   Pratley RE, 2000, J LIPID RES, V41, P2002
   PROWS DR, 1995, LIPIDS, V30, P907, DOI 10.1007/BF02537481
   RICHIERI GV, 1994, J BIOL CHEM, V269, P23918
   Richieri GV, 2000, BIOCHEMISTRY-US, V39, P7197, DOI 10.1021/bi000314z
   Robitaille J, 2004, MOL GENET METAB, V82, P296, DOI 10.1016/j.ymgme.2004.06.002
   SACCHETTINI JC, 1990, J BIOL CHEM, V265, P19199
   Siddiqi S, 2010, J LIPID RES, V51, P1918, DOI 10.1194/jlr.M005611
   Stella N, 1997, NATURE, V388, P773, DOI 10.1038/42015
   STORCH J, 1993, MOL CELL BIOCHEM, V123, P45, DOI 10.1007/BF01076474
   Storch J, 2002, MOL CELL BIOCHEM, V239, P25, DOI 10.1023/A:1020546321508
   Storch J, 2008, ANNU REV NUTR, V28, P73, DOI 10.1146/annurev.nutr.27.061406.093710
   Storch J, 2008, J LIPID RES, V49, P1762, DOI 10.1194/jlr.M800116-JLR200
   Storch J, 2010, J BIOL CHEM, V285, P32679, DOI 10.1074/jbc.R110.135210
   Sugiura T, 1999, J BIOL CHEM, V274, P2794, DOI 10.1074/jbc.274.5.2794
   Vassileva G, 2000, FASEB J, V14, P2040, DOI 10.1096/fj.99-0959com
   VEERKAMP JH, 1993, PROSTAG LEUKOTR ESS, V49, P887, DOI 10.1016/0952-3278(93)90174-U
   WILLIAMS MA, 1972, J NUTR, V102, P847, DOI 10.1093/jn/102.7.847
   Yamada K, 1997, DIABETOLOGIA, V40, P706, DOI 10.1007/s001250050737
   Zimmerman AW, 2001, INT J BIOCHEM CELL B, V33, P865, DOI 10.1016/S1357-2725(01)00070-X
NR 99
TC 89
Z9 96
U1 0
U2 34
PU ELSEVIER SCI LTD
PI OXFORD
PA THE BOULEVARD, LANGFORD LANE, KIDLINGTON, OXFORD OX5 1GB, OXON, ENGLAND
SN 0952-3278
EI 1532-2823
J9 PROSTAG LEUKOTR ESS
JI Prostaglandins Leukot. Essent. Fatty Acids
PD FEB
PY 2015
VL 93
SI SI
BP 9
EP 16
DI 10.1016/j.plefa.2014.10.001
PG 8
WC Biochemistry & Molecular Biology; Cell Biology; Endocrinology &
   Metabolism
WE Science Citation Index Expanded (SCI-EXPANDED)
SC Biochemistry & Molecular Biology; Cell Biology; Endocrinology &
   Metabolism
GA CC1DP
UT WOS:000350081700003
PM 25458898
OA Green Accepted
DA 2022-11-10
ER

PT J
AU Serrano-Wu, MH
   Coppola, GM
   Gong, YJ
   Neubert, AD
   Chatelain, R
   Clairmont, KB
   Commerford, R
   Cosker, T
   Daniels, T
   Hou, Y
   Jain, M
   Juedes, M
   Li, L
   Mullarkey, T
   Rocheford, E
   Sung, MJ
   Tyler, A
   Yang, Q
   Yoon, TY
   Hubbard, BK
AF Serrano-Wu, Michael H.
   Coppola, Gary M.
   Gong, Yongjin
   Neubert, Alan D.
   Chatelain, Ricardo
   Clairmont, Kevin B.
   Commerford, Renee
   Cosker, Theresa
   Daniels, Thomas
   Hou, Ying
   Jain, Monish
   Juedes, Marlene
   Li, Lisha
   Mullarkey, Tara
   Rocheford, Erik
   Sung, Moo Je
   Tyler, Andrew
   Yang, Qing
   Yoon, Taeyoung
   Hubbard, Brian K.
TI Intestinally Targeted Diacylglycerol Acyltransferase 1 (DGAT1)
   Inhibitors Robustly Suppress Postprandial Triglycerides
SO ACS MEDICINAL CHEMISTRY LETTERS
LA English
DT Article
DE DGAT1; triglyceride synthesis; efflux
ID OBESITY; POTENT; IDENTIFICATION; RESISTANCE; DISCOVERY; GENE
AB High DGAT1 expression levels in the small intestine highlight the critical role this enzyme plays in nutrient absorption. Identification of inhibitors which predominantly inhibit DGAT1 in the gut is an attractive drug discovery strategy with anticipated benefits of reduced systemic toxicity. In this report we describe our discovery and optimization of DGAT1 inhibitors whose plasma exposure is minimized by the action of transporters, including the P-glycoprotein transporter. The impact of this unique absorption profile on efficacy in rat and dog efficacy models is presented.
C1 [Serrano-Wu, Michael H.; Coppola, Gary M.; Gong, Yongjin; Neubert, Alan D.; Hou, Ying; Sung, Moo Je; Yoon, Taeyoung] Novartis Inst Biomed Res, Dept Global Discovery Chem, Cambridge, MA 02139 USA.
   [Chatelain, Ricardo; Clairmont, Kevin B.; Commerford, Renee; Daniels, Thomas; Li, Lisha; Mullarkey, Tara; Rocheford, Erik; Tyler, Andrew; Yang, Qing; Hubbard, Brian K.] Novartis Inst Biomed Res, Dept Cardiovasc & Metab, Cambridge, MA 02139 USA.
   [Cosker, Theresa; Jain, Monish] Novartis Inst Biomed Res, Dept Metab & Pharmacokinet, Cambridge, MA 02139 USA.
   [Juedes, Marlene] Novartis Inst Biomed Res, Dept Translat Sci, Cambridge, MA 02139 USA.
RP Serrano-Wu, MH (corresponding author), Novartis Inst Biomed Res, Dept Global Discovery Chem, 100 Technol Sq, Cambridge, MA 02139 USA.
EM michael.serrano-wu@novartis.com
RI Clairmont, Kevin/ABG-6161-2021
OI Clairmont, Kevin/0000-0003-4198-2437
CR Beaulieu PL, 2003, SYNTHESIS-STUTTGART, P1683
   Birch AM, 2010, CURR OPIN DRUG DISC, V13, P489
   Birch AM, 2009, J MED CHEM, V52, P1558, DOI 10.1021/jm801507v
   Buhman KK, 2002, J BIOL CHEM, V277, P25474, DOI 10.1074/jbc.M202013200
   Cases S, 1998, P NATL ACAD SCI USA, V95, P13018, DOI 10.1073/pnas.95.22.13018
   Cases S, 2001, J BIOL CHEM, V276, P38870, DOI 10.1074/jbc.M106219200
   Chen HC, 2005, ARTERIOSCL THROM VAS, V25, P482, DOI 10.1161/01.ATV.0000151874.81059.ad
   Chen HC, 2002, J CLIN INVEST, V109, P175, DOI 10.1172/JCI0213880
   Chen HC, 2002, J CLIN INVEST, V109, P1049, DOI [10.1172/JCI200214672, 10.1172/JCI0214672]
   Cheng D, 2008, J BIOL CHEM, V283, P29802, DOI 10.1074/jbc.M800494200
   Coppola GM, 2007, ORG PREP PROCED INT, V39, P199, DOI 10.1080/00304940709356013
   Curini M, 2004, SYNLETT, P1832, DOI 10.1055/s-2004-829555
   Hiramine Y, 2011, J PHYSIOL BIOCHEM, V67, P259, DOI 10.1007/s13105-010-0071-1
   Hubbard BK, 2007, EXPERT OPIN THER PAT, V17, P1331, DOI 10.1517/13543776.17.11.1331
   Lee B, 2010, J LIPID RES, V51, P1770, DOI 10.1194/jlr.M002311
   Matsuda D, 2007, CURR OPIN INVEST DR, V8, P836
   Qian YM, 2011, J MED CHEM, V54, P2433, DOI 10.1021/jm101580m
   SENGUPTA S, 1995, TETRAHEDRON LETT, V36, P4475, DOI 10.1016/0040-4039(95)00756-3
   Smith SJ, 2000, NAT GENET, V25, P87, DOI 10.1038/75651
   Tang FX, 2002, PHARMACEUT RES, V19, P765, DOI 10.1023/A:1016140429238
   Yeh VSC, 2012, J MED CHEM, V55, P1751, DOI 10.1021/jm201524g
   Zolk O, 2011, CLIN PHARMACOL THER, V89, P798, DOI 10.1038/clpt.2010.354
NR 22
TC 25
Z9 25
U1 0
U2 8
PU AMER CHEMICAL SOC
PI WASHINGTON
PA 1155 16TH ST, NW, WASHINGTON, DC 20036 USA
SN 1948-5875
J9 ACS MED CHEM LETT
JI ACS Med. Chem. Lett.
PD MAY
PY 2012
VL 3
IS 5
BP 411
EP 415
DI 10.1021/ml3000512
PG 5
WC Chemistry, Medicinal
WE Science Citation Index Expanded (SCI-EXPANDED)
SC Pharmacology & Pharmacy
GA 939DC
UT WOS:000303786400014
PM 24900485
OA Green Published
DA 2022-11-10
ER

PT J
AU Drotningsvik, A
   Vikoren, LA
   Mjos, SA
   Oterhals, A
   Pampanin, D
   Flesland, O
   Gudbrandsen, OA
AF Drotningsvik, Aslaug
   Vikoren, Linn Anja
   Mjos, Svein Are
   Oterhals, Age
   Pampanin, Daniela
   Flesland, Ola
   Gudbrandsen, Oddrun Anita
TI Water-Soluble Fish Protein Intake Led to Lower Serum and Liver
   Cholesterol Concentrations in Obese Zucker fa/fa Rats
SO MARINE DRUGS
LA English
DT Article
DE cardiovascular disease; fish protein; cholesterol;
   hydroxymethylglutaryl-CoA reductases; LDL receptor; Zucker rats
ID FATTY-ACID COMPOSITIONS; CARDIOVASCULAR-DISEASE; BIOACTIVE PEPTIDES;
   LIPID-METABOLISM; ACYLTRANSFERASE ACTIVITY; POSTPRANDIAL GLUCOSE;
   RISK-FACTORS; RECEPTOR; GROWTH; DIET
AB Proteins from different fish species and different raw materials such as fish fillets and by-products have shown promising cardioprotective effects in rodents and humans, including effects on cholesterol metabolism. Blue whiting is used mainly to produce fish meal for the feed industry and during this production, a water-soluble protein fraction, containing small peptides that are easily absorbed and may hold bioactive properties, is isolated. The effects of water-soluble fish protein on cholesterol metabolism were investigated in twelve male obese Zucker fa/fa rats. Rats were fed diets with water-soluble protein from blue whiting (BWW) as 1/3 of the total protein and the remaining 2/3 as casein (BWW group) or with casein as the sole protein source (control group). After 5 weeks intervention, the BWW group had lower serum total, high-density lipoprotein (HDL), and low-density lipoprotein (LDL) cholesterol concentrations and lower cholesteryl ester concentration compared to controls. Hepatic concentrations of cholesterol, 3-hydroxy-3-methylglutaryl coenzyme A (HMG-CoA) reductase, and LDL receptors were also lower in the BWW group. The groups had a similar concentration of serum total bile acids and similar fecal excretions of cholesterol and bile acids. To conclude, the BWW diet led to lower concentrations of serum and liver cholesterol in obese Zucker fa/fa rats, probably due to lower hepatic cholesterol synthesis.
C1 [Drotningsvik, Aslaug; Vikoren, Linn Anja; Gudbrandsen, Oddrun Anita] Univ Bergen, Dept Clin Med, Dietary Prot Res Grp, N-5021 Bergen, Norway.
   [Drotningsvik, Aslaug; Flesland, Ola] Vedde AS, TripleNine Grp, N-6030 Langevag, Norway.
   [Vikoren, Linn Anja] Univ Bergen, Dept Clin Sci, N-5021 Bergen, Norway.
   [Mjos, Svein Are] Univ Bergen, Dept Chem, POB 7803, N-5020 Bergen, Norway.
   [Mjos, Svein Are; Oterhals, Age] Nofima AS, POB 1425 Oasen, N-5828 Bergen, Norway.
   [Pampanin, Daniela] Int Res Inst Stavanger, Mekjarvik 12, N-4070 Randaberg, Norway.
RP Gudbrandsen, OA (corresponding author), Univ Bergen, Dept Clin Med, Dietary Prot Res Grp, N-5021 Bergen, Norway.
EM aslaug.drotningsvik@uib.no; linn.vikoren@uib.no; Svein.Mjos@uib.no;
   Aage.Oterhals@nofima.no; Daniela.Pampanin@iris.no;
   ola.flesland@vedde.no; nkjgu@uib.no
RI Drotningsvik, Aslaug/AAE-6207-2021
OI Gudbrandsen, Oddrun/0000-0001-5268-692X; Oterhals,
   Age/0000-0002-5378-4131; Drotningsvik, Aslaug/0000-0003-3129-5756; Mjos,
   Svein Are/0000-0002-5948-7373
FU Norwegian Research Council [245097]; Vedde AS, TripleNine Group
FX This research was funded by the Norwegian Research Council (Project No.
   245097) and Vedde AS, TripleNine Group.
CR de Artinano AA, 2009, BRIT J NUTR, V102, P1246, DOI 10.1017/S0007114509990729
   American Heart Association, FISH 101
   Benaicheta N, 2016, BRIT J NUTR, V115, P6, DOI 10.1017/S0007114515004195
   Bergen WG, 2005, J NUTR, V135, P2499, DOI 10.1093/jn/135.11.2499
   BLIGH EG, 1959, CAN J BIOCHEM PHYS, V37, P911
   BRADFORD MM, 1976, ANAL BIOCHEM, V72, P248, DOI 10.1016/0003-2697(76)90527-3
   BRAY GA, 1977, FED PROC, V36, P148
   BREMER J, 1955, ACTA CHEM SCAND, V9, P268, DOI 10.3891/acta.chem.scand.09-0268
   Center for Disease Control and Prevention, 2020, PREGN RISK ASS MON S
   Chen W, 2012, MOL NUTR FOOD RES, V56, P681, DOI 10.1002/mnfr.201100799
   Danaei G, 2014, LANCET DIABETES ENDO, V2, P634, DOI 10.1016/S2213-8587(14)70102-0
   Drotningsvik A, 2016, BRIT J NUTR, V116, P1336, DOI 10.1017/S0007114516003548
   Drotningsvik A, 2015, EUR J NUTR, V54, P1151, DOI 10.1007/s00394-014-0793-x
   Erdmann K, 2008, J NUTR BIOCHEM, V19, P643, DOI 10.1016/j.jnutbio.2007.11.010
   Feingold KR., 2020, ENDOTEXT
   Geirsdottir M, 2011, J FOOD SCI, V76, pC14, DOI 10.1111/j.1750-3841.2010.01877.x
   Horton JD, 2002, J CLIN INVEST, V109, P1125, DOI 10.1172/JCI200215593
   Hosomi R, 2011, J FOOD SCI, V76, pH116, DOI 10.1111/j.1750-3841.2011.02130.x
   Hosomi R, 2009, J AGR FOOD CHEM, V57, P9256, DOI 10.1021/jf901954r
   Ingelsson E, 2007, JAMA-J AM MED ASSOC, V298, P776, DOI 10.1001/jama.298.7.776
   IRITANI N, 1985, J NUTR SCI VITAMINOL, V31, P385, DOI 10.3177/jnsv.31.385
   Kousoulaki K, 2012, AQUACULTURE, V338, P134, DOI 10.1016/j.aquaculture.2012.01.017
   Kousoulaki K, 2009, AQUACULTURE, V289, P74, DOI 10.1016/j.aquaculture.2008.12.034
   Lammi C, 2015, J FUNCT FOODS, V14, P469, DOI 10.1016/j.jff.2015.02.021
   Soares RAM, 2015, INT J MOL SCI, V16, P4150, DOI 10.3390/ijms16024150
   Mozaffarian D, 2011, J AM COLL CARDIOL, V58, P2047, DOI 10.1016/j.jacc.2011.06.063
   Myasoedov Nikolay F, 2016, Pathophysiology, V23, P27, DOI 10.1016/j.pathophys.2015.11.001
   Nagaoka S, 2001, BIOCHEM BIOPH RES CO, V281, P11, DOI 10.1006/bbrc.2001.4298
   Nagaoka S, 2010, BIOSCI BIOTECH BIOCH, V74, P1738, DOI 10.1271/bbb.100338
   National Health Service, EAT BAL DIET
   Oterhals A, 2015, FOOD RES INT, V69, P313, DOI 10.1016/j.foodres.2014.12.028
   Pampanin DM, 2012, PEPTIDES, V34, P423, DOI 10.1016/j.peptides.2012.02.005
   Phillips MS, 1996, NAT GENET, V13, P18, DOI 10.1038/ng0596-18
   REEVES PG, 1993, J NUTR, V123, P1939, DOI 10.1093/jn/123.11.1939
   Rigotti A, 2003, ENDOCR REV, V24, P357, DOI 10.1210/er.2001-0037
   Shukla A, 2006, BRIT J NUTR, V96, P674, DOI 10.1079/BJN20061895
   SUCKLING KE, 1991, ATHEROSCLEROSIS, V89, P183, DOI 10.1016/0021-9150(91)90059-C
   Takenaka Y, 2003, BIOSCI BIOTECH BIOCH, V67, P1620, DOI 10.1271/bbb.67.1620
   Vik R, 2015, FOOD CHEM, V183, P101, DOI 10.1016/j.foodchem.2015.03.011
   Vikoren LA, 2013, BRIT J NUTR, V109, P648, DOI 10.1017/S0007114512001717
   Virtanen JK, 2008, AM J CLIN NUTR, V88, P1618, DOI 10.3945/ajcn.2007.25816
   Wang HD, 2016, LANCET, V388, P1459, DOI 10.1016/S0140-6736(16)31012-1
   Wergedahl H, 2004, J NUTR, V134, P1320, DOI 10.1093/jn/134.6.1320
   Yamauchi R, 2003, PEPTIDES, V24, P1955, DOI 10.1016/j.peptides.2003.10.003
   Yoshikawa M, 2000, BIOFACTORS, V12, P143, DOI 10.1002/biof.5520120122
   ZHANG XZ, 1993, BRIT J NUTR, V69, P767, DOI 10.1079/BJN19930077
   Zheng JS, 2012, PUBLIC HEALTH NUTR, V15, P725, DOI 10.1017/S1368980011002254
   ZUCKER LM, 1961, J HERED, V52, P275, DOI 10.1093/oxfordjournals.jhered.a107093
NR 48
TC 10
Z9 10
U1 1
U2 9
PU MDPI
PI BASEL
PA ST ALBAN-ANLAGE 66, CH-4052 BASEL, SWITZERLAND
SN 1660-3397
J9 MAR DRUGS
JI Mar. Drugs
PD MAY
PY 2018
VL 16
IS 5
AR 149
DI 10.3390/md16050149
PG 12
WC Chemistry, Medicinal; Pharmacology & Pharmacy
WE Science Citation Index Expanded (SCI-EXPANDED)
SC Pharmacology & Pharmacy
GA GJ3LA
UT WOS:000435195100012
PM 29724010
OA Green Published, Green Accepted, gold
DA 2022-11-10
ER

PT J
AU Beysen, C
   Murphy, EJ
   Deines, K
   Chan, M
   Tsang, E
   Glass, A
   Turner, SM
   Protasio, J
   Riiff, T
   Hellerstein, MK
AF Beysen, C.
   Murphy, E. J.
   Deines, K.
   Chan, M.
   Tsang, E.
   Glass, A.
   Turner, S. M.
   Protasio, J.
   Riiff, T.
   Hellerstein, M. K.
TI Effect of bile acid sequestrants on glucose metabolism, hepatic de novo
   lipogenesis, and cholesterol and bile acid kinetics in type 2 diabetes:
   a randomised controlled study
SO DIABETOLOGIA
LA English
DT Article
DE Bile acid sequestrant; Bile acid synthesis; Cholesterol synthesis; De
   novo lipogenesis; Endogenous glucose production; GLP-1; Gluconeogenesis;
   Glycogenolysis; Stable isotopes; Type 2 diabetes
ID GLUCAGON-LIKE PEPTIDE-1; ISOTOPOMER DISTRIBUTION ANALYSIS;
   FARNESOID-X-RECEPTOR; BETA-CELL FUNCTION; GLYCEMIC CONTROL; INSULIN
   SENSITIVITY; COLESEVELAM HYDROCHLORIDE; LDL CHOLESTEROL; IN-VIVO; MICE
AB The primary aim of this completed multicentre randomised, parallel, double-blind placebo-controlled study was to elucidate the mechanisms of glucose-lowering with colesevelam and secondarily to investigate its effects on lipid metabolism (hepatic de novo lipogenesis, cholesterol and bile acid synthesis).
   Participants with type 2 diabetes (HbA(1c) 6.7-10.0% [50-86 mmol/mol], fasting glucose < 16.7 mmol/l, fasting triacylglycerols < 3.9 mmol/l and LDL-cholesterol > 1.55 mmol/l) treated with diet and exercise, sulfonylurea, metformin or a combination thereof, were randomised by a central coordinator to either 3.75 g/day colesevelam (n = 30) or placebo (n = 30) for 12 weeks at three clinical sites in the USA. The primary measure was the change from baseline in glucose kinetics with colesevelam compared to placebo treatment. Fasting and postprandial glucose, lipid and bile acid pathways were measured at baseline and post-treatment using stable isotope techniques. Plasma glucose, insulin, total glucagon-like peptide-1 (GLP-1), total glucose-dependent insulinotropic polypeptide (GIP), glucagon and fibroblast growth factor-19 (FGF-19) concentrations were measured during the fasting state and following a meal tolerance test. Data was collected by people blinded to treatment.
   Compared with placebo, colesevelam improved HbA(1c) (mean change from baseline of 0.3 [SD 1.1]% for placebo [n = 28] and -0.3 [1.1]% for colesevelam [n = 26]), glucose concentrations, fasting plasma glucose clearance and glycolytic disposal of oral glucose. Colesevelam did not affect gluconeogenesis or appearance rate (absorption) of oral glucose. Fasting endogenous glucose production and glycogenolysis significantly increased with placebo but were unchanged with colesevelam (treatment effect did not reach statistical significance). Compared with placebo, colesevelam increased total GLP-1 and GIP concentrations and improved HOMA-beta cell function while insulin, glucagon and HOMA-insulin resistance were unchanged. Colesevelam increased cholesterol and bile acid synthesis and decreased FGF-19 concentrations. However, no effect was seen on fractional hepatic de novo lipogenesis.
   Colesevelam, a non-absorbed bile acid sequestrant, increased circulating incretins and improved tissue glucose metabolism in both the fasting and postprandial states in a manner different from other approved oral agents.
   ClinicalTrials.gov NCT00596427
   The study was funded by Daiichi Sankyo.
C1 [Beysen, C.; Deines, K.; Chan, M.; Tsang, E.; Glass, A.; Turner, S. M.; Protasio, J.; Riiff, T.; Hellerstein, M. K.] Kinemed Inc, Emeryville, CA 94608 USA.
   [Hellerstein, M. K.] Univ Calif Berkeley, Dept Nutr Sci, Berkeley, CA 94720 USA.
   [Murphy, E. J.; Hellerstein, M. K.] Univ Calif San Francisco, Div Endocrinol & Metab, San Francisco, CA 94143 USA.
RP Beysen, C (corresponding author), Kinemed Inc, 5980 Horton St Suite 470, Emeryville, CA 94608 USA.
EM cbeysen@kinemed.com
FU Daiichi Sankyo
FX This work was funded by an investigator-initiated grant from Daiichi
   Sankyo. We thank the Diabetes and Glandular Disease Research Center (San
   Antonio, TX, USA), Clinical Pharmacology of Miami (Miami, FL, USA), and
   Diablo Clinical Research (Walnut Creek, CA, USA) for conducting the
   clinical studies and the participants for taking part. We thank R. Neese
   (KineMed) for his assistance with the GNG measurements, A. Bostrom
   (consultant) for the statistical analysis and J. Edmonds (KineMed) for
   his assistance with glucose analysis.
CR Ahren B, 1997, J CLIN ENDOCR METAB, V82, P473, DOI 10.1210/jc.82.2.473
   Bandsma RHJ, 1998, BIOCHEM J, V329, P699, DOI 10.1042/bj3290699
   Beysen C, 2008, J LIPID RES, V49, P2657, DOI 10.1194/jlr.M800165-JLR200
   Beysen C, 2007, DIABETES CARE, V30, P1143, DOI 10.2337/dc06-1809
   Bhatnagar S, 2009, J BIOL CHEM, V284, P10023, DOI 10.1074/jbc.M808818200
   Bisschop PH, 2004, AM J CLIN NUTR, V79, P570
   Brufau G, 2010, HEPATOLOGY, V52, P1455, DOI 10.1002/hep.23831
   Brufau G, 2010, NUTR METAB, V7, DOI 10.1186/1743-7075-7-73
   Cariou B, 2006, J BIOL CHEM, V281, P11039, DOI 10.1074/jbc.M510258200
   Chen LH, 2010, J PHARMACOL EXP THER, V334, P164, DOI 10.1124/jpet.110.166892
   Christiansen MP, 2000, DIABETES, V49, P1691, DOI 10.2337/diabetes.49.10.1691
   Degn KB, 2004, DIABETES, V53, P1187, DOI 10.2337/diabetes.53.5.1187
   Edgerton DS, 2009, DIABETES, V58, P243, DOI 10.2337/db08-0515
   EINARSSON K, 1991, EUR J CLIN PHARMACOL, V40, pS53, DOI 10.1007/BF01409410
   EINARSSON K, 1974, EUR J CLIN INVEST, V4, P405, DOI 10.1111/j.1365-2362.1974.tb02355.x
   Fonseca VA, 2008, DIABETES CARE, V31, P1479, DOI 10.2337/dc08-0283
   Gastaldelli A, 2007, CLIN PHARMACOL THER, V81, P205, DOI 10.1038/sj.clpt.6100034
   Goldberg RB, 2008, ARCH INTERN MED, V168, P1531, DOI 10.1001/archinte.168.14.1531
   Goldfine AB, 2008, CURR OPIN CARDIOL, V23, P502, DOI 10.1097/HCO.0b013e32830c6c37
   Hellerstein MK, 1999, AM J PHYSIOL-ENDOC M, V276, pE1146, DOI 10.1152/ajpendo.1999.276.6.E1146
   Hellerstein MK, 1997, METABOLISM, V46, P1390, DOI 10.1016/S0026-0495(97)90137-2
   HELLERSTEIN MK, 1986, P NATL ACAD SCI USA, V83, P7044, DOI 10.1073/pnas.83.18.7044
   HELLERSTEIN MK, 1991, J CLIN INVEST, V87, P1841, DOI 10.1172/JCI115206
   Herrema H, 2010, HEPATOLOGY, V51, P806, DOI 10.1002/hep.23408
   Hundal RS, 2000, DIABETES, V49, P2063, DOI 10.2337/diabetes.49.12.2063
   Insull W, 2006, SOUTH MED J, V99, P257, DOI 10.1097/01.smj.0000208120.73327.db
   Katsuma S, 2005, BIOCHEM BIOPH RES CO, V329, P386, DOI 10.1016/j.bbrc.2005.01.139
   KATZ J, 1984, J CLIN INVEST, V74, P1901, DOI 10.1172/JCI111610
   KOGIRE M, 1992, PANCREAS, V7, P15, DOI 10.1097/00006676-199201000-00003
   Lefebvre P, 2009, PHYSIOL REV, V89, P147, DOI 10.1152/physrev.00010.2008
   Levy JC, 1998, DIABETES CARE, V21, P2191, DOI 10.2337/diacare.21.12.2191
   Lundasen T, 2006, J INTERN MED, V260, P530, DOI 10.1111/j.1365-2796.2006.01731.x
   Ma K, 2006, J CLIN INVEST, V116, P1102, DOI 10.1172/JCI25604
   NEESE RA, 1993, AM J PHYSIOL, V264, pE136, DOI 10.1152/ajpendo.1993.264.1.E136
   NEESE RA, 1995, J BIOL CHEM, V270, P14452, DOI 10.1074/jbc.270.24.14452
   Onishi T, 2002, J GASTROEN HEPATOL, V17, P697, DOI 10.1046/j.1440-1746.2002.02765.x
   Prigeon RL, 2003, AM J PHYSIOL-ENDOC M, V285, pE701, DOI 10.1152/ajpendo.00024.2003
   Schwartz SL, 2010, METAB SYNDR RELAT D, V8, P179, DOI 10.1089/met.2009.0049
   Shang Q, 2010, AM J PHYSIOL-GASTR L, V298, pG419, DOI 10.1152/ajpgi.00362.2009
   STEELE R, 1968, DIABETES, V17, P415, DOI 10.2337/diab.17.7.415
   Suzuki Tatsuya, 2007, Journal of Nippon Medical School, V74, P338, DOI 10.1272/jnms.74.338
   van Dijk TH, 2003, ANAL BIOCHEM, V322, P1, DOI 10.1016/j.ab.2003.07.008
   van Dijk TH, 2009, J BIOL CHEM, V284, P10315, DOI 10.1074/jbc.M807317200
   Vilsboll T, 2003, REGUL PEPTIDES, V114, P115, DOI 10.1016/S0167-0115(03)00111-3
   Watanabe M, 2006, NATURE, V439, P484, DOI 10.1038/nature04330
   Yamagata K, 2004, J BIOL CHEM, V279, P23158, DOI 10.1074/jbc.M314322200
   Zander M, 2002, LANCET, V359, P824, DOI 10.1016/S0140-6736(02)07952-7
   Zhang YQ, 2006, P NATL ACAD SCI USA, V103, P1006, DOI 10.1073/pnas.0506982103
   Zieve FJ, 2007, CLIN THER, V29, P74, DOI 10.1016/j.clinthera.2007.01.003
NR 49
TC 109
Z9 110
U1 1
U2 21
PU SPRINGER
PI NEW YORK
PA 233 SPRING ST, NEW YORK, NY 10013 USA
SN 0012-186X
EI 1432-0428
J9 DIABETOLOGIA
JI Diabetologia
PD FEB
PY 2012
VL 55
IS 2
BP 432
EP 442
DI 10.1007/s00125-011-2382-3
PG 11
WC Endocrinology & Metabolism
WE Science Citation Index Expanded (SCI-EXPANDED)
SC Endocrinology & Metabolism
GA 866OZ
UT WOS:000298392000018
PM 22134839
OA Bronze
DA 2022-11-10
ER

PT J
AU Kopec, RE
   Cooperstone, JL
   Schweiggert, RM
   Young, GS
   Harrison, EH
   Francis, DM
   Clinton, SK
   Schwartz, SJ
AF Kopec, Rachel E.
   Cooperstone, Jessica L.
   Schweiggert, Ralf M.
   Young, Gregory S.
   Harrison, Earl H.
   Francis, David M.
   Clinton, Steven K.
   Schwartz, Steven J.
TI Avocado Consumption Enhances Human Postprandial Provitamin A Absorption
   and Conversion from a Novel High-beta-Carotene Tomato Sauce and from
   Carrots
SO JOURNAL OF NUTRITION
LA English
DT Article
ID VITAMIN-A STATUS; RICH LIPOPROTEIN FRACTION; ALPHA-CAROTENE; RETINYL
   ESTERS; CACO-2 CELLS; CHILDREN; BIOAVAILABILITY; PHYLLOQUINONE; FAT; MEN
AB Dietary lipids have been shown to increase bioavailability of provitamin A carotenoids from a single meal, but the effects of dietary lipids on conversion to vitamin A during absorption are essentially unknown. Based on previous animal studies, we hypothesized that the consumption of provitamin A carotenoids with dietary lipid would enhance conversion to vitamin A during absorption compared with the consumption of provitamin A carotenoids alone. Two separate sets of 12 healthy men and women were recruited for 2 randomized, 2-way crossover studies. One meal was served with fresh avocado (Persea americana Mill), cultivated variety Hass (delivering 23 g of lipid), and a second meal was served without avocado. In study 1, the source of provitamin A carotenoids was a tomato sauce made from a novel, high-beta-carotene variety of tomatoes (delivering 33.7 mg of alpha-carotene). In study 2, the source of provitamin A carotenoids was raw carrots (delivering 27.3 mg of beta-carotene and 18.7 mg of a-carotene). Postprandial blood samples were taken over 12 h, and provitamin A carotenoids and vitamin A were quantified in triglyceride-rich lipoprotein fractions to determine baseline-corrected area under the concentration-vs.-time curve. Consumption of lipid-rich avocado enhanced the absorption of b-carotene from study 1 by 2.4-fold (P < 0.0001). In study 2, the absorption of b-carotene and a-carotene increased by 6.6-and 4.8-fold, respectively (P < 0.0001 for both). Most notably, consumption of avocado enhanced the efficiency of conversion to vitamin A (as measured by retinyl esters) by 4.6-fold in study 1 (P < 0.0001) and 12.6-fold in study 2 (P = 0.0013). These observations highlight the importance of provitamin A carotenoid consumption with a lipid-rich food such as avocado for maximum absorption and conversion to vitamin A, especially in populations in which vitamin A deficiency is prevalent. This trial was registered at clinicaltrials. gov as NCT01432210.
C1 [Kopec, Rachel E.; Cooperstone, Jessica L.; Schweiggert, Ralf M.; Schwartz, Steven J.] Ohio State Univ, Dept Food Sci & Technol, Columbus, OH 43210 USA.
   [Kopec, Rachel E.; Harrison, Earl H.; Schwartz, Steven J.] Ohio State Univ, Dept Human Nutr, Columbus, OH 43210 USA.
   [Young, Gregory S.] Ohio State Univ, Ctr Biostat, Columbus, OH 43210 USA.
   [Francis, David M.] Ohio State Univ, Dept Hort & Crop Sci, Wooster, OH USA.
   [Clinton, Steven K.] Ohio State Univ, Med Ctr, Dept Oncol & Hematol, Columbus, OH 43210 USA.
   [Schweiggert, Ralf M.] Univ Hohenheim, Inst Food Sci & Biotechnol, Stuttgart, Germany.
RP Schwartz, SJ (corresponding author), Ohio State Univ, Dept Food Sci & Technol, Columbus, OH 43210 USA.
EM schwartz.177@osu.edu
RI Kopec, Rachel E/A-1533-2017; Schweiggert, Ralf/AFE-8019-2022; Harrison,
   Earl H/AAN-5378-2021; Schweiggert, Ralf/AAE-9626-2022
OI Kopec, Rachel/0000-0002-1368-6713; Schwartz, Steven/0000-0002-1427-5780;
   Cooperstone, Jessica/0000-0001-7920-0088
FU Hass Avocado Board; National Center for Research Resources
   [UL1RR025755]; Nutrient and Phytochemical Analytic Shared Resource of
   the Ohio State University Comprehensive Cancer Center; NATIONAL CENTER
   FOR ADVANCING TRANSLATIONAL SCIENCES [UL1TR001070] Funding Source: NIH
   RePORTER; NATIONAL CENTER FOR RESEARCH RESOURCES [UL1RR025755] Funding
   Source: NIH RePORTER; NATIONAL HEART, LUNG, AND BLOOD INSTITUTE
   [R01HL049879] Funding Source: NIH RePORTER
FX Supported by the Hass Avocado Board, National Center for Research
   Resources grant UL1RR025755, and the Nutrient and Phytochemical Analytic
   Shared Resource of the Ohio State University Comprehensive Cancer
   Center. This is a free access article, distributed under terms
   (http://www.nutrition.org/publications/guidelines-and-policies/license/)
   that permit unrestricted non-commercial use, distribution, and
   reproduction in any medium, provided the original work is properly
   cited.
CR ARROYAVE G, 1981, AM J CLIN NUTR, V34, P41, DOI 10.1093/ajcn/34.1.41
   Booth SL, 2002, J NUTR, V132, P2609, DOI 10.1093/jn/132.9.2609
   Borel P, 1998, J NUTR, V128, P1361, DOI 10.1093/jn/128.8.1361
   Borel P, 2012, MOL NUTR FOOD RES, V56, P228, DOI 10.1002/mnfr.201100322
   Brown MJ, 2004, AM J CLIN NUTR, V80, P396, DOI 10.1093/ajcn/80.2.396
   Calloway DH, 1995, HUMAN NUTR FOOD MICR
   Dary O, 2002, J NUTR, V132, p2927S, DOI 10.1093/jn/132.9.2927S
   Deming DM, 2000, J NUTR, V130, P2789, DOI 10.1093/jn/130.11.2789
   During A, 2002, J LIPID RES, V43, P1086, DOI 10.1194/jlr.M200068-JLR200
   During A, 1998, J NUTR, V128, P1614, DOI 10.1093/jn/128.10.1614
   During A, 2006, PHYSIOLOGY OF THE GASTROINTESTINAL TRACT, VOLS 1 AND 2, 4TH EDITION, P1735
   Edwards AJ, 2002, J NUTR, V132, P159, DOI 10.1093/jn/132.2.159
   Fleshman MK, 2012, J LIPID RES, V53, P820, DOI 10.1194/jlr.D021139
   FURR HC, 1989, AM J CLIN NUTR, V49, P713, DOI 10.1093/ajcn/49.4.713
   Garber AK, 1999, J NUTR, V129, P1201, DOI 10.1093/jn/129.6.1201
   Gijsbers BLM, 1996, BRIT J NUTR, V76, P223, DOI 10.1079/BJN19960027
   Goltz SR, 2012, MOL NUTR FOOD RES, V56, P866, DOI 10.1002/mnfr.201100687
   Hagenimana V, 1999, ACTA PAEDIATR, V88, P928
   Hof KHV, 2000, J NUTR, V130, P503
   JOHNSON EJ, 1992, AM J CLIN NUTR, V56, P128, DOI 10.1093/ajcn/56.1.128
   Jones B., 2003, DESIGN ANAL CROSS OV, V2nd
   Kalogeris TJ, 1996, J NUTR, V126, P2720
   Kopec RE, 2013, RAPID COMMUN MASS SP, V27, P1393, DOI 10.1002/rcm.6576
   Lakshman MR, 1996, NUTR CANCER, V26, P49, DOI 10.1080/01635589609514462
   Lamb TD, 2004, PROG RETIN EYE RES, V23, P307, DOI 10.1016/j.preteyeres.2004.03.001
   Li SS, 2010, AM J CLIN NUTR, V92, P1105, DOI 10.3945/ajcn.2010.29802
   Lindqvist A, 2004, J HISTOCHEM CYTOCHEM, V52, P491, DOI 10.1177/002215540405200407
   Low JW, 2007, J NUTR, V137, P1320
   Lu QY, 2009, J AGR FOOD CHEM, V57, P10408, DOI 10.1021/jf901839h
   MICOZZI MS, 1992, AM J CLIN NUTR, V55, P1120, DOI 10.1093/ajcn/55.6.1120
   Neumann CG, 2003, J NUTR, V133, p3941S, DOI 10.1093/jn/133.11.3941S
   RAICA N, 1972, AM J CLIN NUTR, V25, P291
   Ramakrishnan U, 1999, J NUTR, V129, P2021, DOI 10.1093/jn/129.11.2021
   RAO CN, 1970, AM J CLIN NUTR, V23, P105
   Ribaya-Mercado JD, 2003, AM J CLIN NUTR, V77, P694, DOI 10.1093/ajcn/77.3.694
   ROELS OA, 1958, J NUTR, V65, P115, DOI 10.1093/jn/65.1.115
   SIES H, 1995, AM J CLIN NUTR, V62, P1315
   Solon FS, 2000, AM J CLIN NUTR, V72, P738
   Tang GW, 2010, AM J CLIN NUTR, V91, p1468S, DOI 10.3945/ajcn.2010.28674G
   Tang GW, 2009, AM J CLIN NUTR, V89, P1776, DOI 10.3945/ajcn.2008.27119
   Tang GW, 2005, AM J CLIN NUTR, V82, P821, DOI 10.1093/ajcn/82.4.821
   Tanumihardjo SA, 2005, J NUTR, V135, P2622, DOI 10.1093/jn/135.11.2622
   Tanumihardjo SA, 2004, J NUTR, V134, p290S, DOI 10.1093/jn/134.1.290S
   Thakkar SK, 2007, J NUTR, V137, P2229, DOI 10.1093/jn/137.10.2229
   Tyssandier V, 2002, AM J CLIN NUTR, V75, P526, DOI 10.1093/ajcn/75.3.526
   Underwood BA, 1996, FASEB J, V10, P1040, DOI 10.1096/fasebj.10.9.8801165
   Unlu NZ, 2007, J AGR FOOD CHEM, V55, P1597, DOI 10.1021/jf062337b
   Unlu NZ, 2005, J NUTR, V135, P431, DOI 10.1093/jn/135.3.431
   van den Berg H, 1998, AM J CLIN NUTR, V68, P82, DOI 10.1093/ajcn/68.1.82
   van Jaarsveld PJ, 2005, AM J CLIN NUTR, V81, P1080
   VANVLIET T, 1995, AM J CLIN NUTR, V62, P110, DOI 10.1093/ajcn/62.1.110
   von Lintig J, 2000, J BIOL CHEM, V275, P11915, DOI 10.1074/jbc.275.16.11915
   Wang J, 2008, AM J CLIN NUTR, V87, P1730, DOI 10.1093/ajcn/87.6.1730
   West K. P. Jr., 2003, Food and Nutrition Bulletin, V24, pS78
   WEST KP, 1991, LANCET, V338, P67, DOI 10.1016/0140-6736(91)90070-6
   West KP, 1999, BMJ-BRIT MED J, V318, P570, DOI 10.1136/bmj.318.7183.570
   WHO, 1995, 2 WHO MDIS
   Wu JJ, 2013, J CELL PHYSIOL, V228, P903, DOI 10.1002/jcp.24241
   Ye XD, 2000, SCIENCE, V287, P303, DOI 10.1126/science.287.5451.303
   ZEITLIN MF, 1992, AM J CLIN NUTR, V56, P136, DOI 10.1093/ajcn/56.1.136
NR 60
TC 57
Z9 58
U1 1
U2 37
PU OXFORD UNIV PRESS
PI OXFORD
PA GREAT CLARENDON ST, OXFORD OX2 6DP, ENGLAND
SN 0022-3166
EI 1541-6100
J9 J NUTR
JI J. Nutr.
PD AUG
PY 2014
VL 144
IS 8
BP 1158
EP 1166
DI 10.3945/jn.113.187674
PG 9
WC Nutrition & Dietetics
WE Science Citation Index Expanded (SCI-EXPANDED)
SC Nutrition & Dietetics
GA AX1GU
UT WOS:000346696700004
PM 24899156
OA Bronze, Green Published
DA 2022-11-10
ER

PT J
AU Chen, QL
   Rong, P
   Zhu, SS
   Yang, XY
   Ouyang, Q
   Wang, HY
   Chen, S
AF Chen, Qiaoli
   Rong, Ping
   Zhu, Sangsang
   Yang, Xinyu
   Ouyang, Qian
   Wang, Hong Yu
   Chen, Shuai
TI Targeting RalGAP alpha 1 in skeletal muscle to simultaneously improve
   postprandial glucose and lipid control
SO SCIENCE ADVANCES
LA English
DT Article
ID ACTIVATED PROTEIN-KINASE; FATTY-ACID UPTAKE; INSULIN-RESISTANCE; GLUT4
   TRAFFICKING; RALA ACTIVATION; RHEB GTPASE; AS160; MICE; AMPK; MTOR
AB How insulin stimulates postprandial uptake of glucose and long-chain fatty acids (LCFAs) into skeletal muscle and the mechanisms by which these events are dampened in diet-induced obesity are incompletely understood. Here, we show that RalGAP alpha 1 is a critical regulator of muscle insulin action and governs both glucose and lipid homeostasis. A high-fat diet increased RalGAP alpha 1 protein but decreased its insulin-responsive Thr(735)-phospho-rylation in skeletal muscle. A RalGAP alpha 1(Thr735Ala) mutation impaired insulin-stimulated muscle assimilation of glucose and LCFAs and caused metabolic syndrome in mice. In contrast, skeletal muscle-specific deletion of RalGAP alpha 1 improved postprandial glucose and lipid control. Mechanistically, these mutations of RalGAP alpha 1 affected translocation of insulin-responsive glucose transporter GLUT4 and fatty acid translocase CD36 via RalA to affect glucose and lipid homeostasis. These data indicated RalGAP alpha 1 as a dual-purpose target, for which we developed a peptide-blockade for improving muscle insulin sensitivity. Our findings have implications for drug discovery to combat metabolic disorders.
C1 [Chen, Qiaoli; Rong, Ping; Zhu, Sangsang; Yang, Xinyu; Ouyang, Qian; Wang, Hong Yu; Chen, Shuai] Nanjing Univ, State Key Lab Pharmaceut Biotechnol, Dept Endocrinol,Model Anim Res Ctr, Nanjing Drum Tower Hosp,Affiliated Hosp,Med Sch, Nanjing 210061, Jiangsu, Peoples R China.
RP Chen, S (corresponding author), Nanjing Univ, State Key Lab Pharmaceut Biotechnol, Dept Endocrinol,Model Anim Res Ctr, Nanjing Drum Tower Hosp,Affiliated Hosp,Med Sch, Nanjing 210061, Jiangsu, Peoples R China.
EM schen6@163.com
FU Ministry of Science and Technology of China [2014CB964704,
   2014BAI02B01]; National Natural Science Foundation of China [31671456,
   31571211]; Natural Science Foundation of Jiangsu Province of China
   [BK20161393]
FX Thanks to the Ministry of Science and Technology of China [grant nos.
   2014CB964704 (the National Basic Research Program of China) and
   2014BAI02B01 (the National Science and Technology Support Project)], the
   National Natural Science Foundation of China (grant nos. 31671456 and
   31571211), and the Natural Science Foundation of Jiangsu Province of
   China [grant no. BK20161393 (Basic Research Program)] for financial
   support.
CR Blenis J, 2017, CELL, V171, P10, DOI 10.1016/j.cell.2017.08.019
   Bothe GWM, 2000, GENESIS, V26, P165, DOI 10.1002/(SICI)1526-968X(200002)26:2<165::AID-GENE22>3.0.CO;2-F
   Chen L, 2016, P NATL ACAD SCI USA, V113, P7219, DOI 10.1073/pnas.1600581113
   Chen QL, 2017, DIABETES, V66, P2387, DOI 10.2337/db17-0077
   Chen QL, 2017, DIABETOLOGIA, V60, P336, DOI 10.1007/s00125-016-4151-9
   Chen QL, 2014, CELL SIGNAL, V26, P1636, DOI 10.1016/j.cellsig.2014.04.012
   Chen SA, 2008, BIOCHEM J, V409, P449, DOI 10.1042/BJ20071114
   Chen S, 2011, TRENDS ENDOCRIN MET, V22, P429, DOI 10.1016/j.tem.2011.07.005
   Chen SA, 2011, CELL METAB, V13, P68, DOI 10.1016/j.cmet.2010.12.005
   Chen XW, 2007, DEV CELL, V13, P391, DOI 10.1016/j.devcel.2007.07.007
   Chen XW, 2011, MOL BIOL CELL, V22, P141, DOI 10.1091/mbc.E10-08-0665
   Chen YT, 2018, J DAIRY SCI, V101, P1601, DOI 10.3168/jds.2017-13312
   Copps KD, 2010, CELL METAB, V11, P84, DOI 10.1016/j.cmet.2009.11.003
   Czech MP, 2017, NAT MED, V23, P804, DOI 10.1038/nm.4350
   DeFronzo RA, 2015, NAT REV DIS PRIMERS, V1, DOI 10.1038/nrdp.2015.19
   Dubikovskaya E, 2014, METHOD ENZYMOL, V538, P107, DOI 10.1016/B978-0-12-800280-3.00007-4
   Eguez L, 2005, CELL METAB, V2, P263, DOI 10.1016/j.cmet.2005.09.005
   Fang YM, 2001, SCIENCE, V294, P1942, DOI 10.1126/science.1066015
   Gentry LR, 2014, BBA-MOL CELL RES, V1843, P2976, DOI 10.1016/j.bbamcr.2014.09.004
   Goodyear LJ, 2008, NEW ENGL J MED, V359, P1842, DOI 10.1056/NEJMcibr0806723
   Inoki K, 2003, GENE DEV, V17, P1829, DOI 10.1101/gad.1110003
   Karunanithi S, 2014, MOL BIOL CELL, V25, P3059, DOI 10.1091/mbc.E14-06-1060
   KATZ LD, 1983, DIABETES, V32, P675, DOI 10.2337/diabetes.32.7.675
   Koonen DPY, 2005, BBA-MOL CELL BIOL L, V1736, P163, DOI 10.1016/j.bbalip.2005.08.018
   Lansey MN, 2012, AM J PHYSIOL-ENDOC M, V303, pE1273, DOI 10.1152/ajpendo.00316.2012
   Maples JM, 2015, AM J PHYSIOL-ENDOC M, V309, pE345, DOI 10.1152/ajpendo.00505.2014
   Martin TD, 2014, MOL CELL, V53, P209, DOI 10.1016/j.molcel.2013.12.004
   McFarlan JT, 2012, J BIOL CHEM, V287, P23502, DOI 10.1074/jbc.M111.315358
   Moltke I, 2014, NATURE, V512, P190, DOI 10.1038/nature13425
   Mu J, 2001, MOL CELL, V7, P1085, DOI 10.1016/S1097-2765(01)00251-9
   Musi N, 2002, DIABETES, V51, P2074, DOI 10.2337/diabetes.51.7.2074
   Myers RW, 2017, SCIENCE, V357, P507, DOI 10.1126/science.aah5582
   Novick Peter, 2016, Small GTPases, V7, P252
   Nozaki S, 2012, CELL SIGNAL, V24, P2111, DOI 10.1016/j.cellsig.2012.07.013
   O'Neill HM, 2011, P NATL ACAD SCI USA, V108, P16092, DOI 10.1073/pnas.1105062108
   Sano H, 2003, J BIOL CHEM, V278, P14599, DOI 10.1074/jbc.C300063200
   Shirakawa R, 2009, J BIOL CHEM, V284, P21580, DOI 10.1074/jbc.M109.012112
   Skorobogatko Y, 2018, P NATL ACAD SCI USA, V115, P7819, DOI 10.1073/pnas.1801050115
   Sun L, 2011, NAT CELL BIOL, V13, P958, DOI 10.1038/ncb2286
   Sun Y, 2010, P NATL ACAD SCI USA, V107, P19909, DOI 10.1073/pnas.1009523107
   Szendroedi J, 2014, P NATL ACAD SCI USA, V111, P9597, DOI 10.1073/pnas.1409229111
   Wang HY, 2013, BIOCHEM J, V449, P479, DOI 10.1042/BJ20120702
   Xie BX, 2016, DIABETES, V65, P3327, DOI 10.2337/db16-0416
   2004, J BIOL CHEM, V279, P1070, DOI DOI 10.1074/JBC.M306205200
NR 44
TC 11
Z9 11
U1 1
U2 11
PU AMER ASSOC ADVANCEMENT SCIENCE
PI WASHINGTON
PA 1200 NEW YORK AVE, NW, WASHINGTON, DC 20005 USA
SN 2375-2548
J9 SCI ADV
JI Sci. Adv.
PD APR
PY 2019
VL 5
IS 4
AR eaav4116
DI 10.1126/sciadv.aav4116
PG 15
WC Multidisciplinary Sciences
WE Science Citation Index Expanded (SCI-EXPANDED)
SC Science & Technology - Other Topics
GA HW0UY
UT WOS:000466398400053
PM 30989113
OA Green Published, gold
DA 2022-11-10
ER

PT J
AU Kessler, K
   Hornemann, S
   Petzke, KJ
   Kemper, M
   Markova, M
   Rudovich, N
   Grune, T
   Kramer, A
   Pfeiffer, AFH
   Pivovarova-Ramich, O
AF Kessler, Katharina
   Hornemann, Silke
   Petzke, Klaus J.
   Kemper, Margrit
   Markova, Mariya
   Rudovich, Natalia
   Grune, Tilman
   Kramer, Achim
   Pfeiffer, Andreas F. H.
   Pivovarova-Ramich, Olga
TI Diurnal distribution of carbohydrates and fat affects substrate
   oxidation and adipokine secretion in humans
SO AMERICAN JOURNAL OF CLINICAL NUTRITION
LA English
DT Article
DE substrate oxidation; energy metabolism; adipokines; inflammation;
   prediabetes; meal timing; circadian regulation; circadian clock
ID WEIGHT-LOSS; FOOD-INTAKE; INSULIN SENSITIVITY; CIRCADIAN CLOCK; GLYCEMIC
   INDEX; DIETARY-FAT; LEPTIN; MEAL; TIME; ALTERS
AB Background: A diet in which fat is mainly eaten in the morning and carbohydrates mainly in the evening (compared with the reverse order) was recently shown to worsen glycemic control in people with prediabetes.
   Objective: We investigated the effects of these dietary patterns on energy metabolism, and on the daily profiles of circulating lipids, adipokines, and inflammatory markers.
   Design: In a randomized controlled crossover trial, 29 nonobese men (with normal glucose tolerance, n = 18; or impaired fasting glucose/glucose tolerance, n = 11) underwent 2 isocaloric 4-wk diets: 1) carbohydrate-rich meals until 1330 and fat-rich meals between 1630 and 2200 (HC/HF); or 2) the inverse sequence of meals (HF/HC). During a 12-h clinical investigation day after each intervention period, 2 meal tolerance tests were performed, at 0900 and 1540, respectively. Substrate oxidation and concentrations of circulating lipids, adipokines, and cytokines were assessed pre-and postprandially. The postprandial inflammatory response in leukocytes was analyzed ex vivo.
   Results: Fasting carbohydrate oxidation decreased (P = 0.004) and lipid oxidation increased (P = 0.012) after the HC/HF diet. Fasting concentrations of blood markers did not differ between diets. The diets modulated the daily profiles of carbohydrate oxidation, lipid oxidation, and beta-hydroxybutyrate, although the average daily values of these parameters showed no difference between the diets, and no interaction between diet and glucose tolerance status. Diurnal patterns of triglycerides, low-density lipoprotein cholesterol, leptin, visfatin, and of LPS-induced cytokine secretion in blood leukocytes were also modulated by the diets. Average daily concentrations of leptin (P = 0.017) and visfatin (P = 0.041) were lower on the HF/HC diet than on the HC/HF diet.
   Conclusions: Diurnal distribution of carbohydrates and fat affects the daily profiles of substrate oxidation, circulating lipids, and cytokine secretion, and alters the average daily concentrations of adipokine secretion in nonobese nondiabetic humans. The study was registered at clinicaltrials.
C1 [Kessler, Katharina; Hornemann, Silke; Kemper, Margrit; Markova, Mariya; Rudovich, Natalia; Pfeiffer, Andreas F. H.; Pivovarova-Ramich, Olga] German Inst Human Nutr Potsdam Rehbrucke, Dept Clin Nutr, Nuthetal, Germany.
   [Grune, Tilman] German Inst Human Nutr Potsdam Rehbrucke, Dept Mol Toxicol, Nuthetal, Germany.
   [Petzke, Klaus J.] German Inst Human Nutr Potsdam Rehbrucke, Res Grp Physiol Energy Metab, Nuthetal, Germany.
   [Kessler, Katharina; Hornemann, Silke; Kemper, Margrit; Markova, Mariya; Rudovich, Natalia; Grune, Tilman; Pfeiffer, Andreas F. H.; Pivovarova-Ramich, Olga] German Ctr Diabet Res DZD, Munich, Germany.
   [Kessler, Katharina] Univ Cambridge, Dept Vet Med, Cambridge, England.
   [Kemper, Margrit; Rudovich, Natalia; Pfeiffer, Andreas F. H.; Pivovarova-Ramich, Olga] Campus Benjamin Franklin, Dept Endocrinol Diabet & Nutr, Berlin, Germany.
   [Kramer, Achim] Charite, Inst Med Immunol, Lab Chronobiol, Berlin, Germany.
   [Rudovich, Natalia] Spital Bulach, Div Endocrinol & Diabetol, Dept Internal Med, Bulach, Switzerland.
   [Grune, Tilman] German Ctr Cardiovasc Res DZHK, Berlin, Germany.
RP Pivovarova-Ramich, O (corresponding author), German Inst Human Nutr Potsdam Rehbrucke, Dept Clin Nutr, Nuthetal, Germany.; Pivovarova-Ramich, O (corresponding author), German Ctr Diabet Res DZD, Munich, Germany.; Pivovarova-Ramich, O (corresponding author), Campus Benjamin Franklin, Dept Endocrinol Diabet & Nutr, Berlin, Germany.
EM olga.pivovarova@dife.de
RI Pfeiffer, Andreas F.H./AAJ-2311-2020; Ramich, Olga/AAK-5663-2020
OI Pfeiffer, Andreas F.H./0000-0002-6887-0016; Ramich,
   Olga/0000-0002-3583-8546; Grune, Tilman/0000-0003-4775-9973; Kramer,
   Achim/0000-0001-9671-6078
FU German Science Foundation (DFG) [KFO218 PF164/16-1 OP]; German Diabetes
   Society; German Center for Diabetes Research (DZD) [82DZD0019G]; German
   Institute of Human Nutrition
FX Supported by a grant from the German Science Foundation (DFG grant
   KFO218 PF164/16-1 OP, AK, AFHP), by a grant from the German Diabetes
   Society (Allgemeine Projektforderung, 2015, OP), by a grant from the
   German Center for Diabetes Research (DZD grant 82DZD0019G, OP), and by
   an internal grant from the German Institute of Human Nutrition (2015,
   KK).
CR Abell SK, 2015, INT J MOL SCI, V16, P13442, DOI 10.3390/ijms160613442
   Adamovich Y, 2014, CELL METAB, V19, P319, DOI 10.1016/j.cmet.2013.12.016
   Almoosawi S, 2013, NUTR METAB CARDIOVAS, V23, P1025, DOI 10.1016/j.numecd.2013.01.003
   Almoosawi S, 2013, INT J OBESITY, V37, P725, DOI 10.1038/ijo.2012.103
   Andrade-Oliveira V, 2015, J DIABETES RES, V2015, DOI 10.1155/2015/681612
   Arble DM, 2009, OBESITY, V17, P2100, DOI 10.1038/oby.2009.264
   Asher G, 2015, CELL, V161, P84, DOI 10.1016/j.cell.2015.03.015
   Bandin C, 2015, INT J OBESITY, V39, P828, DOI 10.1038/ijo.2014.182
   Bo S, 2015, INT J OBESITY, V39, P1689, DOI 10.1038/ijo.2015.138
   Bray MS, 2010, INT J OBESITY, V34, P1589, DOI 10.1038/ijo.2010.63
   Bray MS, 2011, J BIOL CHEM, V286, DOI 10.1074/jbc.R110.214643
   Chavan R, 2016, NAT COMMUN, V7, DOI 10.1038/ncomms10580
   da Rocha EEM, 2006, CURR OPIN CLIN NUTR, V9, P247, DOI 10.1097/01.mco.0000222107.15548.f5
   Eckel-Mahan KL, 2013, CELL, V155, P1464, DOI 10.1016/j.cell.2013.11.034
   Farr OM, 2015, CURR OPIN ENDOCRINOL, V22, P353, DOI 10.1097/MED.0000000000000184
   FRAYN KN, 1983, J APPL PHYSIOL, V55, P628, DOI 10.1152/jappl.1983.55.2.628
   Garaulet M, 2013, INT J OBESITY, V37, P604, DOI 10.1038/ijo.2012.229
   Garten A, 2015, NAT REV ENDOCRINOL, V11, P535, DOI 10.1038/nrendo.2015.117
   Gavrila A, 2003, J CLIN ENDOCR METAB, V88, P2838, DOI 10.1210/jc.2002-021721
   GOO RH, 1987, GASTROENTEROLOGY, V93, P515, DOI 10.1016/0016-5085(87)90913-9
   Goodpaster BH, 2017, CELL METAB, V25, P1027, DOI 10.1016/j.cmet.2017.04.015
   Hall KD, 2015, CELL METAB, V22, P427, DOI 10.1016/j.cmet.2015.07.021
   Hatori M, 2012, CELL METAB, V15, P848, DOI 10.1016/j.cmet.2012.04.019
   Herrmann TS, 2001, EXP BIOL MED, V226, P1037, DOI 10.1177/153537020122601111
   Iikuni Noriko, 2008, Current Immunology Reviews, V4, P70, DOI 10.2174/157339508784325046
   Jenkins AB, 1997, DIABETOLOGIA, V40, P348, DOI 10.1007/s001250050686
   Jiang P, 2017, AM J PHYSIOL-ENDOC M, V312, pE369, DOI 10.1152/ajpendo.00295.2016
   Kessler K, 2017, SCI REP-UK, V7, DOI 10.1038/srep44170
   Koopman KE, 2014, HEPATOLOGY, V60, P545, DOI 10.1002/hep.27149
   Leibel RL, 2015, DIABETES, V64, P2299, DOI 10.2337/db15-0004
   Lindgren O, 2009, J CLIN ENDOCR METAB, V94, P2887, DOI 10.1210/jc.2009-0366
   Morgan LM, 2012, BRIT J NUTR, V108, P1286, DOI 10.1017/S0007114511006507
   Newman JC, 2014, DIABETES RES CLIN PR, V106, P173, DOI 10.1016/j.diabres.2014.08.009
   Oosterman JE, 2015, CHRONOBIOL INT, V32, P289, DOI 10.3109/07420528.2014.971177
   Petzke KJ, 2005, RAPID COMMUN MASS SP, V19, P1392, DOI 10.1002/rcm.1925
   Pivovarova O, 2015, J CLIN ENDOCR METAB, V100, P2291, DOI 10.1210/jc.2014-3868
   Robertson MD, 2002, AM J CLIN NUTR, V75, P505, DOI 10.1093/ajcn/75.3.505
   Scheer FAJL, 2013, OBESITY, V21, P421, DOI 10.1002/oby.20351
   Scheiermann C, 2013, NAT REV IMMUNOL, V13, P190, DOI 10.1038/nri3386
   Schoeller DA, 2013, AM J CLIN NUTR, V97, P1413, DOI 10.3945/ajcn.113.062125
   Shostak A, 2013, DIABETES, V62, P2195, DOI 10.2337/db12-1449
   Sofer S, 2013, NUTR METAB CARDIOVAS, V23, P744, DOI 10.1016/j.numecd.2012.04.008
   Sofer S, 2011, OBESITY, V19, P2006, DOI 10.1038/oby.2011.48
   Stromsdorfer KL, 2016, CELL REP, V16, P1851, DOI 10.1016/j.celrep.2016.07.027
   Sun Q, 2009, ANN MED, V41, P311, DOI 10.1080/07853890902729760
   Wehrens SMT, 2017, CURR BIOL, V27, P1768, DOI 10.1016/j.cub.2017.04.059
NR 46
TC 13
Z9 13
U1 1
U2 10
PU OXFORD UNIV PRESS
PI OXFORD
PA GREAT CLARENDON ST, OXFORD OX2 6DP, ENGLAND
SN 0002-9165
EI 1938-3207
J9 AM J CLIN NUTR
JI Am. J. Clin. Nutr.
PD DEC
PY 2018
VL 108
IS 6
BP 1209
EP 1219
DI 10.1093/ajcn/nqy224
PG 11
WC Nutrition & Dietetics
WE Science Citation Index Expanded (SCI-EXPANDED)
SC Nutrition & Dietetics
GA HH9XN
UT WOS:000456095300008
PM 30541098
OA Green Submitted, Bronze
DA 2022-11-10
ER

PT J
AU Jiang, L
   Wang, SD
   Zhao, JX
   Huang, WJ
   Li, JY
   Xiao, YH
   Zhang, H
   Fu, Q
   Chen, Y
   Yang, T
   Shen, EA
   Su, GX
   Zhang, YF
   Li, Z
AF Jiang, Li
   Wang, Shidong
   Zhao, Jinxi
   Huang, Weijun
   Li, Jiayue
   Xiao, Yonghua
   Zhang, Hua
   Fu, Qiang
   Chen, Yu
   Yang, Tao
   Shen, Esther Aijia
   Su, Guanxun
   Zhang, Yaofu
   Li, Zhuang
TI Qingre Yiqi Method along with Oral Hypoglycemic Drugs in Treating Adults
   with Type 2 Diabetes Mellitus: A Systematic Review and Meta-Analysis
SO EVIDENCE-BASED COMPLEMENTARY AND ALTERNATIVE MEDICINE
LA English
DT Review
ID CLINICAL-TRIALS; EFFICACY
AB Objective. To evaluate the efficacy of the Qingre Yiqi method in the treatment of type 2 diabetes mellitus (T2DM) with meta-analysis. Method. The randomized controlled trials (RCTs) of the Qingre Yiqi method in the treatment of T2DM in the PubMed, Medline, EMBase, Cochrane Library, Web of Science, Weipu Journal, China Knowledge Network (CNKI), and Wanfang database were conducted. Three reviewers independently conducted the screening, extracted the data, and assessed methodological quality. Data analysis was performed using Rev Man 5.3 software for statistical analysis. Results. A total of 15 RCTs, including 1440 patients, were included. The results showed that compared with oral hypoglycemic drugs alone, the add-on treatment of the Qingre Yiqi method could significantly improve Chinese medicine syndrome (OR (95%CI) = 3.66 [2.47,5.42], P<0.00001) and lower the level of HbA1c (MD (95%CI) = -0.68 [0.91, -0.45], P<0.00001), triglyceride (TG) (MD (95%CI) = -0.38 [-0.58,-0.17], P=0.0004), low-density lipoprotein cholesterol (LDL-C) (MD (95%CI) = -0.25 [-0.37, -0.13], P<0.0001), and total cholesterol(TC) (MD(95%CI) = -0.40[-0.67, -0.13], P=0.003). In terms of fasting blood glucose (FBG) and postprandial blood sugar (PBG), subgroup analysis showed that the baseline of FBG and the number of combined oral hypoglycemic drugs of PBG were the major sources of heterogeneity. Conclusion. Compared with the standard treatment, the Qingre Yiqi method along with oral hypoglycemic drugs showed the more beneficial effects for T2DM on improving TCM syndromes and reducing the blood glucose and partial lipid parameter.
C1 [Jiang, Li; Chen, Yu; Yang, Tao; Shen, Esther Aijia; Su, Guanxun; Zhang, Yaofu; Li, Zhuang] Beijing Univ Chinese Med, Dongzhimen Hosp, Grad Sch, Beijing, Peoples R China.
   [Jiang, Li; Wang, Shidong; Zhao, Jinxi; Li, Jiayue; Xiao, Yonghua; Zhang, Hua; Fu, Qiang; Shen, Esther Aijia; Su, Guanxun; Zhang, Yaofu; Li, Zhuang] Beijing Univ Chinese Med, Dongzhimen Hosp, Endocrinol & Nephropathy Dept, Sect 2, Beijing, Peoples R China.
   [Huang, Weijun] Beijing Univ Chinese Med, Minist Educ, Key Lab Chinese Internal Med, Beijing, Peoples R China.
   [Huang, Weijun] Beijing Univ Chinese Med, Dongzhimen Hosp, Beijing, Peoples R China.
RP Wang, SD; Zhao, JX (corresponding author), Beijing Univ Chinese Med, Dongzhimen Hosp, Endocrinol & Nephropathy Dept, Sect 2, Beijing, Peoples R China.
EM 2486205408@qq.com; zhaojx888@126.com
OI Zhao, Jinxi/0000-0002-0593-2152; Jiang, Li/0000-0003-3827-2178
FU National Natural Science Foundation of China [81774272]; Project for
   Young Teachers of Beijing University of Chinese Medicine
   [2019-JYB-JS-080]; National Key R&D Program of China [2018YFC1704400,
   2018YFC1704402]; Project of Beijing Science and Technology Subject
   [Z191100008319004]; Section II of the Endocrinology and Nephropathy
   Department of Dongzhimen Hospital; Key Laboratory of Chinese Internal
   Medicine of the Ministry of Education
FX This work was supported by grants from the General Project of the
   National Natural Science Foundation of China (No. 81774272), Project for
   Young Teachers of Beijing University of Chinese Medicine (No.
   2019-JYB-JS-080), National Key R&D Program of China (nos. 2018YFC1704400
   and 2018YFC1704402), Project of Beijing Science and Technology Subject
   (Z191100008319004), Section II of the Endocrinology and Nephropathy
   Department of Dongzhimen Hospital affiliated to Beijing University of
   Chinese Medicine, and Key Laboratory of Chinese Internal Medicine of the
   Ministry of Education.
CR Al-Mrabeh A, 2021, BIOMEDICINES, V9, DOI 10.3390/biomedicines9020226
   Amer Diabet Assoc, 2018, DIABETES CARE, V41, pS73, DOI 10.2337/dc18-S008
   Cannon A, 2018, J MANAG CARE SPEC PH, V24, pS5, DOI 10.18553/jmcp.2018.24.9-a.s5
   Chen MY, 2018, FRONT MICROBIOL, V9, DOI 10.3389/fmicb.2018.02380
   Chen Q., 2015, GUANGMING J CHINESE, V30, P768
   [中华医学会糖尿病学分会 Chinese Diabetes Society], 2018, [中国实用内科杂志, Chinese Journal of Practical Internal Medicine], V38, P292
   Dong B, 2019, WORLD LATEST MED INF, V19, P185
   Fu XX, 2021, ENDOCR METAB IMMUNE, V21, P1261, DOI 10.2174/1871530321666210225125141
   Gao LH, 2014, J ETHNOPHARMACOL, V151, P675, DOI 10.1016/j.jep.2013.11.024
   Gao Shu-rong, 2004, Zhongguo Zhong Xi Yi Jie He Za Zhi, V24, P593
   Han XY, 2019, J ETHNOPHARMACOL, V239, DOI 10.1016/j.jep.2019.111942
   Hasegawa H, 2004, J PHARMACOL SCI, V95, P153, DOI 10.1254/jphs.FMJ04001X4
   Higgins J, 2012, COCHRANE DB SYST REV, DOI 10.1002/14651858.ED000049
   Huang WC, 2014, J ETHNOPHARMACOL, V151, P470, DOI 10.1016/j.jep.2013.10.065
   Jadad AR, 1996, CONTROL CLIN TRIALS, V17, P1, DOI 10.1016/0197-2456(95)00134-4
   Jia Q.L, 2014, CHINESE COMMUNITY DO, V30, P85
   Jiang M., 2003, CLIN STUDY IMPROVING
   Kaneto Hideaki, 2006, Nihon Rinsho, V64 Suppl 9, P203
   Lao M.R, 2015, J SICHUAN TRADITIONA, V33, P81
   Lee D, 2019, BIOMOLECULES, V9, DOI 10.3390/biom9100618
   [李双蕾 Li Shuanglei], 2013, [中华中医药杂志, China Journal of Traditional Chinese Medicine and Pharmacy], V28, P746
   Lin J.Y., 2016, CLIN STUDY JINLIAN F
   Lin XJ, 2020, OPEN LIFE SCI, V15, P763, DOI 10.1515/biol-2020-0096
   Liu X., 2017, LIAONING J TRAD CHIN, V44, P2311, DOI [10.13192/j.issn.1000-1719.2017.11.023, DOI 10.13192/J.ISSN.1000-1719.2017.11.023]
   Ou C, 2019, EVID-BASED COMPL ALT, V2019, DOI 10.1155/2019/6020846
   Page MJ, 2021, SYST REV-LONDON, V10, DOI 10.1186/s13643-021-01626-4
   Pang Bing, 2019, Zhongguo Zhong Yao Za Zhi, V44, P3895, DOI 10.19540/j.cnki.cjcmm.20190416.504
   Park SK, 2021, MOLECULES, V26, DOI 10.3390/molecules26092555
   Peng S.L., 2015, J NEW CHINESE MED, V47, P84
   Rosenstock J, 2007, DIABETES OBES METAB, V9, P175, DOI 10.1111/j.1463-1326.2006.00698.x
   Song Y.Z., 2017, CHINESE J INTEGRATIV, V15, P2663
   Tong XL, 2011, CHINESE MED J-PEKING, V124, P2746, DOI 10.3760/cma.j.issn.0366-6999.2011.17.032
   Wan Y.G, 2017, INNER MONGOLIA J TRA, V36, P37
   Wu JS, 2020, INT J NANOMED, V15, P4139, DOI 10.2147/IJN.S248467
   Xue Y.Q, 2018, CLIN J CHINESE MED, V10, P57
   Ye G.H., 2017, J PRACTICAL TRADITIO, V27, P128
   Zhang H, 2010, METABOLISM, V59, P285, DOI 10.1016/j.metabol.2009.07.029
   Zhang Y., 2019, CHINESE ARCH TRADITI, V37, P2125
   Zheng X. Y., 2002, GUIDING PRINCIPLES C
NR 39
TC 2
Z9 2
U1 16
U2 23
PU HINDAWI LTD
PI LONDON
PA ADAM HOUSE, 3RD FLR, 1 FITZROY SQ, LONDON, W1T 5HF, ENGLAND
SN 1741-427X
EI 1741-4288
J9 EVID-BASED COMPL ALT
JI Evid.-based Complement Altern. Med.
PD SEP 13
PY 2021
VL 2021
AR 4395228
DI 10.1155/2021/4395228
PG 11
WC Integrative & Complementary Medicine
WE Science Citation Index Expanded (SCI-EXPANDED)
SC Integrative & Complementary Medicine
GA UW7XD
UT WOS:000700365800007
PM 34552649
OA Green Published, gold
DA 2022-11-10
ER

PT J
AU An, P
   Straka, RJ
   Pollin, TI
   Feitosa, MF
   Wojczynski, MK
   Daw, EW
   O'Connell, JR
   Gibson, Q
   Ryan, KA
   Hopkins, PN
   Tsai, MY
   Lai, CQ
   Province, MA
   Ordovas, JM
   Shuldiner, AR
   Arnett, DK
   Borecki, IB
AF An, Ping
   Straka, Robert J.
   Pollin, Toni I.
   Feitosa, Mary F.
   Wojczynski, Mary K.
   Daw, E. Warwick
   O'Connell, Jeffrey R.
   Gibson, Quince
   Ryan, Kathleen A.
   Hopkins, Paul N.
   Tsai, Michael Y.
   Lai, Chao-Qiang
   Province, Michael A.
   Ordovas, Jose M.
   Shuldiner, Alan R.
   Arnett, Donna K.
   Borecki, Ingrid B.
TI Genome-wide association studies identified novel loci for
   non-high-density lipoprotein cholesterol and its postprandial lipemic
   response
SO HUMAN GENETICS
LA English
DT Article
ID AMERICAN ANABAPTIST GENEALOGY; LINKAGE ANALYSIS; ADIPONECTIN;
   PHENOTYPES; APOLIPOPROTEIN; FENOFIBRATE; VARIANTS; SOFTWARE; DISEASE;
   CDH13
AB Non-high-density lipoprotein cholesterol(NHDL) is an independent and superior predictor of CVD risk as compared to low-density lipoprotein alone. It represents a spectrum of atherogenic lipid fractions with possibly a distinct genomic signature. We performed genome-wide association studies (GWAS) to identify loci influencing baseline NHDL and its postprandial lipemic (PPL) response. We carried out GWAS in 4,241 participants of European descent. Our discovery cohort included 928 subjects from the Genetics of Lipid-Lowering Drugs and Diet Network Study. Our replication cohorts included 3,313 subjects from the Heredity and Phenotype Intervention Heart Study and Family Heart Study. A linear mixed model using the kinship matrix was used for association tests. The best association signal was found in a tri-genic region at RHOQ-PIGF-CRIPT for baseline NHDL (lead SNP rs6544903, discovery p = 7e-7, MAF = 2 %; validation p = 6e-4 at 0.1 kb upstream neighboring SNP rs3768725, and 5e-4 at 0.7 kb downstream neighboring SNP rs6733143, MAF = 10 %). The lead and neighboring SNPs were not perfect surrogate proxies to each other (D' = 1, r (2) = 0.003) but they seemed to be partially dependent (likelihood ration test p = 0.04). Other suggestive loci (discovery p < 1e-6) included LOC100419812 and LOC100288337 for baseline NHDL, and LOC100420502 and CDH13 for NHDL PPL response that were not replicated (p > 0.01). The current and first GWAS of NHDL yielded an interesting common variant in RHOQ-PIGF-CRIPT influencing baseline NHDL levels. Another common variant in CDH13 for NHDL response to dietary high-fat intake challenge was also suggested. Further validations for both loci from large independent studies, especially interventional studies, are warranted.
C1 [An, Ping; Feitosa, Mary F.; Wojczynski, Mary K.; Daw, E. Warwick; Province, Michael A.; Borecki, Ingrid B.] Washington Univ, Sch Med, Dept Genet, Div Stat Genom, St Louis, MO 63108 USA.
   [Straka, Robert J.] Univ Minnesota, Dept Expt & Clin Pharmacol, Minneapolis, MN USA.
   [Pollin, Toni I.; O'Connell, Jeffrey R.; Gibson, Quince; Ryan, Kathleen A.; Shuldiner, Alan R.] Univ Maryland, Sch Med, Dept Med, Baltimore, MD 21201 USA.
   [Hopkins, Paul N.] Univ Utah, Hlth Sci Ctr, Dept Internal Med, Salt Lake City, UT USA.
   [Tsai, Michael Y.] Univ Minnesota, Sch Med, Dept Lab Med & Pathol, Minneapolis, MN 55455 USA.
   [Lai, Chao-Qiang; Ordovas, Jose M.] Tufts Univ, Human Nutr Res Ctr Aging, Nutr & Genom Lab, USDA, Boston, MA 02111 USA.
   [Ordovas, Jose M.] IMDEA Alimentac, Madrid, Spain.
   [Ordovas, Jose M.] Ctr Nacl Invest Cardiovasc, Dept Cardiovasc Epidemiol & Populat Genet, Madrid, Spain.
   [Shuldiner, Alan R.] Baltimore Vet Adm Med Ctr, Geriatr Res & Educ Clin Ctr, Baltimore, MD USA.
   [Arnett, Donna K.] Univ Alabama Birmingham, Sch Publ Hlth, Dept Epidemiol, Birmingham, AL 35294 USA.
RP An, P (corresponding author), Washington Univ, Sch Med, Dept Genet, Div Stat Genom, Campus Box 8506,4444 Forest Pk Blvd, St Louis, MO 63108 USA.
EM anping@wustl.edu; strak001@umn.edu
RI Feitosa, Mary F/K-8044-2012; Ordovas, Jose/B-8727-2013
OI Feitosa, Mary F/0000-0002-0933-2410; Lai,
   Chao-Qiang/0000-0003-1107-8375; Straka, Robert/0000-0002-9541-7823;
   Shuldiner, Alan/0000-0001-9921-4305; Tsai, Michael/0000-0001-7553-3408;
   Ordovas, Jose/0000-0002-7581-5680
FU NHLBI [U01 HL072524]; NIH from NHLBI [R01 HL087700, R01 HL088215]; NIH
   from NIDDK [R01 DK8925601, R01 075681]; NIH [U01 HL072515, R01 HL104193,
   U01 HL084756]; Mid Atlantic Nutrition and Obesity Research Center [P30
   DK072488]; NATIONAL HEART, LUNG, AND BLOOD INSTITUTE [U01HL105198,
   U01HL084756, R01HL087700, U01HL072515, U01HL072524, R01HL088215,
   R01HL104193] Funding Source: NIH RePORTER; NATIONAL INSTITUTE OF
   DIABETES AND DIGESTIVE AND KIDNEY DISEASES [P30DK072488, R01DK075681,
   R01DK089256] Funding Source: NIH RePORTER
FX The authors thank the other investigators, the staff and the
   participants of the GOLDN Study, the HAPI Heart Study and the Family
   Heart Study. The GOLDN Study support was provided by the NHLBI grant U01
   HL072524. The FamHS was supported by NIH Grants R01 HL087700 and R01
   HL088215 (Michael A. Province, PI) from NHLBI, and R01 DK8925601 and R01
   075681 (Ingrid B. Borecki, PI) from NIDDK. The investigators thank the
   GOLDN and FamHS participants and staff for their valuable contributions.
   The HAPI Heart Study was supported by NIH research Grants U01 HL072515,
   R01 HL104193, U01 HL084756 and the Mid Atlantic Nutrition and Obesity
   Research Center Grant P30 DK072488. We thank the staff at the Amish
   Research Clinic for their outstanding efforts and our Amish research
   volunteers for their long-standing partnership in research.
CR Abecasis GR, 2001, BIOINFORMATICS, V17, P742, DOI 10.1093/bioinformatics/17.8.742
   Agarwala R, 1999, AM J MED GENET, V86, P156, DOI 10.1002/(SICI)1096-8628(19990910)86:2<156::AID-AJMG13>3.0.CO;2-5
   Agarwala R, 1998, GENOME RES, V8, P211, DOI 10.1101/gr.8.3.211
   Agarwala R, 2001, HUM BIOL, V73, P533, DOI 10.1353/hub.2001.0045
   Almasy L, 1998, AM J HUM GENET, V62, P1198, DOI 10.1086/301844
   [Anonymous], HUM MOL GENET
   Aslibekyan S, 2013, NUTR METAB CARDIOVAS, V23, P987, DOI 10.1016/j.numecd.2012.07.010
   Ban HJ, 2010, BMC GENET, V11, DOI 10.1186/1471-2156-11-26
   Beekman M, 2002, TWIN RES, V5, P87, DOI 10.1375/twin.5.2.87
   Burton PR, 2007, NATURE, V447, P661, DOI 10.1038/nature05911
   Chung CM, 2011, DIABETES, V60, P2417, DOI 10.2337/db10-1321
   Corbett J, 2003, BMC GENET, V4, DOI 10.1186/1471-2156-4-S1-S5
   Corey KE, 2012, CLIN GASTROENTEROL H, V10, P651, DOI 10.1016/j.cgh.2012.01.017
   Croteau-Chonka DC, 2011, OBESITY, V19, P1019, DOI 10.1038/oby.2010.256
   Di Angelantonio E, 2009, JAMA-J AM MED ASSOC, V302, P1993, DOI 10.1001/jama.2009.1619
   Fava C, 2011, AM J CARDIOL, V108, P1432, DOI 10.1016/j.amjcard.2011.06.068
   Feng S, 2011, BMC GENET, V12, DOI 10.1186/1471-2156-12-12
   Fox CS, 2007, BMC MED GENET, V8, DOI 10.1186/1471-2350-8-S1-S18
   Gao XY, 2008, GENET EPIDEMIOL, V32, P361, DOI 10.1002/gepi.20310
   Heath SC, 1997, AM J HUM GENET, V61, P748, DOI 10.1086/515506
   Hedrick P, 2001, EUR J HUM GENET, V9, P969, DOI 10.1038/sj.ejhg.5200735
   Higgins M, 1996, AM J EPIDEMIOL, V143, P1219, DOI 10.1093/oxfordjournals.aje.a008709
   Jee SH, 2010, AM J HUM GENET, V87, P545, DOI 10.1016/j.ajhg.2010.09.004
   Johansson A, 2010, OBESITY, V18, P803, DOI 10.1038/oby.2009.359
   Kabagambe EK, 2009, ATHEROSCLEROSIS, V203, P633, DOI 10.1016/j.atherosclerosis.2008.08.005
   Kathiresan S, 2007, BMC MED GENET, V8, DOI 10.1186/1471-2350-8-S1-S17
   Korn JM, 2008, NAT GENET, V40, P1253, DOI 10.1038/ng.237
   Levy D, 2007, BMC MED GENET, V8, DOI 10.1186/1471-2350-8-S1-S3
   Li Y, 2010, GENET EPIDEMIOL, V34, P816, DOI 10.1002/gepi.20533
   Li Y, 2009, ANNU REV GENOM HUM G, V10, P387, DOI 10.1146/annurev.genom.9.081307.164242
   Ling H, 2009, OBESITY, V17, P737, DOI 10.1038/oby.2008.625
   Liu J, 2006, AM J CARDIOL, V98, P1363, DOI 10.1016/j.amjcard.2006.06.032
   MADSEN KS, 1986, STAT MED, V5, P231, DOI 10.1002/sim.4780050304
   Mahajan N, 2012, AM J CARDIOL, V109, P1694, DOI 10.1016/j.amjcard.2012.02.010
   Marroni F, 2011, TREE GENET GENOMES, V7, P1011, DOI 10.1007/s11295-011-0391-5
   Miller M, 2008, AM J CARDIOL, V101, P1003, DOI 10.1016/j.amjcard.2007.11.046
   Mitchell BD, 2008, AM HEART J, V155, P823, DOI 10.1016/j.ahj.2008.01.019
   Mueller JC, 2004, BRIEF BIOINFORM, V5, P355, DOI 10.1093/bib/5.4.355
   PATSCH JR, 1992, ARTERIOSCLER THROMB, V12, P1336, DOI 10.1161/01.ATV.12.11.1336
   Price AL, 2006, NAT GENET, V38, P904, DOI 10.1038/ng1847
   Province MA, 2001, AM J HUM GENET, V69, P660, DOI 10.1086/323316
   Province Michael A, 2013, Pac Symp Biocomput, P236
   Robinson JG, 2010, J AM COLL CARDIOL, V55, P2855, DOI 10.1016/j.jacc.2010.01.053
   Robinson JG, 2009, J AM COLL CARDIOL, V55, P42, DOI 10.1016/j.jacc.2009.07.056
   Shia WC, 2011, BMC GENOMICS, V12, DOI 10.1186/1471-2164-12-S3-S23
   Sklar P, 2011, NAT GENET, V43, P977, DOI 10.1038/ng.943
   Teslovich TM, 2010, NATURE, V466, P707, DOI 10.1038/nature09270
   Wojczynski MK, 2010, J LIPID RES, V51, P3316, DOI 10.1194/jlr.P001834
   Yang Q, 2007, BMC MED GENET, V8, DOI 10.1186/1471-2350-8-S1-S12
NR 49
TC 8
Z9 8
U1 0
U2 9
PU SPRINGER
PI NEW YORK
PA 233 SPRING ST, NEW YORK, NY 10013 USA
SN 0340-6717
EI 1432-1203
J9 HUM GENET
JI Hum. Genet.
PD JUL
PY 2014
VL 133
IS 7
BP 919
EP 930
DI 10.1007/s00439-014-1435-3
PG 12
WC Genetics & Heredity
WE Science Citation Index Expanded (SCI-EXPANDED)
SC Genetics & Heredity
GA AI7QD
UT WOS:000337088600008
PM 24604477
OA Green Accepted
DA 2022-11-10
ER

PT J
AU Madjd, A
   Taylor, MA
   Mousavi, N
   Delavari, A
   Malekzadeh, R
   Macdonald, IA
   Farshchi, HR
AF Madjd, Ameneh
   Taylor, Moira A.
   Mousavi, Neda
   Delavari, Alireza
   Malekzadeh, Reza
   Macdonald, Ian A.
   Farshchi, Hamid R.
TI Comparison of the effect of daily consumption of probiotic compared with
   low-fat conventional yogurt on weight loss in healthy obese women
   following an energy-restricted diet: a randomized controlled trial
SO AMERICAN JOURNAL OF CLINICAL NUTRITION
LA English
DT Article
DE insulin resistance; lipid; probiotic; weight loss; yogurt
ID CARDIOVASCULAR RISK-FACTORS; TYPE-2 DIABETES-MELLITUS; LIFE-STYLE
   INTERVENTION; DAIRY CONSUMPTION; LIPID PROFILE; INSULIN-RESISTANCE;
   LACTOBACILLUS-ACIDOPHILUS; BODY-COMPOSITION; GUT MICROBIOTA;
   BLOOD-PRESSURE
AB Background: Despite evidence for the beneficial effects of probiotics and low-fat dairy products; to our knowledge, no study has compared the beneficial effect on weight loss of consuming a pro biotic yogurt (PY) compared with a standard low-fat yogurt (LF) during a hypoenergetic program.
   Objective: We compared the effect of the PY with LF yogurt consumption on body weight and cardiometabolic risk factors in women during a weight-loss program.
   Design: Overweight and obese women [body mass index (in kg/m(2)): 27-40; age: 18-50 y) who usually consumed standard LFs were asked to consume either PY or LF every day with their main meals for 12 wk while following a weight-loss program.
   Results: A total of 89 participants were randomly assigned to one of the 2 intervention groups. Baseline variables were not significantly different between groups. A statistically significant reduction in anthropometric measurements and significant improvements in cardiometabolic risk characteristics were observed over the 12 wk in both groups. However, no significant differences in weight loss and anthropometric measurements were seen between groups after the intervention. Compared with the LF group, the PY group had a greater (mean +/- SD) decrease in total cholesterol (PY = -0.36 +/- 0.10 mmol/L, LF = -0.31 +/- 0.10 mmol/L; P = 0.024), low-density lipoprotein cholesterol (PY = -0.35 +/- 0.10 mmol/L, LF = -0.31 +/- 0.11 mmol/L; P = 0.018), homeostasis model assessment of insulin resistance (PY = 0.55 +/- 0.32, LF = 0.42 +/- 0.20; P = 0.002), 2-h postprandial glucose (PY = 0.61 +/- 0.24 mmol/L, LF = -0.44 +/- 0.19 mmol/L; P < 0.001), and fasting insulin concentration (PY = -1.76 +/- 1.01 mU/mL, LF = 1.32 0.62 mU/mL; P = 0.002), as secondary endpoints after the study. No significant differences were found for fasting plasma glucose, high-density lipoprotein cholesterol, or triglycerides within both groups after the 12 wk.
   Conclusion: Consumption of PY compared with LF with main meals showed no significant effects on weight loss. However, it may have positive effects on lipid profiles and insulin sensitivity during a weight-loss program. This trial was registered at http://www.irct.ir/ as IRCT201402177754N8.
C1 [Madjd, Ameneh; Taylor, Moira A.; Macdonald, Ian A.; Farshchi, Hamid R.] Univ Nottingham, Queens Med Ctr, Sch Life Sci, Nottingham NG7 2RD, England.
   [Madjd, Ameneh; Mousavi, Neda; Farshchi, Hamid R.] NovinDiet Clin, Tehran, Iran.
   [Delavari, Alireza; Malekzadeh, Reza] Univ Tehran Med Sci, Digest Dis Res Inst, Tehran, Iran.
RP Farshchi, HR (corresponding author), Univ Nottingham, Queens Med Ctr, Sch Life Sci, Nottingham NG7 2RD, England.; Farshchi, HR (corresponding author), NovinDiet Clin, Tehran, Iran.
EM hamid.farshchi@nottingham.ac.uk
RI Malekzadeh, Reza/U-1382-2017
OI Malekzadeh, Reza/0000-0002-9820-6335; Macdonald,
   Ian/0000-0002-7540-9850; Taylor, Moira/0000-0003-4100-8343
FU School of Life Sciences, University of Nottingham; Digestive Disease
   Research Institute; Tehran University of Medical Sciences
FX Supported by the School of Life Sciences, University of Nottingham and
   the Digestive Disease Research Institute, affiliated with Tehran
   University of Medical Sciences.
CR Abargouei AS, 2012, INT J OBESITY, V36, P1485, DOI 10.1038/ijo.2011.269
   Alonso A, 2005, AM J CLIN NUTR, V82, P972, DOI 10.1093/ajcn/82.5.972
   Amer Diabet Associat, 2008, DIABETES CARE, V31, pS61, DOI 10.2337/dc08-S061
   [Anonymous], 2013, AM COLL SPORTS MED G, V9
   [Anonymous], 1998, NHLBI OBERSITY ED IN
   Appel LJ, 2003, JAMA-J AM MED ASSOC, V289, P2083, DOI 10.1001/jama.289.16.2083
   Arora T, 2012, BRIT J NUTR, V108, P1382, DOI 10.1017/S0007114511006957
   Asemi Z, 2013, EUR J CLIN NUTR, V67, P71, DOI 10.1038/ejcn.2012.189
   Barr SI, 2003, J NUTR, V133, p245S
   Barr SI, 2000, J AM DIET ASSOC, V100, P810, DOI 10.1016/S0002-8223(00)00236-4
   BECK AT, 1972, POSTGRAD MED, V52, P81, DOI 10.1080/00325481.1972.11713319
   Chang BJ, 2011, EUR J CLIN NUTR, V65, P1250, DOI 10.1038/ejcn.2011.115
   Chen M, 2012, AM J CLIN NUTR, V96, P735, DOI 10.3945/ajcn.112.037119
   Delzenne NM, 2011, NAT REV ENDOCRINOL, V7, P639, DOI 10.1038/nrendo.2011.126
   DiRienzo DB, 2014, NUTR REV, V72, P18, DOI 10.1111/nure.12084
   Ejtahed HS, 2011, J DAIRY SCI, V94, P3288, DOI 10.3168/jds.2010-4128
   Fabian E, 2006, ANN NUTR METAB, V50, P387, DOI 10.1159/000094304
   FRIEDEWALD WT, 1972, CLIN CHEM, V18, P499
   Ivey KL, 2015, NUTR METAB CARDIOVAS, V25, P46, DOI 10.1016/j.numecd.2014.07.012
   Kadooka Y, 2010, EUR J CLIN NUTR, V64, P636, DOI 10.1038/ejcn.2010.19
   Kelley GA, 2012, J OBES, V2012, DOI 10.1155/2012/985902
   Klaenhammer TR, 2012, NAT REV IMMUNOL, V12, P728, DOI 10.1038/nri3312
   Knowler WC, 2002, NEW ENGL J MED, V346, P393, DOI 10.1056/NEJMoa012512
   Kraschnewski JL, 2010, INT J OBESITY, V34, P1644, DOI 10.1038/ijo.2010.94
   Louie JCY, 2011, OBES REV, V12, pE582, DOI 10.1111/j.1467-789X.2011.00881.x
   Mason C, 2009, AM J CARDIOL, V103, P1716, DOI 10.1016/j.amjcard.2009.02.018
   MATTHEWS DR, 1985, DIABETOLOGIA, V28, P412, DOI 10.1007/BF00280883
   Million M, 2012, INT J OBESITY, V36, P817, DOI 10.1038/ijo.2011.153
   Mozaffarian D, 2011, NEW ENGL J MED, V364, P2392, DOI 10.1056/NEJMoa1014296
   NHLBI Obesity Education Initiative, 2000, PRACT GUID ID EV TRE
   Palacios C, 2011, NUTRITION, V27, P520, DOI 10.1016/j.nut.2010.02.011
   Pereira MA, 2002, JAMA-J AM MED ASSOC, V287, P2081, DOI 10.1001/jama.287.16.2081
   Resta-Lenert S, 2003, GUT, V52, P988, DOI 10.1136/gut.52.7.988
   Ruiz L, 2013, FRONT MICROBIOL, V4, DOI 10.3389/fmicb.2013.00396
   Sadrzadeh-Yeganeh H, 2010, BRIT J NUTR, V103, P1778, DOI 10.1017/S0007114509993801
   Sanchez-Villegas A, 2006, INT J OBESITY, V30, P350, DOI 10.1038/sj.ijo.0803118
   Shah N. P., 2000, Bioscience and Microflora, V19, P99
   Tulk HMF, 2013, NUTR J, V12, DOI 10.1186/1475-2891-12-87
   Wing RR, 2010, ARCH INTERN MED, V170, P1566, DOI 10.1001/archinternmed.2010.334
   Zemel MB, 2005, J AM COLL NUTR, V24, p537S, DOI 10.1080/07315724.2005.10719502
   Zemel MB, 2005, INT J OBESITY, V29, P391, DOI 10.1038/sj.ijo.0802880
   Zemel MB, 2009, NUTRIENTS, V1, P83, DOI 10.3390/nu1010083
NR 42
TC 59
Z9 59
U1 0
U2 49
PU OXFORD UNIV PRESS
PI OXFORD
PA GREAT CLARENDON ST, OXFORD OX2 6DP, ENGLAND
SN 0002-9165
EI 1938-3207
J9 AM J CLIN NUTR
JI Am. J. Clin. Nutr.
PD FEB
PY 2016
VL 103
IS 2
BP 323
EP 329
DI 10.3945/ajcn.115.120170
PG 7
WC Nutrition & Dietetics
WE Science Citation Index Expanded (SCI-EXPANDED)
SC Nutrition & Dietetics
GA DC8JJ
UT WOS:000369465400006
PM 26702123
OA Bronze
DA 2022-11-10
ER

PT J
AU Taskinen, MR
   Bjornson, E
   Matikainen, N
   Soderlund, S
   Pietilainen, KH
   Ainola, M
   Hakkarainen, A
   Lundbom, N
   Fuchs, J
   Thorsell, A
   Andersson, L
   Adiels, M
   Packard, CJ
   Boren, J
AF Taskinen, Marja-Riitta
   Bjornson, Elias
   Matikainen, Niina
   Soderlund, Sanni
   Pietilainen, Kirsi H.
   Ainola, Mari
   Hakkarainen, Antti
   Lundbom, Nina
   Fuchs, Johannes
   Thorsell, Annika
   Andersson, Linda
   Adiels, Martin
   Packard, Chris J.
   Boren, Jan
TI Effects of liraglutide on the metabolism of triglyceride-rich
   lipoproteins in type 2 diabetes
SO DIABETES OBESITY & METABOLISM
LA English
DT Article
DE dyslipidaemia; GLP-1 analogue; type 2 diabetes
AB Aim: To elucidate the impact of liraglutide on the kinetics of apolipoprotein (apo) B48- and apoB100-containing triglyceride-rich lipoproteins in subjects with type 2 diabetes (T2D) after a single fat-rich meal.
   Materials and Methods: Subjects with T2D were included in a study to investigate postprandial apoB48 and apoB100 metabolism before and after 16 weeks on 1.8 mg/day liraglutide (n = 14) or placebo (n = 4). Stable isotope tracer and compartmental modelling techniques were used to determine the impact of liraglutide on chylomicron and very low-density lipoprotein (VLDL) production and clearance after a single fat-rich meal.
   Results: Liraglutide reduced apoB48 synthesis in chylomicrons by 60% (p < .0001) and increased the triglyceride/apoB48 ratio (i.e. the size) of chylomicrons (p < .001). Direct clearance of chylomicrons, a quantitatively significant pathway pretreatment, decreased by 90% on liraglutide (p < .001). Liraglutide also reduced VLDL1-triglyceride secretion (p = .017) in parallel with reduced liver fat. Chylomicron-apoB48 production and particle size were related to insulin sensitivity (p = .015 and p < .001, respectively), but these associations were perturbed by liraglutide.
   Conclusions: In a physiologically relevant setting that mirrored regular feeding in subjects with T2D, liraglutide promoted potentially beneficial changes on postprandial apoB48 metabolism. Using our data in an integrated metabolic model, we describe how the action of liraglutide in T2D on chylomicron and VLDL kinetics could lead to decreased generation of remnant lipoproteins.
C1 [Taskinen, Marja-Riitta; Matikainen, Niina; Soderlund, Sanni; Pietilainen, Kirsi H.; Ainola, Mari] Univ Helsinki, Res Program Clin & Mol Metab, Fac Med, Helsinki, Finland.
   [Bjornson, Elias; Andersson, Linda; Adiels, Martin; Boren, Jan] Univ Gothenburg, Dept Mol & Clin Med, Gothenburg, Sweden.
   [Matikainen, Niina; Soderlund, Sanni; Pietilainen, Kirsi H.] Helsinki Univ Hosp, Abdominal Ctr, Endocrinol, Helsinki, Finland.
   [Hakkarainen, Antti; Lundbom, Nina] Univ Helsinki, Helsinki Univ Hosp, HUS Med Imaging Ctr, Radiol, Helsinki, Finland.
   [Hakkarainen, Antti] Aalto Univ, Dept Neurosci & Biomed Engn, Sch Sci, Espoo, Finland.
   [Fuchs, Johannes; Thorsell, Annika] Univ Gothenburg, Sahlgrenska Acad, Prote Core Facil, Gothenburg, Sweden.
   [Packard, Chris J.] Univ Glasgow, Inst Cardiovasc & Med Sci, Glasgow, Lanark, Scotland.
   [Boren, Jan] Sahlgrens Univ Hosp, Wallenberg Lab Cardiol, Gothenburg, Sweden.
RP Boren, J (corresponding author), Sahlgrens Univ Hosp, Wallenberg Lab, SE-41345 Gothenburg, Sweden.
EM jan.boren@wlab.gu.se
RI ; Ainola, Mari/T-8035-2017
OI Taskinen, Marja-Riitta/0000-0002-6229-3588; Ainola,
   Mari/0000-0003-2853-5851; Matikainen, Niina/0000-0003-0041-1240;
   Andersson, Linda/0000-0003-3230-5397
FU NovoNordisk; Hjart-Lungfonden; Swedish Diabetes Foundation; Swedish
   Research Council; ALF grant from the Sahlgrenska University Hospital;
   Sigrid Juselius Foundation; Helsinki University Hospital Government
   Research funds; Finnish Heart Foundation; Finnish Diabetes Research
   Foundation
FX This project was funded by IIS grants from NovoNordisk and grants from
   Hjart-Lungfonden, Swedish Diabetes Foundation, Swedish Research Council,
   an ALF grant from the Sahlgrenska University Hospital, Sigrid Juselius
   Foundation, Helsinki University Hospital Government Research funds,
   Finnish Heart Foundation and Finnish Diabetes Research Foundation
CR Adiels M, 2006, DIABETOLOGIA, V49, P755, DOI 10.1007/s00125-005-0125-z
   Adiels M, 2019, DIABETES OBES METAB, V21, P1861, DOI 10.1111/dom.13744
   Adiels M, 2012, ATHEROSCLEROSIS, V222, P222, DOI 10.1016/j.atherosclerosis.2012.02.001
   BISGAIER CL, 1983, ANNU REV PHYSIOL, V45, P625, DOI 10.1146/annurev.ph.45.030183.003205
   Bjornson E, 2020, J INTERN MED, V288, P422, DOI 10.1111/joim.13017
   Bjornson E, 2019, J INTERN MED, V285, P562, DOI 10.1111/joim.12877
   Braet Filip, 2002, Comp Hepatol, V1, P1, DOI 10.1186/1476-5926-1-1
   Caron S, 2011, ARTERIOSCL THROM VAS, V31, P513, DOI 10.1161/ATVBAHA.110.220723
   Chan DC, 2018, ARTERIOSCL THROM VAS, V38, P1644, DOI 10.1161/ATVBAHA.118.310882
   CONNELLY PW, 1994, J BIOL CHEM, V269, P20554
   Davies MJ, 2018, DIABETES CARE, V41, P2669, DOI 10.2337/dci18-0033
   Drucker DJ, 2018, CELL METAB, V27, P740, DOI 10.1016/j.cmet.2018.03.001
   Duez H, 2008, ATHEROSCLEROSIS SUPP, V9, P33, DOI 10.1016/j.atherosclerosissup.2008.05.013
   Goldberg IJ, 1996, J LIPID RES, V37, P693
   HAFFNER SM, 1984, DIABETOLOGIA, V26, P349
   Heine RJ, 2002, DIABETOLOGIA, V45, P461, DOI 10.1007/s00125-001-0726-0
   Hokkanen K, 2019, CURR OPIN LIPIDOL, V30, P370, DOI 10.1097/MOL.0000000000000626
   Home P, 2019, DIABETOLOGIA, V62, P357, DOI 10.1007/s00125-018-4801-1
   Honigberg MC, 2020, JAMA CARDIOL, V5, P1182, DOI 10.1001/jamacardio.2020.1966
   Hsieh J, 2010, DIABETOLOGIA, V53, P552, DOI 10.1007/s00125-009-1611-5
   Jendle J, 2009, DIABETES OBES METAB, V11, P1163, DOI 10.1111/j.1463-1326.2009.01158.x
   Kedees MH, 2013, PEPTIDES, V48, P36, DOI 10.1016/j.peptides.2013.07.022
   Lundbom J, 2011, NMR BIOMED, V24, P238, DOI 10.1002/nbm.1580
   Marsh JB, 2002, ATHEROSCLEROSIS, V162, P227, DOI 10.1016/S0021-9150(01)00709-2
   Marso SP, 2016, NEW ENGL J MED, V375, P311, DOI 10.1056/NEJMoa1603827
   Matikainen, 2021, DIABETES OBES METAB, P1
   Matikainen N, 2006, DIABETOLOGIA, V49, P2049, DOI 10.1007/s00125-006-0340-2
   Matikainen N, 2019, DIABETES OBES METAB, V21, P84, DOI 10.1111/dom.13487
   Mulvihill EE, 2018, CURR OPIN LIPIDOL, V29, P95, DOI 10.1097/MOL.0000000000000495
   Nauck MA, 2018, DIABETES OBES METAB, V20, P5, DOI 10.1111/dom.13129
   Nichols GA, 2019, DIABETES OBES METAB, V21, P366, DOI 10.1111/dom.13537
   Nordestgaard BG, 2014, LANCET, V384, P626, DOI 10.1016/S0140-6736(14)61177-6
   Rawshani A, 2017, NEW ENGL J MED, V376, P1407, DOI 10.1056/NEJMoa1608664
   Ryysy L, 2000, DIABETES, V49, P749, DOI 10.2337/diabetes.49.5.749
   Sandesara PB, 2019, ENDOCR REV, V40, P537, DOI 10.1210/er.2018-00184
   Scallan JP, 2015, CARDIOVASC RES, V107, P89, DOI 10.1093/cvr/cvv117
   Shah AD, 2015, LANCET DIABETES ENDO, V3, P105, DOI 10.1016/S2213-8587(14)70219-0
   Taskinen MR, 2011, ARTERIOSCL THROM VAS, V31, P2144, DOI 10.1161/ATVBAHA.111.224808
   TORNVALL P, 1995, ARTERIOSCL THROM VAS, V15, P1086, DOI 10.1161/01.ATV.15.8.1086
   Vance DE, 2008, N COMP BIOC, P1
   Verges B, 2018, ARTERIOSCL THROM VAS, V38, P2198, DOI 10.1161/ATVBAHA.118.310990
   Whyte MB, 2019, J CLIN ENDOCR METAB, V104, P359, DOI 10.1210/jc.2018-01176
   Xiao CT, 2019, CELL MOL GASTROENTER, V7, P487, DOI 10.1016/j.jcmgh.2018.10.015
   Xiao CT, 2016, ARTERIOSCL THROM VAS, V36, P1457, DOI 10.1161/ATVBAHA.115.307044
   Xiao CT, 2015, DIABETES, V64, P2310, DOI 10.2337/db14-1706
   Xiao CT, 2012, ARTERIOSCL THROM VAS, V32, P1513, DOI 10.1161/ATVBAHA.112.246207
NR 46
TC 9
Z9 9
U1 0
U2 2
PU WILEY
PI HOBOKEN
PA 111 RIVER ST, HOBOKEN 07030-5774, NJ USA
SN 1462-8902
EI 1463-1326
J9 DIABETES OBES METAB
JI Diabetes Obes. Metab.
PD MAY
PY 2021
VL 23
IS 5
BP 1191
EP 1201
DI 10.1111/dom.14328
EA MAR 2021
PG 11
WC Endocrinology & Metabolism
WE Science Citation Index Expanded (SCI-EXPANDED)
SC Endocrinology & Metabolism
GA RP5UI
UT WOS:000625449300001
PM 33502078
OA Green Published, hybrid
DA 2022-11-10
ER

PT J
AU Steenson, S
   Shojaee-Moradie, F
   Whyte, MB
   Jackson, KG
   Lovegrove, JA
   Fielding, BA
   Umpleby, AM
AF Steenson, Simon
   Shojaee-Moradie, Fariba
   Whyte, Martin B.
   Jackson, Kim G.
   Lovegrove, Julie A.
   Fielding, Barbara A.
   Umpleby, A. Margot
TI The Effect of Fructose Feeding on Intestinal Triacylglycerol Production
   and De Novo Fatty Acid Synthesis in Humans
SO NUTRIENTS
LA English
DT Article
DE chylomicrons; VLDL; kinetics; stable isotope tracers; apolipoprotein
   B100; apolipoprotein B48; intestinal de novo lipogenesis; hepatic de
   novo lipogenesis; postprandial
ID HEPATIC TRIACYLGLYCEROL; INSULIN SENSITIVITY; LIPOPROTEIN-LIPASE;
   LIPOGENESIS; GLUCOSE; OVERPRODUCTION; CHOLESTEROL; RESISTANCE;
   BEVERAGES; LIPIDS
AB A high fructose intake exacerbates postprandial plasma triacylglycerol (TAG) concentration, an independent risk factor for cardiovascular disease, although it is unclear whether this is due to increased production or impaired clearance of triacylglycerol (TAG)-rich lipoproteins. We determined the in vivo acute effect of fructose on postprandial intestinal and hepatic lipoprotein TAG kinetics and de novo lipogenesis (DNL). Five overweight men were studied twice, 4 weeks apart. They consumed hourly mixed-nutrient drinks that were high-fructose (30% energy) or low-fructose (<2% energy) for 11 h. Oral(2)H(2)O was administered to measure fasting and postprandial DNL. Postprandial chylomicron (CM)-TAG and very low-density lipoprotein (VLDL)-TAG kinetics were measured with an intravenous bolus of [H-2(5)]-glycerol. CM and VLDL were separated by their apolipoprotein B content using antibodies. Plasma TAG (p< 0.005) and VLDL-TAG (p= 0.003) were greater, and CM-TAG production rate (PR,p= 0.046) and CM-TAG fractional catabolic rate (FCR,p= 0.073) lower when high-fructose was consumed, with no differences in VLDL-TAG kinetics. Insulin was lower (p= 0.005) and apoB48 (p= 0.039), apoB100 (p= 0.013) and non-esterified fatty acids (NEFA) (p= 0.013) were higher after high-fructose. Postprandial hepatic fractional DNL was higher than intestinal fractional DNL with high-fructose (p= 0.043) and low-fructose (p= 0.043). Fructose consumption had no effect on the rate of intestinal or hepatic DNL. We provide the first measurement of the rate of intestinal DNL in humans. Lower CM-TAG PR and CM-TAG FCR with high-fructose consumption suggests lower clearance of CM, rather than elevated production, may contribute to elevated plasma TAG, possibly due to lower insulin-mediated stimulation of lipoprotein lipase.
C1 [Steenson, Simon; Shojaee-Moradie, Fariba; Whyte, Martin B.; Fielding, Barbara A.; Umpleby, A. Margot] Univ Surrey, Fac Hlth & Med Sci, Dept Nutr Sci, Guildford GU2 7WG, Surrey, England.
   [Steenson, Simon; Jackson, Kim G.; Lovegrove, Julie A.] Univ Reading, Food & Nutr Sci, Reading RG6 6AP, Berks, England.
   [Steenson, Simon; Jackson, Kim G.; Lovegrove, Julie A.] Univ Reading, Inst Cardiovasc & Metab Res ICMR, Reading RG6 6AP, Berks, England.
RP Umpleby, AM (corresponding author), Univ Surrey, Fac Hlth & Med Sci, Dept Nutr Sci, Guildford GU2 7WG, Surrey, England.
EM simon.j.steenson@gmail.com; f.shojaee-moradie@surrey.ac.uk;
   m.b.whyte@surrey.ac.uk; k.g.jackson@reading.ac.uk;
   j.a.lovegrove@reading.ac.uk; b.fielding@surrey.ac.uk;
   m.umpleby@surrey.ac.uk
RI ; Jackson, Kim/G-7356-2016
OI Lovegrove, Julie/0000-0001-7633-9455; Jackson, Kim/0000-0002-0070-3203;
   Steenson, Simon/0000-0003-3086-5163
FU BBSRC Doctoral Training Partnership (DTP) [1501630]; University of
   Surrey; BBSRC [BB/R00028X/1] Funding Source: UKRI
FX This research was jointly funded by a BBSRC Doctoral Training
   Partnership (DTP) (grant number 1501630) and the University of Surrey.
CR Abraha A, 1998, BRIT J NUTR, V80, P169, DOI 10.1017/S000711459800107X
   Adiels M, 2010, RAPID COMMUN MASS SP, V24, P586, DOI 10.1002/rcm.4422
   Al-Jawadi A, 2020, J NUTR, V150, P1722, DOI 10.1093/jn/nxaa113
   Bantle JP, 2006, NES NUTR WS, V11, P83, DOI 10.1159/000094427
   Beysen C, 2018, AM J PHYSIOL-ENDOC M, V315, pE126, DOI 10.1152/ajpendo.00470.2017
   Chong MFF, 2007, AM J CLIN NUTR, V85, P1511, DOI 10.1093/ajcn/85.6.1511
   Diraison F, 1996, METABOLISM, V45, P817, DOI 10.1016/S0026-0495(96)90152-3
   Eberly LE, 2003, ARCH INTERN MED, V163, P1077, DOI 10.1001/archinte.163.9.1077
   ECKEL RH, 1978, BIOCHEM BIOPH RES CO, V84, P1069, DOI 10.1016/0006-291X(78)91692-3
   Haidari M, 2002, J BIOL CHEM, V277, P31646, DOI 10.1074/jbc.M200544200
   HAVEL RJ, 1955, J CLIN INVEST, V34, P1345, DOI 10.1172/JCI103182
   Hudgins LC, 2011, J CLIN ENDOCR METAB, V96, P861, DOI 10.1210/jc.2010-2007
   Jackson KG, 2002, CLIN SCI, V103, P227, DOI 10.1042/cs1030227
   Jones GM, 2020, J LIPID RES, V61, P455, DOI 10.1194/jlr.D119000121
   Lambert JE, 2014, GASTROENTEROLOGY, V146, P726, DOI 10.1053/j.gastro.2013.11.049
   Ortega RM, 2015, NUTR HOSP, V31, P38, DOI 10.3305/nh.2015.31.sup3.8749
   PEARSON TC, 1995, BRIT J HAEMATOL, V89, P748
   SADUR CN, 1982, J CLIN INVEST, V69, P1119, DOI 10.1172/JCI110547
   Schwarz JM, 2015, J CLIN ENDOCR METAB, V100, P2434, DOI 10.1210/jc.2014-3678
   Schwarz JM, 2003, AM J CLIN NUTR, V77, P43, DOI 10.1093/ajcn/77.1.43
   Shojaee-Moradie F, 2013, DIABETES, V62, P4063, DOI 10.2337/db13-0935
   Silbernagel G, 2011, BRIT J NUTR, V106, P79, DOI 10.1017/S000711451000574X
   Sock ETN, 2010, BRIT J NUTR, V103, P939, DOI 10.1017/S0007114509992819
   Stanhope KL, 2011, J CLIN ENDOCR METAB, V96, pE1596, DOI 10.1210/jc.2011-1251
   Stanhope KL, 2009, J CLIN INVEST, V119, P1322, DOI 10.1172/JCI37385
   Sun F, 2007, BIOCHEM SOC T, V35, P482, DOI 10.1042/BST0350482
   Sun FF, 2013, AM J PHYSIOL-ENDOC M, V305, pE1041, DOI 10.1152/ajpendo.00105.2013
   Surowska A, 2016, OBESITY, V24, P589, DOI 10.1002/oby.21410
   Taskinen MR, 2017, J INTERN MED, V282, P187, DOI 10.1111/joim.12632
   Teff KL, 2009, J CLIN ENDOCR METAB, V94, P1562, DOI 10.1210/jc.2008-2192
   Theytaz F, 2014, NUTRIENTS, V6, P2632, DOI 10.3390/nu6072632
   Umpleby AM, 2017, CLIN SCI, V131, P2561, DOI 10.1042/CS20171208
   Xiao CT, 2013, ARTERIOSCL THROM VAS, V33, P1056, DOI 10.1161/ATVBAHA.112.300769
NR 33
TC 6
Z9 6
U1 0
U2 3
PU MDPI
PI BASEL
PA ST ALBAN-ANLAGE 66, CH-4052 BASEL, SWITZERLAND
EI 2072-6643
J9 NUTRIENTS
JI Nutrients
PD JUN
PY 2020
VL 12
IS 6
AR 1781
DI 10.3390/nu12061781
PG 13
WC Nutrition & Dietetics
WE Science Citation Index Expanded (SCI-EXPANDED)
SC Nutrition & Dietetics
GA MS9LI
UT WOS:000554593000001
PM 32549314
OA Green Accepted, Green Published, gold
DA 2022-11-10
ER

PT J
AU Ham, JY
   Shon, YH
AF Ham, Ji Yeon
   Shon, Yun Hee
TI Natural Magnesium-Enriched Deep-Sea Water Improves Insulin Resistance
   and the Lipid Profile of Prediabetic Adults: A Randomized,
   Double-Blinded Crossover Trial
SO NUTRIENTS
LA English
DT Article
DE balanced deep-sea water; clinical trial; diabetes mellitus; glucose
   metabolism; lipid profile; magnesium; prediabetes
ID DIETARY MAGNESIUM; SUPPLEMENTATION IMPROVES; NONDIABETIC SUBJECTS;
   METABOLIC SYNDROME; IMPAIRED GLUCOSE; MEXICAN ADULTS; BLOOD-PRESSURE;
   METAANALYSIS; SENSITIVITY; RISK
AB Previous in vitro and in vivo studies have shown that the antidiabetic effect of balanced deep-sea water (BDSW) works through the suppression of hyperglycemia and improvement of glucose tolerance. Based on these promising results, we conducted an eight week randomized, double-blinded crossover trial of the effects of BDSW in prediabetic adults. The subjects consumed 440 mL of BDSW (hardness 4000) per day, and maintained an otherwise normal lifestyle and diet throughout. Efficacy assessments were made by measuring fasting glucose, postprandial glucose, fasting insulin, homeostasis model assessment for insulin resistance (HOMA-IR), C-peptide, glycosylated hemoglobin, lipid metabolism indicators, and physical metrics, along with safety assessments. Fasting insulin and HOMA-IR values of the BDSW group were significantly lower than those of the placebo group after eight weeks of BDSW ingestion. Total cholesterol and low-density lipoprotein-cholesterol were also significantly decreased in the BDSW group after eight weeks of BDSW ingestion compared with the placebo group. There were no statistically and clinically meaningful changes in adverse events, physical examination, laboratory medicine examination, or vital signs of the BDSW intake group. These results suggested that the intake of BDSW in prediabetic adults can improve glucose metabolism and lipid profiles and is safe for human consumption.
C1 [Ham, Ji Yeon] Kyungpook Natl Univ Hosp, Dept Lab Med, 130 Dongdukro, Daegu 41944, South Korea.
   [Shon, Yun Hee] Kyungpook Natl Univ Hosp, Biomed Res Inst, 135 Dongdukro, Daegu 41940, South Korea.
RP Shon, YH (corresponding author), Kyungpook Natl Univ Hosp, Biomed Res Inst, 135 Dongdukro, Daegu 41940, South Korea.
EM twinkle-hj@hotmail.com; yhshon@hmail.knu.ac.kr
FU National R&D project "Development of new application technology for
   deep-seawater industry" - Ministry of Oceans and Fisheries, Republic of
   Korea [20150274]; Korea Health Industry Development Institute (KHIDI) -
   Ministry of Health & Welfare, Republic of Korea [HI15C0001]
FX This study was supported by the National R&D project "Development of new
   application technology for deep-seawater industry" (20150274) funded by
   the Ministry of Oceans and Fisheries, Republic of Korea and by a grant
   (No. HI15C0001) from the Korea Health Technology R&D Project through the
   Korea Health Industry Development Institute (KHIDI) funded by the
   Ministry of Health & Welfare, Republic of Korea.
CR Bak JP, 2012, BMC COMPLEM ALTERN M, V12, DOI 10.1186/1472-6882-12-108
   Barbagallo Mario, 2003, Molecular Aspects of Medicine, V24, P39, DOI 10.1016/S0098-2997(02)00090-0
   Chaudhary DP, 2010, BIOL TRACE ELEM RES, V134, P119, DOI 10.1007/s12011-009-8465-z
   de Baaij JHF, 2015, PHYSIOL REV, V95, P1, DOI 10.1152/physrev.00012.2014
   Del Gobbo LC, 2013, AM J CLIN NUTR, V98, P160, DOI 10.3945/ajcn.112.053132
   Dong JY, 2011, DIABETES CARE, V34, P2116, DOI 10.2337/dc11-0518
   Doshi SM, 2017, CLIN J AM SOC NEPHRO, V12, P1366, DOI 10.2215/CJN.11111016
   Echouffo-Tcheugui JB, 2018, AM J MED, V131, P778, DOI 10.1016/j.amjmed.2018.03.004
   Elgebaly MM, 2019, J STROKE CEREBROVASC, V28, P1413, DOI 10.1016/j.jstrokecerebrovasdis.2019.02.005
   Ford ES, 2003, J NUTR, V133, P2879, DOI 10.1093/jn/133.9.2879
   Gardner TW, 2017, VISION RES, V139, P153, DOI 10.1016/j.visres.2017.03.006
   Golshani-Hebroni S, 2016, GENE, V581, P1, DOI 10.1016/j.gene.2015.12.046
   Grober U, 2015, NUTRIENTS, V7, P8199, DOI 10.3390/nu7095388
   Guerrero-Romero F, 2004, DIABETES METAB, V30, P253, DOI 10.1016/S1262-3636(07)70116-7
   Guerrero-Romero F, 2011, EUR J CLIN INVEST, V41, P405, DOI 10.1111/j.1365-2362.2010.02422.x
   Guerrero-Romero Fernando, 2008, Metabolic Syndrome and Related Disorders, V6, P15, DOI 10.1089/met.2007.0020
   Ha BG, 2019, MAR DRUGS, V17, DOI 10.3390/md17110611
   Ha BG, 2014, PLOS ONE, V9, DOI 10.1371/journal.pone.0102095
   Ha BG, 2013, MAR DRUGS, V11, P4193, DOI 10.3390/md11114193
   Hadjistavri LS, 2010, MED SCI MONITOR, V16, pCR307
   Hata A, 2013, DIABETIC MED, V30, P1487, DOI 10.1111/dme.12250
   Hruby A, 2014, DIABETES CARE, V37, P419, DOI 10.2337/dc13-1397
   International Diabetes Federation, 2017, INT MOB TEL MIN REQ, P6
   Karve A, 2010, DIABETES CARE, V33, P2355, DOI 10.2337/dc09-1957
   Katsuda S, 2008, BIOL PHARM BULL, V31, P38, DOI 10.1248/bpb.31.38
   Kolte D, 2014, CARDIOL REV, V22, P182, DOI 10.1097/CRD.0000000000000003
   Lima MD, 2009, DIABETES RES CLIN PR, V83, P257, DOI 10.1016/j.diabres.2008.11.019
   Liu ZM, 2011, MATURITAS, V70, P176, DOI 10.1016/j.maturitas.2011.07.007
   Meiszterics Z, 2017, J COMP EFFECT RES, V6, P649, DOI 10.2217/cer-2017-0011
   Mejia-Rodriguez F, 2013, SALUD PUBLICA MEXICO, V55, P275
   Miyamura M, 2004, BIOL PHARM BULL, V27, P1784, DOI 10.1248/bpb.27.1784
   Mizushima S, 1998, J HUM HYPERTENS, V12, P447, DOI 10.1038/sj.jhh.1000641
   Mooren FC, 2011, DIABETES OBES METAB, V13, P281, DOI 10.1111/j.1463-1326.2010.01332.x
   Panja S, 2017, NAT CHEM BIOL, V13, P1109, DOI [10.1038/NCHEMBIO.2459, 10.1038/nchembio.2459]
   Rasic-Milutinovic Z, 2012, J WATER HEALTH, V10, P161, DOI 10.2166/wh.2012.028
   Rodriguez-Moran M, 2014, ARCH MED RES, V45, P388, DOI 10.1016/j.arcmed.2014.05.003
   Sarrafzadegan N, 2016, NUTRITION, V32, P409, DOI 10.1016/j.nut.2015.09.014
   Schimatschek HF, 2001, MAGNESIUM RES, V14, P283
   Simental-Mendia LE, 2016, PHARMACOL RES, V111, P272, DOI 10.1016/j.phrs.2016.06.019
   SUAREZ A, 1995, DIABETOLOGIA, V38, P1262
   Swaminathan R, 2003, Clin Biochem Rev, V24, P47
   Veronese N, 2016, EUR J CLIN NUTR, V70, P1354, DOI 10.1038/ejcn.2016.154
   Volzke H, 2011, INT J EPIDEMIOL, V40, P294, DOI 10.1093/ije/dyp394
   Xu JC, 2013, PLOS ONE, V8, DOI 10.1371/journal.pone.0056750
NR 44
TC 1
Z9 1
U1 0
U2 3
PU MDPI
PI BASEL
PA ST ALBAN-ANLAGE 66, CH-4052 BASEL, SWITZERLAND
EI 2072-6643
J9 NUTRIENTS
JI Nutrients
PD FEB
PY 2020
VL 12
IS 2
AR 515
DI 10.3390/nu12020515
PG 15
WC Nutrition & Dietetics
WE Science Citation Index Expanded (SCI-EXPANDED)
SC Nutrition & Dietetics
GA KY3GF
UT WOS:000522458700242
PM 32085495
OA Green Published, gold
DA 2022-11-10
ER

PT J
AU Goltz, SR
   Campbell, WW
   Chitchumroonchokchai, C
   Failla, ML
   Ferruzzi, MG
AF Goltz, Shellen R.
   Campbell, Wayne W.
   Chitchumroonchokchai, Chureeporn
   Failla, Mark L.
   Ferruzzi, Mario G.
TI Meal triacylglycerol profile modulates postprandial absorption of
   carotenoids in humans
SO MOLECULAR NUTRITION & FOOD RESEARCH
LA English
DT Article
DE Bioavailability; Carotenoids; Clinical trial; Dietary triacylglycerol;
   Postprandial absorption
ID INTIMA-MEDIA THICKNESS; CORONARY HEART-DISEASE; BETA-CAROTENE; OLIVE
   OIL; INTESTINAL-ABSORPTION; DIETARY CAROTENOIDS; SUNFLOWER OIL; MACULAR
   DEGENERATION; RICH LIPOPROTEINS; MENSTRUAL-CYCLE
AB Scope: Dietary lipids are considered to be primary potentiators of carotenoid absorption, yet the amount and source required to optimize bioavailability has not been systematically evaluated. The objective of this study was to examine the impact of both amount and source of triacylglycerols on postprandial absorption of carotenoids from vegetable salads.
   Methods and results: Healthy subjects (n = 29) were randomized using a Latin square design (3x3) and consumed three identical salads with 3, 8, or 20 g of canola oil, soybean oil, or butter. Blood was collected from 0-10 h and triacylglycerol-rich fractions (TRLs) were isolated by ultracentrifugation. Carotenoid contents of TRL fractions were analyzed by HPLC-DAD. Considering all lipid sources, 20 g of lipid promoted higher absorption compared to 3 and 8 g for all carotenoid species (p < 0.05), except for alpha-carotene (p = 0.07). The source of lipid had less impact on the absorption of carotenoids than amount of lipid. Pooling results from all lipid amounts, monounsaturated fatty acid rich canola oil trended toward enhancing absorption of lutein and alpha-carotene compared to saturated fatty acid rich butter (p = 0.06 and p = 0.08, respectively).
   Conclusion: While both amount and source of co-consumed lipid affect carotenoid bioavailability from vegetables, amount appears to exert a stronger effect.
C1 [Goltz, Shellen R.; Ferruzzi, Mario G.] Purdue Univ, Dept Food Sci, W Lafayette, IN 47907 USA.
   [Campbell, Wayne W.] Purdue Univ, Dept Nutr Sci, W Lafayette, IN 47907 USA.
   [Chitchumroonchokchai, Chureeporn; Failla, Mark L.] Ohio State Univ, Dept Human Nutr, Columbus, OH 43210 USA.
RP Ferruzzi, MG (corresponding author), Purdue Univ, Dept Food Sci, 745 Agr Mall Dr, W Lafayette, IN 47907 USA.
EM mferruzz@purdue.edu
OI Campbell, Wayne/0000-0002-7847-7242; Ferruzzi, Mario/0000-0003-1384-2672
FU USDA-NRI [2007-02313]; USDA National Needs Fellowship in Foods for
   Health
FX The authors would like to thank Cargill, Incorporated for generously
   donating the canola and soybean oils, Lisa Jackman for designing the
   washout and controlled diet protocols, and the study participants for
   their time and effort. The authors would also like to recognize Jan
   Green, Teryn Sapper, Jason Nelson, and Milena Leon for assisting with
   sample collection, processing, and analysis. This study was funded by
   USDA-NRI grant no. 2007-02313 and the USDA National Needs Fellowship in
   Foods for Health.
CR Beatty S, 2001, INVEST OPHTH VIS SCI, V42, P439
   Borel P, 1998, J NUTR, V128, P1361, DOI 10.1093/jn/128.8.1361
   Brown MJ, 2004, AM J CLIN NUTR, V80, P396, DOI 10.1093/ajcn/80.2.396
   Clark RM, 2000, LIPIDS, V35, P803, DOI 10.1007/s11745-000-0589-8
   Council N. R, 1976, FAT CONT COMP AN PRO
   Dwyer JH, 2004, ARTERIOSCL THROM VAS, V24, P313, DOI 10.1161/01.ATV.0000109955.80818.8a
   Forman MR, 1996, AM J CLIN NUTR, V64, P559, DOI 10.1093/ajcn/64.4.559
   Forman MR, 1998, AM J CLIN NUTR, V67, P81, DOI 10.1093/ajcn/67.1.81
   Gianturco S H, 1986, Methods Enzymol, V129, P319
   HOLLANDER D, 1978, AM J PHYSIOL, V235, pE686, DOI 10.1152/ajpendo.1978.235.6.E686
   Hu XX, 2000, AM J CLIN NUTR, V71, P1170
   JAYARAJAN P, 1980, INDIAN J MED RES, V71, P53
   Joshipura KJ, 2001, ANN INTERN MED, V134, P1106, DOI 10.7326/0003-4819-134-12-200106190-00010
   Kean EG, 2008, J AGR FOOD CHEM, V56, P9918, DOI 10.1021/jf8018613
   Lakshminarayana R, 2007, J AGR FOOD CHEM, V55, P6395, DOI 10.1021/jf070482z
   Lee A, 2000, FREE RADICAL BIO MED, V29, P1051, DOI 10.1016/S0891-5849(00)00440-8
   Mares-Perlman JA, 2001, AM J EPIDEMIOL, V153, P424, DOI 10.1093/aje/153.5.424
   Mekki N, 2002, J NUTR, V132, P3642, DOI 10.1093/jn/132.12.3642
   Millen AE, 2004, CANCER EPIDEM BIOMAR, V13, P1042
   Moeller SM, 2000, J AM COLL NUTR, V19, p522S, DOI 10.1080/07315724.2000.10718975
   Nkondjock A, 2004, INT J CANCER, V110, P110, DOI 10.1002/ijc.20066
   OCKNER RK, 1974, J CLIN INVEST, V54, P326, DOI 10.1172/JCI107768
   Parker RS, 1999, P NUTR SOC, V58, P155, DOI 10.1079/PNS19990021
   PRINCE MR, 1993, AM J CLIN NUTR, V57, P175, DOI 10.1093/ajcn/57.2.175
   Riboli E, 2003, AM J CLIN NUTR, V78, p559S, DOI 10.1093/ajcn/78.3.559S
   Rissanen T, 2002, EXP BIOL MED, V227, P900, DOI 10.1177/153537020222701010
   Rissanen T, 2000, ARTERIOSCL THROM VAS, V20, P2677, DOI 10.1161/01.ATV.20.12.2677
   Roodenburg AJC, 2000, AM J CLIN NUTR, V71, P1187
   Service U.S.D.o.A.E.R, 2004, USDA FOOD CONS PER C
   Stahl W, 2002, MOL ASPECTS MED, V23, P39, DOI 10.1016/S0098-2997(02)00016-X
   Tyssandier V, 2003, AM J PHYSIOL-GASTR L, V284, pG913, DOI 10.1152/ajpgi.00410.2002
   Unlu NZ, 2005, J NUTR, V135, P431, DOI 10.1093/jn/135.3.431
   US Department of Health and Human Services and US Department of Agriculture, 2010, REP DIET GUID ADV CO
   Usansky J. I., 2011, PK FUNCTIONS MICROSO
   van Greevenbroek MMJ, 1996, ATHEROSCLEROSIS, V121, P139, DOI 10.1016/0021-9150(95)05712-9
   VANVLIET T, 1995, AM J CLIN NUTR, V62, P110, DOI 10.1093/ajcn/62.1.110
   WEINTRAUB MS, 1987, J CLIN INVEST, V79, P1110, DOI 10.1172/JCI112926
   Wu KN, 2004, CANCER EPIDEM BIOMAR, V13, P260, DOI 10.1158/1055-9965.EPI-03-0012
   Yeum KJ, 2002, ANNU REV NUTR, V22, P483, DOI 10.1146/annurev.nutr.22.010402.102834
   Yonekura L, 2007, MOL NUTR FOOD RES, V51, P107, DOI 10.1002/mnfr.200600145
   ZHENG W, 1993, CANCER RES, V53, P795
NR 41
TC 99
Z9 100
U1 0
U2 39
PU WILEY-BLACKWELL
PI HOBOKEN
PA 111 RIVER ST, HOBOKEN 07030-5774, NJ USA
SN 1613-4125
J9 MOL NUTR FOOD RES
JI Mol. Nutr. Food Res.
PD JUN
PY 2012
VL 56
IS 6
BP 866
EP 877
DI 10.1002/mnfr.201100687
PG 12
WC Food Science & Technology
WE Science Citation Index Expanded (SCI-EXPANDED)
SC Food Science & Technology
GA 959OU
UT WOS:000305323100004
PM 22707262
DA 2022-11-10
ER

PT J
AU Russo, M
   Marquez, A
   Herrera, H
   Abeijon-Mukdsi, C
   Saavedra, L
   Hebert, E
   Gauffin-Cano, P
   Medina, R
AF Russo, M.
   Marquez, A.
   Herrera, H.
   Abeijon-Mukdsi, C.
   Saavedra, L.
   Hebert, E.
   Gauffin-Cano, P.
   Medina, R.
TI Oral administration of Lactobacillus fermentum CRL1446 improves
   biomarkers of metabolic syndrome in mice fed a high-fat diet
   supplemented with wheat bran
SO FOOD & FUNCTION
LA English
DT Article
ID GUT-MICROBIOTA; WEIGHT-LOSS; INSULIN-RESISTANCE; HUMAN OBESITY; FERULIC
   ACID; BODY-WEIGHT; BACTERIA; RELEASE; GLUCOSE; POLYPHENOLS
AB This work aimed to evaluate the effect of oral administration of probiotic Lactobacillus (L.) fermentum CRL1446, with feruloyl esterase (FE) activity, on metabolic biomarkers and intestinal microbiota of mice with high fat diet-induced Metabolic Syndrome (MS) and supplemented with wheat bran as a source of esterified ferulic acid. Six-week-old male Swiss albino mice developed the components of MS when fed with high fat diet supplemented with wheat bran (HFD + WB) for 14 weeks. Positive impact of L. fermentum CRL1446 administration on these animals was reflected in a decrease in body weight gain and adiposity index compared to the animals that did not receive the probiotic strain. In addition, a decrease in plasma leptin levels, improvement of inflammatory profile, reduction of fatty infiltration in hepatocytes and modification of lipid profile (increased HDL-cholesterol and decreased LDL-cholesterol and triglyceride levels) were observed. On the other hand, L. fermentum CRL1446 reduced fasting glucose and insulin levels, improving the HOMA index in mice with MS. Postprandial glucose levels were also reduced in the oral glucose tolerance test. Consumption of L. fermentum CRL1446 with HFD + WB (HFD + WB-Lf mice group) had a great impact on host metabolism, modulating intestinal microbiota, with an increase in Bacteroidetes and a decrease in Firmicutes abundance being observed. Increased intestinal FE activity, improved oxidative status and increased abundance of 3-hydroxyphenylpropionic acid and butyric acid concentration in colonic content, were also demonstrated in HFD + WB-Lf mice. Results obtained suggest that supplementation with L. fermentum CRL1446 enhances beneficial effects of a bran diet, attenuating the risk factors associated with MS.
C1 [Russo, M.; Marquez, A.; Abeijon-Mukdsi, C.; Saavedra, L.; Hebert, E.; Gauffin-Cano, P.; Medina, R.] Consejo Nacl Invest Cient & Tecn, Ctr Referencia Para Lactobacilos CERELA, Chacabuco 145,T4000ILC, San Miguel De Tucuman, Tucuman, Argentina.
   [Herrera, H.] Univ Nacl Tucuman, Fac Bioquim Quim & Farm, Ayacucho 471,T4000INI, San Miguel De Tucuman, Tucuman, Argentina.
   [Medina, R.] Univ Nacl Tucuman, Fac Agron & Zootecnia, Avda Pte N Kirchner 1900,T4000INH, San Miguel De Tucuman, Tucuman, Argentina.
RP Gauffin-Cano, P; Medina, R (corresponding author), Consejo Nacl Invest Cient & Tecn, Ctr Referencia Para Lactobacilos CERELA, Chacabuco 145,T4000ILC, San Miguel De Tucuman, Tucuman, Argentina.; Medina, R (corresponding author), Univ Nacl Tucuman, Fac Agron & Zootecnia, Avda Pte N Kirchner 1900,T4000INH, San Miguel De Tucuman, Tucuman, Argentina.
EM pgauffin@cerela.org.ar; rmedina@cerela.org.ar
RI Gauffin Cano, Paola/ABG-2631-2021; Hebert, Elvira Maria/H-6635-2019;
   MEDINA, ROXANA BEATRIZ/ADU-6043-2022
OI Hebert, Elvira Maria/0000-0001-8288-9701; MEDINA, ROXANA
   BEATRIZ/0000-0003-1828-645X; Russo, Matias/0000-0002-0976-7414;
   Gauffin-Cano, Paola/0000-0001-9397-6034; Saavedra,
   Lucila/0000-0003-0679-1328; Herrera, Matias/0000-0002-0173-6082
FU CONICET from Argentine [PIP 215, PUE 2017-0035]; Tucuman National
   University from Argentine [PIUNT-A619]; FONCyT [Prestamo BID PICT
   2017-3975, Prestamo BID PICT 2017-1659, Prestamo BID PICT 2015-2916]
FX This study was supported by grants PIP 215, PUE 2017-0035 from CONICET
   from Argentine, Prestamo BID PICT 2017-3975, Prestamo BID PICT
   2017-1659, Prestamo BID PICT 2015-2916 from FONCyT and PIUNT-A619 from
   Tucuman National University from Argentine.
CR Mukdsi MCA, 2012, LETT APPL MICROBIOL, V54, P18, DOI 10.1111/j.1472-765X.2011.03166.x
   Aguilar-Toala JE, 2018, TRENDS FOOD SCI TECH, V75, P105, DOI 10.1016/j.tifs.2018.03.009
   Al-muzafar HM, 2017, BMC COMPLEM ALTERN M, V17, DOI 10.1186/s12906-016-1540-z
   Andreasen MF, 2001, FREE RADICAL BIO MED, V31, P304, DOI 10.1016/S0891-5849(01)00585-8
   Bhathena J, 2013, J DIABETES METAB, V4, DOI 10.4172/2155-6156.S6-006
   Bhathena J, 2013, PLOS ONE, V8, DOI 10.1371/journal.pone.0058394
   Bokulich NA, 2013, NAT METHODS, V10, P57, DOI [10.1038/NMETH.2276, 10.1038/nmeth.2276]
   BRADFORD MM, 1976, ANAL BIOCHEM, V72, P248, DOI 10.1016/0003-2697(76)90527-3
   Brinkworth GD, 2009, BRIT J NUTR, V101, P1493, DOI 10.1017/S0007114508094658
   Caetano Aline C., 2013, BMC Physiology, V13, P3, DOI 10.1186/1472-6793-13-3
   Caporaso JG, 2012, ISME J, V6, P1621, DOI 10.1038/ismej.2012.8
   Caporaso JG, 2011, P NATL ACAD SCI USA, V108, P4516, DOI 10.1073/pnas.1000080107
   Caporaso JG, 2010, NAT METHODS, V7, P335, DOI 10.1038/nmeth.f.303
   Couteau D, 2001, J APPL MICROBIOL, V90, P873, DOI 10.1046/j.1365-2672.2001.01316.x
   Crovesy L, 2017, INT J OBESITY, V41, P1607, DOI 10.1038/ijo.2017.161
   de la Cuesta-Zuluaga J, 2018, INT J OBESITY, V42, P424, DOI 10.1038/ijo.2017.281
   De Vadder F, 2014, CELL, V156, P84, DOI 10.1016/j.cell.2013.12.016
   Diamant M, 2011, OBES REV, V12, P272, DOI 10.1111/j.1467-789X.2010.00797.x
   Drissi F, 2017, MICROB PATHOGENESIS, V106, P182, DOI 10.1016/j.micpath.2016.03.006
   Duncan SH, 2016, ENVIRON MICROBIOL, V18, P2214, DOI 10.1111/1462-2920.13158
   ESTERBAUER H, 1978, PLANT PHYSIOL, V61, P119, DOI 10.1104/pp.61.1.119
   Filannino P, 2018, CURR OPIN BIOTECH, V49, P64, DOI 10.1016/j.copbio.2017.07.016
   Finkelstein EA, 2014, PEDIATRICS, V133, P854, DOI 10.1542/peds.2014-0063
   Flint HJ, 2008, NAT REV MICROBIOL, V6, P121, DOI 10.1038/nrmicro1817
   FLOHE L, 1984, METHOD ENZYMOL, V105, P114
   Gao ZG, 2009, DIABETES, V58, P1509, DOI 10.2337/db08-1637
   Cano PG, 2013, OBESITY, V21, P2310, DOI 10.1002/oby.20330
   Goderska Kamila, 2008, Polish Journal of Food and Nutrition Sciences, V58, P497
   He MQ, 2017, CELL BIOSCI, V7, DOI 10.1186/s13578-017-0183-1
   Higashimura Y, 2017, J NUTR SCI VITAMINOL, V63, P269, DOI 10.3177/jnsv.63.269
   Huang JQ, 2018, FOOD FUNCT, V9, P1779, DOI [10.1039/C7FO01825H, 10.1039/c7fo01825h]
   Jung SH, 2008, J NUTR BIOCHEM, V19, P371, DOI 10.1016/j.jnutbio.2007.05.007
   Krajmalnik-Brown R, 2012, NUTR CLIN PRACT, V27, P201, DOI 10.1177/0884533611436116
   Larsen N, 2010, PLOS ONE, V5, DOI 10.1371/journal.pone.0009085
   Ley RE, 2005, P NATL ACAD SCI USA, V102, P11070, DOI 10.1073/pnas.0504978102
   Ley RE, 2006, NATURE, V444, P1022, DOI 10.1038/4441022a
   Li XF, 2016, RSC ADV, V6, P63536, DOI 10.1039/c6ra10858j
   Lim SM, 2016, NUTR RES, V36, P337, DOI 10.1016/j.nutres.2015.12.001
   Lorenzo-Pisarello MJ, 2010, ANAEROBE, V16, P345, DOI 10.1016/j.anaerobe.2010.04.006
   Ma YC, 2019, BIOMED PHARMACOTHER, V113, DOI 10.1016/j.biopha.2019.108753
   Mallappa Rashmi H, 2012, Indian J Endocrinol Metab, V16, P20, DOI 10.4103/2230-8210.91178
   Malunga LN, 2016, J NUTR METAB, V2016, DOI 10.1155/2016/1932532
   Marchesini G, 2003, HEPATOLOGY, V37, P917, DOI 10.1053/jhep.2003.50161
   Martinez I, 2013, ISME J, V7, P269, DOI 10.1038/ismej.2012.104
   MATTHEWS DR, 1985, DIABETOLOGIA, V28, P412, DOI 10.1007/BF00280883
   Millan J, 2009, VASC HEALTH RISK MAN, V5, P757
   Nadal I, 2009, INT J OBESITY, V33, P758, DOI 10.1038/ijo.2008.260
   Nakamura F, 2016, J AGR FOOD CHEM, V64, P2549, DOI 10.1021/acs.jafc.5b05827
   Naowaboot J, 2016, CLIN EXP PHARMACOL P, V43, P242, DOI 10.1111/1440-1681.12514
   Nishina K, 2017, SCI REP-UK, V7, DOI 10.1038/s41598-017-08111-w
   Nunez IN, 2014, NUTRITION, V30, P1423, DOI 10.1016/j.nut.2014.03.025
   OHKAWA H, 1979, ANAL BIOCHEM, V95, P351, DOI 10.1016/0003-2697(79)90738-3
   Ozgen IT, 2012, J PEDIATR ENDOCR MET, V25, P261, DOI 10.1515/jpem-2011-0397
   Park DY, 2013, PLOS ONE, V8, DOI 10.1371/journal.pone.0059470
   Park DY, 2013, WORLD J GASTROENTERO, V19, P274, DOI 10.3748/wjg.v19.i2.274
   Pekkinen J, 2014, NUTR METAB, V11, DOI 10.1186/1743-7075-11-1
   Perez-Jimenez J, 2010, EUR J CLIN NUTR, V64, pS112, DOI 10.1038/ejcn.2010.221
   Preiss D, 2008, CLIN SCI, V115, P141, DOI 10.1042/CS20070402
   Raoult D, 2009, NAT REV MICROBIOL, V7, P616, DOI 10.1038/nrmicro2209
   Rondini L, 2004, J AGR FOOD CHEM, V52, P4338, DOI 10.1021/jf0348323
   Rowland I, 2018, EUR J NUTR, V57, P1, DOI 10.1007/s00394-017-1445-8
   Russo M., 2019, THESIS
   Russo M, 2016, NUTRIENTS, V8, DOI 10.3390/nu8070415
   Salonen A, 2014, ISME J, V8, P2218, DOI 10.1038/ismej.2014.63
   Santacruz A, 2010, BRIT J NUTR, V104, P83, DOI 10.1017/S0007114510000176
   Shin HS, 2010, ARCH PHARM RES, V33, P1425, DOI 10.1007/s12272-010-0917-7
   Tomaro-Duchesneau C, 2014, APPL MICROBIOL BIOT, V98, P115, DOI 10.1007/s00253-013-5252-8
   Torres S, 2019, EUR J NUTR, V58, P27, DOI 10.1007/s00394-018-1790-2
   Tun HM, 2018, JAMA PEDIATR, V172, P368, DOI 10.1001/jamapediatrics.2017.5535
   Turnbaugh PJ, 2009, SCI TRANSL MED, V1, DOI 10.1126/scitranslmed.3000322
   Vega GL, 2014, J INVEST MED, V62, P345, DOI 10.2310/JIM.0000000000000044
   Wang Q, 2007, APPL ENVIRON MICROB, V73, P5261, DOI 10.1128/AEM.00062-07
   Wang QA, 2013, NAT MED, V19, P1338, DOI 10.1038/nm.3324
   Williamson G, 2013, MOL NUTR FOOD RES, V57, P48, DOI 10.1002/mnfr.201200511
   Zhang CH, 2010, ISME J, V4, P232, DOI 10.1038/ismej.2009.112
NR 75
TC 11
Z9 11
U1 2
U2 9
PU ROYAL SOC CHEMISTRY
PI CAMBRIDGE
PA THOMAS GRAHAM HOUSE, SCIENCE PARK, MILTON RD, CAMBRIDGE CB4 0WF, CAMBS,
   ENGLAND
SN 2042-6496
EI 2042-650X
J9 FOOD FUNCT
JI Food Funct.
PD MAY 1
PY 2020
VL 11
IS 5
BP 3879
EP 3894
DI 10.1039/d0fo00730g
PG 16
WC Biochemistry & Molecular Biology; Food Science & Technology
WE Science Citation Index Expanded (SCI-EXPANDED)
SC Biochemistry & Molecular Biology; Food Science & Technology
GA LU9BG
UT WOS:000538041500007
PM 32421119
OA Green Published
DA 2022-11-10
ER

PT J
AU Mennigen, JA
   Martyniuk, CJ
   Seiliez, I
   Panserat, S
   Skiba-Cassy, S
AF Mennigen, Jan A.
   Martyniuk, Christopher J.
   Seiliez, Iban
   Panserat, Stephane
   Skiba-Cassy, Sandrine
TI Metabolic consequences of microRNA-122 inhibition in rainbow trout,
   Oncorhynchus mykiss
SO BMC GENOMICS
LA English
DT Article
DE Glycolysis; Lipogenesis; MicroRNA; Fish; Metabolism; Gene expression;
   Insulin signaling
ID LIVER-X-RECEPTOR; IN-VIVO; LIPID-METABOLISM; EXPRESSION; GLUCOSE;
   MIR-122; INSULIN; LXR; GLUCOKINASE; GENES
AB Background: MicroRNAs (miRNAs) are small regulatory molecules which post-transcriptionally regulate mRNA stability and translation. Several microRNAs have received attention due to their role as key metabolic regulators. In spite of the high evolutionary conservation of several miRNAs, the role of miRNAs in lower taxa of vertebrates has not been studied with regard to metabolism. The liver-specific and highly abundant miRNA-122 is one of the most widely studied miRNA in mammals, where it has been implicated in the control of hepatic lipid metabolism. Following our identification of acute postprandial, nutritional and endocrine regulation of hepatic miRNA-122 isomiRNA expression in rainbow trout, we used complementary in silico and in vivo approaches to study the role of miRNA-122 in rainbow trout metabolism. We hypothesized that the role of miRNA-122 in regulating lipid metabolism in rainbow trout is conserved to that in mammals and that modulation of miRNA-122 function would result in altered lipid homeostasis and secondarily altered glucose homeostasis, since lipogenesis has been suggested to act as glucose sink in trout.
   Results: Our results show that miRNA-122 was functionally inhibited in vivo in the liver. Postprandial glucose concentrations increased significantly in rainbow trout injected with a miRNA-122 inhibitor, and this effect correlated with decreases in hepatic FAS protein abundance, indicative of altered lipogenic potential. Additionally, miRNA-122 inhibition resulted in a 20% decrease in plasma cholesterol concentration, an effect associated with increased expression of genes involved in cholesterol degradation and excretion.
   Conclusions: Overall evidence suggests that miRNA-122 may have evolved in early vertebrates to support liver-specific metabolic functions. Nevertheless, our data also indicate that metabolic consequences of miRNA-122 inhibition may differ quantitatively between vertebrate species and that distinct direct molecular targets of miRNA-122 may mediate metabolic effects between vertebrate species, indicating that miRNA-122 - mRNA target relationships may have undergone species-specific evolutionary changes.
C1 [Mennigen, Jan A.; Seiliez, Iban; Panserat, Stephane; Skiba-Cassy, Sandrine] INRA, Nutr Metab & Aquaculture Unit UR1067, F-64310 St Pee Sur Nivelle, France.
   [Martyniuk, Christopher J.] Univ New Brunswick, Canadian Rivers Inst, St John, NB E2L 4L5, Canada.
   [Martyniuk, Christopher J.] Univ New Brunswick, Dept Biol, St John, NB E2L 4L5, Canada.
RP Skiba-Cassy, S (corresponding author), INRA, Nutr Metab & Aquaculture Unit UR1067, F-64310 St Pee Sur Nivelle, France.
EM skiba@st.pee.inra.fr
OI Martyniuk, Christopher J./0000-0003-0921-4796; Panserat,
   Stephane/0000-0002-4479-9868
FU Marie Curie PDF (Seventh Framework Programme of the European Commission)
   [273840]; NSERC
FX The authors would like to acknowledge Frederic Terrier and Franck
   Sandres at the INRA Experimental facility at Donzaq, France for animal
   husbandry and expert technical assistance. Alexandre Herman at INRA
   St.Pee-sur-Nivelle for assistance in metabolite analysis. Amelie
   Juanchich and Yann Guiguen at INRA Rennes for the in silico extraction
   of pre-miRNA-122 sequences from the trout genome. The following funding
   sources are equally gratefully acknowledged: A Marie Curie PDF to Jan A.
   Mennigen (Project Reference No. 273840, Seventh Framework Programme of
   the European Commission, www.cordis.europa.eu), and a NSERC Discovery
   Grant to CJM.
CR Ameres SL, 2013, NAT REV MOL CELL BIO, V14, P475, DOI 10.1038/nrm3611
   Archer A, 2008, DEV DYNAM, V237, P1090, DOI 10.1002/dvdy.21476
   Barbier O, 2009, MOL CELL BIOCHEM, V326, P3, DOI 10.1007/s11010-008-0001-5
   Blasco J, 2001, FISH PHYSIOL BIOCHEM, V24, P247, DOI 10.1023/A:1014084313207
   Boutz DR, 2011, J BIOL CHEM, V286, P18066, DOI 10.1074/jbc.M110.196451
   BRAUGE C, 1995, COMP BIOCHEM PHYS A, V111, P117, DOI 10.1016/0300-9629(95)98527-N
   Castoldi M, 2011, J CLIN INVEST, V121, P1386, DOI 10.1172/JCI44883
   Chen K, 2006, COLD SPRING HARB SYM, V71, P149, DOI 10.1101/sqb.2006.71.039
   CLARKE SD, 1990, J NUTR, V120, P218, DOI 10.1093/jn/120.2.218
   COWLEY DJ, 1993, FISH PHYSIOL BIOCHEM, V11, P421, DOI 10.1007/BF00004592
   Cruz-Garcia L, 2012, COMP BIOCHEM PHYS A, V163, P120, DOI 10.1016/j.cbpa.2012.05.193
   Dai W, 2013, J EXP BIOL IN PRESS
   Dentin R, 2004, J BIOL CHEM, V279, P20314, DOI 10.1074/jbc.M312475200
   Desvergne B, 2006, PHYSIOL REV, V86, P465, DOI 10.1152/physrev.00025.2005
   Doddapaneni R, 2013, J CELL BIOCHEM, V114, P1575, DOI 10.1002/jcb.24499
   Elmen J, 2008, NUCLEIC ACIDS RES, V36, P1153, DOI 10.1093/nar/gkm1113
   Esau C, 2006, CELL METAB, V3, P87, DOI 10.1016/j.cmet.2006.01.005
   Fajas L, 2013, FRONT ONCOL, V3, DOI 10.3389/fonc.2013.00004
   Ferre T, 1996, FASEB J, V10, P1213, DOI 10.1096/fasebj.10.10.8751724
   Gatfield D, 2009, GENE DEV, V23, P1313, DOI 10.1101/gad.1781009
   Girard M, 2008, J HEPATOL, V48, P648, DOI 10.1016/j.jhep.2008.01.019
   Gwinn DM, 2008, MOL CELL, V30, P214, DOI 10.1016/j.molcel.2008.03.003
   Howe K, 2013, NATURE, V496, P498, DOI 10.1038/nature12111
   Hsu SH, 2012, J CLIN INVEST, V122, P2871, DOI 10.1172/JCI63539
   Iynedjian P, 2009, CELL MOL LIFE SCI, V66, P27, DOI 10.1007/s00018-008-8322-9
   Janas MM, 2012, EMBO J, V31, P2446, DOI 10.1038/emboj.2012.119
   Jopling CL, 2012, RNA BIOL, V9, DOI 10.4161/rna.18827
   Jung CJ, 2011, PLOS ONE, V6, DOI 10.1371/journal.pone.0027740
   Kamalam BS, 2012, J EXP BIOL, V215, P2567, DOI 10.1242/jeb.070581
   Katoh T, 2009, GENE DEV, V23, P433, DOI 10.1101/gad.1761509
   Krutzfeldt J, 2005, NATURE, V438, P685, DOI 10.1038/nature04303
   Lagos-Quintana M, 2002, CURR BIOL, V12, P735, DOI 10.1016/S0960-9822(02)00809-6
   Lansard M, 2010, AMINO ACIDS, V39, P801, DOI 10.1007/s00726-010-0533-3
   Laudadio I, 2012, GASTROENTEROLOGY, V142, P119, DOI 10.1053/j.gastro.2011.09.001
   LEE RC, 1993, CELL, V75, P843, DOI 10.1016/0092-8674(93)90529-Y
   Levin AA, 1999, BBA-GENE STRUCT EXPR, V1489, P69, DOI 10.1016/S0167-4781(99)00140-2
   Li SJ, 2010, P NATL ACAD SCI USA, V107, P3441, DOI 10.1073/pnas.0914798107
   Lim LP, 2003, SCIENCE, V299, P1540, DOI 10.1126/science.1080372
   Martyniuk CJ, 2012, INTEGR COMP BIOL, V52, P695, DOI 10.1093/icb/ics072
   Martyniuk CJ, 2012, J PROTEOME RES, V11, P4147, DOI 10.1021/pr3002468
   Mennigen JA, 2014, COMP BIOCHEM PHYS B, V169, P16, DOI 10.1016/j.cbpb.2013.12.002
   Mennigen JA, 2012, PLOS ONE, V7, DOI 10.1371/journal.pone.0038604
   Mitro N, 2007, NATURE, V445, P219, DOI 10.1038/nature05449
   O'Doherty RM, 1999, DIABETES, V48, P2022, DOI 10.2337/diabetes.48.10.2022
   Olkkonen VM, 2004, ANN MED, V36, P562, DOI 10.1080/07853890410018907
   Ou ZM, 2011, MOL ENDOCRINOL, V25, P584, DOI 10.1210/me.2010-0360
   Panserat S, 2009, AM J PHYSIOL-REG I, V297, pR707, DOI 10.1152/ajpregu.00120.2009
   Panserat S, 2000, AM J PHYSIOL-REG I, V278, pR1164, DOI 10.1152/ajpregu.2000.278.5.R1164
   Peet DJ, 1998, CELL, V93, P693, DOI 10.1016/S0092-8674(00)81432-4
   Pellis L, 2012, METABOLOMICS, V8, P347, DOI 10.1007/s11306-011-0320-5
   Plagnes-Juan E, 2008, J EXP BIOL, V211, P2510, DOI 10.1242/jeb.018374
   Polakof S, 2011, J ANIM SCI, V89, P3079, DOI 10.2527/jas.2010-3733
   Polakof S, 2008, AM J PHYSIOL-REG I, V295, pR478, DOI 10.1152/ajpregu.00176.2008
   Polakof S, 2012, J COMP PHYSIOL B, V182, P1015, DOI 10.1007/s00360-012-0658-7
   Polakof S, 2009, COMP BIOCHEM PHYS A, V153, P352, DOI 10.1016/j.cbpa.2009.03.015
   Rose Dominic, 2008, Journal of Bioinformatics and Computational Biology, V6, P1157, DOI 10.1142/S0219720008003886
   Salem M, 2010, MAR BIOTECHNOL, V12, P410, DOI 10.1007/s10126-009-9232-z
   Schyth BD, 2008, J FISH BIOL, V72, P1890, DOI 10.1111/j.1095-8649.2008.01819.x
   Seiliez I, 2011, AM J PHYSIOL-REG I, V300, pR733, DOI 10.1152/ajpregu.00579.2010
   Sifuentes-Romero I, 2011, MUTAT RES-REV MUTAT, V728, P158, DOI 10.1016/j.mrrev.2011.09.001
   Skiba-Cassy S, 2009, AM J PHYSIOL-REG I, V297, pR1421, DOI 10.1152/ajpregu.00312.2009
   Soengas JL, 2006, AM J PHYSIOL-REG I, V291, pR810, DOI 10.1152/ajpregu.00115.2006
   Stenvang Jan, 2012, Silence, V3, P1, DOI 10.1186/1758-907X-3-1
   Sukardi H, 2012, BBA-GEN SUBJECTS, V1820, P33, DOI 10.1016/j.bbagen.2011.10.009
   Tsai WC, 2012, J CLIN INVEST, V122, P2884, DOI 10.1172/JCI63455
   Verreault M, 2006, HEPATOLOGY, V44, P368, DOI 10.1002/hep.21259
   Volff JN, 2005, HEREDITY, V94, P280, DOI 10.1038/sj.hdy.6800635
   Xu H, 2010, HEPATOLOGY, V52, P1431, DOI 10.1002/hep.23818
   Xu Ran-Ran, 2013, Yi Chuan, V35, P488
   Yang YM, 2012, HEPATOLOGY, V56, P2209, DOI 10.1002/hep.25912
   Yeh CY, 2012, P NATL ACAD SCI USA, V109, P11419, DOI 10.1073/pnas.1203008109
   Zhang Y, 2012, J CLIN INVEST, V122, P1688, DOI 10.1172/JCI59817
   Zhao CY, 2010, J ENDOCRINOL, V204, P233, DOI 10.1677/JOE-09-0271
NR 73
TC 34
Z9 37
U1 0
U2 28
PU BMC
PI LONDON
PA CAMPUS, 4 CRINAN ST, LONDON N1 9XW, ENGLAND
SN 1471-2164
J9 BMC GENOMICS
JI BMC Genomics
PD JAN 27
PY 2014
VL 15
AR 70
DI 10.1186/1471-2164-15-70
PG 20
WC Biotechnology & Applied Microbiology; Genetics & Heredity
WE Science Citation Index Expanded (SCI-EXPANDED)
SC Biotechnology & Applied Microbiology; Genetics & Heredity
GA AA5DN
UT WOS:000331116300001
PM 24467738
OA Green Published, gold
DA 2022-11-10
ER

PT J
AU McGeoch, SC
   Johnstone, AM
   Lobley, GE
   Adamson, J
   Hickson, K
   Holtrop, G
   Fyfe, C
   Clark, LF
   Pearson, DWM
   Abraham, P
   Megson, IL
   MacRury, SM
AF McGeoch, S. C.
   Johnstone, A. M.
   Lobley, G. E.
   Adamson, J.
   Hickson, K.
   Holtrop, G.
   Fyfe, C.
   Clark, L. F.
   Pearson, D. W. M.
   Abraham, P.
   Megson, I. L.
   MacRury, S. M.
TI A randomized crossover study to assess the effect of an oat-rich diet on
   glycaemic control, plasma lipids and postprandial glycaemia,
   inflammation and oxidative stress in Type 2 diabetes
SO DIABETIC MEDICINE
LA English
DT Article
ID SIGNIFICANTLY IMPROVES; INSULIN SENSITIVITY; HEALTHY-SUBJECTS;
   WEIGHT-LOSS; GLUCOSE; HYPERGLYCEMIA; INDEX; CARBOHYDRATE; INDIVIDUALS;
   ACTIVATION
AB AimsIn the UK, lifestyle intervention is first-line management in Type2 diabetes. It is unclear what type of diet is most efficacious for improving glycaemic control. This study investigated the effects of an oat-enriched diet on glycaemic control, postprandial glycaemia, inflammation and oxidative stress compared with standard dietary advice.
   MethodsIn a randomized crossover design, 27 volunteers with Type2 diabetes, managed on diet and lifestyle only, were observed for two consecutive 8-week periods following either the oat-enriched diet or re-enforced standard dietary advice. Volunteers attended at baseline (habitual intake) and 8 and 16weeks. Measurements included basic clinical measurements and fasted and postprandial (3-h) glucose and insulin in response to a healthy test meal. Markers of inflammation and oxidative stress, including high-sensitivity C-reactive protein, interleukin6, interleukin18, tumour necrosis factor-alpha, adiponectin, thiobarbituric acid reactive substances, oxygen radical antioxidant capacity, oxidized LDL and urinary isoprostanes, were also measured at fasting and in the postprandial period.
   ResultsThere were no diet-related effects on glycaemic control or glycaemic or insulinaemic responses to the test meal. Total cholesterol (5.11.0 vs. 4.90.8 mmol/l, P=0.019) concentrations declined following the oat-enriched diet compared with standard dietary advice. There was a postprandial decline in adiponectin concentration (P=0.009), but no effect of dietary intervention. None of the measures of oxidative stress or inflammation were altered by the oat-enriched diet compared with standard dietary advice.
   ConclusionThe oat-enriched diet had a modest impact on lipid lowering, but did not impact on oxidative stress or inflammation in these volunteers with Type2 diabetes.
   What's new?
   No differences were observed in measurements of glycaemic control following either chronic intervention with the oat-enriched diet or acutely following an oat-enriched meal. A small beneficial effect of oats on plasma lipid profiles was observed that may have implications for reducing cardiovascular risk profiles. Consumption of a relatively healthy test meal produced smaller inflammatory responses than reported using either artificially high fat or carbohydrate loads. Results reinforce the importance of adhering to healthy eating advice in Type2 diabetes in terms of reducing systemic levels of inflammation and oxidative stress and therefore cardiovascular risk.
C1 [McGeoch, S. C.; Johnstone, A. M.; Lobley, G. E.; Fyfe, C.; Clark, L. F.] Univ Aberdeen, Rowett Inst Nutr & Hlth, Aberdeen, Scotland.
   [McGeoch, S. C.; Clark, L. F.; Pearson, D. W. M.; Abraham, P.] Aberdeen Royal Infirm, Dept Diabet, Aberdeen, Scotland.
   [Adamson, J.; Hickson, K.; Megson, I. L.; MacRury, S. M.] Univ Highlands & Isl, Dept Diabet & Cardiovasc Sci, Inverness, Scotland.
   [Holtrop, G.] Biomath & Stat Scotland, Aberdeen, Scotland.
RP McGeoch, SC (corresponding author), Univ Aberdeen, Rowett Inst Nutr & Hlth, Aberdeen, Scotland.
EM susan.mcgeoch@nhs.net
RI Holtrop, Grietje/J-6061-2013; Megson, Ian/K-2195-2012
OI Holtrop, Grietje/0000-0002-1488-6610; Johnstone,
   Alexandra/0000-0002-5484-292X; Megson, Ian/0000-0001-8287-2459
FU Chief Scientists Office of the Scottish Government; Rowett Institute of
   Nutrition and Health, University of Aberdeen; Rural and Environment
   Science and Analytical Services (RESAS), Scottish Government; Chief
   Scientist Office [CZB/4/644] Funding Source: researchfish
FX Partial funding for this study was provided by a grant from the Chief
   Scientists Office of the Scottish Government. Additional support came
   from the Rowett Institute of Nutrition and Health, University of
   Aberdeen, through the core grant provided by Rural and Environment
   Science and Analytical Services (RESAS), Scottish Government.
CR ANDERSEN RE, 1995, AM J CLIN NUTR, V62, P350, DOI 10.1093/ajcn/62.2.350
   Anderson RA, 2001, ATHEROSCLEROSIS, V154, P475, DOI 10.1016/S0021-9150(00)00499-8
   Andersson A, 2007, J NUTR, V137, P1401, DOI 10.1093/jn/137.6.1401
   [Anonymous], 1991, DIET REF VAL FOOD EN
   Arnalich F, 2000, HORM METAB RES, V32, P407, DOI 10.1055/s-2007-978662
   Borch-Johnsen K, 2001, ARCH INTERN MED, V161, P397, DOI 10.1001/archinte.161.3.397
   Botero D, 2009, OBESITY, V17, P1664, DOI 10.1038/oby.2009.203
   BRAND JC, 1991, DIABETES CARE, V14, P95, DOI 10.2337/diacare.14.2.95
   Brynes AE, 2003, DIABETES CARE, V26, P548, DOI 10.2337/diacare.26.2.548
   Ceriello A, 2002, DIABETES CARE, V25, P1439, DOI 10.2337/diacare.25.8.1439
   Ceriello A, 1999, METABOLISM, V48, P1503, DOI 10.1016/S0026-0495(99)90237-8
   Chen CYO, 2007, J NUTR, V137, P1375, DOI 10.1093/jn/137.6.1375
   Devaraj S, 2008, METABOLISM, V57, P867, DOI 10.1016/j.metabol.2008.02.016
   Diabetes UK, EATING WELL DIABETES
   Esposito K, 2004, CIRCULATION, V110, P214, DOI 10.1161/01.CIR.0000134501.57864.66
   Esposito K, 2003, AM J CLIN NUTR, V78, P1135, DOI 10.1093/ajcn/78.6.1135
   Foster-Powell K, 2002, AM J CLIN NUTR, V76, P5, DOI 10.1093/ajcn/76.1.5
   KARLSTROM B, 1984, DIABETOLOGIA, V26, P272, DOI 10.1007/BF00283649
   MATTHEWS DR, 1985, DIABETOLOGIA, V28, P412, DOI 10.1007/BF00280883
   Ministry of Agriculture Fisheries and Food Food Standards Agency, 1988, FOOD PORT SIZ
   Monnier L, 2006, JAMA-J AM MED ASSOC, V295, P1681, DOI 10.1001/jama.295.14.1681
   Nappo F, 2002, J AM COLL CARDIOL, V39, P1145, DOI 10.1016/S0735-1097(02)01741-2
   National Institute for Health and Clinical Excellence (NICE), 2008, TYP 2 DIAB NAT CLIN
   Public Health England (PHE), 2021, MCCANCE WIDDOWSONS C
   Quagliaro L, 2003, DIABETES, V52, P2795, DOI 10.2337/diabetes.52.11.2795
   Rector RS, 2007, AM J PHYSIOL-ENDOC M, V293, pE500, DOI 10.1152/ajpendo.00116.2007
   Reyna-Villasmil Nadia, 2007, Am J Ther, V14, P203, DOI 10.1097/01.pap.0000249917.96509.e7
   Roberts CK, 2006, DIABETES RES CLIN PR, V73, P249, DOI 10.1016/j.diabres.2006.02.013
   Tapola N, 2005, NUTR METAB CARDIOVAS, V15, P255, DOI 10.1016/j.numecd.2004.09.003
   Thomas D, 2009, COCHRANE DB SYST REV, DOI 10.1002/14651858.CD006296.pub2
   US Department of Health and Human Services US Department of Agriculture, 2005, DIET GUID AM
   Wolever TMS, 2008, AM J CLIN NUTR, V87, P114, DOI 10.1093/ajcn/87.1.114
NR 32
TC 28
Z9 32
U1 0
U2 28
PU WILEY
PI HOBOKEN
PA 111 RIVER ST, HOBOKEN 07030-5774, NJ USA
SN 0742-3071
EI 1464-5491
J9 DIABETIC MED
JI Diabetic Med.
PD NOV
PY 2013
VL 30
IS 11
BP 1314
EP 1323
DI 10.1111/dme.12228
PG 10
WC Endocrinology & Metabolism
WE Science Citation Index Expanded (SCI-EXPANDED)
SC Endocrinology & Metabolism
GA 283TF
UT WOS:000329269200007
PM 23668675
OA Green Published, hybrid
DA 2022-11-10
ER

PT J
AU Lee, YY
   Tang, TK
   Phuah, ET
   Tan, CP
   Wang, Y
   Li, Y
   Cheong, LZ
   Lai, OM
AF Lee, Yee-Ying
   Tang, Teck-Kim
   Eng-Tong Phuah
   Tan, Chin-Ping
   Wang, Yong
   Li, Ying
   Cheong, Ling-Zhi
   Lai, Oi-Ming
TI Production, safety, health effects and applications of diacylglycerol
   functional oil in food systems: a review
SO CRITICAL REVIEWS IN FOOD SCIENCE AND NUTRITION
LA English
DT Review
DE Diacylglycerol; enzyme lipase; obesity; emulsion; glycidol ester;
   production
ID PERFORMANCE LIQUID-CHROMATOGRAPHY; LIPASE-CATALYZED ESTERIFICATION;
   SUPPRESSES HIGH-FAT; DIETARY DIACYLGLYCEROL; PARTIAL HYDROLYSIS; SOYBEAN
   OIL; BODY-FAT; PALM OLEIN; POSTPRANDIAL HYPERLIPIDEMIA; NUTRITIONAL
   CHARACTERISTICS
AB Diacylglycerol (DAG) is a world leading anti-obesity functional cooking oil synthesized via structural modification of conventional fats and oils. DAG exits in three stereoisomers namely sn-1,2-DAG, sn-1,3-DAG, and sn-2,3-DAG. DAG particularly sn-1,3-DAG demonstrated to have the potential in suppressing body fat accumulation and lowering postprandial serum triacylglycerol, cholesterol and glucose level. DAG also showed to improve bone health. This is attributed to DAG structure itself that caused it to absorb and digest via different metabolic pathway than conventional fats and oils. With its purported health benefits, many studies attempt to enzymatically or chemically synthesis DAG through various routes. DAG has also received wide attention as low calorie fat substitute and has been incorporated into various food matrixes. Despite being claimed as healthy cooking oil the safety of DAG still remained uncertain. DAG was banned from sale as it was found to contain probable carcinogen glycidol fatty acid esters. The article aims to provide a comprehensive and latest review of DAG emphasizing on its structure and properties, safety and regulation, process developments, metabolism and beneficial health attributes as well as its applications in the food industry.
C1 [Lee, Yee-Ying] Monash Univ, Sch Sci, Bandar Sunway, Selangor, Malaysia.
   [Lee, Yee-Ying] Monash Univ, Monash Ind Palm Oil Res & Educ Platfrom, Bandar Sunway, Selangor, Malaysia.
   [Tang, Teck-Kim; Lai, Oi-Ming] Univ Putra Malaysia, Jinan Univ, Int Joint Lab Plant Oils Proc & Safety Pops, Inst Biosci, Serdang, Selangor, Malaysia.
   [Lai, Oi-Ming] Univ Putra Malaysia, Fac Biotechnol & Biomol Sci, Dept Bioproc Technol, Serdang, Selangor, Malaysia.
   [Eng-Tong Phuah] Univ Tunku Abdul Rahman, Dept & Agr & Food Sci, Kampar, Perak, Malaysia.
   [Tan, Chin-Ping] Univ Putra Malaysia, Int Joint Lab Plant Oils Proc & Safety Pops Jinan, Fac Food Sci & Technol, Dept Food Technol, Serdang, Selangor, Malaysia.
   [Wang, Yong; Li, Ying] Jinan Univ, Int Joint Lab Plant Oils Proc & Safety Pops Jinan, Dept Food Sci & Engn, Guangzhou, Guangdong, Peoples R China.
   [Cheong, Ling-Zhi] Ningbo Univ, Sch Marine Sci, Dept Food Sci, Fenghua Rd 818, Ningbo, Zhejiang, Peoples R China.
RP Lai, OM (corresponding author), Univ Putra Malaysia, Jinan Univ, Int Joint Lab Plant Oils Proc & Safety Pops, Inst Biosci, Serdang, Selangor, Malaysia.
EM omlai@upm.edu.my
RI Phuah, Eng-Tong/AFV-5125-2022; Cheong, Ling-Zhi/F-5092-2015; Tan,
   Chin-Ping/A-8130-2008; Phuah, Eng-Tong/S-9977-2017
OI Phuah, Eng-Tong/0000-0002-0334-2335; Cheong,
   Ling-Zhi/0000-0001-6760-8553; Tan, Chin-Ping/0000-0003-4177-4072; Phuah,
   Eng-Tong/0000-0002-0334-2335; Li, Ying/0000-0002-3289-0509
CR Ando Y, 2017, J OLEO SCI, V66, P181, DOI 10.5650/jos.ess16183
   Anikisetty M, 2018, J FUNCT FOODS, V40, P117, DOI 10.1016/j.jff.2017.10.049
   Awadallak JA, 2013, ULTRASON SONOCHEM, V20, P1002, DOI 10.1016/j.ultsonch.2012.11.017
   BERGER M, 1992, J AM OIL CHEM SOC, V69, P955, DOI 10.1007/BF02541057
   Bockish M., 1998, FATS OILS HDB, P53, DOI 10.1016/b978-0-9818936-0-0.50007-x
   Bushita H, 2018, REGUL TOXICOL PHARM, V98, P108, DOI 10.1016/j.yrtph.2018.07.007
   Bushita H, 2018, REGUL TOXICOL PHARM, V97, P33, DOI 10.1016/j.yrtph.2018.05.017
   Feltes MMC, 2012, J AM OIL CHEM SOC, V89, P1057, DOI 10.1007/s11746-011-1998-2
   Caponio F, 2013, FOOD CHEM, V140, P772, DOI 10.1016/j.foodchem.2012.10.120
   Cauvain S. P, 2006, CHORLEYWOOD BREAD PR, P24
   Cheirsilp B, 2007, BIOCHEM ENG J, V35, P71, DOI 10.1016/j.bej.2006.12.024
   Chen BC, 2014, FOOD CHEM, V142, P365, DOI 10.1016/j.foodchem.2013.07.070
   Chen Q, 2017, EUR J LIPID SCI TECH, V119, DOI 10.1002/ejlt.201600332
   Cheong LZ, 2007, FOOD CHEM, V105, P1614, DOI 10.1016/j.foodchem.2007.03.070
   Cheong LZ, 2011, EUR J LIPID SCI TECH, V113, P253, DOI 10.1002/ejlt.201000296
   Cheong LZ, 2010, J SCI FOOD AGR, V90, P2310, DOI 10.1002/jsfa.4088
   Chew YH, 2008, BIOCHEM ENG J, V39, P516, DOI 10.1016/j.bej.2007.10.019
   Choi HS, 2015, YONSEI MED J, V56, P951, DOI 10.3349/ymj.2015.56.4.951
   Choong TSY, 2018, PLOS ONE, V13, DOI 10.1371/journal.pone.0192375
   Devi BLAP, 2018, FOOD CHEM, V248, P210, DOI 10.1016/j.foodchem.2017.12.066
   Dhara R, 2013, J FOOD SCI TECH MYS, V50, P678, DOI 10.1007/s13197-011-0388-y
   Duan ZQ, 2010, PROCESS BIOCHEM, V45, P1923, DOI 10.1016/j.procbio.2010.03.007
   Eom TK, 2010, PROCESS BIOCHEM, V45, P738, DOI 10.1016/j.procbio.2010.01.012
   Fiametti KG, 2011, ULTRASON SONOCHEM, V18, P981, DOI 10.1016/j.ultsonch.2010.11.010
   Flickinger BD, 2003, LIPIDS, V38, P129, DOI 10.1007/s11745-003-1042-8
   Formo MW., 1979, BAILEYS IND OIL FAT, V1, P177, DOI DOI 10.1016/S0015-6264(80)80034-4
   Friedman H. I., 1980, AM J CLIN NUTR US, V34, P2603
   GARZONABURBEH A, 1983, J MED CHEM, V26, P1200, DOI 10.1021/jm00362a021
   GARZONABURBEH A, 1986, J MED CHEM, V29, P687, DOI 10.1021/jm00155a018
   GONCALVES JCS, 1989, J CHROMATOGR-BIOMED, V494, P389, DOI 10.1016/S0378-4347(00)82693-6
   Guo Z, 2007, FOOD CHEM, V100, P1076, DOI 10.1016/j.foodchem.2005.11.011
   Holcapek M, 2003, J CHROMATOGR A, V1010, P195, DOI 10.1016/S0021-9673(03)01030-6
   Honda H, 2017, FOOD CHEM TOXICOL, V106, P185, DOI 10.1016/j.fct.2017.04.040
   Honda H, 2012, FOOD CHEM TOXICOL, V50, P4163, DOI 10.1016/j.fct.2012.07.058
   Huang YS, 2015, J AM OIL CHEM SOC, V92, P927, DOI 10.1007/s11746-015-2650-3
   Jacobs L., 2003, PCT International Patent, Patent No. [WO03029392, 03029392]
   Kahveci D, 2010, FOOD CHEM, V119, P880, DOI 10.1016/j.foodchem.2009.07.040
   Kamphuis MMJW, 2003, AM J CLIN NUTR, V77, P1133, DOI 10.1093/ajcn/77.5.1133
   Kasamatsu T, 2005, FOOD CHEM TOXICOL, V43, P253, DOI 10.1016/j.fct.2004.10.001
   Kawai S, 2004, J AM OIL CHEM SOC, V81, P993, DOI 10.1007/s11746-004-1012-6
   Kim H, 2017, LIPIDS, V52, P665, DOI 10.1007/s11745-017-4277-7
   Kim N, 2012, J FOOD SCI, V77, pC1185, DOI 10.1111/j.1750-3841.2012.02928.x
   Kristensen JB, 2005, J AM OIL CHEM SOC, V82, P329, DOI 10.1007/s11746-005-1074-5
   Lai O. M., 2006, European Patent Application, Patent No. [06 252452. 5 (EP180319), 06252452]
   Lai O. M., 2005, Malaysia Patent, Patent No. [PI20056218, 20056218]
   Lai O. M., 2006, PCT International Application, Patent No. [PCT/MY2006/000034, WO2007/075079, 2007075079]
   Lai O. M., 2006, United States Patent Application, Patent No. [11/439,447, US2007/0148745, 11439447]
   Lai O. M., 2006, Japanese Patent Application, Patent No. [2006-170926 (2007-175049), 2006170926]
   Latip R. A., 2013, PEERJ, V141, P3938, DOI DOI 10.1016/j.foodchem.2013.05.114
   Li GH, 2018, LWT-FOOD SCI TECHNOL, V92, P227, DOI 10.1016/j.lwt.2018.02.032
   Liu MM, 2016, J AM OIL CHEM SOC, V93, P637, DOI 10.1007/s11746-016-2804-y
   Liu N, 2014, FOOD SCI BIOTECHNOL, V23, P365, DOI 10.1007/s10068-014-0051-2
   Liu N, 2012, FOOD CHEM, V134, P301, DOI 10.1016/j.foodchem.2012.02.145
   Lo SK, 2007, J AGR FOOD CHEM, V55, P5595, DOI 10.1021/jf0706676
   Lo SK, 2008, FOOD BIOPROCESS TECH, V1, P223, DOI 10.1007/s11947-007-0049-3
   Lo SK, 2004, FOOD BIOTECHNOL, V18, P265, DOI 10.1081/LFBT-200035014
   Lo SK, 2004, EUR J LIPID SCI TECH, V106, P218, DOI 10.1002/ejlt.200300888
   Long Z, 2015, FOOD CHEM, V184, P105, DOI 10.1016/j.foodchem.2015.03.052
   Lu YY, 2016, J OLEO SCI, V65, P151, DOI 10.5650/jos.ess15238
   Maki KC, 2002, AM J CLIN NUTR, V76, P1230, DOI 10.1093/ajcn/76.6.1230
   Masukawa Y, 2010, J OLEO SCI, V59, P81, DOI 10.5650/jos.59.81
   Matsuo N, 2004, FOOD SCI TECHNOL RES, V10, P103, DOI 10.3136/fstr.10.103
   Matsuo N., 2001, INFORM - International News on Fats, Oils and Related Materials, V12, P1098
   Miklos R, 2011, MEAT SCI, V87, P202, DOI 10.1016/j.meatsci.2010.10.010
   MISTRY BS, 1988, J FOOD SCI, V53, P1896, DOI 10.1111/j.1365-2621.1988.tb07869.x
   Blanco SFMM, 2015, BIOPROC BIOSYST ENG, V38, P2379, DOI 10.1007/s00449-015-1473-9
   Mora-Gallego H, 2013, MEAT SCI, V93, P668, DOI 10.1016/j.meatsci.2012.11.042
   Mori Y, 2005, NUTRITION, V21, P933, DOI 10.1016/j.nut.2005.01.009
   Morita O, 2009, FOOD CHEM TOXICOL, V47, P9, DOI 10.1016/j.fct.2008.09.044
   Murase T, 2005, BBA-MOL CELL BIOL L, V1733, P224, DOI 10.1016/j.bbalip.2004.12.015
   Murase T, 2002, J LIPID RES, V43, P1312, DOI 10.1194/jlr.M200094-JLR200
   Murase T, 2001, J LIPID RES, V42, P372
   Nagao T, 2000, J NUTR, V130, P792, DOI 10.1093/jn/130.4.792
   Nakajima Y, 2004, J AM OIL CHEM SOC, V81, P907, DOI 10.1007/s11746-004-1000-x
   Voll FAP, 2012, APPL BIOCHEM BIOTECH, V168, P1121, DOI 10.1007/s12010-012-9846-x
   Phuah ET, 2016, EUR J LIPID SCI TECH, V118, P185, DOI 10.1002/ejlt.201400586
   Phuah ET, 2012, J MOL CATAL B-ENZYM, V78, P91, DOI 10.1016/j.molcatb.2012.03.009
   Rudkowska I, 2005, OBES RES, V13, P1864, DOI 10.1038/oby.2005.229
   Saberi AH, 2011, EUR J LIPID SCI TECH, V113, P627, DOI 10.1002/ejlt.201000448
   Saberi AH, 2012, FOOD BIOPROCESS TECH, V5, P1674, DOI 10.1007/s11947-010-0475-5
   Saito S, 2016, J OLEO SCI, V65, P603, DOI 10.5650/jos.ess16059
   Saitou K, 2014, J AM OIL CHEM SOC, V91, P711, DOI 10.1007/s11746-014-2416-3
   Saitou K, 2012, J AM OIL CHEM SOC, V89, P1231, DOI 10.1007/s11746-012-2014-1
   Sakai H., 2006, US Patent, Patent No. [70603116B2, 70603116]
   Sakai H., 2002, European Patent Application, Patent No. [EP1186648, 1186648]
   Sakai H., 2002, European Patent Application, Patent No. [EP1249173, 1249173]
   SERDAREVICH B, 1967, J AM OIL CHEM SOC, V44, P381, DOI 10.1007/BF02666775
   Sikorski D., 2006, US Patent Application, Patent No. [10/723,490, 10723490]
   Sikorski D., 2004, APPL DIACYLGLYCEROL
   Silva RC, 2014, FOOD RES INT, V55, P436, DOI 10.1016/j.foodres.2013.11.037
   Tada N, 2005, CLIN CHIM ACTA, V353, P87, DOI 10.1016/j.cccn.2004.10.006
   Tada N, 2004, CURR OPIN CLIN NUTR, V7, P145, DOI 10.1097/00075197-200403000-00007
   Taguchi H, 2002, J NUTR BIOCHEM, V13, P678, DOI 10.1016/S0955-2863(02)00212-7
   Taguchi H, 2000, J AM COLL NUTR, V19, P789, DOI 10.1080/07315724.2000.10718079
   Taguchi H, 2001, LIPIDS, V36, P379, DOI 10.1007/s11745-001-0731-7
   Takano H, 2002, BUNSEKI KAGAKU, V51, P437, DOI 10.2116/bunsekikagaku.51.437
   Takase H, 2005, ATHEROSCLEROSIS, V180, P197, DOI 10.1016/j.atherosclerosis.2004.11.020
   Takase H, 2007, ASIA PAC J CLIN NUTR, V16, P398
   Tan TW, 2005, BIOCHEM ENG J, V25, P39, DOI 10.1016/j.bej.2005.03.009
   Tang T.K., 2013, THESIS
   Tang TK, 2013, EUR J LIPID SCI TECH, V115, P1266, DOI 10.1002/ejlt.201300111
   Tangkam K, 2008, GRASAS ACEITES, V59, P245
   Teramoto T, 2004, CLIN NUTR, V23, P1122, DOI 10.1016/j.clnu.2004.02.005
   Tischer W, 1999, TRENDS BIOTECHNOL, V17, P326, DOI 10.1016/S0167-7799(99)01322-0
   Toshinori I., 2000, Japanese patent, Patent No. [JP2000345189, 2000345189]
   Valerio A, 2009, J AGR FOOD CHEM, V57, P8350, DOI 10.1021/jf901771m
   Voll F, 2011, BIOCHEM ENG J, V56, P107, DOI 10.1016/j.bej.2010.11.005
   Wang WF, 2011, ENZYME MICROB TECH, V49, P192, DOI 10.1016/j.enzmictec.2011.05.001
   Wang Y, 2010, FOOD CHEM, V121, P1066, DOI 10.1016/j.foodchem.2010.01.051
   Waraho T, 2012, FOOD RES INT, V48, P353, DOI 10.1016/j.foodres.2012.05.017
   Watanabe T, 2003, J AM OIL CHEM SOC, V80, P1201, DOI 10.1007/s11746-003-0843-5
   Weber N, 2004, J AGR FOOD CHEM, V52, P5347, DOI 10.1021/jf0400819
   World Health Organization, 2019, WORLD HLTH STAT
   Xu D, 2012, J AM OIL CHEM SOC, V89, P1259, DOI 10.1007/s11746-012-2018-x
   Yanai H, 2007, NUTR J, V6, DOI 10.1186/1475-2891-6-43
   Yang T, 2004, J AM OIL CHEM SOC, V81, P979, DOI 10.1007/s11746-004-1010-8
   Yasukawa T., 2001, Journal of Oleo Science, V50, P427
   Yasunaga K, 2004, FOOD CHEM TOXICOL, V42, P1419, DOI 10.1016/j.fct.2004.04.003
   Yoon D.H., 2004, US Patent App, Patent No. [10/510, 10510]
   Zhao XX, 2018, ULTRASON SONOCHEM, V48, P11, DOI 10.1016/j.ultsonch.2018.05.005
   Zheng JS, 2015, ASIA PAC J CLIN NUTR, V24, P65, DOI 10.6133/apjcn.2015.24.1.01
   Zhong NJ, 2013, LIPIDS HEALTH DIS, V12, DOI 10.1186/1476-511X-12-65
   Zhong NJ, 2010, FOOD CHEM, V122, P228, DOI 10.1016/j.foodchem.2010.02.067
   Zhu YX, 2017, IND ENG CHEM RES, V56, P2197, DOI 10.1021/acs.iecr.6b03997
NR 124
TC 30
Z9 34
U1 30
U2 122
PU TAYLOR & FRANCIS INC
PI PHILADELPHIA
PA 530 WALNUT STREET, STE 850, PHILADELPHIA, PA 19106 USA
SN 1040-8398
EI 1549-7852
J9 CRIT REV FOOD SCI
JI Crit. Rev. Food Sci. Nutr.
PD AUG 21
PY 2020
VL 60
IS 15
BP 2509
EP 2525
DI 10.1080/10408398.2019.1650001
EA AUG 2019
PG 17
WC Food Science & Technology; Nutrition & Dietetics
WE Science Citation Index Expanded (SCI-EXPANDED)
SC Food Science & Technology; Nutrition & Dietetics
GA NB4MT
UT WOS:000481541500001
PM 31418288
OA Green Accepted
DA 2022-11-10
ER

PT J
AU Tucker, AJ
   Vandermey, JS
   Robinson, LE
   Graham, TE
   Bakovic, M
   Duncan, AM
AF Tucker, Amy J.
   Vandermey, Jeffrey S.
   Robinson, Lindsay E.
   Graham, Terry E.
   Bakovic, Marica
   Duncan, Alison M.
TI Effects of breads of varying carbohydrate quality on postprandial
   glycaemic, incretin and lipidaemic response after first and second meals
   in adults with diet-controlled type 2 diabetes
SO JOURNAL OF FUNCTIONAL FOODS
LA English
DT Article
DE Bread; Glycaemia; Lipids; Sourdough; Sprouted; Type 2 diabetes
ID LIFE-STYLE INTERVENTION; GERMINATED BROWN RICE; WHOLE-GRAIN INTAKE;
   BLOOD-GLUCOSE; INSULIN RESPONSES; CARDIOVASCULAR-DISEASE; INCREASES
   SATIETY; RISK-FACTORS; WHEAT; INDEX
AB Bread formulations of sprouted grain, whole grain and sourdough fermentation can influence metabolism. Postprandial carbohydrate and lipid metabolism in type 2 diabetes (T2D) is aberrant, rationalising identification of breads to improve these responses. The effect of breads of varying carbohydrate quality on postprandial glycaemic and lipid parameters was examined before and after a first and second meal. Twelve adults with diet-controlled T2D consumed 50 g of available carbohydrate from 4 breads (3-grain sprouted sourdough (SPR), whole-grain sourdough (WG), white sourdough (SD), control white (WB)), in a randomised crossover design. Blood glucose incremental area-under-the-curve (iAUC) was significantly lower after SPR compared to all breads. Second meal plasma insulin iAUC was significantly lower after SPR compared to SD and WB; serum apolipoprotein B-100 iAUC was lower with SD compared to WB; but no other significant differences were found. Bread made from sprouted grains can improve postprandial glycaemic responses in adults with T2D. (C) 2013 Elsevier Ltd. All rights reserved.
C1 [Tucker, Amy J.; Vandermey, Jeffrey S.; Robinson, Lindsay E.; Graham, Terry E.; Bakovic, Marica; Duncan, Alison M.] Univ Guelph, Dept Human Hlth & Nutr Sci, Guelph, ON N1G 2W1, Canada.
RP Duncan, AM (corresponding author), Univ Guelph, Dept Human Hlth & Nutr Sci, Guelph, ON N1G 2W1, Canada.
EM amduncan@uoguelph.ca
FU Ontario Ministry of Agriculture, Food and Rural Affairs [026581]
FX This research was funded by the Ontario Ministry of Agriculture, Food
   and Rural Affairs (project #026581). The sprouted grain sourdough and
   whole grain sourdough breads were donated by Stonemill Bakehouse Ltd.
   The authors would also like to acknowledge and thank Stephanie
   Bollinger, Lindsey Chapman, Michael Crist, Michelle Green, Mehrnoosh
   Kashani, Jennifer MacKenzie, Premila Sathasivam, Laura Slingerland,
   Laura Stratton and Hilary Tulk for their help with data collection.
CR Adeghate E, 2002, TISSUE CELL, V34, P1, DOI 10.1054/tice.2002.0217
   Andersen G, 2008, CURR TOP NUTRACEUT R, V6, P15
   Anderson JW, 2000, J AM COLL NUTR, V19, p291S, DOI 10.1080/07315724.2000.10718963
   Baboota RK, 2013, J FUNCT FOODS, V5, P997, DOI 10.1016/j.jff.2013.04.014
   BRIGHENTI F, 1995, EUR J CLIN NUTR, V49, P242
   CHAVAN JK, 1989, CRIT REV FOOD SCI, V28, P401, DOI 10.1080/10408398909527508
   D'Orazio P, 2006, CLIN CHEM LAB MED, V44, P1486, DOI 10.1515/CCLM.2006.275
   De Angelis M, 2007, BRIT J NUTR, V98, P1196, DOI 10.1017/S0007114507772689
   de Munter JSL, 2007, PLOS MED, V4, P1385, DOI 10.1371/journal.pmed.0040261
   Drucker DJ, 2006, CELL METAB, V3, P153, DOI 10.1016/j.cmet.2006.01.004
   Fredensborg MH, 2010, ASIA PAC J CLIN NUTR, V19, P188
   FRIEDEWALD WT, 1972, CLIN CHEM, V18, P499
   Giacco R, 2010, NUTR METAB CARDIOVAS, V20, P186, DOI 10.1016/j.numecd.2009.03.025
   Harbis A, 2004, AM J CLIN NUTR, V80, P896, DOI 10.1093/ajcn/80.4.896
   Hlebowicz J, 2009, NUTR J, V8, DOI 10.1186/1475-2891-8-26
   Hsu TF, 2008, J NUTR SCI VITAMINOL, V54, P163, DOI 10.3177/jnsv.54.163
   Hu FB, 2001, DIABETOLOGIA, V44, P805, DOI 10.1007/s001250100547
   Huisman SD, 2009, DIABETES EDUCATOR, V35, P818, DOI 10.1177/0145721709340929
   Ito Y, 2005, J MED INVESTIG, V52, P159, DOI 10.2152/jmi.52.159
   JARVI AE, 1995, AM J CLIN NUTR, V61, P837
   Jarvi AE, 1999, DIABETES CARE, V22, P10, DOI 10.2337/diacare.22.1.10
   JENKINS DJA, 1986, AM J CLIN NUTR, V43, P516, DOI 10.1093/ajcn/43.4.516
   Johnson-Down L, 2006, CAN J DIET PRACT RES, V67, P7, DOI 10.3148/67.1.2006.7
   Johnston CS, 2013, J FUNCT FOODS, V5, P2007, DOI 10.1016/j.jff.2013.08.003
   Juntunen KS, 2002, AM J CLIN NUTR, V75, P254, DOI 10.1093/ajcn/75.2.254
   Kabir M, 2002, METABOLISM, V51, P819, DOI 10.1053/meta.2002.33345
   Kawaguchi T, 2002, J BIOL CHEM, V277, P3829, DOI 10.1074/jbc.M107895200
   King H, 1998, DIABETES CARE, V21, P1414, DOI 10.2337/diacare.21.9.1414
   Knowler WC, 2002, NEW ENGL J MED, V346, P393, DOI 10.1056/NEJMoa012512
   Koehler P, 2007, J AGR FOOD CHEM, V55, P4678, DOI 10.1021/jf0633037
   Kondo T, 2009, J AGR FOOD CHEM, V57, P5982, DOI 10.1021/jf900470c
   Levy JC, 1998, DIABETES CARE, V21, P2191, DOI 10.2337/diacare.21.12.2191
   Liljeberg HGM, 1999, AM J CLIN NUTR, V69, P647
   Liljeberg HGM, 1996, AM J CLIN NUTR, V64, P886, DOI 10.1093/ajcn/64.6.886
   Lindstrom J, 2006, LANCET, V368, P1673, DOI 10.1016/S0140-6736(06)69701-8
   Lioger D, 2009, J AM COLL NUTR, V28, P30, DOI 10.1080/07315724.2009.10719758
   Lutsey PL, 2007, BRIT J NUTR, V98, P397, DOI 10.1017/S0007114507700715
   Maioli M, 2008, ACTA DIABETOL, V45, P91, DOI 10.1007/s00592-008-0029-8
   Mann J, 2007, EUR J CLIN NUTR, V61, pS100, DOI 10.1038/sj.ejcn.1602940
   McKeown NM, 2002, AM J CLIN NUTR, V76, P390, DOI 10.1093/ajcn/76.2.390
   Mesci B, 2008, DIABETES RES CLIN PR, V81, P68, DOI 10.1016/j.diabres.2008.02.010
   Mofidi A, 2012, J NUTR METAB, V2012, DOI 10.1155/2012/184710
   Montonen J, 2003, AM J CLIN NUTR, V77, P622, DOI 10.1093/ajcn/77.3.622
   Najjar AM, 2009, BRIT J NUTR, V101, P391, DOI 10.1017/S0007114508003085
   NAUCK M, 1986, DIABETOLOGIA, V29, P46, DOI 10.1007/BF02427280
   Nilsson AC, 2008, J NUTR, V138, P732, DOI 10.1093/jn/138.4.732
   Ostman E, 2005, EUR J CLIN NUTR, V59, P983, DOI 10.1038/sj.ejcn.1602197
   Poutanen K, 2009, FOOD MICROBIOL, V26, P693, DOI 10.1016/j.fm.2009.07.011
   Rave K, 2007, BRIT J NUTR, V98, P929, DOI 10.1017/S0007114507749267
   Rivellese AA, 2004, J CLIN ENDOCR METAB, V89, P2153, DOI 10.1210/jc.2003-031764
   Sakakibara S, 2006, BIOCHEM BIOPH RES CO, V344, P597, DOI 10.1016/j.bbrc.2006.03.176
   Slavin J, 2003, P NUTR SOC, V62, P129, DOI 10.1079/PNS2002221
   STAMLER J, 1993, DIABETES CARE, V16, P434, DOI 10.2337/diacare.16.2.434
   Venn BJ, 2004, EUR J CLIN NUTR, V58, P1443, DOI 10.1038/sj.ejcn.1601995
   WOLEVER TMS, 1988, AM J CLIN NUTR, V48, P1041, DOI 10.1093/ajcn/48.4.1041
[truncated: 3,349,112 more chars]
