# Supplementary material for: A bibliometric analysis and visualization of literature on non-fasting lipid research from 2012 to 2022
Source: Front Endocrinol (Lausanne). 2023 Apr 19;14:1136048. doi: 10.3389/fendo.2023.1136048 (PMC10154597; doi:10.3389/fendo.2023.1136048)
Supplement: Supplementary file 1 [file DataSheet_1.zip › Supplementary_Material/Raw data/download_2501-3000.txt]

FN Clarivate Analytics Web of Science
VR 1.0
PT J
AU Sonne, DP
   van Nierop, FS
   Kulik, W
   Soeters, MR
   Vilsboll, T
   Knop, FK
AF Sonne, David P.
   van Nierop, F. Samuel
   Kulik, Willem
   Soeters, Maarten R.
   Vilsboll, Tina
   Knop, Filip K.
TI Postprandial Plasma Concentrations of Individual Bile Acids and FGF-19
   in Patients With Type 2 Diabetes
SO JOURNAL OF CLINICAL ENDOCRINOLOGY & METABOLISM
LA English
DT Article
ID GROWTH-FACTOR 19; INSULIN-SECRETION; GLUCOSE-METABOLISM; BETA-CELLS;
   RECEPTOR; INCREASES; PROTEIN; CARBOHYDRATE; COLESEVELAM; ACTIVATION
AB Context: Bile acids regulate lipid and carbohydrate metabolism by interaction with membrane or intracellular proteins including the nuclear farnesoid X receptor (FXR). Postprandial activation of ileal FXR leads to secretion of fibroblast growth factor 19 (FGF-19), a gut hormone that may be implicated in postprandial glucose metabolism.
   Objective: To describe postprandial plasma concentrations of 12 individual bile acids and FGF-19 in patients with type 2 diabetes (T2D) and healthy controls.
   Design and Setting: Descriptive study, performed at the Center for Diabetes Research, Gentofte Hospital, Hellerup, Denmark. Participants: Fifteen patients with T2D and 15 healthy matched controls with normal glucose tolerance.
   Interventions: A 75-g oral glucose tolerance test and three isocaloric and isovolemic liquid meals with low, medium, and high fat content, respectively.
   Main Outcome Measures: Bile acid and FGF-19 concentrations.
   Results: Postprandial total bile acid concentrations increased with increasing meal fat content (P < .05), peaked after 1-2 hours, and were higher in T2D patients vs controls (oral glucose tolerance test, low and medium fat meals, P < .05; high fat meal, P = .30). Differences reflected mainly unconjugated and glycine-conjugated forms of deoxycholic acid (DCA) and to a lesser extent cholic acid (CA) and ursodeoxycholic acid (UDCA), whereas chenodeoxycholic acid (CDCA) concentrations were comparable in the two groups. FGF-19 concentrations tended to be lower in T2D patients vs controls, but differences were not statistically significant due to considerable variation.
   Conclusion: Postprandial plasma patterns of bile acids with FXR agonistic properties (CDCA, DCA, and CA) and FXR antagonistic properties (UDCA) in T2D patients support the notion of a "T2D-bile acid-FGF-19" phenotype with possible pathophysiological implications.
C1 [Sonne, David P.; Vilsboll, Tina; Knop, Filip K.] Univ Copenhagen, Gentofte Hosp, Ctr Diabet Res, DK-2900 Hellerup, Denmark.
   [van Nierop, F. Samuel; Soeters, Maarten R.] Univ Amsterdam, Acad Med Ctr, Dept Endocrinol & Metab, NL-1105 AZ Amsterdam, Netherlands.
   [Kulik, Willem] Univ Amsterdam, Acad Med Ctr, Lab Genet Metab Dis, Dept Clin Chem, NL-1012 WX Amsterdam, Netherlands.
   [Knop, Filip K.] Univ Copenhagen, Fac Hlth & Med Sci, Novo Nordisk Fdn, Ctr Basic Metab Res, DK-2200 Copenhagen, Denmark.
   [Knop, Filip K.] Univ Copenhagen, Fac Hlth & Med Sci, Dept Biomed Sci, DK-2200 Copenhagen, Denmark.
RP Sonne, DP (corresponding author), Univ Copenhagen, Gentofte Hosp, Ctr Diabet Res, Dept Med, Kildegaardsvej 28, DK-2900 Hellerup, Denmark.
EM dpsonne@gmail.com
RI Sonne, David P/AAK-1974-2021; Knop, Filip K/GQI-2604-2022
OI Knop, Filip K/0000-0002-2495-5034; Sonne, David
   Peick/0000-0002-4898-2256
FU Department of Pharmaceutical Biosciences, Uppsala University, Uppsala,
   Sweden; Department of Clinical Biochemistry at Rigshospitalet,
   Copenhagen, Denmark; Novo Nordisk Foundation Center for Basic Metabolic
   Research, University of Copenhagen; Dutch Diabetes Research Foundation;
   NNF Center for Basic Metabolic Research [Holst Group] Funding Source:
   researchfish; Novo Nordisk Fonden [NNF15OC0016230, NNF16OC0020224,
   NNF12OC1015904] Funding Source: researchfish
FX The authors are indebted to the volunteers whose availability made this
   work possible and to Arno van Cruchten and Albert Bootsma (Academic
   Medical Center, Amsterdam, The Netherlands) for expert technical
   assistance. The authors also thank Prof Mats Karlsson (Department of
   Pharmaceutical Biosciences, Uppsala University, Uppsala, Sweden) for
   financial support. Also, the authors thank the Department of Clinical
   Biochemistry at Rigshospitalet, Copenhagen, Denmark, for supporting the
   project. Finally, the first author thanks Prof. Alan F. Hofmann
   (Department of Medicine, University of California, San Diego,
   California) for helpful discussions and comments on the manuscript.;
   This work was supported by the Novo Nordisk Foundation Center for Basic
   Metabolic Research, University of Copenhagen. M.R.S. is funded by the
   Dutch Diabetes Research Foundation.
CR Adrian TE, 2012, DIABETOLOGIA, V55, P2343, DOI 10.1007/s00125-012-2593-2
   Barutcuoglu B, 2011, ANN CLIN LAB SCI, V41, P390
   BENNION LJ, 1977, NEW ENGL J MED, V296, P1365, DOI 10.1056/NEJM197706162962401
   Bisschop PH, 2004, AM J CLIN NUTR, V79, P570
   Bootsma AH, 1999, J INHERIT METAB DIS, V22, P307, DOI 10.1023/A:1005543802724
   Borch-Johnsen K, 1999, LANCET, V354, P617
   Brighton CA, 2015, ENDOCRINOLOGY, V156, P3961, DOI 10.1210/en.2015-1321
   Brufau G, 2010, HEPATOLOGY, V52, P1455, DOI 10.1002/hep.23831
   DONAHUE RP, 1987, DIABETES, V36, P689, DOI 10.2337/diabetes.36.6.689
   Duboc H, 2014, DIGEST LIVER DIS, V46, P302, DOI 10.1016/j.dld.2013.10.021
   Duboc H, 2012, HEPATOLOGY, V56, P2426, DOI 10.1002/hep.25839
   Dufer M, 2012, DIABETES, V61, P1479, DOI 10.2337/db11-0815
   Fang QC, 2013, DIABETES CARE, V36, P2810, DOI 10.2337/dc12-1766
   Fu L, 2004, ENDOCRINOLOGY, V145, P2594, DOI 10.1210/en.2003-1671
   Gerhard GS, 2013, DIABETES CARE, V36, P1859, DOI 10.2337/dc12-2255
   Haeusler RA, 2013, DIABETES, V62, P4184, DOI 10.2337/db13-0639
   Hansen M, 2016, DIABETES OBES METAB, V18, P571, DOI 10.1111/dom.12648
   Inagaki T, 2005, CELL METAB, V2, P217, DOI 10.1016/j.cmet.2005.09.001
   Jorgensen NB, 2015, J CLIN ENDOCR METAB, V100, pE396, DOI 10.1210/jc.2014-1658
   Kir S, 2011, SCIENCE, V331, P1621, DOI 10.1126/science.1198363
   Kuipers F, 2014, NAT REV ENDOCRINOL, V10, P488, DOI 10.1038/nrendo.2014.60
   Kumar DP, 2012, BIOCHEM BIOPH RES CO, V427, P600, DOI 10.1016/j.bbrc.2012.09.104
   Lefebvre P, 2009, PHYSIOL REV, V89, P147, DOI 10.1152/physrev.00010.2008
   Monnier L, 2003, DIABETES CARE, V26, P881, DOI 10.2337/diacare.26.3.881
   Morton GJ, 2014, J CLIN ENDOCR METAB, V99, pE241, DOI 10.1210/jc.2013-3129
   Mueller M, 2015, J HEPATOL, V62, P1398, DOI 10.1016/j.jhep.2014.12.034
   Popescu IR, 2010, FEBS LETT, V584, P2845, DOI 10.1016/j.febslet.2010.04.068
   Potthoff MJ, 2011, CELL METAB, V13, P729, DOI 10.1016/j.cmet.2011.03.019
   Rudling M, 2015, BMC CARDIOVASC DISOR, V15, DOI 10.1186/s12872-015-0070-9
   Schaap FG, 2014, NAT REV GASTRO HEPAT, V11, P55, DOI 10.1038/nrgastro.2013.151
   Sonne DP, 2014, EUR J ENDOCRINOL, V171, P407, DOI 10.1530/EJE-14-0309
   Sonne DP, 2014, EUR J ENDOCRINOL, V171, pR47, DOI 10.1530/EJE-14-0154
   Suhre K, 2010, PLOS ONE, V5, DOI 10.1371/journal.pone.0013953
   Taylor DR, 2014, PLOS ONE, V9, DOI 10.1371/journal.pone.0093540
   Tomlinson E, 2002, ENDOCRINOLOGY, V143, P1741, DOI 10.1210/en.143.5.1741
   Trabelsi MS, 2015, NAT COMMUN, V6, DOI 10.1038/ncomms8629
   Ullmer C, 2013, BRIT J PHARMACOL, V169, P671, DOI 10.1111/bph.12158
   Vincent RP, 2013, ANN CLIN BIOCHEM, V50, P360, DOI 10.1177/0004563212473450
   Woerle HJ, 2003, AM J PHYSIOL-ENDOC M, V284, pE716, DOI 10.1152/ajpendo.00365.2002
NR 39
TC 73
Z9 83
U1 4
U2 17
PU ENDOCRINE SOC
PI WASHINGTON
PA 2055 L ST NW, SUITE 600, WASHINGTON, DC 20036 USA
SN 0021-972X
EI 1945-7197
J9 J CLIN ENDOCR METAB
JI J. Clin. Endocrinol. Metab.
PD AUG
PY 2016
VL 101
IS 8
BP 3002
EP 3009
DI 10.1210/jc.2016-1607
PG 8
WC Endocrinology & Metabolism
WE Science Citation Index Expanded (SCI-EXPANDED)
SC Endocrinology & Metabolism
GA DU0YF
UT WOS:000381930200007
PM 27270475
OA Bronze
DA 2022-11-10
ER

PT J
AU Cho, JM
   Yang, EH
   Quan, WY
   Nam, EH
   Cheon, HG
AF Cho, Jae Min
   Yang, Eun Hee
   Quan, Wenying
   Nam, Eun Hye
   Cheon, Hyae Gyeong
TI Discovery of a novel fibroblast activation protein (FAP) inhibitor,
   BR103354, with anti-diabetic and anti-steatotic effects
SO SCIENTIFIC REPORTS
LA English
DT Article
ID PPAR-ALPHA; EXPRESSION; FGF-21
AB Fibroblast growth factor (FGF) 21 is a class of hepatokines that plays a protective role against obesity, insulin resistance, and liver damage. Despite this, protective effects of FGF21 in human appear to be minimal, possibly due to its proteolytic cleavage by the fibroblast activation protein (FAP). Here, we presented a novel FAP inhibitor, BR103354, and described its pharmacological activities as a potential therapeutic agent for the treatment of metabolic disorders. BR103354 inhibited FAP with an IC50 value of 14 nM, showing high selectivity against dipeptidyl peptidase (DPP)-related enzymes and prolyl oligopeptidase (PREP). In differentiated 3T3/L1 adipocytes, the addition of FAP diminished hFGF21-induced Glut1 and phosphorylated levels of ERK, which were restored by BR103354. BR103354 exhibited good pharmacokinetic properties as evidenced by oral bioavailability of 48.4% and minimal hERG inhibition. Single co-administration of BR103354 with hFGF21 reduced nonfasting blood glucose concentrations, in association with increased intact form of hFGF21 in ob/ob mice. Additionally, chronic treatment of BR103354 for 4 weeks reduced nonfasting blood glucose concentrations with improved glucose tolerance and with reduced triglyceride (TG) content in liver of ob/ob mice. Consistently, BR103354 improved hepatic steatosis and fibrosis in a choline-deficient, L-amino acid-defined, high-fat diet (CDAHFD)-induced non-alcoholic steatohepatitis (NASH) mouse model. FAP inhibitory effects of BR103354 were confirmed in normal cynomolgus monkeys. Together, BR103354 acts as an effective FAP inhibitor in vitro and in vivo, thereby demonstrating its potential application as an anti-diabetic and anti-NASH agent.
C1 [Cho, Jae Min; Yang, Eun Hee; Quan, Wenying; Nam, Eun Hye] Boryung Pharm Co Ltd, Innovat Drug Res Inst, Ansan 15425, Gyeonggi Do, South Korea.
   [Cho, Jae Min; Cheon, Hyae Gyeong] Gachon Univ, Coll Med, Dept Pharmacol, Incheon 21999, South Korea.
RP Cheon, HG (corresponding author), Gachon Univ, Coll Med, Dept Pharmacol, Incheon 21999, South Korea.
EM hgcheon@gachon.ac.kr
FU Boryung Pharmaceutical Company, South Korea [BR103354]
FX This study was funded by Boryung Pharmaceutical Company, South Korea.
   The study sponsor provided the drug, BR103354.
CR Badman MK, 2007, CELL METAB, V5, P426, DOI 10.1016/j.cmet.2007.05.002
   Barb D, 2019, J CLIN ENDOCR METAB, V104, P3327, DOI 10.1210/jc.2018-02414
   Camacho RC, 2013, EUR J PHARMACOL, V715, P41, DOI 10.1016/j.ejphar.2013.06.023
   Chaudhry ZZ, 2013, LAB ANIM-UK, V47, P257, DOI 10.1177/0023677213489548
   Chowdhury S., 2018, FIBROBLAST ACTIVATIO
   Coppage AL, 2016, PLOS ONE, V11, DOI 10.1371/journal.pone.0151269
   Dunshee DR, 2016, J BIOL CHEM, V291, P5986, DOI 10.1074/jbc.M115.710582
   Gaich G, 2013, CELL METAB, V18, P333, DOI 10.1016/j.cmet.2013.08.005
   Ge X, 2011, J BIOL CHEM, V286, P34533, DOI 10.1074/jbc.M111.248591
   Gillum MP, 2016, BIOCHEM J, V473, P1125, DOI 10.1042/BCJ20160004
   Goetz R, 2007, MOL CELL BIOL, V27, P3417, DOI 10.1128/MCB.02249-06
   Hamson EJ, 2014, PROTEOM CLIN APPL, V8, P454, DOI 10.1002/prca.201300095
   Hecht R, 2012, PLOS ONE, V7, DOI 10.1371/journal.pone.0049345
   Iglesias P, 2012, EUR J ENDOCRINOL, V167, P301, DOI 10.1530/EJE-12-0357
   Inagaki T, 2007, CELL METAB, V5, P415, DOI 10.1016/j.cmet.2007.05.003
   Jung GS, 2012, J AM SOC NEPHROL, V23, P73, DOI 10.1681/ASN.2011010048
   Kahn SE, 2014, LANCET, V383, P1068, DOI 10.1016/S0140-6736(13)62154-6
   Keane FM, 2014, FEBS OPEN BIO, V4, P43, DOI 10.1016/j.fob.2013.12.001
   Kharitonenkov A, 2005, J CLIN INVEST, V115, P1627, DOI 10.1172/JCI23606
   Kharitonenkov A, 2007, ENDOCRINOLOGY, V148, P774, DOI 10.1210/en.2006-1168
   Kharitonenkov A, 2014, MOL METAB, V3, P221, DOI 10.1016/j.molmet.2013.12.003
   Kharitonenkov A, 2013, PLOS ONE, V8, DOI 10.1371/journal.pone.0058575
   Kim KH, 2014, DIABETES METAB J, V38, P245, DOI 10.4093/dmj.2014.38.4.245
   Kim KH, 2013, PLOS ONE, V8, DOI 10.1371/journal.pone.0063517
   Lee KN, 2006, BLOOD, V107, P1397, DOI 10.1182/blood-2005-08-3452
   Levy MT, 2002, LIVER, V22, P93, DOI 10.1034/j.1600-0676.2002.01503.x
   Lim H, 2018, NAT COMMUN, V9, DOI 10.1038/s41467-018-03939-w
   Lin X, 2014, HUM PATHOL, V45, P1553, DOI 10.1016/j.humpath.2013.11.023
   Micanovic R, 2009, J CELL PHYSIOL, V219, P227, DOI 10.1002/jcp.21675
   Mu J, 2012, DIABETES, V61, P505, DOI 10.2337/db11-0838
   Nishimura T, 2000, BBA-GENE STRUCT EXPR, V1492, P203, DOI 10.1016/S0167-4781(00)00067-1
   Sanchez-Garrido MA, 2016, MOL METAB, V5, P1015, DOI 10.1016/j.molmet.2016.07.003
   Staiger H, 2017, ENDOCR REV, V38, P468, DOI 10.1210/er.2017-00016
   Stephenson Kristen, 2018, Gene Expression, V18, P5, DOI 10.3727/105221617X15093707969658
   Takahara I, 2017, PLOS ONE, V12, DOI 10.1371/journal.pone.0170591
   Talukdar S, 2016, CELL METAB, V23, P427, DOI 10.1016/j.cmet.2016.02.001
   Tanner L, 2019, FRONT PHARMACOL, V10, DOI 10.3389/fphar.2019.00120
   Tiwari P, 2015, J DIABETES RES, V2015, DOI 10.1155/2015/340838
   Villarroya F, 2017, NAT REV ENDOCRINOL, V13, P26, DOI 10.1038/nrendo.2016.136
   Wang XM, 2008, FRONT BIOSCI-LANDMRK, V13, P3168, DOI 10.2741/2918
   Xu J, 2013, BIOCONJUGATE CHEM, V24, P915, DOI 10.1021/bc300603k
   Yan HM, 2011, PLOS ONE, V6, DOI 10.1371/journal.pone.0024895
   Yasuda D, 2020, BIOL PHARM BULL, V43, P616, DOI 10.1248/bpb.b19-00338
   Yazbeck R, 2018, PROTOPLASMA, V255, P375, DOI 10.1007/s00709-017-1129-5
   Yie JM, 2009, FEBS LETT, V583, P19, DOI 10.1016/j.febslet.2008.11.023
   Zhen EY, 2016, BIOCHEM J, V473, P605, DOI 10.1042/BJ20151085
NR 46
TC 10
Z9 10
U1 0
U2 8
PU NATURE PORTFOLIO
PI BERLIN
PA HEIDELBERGER PLATZ 3, BERLIN, 14197, GERMANY
SN 2045-2322
J9 SCI REP-UK
JI Sci Rep
PD DEC 4
PY 2020
VL 10
IS 1
AR 21280
DI 10.1038/s41598-020-77978-z
PG 17
WC Multidisciplinary Sciences
WE Science Citation Index Expanded (SCI-EXPANDED)
SC Science & Technology - Other Topics
GA PT8JE
UT WOS:000608856300044
PM 33277568
OA Green Published, gold
DA 2022-11-10
ER

PT J
AU Moazzami, AA
   Bondia-Pons, I
   Hanhineva, K
   Juntunen, K
   Antl, N
   Poutanen, K
   Mykkanen, H
AF Moazzami, Ali A.
   Bondia-Pons, Isabel
   Hanhineva, Kati
   Juntunen, Katri
   Antl, Nadja
   Poutanen, Kaisa
   Mykkanen, Hannu
TI Metabolomics reveals the metabolic shifts following an intervention with
   rye bread in postmenopausal women- a randomized control trial
SO NUTRITION JOURNAL
LA English
DT Article
DE Whole grain rye; Wheat; Metabolomics; NMR; Amino acid; Homocysteine;
   Postmenopausal; Single carbon metabolism
ID POSTPRANDIAL INSULIN-RESPONSE; WHOLE-GRAIN CONSUMPTION;
   S-METHYLTRANSFERASE EXPRESSION; HEALTHY FINNISH SUBJECTS;
   CARDIOVASCULAR-DISEASE; COLORECTAL-CANCER; VASCULAR-DISEASE;
   RISK-FACTORS; PLASMA; FIBER
AB Background: Epidemiological studies have consistently shown that whole grain (WG) cereals can protect against the development of chronic diseases, but the underlying mechanism is not fully understood. Among WG products, WG rye is considered even more potent because of its unique discrepancy in postprandial insulin and glucose responses known as the rye factor. In this study, an NMR-based metabolomics approach was applied to study the metabolic effects of WG rye as a tool to determine the beneficial effects of WG rye on human health.
   Methods: Thirty-three postmenopausal Finnish women with elevated serum total cholesterol (5.0-8.5 mmol/L) and BMI of 20-33 kg/m(2) consumed a minimum of 20% of their daily energy intake as high fiber WG rye bread (RB) or refined wheat bread (WB) in a randomized, controlled, crossover design with two 8-wk intervention periods separated by an 8-wk washout period. At the end of each intervention period, fasting serum was collected for NMR-based metabolomics and the analysis of cholesterol fractions. Multilevel partial least squares discriminant analysis was used for paired comparisons of multivariate data.
   Results: The metabolomics analysis of serum showed lower leucine and isoleucine and higher betaine and N,N-dimethylglycine levels after RB than WB intake. To further investigate the metabolic effects of RB, the serum cholesterol fractions were measured. Total- and LDL-cholesterol levels were higher after RB intake than after WB (p<0.05).
   Conclusions: This study revealed favorable shifts in branched amino acid and single carbon metabolism and an unfavorable shift in serum cholesterol levels after RB intake in postmenopausal women, which should be considered for evaluating health beneficial effects of rye products.
C1 [Moazzami, Ali A.; Antl, Nadja] Swedish Univ Agr Sci, Dept Chem, SE-75007 Uppsala, Sweden.
   [Moazzami, Ali A.; Antl, Nadja] Swedish Univ Agr Sci, Dept Food Sci, SE-75007 Uppsala, Sweden.
   [Bondia-Pons, Isabel; Hanhineva, Kati; Poutanen, Kaisa; Mykkanen, Hannu] Univ Eastern Finland, Dept Publ Hlth & Clin Nutr, Clin Nutr Food & Hlth Res Ctr, FIN-70211 Kuopio, Finland.
   [Bondia-Pons, Isabel; Poutanen, Kaisa] VTT Tech Res Ctr Finland, FI-02044 Espoo, Finland.
   [Juntunen, Katri] City Kuopio, Hlth Care Serv, Hlth Care Unit, FI-70110 Kuopio, Finland.
RP Moazzami, AA (corresponding author), Swedish Univ Agr Sci, Dept Chem, POB 7015, SE-75007 Uppsala, Sweden.
EM Ali.Moazzami@lmv.slu.se
RI Hanhineva, Kati/AAH-1699-2019
OI Hanhineva, Kati/0000-0001-6834-7375
FU Academy of Finland; Fazer Bakeries Ltd; Vaasan Vaasan Oy; Technology
   Development Center of Finland; Swedish University of Agricultural
   Sciences for promoting metabolomics based research
FX We thank Erja Kinnunen for technical and laboratory assistance during
   the clinical phase of the study. I.B-P. is grateful to the Fundacion
   Alfonso Martin Escudero and K.H. to HELGA project for their respective
   postdoctoral contracts. K.P. appreciates the financial support from the
   Academy of Finland.; This work was conducted within the Nordic Centre of
   Excellence 'Nordic Health - Whole Grain Food' (HELGA) project, which is
   funded by five Nordic research councils. The intervention was supported
   by Fazer Bakeries Ltd, Vaasan & Vaasan Oy, the Technology Development
   Center of Finland, and the analyses by the strategic fund from the
   Swedish University of Agricultural Sciences for promoting metabolomics
   based research.
CR Adams SH, 2011, ADV NUTR, V2, P445, DOI 10.3945/an.111.000737
   Bertram HC, 2009, MOL NUTR FOOD RES, V53, P1055, DOI 10.1002/mnfr.200800344
   Bertram HC, 2006, BRIT J NUTR, V95, P955, DOI 10.1079/BJN20061761
   Bondia-Pons I, 2011, NUTR J, V10, DOI 10.1186/1475-2891-10-116
   Bruce SJ, 2010, J AGR FOOD CHEM, V58, P2055, DOI 10.1021/jf903930k
   Chan JM, 2007, AM J EPIDEMIOL, V166, P1174, DOI 10.1093/aje/kwm194
   CLARKE R, 1991, NEW ENGL J MED, V324, P1149, DOI 10.1056/NEJM199104253241701
   de Munter JSL, 2007, PLOS MED, V4, P1385, DOI 10.1371/journal.pmed.0040261
   Delgado-Reyes CV, 2005, AM J PHYSIOL-REG I, V288, pR182, DOI 10.1152/ajpregu.00406.2004
   Fardet A, 2007, J NUTR, V137, P923, DOI 10.1093/jn/137.4.923
   Fardet A, 2010, NUTR RES REV, V23, P65, DOI 10.1017/S0954422410000041
   FELIG P, 1969, NEW ENGL J MED, V281, P811, DOI 10.1056/NEJM196910092811503
   Flint AJ, 2009, AM J CLIN NUTR, V90, P493, DOI 10.3945/ajcn.2009.27460
   Haas P, 2009, INT J FOOD SCI NUTR, V60, P1, DOI 10.1080/09637480802183380
   HWANG TL, 1995, J MAGN RESON SER A, V112, P275, DOI 10.1006/jmra.1995.1047
   Jacobs DR, 2007, AM J CLIN NUTR, V85, P1606, DOI 10.1093/ajcn/85.6.1606
   Juntunen KS, 2003, AM J CLIN NUTR, V78, P957, DOI 10.1093/ajcn/78.5.957
   Juntunen KS, 2003, AM J CLIN NUTR, V77, P385
   Juntunen KS, 2002, AM J CLIN NUTR, V75, P254, DOI 10.1093/ajcn/75.2.254
   Kallio P, 2008, AM J CLIN NUTR, V87, P1497, DOI 10.1093/ajcn/87.5.1497
   KANG SS, 1992, ANNU REV NUTR, V12, P279, DOI 10.1146/annurev.nu.12.070192.001431
   Krebs M, 2002, DIABETES, V51, P599, DOI 10.2337/diabetes.51.3.599
   Lankinen M, 2010, NUTR METAB CARDIOVAS, V20, P249, DOI 10.1016/j.numecd.2009.04.009
   Lankinen M, 2011, J NUTR, V141, P31, DOI 10.3945/jn.110.131656
   Larsson SC, 2005, BRIT J CANCER, V92, P1803, DOI 10.1038/sj.bjc.6602543
   Leinonen K, 1999, EUR J CLIN NUTR, V53, P262, DOI 10.1038/sj.ejcn.1600716
   Ludwig DS, 2002, JAMA-J AM MED ASSOC, V287, P2414, DOI 10.1001/jama.287.18.2414
   Lyssenko V, 2008, NEW ENGL J MED, V359, P2220, DOI 10.1056/NEJMoa0801869
   Meigs JB, 2008, NEW ENGL J MED, V359, P2208, DOI 10.1056/NEJMoa0804742
   Mellen PB, 2008, NUTR METAB CARDIOVAS, V18, P283, DOI 10.1016/j.numecd.2006.12.008
   Moazzami AA, 2011, J NUTR, V141, P2126, DOI 10.3945/jn.111.148239
   Moazzami AA, 2011, NMR BIOMED, V24, P499, DOI 10.1002/nbm.1615
   Murtaugh MA, 2003, P NUTR SOC, V62, P143, DOI 10.1079/PNS2002223
   Newgard CB, 2009, CELL METAB, V9, P311, DOI 10.1016/j.cmet.2009.02.002
   Olsen A, 2011, J NUTR, V141, P639, DOI 10.3945/jn.110.131375
   Olthof MR, 2005, PLOS MED, V2, P446, DOI 10.1371/journal.pmed.0020135
   Patti ME, 1998, J CLIN INVEST, V101, P1519, DOI 10.1172/JCI1326
   Psychogios N, 2011, PLOS ONE, V6, DOI 10.1371/journal.pone.0016957
   Ratnam S, 2006, AM J PHYSIOL-ENDOC M, V290, pE933, DOI 10.1152/ajpendo.00498.2005
   Rosen LAH, 2009, NUTR J, V8, DOI 10.1186/1475-2891-8-42
   Schatzkin A, 2008, GASTROENTEROLOGY, V135, P1163, DOI 10.1053/j.gastro.2008.07.015
   Slavin JL, 2001, J AM DIET ASSOC, V101, P780, DOI 10.1016/S0002-8223(01)00194-8
   Szmuilowicz ED, 2009, NAT REV ENDOCRINOL, V5, P553, DOI 10.1038/nrendo.2009.166
   Tiziani S, 2008, ANAL BIOCHEM, V377, P16, DOI 10.1016/j.ab.2008.01.037
   van Velzen EJJ, 2008, J PROTEOME RES, V7, P4483, DOI 10.1021/pr800145j
   Vizzardi Enrico, 2009, Recent Pat Cardiovasc Drug Discov, V4, P15
   Wang TJ, 2011, NAT MED, V17, P448, DOI 10.1038/nm.2307
   Wang ZN, 2011, NATURE, V472, P57, DOI 10.1038/nature09922
   Westerhuis JA, 2010, METABOLOMICS, V6, P119, DOI 10.1007/s11306-009-0185-z
   Yde CC, 2012, BRIT J NUTR, V107, P1603, DOI 10.1017/S0007114511004909
NR 50
TC 34
Z9 35
U1 0
U2 38
PU BIOMED CENTRAL LTD
PI LONDON
PA 236 GRAYS INN RD, FLOOR 6, LONDON WC1X 8HL, ENGLAND
SN 1475-2891
J9 NUTR J
JI Nutr. J.
PD OCT 22
PY 2012
VL 11
AR 88
DI 10.1186/1475-2891-11-88
PG 8
WC Nutrition & Dietetics
WE Science Citation Index Expanded (SCI-EXPANDED)
SC Nutrition & Dietetics
GA 041VG
UT WOS:000311428700001
PM 23088297
OA Green Published, gold
DA 2022-11-10
ER

PT J
AU Olurishe, CO
   Kwanashie, HO
   Zezi, AU
   Danjuma, NM
   Mohammed, B
AF Olurishe, Comfort Omoigemete
   Kwanashie, Helen Ochuko
   Zezi, Abdulkadiri Umar
   Danjuma, Nuhu Mohammed
   Mohammed, Bisalla
TI Sitagliptinu-Moringa oleifera coadministration did not delay the
   progression nor ameliorated functional and morphological anomalies in
   alloxan-induced diabetic nephropathy
SO INDIAN JOURNAL OF PHARMACOLOGY
LA English
DT Article
DE Sitagliptin; Moringa oleifera; diabetic nephropathy; renal function
   biomarkers
ID EXTRACT; LEAF
AB OBJECTIVE: Sitagliptin (ST) and Moringa oleifera (MO) Lam (Moringaceae) are used concomitantly by diabetic patients, with no study ascertaining for potential favorable or otherwise renal implications. We investigated the effect of coadministration of ST and MO leaf extract on functional and morphological biomarkers of alloxan-induced diabetic nephropathy (DN).
   MATERIALS AND METHODS: Diabetes was induced with a single dose of 150 mg/kg of alloxan intraperitoneally. Seven groups of eight rats per group were used, with Groups I, II, and VII as normal (NS), diabetic control (DC), and postprandial controls. Groups III, IV, V, and VI were diabetic rats on ST, MO, ST and MO (SM), for 42 days with 2 weeks delayed treatment in a postprandial hyperglycemic group (PPSM), respectively. Serum urea, albumin, electrolyte levels, lipid profile, and kidney tropism were determined in addition to histological examinations.
   RESULTS: There was a significant increase (P < 0.05) in kidney tropism comparing all drug-treated groups and DC to normal rats. Significant increases in serum urea were observed (P = 0.02) in DC, MO-treated, and SM-treated rats compared to normal rats and also in serum triglyceride (P < 0.05) in MO-treated and SM-treated rats compared to controls and other drug-treated groups. A mild reduction in severity of pathologic lesions was observed (glomerulosclerosis Grade 1) in SM-treated rats compared to a marked necrosis in DC (Grade 3).
   CONCLUSION: The coadministration of ST-MO did not delay the progression of functional anomalies and renal injury nor ameliorated the lesions associated with chronic DN in Wistar rats.
C1 [Olurishe, Comfort Omoigemete; Kwanashie, Helen Ochuko; Zezi, Abdulkadiri Umar; Danjuma, Nuhu Mohammed] Ahmadu Bello Univ, Fac Pharmaceut Sci, Dept Pharmacol & Therapeut, Zaria, Nigeria.
   [Mohammed, Bisalla] Ahmadu Bello Univ, Fac Vet Med, Dept Vet Pathol & Microbiol, Zaria, Nigeria.
RP Olurishe, CO (corresponding author), Ahmadu Bello Univ, Fac Pharmaceut Sci, Dept Pharmacol & Therapeut, Zaria, Nigeria.
EM comfortolurishe@yahoo.com
RI Okada, Shinji/J-7054-2019
CR A Ghaji, 1987, HDB LAB TECHNOLOGIST, P24
   Adler AI, 2003, KIDNEY INT, V63, P225, DOI 10.1046/j.1523-1755.2003.00712.x
   Al-Malki AL, 2015, BIOMED RES INT, V2015, DOI 10.1155/2015/381040
   Al-Omari I. L., 2012, Pharmacognosy Communications, V2, P12, DOI 10.5530/pc.2012.1.4
   [Anonymous], 2015, DIABETES CARE, V38, pS1, DOI 10.2337/dc15-S001
   Atsukwei D., 2014, INT J NUTR FOOD SCI, V3, P355, DOI DOI 10.11648/j.ijnfs.20140304.28
   Awodele O, 2012, J ETHNOPHARMACOL, V139, P330, DOI 10.1016/j.jep.2011.10.008
   Beconi MG, 2007, DRUG METAB DISPOS, V35, P525, DOI 10.1124/dmd.106.013110
   Bhatti R, 2013, INDIAN J EXP BIOL, V51, P464
   Bush TM, 2007, ALTERN THER HEALTH M, V13, P30
   Chivapat S, 2011, THAI J VET MED, V41, P417
   Ghasi S, 2000, J ETHNOPHARMACOL, V69, P21, DOI 10.1016/S0378-8741(99)00106-3
   Gross JL, 2005, DIABETES CARE, V28, P164, DOI 10.2337/diacare.28.1.164
   Grouzmann E, 2009, HYPERTENSION, V54, P468, DOI 10.1161/HYPERTENSIONAHA.109.135244
   Jackson EK, 2008, HYPERTENSION, V51, P1637, DOI 10.1161/HYPERTENSIONAHA.108.112532
   Kamble HV, INT J PHARM PHARM SC
   Keller C, 2010, NEPHROL DIAL TRANSPL, V25, P119, DOI 10.1093/ndt/gfp429
   Manohar V. S., 2012, Journal of Chemical and Pharmaceutical Research, V4, P249
   Marques C, 2014, MEDIAT INFLAMM, V2014, DOI 10.1155/2014/538737
   Mega C, 2011, EXP DIABETES RES, DOI 10.1155/2011/162092
   NATELSON S, 1951, AM J CLIN PATHOL, V21, P275, DOI 10.1093/ajcp/21.3_ts.275
   Onah CE, 2016, EURO J MED PLANTS, V12, P1
   Philp RB, 2004, J COMP INTEG MED, V1, P1
   Prince PSM, 2001, PHYTOTHER RES, V15, P213, DOI 10.1002/ptr.707
   Quasem M, 2011, AM J KIDNEY DIS, V57, pA81
   Rodbard Helena W, 2007, Endocr Pract, V13 Suppl 1, P1
   Rosario Rey F, 2006, Curr Diab Rep, V6, P455, DOI 10.1007/s11892-006-0079-7
   Schafer S, 2003, CARDIOVASC RES, V60, P447, DOI 10.1016/S0008-6363(03)00544-3
   Shahid Syed Mohammad, 2005, Pak J Pharm Sci, V18, P6
   Shigematsu Erina, 2014, J Clin Med Res, V6, P327, DOI 10.14740/jocmr1889w
   VELASQUEZ MT, 1990, FASEB J, V4, P2850, DOI 10.1096/fasebj.4.11.2199283
   Viswanathan V., 2004, INDIAN J NEPHROL, V14, P89
   World Health Organization, 2008, DIAB FACT SHEET
   Young BA, 2003, DIABETES CARE, V26, P2392, DOI 10.2337/diacare.26.8.2392
NR 34
TC 2
Z9 2
U1 0
U2 1
PU WOLTERS KLUWER MEDKNOW PUBLICATIONS
PI MUMBAI
PA WOLTERS KLUWER INDIA PVT LTD , A-202, 2ND FLR, QUBE, C T S  NO 1498A-2
   VILLAGE MAROL, ANDHERI EAST, MUMBAI, 400059, INDIA
SN 0253-7613
EI 1998-3751
J9 INDIAN J PHARMACOL
JI Indian J. Pharmacol.
PD SEP-OCT
PY 2017
VL 49
IS 5
BP 366
EP 373
DI 10.4103/ijp.IJP_832_16
PG 8
WC Pharmacology & Pharmacy
WE Science Citation Index Expanded (SCI-EXPANDED)
SC Pharmacology & Pharmacy
GA FY6TX
UT WOS:000426996800005
PM 29515277
DA 2022-11-10
ER

PT J
AU Sun, FF
   Stolinski, M
   Shojaee-Moradie, F
   Lou, SY
   Ma, YY
   Hovorka, R
   Umpleby, AM
AF Sun, Feifei
   Stolinski, Mike
   Shojaee-Moradie, Fariba
   Lou, Shaoying
   Ma, Yuying
   Hovorka, Roman
   Umpleby, A. Margot
TI A novel method for measuring intestinal and hepatic triacylglycerol
   kinetics
SO AMERICAN JOURNAL OF PHYSIOLOGY-ENDOCRINOLOGY AND METABOLISM
LA English
DT Article
DE very-low-density lipoprotein; chylomicron; stable isotopes;
   immuno-affinity; postprandial
ID LOW-DENSITY LIPOPROTEIN; TRIGLYCERIDE-RICH LIPOPROTEINS; APOLIPOPROTEIN
   B-100; LIPID-METABOLISM; FATTY-ACIDS; PLASMA; PARTICLES; SECRETION;
   GLYCEROL; HUMANS
AB This study aimed to 1) develop a method that completely separated hepatic (VLDL1, VLDL2) and intestinal [chylomicron (CM)] lipoproteins and 2) use the method to measure triacylglycerol (TAG) kinetics in these lipoproteins in the fed and fasting state in healthy subjects, using intravenous [H-2(5)] glycerol as the tracer. An immunoaffinity method that completely separated hepatic and intestinal particles using sequential binding to three antibodies to apolipoprotein B-100 (apoB-100) was established and validated. Six healthy volunteers were studied in a fasted and continuous feeding study (study 1). Five additional healthy volunteers were studied in a continuous feeding study that included an oral [C-13(3)] glycerol tripalmitin tracer (study 2). In both studies, an intravenous bolus of [H-2(5)] glycerol was administered to label TAG in hepatic and intestinal lipoproteins. In both feeding studies there was sufficient incorporation of the [H-2(5)] glycerol tracer into the exogenous lipoproteins to enable isotopic enrichment to be measured. In study 2, the oral tracer enrichment in VLDL1 was <5% of CM enrichment 150 min after tracer administration, demonstrating negligible contamination of VLDL1 with apoB-48. Western blotting showed no detectable apoB-100 in CMs. VLDL1 and VLDL2 TAG fractional catabolic rate (FCR) did not differ between feeding and fasting (study 1). There was no difference between CM and VLDL1 TAG FCR in both fed studies. In fed study 2, 47% of the total TAG production rate (CM + VLDL1) was from CM. This methodology may be a useful tool for understanding the abnormalities in postprandial TAG kinetics in metabolic syndrome and type 2 diabetes.
C1 [Sun, Feifei; Stolinski, Mike; Shojaee-Moradie, Fariba; Lou, Shaoying; Ma, Yuying; Umpleby, A. Margot] Univ Surrey, Fac Hlth & Med Sci, Guildford GU2 7WG, Surrey, England.
   [Hovorka, Roman] Univ Cambridge, Diabet Modelling Grp, Inst Metab Sci, Cambridge, England.
RP Umpleby, AM (corresponding author), Univ Surrey, Fac Hlth & Med Sci, Leggett Bldg,Daphne Jackson Rd,Manor Pk, Guildford GU2 7WG, Surrey, England.
EM m.umpleby@surrey.ac.uk
RI Hovorka, Roman/O-1116-2019; Hovorka, Roman/J-4123-2016
OI Hovorka, Roman/0000-0003-2901-461X; Hovorka, Roman/0000-0003-2901-461X
FU Heart Research UK [RG 2487/04/08]; British Heart Foundation
   [PG/03/157/16417]; National Institute for Health Research Cambridge
   Biomedical Research Centre
FX This project was funded by Heart Research UK (ref. no. RG 2487/04/08)
   and the British Heart Foundation (ref. no. PG/03/157/16417) and
   supported by the National Institute for Health Research Cambridge
   Biomedical Research Centre.
CR Ackermans MT, 1998, ANAL BIOCHEM, V258, P80, DOI 10.1006/abio.1997.2535
   Adiels M, 2006, DIABETOLOGIA, V49, P755, DOI 10.1007/s00125-005-0125-z
   Adiels M, 2005, J LIPID RES, V46, P58, DOI 10.1194/jlr.M400108-JLR200
   Assmann G, 1998, EUR HEART J, V19, pA2
   Backhouse K, 2012, METABOLISM, V61, P1220, DOI 10.1016/j.metabol.2012.02.012
   Bjorkegren J, 1996, J LIPID RES, V37, P76
   Cohly Hari H P, 2008, Int J Environ Res Public Health, V5, P115, DOI 10.3390/ijerph2008050015
   COHN JS, 1993, J LIPID RES, V34, P2033
   Croset M, 2001, DIABETES, V50, P740, DOI 10.2337/diabetes.50.4.740
   CUMMINGS MH, 1995, DIABETOLOGIA, V38, P959, DOI 10.1007/BF00400586
   Duez H, 2008, CIRCULATION, V117, P2369, DOI 10.1161/CIRCULATIONAHA.107.739888
   FARQUHAR JW, 1965, J LIPID RES, V6, P119
   FISHER RM, 1995, CLIN CHIM ACTA, V236, P7, DOI 10.1016/0009-8981(95)06032-3
   HAVEL RJ, 1955, J CLIN INVEST, V34, P1345, DOI 10.1172/JCI103182
   Heath RB, 2003, J LIPID RES, V44, P2065, DOI 10.1194/jlr.M300167-JLR200
   Hodson L, 2007, DIABETES, V56, P2433, DOI 10.2337/db07-0654
   Hokanson J E, 1996, J Cardiovasc Risk, V3, P213, DOI 10.1097/00043798-199604000-00014
   Jensen MD, 2001, AM J PHYSIOL-ENDOC M, V281, pE789
   Karpe F, 1997, J LIPID RES, V38, P2335
   KARPE F, 1993, J CLIN INVEST, V91, P748, DOI 10.1172/JCI116293
   KAYDEN HJ, 1967, J CLIN INVEST, V46, P1695, DOI 10.1172/JCI105660
   KRASINSKI SD, 1990, METABOLISM, V39, P357, DOI 10.1016/0026-0495(90)90249-C
   Lehner R, 1996, PROG LIPID RES, V35, P169, DOI 10.1016/0163-7827(96)00005-7
   Lemieux S, 1999, J LIPID RES, V40, P2111
   MARCEL YL, 1988, ARTERIOSCLEROSIS, V8, P832, DOI 10.1161/01.ATV.8.6.832
   Mittendorfer B, 2003, AM J CLIN NUTR, V77, P573, DOI 10.1093/ajcn/77.3.573
   Patterson BW, 2002, J LIPID RES, V43, P223
   Pavlic M, 2010, DIABETES, V59, P580, DOI 10.2337/db09-1297
   PEARSON TC, 1995, BRIT J HAEMATOL, V89, P748
   Sarac I, 2012, J CLIN ENDOCR METAB, V97, P2475, DOI 10.1210/jc.2011-3248
   SAUNDERS DR, 1962, BIOCHEM J, V82, P477, DOI 10.1042/bj0820477
   Uchida Y, 1998, J CLIN LAB ANAL, V12, P289, DOI 10.1002/(SICI)1098-2825(1998)12:5<289::AID-JCLA7>3.0.CO;2-1
   Wang XY, 2000, ARTERIOSCL THROM VAS, V20, P1301, DOI 10.1161/01.ATV.20.5.1301
   WATTS GF, 1993, METABOLISM, V42, P1461, DOI 10.1016/0026-0495(93)90199-X
   Williams CM, 1997, P NUTR SOC, V56, P679, DOI 10.1079/PNS19970068
   Zheng CY, 2006, J LIPID RES, V47, P1771, DOI 10.1194/jlr.M500528-JLR200
   ZILVERSMIT DB, 1979, CIRCULATION, V60, P473, DOI 10.1161/01.CIR.60.3.473
NR 37
TC 8
Z9 8
U1 0
U2 2
PU AMER PHYSIOLOGICAL SOC
PI BETHESDA
PA 9650 ROCKVILLE PIKE, BETHESDA, MD 20814 USA
SN 0193-1849
EI 1522-1555
J9 AM J PHYSIOL-ENDOC M
JI Am. J. Physiol.-Endocrinol. Metab.
PD OCT
PY 2013
VL 305
IS 8
BP E1041
EP E1047
DI 10.1152/ajpendo.00105.2013
PG 7
WC Endocrinology & Metabolism; Physiology
WE Science Citation Index Expanded (SCI-EXPANDED)
SC Endocrinology & Metabolism; Physiology
GA 246YN
UT WOS:000326577900012
PM 23592484
DA 2022-11-10
ER

PT J
AU Borges, DO
   Patarrao, RS
   Ribeiro, RT
   de Oliveira, RM
   Duarte, N
   Belew, GD
   Martins, M
   Andrade, R
   Costa, J
   Correia, I
   Boavida, JM
   Duarte, R
   Gardete-Correia, L
   Medina, JL
   Raposo, JF
   Jones, JG
   Penha-Goncalves, C
   Macedo, MP
AF Borges, Diego O.
   Patarrao, Rita S.
   Ribeiro, Rogerio T.
   de Oliveira, Rita Machado
   Duarte, Nadia
   Belew, Getachew Debas
   Martins, Madalena
   Andrade, Rita
   Costa, Joao
   Correia, Isabel
   Boavida, Jose Manuel
   Duarte, Rui
   Gardete-Correia, Luis
   Medina, Jose Luis
   Raposo, Joao F.
   Jones, John G.
   Penha-Goncalves, Carlos
   Macedo, M. Paula
TI Loss of postprandial insulin clearance control by Insulin-degrading
   enzyme drives dysmetabolism traits
SO METABOLISM-CLINICAL AND EXPERIMENTAL
LA English
DT Article
DE Insulin clearance; Insulin-degrading enzyme; Genetic susceptibility;
   Hyperinsulinemia; Prediabetes; Hepatic steatosis
ID ORAL GLUCOSE; GENE; ASSOCIATION; SENSITIVITY; SECRETION; IDE;
   HYPERINSULINEMIA; POLYMORPHISMS; PREVALENCE; EXPRESSION
AB Systemic insulin availability is determined by a balance between beta-cell secretion capacity and insulin clearance (IC). Insulin-degrading enzyme (IDE) is involved in the intracellular mechanisms underlying IC. The liver is a major player in IC control yet the role of hepatic IDE in glucose and lipid homeostasis remains unexplored. We hypothesized that IDE governs postprandial IC and hepatic IDE dysfunction amplifies dysmetabolic responses and prediabetes traits such as hepatic steatosis. In a European/Portuguese population-based cohort, IDE SNPs were strongly associated with postprandial IC in normoglycemic men but to a considerably lesser extent in women or in subjects with prediabetes. Liver-specific knockout-mice (LS-IDE KO) under normal chow diet (NCD), showed reduced postprandial IC with glucose intolerance and under high fat diet (HFD) were more susceptible to hepatic steatosis than control mice. This suggests that regulation of IC by IDE contributes to liver metabolic resilience. In agreement, LS-IDE KO hepatocytes revealed reduction of Glut2 expression levels with consequent impairment of glucose uptake and upregulation of CD36, a major hepatic free fatty acid transporter. Together these findings provide strong evidence that dysfunctional IC due to abnormal IDE regulation directly impairs postprandial hepatic glucose disposal and increases susceptibility to dysmetabolic conditions in the setting of Western diet/lifestyle. (c) 2021 Elsevier Inc. All rights reserved.
C1 [Borges, Diego O.; Patarrao, Rita S.; de Oliveira, Rita Machado; Raposo, Joao F.; Macedo, M. Paula] Univ Nova Lisboa, Ctr Estudos Doencas Cron CEDOC, NOVA Med Sch FCM, Lisbon, Portugal.
   [Borges, Diego O.] Univ Nova Lisboa, Inst Tecnol Quim & Biol Antonio Xavier ITQB NOVA, Mol Biosci PhD Program, Oeiras, Portugal.
   [Patarrao, Rita S.; Duarte, Nadia; Martins, Madalena; Costa, Joao; Penha-Goncalves, Carlos] Inst Gulbenkian Ciencias, Oeiras, Portugal.
   [Ribeiro, Rogerio T.; Andrade, Rita; Correia, Isabel; Boavida, Jose Manuel; Duarte, Rui; Gardete-Correia, Luis; Medina, Jose Luis; Raposo, Joao F.; Macedo, M. Paula] Soc Portuguesa Diabetol, Lisbon, Portugal.
   [Ribeiro, Rogerio T.; Andrade, Rita; Correia, Isabel; Boavida, Jose Manuel; Duarte, Rui; Gardete-Correia, Luis; Raposo, Joao F.; Jones, John G.; Penha-Goncalves, Carlos; Macedo, M. Paula] APDP Diabet Portugal Educ & Res Ctr APDP ERC, Lisbon, Portugal.
   [Ribeiro, Rogerio T.; Macedo, M. Paula] Univ Aveiro, Dept Ciencias Med, Inst Biomed iBiMED, Aveiro, Portugal.
   [Belew, Getachew Debas; Jones, John G.] Univ Coimbra, Ctr Neurosci & Cell Biol, Coimbra, Portugal.
RP Macedo, MP (corresponding author), NOVA Med Sch NMS FCM, CEDOC, Edificio CEDOC II,Rua Glinara Pestana 6, P-1150082 Lisbon, Portugal.
EM paula.macedo@nms.unl.pt
RI Jones, John/A-8684-2010; Patarrao, Rita/Q-7832-2018; Costa,
   Joao/M-6128-2015; Ribeiro, Rogerio/N-3656-2016; Machado de Oliveira,
   Rita/E-9696-2015; Borges, Diego Olschowsky/A-9849-2018
OI Jones, John/0000-0002-3745-3885; Belew, Getachew
   Debas/0000-0002-7338-1938; Penha-Goncalves, Carlos/0000-0001-7225-1907;
   Martins, Madalena/0000-0001-8360-6806; Patarrao,
   Rita/0000-0001-8701-2917; Duarte, Nadia/0000-0002-4477-4492; Costa,
   Joao/0000-0003-3590-5849; Ribeiro, Rogerio/0000-0001-8840-7208; Machado
   de Oliveira, Rita/0000-0002-0970-4501; Borges, Diego
   Olschowsky/0000-0001-9382-6108; Macedo, Maria Paula/0000-0002-2549-0275
FU "FundacAo para a Ciencia e a Tecnologia"FCT
   [LISBOA-01-0145-FEDER-024325]; program FELLOW-MUNDUS - Erasmus Mundus
   Action 2 Programme of the European Union; iNOVA4Health
   [UIDB/Multi/04462/2020]; European Commission H2020 Marie SkodowskaCurie
   Actions [734719]; Portuguese Diabetology Society; Lisboa Regional
   Operational Programme (Lisboa 2020) , under the Portugal 2020
   Partnership Agreement, through the European Regional Development Fund
   (ERDF) [LISBOA010145FEDER022170]; Foundation for Science and Technology
   (Portugal); Portuguese Directorate General Health; 
   [PTDC/BIMMET/2115/2014];  [PTDC/DTP-EPI/0207/2012]
FX This research was funded by "FundacAo para a Ciencia e a Tecnologia"FCT
   to Diego O. Borges (LISBOA-01-0145-FEDER-024325) and received a full
   mobility doctorate award by the program FELLOW-MUNDUS supported by the
   Erasmus Mundus Action 2 Programme of the European Union; M. Paula Macedo
   (PTDC/BIMMET/2115/2014, PTDC/DTP-EPI/0207/2012 and iNOVA4Health
   (UIDB/Multi/04462/2020) ) ; by the European Commission H2020 Marie
   SkodowskaCurie Actions (grant agreements no. 734719) , by the Portuguese
   Diabetology Society and a grant from the Portuguese Directorate General
   Health. The mouse studies were developed with the support of the
   research infrastructure Congento, project LISBOA010145FEDER022170,
   cofinanced by Lisboa Regional Operational Programme (Lisboa 2020) ,
   under the Portugal 2020 Partnership Agreement, through the European
   Regional Development Fund (ERDF) , and Foundation for Science and
   Technology (Portugal) .
CR Abdul-Hay SO, 2011, PLOS ONE, V6, DOI 10.1371/journal.pone.0020818
   Akhtar MW, 2016, NAT COMMUN, V7, DOI 10.1038/ncomms10242
   Batool A, 2014, MOL BIOL REP, V41, P3063, DOI 10.1007/s11033-014-3165-y
   Borges DO, 2019, DATA BRIEF, V25, DOI 10.1016/j.dib.2019.104023
   Bril F, 2014, HEPATOLOGY, V59, P2178, DOI 10.1002/hep.26988
   Burcelin R, 2000, J BIOL CHEM, V275, P10930, DOI 10.1074/jbc.275.15.10930
   Cordes CM, 2009, BIOCHEM PHARMACOL, V77, P1064, DOI 10.1016/j.bcp.2008.12.006
   Dimas AS, 2014, DIABETES, V63, P2158, DOI 10.2337/db13-0949
   Dominguez-Vias G, 2020, NUTRIENTS, V12, DOI 10.3390/nu12030636
   Eslam M, 2020, J HEPATOL, V73, P202, DOI 10.1016/j.jhep.2020.03.039
   Farris W, 2003, P NATL ACAD SCI USA, V100, P4162, DOI 10.1073/pnas.0230450100
   Fernandes AB, 2011, J NEUROENDOCRINOL, V23, P1288, DOI 10.1111/j.1365-2826.2011.02226.x
   FERRANNINI E, 1985, DIABETES, V34, P580, DOI 10.2337/diabetes.34.6.580
   Fosam A, 2020, J CLIN ENDOCR METAB, V105, DOI 10.1210/clinem/dgaa070
   Gardete-Correia L, 2010, DIABETIC MED, V27, P879, DOI 10.1111/j.1464-5491.2010.03017.x
   Grarup N, 2007, DIABETES, V56, P3105, DOI 10.2337/db07-0856
   Groves CJ, 2003, DIABETES, V52, P1300, DOI 10.2337/diabetes.52.5.1300
   Gu HF, 2004, DIABETES, V53, P2137, DOI 10.2337/diabetes.53.8.2137
   Guo X, 2012, DIABETOLOGIA, V55, P2183, DOI 10.1007/s00125-012-2577-2
   HAFFNER SM, 1992, EUR J CLIN INVEST, V22, P147, DOI 10.1111/j.1365-2362.1992.tb01819.x
   Karamohamed S, 2003, DIABETES, V52, P1562, DOI 10.2337/diabetes.52.6.1562
   Kwak SH, 2008, DIABETES RES CLIN PR, V79, P284, DOI 10.1016/j.diabres.2007.08.017
   Lee CC, 2013, DIABETES CARE, V36, P901, DOI 10.2337/dc12-1316
   MARI A, 1994, METABOLISM, V43, P1419, DOI 10.1016/0026-0495(94)90038-8
   Martins FO, 2016, BRIT J PHARMACOL, V173, P267, DOI 10.1111/bph.13362
   Merino B, 2020, METABOLISM, V113, DOI 10.1016/j.metabol.2020.154352
   MOSMANN T, 1983, J IMMUNOL METHODS, V65, P55, DOI 10.1016/0022-1759(83)90303-4
   Najjar SM, 2019, PHYSIOLOGY, V34, P198, DOI 10.1152/physiol.00048.2018
   Neant-Fery M, 2008, P NATL ACAD SCI USA, V105, P9582, DOI 10.1073/pnas.0801261105
   Ortiz-Lopez C, 2012, DIABETES CARE, V35, P873, DOI 10.2337/dc11-1849
   OSEI K, 1994, DIABETIC MED, V11, P755, DOI 10.1111/j.1464-5491.1994.tb00349.x
   Piccinini F, 2018, DIABETES OBES METAB, V20, P2869, DOI 10.1111/dom.13471
   Piccinini F, 2017, DIABETES, V66, P2564, DOI 10.2337/db17-0413
   Pina AF, 2020, J CLIN MED, V9, DOI 10.3390/jcm9082588
   Pivovarova O, 2009, DIABETOLOGIA, V52, P1656, DOI 10.1007/s00125-009-1350-7
   Pivovarova O, 2009, DIABETES-METAB RES, V25, P156, DOI 10.1002/dmrr.926
   POSTIC C, 1993, BIOCHEM J, V293, P119, DOI 10.1042/bj2930119
   Poy MN, 2002, NAT GENET, V30, P270, DOI 10.1038/ng840
   Ralat LA, 2009, J BIOL CHEM, V284, P34005, DOI 10.1074/jbc.M109.030627
   Rudovich N, 2009, J MOL MED, V87, P1145, DOI 10.1007/s00109-009-0540-6
   Schmittgen TD, 2008, NAT PROTOC, V3, P1101, DOI 10.1038/nprot.2008.73
   SHAH N, 1995, ENDOCRINOLOGY, V136, P2825, DOI 10.1210/en.136.7.2825
   Silva JCP, 2019, METAB ENG, V56, P69, DOI 10.1016/j.ymben.2019.08.018
   Sousa-Lima I, 2020, ANTIOXIDANTS-BASEL, V9, DOI 10.3390/antiox9090870
   Steneberg P, 2015, J BIOL CHEM, V290, P19034, DOI 10.1074/jbc.M115.640292
   Steneberg P, 2013, DIABETES, V62, P2004, DOI 10.2337/db12-1045
   Villa-Perez P, 2018, METABOLISM, V88, P1, DOI 10.1016/j.metabol.2018.08.001
   Wei XQ, 2014, PLOS ONE, V9, DOI 10.1371/journal.pone.0095399
   Wu Y, 2008, DIABETES, V57, P2834, DOI 10.2337/db08-0047
   Zhande R, 2006, J BIOL CHEM, V281, P39071, DOI 10.1074/jbc.M605251200
NR 50
TC 8
Z9 8
U1 0
U2 4
PU W B SAUNDERS CO-ELSEVIER INC
PI PHILADELPHIA
PA 1600 JOHN F KENNEDY BOULEVARD, STE 1800, PHILADELPHIA, PA 19103-2899 USA
SN 0026-0495
EI 1532-8600
J9 METABOLISM
JI Metab.-Clin. Exp.
PD MAY
PY 2021
VL 118
AR 154735
DI 10.1016/j.metabol.2021.154735
EA MAR 2021
PG 11
WC Endocrinology & Metabolism
WE Science Citation Index Expanded (SCI-EXPANDED)
SC Endocrinology & Metabolism
GA SA4LE
UT WOS:000649271300013
PM 33631143
DA 2022-11-10
ER

PT J
AU Hamilton, MT
   Hamilton, DG
   Zderic, TW
AF Hamilton, Marc T.
   Hamilton, Deborah G.
   Zderic, Theodore W.
TI A potent physiological method to magnify and sustain soleus oxidative
   metabolism improves glucose and lipid regulation
SO ISCIENCE
LA English
DT Article
ID MUSCLE-FIBER TYPE; LIFE-STYLE INTERVENTION; SKELETAL-MUSCLE; INSULIN
   ACTION; WHOLE-BODY; CONTRACTILE ACTIVITY; PHYSICAL INACTIVITY; SEDENTARY
   BEHAVIOR; ENERGY-EXPENDITURE; FUEL METABOLISM
AB Slow oxidative muscle, most notably the soleus, is inherently well equipped with the molecular machinery for regulating blood-borne substrates. However, the entire human musculature accounts for only similar to 15% of the body's oxidative metabolism of glucose at the resting energy expenditure, despite being the body's largest lean tissue mass. We found the human soleus muscle could raise local oxidative metabolism to high levels for hours without fatigue, during a type of soleus-dominant activity while sitting, even in unfit volunteers. Muscle biopsies revealed there was minimal glycogen use. Magnifying the otherwise negligible local energy expenditure with isolated contractions improved systemic VLDL-triglyceride and glucose homeostasis by a large magnitude, e.g., 52% less postprandial glucose excursion (similar to 50 mg/dL less between similar to 1 and 2 h) with 60% less hyperinsulinemia. Targeting a small oxidative muscle mass (similar to 1% body mass) with local contractile activity is a potent method for improving systemic metabolic regulation while prolonging the benefits of oxidative metabolism.
C1 [Hamilton, Marc T.; Hamilton, Deborah G.; Zderic, Theodore W.] Univ Houston, Dept Hlth & Human Performance, Houston, TX 77204 USA.
   [Hamilton, Marc T.] Univ Houston, Dept Biol & Biochem, Houston, TX 77204 USA.
RP Hamilton, MT (corresponding author), Univ Houston, Dept Hlth & Human Performance, Houston, TX 77204 USA.; Hamilton, MT (corresponding author), Univ Houston, Dept Biol & Biochem, Houston, TX 77204 USA.
EM mhamilton7@uh.edu
FU American Diabetes Association [1-15-TS-14]
FX ACKNOWLEDGMENTS We appreciate the financial support of the American
   Diabetes Association (1-15-TS-14) .
CR Aadland E., 2008, OPEN NUTR J, V2, P94, DOI DOI 10.2174/1874288200802010094
   Akerstrom TCA, 2006, BIOCHEM BIOPH RES CO, V342, P949, DOI 10.1016/j.bbrc.2006.02.057
   Barreira TV, 2016, J SCI MED SPORT, V19, P476, DOI 10.1016/j.jsams.2015.05.004
   Bergman BC, 1999, AM J PHYSIOL-ENDOC M, V277, pE81, DOI 10.1152/ajpendo.1999.277.1.E81
   Bey L, 2003, J PHYSIOL-LONDON, V551, P673, DOI 10.1113/jphysiol.2003.045591
   Bey L, 2003, PHYSIOL GENOMICS, V13, P157, DOI 10.1152/physiolgenomics.00001.2002
   Brouns F, 2005, NUTR RES REV, V18, P145, DOI 10.1079/NRR2005100
   Buysschaert M, 2015, ENDOCRINE, V48, P371, DOI 10.1007/s12020-014-0436-2
   Cardinale DA, 2019, ACTA PHYSIOL, V225, DOI 10.1111/apha.13110
   Cartee GD, 2016, AM J PHYSIOL-ENDOC M, V311, pE818, DOI 10.1152/ajpendo.00289.2016
   Chen KY, 2020, J BIOL CHEM, V295, P1926, DOI 10.1074/jbc.REV119.007363
   Chondronikola M, 2014, DIABETES, V63, P4089, DOI 10.2337/db14-0746
   Colberg SR, 2016, DIABETES CARE, V39, P2065, DOI 10.2337/dc16-1728
   Craft LL, 2012, INT J BEHAV NUTR PHY, V9, DOI 10.1186/1479-5868-9-122
   CRESSWELL AG, 1995, EXP BRAIN RES, V105, P283
   DeFronzo RA, 2011, AM J CARDIOL, V108, p3B, DOI 10.1016/j.amjcard.2011.03.013
   Dela F, 2019, ACTA PHYSIOL, V226, DOI 10.1111/apha.13245
   Deshmukh AS, 2021, NAT COMMUN, V12, DOI 10.1038/s41467-021-22015-4
   DEVLIN JT, 1989, AM J PHYSIOL, V256, pE167, DOI 10.1152/ajpendo.1989.256.1.E167
   Dunstan DW, 2021, NAT REV CARDIOL, V18, P637, DOI 10.1038/s41569-021-00547-y
   Eijsvogels TMH, 2016, PHYSIOL REV, V96, P99, DOI 10.1152/physrev.00029.2014
   Festa A, 2004, DIABETES, V53, P1549, DOI 10.2337/diabetes.53.6.1549
   Flockhart M, 2021, CELL METAB, V33, P957, DOI 10.1016/j.cmet.2021.02.017
   FORSTER H, 1972, DIABETES, V21, P1102, DOI 10.2337/diab.21.11.1102
   Gan ZJ, 2013, J CLIN INVEST, V123, P2564, DOI 10.1172/JCI67652
   Gao Y, 2017, MED SCI SPORT EXER, V49, P1927, DOI 10.1249/MSS.0000000000001305
   Gaster M, 2001, DIABETES, V50, P1324, DOI 10.2337/diabetes.50.6.1324
   GOLLNICK PD, 1974, PFLUG ARCH EUR J PHY, V348, P247, DOI 10.1007/BF00587415
   GOLLNICK PD, 1974, J PHYSIOL-LONDON, V241, P45, DOI 10.1113/jphysiol.1974.sp010639
   Halseth AE, 1998, J APPL PHYSIOL, V85, P2305, DOI 10.1152/jappl.1998.85.6.2305
   Hamilton KS, 1996, J CLIN INVEST, V98, P125, DOI 10.1172/JCI118756
   Hamilton MT, 2007, DIABETES, V56, P2655, DOI 10.2337/db07-0882
   Hamilton MT, 2014, MED SPORT SCI, V60, P11, DOI 10.1159/000357332
   Hamilton MT, 2004, EXERC SPORT SCI REV, V32, P161
   Hamilton MT, 1998, AM J PHYSIOL-ENDOC M, V275, pE1016, DOI 10.1152/ajpendo.1998.275.6.E1016
   Harrison M, 2012, LIPIDS HEALTH DIS, V11, DOI 10.1186/1476-511X-11-64
   Healy GN, 2015, EUR HEART J, V36, P2643, DOI 10.1093/eurheartj/ehv308
   Helge JW, 2007, J PHYSIOL-LONDON, V581, P1247, DOI 10.1113/jphysiol.2007.128348
   Henson J, 2020, MED SCI SPORT EXER, V52, P1385, DOI 10.1249/MSS.0000000000002249
   Heymsfield SB, 2022, J CACHEXIA SARCOPENI, V13, P1100, DOI 10.1002/jcsm.12959
   HICKEY MS, 1995, AM J PHYSIOL-ENDOC M, V268, pE453, DOI 10.1152/ajpendo.1995.268.3.E453
   Hodgson JA, 2005, J EXP BIOL, V208, P3761, DOI 10.1242/jeb.01825
   Holmstrup M, 2014, METABOLISM, V63, P510, DOI 10.1016/j.metabol.2013.12.006
   Horowitz JF, 1999, AM J PHYSIOL-ENDOC M, V276, pE828, DOI 10.1152/ajpendo.1999.276.5.E828
   Horton TJ, 1998, J APPL PHYSIOL, V85, P1823, DOI 10.1152/jappl.1998.85.5.1823
   Ivy J L, 1999, Exerc Sport Sci Rev, V27, P1
   JAMES DE, 1985, AM J PHYSIOL, V248, pE567, DOI 10.1152/ajpendo.1985.248.5.E567
   Jansen LT, 2022, DIABETES CARE, V45, P576, DOI 10.2337/dc21-1970
   Jensen TE, 2012, PLOS ONE, V7, DOI 10.1371/journal.pone.0031054
   Kakehi E, 2018, CURR DIABETES REV, V14, P434, DOI 10.2174/1573399813666170711142035
   Kawakami Y, 1998, J APPL PHYSIOL, V85, P398, DOI 10.1152/jappl.1998.85.2.398
   KELLEY D, 1994, METABOLISM, V43, P1549, DOI 10.1016/0026-0495(94)90015-9
   Kim J, 2002, AM J CLIN NUTR, V76, P378, DOI 10.1093/ajcn/76.2.378
   KING DS, 1995, J APPL PHYSIOL, V78, P17, DOI 10.1152/jappl.1995.78.1.17
   Knowler WC, 2002, NEW ENGL J MED, V346, P393, DOI 10.1056/NEJMoa012512
   Knudsen SH, 2014, PHYSIOL REP, V2, DOI 10.14814/phy2.12114
   Kolk S, 2015, MED SCI SPORT EXER, V47, P1896, DOI 10.1249/MSS.0000000000000607
   Larsen RN, 2015, CLIN SCI, V129, P117, DOI 10.1042/CS20140790
   Laughlin MH, 2016, J APPL PHYSIOL, V120, P1, DOI 10.1152/japplphysiol.00789.2015
   Livesey G, 1998, AM J PHYSIOL-ENDOC M, V275, pE717, DOI 10.1152/ajpendo.1998.275.4.E717
   Loh RKC, 2019, DIABETES OBES METAB, V21, P276, DOI 10.1111/dom.13516
   Loh R, 2020, SPORTS MED, V50, P295, DOI 10.1007/s40279-019-01183-w
   MACKIE BG, 1980, J APPL PHYSIOL, V49, P851, DOI 10.1152/jappl.1980.49.5.851
   MAEHLUM S, 1978, AM J PHYSIOL, V235, pE255, DOI 10.1152/ajpendo.1978.235.3.E255
   Magkos F, 2016, CELL METAB, V23, P591, DOI 10.1016/j.cmet.2016.02.005
   Matthews CE, 2018, MED SCI SPORT EXER, V50, P266, DOI 10.1249/MSS.0000000000001428
   McDonough P, 2005, J PHYSIOL-LONDON, V563, P903, DOI 10.1113/jphysiol.2004.079533
   McNeill B, 2020, FRONT ENDOCRINOL, V11, DOI 10.3389/fendo.2020.571659
   Menke A, 2015, JAMA-J AM MED ASSOC, V314, P1021, DOI 10.1001/jama.2015.10029
   MONSTER AW, 1978, SCIENCE, V200, P314, DOI 10.1126/science.635587
   MOSSBERG KA, 1993, METABOLISM, V42, P1609, DOI 10.1016/0026-0495(93)90158-K
   Murgia M, 2021, SKELET MUSCLE, V11, DOI 10.1186/s13395-021-00279-0
   Newton RL, 2013, PLOS ONE, V8, DOI 10.1371/journal.pone.0063171
   Niess F, 2018, NMR BIOMED, V31, DOI 10.1002/nbm.3905
   Ohara T, 2011, NEUROLOGY, V77, P1126, DOI 10.1212/WNL.0b013e31822f0435
   Papanas N, 2011, NAT REV ENDOCRINOL, V7, P682, DOI 10.1038/nrendo.2011.113
   Peachey MM, 2020, BRIT J SPORT MED, V54, P315, DOI 10.1136/bjsports-2017-098968
   Petersen HA, 2003, AM J PHYSIOL-ENDOC M, V284, pE541, DOI 10.1152/ajpendo.00323.2002
   Pettit-Mee RJ, 2021, OBESITY, V29, P1146, DOI 10.1002/oby.23173
   POLGAR J, 1973, J NEUROL SCI, V19, P307, DOI 10.1016/0022-510X(73)90094-4
   Price TB, 2003, MAGN RESON IMAGING, V21, P853, DOI 10.1016/S0730-725X(03)00183-8
   Ranvier L., 1880, LECONS ANATOMIE GEN, P202
   Ranvier L., 1873, CR HEBD ACAD SCI, P267
   RICHTER EA, 1988, AM J PHYSIOL, V254, pE555, DOI 10.1152/ajpendo.1988.254.5.E555
   RICHTER EA, 1982, AM J PHYSIOL, V242, pE25, DOI 10.1152/ajpendo.1982.242.1.E25
   Rolfe DFS, 1997, PHYSIOL REV, V77, P731, DOI 10.1152/physrev.1997.77.3.731
   Rose AJ, 2001, AM J PHYSIOL-ENDOC M, V281, pE766, DOI 10.1152/ajpendo.2001.281.4.E766
   Ross R, 2000, ANN INTERN MED, V133, P92, DOI 10.7326/0003-4819-133-2-200007180-00008
   Ross R, 2015, ANN INTERN MED, V162, P325, DOI 10.7326/M14-1189
   Sawilowsky SS, 2009, J MOD APPL STAT METH, V8, P597, DOI 10.22237/jmasm/1257035100
   Slentz CA, 2016, DIABETOLOGIA, V59, P2088, DOI 10.1007/s00125-016-4051-z
   Song XM, 1999, AM J PHYSIOL-REG I, V277, pR1690, DOI 10.1152/ajpregu.1999.277.6.R1690
   Steenberg DE, 2020, DIABETES, V69, P578, DOI 10.2337/db19-1010
   Succurro E, 2009, ATHEROSCLEROSIS, V207, P245, DOI 10.1016/j.atherosclerosis.2009.04.006
   Sylow L, 2017, NAT REV ENDOCRINOL, V13, P133, DOI 10.1038/nrendo.2016.162
   Terry EE, 2018, ELIFE, V7, DOI 10.7554/eLife.34613
   Thorp AA, 2014, MED SCI SPORT EXER, V46, P2053, DOI 10.1249/MSS.0000000000000337
   Thorsen IK, 2019, METABOLISM, V96, P1, DOI 10.1016/j.metabol.2019.04.003
   van der Berg JD, 2016, DIABETOLOGIA, V59, P709, DOI 10.1007/s00125-015-3861-8
   Ward SR, 2009, CLIN ORTHOP RELAT R, V467, P1074, DOI 10.1007/s11999-008-0594-8
   WASSERMAN DH, 1991, AM J PHYSIOL, V260, pE37, DOI 10.1152/ajpendo.1991.260.1.E37
   WHICHELOW MJ, 1967, DIABETES, V16, P219, DOI 10.2337/diab.16.4.219
   Xia PF, 2022, DIABETES CARE, V45, pE21, DOI 10.2337/dc21-2100
   Zderic TW, 2012, LIPIDS HEALTH DIS, V11, DOI 10.1186/1476-511X-11-137
NR 104
TC 0
Z9 0
U1 23
U2 23
PU CELL PRESS
PI CAMBRIDGE
PA 50 HAMPSHIRE ST, FLOOR 5, CAMBRIDGE, MA 02139 USA
EI 2589-0042
J9 ISCIENCE
JI iScience
PD SEP 16
PY 2022
VL 25
IS 9
AR 104869
DI 10.1016/j.isci.2022.104869
PG 27
WC Multidisciplinary Sciences
WE Science Citation Index Expanded (SCI-EXPANDED)
SC Science & Technology - Other Topics
GA 5R8SS
UT WOS:000874775900002
PM 36034224
OA gold, Green Published
DA 2022-11-10
ER

PT J
AU Feng, WH
   Yin, TT
   Chu, XH
   Shan, XD
   Jiang, C
   Wang, Y
   Qian, YF
   Zhu, DL
   Sun, XT
   Bi, Y
AF Feng, Wenhuan
   Yin, Tingting
   Chu, Xuehui
   Shan, Xiaodong
   Jiang, Can
   Wang, Yan
   Qian, Yufen
   Zhu, Dalong
   Sun, Xitai
   Bi, Yan
TI Metabolic effects and safety of Roux-en-Y gastric bypass surgery vs.
   conventional medication in obese Chinese patients with type 2 diabetes
SO DIABETES-METABOLISM RESEARCH AND REVIEWS
LA English
DT Article
DE conventional medication; obesity; Roux-en-Y gastric bypass; type 2
   diabetes
ID LIFE-STYLE INTERVENTION; BARIATRIC SURGERY; WEIGHT-LOSS; SLEEVE
   GASTRECTOMY; LDL CHOLESTEROL; MORBID-OBESITY; BLOOD-PRESSURE; OUTCOMES;
   MANAGEMENT; THERAPY
AB Aim: To assess metabolic effects and safety of Roux-en-Y gastric bypass (RYGB) versus conventional medication (CM) in obese Chinese patients with type 2 diabetes (T2DM). Methods: This retrospective cohort study included 40 patients who underwent RYGB (mean age 44.1 years, body mass index [BMI] 33.3 kg/m2) and 36 patients administered CM (mean age 49.4 years, BMI 32.1 kg/m2). The primary endpoint was achievement of the triple endpoint (haemoglobin A1C [HbA1c] < 7.0%, lowdensity lipoprotein cholesterol < 2.6 mmol/L, and systolic blood pressure < 130 mmHg). Changes in weight, BMI, medication usage, complications, and adverse events were assessed. Results: After 1-year follow-up, 35% of RYGB patients and 8% of CM patients achieved the triple endpoint (P = 0.005). More patients in the RYGB group achieved complete (48% vs 3%, P < 0.001) and partial (23% vs 0%, P = 0.007) remission of diabetes, and complete remission of hypertension (58% vs 24%, P = 0.019). Patients in the RYGB group had greater weight loss and decrease in BMI, waist circumference, fasting and postprandial of blood glucose and insulin levels, HbA1c, blood pressure, triglycerides, and increased high-density cholesterol (P < 0.001- < 0.05). A lower proportion of the RYGB group received antidiabetics, antihypertensives, or antilipemic treatments, and had non-alcoholic fatty liver disease (NAFLD) than the CM group during follow-up. More patients had nutrient deficiency-related diseases in the RYGB group over 1-year follow-up. Conclusions: For obese Chinese patients withT2DM, RYGB resulted in better metabolic control, greater weight loss, and lower medication usage and NAFLD, but more frequently resulted in diseases related to nutrient deficiency.
C1 [Feng, Wenhuan; Yin, Tingting; Jiang, Can; Wang, Yan; Qian, Yufen; Zhu, Dalong; Bi, Yan] Nanjing Univ, Med Sch, Drum Tower Hosp, Dept Endocrinol, Zhongshan Rd 321, Nanjing 210008, Jiangsu, Peoples R China.
   [Chu, Xuehui; Shan, Xiaodong; Sun, Xitai] Nanjing Univ, Med Sch, Drum Tower Hosp, Dept Gen Surg, Zhongshan Rd 321, Nanjing 210008, Jiangsu, Peoples R China.
RP Zhu, DL; Bi, Y (corresponding author), Nanjing Univ, Med Sch, Drum Tower Hosp, Dept Endocrinol, Zhongshan Rd 321, Nanjing 210008, Jiangsu, Peoples R China.; Sun, XT (corresponding author), Nanjing Univ, Med Sch, Drum Tower Hosp, Dept Gen Surg, Zhongshan Rd 321, Nanjing 210008, Jiangsu, Peoples R China.
EM zhudalong@nju.edu.cn; sunxitai@hotmail.com; biyan@nju.edu.cn
FU Nanjing University Central University Basic Scientific Research
   [14380296]; China Diabetes Young Scientific Talent Research Project
   [2017-N-05]; Project of Standardized Diagnosis and Treatment of Key
   Diseases in Jiangsu Province of China [2015604]; Medical and Health
   Research Projects of Nanjing Health Bureau in Jiangsu Province of China
   [YKK14055]; National Natural Science Foundation of China [81570737,
   81570736]
FX Nanjing University Central University Basic Scientific Research,
   Grant/Award Number: 14380296; China Diabetes Young Scientific Talent
   Research Project, Grant/Award Number: 2017-N-05; Project of Standardized
   Diagnosis and Treatment of Key Diseases in Jiangsu Province of China,
   Grant/Award Number: 2015604; Medical and Health Research Projects of
   Nanjing Health Bureau in Jiangsu Province of China, Grant/Award Number:
   YKK14055; National Natural Science Foundation of China, Grant/Award
   Numbers: 81570737 and 81570736
CR [Anonymous], 2012, DIABETES CARE, V35, pS11, DOI [10.2337/dc12-s004, 10.2337/dc12-s011, 10.2337/dc35-S011]
   Benotti PN, 2017, J AM HEART ASSOC, V6, DOI 10.1161/JAHA.116.005126
   Bertoni AG, 2008, J DIABETES COMPLICAT, V22, P1, DOI 10.1016/j.jdiacomp.2006.10.003
   Brethauer SA, 2015, OBES SURG, V25, P587, DOI 10.1007/s11695-015-1645-3
   Brethauer SA, 2013, ANN SURG, V258, P628, DOI 10.1097/SLA.0b013e3182a5034b
   Buse JB, 2009, DIABETES CARE, V32, P2133, DOI 10.2337/dc09-9036
   Carroll RW, 2018, NEW ENGL J MED, V378, P93, DOI 10.1056/NEJMc1714001
   Choi YY, 2017, PLOS ONE, V12, DOI 10.1371/journal.pone.0188904
   Danaei G, 2011, LANCET, V378, P31, DOI 10.1016/S0140-6736(11)60679-X
   Di Cesare M, 2016, LANCET, V387, P1377, DOI 10.1016/S0140-6736(16)30054-X
   Dixon JB, 2008, JAMA-J AM MED ASSOC, V299, P316, DOI 10.1001/jama.299.3.316
   Franz MJ, 2015, J ACAD NUTR DIET, V115, P1447, DOI 10.1016/j.jand.2015.02.031
   Halperin F, 2014, JAMA SURG, V149, P716, DOI 10.1001/jamasurg.2014.514
   Haw JS, 2017, JAMA INTERN MED, V177, P1808, DOI 10.1001/jamainternmed.2017.6040
   Hsu CC, 2015, JAMA SURG, V150, P1117, DOI 10.1001/jamasurg.2015.2602
   Ikramuddin S, 2018, JAMA-J AM MED ASSOC, V319, P266, DOI 10.1001/jama.2017.20813
   Ikramuddin S, 2016, DIABETES CARE, V39, P1510, DOI 10.2337/dc15-2481
   Ikramuddin S, 2015, LANCET DIABETES ENDO, V3, P413, DOI 10.1016/S2213-8587(15)00089-3
   Ikramuddin S, 2013, JAMA-J AM MED ASSOC, V309, P2240, DOI 10.1001/jama.2013.5835
   Jakobsen GS, 2018, JAMA-J AM MED ASSOC, V319, P291, DOI 10.1001/jama.2017.21055
   Jimenez A, 2012, ANN SURG, V256, P1023, DOI 10.1097/SLA.0b013e318262ee6b
   Jing YL, 2018, J DIABETES INVEST, V9, P789, DOI 10.1111/jdi.12785
   KREMEN AJ, 1954, ANN SURG, V140, P439, DOI 10.1097/00000658-195409000-00018
   Lee WJ, 2019, ASIAN J SURG, V42, P244, DOI 10.1016/j.asjsur.2018.02.007
   Liang ZW, 2013, DIABETES RES CLIN PR, V101, P50, DOI 10.1016/j.diabres.2013.04.005
   Liu J., 2014, CHIN J PRACT SURG, V11, P1005
   McCarty TR, 2018, SURG OBES RELAT DIS, V14, P74, DOI 10.1016/j.soard.2017.09.511
   Mingrone G, 2015, LANCET, V386, P964, DOI 10.1016/S0140-6736(15)00075-6
   Mingrone G, 2012, NEW ENGL J MED, V366, P1577, DOI 10.1056/NEJMoa1200111
   Peterli R, 2018, JAMA-J AM MED ASSOC, V319, P255, DOI 10.1001/jama.2017.20897
   Rubino F, 2016, DIABETES CARE, V39, P861, DOI 10.2337/dc16-0236
   Schauer PR, 2017, NEW ENGL J MED, V376, P641, DOI 10.1056/NEJMoa1600869
   Schauer PR, 2014, NEW ENGL J MED, V370, P2002, DOI [10.1056/NEJMc1407393, 10.1056/NEJMoa1401329]
   Schauer PR, 2012, NEW ENGL J MED, V366, P1567, DOI 10.1056/NEJMoa1200225
   Simonson DC, 2018, DIABETES CARE, V41, P670, DOI 10.2337/dc17-0487
   Sjostrom L, 2013, J INTERN MED, V273, P219, DOI 10.1111/joim.12012
   Sjostrom L, 2014, JAMA-J AM MED ASSOC, V311, P2297, DOI 10.1001/jama.2014.5988
   Society CD, 2015, CHIN J MED SCI, V03, P26
   Suter M, 2006, OBES SURG, V16, P829, DOI 10.1381/096089206777822359
   Wong KL, 2012, J DIABETES COMPLICAT, V26, P169, DOI 10.1016/j.jdiacomp.2012.03.006
   Yu HY, 2016, OBES SURG, V26, P2190, DOI 10.1007/s11695-016-2074-7
   Zomer E, 2016, OBES REV, V17, P1001, DOI 10.1111/obr.12433
NR 42
TC 10
Z9 10
U1 1
U2 5
PU WILEY
PI HOBOKEN
PA 111 RIVER ST, HOBOKEN 07030-5774, NJ USA
SN 1520-7552
EI 1520-7560
J9 DIABETES-METAB RES
JI Diabetes-Metab. Res. Rev.
PD JUL
PY 2019
VL 35
IS 5
AR e3138
DI 10.1002/dmrr.3138
PG 9
WC Endocrinology & Metabolism
WE Science Citation Index Expanded (SCI-EXPANDED)
SC Endocrinology & Metabolism
GA JD9BT
UT WOS:000490279900011
PM 30740871
DA 2022-11-10
ER

PT J
AU Srikaeo, K
   Sangkhiaw, J
AF Srikaeo, Khongsak
   Sangkhiaw, Janya
TI Effects of amylose and resistant starch on glycaemic index of rice
   noodles
SO LWT-FOOD SCIENCE AND TECHNOLOGY
LA English
DT Article
DE Rice noodle; Glycaemic index; Amylose; Resistant starch; Starch
ID IN-VITRO DIGESTIBILITY; PHYSICOCHEMICAL PROPERTIES; EXTRUSION
   TECHNOLOGY; POSTPRANDIAL LIPEMIA; SENSORY PROFILE; ASIAN NOODLES; POTATO
   STARCH; MILLED-RICE; BROWN RICE; VARIETIES
AB Rice is generally high in glycaemic index (GI). Amylose and resistant starch (RS) play an important role in controlling the GI. The levels of amylose and RS in the mixed flours for rice noodle production (rice flours mixed with tapioca starch) were manipulated by adding high amylose maize starch. This resulted in the increase of amylose and RS from 32 to 50 and 0.4 to 16 g/100 g dry sample respectively. The mixed flour samples were used to produce rice noodles. Their GI values were estimated by an in-vitro enzymatic digestion assay and confirmed by an in-vivo method. It was found that the GI of rice noodles decreased as amylose and RS increased. However, high amylose and RS affected the texture as they reduced the tensile strength of the noodles. (C) 2014 Elsevier Ltd. All rights reserved.
C1 [Srikaeo, Khongsak; Sangkhiaw, Janya] Pibulsongkram Rajabhat Univ, Fac Food & Agr Technol, Muang 65000, Phitsanulok, Thailand.
RP Srikaeo, K (corresponding author), Pibulsongkram Rajabhat Univ, Fac Food & Agr Technol, Muang 65000, Phitsanulok, Thailand.
EM khongsak@live.psru.ac.th
RI Srikaeo, Khongsak/H-3587-2019
OI Srikaeo, Khongsak/0000-0003-4621-1690
FU National Research Council of Thailand through 2-V Research Program
   [51/2555]
FX This research was financially supported by National Research Council of
   Thailand through 2-V Research Program Grant No. 51/2555.
CR Araya H, 2002, EUR J CLIN NUTR, V56, P735, DOI 10.1038/sj.ejcn.1601386
   BEHALL KM, 1989, AM J CLIN NUTR, V49, P337, DOI 10.1093/ajcn/49.2.337
   BEHALL KM, 1988, AM J CLIN NUTR, V47, P428, DOI 10.1093/ajcn/47.3.428
   Biliaderis C. G., 1980, J FOOD SCI, V45, P1665
   BRAND JC, 1985, AM J CLIN NUTR, V42, P1192, DOI 10.1093/ajcn/42.6.1192
   Brennan MA, 2013, INT J FOOD SCI TECH, V48, P893, DOI 10.1111/ijfs.12055
   Brouns F, 2005, NUTR RES REV, V18, P145, DOI 10.1079/NRR2005100
   Cham S, 2010, J CEREAL SCI, V51, P284, DOI 10.1016/j.jcs.2010.01.002
   Choi HJ, 2010, INT J FOOD SCI TECH, V45, P2612, DOI 10.1111/j.1365-2621.2010.02434.x
   Chung HJ, 2012, LWT-FOOD SCI TECHNOL, V47, P342, DOI 10.1016/j.lwt.2012.01.029
   Chung HJ, 2011, FOOD HYDROCOLLOID, V25, P968, DOI 10.1016/j.foodhyd.2010.09.011
   Denardin CC, 2007, FOOD CHEM, V105, P1474, DOI 10.1016/j.foodchem.2007.05.028
   Denardin CC, 2012, CIENC RURAL, V42, P381, DOI 10.1590/S0103-84782012005000002
   Englyst KN, 1999, AM J CLIN NUTR, V69, P448
   FAO/WHO, 1998, CARB HUM NUTR REP JO
   Finocchiaro F, 2012, INT J FOOD SCI NUTR, V63, P23, DOI 10.3109/09637486.2011.593504
   Frei M, 2003, FOOD CHEM, V83, P395, DOI 10.1016/S0308-8146(03)00101-8
   Fu BX, 2008, FOOD RES INT, V41, P888, DOI 10.1016/j.foodres.2007.11.007
   Fuentes-Zaragoza E, 2010, FOOD RES INT, V43, P931, DOI 10.1016/j.foodres.2010.02.004
   Garcia-Alonso A, 2000, NAHRUNG, V44, P19, DOI [10.1002/(SICI)1521-3803(20000101)44:1<19::AID-FOOD19>3.3.CO;2-5, 10.1002/(SICI)1521-3803(20000101)44:1&lt;19::AID-FOOD19&gt;3.0.CO;2-E]
   Goni I, 1997, NUTR RES, V17, P427, DOI 10.1016/S0271-5317(97)00010-9
   GRANFELDT Y, 1992, EUR J CLIN NUTR, V46, P649
   Guha M, 2011, INT J FOOD PROP, V14, P1305, DOI 10.1080/10942911003650312
   Hager AS, 2012, EUR FOOD RES TECHNOL, V235, P333, DOI 10.1007/s00217-012-1763-2
   Henry CJK, 2008, INT J FOOD SCI NUTR, V59, P61, DOI 10.1080/09637480701664183
   Hibi Y, 1998, STARCH-STARKE, V50, P474, DOI 10.1002/1521-379X(199812)50:11/12<474::AID-STAR474>3.0.CO;2-4
   Hormdok R, 2007, LWT-FOOD SCI TECHNOL, V40, P1723, DOI 10.1016/j.lwt.2006.12.017
   Hu PS, 2004, J CEREAL SCI, V40, P231, DOI 10.1016/j.jcs.2004.06.001
   Inglett GE, 2005, FOOD CHEM, V90, P1, DOI 10.1016/j.foodchem.2003.08.023
   Jaisut D, 2008, J FOOD ENG, V86, P251, DOI 10.1016/j.jfoodeng.2007.10.002
   Jaisut D, 2009, FOOD RES INT, V42, P674, DOI 10.1016/j.foodres.2009.02.011
   Jane J, 1999, CEREAL CHEM, V76, P629, DOI 10.1094/CCHEM.1999.76.5.629
   JANE J, 1992, CEREAL CHEM, V69, P528
   JENKINS DJA, 1984, LANCET, V2, P388
   JENKINS DJA, 1981, AM J CLIN NUTR, V34, P362, DOI 10.1093/ajcn/34.3.362
   JULIANO BO, 1971, CEREAL SCI TODAY, V16, P334
   Leeman AM, 2005, J SCI FOOD AGR, V85, P751, DOI 10.1002/jsfa.2035
   Lu ZH, 2009, FOOD HYDROCOLLOID, V23, P1712, DOI 10.1016/j.foodhyd.2009.01.009
   Mahasukhonthachat K, 2010, J FOOD ENG, V96, P18, DOI 10.1016/j.jfoodeng.2009.06.051
   Marangoni F, 2008, NUTR METAB CARDIOVAS, V18, P602, DOI 10.1016/j.numecd.2007.11.003
   Mishra A, 2012, INT J FOOD SCI TECH, V47, P1789, DOI 10.1111/j.1365-2621.2012.03035.x
   Morita T, 2007, J AOAC INT, V90, P1628
   Noda T, 2008, FOOD CHEM, V110, P465, DOI 10.1016/j.foodchem.2008.02.027
   Nugent AP, 2005, NUTR BULL, V30, P27, DOI 10.1111/j.1467-3010.2005.00481.x
   Panlasigui LN, 2006, INT J FOOD SCI NUTR, V57, P151, DOI 10.1080/09637480500410879
   PANLASIGUI LN, 1991, AM J CLIN NUTR, V54, P871, DOI 10.1093/ajcn/54.5.871
   Parada J, 2012, FOOD RES INT, V45, P238, DOI 10.1016/j.foodres.2011.10.042
   Rashmi S, 2003, INT J FOOD SCI NUTR, V54, P27, DOI 10.1080/096374803/61976
   Sajilata MG, 2006, COMPR REV FOOD SCI F, V5, P1, DOI 10.1111/j.1541-4337.2006.tb00076.x
   Shobana S, 2012, INT J FOOD SCI NUTR, V63, P178, DOI 10.3109/09637486.2011.615300
   Shobana S, 2011, INT J FOOD SCI NUTR, V62, P800, DOI 10.3109/09637486.2011.585962
   Singh J, 2010, TRENDS FOOD SCI TECH, V21, P168, DOI 10.1016/j.tifs.2009.12.001
   Singh N, 2011, CARBOHYD POLYM, V86, P219, DOI 10.1016/j.carbpol.2011.04.039
   Sopade PA, 2009, STARCH-STARKE, V61, P245, DOI 10.1002/star.200800102
   Srikaeo K, 2011, INT J FOOD SCI TECH, V46, P2111, DOI 10.1111/j.1365-2621.2011.02724.x
   Srikaeo K, 2010, CARBOHYD POLYM, V82, P952, DOI 10.1016/j.carbpol.2010.06.024
   Tester RF, 2006, ANIM FEED SCI TECH, V130, P39, DOI 10.1016/j.anifeedsci.2006.01.016
   Thomsen C, 1999, AM J CLIN NUTR, V69, P1135
   Thomsen C, 2003, AM J CLIN NUTR, V77, P605, DOI 10.1093/ajcn/77.3.605
   Whelan AP, 2008, INT J FOOD SCI TECH, V43, P1520, DOI 10.1111/j.1365-2621.2007.01502.x
   Yadav BS, 2010, INT J FOOD SCI TECH, V45, P2449, DOI 10.1111/j.1365-2621.2010.02214.x
   Yoenyongbuddhagal S, 2002, CEREAL CHEM, V79, P481, DOI 10.1094/CCHEM.2002.79.4.481
   Yu SF, 2009, J CEREAL SCI, V50, P139, DOI 10.1016/j.jcs.2009.04.003
   Zhang LL, 2011, CARBOHYD POLYM, V84, P970, DOI 10.1016/j.carbpol.2010.12.056
NR 64
TC 37
Z9 42
U1 5
U2 169
PU ELSEVIER
PI AMSTERDAM
PA RADARWEG 29, 1043 NX AMSTERDAM, NETHERLANDS
SN 0023-6438
EI 1096-1127
J9 LWT-FOOD SCI TECHNOL
JI LWT-Food Sci. Technol.
PD DEC
PY 2014
VL 59
IS 2
BP 1129
EP 1135
DI 10.1016/j.lwt.2014.06.012
PN 1
PG 7
WC Food Science & Technology
WE Science Citation Index Expanded (SCI-EXPANDED)
SC Food Science & Technology
GA AQ1FN
UT WOS:000342527400075
OA hybrid
DA 2022-11-10
ER

PT J
AU Gabbia, D
   Saponaro, M
   Sarcognato, S
   Guido, M
   Ferri, N
   Carrara, M
   De Martin, S
AF Gabbia, Daniela
   Saponaro, Miriam
   Sarcognato, Samantha
   Guido, Maria
   Ferri, Nicola
   Carrara, Maria
   De Martin, Sara
TI Fucus vesiculosus and Ascophyllum nodosum Ameliorate Liver Function by
   Reducing Diet-Induced Steatosis in Rats
SO MARINE DRUGS
LA English
DT Article
DE Fucus vesiculosus; Ascophyllum nodosum; brown seaweeds; NAFLD; insulin
   resistance; blood glucose
ID PREGNANE X RECEPTOR; ALPHA-GLUCOSIDASE; IN-VITRO; RESISTANCE; EXTRACT;
   AMYLASE
AB The Asian coastal communities have used the brown seaweeds Fucus vesiculosus and Ascophyllum nodosum since ancient times. Recently, some in vitro and in vivo studies have demonstrated their abilities in reducing risk factors for metabolic syndrome. Here, we analyzed the protective effect of a phytocomplex extracted from these seaweeds on the deposition of fat in the liver after the administration of a high-fat diet (HFD) to rats for five weeks. The administration of F. vesiculosus and A. nodosum led to significant reductions in microvescicular steatosis and plasma biochemical and lipid parameters, such as alanine aminotransferase (ALT), aspartate aminotransferase (AST), alkaline phosphatase (ALP), total and conjugated bilirubin, and triglycerides. Furthermore, the postprandial glycemic peak was delayed and significantly reduced (p < 0.01) by the algal extract administration. In conclusion, this extract is effective in reducing microvescicular steatosis and improving glycemic control, thereby lowering the risk of nonalcoholic fatty liver disease, obesity, and diabetes, diseases related to the consumption of fat and sugar-enriched diets.
C1 [Gabbia, Daniela; Ferri, Nicola; Carrara, Maria; De Martin, Sara] Univ Padua, Dept Pharmaceut & Pharmacol Sci, I-35100 Padua, Italy.
   [Saponaro, Miriam] Univ Padua, Dept Med, I-35100 Padua, Italy.
   [Saponaro, Miriam] VIMM, I-35100 Padua, Italy.
   [Sarcognato, Samantha; Guido, Maria] Univ Padua, Gen Pathol & Cytophatol Unit, Dept Med, I-35100 Padua, Italy.
   [Sarcognato, Samantha; Guido, Maria] Azienda ULSS2 Marca Trevigiana, Dept Pathol, I-31100 Treviso, Italy.
RP De Martin, S (corresponding author), Univ Padua, Dept Pharmaceut & Pharmacol Sci, I-35100 Padua, Italy.
EM daniela.gabbia@unipd.it; miriam.saponaro@outlook.it;
   samantha.sarcognato@gmail.com; mguido@unipd.it; nicola.ferri@unipd.it;
   maria.carrara@unipd.it; sara.demartin@unipd.it
RI De Martin, Sara/AAC-7396-2022; Gabbia, Daniela/J-9984-2019; ferri,
   nicola/F-4879-2013
OI De Martin, Sara/0000-0001-6398-8237; Gabbia,
   Daniela/0000-0003-2247-8227; ferri, nicola/0000-0001-8898-7441
FU University of Padova [CPDA138721/13]
FX This research was funded by the University of Padova, grant number
   CPDA138721/13.
CR Alkhouri N, 2019, HEPATOL COMMUN, V3, P605, DOI 10.1002/hep4.1342
   Apostolidis E, 2010, J FOOD SCI, V75, pH97, DOI 10.1111/j.1750-3841.2010.01544.x
   Baldrick FR, 2018, AM J CLIN NUTR, V108, P688, DOI 10.1093/ajcn/nqy147
   Castanon N, 2014, FRONT ENDOCRINOL, V5, DOI 10.3389/fendo.2014.00074
   Castellani G, 2016, CYTOKINE, V88, P136, DOI 10.1016/j.cyto.2016.09.003
   Catanzaro D, 2018, FITOTERAPIA, V124, P42, DOI 10.1016/j.fitote.2017.10.007
   Chang YW, 2012, PLOS ONE, V7, DOI 10.1371/journal.pone.0038079
   Craft S, 2005, NEUROBIOL AGING, V26, pS65, DOI 10.1016/j.neurobiolaging.2005.08.021
   De Martin S, 2018, NAT PROD COMMUN, V13, P1691
   De Martin S, 2014, DRUG METAB DISPOS, V42, P1617, DOI 10.1124/dmd.114.058511
   Derosa G, 2019, PHYTOTHER RES, V33, P791, DOI 10.1002/ptr.6272
   Floreani M, 2012, DRUG METAB PHARMACOK, V27, P640, DOI 10.2133/dmpk.DMPK-12-RG-035
   Gabbia D, 2019, NUTRIENTS, V11, DOI 10.3390/nu11071602
   Gabbia D, 2018, PLOS ONE, V13, DOI 10.1371/journal.pone.0204336
   Gabbia D, 2017, WORLD J GASTROENTERO, V23, P7519, DOI 10.3748/wjg.v23.i42.7519
   Gabbia D, 2017, MAR DRUGS, V15, DOI 10.3390/md15020041
   Gordon DM, 2019, PHYSIOL GENOMICS, V51, P234, DOI 10.1152/physiolgenomics.00028.2019
   Gupta S, 2011, TRENDS FOOD SCI TECH, V22, P315, DOI 10.1016/j.tifs.2011.03.011
   Kim KT, 2014, PHYTOCHEMISTRY, V98, P27, DOI 10.1016/j.phytochem.2013.12.003
   Kwon YII, 2006, ASIA PAC J CLIN NUTR, V15, P107
   LANDIN K, 1992, AM J CLIN NUTR, V56, P1061, DOI 10.1093/ajcn/56.6.1061
   Luo L, 2018, FRONT GENET, V9, DOI 10.3389/fgene.2018.00662
   Maeda H, 2006, INT J MOL MED, V18, P147
   Manchanda S, 2017, BMC COMPLEM ALTERN M, V17, DOI 10.1186/s12906-017-1652-0
   Nwosu F, 2011, FOOD CHEM, V126, P1006, DOI 10.1016/j.foodchem.2010.11.111
   Okimura T, 2019, INT J BIOL MACROMOL, V125, P453, DOI 10.1016/j.ijbiomac.2018.12.084
   Ou SY, 2001, J AGR FOOD CHEM, V49, P1026, DOI 10.1021/jf000574n
   Paradis ME, 2011, APPL PHYSIOL NUTR ME, V36, P913, DOI [10.1139/H11-115, 10.1139/h11-115]
   Pistell PJ, 2010, J NEUROIMMUNOL, V219, P25, DOI 10.1016/j.jneuroim.2009.11.010
   Roy MC, 2011, FOOD RES INT, V44, P3026, DOI 10.1016/j.foodres.2011.07.023
   Ruperez P, 2002, J AGR FOOD CHEM, V50, P840, DOI 10.1021/jf010908o
   Saha P, 2019, FRONT PHARMACOL, V10, DOI 10.3389/fphar.2019.00509
   Stec DE, 2016, PLOS ONE, V11, DOI 10.1371/journal.pone.0153427
   Suk J, 2019, OXID MED CELL LONGEV, V2019, DOI 10.1155/2019/6026902
   Viktorova J, 2019, ANTIOXIDANTS-BASEL, V8, DOI 10.3390/antiox8080317
   Yoshie Y, 2000, FISHERIES SCI, V66, P998, DOI 10.1046/j.1444-2906.2000.00160.x
   Zhang JZ, 2007, CAN J PHYSIOL PHARM, V85, P1116, DOI 10.1139/Y07-105
NR 37
TC 11
Z9 11
U1 1
U2 5
PU MDPI
PI BASEL
PA ST ALBAN-ANLAGE 66, CH-4052 BASEL, SWITZERLAND
EI 1660-3397
J9 MAR DRUGS
JI Mar. Drugs
PD JAN
PY 2020
VL 18
IS 1
AR 62
DI 10.3390/md18010062
PG 8
WC Chemistry, Medicinal; Pharmacology & Pharmacy
WE Science Citation Index Expanded (SCI-EXPANDED)
SC Pharmacology & Pharmacy
GA KL1IL
UT WOS:000513184600066
PM 31963560
OA Green Published, gold
DA 2022-11-10
ER

PT J
AU Vetrani, C
   Calabrese, I
   Cavagnuolo, L
   Pacella, D
   Napolano, E
   Di Rienzo, S
   Riccardi, G
   Rivellese, AA
   Annuzzi, G
   Bozzetto, L
AF Vetrani, Claudia
   Calabrese, Ilaria
   Cavagnuolo, Luisa
   Pacella, Daniela
   Napolano, Elsa
   Di Rienzo, Silvia
   Riccardi, Gabriele
   Rivellese, Angela A.
   Annuzzi, Giovanni
   Bozzetto, Lutgarda
TI Dietary determinants of postprandial blood glucose control in adults
   with type 1 diabetes on a hybrid closed-loop system
SO DIABETOLOGIA
LA English
DT Article
DE CGM; Diet composition; Hybrid closed-loop system; Insulin delivery;
   Postprandial glucose; Type 1 diabetes
ID GLYCEMIC INDEX; CARBOHYDRATE; FAT; MANAGEMENT; PROTEIN; MEAL;
   ADOLESCENTS
AB Aims/hypothesis The aim of this work was to assess the relationship between meal nutrients and postprandial blood glucose response (PGR) in individuals with type 1 diabetes on a hybrid closed-loop system (HCLS). Methods The dietary composition of 1264 meals (398 breakfasts, 441 lunches and 425 dinners) was assessed by 7-day food records completed by 25 individuals with type 1 diabetes on HCLSs (12 men/13 women, mean +/- SD age 40 +/- 12 years, mean +/- SD HbA(1c) 51 +/- 10 mmol/mol [6.9 +/- 0.2%]). For each meal, PGR (continuous glucose monitoring metrics, glucose incremental AUCs) and insulin doses (pre-meal boluses, post-meal microboluses automatically delivered by the pump and adjustment boluses) over 6 h were evaluated. Results Breakfast, lunch and dinner significantly differed with respect to energy and nutrient intake and insulin doses. The blood glucose postprandial profile showed an earlier peak after breakfast and a slow increase until 4 h after lunch and dinner (p < 0.001). Mean +/- SD postprandial time in range (TIR) was better at breakfast (79.3 +/- 22.2%) than at lunch (71.3 +/- 23.9%) or dinner (70.0 +/- 25.9%) (p < 0.001). Significant negative predictors of TIR at breakfast were total energy intake, per cent intake of total protein and monounsaturated fatty acids, glycaemic load and absolute amounts of cholesterol, carbohydrates and simple sugars consumed (p < 0.05 for all). No significant predictors were detected for TIR at lunch. For TIR at dinner, a significant positive predictor was the per cent intake of plant proteins, while negative predictors were glycaemic load and intake amounts of simple sugars and carbohydrate (p < 0.05 for all). Conclusions/interpretation This study shows that nutritional factors other than the amount of carbohydrate significantly influence postprandial blood glucose control. These nutritional determinants vary between breakfast, lunch and dinner, with differing effects on postprandial blood glucose profile and insulin requirements, thus remaining a challenge to HCLSs.
C1 [Vetrani, Claudia; Calabrese, Ilaria; Cavagnuolo, Luisa; Napolano, Elsa; Di Rienzo, Silvia; Riccardi, Gabriele; Rivellese, Angela A.; Annuzzi, Giovanni; Bozzetto, Lutgarda] Univ Naples Federico II, Dept Clin Med & Surg, Naples, Italy.
   [Pacella, Daniela] Univ Naples Federico II, Dept Publ Hlth, Naples, Italy.
RP Annuzzi, G (corresponding author), Univ Naples Federico II, Dept Clin Med & Surg, Naples, Italy.
EM annuzzi@unina.it
RI Calabrese, Ilaria/AHE-4887-2022; Vetrani, Claudia/D-3306-2018
OI Annuzzi, Giovanni/0000-0002-9324-6047; Vetrani,
   Claudia/0000-0001-8335-5939
FU Universita degli Studi di Napoli Federico II within the CRUI-CARE
   Agreement
FX Open access funding provided by Universita degli Studi di Napoli
   Federico II within the CRUI-CARE Agreement. This research received no
   specific grant from any funding agency in the public, commercial or
   not-for-profit sectors.
CR American Diabetes Association, 2019, Diabetes Care, V42, pS46, DOI 10.2337/dc19-S005
   Battelino T, 2019, DIABETES CARE, V42, P1593, DOI 10.2337/dci19-0028
   Bekiari E, 2018, BMJ-BRIT MED J, V361, DOI 10.1136/bmj.k1310
   Bell KJ, 2015, DIABETES CARE, V38, P1008, DOI 10.2337/dc15-0100
   Bell KJ, 2014, LANCET DIABETES ENDO, V2, P133, DOI 10.1016/S2213-8587(13)70144-X
   Bergenstal RM, 2021, LANCET, V397, P208, DOI 10.1016/S0140-6736(20)32514-9
   Biro G, 2002, EUR J CLIN NUTR, V56, pS25, DOI 10.1038/sj.ejcn.1601426
   Bozzetto L, 2015, ACTA DIABETOL, V52, P865, DOI 10.1007/s00592-015-0716-1
   Bozzetto L, 2019, CLIN NUTR, V38, P2645, DOI 10.1016/j.clnu.2018.11.015
   Bozzetto L, 2016, DIABETES CARE, V39, P518, DOI 10.2337/dc15-2189
   Campbell MD, 2016, DIABETES CARE, V39, pE141, DOI 10.2337/dc16-0709
   Ceriello A, 2008, DIABETIC MED, V25, P1151, DOI 10.1111/j.1464-5491.2008.02565.x
   Evert Alison B, 2020, Diabetes Spectr, V33, P149, DOI 10.2337/ds20-0004
   Gingras V, 2018, DIABETES OBES METAB, V20, P245, DOI 10.1111/dom.13052
   Lehmann V, 2020, DIABETES CARE, V43, P3102, DOI 10.2337/dc20-1560
   Markova M, 2018, AM J CLIN NUTR, V108, P279, DOI 10.1093/ajcn/nqy100
   Messer LH, 2018, DIABETES CARE, V41, P789, DOI 10.2337/dc17-1682
   Paterson MA, 2017, DIABETIC MED, V34, P851, DOI 10.1111/dme.13347
   Smart CEM, 2013, DIABETES CARE, V36, P3897, DOI 10.2337/dc13-1195
   Weisman A, 2017, LANCET DIABETES ENDO, V5, P501, DOI 10.1016/S2213-8587(17)30167-5
   Wolpert HA, 2013, DIABETES CARE, V36, P810, DOI 10.2337/dc12-0092
NR 21
TC 5
Z9 5
U1 0
U2 2
PU SPRINGER
PI NEW YORK
PA ONE NEW YORK PLAZA, SUITE 4600, NEW YORK, NY, UNITED STATES
SN 0012-186X
EI 1432-0428
J9 DIABETOLOGIA
JI Diabetologia
PD JAN
PY 2022
VL 65
IS 1
BP 79
EP 87
DI 10.1007/s00125-021-05587-0
EA OCT 2021
PG 9
WC Endocrinology & Metabolism
WE Science Citation Index Expanded (SCI-EXPANDED)
SC Endocrinology & Metabolism
GA XM1GN
UT WOS:000710607700002
PM 34689215
OA Green Published, hybrid
DA 2022-11-10
ER

PT J
AU Horta, BL
   Gigante, DP
   Lima, RC
   Barros, FC
   Victora, CG
AF Horta, Bernardo L.
   Gigante, Denise P.
   Lima, Rosangela C.
   Barros, Fernando C.
   Victora, Cesar G.
TI Birth by Caesarean Section and Prevalence of Risk Factors for
   Non-Communicable Diseases in Young Adults: A Birth Cohort Study
SO PLOS ONE
LA English
DT Article
ID NONFASTING TRIGLYCERIDES; EARLY DETERMINANTS; GUT MICROBIOTA;
   BLOOD-PRESSURE; DELIVERY; OBESITY; CHILDHOOD; PELOTAS; HEALTH;
   METAANALYSIS
AB Background: Conflicting findings on the risk of obesity among subjects born by caesarean section have been published. Caesarean section should also increase the risk of obesity related cardiovascular risk factors if type of delivery is associated with obesity later in life. This study was aimed at assessing the effect of type of delivery on metabolic cardiovascular risk factors in early adulthood.
   Methodology and Principal Findings: In 1982, maternity hospitals in Pelotas, southern Brazil, were visited and those livebirths whose family lived in the urban area of the city have been followed. In 2000, when male subjects undertook the Army entrance examination (n=2200), fat mass and fat free mass were estimated through bioimpedance. In 2004-2005, we attempted to follow the whole cohort (n=4297), and the following outcomes were studied: blood pressure; HDL cholesterol; triglycerides; random blood glucose, C-reactive protein, waist circumference and body mass index. The estimates were adjusted for the following confounders: family income at birth; maternal schooling; household assets index in childhood; maternal skin color; birth order; maternal age; maternal prepregnancy weight; maternal height; maternal smoking during pregnancy; birthweight and family income at early adulthood.
   Results: In the crude analyses, blood pressure (systolic, diastolic and mean arterial pressure) and body mass index were higher among subjects who were delivered through caesarean section. After controlling for confounders, systolic blood pressure was 1.15 mmHg (95% confidence interval: 0.05; 2.25) higher among subjects delivered by caesarean section, and BMI 0.40 kg/m(2) (95% confidence interval: 0.08; 0.71). After controlling for BMI the effect on systolic blood pressure dropped to 0.60 mmHg (95% confidence interval: -0.47; 1.67). Fat mass at 18 years of age was also higher among subjects born by caesarean section.
   Conclusion: Caesarean section was associated with a small increased in systolic blood pressure, body mass index and fat mass.
C1 [Horta, Bernardo L.; Gigante, Denise P.; Victora, Cesar G.] Univ Fed Pelotas, Postgrad Program Epidemiol, Pelotas, RS, Brazil.
   [Lima, Rosangela C.] Fundacao Univ Fed Grande Dourados, Dourados, MS, Brazil.
   [Barros, Fernando C.] Univ Catolica Pelotas, Postgrad Program Hlth & Behav, Pelotas, RS, Brazil.
RP Horta, BL (corresponding author), Univ Fed Pelotas, Postgrad Program Epidemiol, Pelotas, RS, Brazil.
EM blhorta@gmail.com
RI Victora, Cesar G/D-4476-2013; Horta, Bernardo/A-7604-2008; Victora,
   Cesar Gomes/Y-2455-2019; Barros, Fernando C/D-4857-2013; Gigante,
   Denise/G-9285-2015
OI Victora, Cesar G/0000-0002-2465-2180; Horta,
   Bernardo/0000-0001-9843-412X; Victora, Cesar Gomes/0000-0002-2465-2180;
   Gigante, Denise/0000-0001-7309-5838
FU Wellcome Trust; Rio Grande do Sul State Research; National Research
   Council - Brazil
FX This work was supported by the Wellcome Trusts initiative entitled Major
   Awards for Latin America on Health Consequences of Population Change,
   Rio Grande do Sul State Research Support Foundation and National
   Research Council - Brazil. Earlier phases of the 1982 cohort study were
   funded by the International Development Research Center (Canada), the
   World Health Organization (Department of Child and Adolescent Health and
   Development, and Human Reproduction Programme), the Overseas Development
   Administration (United Kingdom), the United Nations Development Fund for
   Women, the National Program for Centers of Excellence (Brazil), the
   National Research Council (Brazil) and the Ministry of Health (Brazil).
   The funders had no role in study design, data collection and analysis,
   decision to publish, or preparation of the manuscript.
CR Ajslev TA, 2011, INT J OBESITY, V35, P522, DOI 10.1038/ijo.2011.27
   Andersen LG, 2010, PLOS ONE, V5, DOI 10.1371/journal.pone.0014126
   Bager P, 2008, CLIN EXP ALLERGY, V38, P634, DOI 10.1111/j.1365-2222.2008.02939.x
   Bansal S, 2007, JAMA-J AM MED ASSOC, V298, P309, DOI 10.1001/jama.298.3.309
   Barros FC, 2012, AM J CLIN NUTR, V95, P465, DOI 10.3945/ajcn.111.026401
   Barros FC, 2008, REV SAUDE PUBL, V42, P7, DOI 10.1590/S0034-89102008000900003
   Biasucci G, 2008, J NUTR, V138, p1796S, DOI 10.1093/jn/138.9.1796S
   Bjorksten B, 2001, J ALLERGY CLIN IMMUN, V108, P516, DOI 10.1067/mai.2001.118130
   Cardwell CR, 2008, DIABETOLOGIA, V51, P726, DOI 10.1007/s00125-008-0941-z
   Decker E, 2010, PEDIATRICS, V125, pE1433, DOI 10.1542/peds.2009-2260
   FOLSOM AR, 1983, CLIN CHEM, V29, P505
   Gigante DP, 2008, REV SAUDE PUBL, V42, P42, DOI 10.1590/S0034-89102008000900007
   Gluckman PD, 2008, NEW ENGL J MED, V359, P61, DOI 10.1056/NEJMra0708473
   Goldani HAS, 2011, AM J CLIN NUTR, V93, P1344, DOI 10.3945/ajcn.110.010033
   Gronlund MM, 1999, J PEDIATR GASTR NUTR, V28, P19, DOI 10.1097/00005176-199901000-00007
   Horta BL, 2008, REV SAUDE PUBL, V42, P86, DOI 10.1590/S0034-89102008000900012
   Horta BL, 2008, REV SAUDE PUBL, V42, P93, DOI 10.1590/S0034-89102008000900013
   Huh SY, 2012, ARCH DIS CHILD, V97, P610, DOI 10.1136/archdischild-2011-301141
   Huurre A, 2008, NEONATOLOGY, V93, P236, DOI 10.1159/000111102
   Hyde MJ, 2012, BIOL REV, V87, P229, DOI 10.1111/j.1469-185X.2011.00195.x
   Hyde MJ, 2010, CLIN SCI, V118, P47, DOI 10.1042/CS20090169
   Kalliomaki M, 2008, AM J CLIN NUTR, V87, P534, DOI 10.1093/ajcn/87.3.534
   Ley RE, 2006, NATURE, V444, P1022, DOI 10.1038/4441022a
   Martin Joyce A, 2011, Natl Vital Stat Rep, V60, P1
   Monteiro CA, 2004, B WORLD HEALTH ORGAN, V82, P940
   Neu J, 2011, CLIN PERINATOL, V38, P321, DOI 10.1016/j.clp.2011.03.008
   Nordestgaard BG, 2007, JAMA-J AM MED ASSOC, V298, P299, DOI 10.1001/jama.298.3.299
   Sesso HD, 2000, HYPERTENSION, V36, P801, DOI 10.1161/01.HYP.36.5.801
   Stavrou EP, 2011, BMC PREGNANCY CHILDB, V11, DOI 10.1186/1471-2393-11-8
   Thavagnanam S, 2008, CLIN EXP ALLERGY, V38, P629, DOI 10.1111/j.1365-2222.2007.02780.x
   Villar J, 2006, LANCET, V367, P1819, DOI 10.1016/S0140-6736(06)68704-7
   WELLS JCK, 2003, INT J BODY COMPOSITI, V1, P1
   Williams MJA, 2004, INT J OBESITY, V28, P998, DOI 10.1038/sj.ijo.0802713
   WILLIAMS RL, 1982, OBSTET GYNECOL, V59, P624
   Zhou LS, 2011, EUR J PEDIATR, V170, P1401, DOI 10.1007/s00431-011-1416-7
NR 35
TC 29
Z9 30
U1 0
U2 8
PU PUBLIC LIBRARY SCIENCE
PI SAN FRANCISCO
PA 1160 BATTERY STREET, STE 100, SAN FRANCISCO, CA 94111 USA
SN 1932-6203
J9 PLOS ONE
JI PLoS One
PD SEP 9
PY 2013
VL 8
IS 9
AR e74301
DI 10.1371/journal.pone.0074301
PG 9
WC Multidisciplinary Sciences
WE Science Citation Index Expanded (SCI-EXPANDED)
SC Science & Technology - Other Topics
GA 244QV
UT WOS:000326405300168
PM 24040224
OA Green Submitted, Green Published, gold
DA 2022-11-10
ER

PT J
AU Ma, Z
   Jiang, MJ
   Chen, JC
   Shen, G
   Zhou, YQ
   Li, G
AF Ma, Zheng
   Jiang, Minjun
   Chen, Jianchun
   Shen, Gang
   Zhou, Yongqiang
   Li, Gang
TI Castration aggravates insulin resistance, reduces immune function and
   improves quality of life of prostate cancer patients
SO JOURNAL OF BUON
LA English
DT Article
DE castration; prostate cancer; insulin resistance; immune function;
   quality of life
ID CELL-PROLIFERATION; NEUROENDOCRINE DIFFERENTIATION; RECOMMENDATION;
   EXPRESSION
AB Purpose: To investigate the influence of castration on insulin resistance, quality of life and immune function of prostate cancer (PCa) patients.
   Methods: A total of 57 PCa patients definitely diagnosed via prostate biopsy underwent bilateral orchiectomy. No patient had history of diabetes mellitus before operation. The hemoglobin, leukocyte count, platelet count, albumin and alkaline phosphatase in the blood before operation and at 1 year after operation were analyzed using a full-automatic biochemistry analyzer, and the neutrophil/lymphocyte ratio (NLR) and platelet/lymphocyte ratio (PLR) in the peripheral blood were calculated.
   Results: The levels of serum testosterone (T) and free testosterone (FT) in PCa patients declined remarkably at 1 month after castration. Compared with those before operation, the levels of serum T and FT were decreased significantly at 1, 2, 4 and 8 months as well as 1 year after castration. The levels of triglyceride (TG), total cholesterol (TC) and low-density lipoprotein cholesterol (LDL-C) were elevated gradually with the prolongation of time after operation. The level of high-density lipoprotein cholesterol (HDL-C) displayed an apparent rising trend from 2 months after surgical castration. The results of flow cytometry indicated that the levels of cluster of differentiation (CD) 4(+) and CD4(+)/CD8(+) were lowered markedly, while that of CD8(+) was raised significantly in comparison with those before castration (p<0.05) After castration, both fasting blood glucose and fasting insulin were increased obviously in the patients (p <0.05). The 2 h postprandial blood glucose and insulin were raised distinctly at 1 month after castration (p<0.05). The insulin resistance index was increased persistently and prominently (p <0.05).
   Conclusion: The treatment of PCa through castration can aggravate the insulin resistance, reduce the immune function and improve the patient quality of life.
C1 [Ma, Zheng] Soochow Univ, Dept Urol, Affiliated Hosp 1, 188 Shizi Rd, Suzhou 215000, Jiangsu, Peoples R China.
   [Jiang, Minjun; Chen, Jianchun; Shen, Gang; Zhou, Yongqiang; Li, Gang] Nantong Univ, Dept Urol, Suzhou Peoples Hosp 9, Suzhou 215200, Peoples R China.
RP Li, G (corresponding author), Soochow Univ, Dept Urol, Affiliated Hosp 1, 188 Shizi Rd, Suzhou 215000, Jiangsu, Peoples R China.
EM ligangsz0512@163.com
CR Ablin RJ, 2012, CANCER EPIDEM BIOMAR, V21, P391, DOI 10.1158/1055-9965.EPI-12-0058
   Beltran H, 2016, NAT MED, V22, P298, DOI 10.1038/nm.4045
   Beltran H, 2012, J CLIN ONCOL, V30, pE386, DOI 10.1200/JCO.2011.41.5166
   Bibbins-Domingo K, 2017, JAMA-J AM MED ASSOC, V317, P1949, DOI 10.1001/jama.2017.4413
   Cerasuolo M, 2015, CANCER RES, V75, P2975, DOI 10.1158/0008-5472.CAN-14-3830
   D'Angelillo RM, 2014, TUMORI, V100, P249, DOI 10.1700/1578.17192
   Dong BJ, 2017, PROSTATE, V77, P1373, DOI 10.1002/pros.23397
   Gupta S, 2002, UROL CLIN N AM, V29, P49, DOI 10.1016/S0094-0143(02)00016-2
   Hao Q, 2018, J BUON, V23, P1803
   Hope TA, 2015, CLIN NUCL MED, V40, P540, DOI 10.1097/RLU.0000000000000776
   Hsieh K, 2003, UROL CLIN N AM, V30, P669, DOI 10.1016/S0094-0143(03)00058-2
   Huggins C, 1972, CA Cancer J Clin, V22, P232, DOI 10.3322/canjclin.22.4.232
   Jain S, 2014, META GENE, V2, P596, DOI 10.1016/j.mgene.2014.07.007
   Matei DV, 2012, CLIN GENITOURIN CANC, V10, P164, DOI 10.1016/j.clgc.2011.12.004
   Mohler JL, 2011, CANCER RES, V71, P1486, DOI 10.1158/0008-5472.CAN-10-1343
   Niedworok C, 2017, PATHOL ONCOL RES, V23, P643, DOI 10.1007/s12253-016-0171-5
   Noble AR, 2018, BRIT J CANCER, V118, P189, DOI 10.1038/bjc.2017.391
   Quek ML, 2006, UROLOGY, V67, P1247, DOI 10.1016/j.urology.2005.12.009
   Richter I, 2018, J BUON, V23, P1796
   Tagawa ST, 2014, J CLIN ONCOL, V32, P3360, DOI 10.1200/JCO.2014.57.5100
   Von Hardenberg J, 2017, ANTICANCER RES, V37, P5117, DOI 10.21873/anticanres.11931
   Wang X, 2009, NATURE, V461, P495, DOI 10.1038/nature08361
   Yan CQ, 2018, EUR REV MED PHARMACO, V22, P2985, DOI 10.26355/eurrev_201805_15054
   You B, 2018, EUR REV MED PHARMACO, V22, P7660, DOI 10.26355/eurrev_201811_16383
   Ziaran S, 2011, Endocr Regul, V45, P199
NR 25
TC 0
Z9 0
U1 1
U2 2
PU IMPRIMATUR PUBLICATIONS
PI ATHENS
PA 30 DEM POLIORKETES ST, ATHENS, 136 76, GREECE
SN 1107-0625
EI 2241-6293
J9 J BUON
JI J. BUON
PD MAR-APR
PY 2020
VL 25
IS 2
BP 1148
EP 1154
PG 7
WC Oncology
WE Science Citation Index Expanded (SCI-EXPANDED)
SC Oncology
GA MM0PA
UT WOS:000549861000022
PM 32521919
DA 2022-11-10
ER

PT J
AU Henderson, GC
AF Henderson, Gregory C.
TI Plasma Free Fatty Acid Concentration as a Modifiable Risk Factor for
   Metabolic Disease
SO NUTRIENTS
LA English
DT Review
DE non-esterified fatty acid; metabolic syndrome; physical activity;
   caloric restriction; obstructive sleep apnea
ID INTRAMYOCELLULAR LIPID-CONTENT; INSULIN-RESISTANCE; ADIPOSE-TISSUE;
   CIGARETTE-SMOKING; MYOCARDIAL-INFARCTION; GLUCOSE-TRANSPORT; SLEEP
   RESTRICTION; BLOOD-PRESSURE; BODY-FAT; TRIGLYCERIDE ACCUMULATION
AB Plasma free fatty acid (FFA) concentration is elevated in obesity, insulin resistance (IR), non-alcoholic fatty liver disease (NAFLD), type 2 diabetes (T2D), and related comorbidities such as cardiovascular disease (CVD). Furthermore, experimentally manipulating plasma FFA in the laboratory setting modulates metabolic markers of these disease processes. In this article, evidence is presented indicating that plasma FFA is a disease risk factor. Elevations of plasma FFA can promote ectopic lipid deposition, IR, as well as vascular and cardiac dysfunction. Typically, elevated plasma FFA results from accelerated adipose tissue lipolysis, caused by a high adipose tissue mass, adrenal hormones, or other physiological stressors. Reducing an individual's postabsorptive and postprandial plasma FFA concentration is expected to improve health. Lifestyle change could provide a significant opportunity for plasma FFA reduction. Various factors can impact plasma FFA concentration, such as chronic restriction of dietary energy intake and weight loss, as well as exercise, sleep quality and quantity, and cigarette smoking. In this review, consideration is given to multiple factors which lead to plasma FFA elevation and subsequent disruption of metabolic health. From considering a variety of medical conditions and lifestyle factors, it becomes clear that plasma FFA concentration is a modifiable risk factor for metabolic disease.
C1 [Henderson, Gregory C.] Purdue Univ, Dept Nutr Sci, W Lafayette, IN 47907 USA.
RP Henderson, GC (corresponding author), Purdue Univ, Dept Nutr Sci, W Lafayette, IN 47907 USA.
EM gchender@purdue.edu
FU Purdue University College of Health and Human Sciences; McKinley
   Educational Initiative
FX This work was supported by the Purdue University College of Health and
   Human Sciences and the McKinley Educational Initiative.
CR Ali AH, 2015, DIABETES, V64, P2828, DOI 10.2337/db14-1409
   Andersson K, 2001, INT J OBESITY, V25, P1225, DOI 10.1038/sj.ijo.0801654
   Bachmann OP, 2001, DIABETES, V50, P2579, DOI 10.2337/diabetes.50.11.2579
   Bajaj M, 2005, DIABETES, V54, P3148, DOI 10.2337/diabetes.54.11.3148
   Barcelo A, 2011, EUR RESPIR J, V37, P1418, DOI 10.1183/09031936.00050410
   Bilet L, 2015, SCI REP-UK, V5, DOI 10.1038/srep09709
   Biong AS, 2006, EUR J CLIN NUTR, V60, P236, DOI 10.1038/sj.ejcn.1602307
   BLACHE D, 1995, AM J PHYSIOL-HEART C, V268, pH679, DOI 10.1152/ajpheart.1995.268.2.H679
   Blachere JC, 2001, METABOLISM, V50, P945, DOI 10.1053/meta.2001.24868
   BLEIBERG B, 1992, AM J PHYSIOL, V262, pE197, DOI 10.1152/ajpendo.1992.262.2.E197
   Boden G, 2001, DIABETES, V50, P1612, DOI 10.2337/diabetes.50.7.1612
   Borel AL, 2019, NUTRIENTS, V11, DOI 10.3390/nu11112628
   Brechtel K, 2001, MAGNET RESON MED, V45, P179, DOI 10.1002/1522-2594(200102)45:2<179::AID-MRM1023>3.0.CO;2-D
   Brenner C, 2013, J HEPATOL, V59, P583, DOI 10.1016/j.jhep.2013.03.033
   Brooks GA, 2005, EXERCISE PHYSL HUMAN, V4th
   Broussard JL, 2015, DIABETOLOGIA, V58, P791, DOI 10.1007/s00125-015-3500-4
   Caine-Bish N, 2005, WILD ENVIRON MED, V16, P177, DOI 10.1580/PR37-04.1
   Camporez JPG, 2015, J LIPID RES, V56, P526, DOI 10.1194/jlr.M054080
   Campos GM, 2014, SURG OBES RELAT DIS, V10, P1, DOI 10.1016/j.soard.2013.07.010
   Casazza GA, 2004, J APPL PHYSIOL, V97, P302, DOI 10.1152/japplphysiol.00050.2004
   Charles MA, 1997, DIABETOLOGIA, V40, P1101, DOI 10.1007/s001250050793
   Chearskul S, 2008, AM J CLIN NUTR, V87, P1238
   Chopra S, 2017, J CLIN ENDOCR METAB, V102, P3172, DOI 10.1210/jc.2017-00619
   Choromanska B, 2019, OBESITY, V27, P444, DOI 10.1002/oby.22405
   Cleeman JI, 2001, JAMA-J AM MED ASSOC, V285, P2486, DOI 10.1001/jama.285.19.2486
   Clifton PM, 2004, J NUTR, V134, P874, DOI 10.1093/jn/134.4.874
   Davitt PM, 2013, J APPL PHYSIOL, V114, P1743, DOI 10.1152/japplphysiol.00095.2013
   DEVLIN JT, 1985, DIABETES, V34, P973, DOI 10.2337/diabetes.34.10.973
   Donga E, 2010, J CLIN ENDOCR METAB, V95, P2963, DOI 10.1210/jc.2009-2430
   Dresner A, 1999, J CLIN INVEST, V103, P253, DOI 10.1172/JCI5001
   Dunbar RL, 2016, CURR ATHEROSCLER REP, V18, DOI 10.1007/s11883-016-0563-8
   Egan B M, 2001, Curr Hypertens Rep, V3, P107, DOI 10.1007/s11906-001-0021-y
   Egger A, 2013, PLOS ONE, V8, DOI 10.1371/journal.pone.0070865
   EPIFANO L, 1992, EUR J CLIN PHARMACOL, V43, P257, DOI 10.1007/BF02333019
   Fabbrini E, 2009, OBESITY, V17, P25, DOI 10.1038/oby.2008.494
   Fabbrini E, 2010, HEPATOLOGY, V51, P679, DOI 10.1002/hep.23280
   Fang YN, 2006, BBA-PROTEINS PROTEOM, V1764, P285, DOI 10.1016/j.bbapap.2005.11.018
   Feldstein AE, 2006, AM J PHYSIOL-GASTR L, V290, pG1339, DOI 10.1152/ajpgi.00509.2005
   FERRANNINI E, 1983, J CLIN INVEST, V72, P1737, DOI 10.1172/JCI111133
   Friedlander AL, 1998, AM J PHYSIOL-ENDOC M, V275, pE853, DOI 10.1152/ajpendo.1998.275.5.E853
   Fullston T, 2016, PLOS ONE, V11, DOI 10.1371/journal.pone.0166076
   Gastaldelli A, 2009, HEPATOLOGY, V50, P1087, DOI 10.1002/hep.23116
   Goel H, 2016, CURR ATHEROSCLER REP, V18, DOI 10.1007/s11883-016-0570-9
   Goodyear LJ, 1998, ANNU REV MED, V49, P235, DOI 10.1146/annurev.med.49.1.235
   GORSKI J, 1988, EUR J APPL PHYSIOL, V57, P554, DOI 10.1007/BF00418461
   Green JG, 2011, METABOLISM, V60, P1051, DOI 10.1016/j.metabol.2011.01.003
   GROOP LC, 1989, J CLIN INVEST, V84, P205, DOI 10.1172/JCI114142
   Grundy SM, 2019, CIRCULATION, V139, pE1082, DOI 10.1161/CIR.0000000000000625
   Gu CJ, 2017, MED HYPOTHESES, V108, P161, DOI 10.1016/j.mehy.2017.09.007
   Hadigaan C, 2003, AM J CLIN NUTR, V77, P490, DOI 10.1093/ajcn/77.2.490
   Hagman E, 2019, ACTA DIABETOL, V56, P219, DOI 10.1007/s00592-018-01285-3
   Haj Mouhamed D, 2016, Ann Cardiol Angeiol (Paris), V65, P21, DOI 10.1016/j.ancard.2014.12.001
   Hall AM, 2014, DIABETES, V63, P2284, DOI 10.2337/db13-1502
   Halliday TM, 2019, PHYSIOL REP, V7, DOI 10.14814/phy2.14048
   Hamabe A, 2011, J GASTROENTEROL, V46, P769, DOI 10.1007/s00535-011-0376-z
   HELLERSTEIN MK, 1994, J CLIN INVEST, V93, P265, DOI 10.1172/JCI116955
   Henderson GC, 2007, J PHYSIOL-LONDON, V584, P963, DOI 10.1113/jphysiol.2007.137331
   Henderson GC, 2021, J APPL PHYSIOL, V130, P1293, DOI 10.1152/japplphysiol.00930.2020
   Henderson GC, 2020, LIPIDS HEALTH DIS, V19, DOI 10.1186/s12944-020-01395-4
   Hogild ML, 2019, PHYSIOL REP, V7, DOI 10.14814/phy2.14285
   Homko CJ, 2003, DIABETES, V52, P487, DOI 10.2337/diabetes.52.2.487
   Hu M, 2012, J LIPID RES, V53, P802, DOI 10.1194/jlr.P023614
   Jansson PAE, 1998, EUR J CLIN INVEST, V28, P813
   JENSEN MD, 1989, J CLIN INVEST, V83, P1168, DOI 10.1172/JCI113997
   Johnson NA, 2006, EXP PHYSIOL, V91, P693, DOI 10.1113/expphysiol.2006.033399
   Johnson NA, 2009, HEPATOLOGY, V50, P1105, DOI 10.1002/hep.23129
   Jun JC, 2011, SLEEP, V34, P1207, DOI 10.5665/SLEEP.1240
   Kalaivanisailaja J, 2003, POL J PHARMACOL, V55, P763
   Kamble PG, 2020, ENDOCRINE, V70, P48, DOI 10.1007/s12020-020-02369-3
   Kaminska D, 2012, DIABETES, V61, P2807, DOI 10.2337/db12-0239
   Kankaanpaa M, 2006, J CLIN ENDOCR METAB, V91, P4689, DOI 10.1210/jc.2006-0584
   Katsogiannos P, 2020, ENDOCRINE, V67, P344, DOI 10.1007/s12020-020-02203-w
   KERSHBAUM A, 1963, CIRCULATION, V28, P52, DOI 10.1161/01.CIR.28.1.52
   Korenblat KM, 2008, GASTROENTEROLOGY, V134, P1369, DOI 10.1053/j.gastro.2008.01.075
   Krogh-Madsen R, 2010, J APPL PHYSIOL, V108, P1034, DOI 10.1152/japplphysiol.00977.2009
   Krssak M, 1999, DIABETOLOGIA, V42, P113, DOI 10.1007/s001250051123
   Lanza IR, 2008, DIABETES, V57, P2933, DOI 10.2337/db08-0349
   Leavens KF, 2009, CELL METAB, V10, P405, DOI 10.1016/j.cmet.2009.10.004
   Leichman JG, 2006, AM J CLIN NUTR, V84, P336
   Linden MA, 2015, MED SCI SPORT EXER, V47, P556, DOI 10.1249/MSS.0000000000000430
   Listenberger LL, 2003, P NATL ACAD SCI USA, V100, P3077, DOI 10.1073/pnas.0630588100
   Loher H, 2016, INT J MOL SCI, V17, DOI 10.3390/ijms17091554
   Lopes C, 2007, J AM DIET ASSOC, V107, P276, DOI 10.1016/j.jada.2006.11.008
   Malhi H, 2008, SEMIN LIVER DIS, V28, P360, DOI 10.1055/s-0028-1091980
   Mashek DG, 2020, MOL METAB, V50, DOI 10.1016/j.molmet.2020.101115
   MILLER NE, 1977, HORM METAB RES, V9, P93, DOI 10.1055/s-0028-1095547
   Mittendorfer B, 2009, OBESITY, V17, P1872, DOI 10.1038/oby.2009.224
   Mittermayer F, 2007, J CLIN ENDOCR METAB, V92, P2574, DOI 10.1210/jc.2006-2130
   Mor A, 2014, SURG ENDOSC, V28, P1489, DOI 10.1007/s00464-013-3338-0
   Ness KM, 2019, J LIPID RES, V60, P1935, DOI 10.1194/jlr.P094375
   Ness KM, 2019, AM J PHYSIOL-REG I, V316, pR697, DOI 10.1152/ajpregu.00336.2018
   PAOLISSO G, 1995, DIABETOLOGIA, V38, P1213, DOI 10.1007/s001250050414
   Paolisso G, 1997, AM J CARDIOL, V80, P932, DOI 10.1016/S0002-9149(97)00548-1
   Pardina E, 2009, OBES SURG, V19, P1150, DOI 10.1007/s11695-009-9853-3
   Pedersen JI, 2000, EUR J CLIN NUTR, V54, P618, DOI 10.1038/sj.ejcn.1601064
   Pereira S, 2015, METABOLISM, V64, P315, DOI 10.1016/j.metabol.2014.10.019
   Perry RJ, 2014, NATURE, V510, P84, DOI 10.1038/nature13478
   Pilz S, 2007, EUR HEART J, V28, P2763, DOI 10.1093/eurheartj/ehm343
   Pilz S, 2006, J CLIN ENDOCR METAB, V91, P2542, DOI 10.1210/jc.2006-0195
   Poss AM, 2020, FRONT ENDOCRINOL, V11, DOI 10.3389/fendo.2020.00505
   Puri P, 2007, HEPATOLOGY, V46, P1081, DOI 10.1002/hep.21763
   Qin SM, 2016, LIPIDS, V51, P797, DOI 10.1007/s11745-016-4160-y
   Rada P, 2020, CELL DEATH DIS, V11, DOI 10.1038/s41419-020-03003-w
   Ramadori P, 2015, HEPATOL SURG NUTR, V4, P11, DOI 10.3978/j.issn.2304-3881.2015.01.02
   Rao MN, 2015, J CLIN ENDOCR METAB, V100, P1664, DOI 10.1210/jc.2014-3911
   Rasmussen BB, 2002, J CLIN INVEST, V110, P1687, DOI 10.1172/JCI200215715
   Rider OJ, 2012, CIRC-CARDIOVASC IMAG, V5, P367, DOI 10.1161/CIRCIMAGING.111.971804
   Rincon J, 1999, CLIN PHYSIOL, V19, P135
   ROMIJN JA, 1993, AM J PHYSIOL, V265, pE380, DOI 10.1152/ajpendo.1993.265.3.E380
   Salatzki J, 2018, PLOS GENET, V14, DOI 10.1371/journal.pgen.1007171
   Samuel VT, 2018, CELL METAB, V27, P22, DOI 10.1016/j.cmet.2017.08.002
   Santomauro ATMG, 1999, DIABETES, V48, P1836, DOI 10.2337/diabetes.48.9.1836
   Schmid SM, 2007, J CLIN ENDOCR METAB, V92, P3044, DOI 10.1210/jc.2006-2788
   Schoiswohl G, 2015, ENDOCRINOLOGY, V156, P3610, DOI 10.1210/en.2015-1322
   Shojaee-Moradie F, 2007, DIABETOLOGIA, V50, P404, DOI 10.1007/s00125-006-0498-7
   Simard JR, 2005, P NATL ACAD SCI USA, V102, P17958, DOI 10.1073/pnas.0506440102
   Simon J, 2020, INT J MOL SCI, V21, DOI 10.3390/ijms21010040
   Sinha-Hikim I, 2014, ENDOCRINOLOGY, V155, P865, DOI 10.1210/en.2013-1795
   Smart NA, 2018, BRIT J SPORT MED, V52, P834, DOI 10.1136/bjsports-2016-096197
   Steinberg HO, 1997, J CLIN INVEST, V100, P1230, DOI 10.1172/JCI119636
   Sullivan S, 2012, HEPATOLOGY, V55, P1738, DOI 10.1002/hep.25548
   Svegliati-Baroni G, 2019, FREE RADICAL BIO MED, V144, P293, DOI 10.1016/j.freeradbiomed.2019.05.029
   Targher G, 1997, J CLIN ENDOCR METAB, V82, P3619, DOI 10.1210/jc.82.11.3619
   Thompson D, 2010, J APPL PHYSIOL, V108, P769, DOI 10.1152/japplphysiol.00822.2009
   Thyfault JP, 2004, AM J PHYSIOL-ENDOC M, V287, pE1076, DOI 10.1152/ajpendo.00177.2004
   Umpierrez GE, 2009, J CLIN ENDOCR METAB, V94, P609, DOI 10.1210/jc.2008-1590
   Varady KA, 2015, SCI REP-UK, V5, DOI 10.1038/srep07561
   Wang H, 2009, HYPERTENS RES, V32, P152, DOI 10.1038/hr.2008.35
   Wendel AA, 2010, DIABETES, V59, P1321, DOI 10.2337/db09-1380
   Wijayatunga NN, 2018, DIABETES-METAB RES, V34, DOI 10.1002/dmrr.3045
   Wu JW, 2012, ENDOCRINOLOGY, V153, P2198, DOI 10.1210/en.2011-1518
   Wu Y, 2015, NAT MED, V21, P373, DOI 10.1038/nm.3826
   YKIJARVINEN H, 1991, J CLIN ENDOCR METAB, V72, P1268, DOI 10.1210/jcem-72-6-1268
   Younossi ZM, 2019, J HEPATOL, V71, P793, DOI 10.1016/j.jhep.2019.06.021
   Zhu BQ, 2019, SLEEP MED REV, V45, P18, DOI 10.1016/j.smrv.2019.02.002
NR 136
TC 8
Z9 9
U1 1
U2 6
PU MDPI
PI BASEL
PA ST ALBAN-ANLAGE 66, CH-4052 BASEL, SWITZERLAND
EI 2072-6643
J9 NUTRIENTS
JI Nutrients
PD AUG
PY 2021
VL 13
IS 8
AR 2590
DI 10.3390/nu13082590
PG 14
WC Nutrition & Dietetics
WE Science Citation Index Expanded (SCI-EXPANDED)
SC Nutrition & Dietetics
GA UH4EV
UT WOS:000689887300001
PM 34444750
OA Green Published, gold
DA 2022-11-10
ER

PT J
AU Ishikawa, M
   Tajima, Y
   Murayama, M
   Senoo, Y
   Maekawa, K
   Saito, Y
AF Ishikawa, Masaki
   Tajima, Yoko
   Murayama, Mayumi
   Senoo, Yuya
   Maekawa, Keiko
   Saito, Yoshiro
TI Plasma and Serum from Nonfasting Men and Women Differ in Their Lipidomic
   Profiles
SO BIOLOGICAL & PHARMACEUTICAL BULLETIN
LA English
DT Article
DE lipid metabolite; plasma; serum; gender; level difference; biomarker
ID HUMAN-PLATELETS; ACID; BIOMARKER; BLOOD; APPROPRIATE; METABOLISM; CANCER
AB Biomarkers will play important roles in disease diagnosis, drug development, and the proper use of drugs. Blood is considered the best biofluid for biomarker research because it is easy to access and a wealth of data are available. However, previous studies revealed that several ionic metabolites showed different levels (including presence or absence) in plasma and serum. Thus, attention should be paid to selecting the best biofluid for biomarker exploration. Many lipid molecules have biological significance and thus would be candidate biomarkers. However, no comprehensive study revealing differences in lipid metabolite levels between plasma and serum has been undertaken. Furthermore, gender differences have not been reported. To clarify the difference in the levels of lipid metabolites between human plasma and serum from both genders, we performed lipid metabolomic analysis using liquid chromatography-mass spectrometry-based systems for phospholipids (PLs), lysoPLs, sphingomyelins, ceramides and oxidative fatty acids. Our results revealed that most of the lipid metabolites were present at similar levels in plasma and serum and in males and females. However, several oxidative fatty acid metabolites showed differences. Of the metabolites related to clotting processes, three showed higher levels in serum than in plasma, and three were detected only in serum. Furthermore, four metabolites were present at different levels between males and females, and two were detected only in males. Thus, attention should be paid to the selection of plasma or serum when utilizing these lipid metabolites as biomarkers.
C1 [Maekawa, Keiko] Natl Inst Hlth Sci, Div Med Safety Sci, Setagaya Ku, Tokyo 1588501, Japan.
   Natl Inst Hlth Sci, Dis Metabolome Project, Setagaya Ku, Tokyo 1588501, Japan.
RP Maekawa, K (corresponding author), Natl Inst Hlth Sci, Div Med Safety Sci, Setagaya Ku, 1-18-1 Kamiyoga, Tokyo 1588501, Japan.
EM maekawa@nihs.go.jp
FU Ministry of Health, Labour and Welfare; National Institute of Biomedical
   Innovation (NIBIO); KAKENHI from Japan Society for the Promotion of
   Science (JSPS) [24659078]
FX This study was supported in part by the Health Labour Sciences Research
   Grants from the Ministry of Health, Labour and Welfare, and by the
   Advanced research for medical products Mining Programme of the National
   Institute of Biomedical Innovation (NIBIO), and by a KAKENHI (24659078)
   from Japan Society for the Promotion of Science (JSPS).
CR Burger F, 2000, BIOCHEM J, V348, P329, DOI 10.1042/bj3480329
   Denery JR, 2011, ANAL CHEM, V83, P1040, DOI 10.1021/ac102806p
   Gowda GAN, 2008, EXPERT REV MOL DIAGN, V8, P617, DOI 10.1586/14737159.8.5.617
   HECKER M, 1987, ARCH BIOCHEM BIOPHYS, V254, P124, DOI 10.1016/0003-9861(87)90088-9
   Hodson L, 2008, PROG LIPID RES, V47, P348, DOI 10.1016/j.plipres.2008.03.003
   Jiang YX, 2010, BIOMARK MED, V4, P535, DOI 10.2217/BMM.10.74
   LADENSON JH, 1974, AM J CLIN PATHOL, V62, P545
   Lagarde M, 2010, PROSTAG LEUKOTR ESS, V82, P227, DOI 10.1016/j.plefa.2010.02.017
   Liu JY, 2010, P NATL ACAD SCI USA, V107, P17017, DOI 10.1073/pnas.1011278107
   Liu LS, 2010, ANAL BIOCHEM, V406, P105, DOI 10.1016/j.ab.2010.07.015
   Morgan LT, 2010, BIOCHEM J, V431, P141, DOI 10.1042/BJ20100415
   MORITA I, 1983, J BIOL CHEM, V258, P197
   PALMANTIER R, 1991, BRIT J PHARMACOL, V103, P1909, DOI 10.1111/j.1476-5381.1991.tb12351.x
   Sai K, 2011, EXPERT OPIN DRUG MET, V7, P967, DOI 10.1517/17425255.2011.585969
   Sutphen R, 2004, CANCER EPIDEM BIOMAR, V13, P1185
   Taguchi R, 2010, J CHROMATOGR A, V1217, P4229, DOI 10.1016/j.chroma.2010.04.034
   Wedge DC, 2011, ANAL CHEM, V83, P6689, DOI 10.1021/ac2012224
   Zineh I, 2011, BIOMARK MED, V5, P705, DOI [10.2217/BMM.11.90, 10.2217/bmm.11.90]
NR 18
TC 35
Z9 35
U1 0
U2 26
PU PHARMACEUTICAL SOC JAPAN
PI TOKYO
PA 2-12-15 SHIBUYA, SHIBUYA-KU, TOKYO, 150-0002, JAPAN
SN 0918-6158
J9 BIOL PHARM BULL
JI Biol. Pharm. Bull.
PD APR
PY 2013
VL 36
IS 4
BP 682
EP 685
PG 4
WC Pharmacology & Pharmacy
WE Science Citation Index Expanded (SCI-EXPANDED)
SC Pharmacology & Pharmacy
GA 115SP
UT WOS:000316832500024
PM 23546298
DA 2022-11-10
ER

PT J
AU Seo, JH
   Kim, MO
   Han, AR
   Kwon, EB
   Kang, MJ
   Cho, S
   Moon, DO
   Noh, JR
   Lee, CH
   Kim, YS
   Lee, HS
AF Seo, Jee-Hee
   Kim, Mun-Ock
   Han, Ah-Reum
   Kwon, Eun-Bin
   Kang, Myung Ji
   Cho, Sungchan
   Moon, Dong-Oh
   Noh, Jung-Ran
   Lee, Chul-Ho
   Kim, Young-Soo
   Lee, Hyun-Sun
TI Oleanane-Type Triterpenoids of Aceriphyllum rossii and Their
   Diacylglycerol Acyltransferase-Inhibitory Activity
SO PLANTA MEDICA
LA English
DT Article
DE Aceriphyllum rossii; Saxifragaceae; diacylglycerol acyltransferase;
   triacylglycerol; triterpenoid
ID INSULIN-RESISTANCE; HEPATIC STEATOSIS; LIPID-SYNTHESIS; TRIACYLGLYCEROL
   SYNTHESIS; TRIGLYCERIDE SYNTHESIS; ACYL-COENZYME; 1 DGAT1; MICE;
   SECRETION; ABSORPTION
AB Six known triterpenoid compounds, 3-oxoolean-12-en-27-oic acid (1), gypsogenic acid (2), 3-hydroxyolean-12-en-27-oic acid (3), 3-hydroxyolean-12-en-27-oic acid (4), aceriphyllic acid A (5), and oleanolic acid (6), were isolated from the roots of Aceriphyllum rossii. Their chemical structures were determined by comparison with available H-1-NMR and C-13-NMR data on known compounds. All the isolated compounds were evaluated for inhibitory activity against human diacylglycerol acyltransferases 1 and 2. Most of the isolates exhibited a better inhibitory activity against diacylglycerol acyltransferase 2 (IC50: 11.6-44.2 mu M) than against diacylglycerol acyltransferase 1 (IC50: 22.7-119.5 mu M). In particular, compounds 1 and 5 showed strong inhibition efficacy towards diacylglycerol acyltransferases 1 and 2, and appeared to act competitively against oleoyl-CoA in vitro. The results also indicated that both compounds reduced newly synthesized triacylglycerol in HuTu80 and HepG2 cells. Oral administration of compound 1 significantly reduced postprandial triacylglycerol in mice following an oral lipid challenge. In conclusion, the current study indicates that compound 1 suppresses both de novo triacylglycerol biosynthesis and resynthesis through the inhibition of diacylglycerol acyltransferase activity, and therefore may be a useful agent for treating diseases associated with a high triacylglycerol level.
C1 [Seo, Jee-Hee; Kim, Mun-Ock; Han, Ah-Reum; Kwon, Eun-Bin; Kang, Myung Ji; Lee, Hyun-Sun] KRIBB, Nat Med Res Ctr, Ochang Eup 363883, Cheongju, South Korea.
   [Cho, Sungchan] KRIBB, Incurable Dis Therapeut Res Ctr, Ochang Eup 363883, Cheongju, South Korea.
   [Moon, Dong-Oh] Daegu Univ, Dept Biol Educ, Gyongsan, Gyeongbuk, South Korea.
   [Noh, Jung-Ran; Lee, Chul-Ho] KRIBB, Lab Anim Ctr, Taejon, South Korea.
   Chungbuk Natl Univ, Dept Pharmacol, Cheongju, South Korea.
RP Lee, HS (corresponding author), KRIBB, Nat Med Res Ctr, 30 Yeongudanji Ro, Ochang Eup 363883, Cheongju, South Korea.
EM leehs@kribb.re.kr
FU Ministry of Science [FGC1621322]; KRIBB Research Initiative Program,
   Republic of Korea; National Research Foundation of Korea (NRF) -
   Ministry of Science, ICT and Future Planning [NRF-2013R1A1A3009382]
FX This work was supported by grants from the Foreign Plant Extract Library
   Program (FGC1621322) of the Ministry of Science and from the KRIBB
   Research Initiative Program, Republic of Korea. This research was also
   supported by the Basic Science Research Program through the National
   Research Foundation of Korea (NRF) funded by the Ministry of Science,
   ICT and Future Planning (NRF-2013R1A1A3009382).
CR Brusq JM, 2006, J LIPID RES, V47, P1281, DOI 10.1194/jlr.M600020-JLR200
   Buhman KK, 2001, J BIOL CHEM, V276, P40369, DOI 10.1074/jbc.R100050200
   Buhman KK, 2002, J BIOL CHEM, V277, P25474, DOI 10.1074/jbc.M202013200
   Cao JS, 2011, J BIOL CHEM, V286, P41838, DOI 10.1074/jbc.M111.245456
   Cases S, 1998, P NATL ACAD SCI USA, V95, P13018, DOI 10.1073/pnas.95.22.13018
   Cases S, 2001, J BIOL CHEM, V276, P38870, DOI 10.1074/jbc.M106219200
   Chen HC, 2002, J CLIN INVEST, V109, P1049, DOI [10.1172/JCI200214672, 10.1172/JCI0214672]
   Cheng D, 2008, J BIOL CHEM, V283, P29802, DOI 10.1074/jbc.M800494200
   Choi CS, 2007, J BIOL CHEM, V282, P22678, DOI 10.1074/jbc.M704213200
   Chung MY, 2004, PLANTA MED, V70, P258, DOI 10.1055/s-2004-815545
   COLEMAN R, 1976, J BIOL CHEM, V251, P4537
   COLEMAN RA, 1992, METHOD ENZYMOL, V209, P98
   Douglass JD, 2012, FRONT PHYSIOL, V3, DOI 10.3389/fphys.2012.00025
   Dow RL, 2011, BIOORG MED CHEM LETT, V21, P6122, DOI 10.1016/j.bmcl.2011.08.028
   Farese RV, 2000, CURR OPIN LIPIDOL, V11, P229, DOI 10.1097/00041433-200006000-00002
   HAAGSMAN HP, 1981, ARCH BIOCHEM BIOPHYS, V208, P395, DOI 10.1016/0003-9861(81)90524-5
   Haas JT, 2012, J CLIN INVEST, V122, P4680, DOI 10.1172/JCI64873
   Han JT, 2004, ARCH PHARM RES, V27, P390, DOI 10.1007/BF02980079
   Han JT, 2002, PLANTA MED, V68, P558, DOI 10.1055/s-2002-32565
   Jadhav RD, 2012, EUR J MED CHEM, V54, P324, DOI 10.1016/j.ejmech.2012.05.016
   Ko JS, 2002, PLANTA MED, V68, P1131, DOI 10.1055/s-2002-36358
   Ko JS, 2002, ARCH PHARM RES, V25, P446, DOI 10.1007/BF02976599
   Lee K, 2013, ORG BIOMOL CHEM, V11, P849, DOI 10.1039/c2ob27114a
   Lee SW, 2006, J AGR FOOD CHEM, V54, P9759, DOI 10.1021/jf061402e
   Lee SW, 2004, PLANTA MED, V70, P197, DOI 10.1055/s-2004-815534
   Lewis GF, 2002, ENDOCR REV, V23, P201, DOI 10.1210/er.23.2.201
   Mansbach CM, 2007, AM J PHYSIOL-GASTR L, V293, pG645, DOI 10.1152/ajpgi.00299.2007
   Min BS, 2008, PLANTA MED, V74, P726, DOI 10.1055/s-2008-1074534
   Monetti M, 2007, CELL METAB, V6, P69, DOI 10.1016/j.cmet.2007.05.005
   MOSMANN T, 1983, J IMMUNOL METHODS, V65, P55, DOI 10.1016/0022-1759(83)90303-4
   Oelkers P, 1998, J BIOL CHEM, V273, P26765, DOI 10.1074/jbc.273.41.26765
   Oh WK, 2009, ARCH PHARM RES, V32, P43, DOI 10.1007/s12272-009-1116-2
   OSHIMA Y, 1984, PLANTA MED, V50, P254, DOI 10.1055/s-2007-969692
   Park HR, 2008, J AGR FOOD CHEM, V56, P10493, DOI 10.1021/jf801978r
   Park SY, 2005, CHEM PHARM BULL, V53, P1147, DOI 10.1248/cpb.53.1147
   Qi JS, 2012, J LIPID RES, V53, P1106, DOI 10.1194/jlr.M020156
   Schober G, 2013, J LIPID RES, V54, P1369, DOI 10.1194/jlr.M035154
   Smith SJ, 2000, NAT GENET, V25, P87, DOI 10.1038/75651
   Uchida A, 2012, FRONT PHYSIOL, V3, DOI 10.3389/fphys.2012.00026
   Wakimoto K, 2003, BIOCHEM BIOPH RES CO, V310, P296, DOI 10.1016/j.bbrc.2003.09.015
   Wang G S, 1989, Zhongguo Zhong Yao Za Zhi, V14, P422
   Wei SF, 2013, BIOORG MED CHEM LETT, V23, P4056, DOI 10.1016/j.bmcl.2013.05.061
   Wurie HR, 2012, FEBS J, V279, P3033, DOI 10.1111/j.1742-4658.2012.08684.x
   Yeh VSC, 2012, J MED CHEM, V55, P1751, DOI 10.1021/jm201524g
   Yen CLE, 2008, J LIPID RES, V49, P2283, DOI 10.1194/jlr.R800018-JLR200
   Yu XX, 2005, HEPATOLOGY, V42, P362, DOI 10.1002/hep.20783
   Zheng CJ, 2008, J AGR FOOD CHEM, V56, P11752, DOI 10.1021/jf802832w
NR 47
TC 4
Z9 4
U1 0
U2 10
PU GEORG THIEME VERLAG KG
PI STUTTGART
PA RUDIGERSTR 14, D-70469 STUTTGART, GERMANY
SN 0032-0943
EI 1439-0221
J9 PLANTA MED
JI Planta Med.
PD FEB
PY 2015
VL 81
IS 3
BP 228
EP 234
DI 10.1055/s-0034-1396242
PG 7
WC Plant Sciences; Chemistry, Medicinal; Integrative & Complementary
   Medicine; Pharmacology & Pharmacy
WE Science Citation Index Expanded (SCI-EXPANDED)
SC Plant Sciences; Pharmacology & Pharmacy; Integrative & Complementary
   Medicine
GA CC3CY
UT WOS:000350223500008
PM 25671385
DA 2022-11-10
ER

PT J
AU Chuang, SM
   Lee, CC
   Chien, MN
   Sun, FJ
   Wang, CH
AF Chuang, Shih-Ming
   Lee, Chun-Chuan
   Chien, Ming-Nan
   Sun, Fang-Ju
   Wang, Chao-Hung
TI The Associations between Serum total Testosterone Levels, Anthropometric
   Measurements and Metabolic Parameters in Elderly and Young Male Patients
   with Type 2 Diabetes Mellitus in Taiwan
SO INTERNATIONAL JOURNAL OF GERONTOLOGY
LA English
DT Article
DE low testosterone; elderly; type 2 diabetes mellitus; obesity; waist
   circumference
ID MIDDLE-AGED MEN; OLDER MEN; HYPOGONADOTROPIC HYPOGONADISM; ENDOGENOUS
   TESTOSTERONE; ANDROGEN DEFICIENCY; SEX-HORMONES; MORTALITY; THERAPY;
   DISEASE
AB Background: The effect of age and adiposity both affecting serum total testosterone levels have not been examined in diabetes-based population. This study aimed to evaluate the associations between serum total testosterone levels, anthropometric measurements and metabolic parameters in elderly and young male patients with type 2 diabetes mellitus (T2DM).
   Methods: The study comprised 240 male subjects with T2DM enrolled from September 2014 to February 2015. Serum testosterone, waist circumference, height, weight, body mass index (BMI), fasting and postprandial blood sugar levels, glycated hemoglobin (HbA1c), total cholesterol, triglyceride (TG), and low-density lipoprotein cholesterol (LDL-C) and high-density lipoprotein cholesterol (HDL-C) were assessed.
   We divided the subjects into two groups the elderly group (>65years) and the young group (<65 years). Correlations were assessed using Kendall's tau rank correlation analysis. Multivariable linear analyses were then performed to analyze the relationship.
   Results: Total testosterone was significantly and inversely correlated with age, waist circumference, weight, BMI and TG and positively correlated with HDL-C. These inverse associations with waist circumference or BMI were stronger in elderly than in young in T2DM patients in our study. These relationships showed that age, waist circumference and TG remained significant with testosterone after adjusting for HbA1c, TC, LDL, HDL-C and eGFR. Waist circumference was the only significant correlation in elderly patients after adjusting for confounding factors (HbA1c, TC, TG, LDL, HDL and eGFR), but in young patients, TG and waist circumference were both significantly correlated.
   Conclusion: Waist circumference shows a stronger association with testosterone levels in elderly versus younger patients with T2DM. Copyright (C) 2017, Taiwan Society of Geriatric Emergency & Critical Care Medicine. Published by Elsevier Taiwan LLC.
C1 [Chuang, Shih-Ming; Lee, Chun-Chuan; Chien, Ming-Nan; Wang, Chao-Hung] Mackay Mem Hosp, Div Endocrinol & Metab, Dept Internal Med, 92,Sect 2,Zhongshan N Rd, Taipei 10449, Taiwan.
   [Sun, Fang-Ju] MacKay Mem Hosp, Dept Med Res, Taipei, Taiwan.
   [Chuang, Shih-Ming; Sun, Fang-Ju] Mackay Jr Coll Med, Nursing & Management, Taipei, Taiwan.
RP Chuang, SM (corresponding author), Mackay Mem Hosp, Div Endocrinol & Metab, Dept Internal Med, 92,Sect 2,Zhongshan N Rd, Taipei 10449, Taiwan.
EM gopacer@gmail.com
RI Wang, Chao/GXF-8353-2022
OI Chuang, Shih-Ming/0000-0002-8622-1968
CR Araujo AB, 2011, J CLIN ENDOCR METAB, V96, P3007, DOI 10.1210/jc.2011-1137
   Basaria S, 2010, NEW ENGL J MED, V363, P109, DOI 10.1056/NEJMoa1000485
   Bhasin S, 2010, J CLIN ENDOCR METAB, V95, P2536, DOI 10.1210/jc.2009-2354
   Daka B, 2015, BMC ENDOCR DISORD, V15, DOI 10.1186/s12902-015-0034-1
   Dhindsa S, 2004, J CLIN ENDOCR METAB, V89, P5462, DOI 10.1210/jc.2004-0804
   Dogan BA, 2015, CLIN ENDOCRINOL, V82, P422, DOI 10.1111/cen.12617
   Faris JE, 2010, CURR OPIN ENDOCRINOL, V17, P240, DOI 10.1097/MED.0b013e3283391fd1
   Feldman HA, 2002, J CLIN ENDOCR METAB, V87, P589, DOI 10.1210/jc.87.2.589
   Fillo J, 2017, AM J MENS HEALTH, V11, P240, DOI 10.1177/1557988316642213
   Finkle WD, 2014, PLOS ONE, V9, DOI 10.1371/journal.pone.0085805
   Fukui M, 2007, METABOLISM, V56, P1167, DOI 10.1016/j.metabol.2007.04.011
   Harman SM, 2001, J CLIN ENDOCR METAB, V86, P724, DOI 10.1210/jc.86.2.724
   Huhtaniemi I, 2014, ASIAN J ANDROL, V16, P192, DOI 10.4103/1008-682X.122336
   Hung TC, 2017, INT J GERONTOL, V11, P51, DOI 10.1016/j.ijge.2016.08.001
   La saite L, 2016, ANDROLOGIA, P1
   Laughlin GA, 2008, J CLIN ENDOCR METAB, V93, P68, DOI 10.1210/jc.2007-1792
   Leifke E, 2000, CLIN ENDOCRINOL, V53, P689, DOI 10.1046/j.1365-2265.2000.01159.x
   Mattack N, 2015, J CLIN DIAGN RES, V9, pBC4, DOI 10.7860/JCDR/2015/11049.5381
   Mohr BA, 2006, EUR J ENDOCRINOL, V155, P443, DOI 10.1530/eje.1.02241
   Oh JY, 2002, DIABETES CARE, V25, P55, DOI 10.2337/diacare.25.1.55
   Rosano GMC, 2007, INT J IMPOT RES, V19, P176, DOI 10.1038/sj.ijir.3901504
   Rosner W, 2007, J CLIN ENDOCR METAB, V92, P405, DOI 10.1210/jc.2006-1864
   Ruige JB, 2011, HEART, V97, P870, DOI 10.1136/hrt.2010.210757
   Saad F, 2015, KOREAN J UROL, V56, P310, DOI 10.4111/kju.2015.56.4.310
   Svartberg J, 2004, EUR J EPIDEMIOL, V19, P657, DOI 10.1023/B:EJEP.0000036809.30558.8f
   Tajar A, 2012, J CLIN ENDOCR METAB, V97, P1508, DOI 10.1210/jc.2011-2513
   Tivesten A, 2009, J CLIN ENDOCR METAB, V94, P2482, DOI 10.1210/jc.2008-2650
   Webb CM, 1999, CIRCULATION, V100, P1690, DOI 10.1161/01.CIR.100.16.1690
   Zarotsky V, 2014, ANDROLOGY-US, V2, P819, DOI 10.1111/andr.274
   Zhang N, 2014, EUR J ENDOCRINOL, V170, P487, DOI 10.1530/EJE-13-0802
NR 30
TC 0
Z9 0
U1 2
U2 5
PU ELSEVIER TAIWAN
PI TAIPEI
PA RM N-412, 4F, CHIA HSIN BUILDING 11, NO 96, ZHONG SHAN N ROAD SEC 2,
   TAIPEI, 10449, TAIWAN
SN 1873-9598
EI 1873-958X
J9 INT J GERONTOL
JI Int. J. Gerontol.
PD DEC
PY 2017
VL 11
IS 4
BP 220
EP 224
DI 10.1016/j.ijge.2016.12.001
PG 5
WC Geriatrics & Gerontology
WE Science Citation Index Expanded (SCI-EXPANDED)
SC Geriatrics & Gerontology
GA FQ3PO
UT WOS:000418269300004
OA gold
DA 2022-11-10
ER

PT J
AU Bodinham, CL
   Smith, L
   Thomas, EL
   Bell, JD
   Swann, JR
   Costabile, A
   Russell-Jones, D
   Umpleby, AM
   Robertson, MD
AF Bodinham, C. L.
   Smith, L.
   Thomas, E. L.
   Bell, J. D.
   Swann, J. R.
   Costabile, A.
   Russell-Jones, D.
   Umpleby, A. M.
   Robertson, M. D.
TI Efficacy of increased resistant starch consumption in human type 2
   diabetes
SO ENDOCRINE CONNECTIONS
LA English
DT Article
DE euglycemic-hyperinsulinemic clamp; GLP1; flux; stable isotopes
AB Resistant starch (RS) has been shown to beneficially affect insulin sensitivity in healthy individuals and those with metabolic syndrome, but its effects on human type 2 diabetes (T2DM) are unknown. This study aimed to determine the effects of increased RS consumption on insulin sensitivity and glucose control and changes in postprandial metabolites and body fat in T2DM. Seventeen individuals with well-controlled T2DM (HbA1c 46.6 +/- 2 mmol/ mol) consumed, in a random order, either 40 g of type 2 RS (HAM-RS2) or a placebo, daily for 12 weeks with a 12-week washout period in between. At the end of each intervention period, participants attended for three metabolic investigations: a two-step euglycemic-hyperinsulinemic clamp combined with an infusion of [6,6-H-2(2)] glucose, a meal tolerance test (MTT) with arterio-venous sampling across the forearm, and whole-body imaging. HAM-RS2 resulted in significantly lower postprandial glucose concentrations (P=0.045) and a trend for greater glucose uptake across the forearm muscle (P=0.077); however, there was no effect of HAM-RS2 on hepatic or peripheral insulin sensitivity, or on HbA1c. Fasting non-esterified fatty acid (NEFA) concentrations were significantly lower (P=0.004) and NEFA suppression was greater during the clamp with HAM-RS2 (P=0.001). Fasting triglyceride (TG) concentrations and soleus intramuscular TG concentrations were significantly higher following the consumption of HAM-RS2 (P=0.039 and P=0.027 respectively). Although fasting GLP1 concentrations were significantly lower following HAM-RS2 consumption (P=0.049), postprandial GLP1 excursions during the MTTwere significantly greater (P=0.009). HAM-RS2 did not improve tissue insulin sensitivity in well-controlled T2DM, but demonstrated beneficial effects on meal handling, possibly due to higher postprandial GLP1.
C1 [Bodinham, C. L.; Smith, L.; Russell-Jones, D.; Umpleby, A. M.; Robertson, M. D.] Univ Surrey, Fac Hlth & Med Sci, Nutr Metab & Diabet Res Grp, Leggett Bldg, Guildford GU2 7WG, Surrey, England.
   [Thomas, E. L.; Bell, J. D.] Imperial Coll, MRC Clin Sci Ctr, Metab & Mol Imaging Grp, London W12 0HS, England.
   [Swann, J. R.; Costabile, A.] Univ Reading, Dept Food & Nutr Sci, Reading RG6 6AP, Berks, England.
RP Robertson, MD (corresponding author), Univ Surrey, Fac Hlth & Med Sci, Nutr Metab & Diabet Res Grp, Leggett Bldg, Guildford GU2 7WG, Surrey, England.
EM m.robertson@surrey.ac.uk
RI Thomas, Elizabeth Louise/AIF-0055-2022
OI Swann, Jonathan/0000-0002-6485-4529; Thomas,
   Elizabeth/0000-0003-4235-4694; Costabile, Adele/0000-0003-3185-030X;
   Bell, Jimmy/0000-0003-3804-1281
FU Beryl Warren Award [BDA 09/0003895]; Diabetes UK Alec; Diabetes UK
   [09/0003895] Funding Source: researchfish; Medical Research Council
   [MC_U120061305] Funding Source: researchfish; MRC [MC_U120061305]
   Funding Source: UKRI
FX The study was funded by the Diabetes UK Alec and Beryl Warren Award (BDA
   09/0003895).
CR Amer Diabet Associat, 2008, DIABETES CARE, V31, pS61, DOI 10.2337/dc08-S061
   Ayala JE, 2009, ENDOCRINOLOGY, V150, P1155, DOI 10.1210/en.2008-0945
   Bodinham CL, 2013, BRIT J NUTR, V110, P1429, DOI 10.1017/S0007114513000731
   Bodinham CL, 2012, PLOS ONE, V7, DOI 10.1371/journal.pone.0040834
   Chai WD, 2012, DIABETES, V61, P888, DOI 10.2337/db11-1073
   Fernandes J, 2011, EUR J CLIN NUTR, V65, P1279, DOI 10.1038/ejcn.2011.116
   FINEGOOD DT, 1987, DIABETES, V36, P914, DOI 10.2337/diabetes.36.8.914
   FINEGOOD DT, 1983, AM J PHYSIOL, V244, pE472, DOI 10.1152/ajpendo.1983.244.5.E472
   FRIEDEWALD WT, 1972, CLIN CHEM, V18, P499
   Ge HF, 2008, ENDOCRINOLOGY, V149, P4519, DOI 10.1210/en.2008-0059
   Green CJ, 2012, PLOS ONE, V7, DOI 10.1371/journal.pone.0044284
   Johnston KL, 2010, DIABETIC MED, V27, P391, DOI 10.1111/j.1464-5491.2010.02923.x
   Keenan MJ, 2006, OBESITY, V14, P1523, DOI 10.1038/oby.2006.176
   Kotronen A, 2008, DIABETOLOGIA, V51, P130, DOI 10.1007/s00125-007-0867-x
   Kwak JH, 2012, ATHEROSCLEROSIS, V224, P457, DOI 10.1016/j.atherosclerosis.2012.08.003
   Maki KC, 2012, J NUTR, V142, P717, DOI 10.3945/jn.111.152975
   Mann JI, 2004, NUTR METAB CARDIOVAS, V14, P373, DOI 10.1016/S0939-4753(04)80028-0
   Matsuda M, 1999, DIABETES CARE, V22, P1462, DOI 10.2337/diacare.22.9.1462
   MATTHEWS DR, 1985, DIABETOLOGIA, V28, P412, DOI 10.1007/BF00280883
   Meex RCR, 2010, DIABETES, V59, P572, DOI 10.2337/db09-1322
   Nystrom T, 2004, AM J PHYSIOL-ENDOC M, V287, pE1209, DOI 10.1152/ajpendo.00237.2004
   Post RE, 2012, J AM BOARD FAM MED, V25, P16, DOI 10.3122/jabfm.2012.01.110148
   Robertson MD, 2012, J CLIN ENDOCR METAB, V97, P3326, DOI 10.1210/jc.2012-1513
   Robertson MD, 2012, CURR OPIN CLIN NUTR, V15, P362, DOI 10.1097/MCO.0b013e3283536931
   Robertson MD, 2005, AM J CLIN NUTR, V82, P559, DOI 10.1093/ajcn/82.3.559
   Robertson MD, 2003, DIABETOLOGIA, V46, P659, DOI 10.1007/s00125-003-1081-0
   SACN, 2008, SCI COMM NUTR POS ST
   Schenk S, 2007, J CLIN INVEST, V117, P1690, DOI 10.1172/JCI30566
   Shen L, 2011, MOL NUTR FOOD RES, V55, P1499, DOI 10.1002/mnfr.201000605
   ShojaeeMoradie F, 1996, J MASS SPECTROM, V31, P961, DOI 10.1002/(SICI)1096-9888(199609)31:9<961::AID-JMS359>3.0.CO;2-H
   Stannard SR, 2002, AM J PHYSIOL-ENDOC M, V283, pE1185, DOI 10.1152/ajpendo.00108.2002
   STEELE R, 1959, ANN NY ACAD SCI, V82, P420, DOI 10.1111/j.1749-6632.1959.tb44923.x
   Timmers S, 2011, PLOS ONE, V6, DOI 10.1371/journal.pone.0014503
   Toledo FGS, 2008, DIABETES, V57, P987, DOI 10.2337/db07-1429
   Vogt JA, 2004, AM J CLIN NUTR, V80, P89
   Vrieze A, 2012, GASTROENTEROLOGY, V143, P913, DOI 10.1053/j.gastro.2012.06.031
   Zhou J, 2008, AM J PHYSIOL-ENDOC M, V295, pE1160, DOI 10.1152/ajpendo.90637.2008
NR 37
TC 81
Z9 83
U1 2
U2 27
PU BIOSCIENTIFICA LTD
PI BRISTOL
PA EURO HOUSE, 22 APEX COURT WOODLANDS, BRADLEY STOKE, BRISTOL BS32 4JT,
   ENGLAND
SN 2049-3614
J9 ENDOCR CONNECT
JI Endocr. Connect.
PD JUN 1
PY 2014
VL 3
IS 2
BP 75
EP 84
DI 10.1530/EC-14-0036
PG 10
WC Endocrinology & Metabolism
WE Science Citation Index Expanded (SCI-EXPANDED)
SC Endocrinology & Metabolism
GA V44UM
UT WOS:000209773900006
PM 24671124
OA gold, Green Published, Green Submitted, Green Accepted
DA 2022-11-10
ER

PT J
AU Filippou, A
   Teng, KT
   Berry, SE
   Sanders, TAB
AF Filippou, A.
   Teng, K-T
   Berry, S. E.
   Sanders, T. A. B.
TI Palmitic acid in the sn-2 position of dietary triacylglycerols does not
   affect insulin secretion or glucose homeostasis in healthy men and women
SO EUROPEAN JOURNAL OF CLINICAL NUTRITION
LA English
DT Article
ID SOLID FAT-CONTENT; INTERESTERIFICATION; HUMANS; OIL; INTERVENTION;
   METAANALYSIS; SENSITIVITY; TRIALS; LIPIDS; OLEIN
AB BACKGROUND/OBJECTIVES: Dietary triacylglycerols containing palmitic acid in the sn-2 position might impair insulin release and increase plasma glucose.
   SUBJECTS/METHODS: We used a cross-over designed feeding trial in 53 healthy Asian men and women (20-50 years) to test this hypothesis by exchanging 20% energy of palm olein (PO; control) with randomly interesterified PO (IPO) or high oleic acid sunflower oil (HOS). After a 2-week run-in period on PO, participants were fed PO, IPO and HOS for 6 week consecutively in randomly allocated sequences. Fasting (midpoint and endpoint) and postprandial blood at the endpoint following a test meal (3.54 MJ, 14 g protein, 85 g carbohydrate and 50 g fat as PO) were collected for the measurement of C-peptide, insulin, glucose, plasma glucose-dependent insulinotropic polypeptide and glucagon-like peptide-1, lipids and apolipoproteins; pre-specified primary and secondary outcomes were postprandial changes in C-peptide and plasma glucose.
   RESULTS: Low density lipoprotein cholesterol was 0.3 mmol/l (95% confidence interval (95% CI)) 0.1, 0.5; P < 0.001) lower on HOS than on PO or IPO as predicted, indicating good compliance to the dietary intervention. There were no significant differences (P=0.58) between diets among the 10 male and 31 female completers in the incremental area under the curve (0-2 h) for C-peptide in nmol.120 min/l: GM (95% CI) were PO 220 (196, 245), IPO 212 (190, 235) and HOS 224 (204, 244). Plasma glucose was 8% lower at 2h on IPO vs PO and HOS (both P < 0.05).
   CONCLUSION: Palmitic acid in the sn-2 position does not adversely impair insulin secretion and glucose homeostasis.
C1 [Filippou, A.; Berry, S. E.; Sanders, T. A. B.] Kings Coll London, Diabet & Nutr Sci Res Div, Sch Med, London SE1 9NH, England.
   [Teng, K-T] Persiaran Inst, Malaysian Palm Oil Board, Prod Dev & Advisory Serv Div, Bandar Baru Bangi, Malaysia.
RP Sanders, TAB (corresponding author), Kings Coll London, Diabet & Nutr Sci Res Div, Franklin Wilkins Bldg,150 Stamford St, London SE1 9NH, England.
EM tom.sanders@kcl.ac.uk
OI Kim Tiu, Teng/0000-0003-1383-8913; Sanders, Thomas/0000-0001-9529-095X;
   Berry, Sarah/0000-0002-5819-5109
FU Malaysian Palm Oil Board (Government of Malaysia); King's College London
FX We thank the participants for their patience and compliance. We also
   thank Dr Roy Sherwood and Tracy Dew of Kings Path, the King's College
   Hospital for measuring the fasting lipids, insulin, C-peptide and gut
   hormones, and Dr Kalanithi Nesaretnam for her encouragement and support.
   TABS and SEB conceived and devised the study. AF and KTT organized and
   executed the study. AF and TABS analyzed the data and wrote the paper.
   All authors read and approved the final manuscript. This study is
   registered with the Current Controlled Trial database
   (http://www.controlled-trials.com/ISRCTN): ISRCTN no. 16669399. This
   study is funded by the Malaysian Palm Oil Board (Government of Malaysia)
   and by a PhD studentship award to A Fillippou from King's College
   London. Oils and fats were provided by the Intercontinental Specialty
   Fats, Selangor, Malaysia and Wilmar PGEO Edible Oils, Johor, Malaysia
   but these companies played no role in the research or preparation of the
   manuscript.
CR Berry SEE, 2007, AM J CLIN NUTR, V85, P1486, DOI 10.1093/ajcn/85.6.1486
   Berry SEE, 2007, LIPIDS, V42, P315, DOI 10.1007/s11745-007-3024-x
   Duque-Guimaraes DE, 2013, TRENDS ENDOCRIN MET, V24, P525, DOI 10.1016/j.tem.2013.05.006
   Fattore E, 2014, AM J CLIN NUTR, V99, P1331, DOI 10.3945/ajcn.113.081190
   Filippou A, 2014, EUR J CLIN NUTR, V68, P549, DOI 10.1038/ejcn.2014.49
   Hayes KC, 2010, J AM COLL NUTR, V29, p253S, DOI 10.1080/07315724.2010.10719842
   Jones AG, 2013, DIABETIC MED, V30, P803, DOI 10.1111/dme.12159
   Lida HMDN, 2002, J AM OIL CHEM SOC, V79, P1137
   MARANGONI AG, 1995, TRENDS FOOD SCI TECH, V6, P329, DOI 10.1016/S0924-2244(00)89167-0
   Meijer GW, 1997, EUR J CLIN NUTR, V51, P527, DOI 10.1038/sj.ejcn.1600437
   Mensink RP, 2003, AM J CLIN NUTR, V77, P1146, DOI 10.1093/ajcn/77.5.1146
   Nelson CM, 1999, AM J CLIN NUTR, V70, P62
   Rampal S, 2012, PLOS ONE, V7, DOI 10.1371/journal.pone.0046365
   Riserus U, 2009, PROG LIPID RES, V48, P44, DOI 10.1016/j.plipres.2008.10.002
   Rosqvist F, 2014, DIABETES, V63, P2356, DOI 10.2337/db13-1622
   Sanders TAB, 2011, AM J CLIN NUTR, V94, P1433, DOI 10.3945/ajcn.111.017459
   Sundram K, 2007, NUTR METAB, V4, DOI 10.1186/1743-7075-4-3
   Tierney AC, 2011, INT J OBESITY, V35, P800, DOI 10.1038/ijo.2010.209
   Vessby B, 2001, DIABETOLOGIA, V44, P312, DOI 10.1007/s001250051620
   ZAMPELAS A, 1994, BRIT J NUTR, V71, P401, DOI 10.1079/BJN19940147
   ZOCK PL, 1995, AM J CLIN NUTR, V61, P48, DOI 10.1093/ajcn/61.1.48
NR 21
TC 26
Z9 31
U1 0
U2 20
PU NATURE PUBLISHING GROUP
PI LONDON
PA MACMILLAN BUILDING, 4 CRINAN ST, LONDON N1 9XW, ENGLAND
SN 0954-3007
EI 1476-5640
J9 EUR J CLIN NUTR
JI Eur. J. Clin. Nutr.
PD SEP
PY 2014
VL 68
IS 9
BP 1036
EP 1041
DI 10.1038/ejcn.2014.141
PG 6
WC Nutrition & Dietetics
WE Science Citation Index Expanded (SCI-EXPANDED)
SC Nutrition & Dietetics
GA AO2PV
UT WOS:000341168600010
PM 25052227
OA Green Published, hybrid
DA 2022-11-10
ER

PT J
AU Costa, LR
   Silva, NLT
   de Oliveira, PL
   Bonatto, NCM
   Vieira, GC
   Floriano, BP
   de Barros, LD
   Bosculo, MRM
   de Almeidas, BFM
AF Costa, Leticia Ramos
   Tavares Silva, Nathalia Lopes
   de Oliveira, Paula Lima
   Minucci Bonatto, Natalia Camila
   Vieira, Guilherme Coutinho
   Floriano, Beatriz Perez
   de Barros, Luiz Daniel
   Melo Bosculo, Maria Rachel
   Martins de Almeidas, Breno Fernando
TI Diurnal variations in canine hematological parameters after commercial
   feed feeding
SO SEMINA-CIENCIAS AGRARIAS
LA English
DT Article
DE Complete blood count; Dog; Food
ID POSTPRANDIAL LIPEMIA; ACTIVATION; MEAL; DOGS
AB Complete blood count (CBC) is the evaluation of blood cells, which provides resourceful information. Considering that inadequate fasting time is the most common pre-analytical error in laboratory diagnosis and is associated with lipemia in blood samples, which has not yet been adequately investigated in dogs, this study aimed to assess diurnal postprandial changes in the CBC of healthy dogs fed with industrialized feed. Eighteen clinically healthy dogs aged 2-6 years and weighing over 6 kg were enrolled in the study. All dogs received "Premium" industrialized feed every 12 hours. Blood was collected after a 12-hour fasting period at 6:00 am (baseline), followed by feeding and new blood samples collected hourly for the next 11 consecutive hours. Red blood cell (RBC) counts, red cell distribution width (RDW), white blood cell (WBC) counts, platelets, mean platelet volume (MPV) and hemoglobin were obtained using an automated veterinary cell counter. Hematocrit (HTC) was determined by Strumia's microcapillary method, differential leukocyte count was performed on hematological dye-stained blood smears and total plasma protein (TPP) was determined using refractometry. Variables were tested for normality and differences were considered significant when p < 0.05. A statistically significant decrease was observed in the erythrogram from 2 h for RBC and hemoglobin, from 3 h for HTC and from 4 h for MCV, persisting until the end of 11 hours. There was no change in MCHC and RDW. Regarding the leukogram, a significant increase in WBC was observed from 2 to 7 h, due to the increase in segmented neutrophils 2 to 8 h following feeding. Lymphocyte counts decreased significantly at 2 and 6 h following feeding. No alteration was observed in eosinophil, basophil, monocyte and platelet counts, as well as in MPV. From 5 h to 11 h after feeding, a significant decrease was seen on TPP. However, changes in hematological parameters did not exceed reference ranges for the canine species. Feeding dogs with industrialized feed caused statistically significant changes in erythrogram, leukogram and plasma protein content. While these changes do not seem to exceed reference values for the species in healthy animals, caution is warranted for sick animals with borderline values, in which these changes might be clinically important depending on the pathologic process.
C1 [Costa, Leticia Ramos; de Oliveira, Paula Lima] Unifio, Ctr Univ Fac Integradas Ourinhos, Area Lab Diagnost Vet, Med Vet,Programa Aprimoramento Profiss Med Vet, Ourinhos, SP, Brazil.
   [Tavares Silva, Nathalia Lopes] UNESP, Fac Med Vet Aracatuba, FMVA,Area Lab Clin Vet, Med Vet,Programa Residencia Multiprofiss Med Vet, Aracatuba, SP, Brazil.
   [Minucci Bonatto, Natalia Camila] Univ Estadual Londrina, UEL, Programa Posgrad Ciencia Anim, Curso Mestrado, Londrina, Parana, Brazil.
   [Vieira, Guilherme Coutinho] Unifio, Ctr Univ Fac Integradas Ourinhos, Area Clin Cirurg Pequenos Anim, Programa Aprimoramento Profiss Med Vet, Ourinhos, SP, Brazil.
   [Floriano, Beatriz Perez; Martins de Almeidas, Breno Fernando] Unifio, Ctr Univ Fac Integradas Ourinhos, Curso Grad Med Vet, Ourinhos, SP, Brazil.
   [de Barros, Luiz Daniel] Univ Estadual Londrina, Curso Grad Med Vet, Londrina, Parana, Brazil.
   [Melo Bosculo, Maria Rachel] Unifio, Ctr Univ Fac Integradas Ourinhos, Hosp Vet Roque Quagliato, Ourinhos, SP, Brazil.
RP de Almeidas, BFM (corresponding author), Unifio, Ctr Univ Fac Integradas Ourinhos, Curso Grad Med Vet, Ourinhos, SP, Brazil.
EM leticia_le05@hotmail.com; nathaliavetfio@gmail.com;
   paula.aaspa@gmail.com; natalia.minucci@gmail.com;
   guilhermecouvieira@gmail.com; biapflor@gmail.com;
   luizdaniclbarros@gmail.com; mariarachelmb@gmail.com;
   bfmalmeida@yahoo.com.br
RI Barros, Luiz Daniel/H-1372-2016; Almeida, Breno/C-5156-2013; Perez
   Floriano, Beatriz/E-1169-2018
OI Barros, Luiz Daniel/0000-0002-8560-3948; Minucci Bonatto, Natalia
   Camila/0000-0001-9832-6727; Almeida, Breno/0000-0002-6379-6734; Lima de
   Oliveira, Paula/0000-0002-9254-400X; Perez Floriano,
   Beatriz/0000-0003-3866-1886
FU Sao Paulo Research Foundation [2017/02641-4]
FX The authors are grateful to the Sao Paulo Research Foundation for the
   scholarships granted (FAPESP no. 2017/02641-4).
CR Alipour A, 2008, ARTERIOSCL THROM VAS, V28, P792, DOI 10.1161/ATVBAHA.107.159749
   Almeida BFM, 2011, MED VET-RECIFE, V5, P12
   Andrade Nívea Nara N., 2016, J. Bras. Patol. Med. Lab., V52, P103, DOI 10.5935/1676-2444.20160022
   Behling-Kelly E, 2014, VET CLIN PATH, V43, P405, DOI 10.1111/vcp.12155
   Cheng YC, 2010, OBESITY, V18, P1417, DOI 10.1038/oby.2009.416
   Grotto H. Z. W., 2009, REV BRAS HEMATOL HEM, V31, P178
   Guidi GC, 2015, CLIN CHEM LAB MED, V53, pE261, DOI 10.1515/cclm-2014-1013
   Hansen K, 1997, AM J PHYSIOL-REG I, V273, pR548, DOI 10.1152/ajpregu.1997.273.2.R548
   Jain N C, 1986, SCHALMS VET HAEMATOL, P20
   Kackov S, 2013, BIOCHEM MEDICA, V23, P326
   Kaneko JJ, 2008, CLINICAL BIOCHEMISTRY OF DOMESTIC ANIMALS, 6TH EDITION, P1
   Klop B, 2013, INT J LAB HEMATOL, V35, P644, DOI 10.1111/ijlh.12103
   Korbonits M, 2007, EUR J ENDOCRINOL, V157, P157, DOI 10.1530/EJE-06-0740
   Krüger Renata Lopes, 2015, J. vasc. bras., V14, P328, DOI 10.1590/1677-5449.01715
   Laflamme D, 1997, CANINE PRACT, V22, P10
   Lippi G, 2011, CLIN CHEM LAB MED, V49, P1113, DOI 10.1515/CCLM.2011.600
   Lippi G, 2010, BLOOD TRANSFUS-ITALY, V8, P94, DOI 10.2450/2009.0142-09
   Nikolac N, 2014, BIOCHEM MEDICA, V24, P57, DOI 10.11613/BM.2014.008
   Pavlishchuk S. A., 2004, HUMAN PHYSL, V30, P349, DOI [10.1023/B:HUMP.0000029185.12999.da, DOI 10.1023/B:HUMP.0000029185.12999]
   Rizzi TE., 2010, SCHALMS VET HEMATOLO
   Silva N. L. T., 2019, Comparative Clinical Pathology, V28, P253, DOI 10.1007/s00580-018-2824-0
   Thrall M. A., 2012, VET HEMATOLOGY CLIN, V2nd
   van Oostrom AJHHM, 2004, ATHEROSCLEROSIS, V177, P175, DOI 10.1016/j.atherosclerosis.2004.07.004
   van Oostrom AJHHM, 2003, J LIPID RES, V44, P576, DOI 10.1194/jlr.M200419-JLR200
   van Oostrom AJHHM, 2003, METABOLISM, V52, P199, DOI 10.1053/meta.2003.50037
   Weiss D, 2010, SCHALMS VET HEMATOLO
NR 27
TC 4
Z9 4
U1 0
U2 0
PU UNIV ESTADUAL LONDRINA
PI LONDRINA
PA CAXIA POSTAL 6001, LONDRINA, PARANA 86501-990, BRAZIL
SN 1676-546X
EI 1679-0359
J9 SEMIN-CIENC AGRAR
JI Semin.-Cienc. Agrar.
PY 2020
VL 41
IS 5
SU 1
BP 2219
EP 2229
DI 10.5433/1679-0359.2020v41n5Supl1p2219
PG 11
WC Agriculture, Multidisciplinary
WE Science Citation Index Expanded (SCI-EXPANDED)
SC Agriculture
GA NT9AO
UT WOS:000573230300029
OA gold
DA 2022-11-10
ER

PT J
AU Byun, S
   Kim, YC
   Zhang, Y
   Kong, B
   Guo, G
   Sadoshima, J
   Ma, J
   Kemper, B
   Kemper, JK
AF Byun, Sangwon
   Kim, Young-Chae
   Zhang, Yang
   Kong, Bo
   Guo, Grace
   Sadoshima, Junichi
   Ma, Jian
   Kemper, Byron
   Kemper, Jongsook Kim
TI A postprandial FGF19-SHP-LSD1 regulatory axis mediates epigenetic
   repression of hepatic autophagy
SO EMBO JOURNAL
LA English
DT Article
DE bile acid; CREB; CRTC2; FGF15; FXR; lipophagy; TFEB
ID FARNESOID X RECEPTOR; NEGATIVE FEEDBACK-REGULATION; TRANSCRIPTIONAL
   REGULATION; GENOMIC ANALYSIS; MOUSE-LIVER; CREB; BINDING; SHP;
   PHOSPHORYLATION; GLUCONEOGENESIS
AB Lysosome-mediated autophagy is essential for cellular survival and homeostasis upon nutrient deprivation, but is repressed after feeding. Despite the emerging importance of transcriptional regulation of autophagy by nutrient-sensing factors, the role for epigenetic control is largely unexplored. Here, we show that Small Heterodimer Partner (SHP) mediates postprandial epigenetic repression of hepatic autophagy by recruiting histone demethylase LSD1 in response to a late fed-state hormone, FGF19 (hFGF19, mFGF15). FGF19 treatment or feeding inhibits macroautophagy, including lipophagy, but these effects are blunted in SHP-null mice or LSD1-depleted mice. In addition, feeding-mediated autophagy inhibition is attenuated in FGF15-null mice. Upon FGF19 treatment or feeding, SHP recruits LSD1 to CREB-bound autophagy genes, including Tfeb, resulting in dissociation of CRTC2, LSD1-mediated demethylation of gene-activation histone marks H3K4-me2/3, and subsequent accumulation of repressive histone modifications. Both FXR and SHP inhibit hepatic autophagy interdependently, but while FXR acts early, SHP acts relatively late after feeding, which effectively sustains postprandial inhibition of autophagy. This study demonstrates that the FGF19-SHP-LSD1 axis maintains homeostasis by suppressing unnecessary autophagic breakdown of cellular components, including lipids, under nutrient-rich postprandial conditions.
C1 [Byun, Sangwon; Kim, Young-Chae; Kemper, Byron; Kemper, Jongsook Kim] Univ Illinois, Dept Mol & Integrat Physiol, Urbana, IL 61801 USA.
   [Zhang, Yang; Ma, Jian] Univ Illinois, Dept Bioengn, Urbana, IL USA.
   [Kong, Bo; Guo, Grace] Rutgers State Univ, Ernest Mario Sch Pharm, Dept Pharmacol & Toxicol, Piscataway, NJ USA.
   [Sadoshima, Junichi] Rutgers New Jersey Med Sch, Dept Cell Biol & Mol Med, Cardiovasc Res Inst, Newark, NJ USA.
   [Ma, Jian] Carnegie Mellon Univ, Sch Comp Sci, Computat Biol Dept, Pittsburgh, PA 15213 USA.
RP Kemper, JK (corresponding author), Univ Illinois, Dept Mol & Integrat Physiol, Urbana, IL 61801 USA.
EM jongsook@illinois.edu
RI Zhang, Yang/U-5562-2019; Ma, Jian/A-9838-2008
OI Ma, Jian/0000-0002-4202-5834; Zhang, Yang/0000-0002-1483-9195; Kemper,
   Jongsook/0000-0002-5534-0286; Sadoshima, Junichi/0000-0003-3724-4132;
   Byun, Sangwon/0000-0001-5101-8372
FU American Heart Association [17POST33410223, 16SDG27570006]; National
   Institutes of Health [DK62777, DK95842]; American Diabetes Association
   [1-16-IBS-156]; NATIONAL HUMAN GENOME RESEARCH INSTITUTE [R01HG007352]
   Funding Source: NIH RePORTER; NATIONAL INSTITUTE OF DIABETES AND
   DIGESTIVE AND KIDNEY DISEASES [R01DK095842, R56DK062777, R01DK062777]
   Funding Source: NIH RePORTER
FX We thank Eric H. Xu for providing recombinant FGF19; Marc Montminy and
   Seung-Hoi Koo for CREB and CRTC2 expression plasmids and adenoviral
   vectors; and Kristina Schoonjans and Johan Auwerx for GST-SHP plasmids.
   We thank David Moore and Sayee Anakk for providing SHP<SUP>-/-</SUP>
   mice. EM studies were carried out in part in the Frederick Seitz
   Materials Research Laboratory Central Research Facilities, University of
   Illinois. This study was supported by an American Heart Association
   postdoctoral fellowship to SB (17POST33410223), by an American Heart
   Association scientist development award (16SDG27570006) to YK, and by
   grants from the National Institutes of Health (DK62777 and DK95842) and
   the American Diabetes Association (1-16-IBS-156) to JKK.
CR Altarejos JY, 2011, NAT REV MOL CELL BIO, V12, P141, DOI 10.1038/nrm3072
   Boergesen M, 2012, MOL CELL BIOL, V32, P852, DOI 10.1128/MCB.06175-11
   de Narvajas AAM, 2013, MOL CELL BIOL, V33, P3983, DOI 10.1128/MCB.00813-13
   Dentin R, 2007, NATURE, V449, P366, DOI 10.1038/nature06128
   Egan DF, 2011, SCIENCE, V331, P456, DOI 10.1126/science.1196371
   Everett LJ, 2013, BMC GENOMICS, V14, DOI 10.1186/1471-2164-14-337
   Fang SS, 2007, MOL CELL BIOL, V27, P1407, DOI 10.1128/MCB.00944-06
   Fullgrabe J, 2013, NATURE, V500, P468, DOI 10.1038/nature12313
   Grant CE, 2011, BIOINFORMATICS, V27, P1017, DOI 10.1093/bioinformatics/btr064
   He CC, 2009, ANNU REV GENET, V43, P67, DOI 10.1146/annurev-genet-102808-114910
   Herzig S, 2001, NATURE, V413, P179, DOI 10.1038/35093131
   Inagaki T, 2005, CELL METAB, V2, P217, DOI 10.1016/j.cmet.2005.09.001
   Kemper JK, 2004, MOL CELL BIOL, V24, P7707, DOI 10.1128/MCB.24.17.7707-7719.2004
   Kemper JK, 2009, CELL METAB, V10, P392, DOI 10.1016/j.cmet.2009.09.009
   Kerr TA, 2002, DEV CELL, V2, P713, DOI 10.1016/S1534-5807(02)00154-5
   Kim DH, 2016, NAT COMMUN, V7, DOI 10.1038/ncomms12179
   Kim J, 2011, NAT CELL BIOL, V13, P132, DOI 10.1038/ncb2152
   Kim YC, 2015, GENOME BIOL, V16, DOI 10.1186/s13059-015-0835-6
   Kim YC, 2015, HEPATOLOGY, V62, P220, DOI 10.1002/hep.27677
   Kir S, 2011, SCIENCE, V331, P1621, DOI 10.1126/science.1198363
   Klionsky DJ, 2007, NAT REV MOL CELL BIO, V8, P931, DOI 10.1038/nrm2245
   Kong B, 2014, AM J PHYSIOL-GASTR L, V306, pG893, DOI 10.1152/ajpgi.00337.2013
   Koo SH, 2005, NATURE, V437, P1109, DOI 10.1038/nature03967
   Lee JM, 2014, NATURE, V516, P112, DOI 10.1038/nature13961
   Lee J, 2012, HEPATOLOGY, V56, P108, DOI 10.1002/hep.25609
   Levine B, 2008, CELL, V132, P27, DOI 10.1016/j.cell.2007.12.018
   Lu C, 2012, CELL METAB, V16, P9, DOI 10.1016/j.cmet.2012.06.001
   Lundasen T, 2006, J INTERN MED, V260, P530, DOI 10.1111/j.1365-2796.2006.01731.x
   Metzger E, 2005, NATURE, V437, P436, DOI 10.1038/nature04020
   Mizushima N, 2008, NATURE, V451, P1069, DOI 10.1038/nature06639
   Mizushima N, 2010, CELL, V140, P313, DOI 10.1016/j.cell.2010.01.028
   Mizushima N, 2009, CURR TOP MICROBIOL, V335, P71, DOI 10.1007/978-3-642-00302-8_3
   Ong KT, 2011, HEPATOLOGY, V53, P116, DOI 10.1002/hep.24006
   Rabinowitz JD, 2010, SCIENCE, V330, P1344, DOI 10.1126/science.1193497
   Seo YK, 2011, CELL METAB, V13, P367, DOI 10.1016/j.cmet.2011.03.005
   Seok S, 2014, NATURE, V516, P108, DOI 10.1038/nature13949
   Settembre C, 2013, NAT CELL BIOL, V15, P647, DOI 10.1038/ncb2718
   Shi YJ, 2004, CELL, V119, P941, DOI 10.1016/j.cell.2004.12.012
   Shin HJR, 2016, NATURE, V534, P553, DOI 10.1038/nature18014
   Singh R., 2012, INT J CELL BIOL, V2012, DOI [10.1155/2012/282041, DOI 10.1155/2012/282041]
   Singh R, 2009, NATURE, V458, P1131, DOI 10.1038/nature07976
   Smith Z, 2013, MOL CELL ENDOCRINOL, V368, P59, DOI 10.1016/j.mce.2012.04.008
   Teperino R, 2010, CELL METAB, V12, P321, DOI 10.1016/j.cmet.2010.09.004
   Thomas AM, 2010, HEPATOLOGY, V51, P1410, DOI 10.1002/hep.23450
   Wang L, 2002, DEV CELL, V2, P721, DOI 10.1016/S1534-5807(02)00187-9
NR 45
TC 41
Z9 44
U1 1
U2 12
PU WILEY
PI HOBOKEN
PA 111 RIVER ST, HOBOKEN 07030-5774, NJ USA
SN 0261-4189
EI 1460-2075
J9 EMBO J
JI Embo J.
PD JUN 14
PY 2017
VL 36
IS 12
BP 1755
EP 1769
DI 10.15252/embj.201695500
PG 15
WC Biochemistry & Molecular Biology; Cell Biology
WE Science Citation Index Expanded (SCI-EXPANDED)
SC Biochemistry & Molecular Biology; Cell Biology
GA EX5JH
UT WOS:000403276700010
PM 28446510
OA Green Published
DA 2022-11-10
ER

PT J
AU Shimotoyodome, A
   Osaki, N
   Onizawa, K
   Mizuno, T
   Suzukamo, C
   Okahara, F
   Fukuoka, D
   Hase, T
AF Shimotoyodome, Akira
   Osaki, Noriko
   Onizawa, Koji
   Mizuno, Tomohito
   Suzukamo, Chika
   Okahara, Fumiaki
   Fukuoka, Daisuke
   Hase, Tadashi
TI Dietary 1-monoolein decreases postprandial GIP release by reducing
   jejunal transport of glucose and fatty acid in rodents
SO AMERICAN JOURNAL OF PHYSIOLOGY-GASTROINTESTINAL AND LIVER PHYSIOLOGY
LA English
DT Article
DE FAT/CD36; indirect calorimetry; insulin; intestinal transport; SGLT-1
ID GLUCAGON-LIKE PEPTIDE-1; CHOLESTEROL UPTAKE; DIACYLGLYCEROL; OXIDATION;
   INSULIN; OBESITY; SECRETION; ACCUMULATION; DERIVATIVES; INHIBITION
AB Dietary 1-monoolein decreases postprandial GIP release by reducing jejunal transport of glucose and fatty acid in rodents. Am J Physiol Gastrointest Liver Physiol 303: G298-G310, 2012. First published May 30, 2012; doi: 10.1152/ajpgi.00457.2011.-Postprandial secretion of insulin and glucose-dependent insulinotropic polypeptide (GIP) is differentially regulated by not only dietary carbohydrate but also fat. Recent studies have shown that the ingestion of diacylglycerol (DAG) results in lower postprandial insulin and GIP release than that of triacylglycerol (TAG), suggesting a possible mechanism for the antiobesity effect of DAG. The structural and metabolic characteristics of DAG are believed to be responsible for its beneficial effects. This study was designed to clarify the effect of 1-monoacylglycerol [ oleic acid-rich (1-MO)], the characteristic metabolite of DAG, on postprandial insulin and GIP secretion, and the underlying mechanism. Dietary 1-MO dose dependently stimulated whole body fat utilization, and reduced high-fat diet-induced body weight gain and visceral fat accumulation in mice, both of which are consistent with the physiological effect of dietary DAG. Although glucose-stimulated insulin and GIP release was augmented by the addition of fat, coingestion of 1-MO reduced the postprandial hormone release in a dose-dependent manner. Either glucose or fatty acid transport into the everted intestinal sacs and enteroendocrine HuTu-80 cells was also reduced by the addition of 1-MO. Reduction of either glucose or fatty acid transport or the nutrient-stimulated GIP release by 1-MO was nullified when the intestine was pretreated with sodium-glucose cotransporter-1 (SGLT-1) or fatty acid translocase (FAT)/CD36 inhibitor. We conclude that dietary 1-MO attenuates postprandial GIP and insulin secretion by reducing the intestinal transport of the GIP secretagogues, which may be mediated via SGLT-1 and FAT/CD36. Reduced secretion of these anabolic hormones by 1-MO may be related to the antiobesity effect of DAG.
C1 [Mizuno, Tomohito] Kao Corp, Health Care Food Res Labs, Tokyo, Japan.
RP Shimotoyodome, A (corresponding author), 2606 Akabane, Ichikai, Tochigi 3213497, Japan.
EM shimotoyodome.akira@kao.co.jp
OI shimotoyodome, akira/0000-0001-7567-8316
FU Kao Corporation
FX The present study was supported financially by Kao Corporation.
CR Althage MC, 2008, J BIOL CHEM, V283, P18365, DOI 10.1074/jbc.M710466200
   ASSIMACOPOULOSJEANNET F, 1991, AM J PHYSIOL, V260, pR278, DOI 10.1152/ajpregu.1991.260.2.R278
   Beaslas O, 2009, PLOS ONE, V4, DOI 10.1371/journal.pone.0004278
   Bremer J, 2001, PROG LIPID RES, V40, P231, DOI 10.1016/S0163-7827(01)00004-2
   Chu ZL, 2008, ENDOCRINOLOGY, V149, P2038, DOI 10.1210/en.2007-0966
   Coort SLM, 2002, MOL CELL BIOCHEM, V239, P213, DOI 10.1023/A:1020539932353
   CREUTZFELDT W, 1978, DIABETOLOGIA, V14, P15, DOI 10.1007/BF00429703
   DALONZO RP, 1982, J AM OIL CHEM SOC, V59, P292, DOI 10.1007/BF02662229
   Efendic S, 2004, HORM METAB RES, V36, P742, DOI 10.1055/s-2004-826157
   Gniuli D, 2010, DIABETOLOGIA, V53, P2233, DOI 10.1007/s00125-010-1830-9
   Hansen KB, 2011, J CLIN ENDOCR METAB, V96, pE1409, DOI 10.1210/jc.2011-0647
   HARMON CM, 1991, J MEMBRANE BIOL, V121, P261, DOI 10.1007/BF01951559
   Hirasawa A, 2005, NAT MED, V11, P90, DOI 10.1038/nm1168
   Irwin N, 2009, DIABETOLOGIA, V52, P1724, DOI 10.1007/s00125-009-1422-8
   JONES IR, 1989, DIABETOLOGIA, V32, P668
   Jones KL, 1996, J NUCL MED, V37, P1643
   Kondo H, 2003, LIPIDS, V38, P25, DOI 10.1007/s11745-003-1027-7
   Li XS, 2010, OBESITY, V18, P456, DOI 10.1038/oby.2009.312
   Miyawaki K, 2002, NAT MED, V8, P738, DOI 10.1038/nm727
   Moriya R, 2009, AM J PHYSIOL-ENDOC M, V297, pE1358, DOI 10.1152/ajpendo.00412.2009
   Murase T, 2001, J LIPID RES, V42, P372
   Nakatani T, 2003, J LIPID RES, V44, P369, DOI 10.1194/jlr.M200289-JLR200
   Nassir F, 2007, J BIOL CHEM, V282, P19493, DOI 10.1074/jbc.M703330200
   Nauli AM, 2006, GASTROENTEROLOGY, V131, P1197, DOI 10.1053/j.gastro.2006.08.012
   Okawa M, 2009, BIOCHEM BIOPH RES CO, V390, P377, DOI 10.1016/j.bbrc.2009.08.167
   Osaki N, 2008, LIPIDS, V43, P409, DOI 10.1007/s11745-008-3155-8
   Overton HA, 2006, CELL METAB, V3, P167, DOI 10.1016/j.cmet.2006.02.004
   Parker HE, 2009, DIABETOLOGIA, V52, P289, DOI 10.1007/s00125-008-1202-x
   Pi-Sunyer FX, 1998, OBES RES, V6, p51S
   Pohl J, 2005, MOL BIOL CELL, V16, P24, DOI 10.1091/mbc.E04-07-0616
   Rozengurt N, 2006, AM J PHYSIOL-GASTR L, V291, pG792, DOI 10.1152/ajpgi.00074.2006
   Rudkowska I, 2005, OBES RES, V13, P1864, DOI 10.1038/oby.2005.229
   Saito S, 2006, NUTRITION, V22, P30, DOI 10.1016/j.nut.2005.04.010
   Salmeron J, 1997, DIABETES CARE, V20, P545, DOI 10.2337/diacare.20.4.545
   Shimotoyodome A, 2005, MED SCI SPORT EXER, V37, P1884, DOI 10.1249/01.mss.0000178062.66981.a8
   Shimotoyodome A, 2010, AM J PHYSIOL-ENDOC M, V298, pE652, DOI 10.1152/ajpendo.00468.2009
   Shimotoyodome A, 2009, ENDOCRINOLOGY, V150, P2118, DOI 10.1210/en.2008-1162
   SLABBER M, 1994, AM J CLIN NUTR, V60, P48, DOI 10.1093/ajcn/60.1.48
   Tada N, 2004, CURR OPIN CLIN NUTR, V7, P145, DOI 10.1097/00075197-200403000-00007
   Yanai H, 2008, OBESITY, V16, P47, DOI 10.1038/oby.2007.46
NR 40
TC 10
Z9 11
U1 1
U2 9
PU AMER PHYSIOLOGICAL SOC
PI BETHESDA
PA 9650 ROCKVILLE PIKE, BETHESDA, MD 20814 USA
SN 0193-1857
EI 1522-1547
J9 AM J PHYSIOL-GASTR L
JI Am. J. Physiol.-Gastroint. Liver Physiol.
PD AUG
PY 2012
VL 303
IS 3
BP G298
EP G310
DI 10.1152/ajpgi.00457.2011
PG 13
WC Gastroenterology & Hepatology; Physiology
WE Science Citation Index Expanded (SCI-EXPANDED)
SC Gastroenterology & Hepatology; Physiology
GA 984XU
UT WOS:000307227700004
PM 22651926
DA 2022-11-10
ER

PT J
AU Guo, JY
   Tan, LB
   Kong, LY
AF Guo, Jiayue
   Tan, Libo
   Kong, Lingyan
TI Impact of dietary intake of resistant starch on obesity and associated
   metabolic profiles in human: a systematic review of the literature
SO CRITICAL REVIEWS IN FOOD SCIENCE AND NUTRITION
LA English
DT Review
DE Obesity; resistant starch; body weight; energy intake; lipid profiles;
   glucose
ID HEAT-MOISTURE TREATMENT; CHAIN FATTY-ACIDS; INSULIN SENSITIVITY;
   HIGH-AMYLOSE; LIPID CONCENTRATIONS; FOOD-INTAKE; APPETITE; GLUCOSE;
   SUPPLEMENTATION; CHOLESTEROL
AB As a global public health issue with an increasing prevalence, obesity is related to several metabolic disorders, but is largely preventable. Resistant starch (RS), the indigestible portion of starch, has been studied for its potential effects on reducing obesity. This systematic review aimed to investigate the effect of dietary intake of RS on obesity development and related metabolic profiles in human, including body weight and composition, energy intake and satiety, lipid profiles, blood glucose and insulin, and other blood biomarkers. Eleven peer-reviewed articles published in English between 2000 and 2019 were identified after screening using CENTRAL, MEDLINE, and CINAHL Plus. Based on the results, RS intake had no direct effect on body weight and body composition. Evidence for its effect on reducing energy intake and increasing satiety, as well as improving lipid profiles was inconsistent. Beneficial effects of RS intake on several blood biomarkers were supported, indicating its regulatory roles in blood glucose homeostasis, insulin sensitivity, and gut hormone concentrations. Specifically, five out of the eight articles measuring blood glucose reported a decrease in either fasting or postprandial glucose levels; two out of the three articles measuring insulin sensitivity indicated a significant improvement after RS supplementation; studies measuring gut hormone concentrations including glucagon-like peptide 1 (GLP-1), and peptide YY (PYY) also showed significant improvements after RS interventions. In conclusion, the effect of dietary intake of RS on obesity and its related metabolic complications was not conclusive. Further research with larger sample sizes and longer duration is warranted.
C1 [Guo, Jiayue; Tan, Libo; Kong, Lingyan] Univ Alabama, Dept Human Nutr & Hospitality Management, Tuscaloosa, AL 35487 USA.
RP Tan, LB; Kong, LY (corresponding author), Univ Alabama, Dept Human Nutr & Hospitality Management, Tuscaloosa, AL 35487 USA.
EM ltan@ches.ua.edu; lkong@ches.ua.edu
OI Guo, Jiayue/0000-0001-5753-1505; Tan, Libo/0000-0001-7374-9942; Kong,
   Lingyan/0000-0002-4775-0226
CR Academy of Nutrition and Dietetics, 2016, EV AN MAN STEPS AC E
   Ai YF, 2013, CARBOHYD POLYM, V92, P120, DOI 10.1016/j.carbpol.2012.08.092
   Al-Mana NM, 2018, NUTRIENTS, V10, DOI 10.3390/nu10121993
   Annison G, 2003, J NUTR, V133, P3523, DOI 10.1093/jn/133.11.3523
   BEHALL KM, 1989, AM J CLIN NUTR, V49, P337, DOI 10.1093/ajcn/49.2.337
   Belobrajdic DP, 2012, NUTR METAB, V9, DOI 10.1186/1743-7075-9-93
   Birt DF, 2013, ADV NUTR, V4, P587, DOI 10.3945/an.113.004325
   Bodinham CL, 2012, PLOS ONE, V7, DOI 10.1371/journal.pone.0040834
   Bodinham CL, 2010, BRIT J NUTR, V103, P917, DOI 10.1017/S0007114509992534
   De Vadder F, 2014, CELL, V156, P84, DOI 10.1016/j.cell.2013.12.016
   DeMartino P, 2020, CURR OPIN BIOTECH, V61, P66, DOI 10.1016/j.copbio.2019.10.008
   DEROOS N, 1995, EUR J CLIN NUTR, V49, P532
   Dodevska MS, 2016, EUR J NUTR, V55, P127, DOI 10.1007/s00394-015-0831-3
   Eckel RH, 2005, LANCET, V365, P1415, DOI 10.1016/S0140-6736(05)66378-7
   ENGLYST HN, 1992, EUR J CLIN NUTR, V46, pS33
   Eroglu EI, 2017, NUTR FOOD SCI, V47, P522, DOI 10.1108/NFS-10-2016-0154
   Flint A, 2000, INT J OBESITY, V24, P38, DOI 10.1038/sj.ijo.0801083
   *FOOD DRUG ADM, 2018, COD FED REG TITL 21
   *FOOD DRUG ADM, 2018, DECL CERT IS SYNTH N
   Gentile CL, 2015, NUTR J, V14, DOI 10.1186/s12937-015-0104-2
   Gutierrez AS, 2020, FOOD HYDROCOLLOID, V102, DOI 10.1016/j.foodhyd.2019.105603
   Ha AW, 2012, NUTR RES PRACT, V6, P16, DOI 10.4162/nrp.2012.6.1.16
   Hales Craig M, 2020, NCHS Data Brief, P1
   Hasjim J, 2010, CEREAL CHEM, V87, P257, DOI 10.1094/CCHEM-87-4-0257
   He JH, 2008, BIOMACROMOLECULES, V9, P175, DOI 10.1021/bm700951s
   Heijnen MLA, 1996, AM J CLIN NUTR, V64, P312, DOI 10.1093/ajcn/64.3.312
   Higgins JA, 2014, CRIT REV FOOD SCI, V54, P1158, DOI 10.1080/10408398.2011.629352
   JANE J, 2003, J APPL GLYCOSCIENCE, V50, P167, DOI DOI 10.5458/JAG.50.167
   JANE JL, 1984, CARBOHYD RES, V132, P105, DOI 10.1016/0008-6215(84)85068-5
   Jenkins DJA, 1998, J AM COLL NUTR, V17, P609, DOI 10.1080/07315724.1998.10718810
   Johnston KL, 2010, DIABETIC MED, V27, P391, DOI 10.1111/j.1464-5491.2010.02923.x
   Keenan MJ, 2015, ADV NUTR, V6, P198, DOI 10.3945/an.114.007419
   Lichtenstein A, 2006, CIRCULATION, V114, pE629, DOI 10.1161/CIRCULATIONAHA.106.180281
   Ma Z, 2018, CRIT REV FOOD SCI, V58, P1059, DOI 10.1080/10408398.2016.1230537
   Maier TV, 2017, MBIO, V8, DOI [10.1128/mBio.01343-17, 10.1128/mbio.01343-17]
   Maki KC, 2012, J NUTR, V142, P717, DOI 10.3945/jn.111.152975
   Maljaars PWJ, 2008, PHYSIOL BEHAV, V95, P271, DOI 10.1016/j.physbeh.2008.07.018
   Mathew M, 2010, CARDIOVASC DIABETOL, V9, DOI 10.1186/1475-2840-9-9
   Maziarz MP, 2017, NUTR J, V16, DOI 10.1186/s12937-017-0235-8
   Meenu M, 2019, CRIT REV FOOD SCI, V59, P3019, DOI 10.1080/10408398.2018.1481360
   Mkandawire NL, 2013, J AGR FOOD CHEM, V61, P4448, DOI 10.1021/jf400464j
   Moher David, 2009, BMJ, V339, pb2535, DOI 10.1136/bmj.b2535
   Noakes M, 1996, AM J CLIN NUTR, V64, P944, DOI 10.1093/ajcn/64.6.944
   ODEA K, 1980, AM J CLIN NUTR, V33, P760, DOI 10.1093/ajcn/33.4.760
   Park OJ, 2004, J NUTR SCI VITAMINOL, V50, P93, DOI 10.3177/jnsv.50.93
   Pawlak DB, 2004, LANCET, V364, P778, DOI 10.1016/S0140-6736(04)16937-7
   Qian LL, 2015, BIOMED ENVIRON SCI, V28, P839, DOI [10.3967/bes2015.117, 10.1016/S0895-3988(15)30116-1]
   Regina A, 2006, P NATL ACAD SCI USA, V103, P3546, DOI 10.1073/pnas.0510737103
   Robertson MD, 2005, AM J CLIN NUTR, V82, P559, DOI 10.1093/ajcn/82.3.559
   Robertson MD, 2003, DIABETOLOGIA, V46, P659, DOI 10.1007/s00125-003-1081-0
   Sandberg JC, 2017, NUTR J, V16, DOI 10.1186/s12937-017-0246-5
   Sang YJ, 2006, CARBOHYD POLYM, V63, P167, DOI 10.1016/j.carbpol.2005.07.022
   Segal KR, 1996, DIABETES, V45, P988, DOI 10.2337/diabetes.45.7.988
   Shen L, 2009, OBESITY, V17, P40, DOI 10.1038/oby.2008.483
   So PW, 2007, PLOS ONE, V2, DOI 10.1371/journal.pone.0001309
   Tan LB, 2020, CRIT REV FOOD SCI, V60, P780, DOI 10.1080/10408398.2018.1550739
   Thompson DB, 2000, TRENDS FOOD SCI TECH, V11, P245, DOI 10.1016/S0924-2244(01)00005-X
   Trumbo P, 2002, J AM DIET ASSOC, V102, P1621, DOI 10.1016/S0002-8223(02)90346-9
   Wang MM, 2019, TRENDS FOOD SCI TECH, V88, P1, DOI 10.1016/j.tifs.2019.03.005
   Wang Y, 2019, NUTR DIABETES, V9, DOI 10.1038/s41387-019-0086-9
   WHO, 2012, GLOBAL TUBERCULOSIS REPORT 2012, P1
   Woo KS, 2002, CEREAL CHEM, V79, P819, DOI 10.1094/CCHEM.2002.79.6.819
   Zafar TA, 2018, APPETITE, V131, P1, DOI 10.1016/j.appet.2018.08.028
   Zhou J, 2008, AM J PHYSIOL-ENDOC M, V295, pE1160, DOI 10.1152/ajpendo.90637.2008
NR 64
TC 24
Z9 24
U1 9
U2 46
PU TAYLOR & FRANCIS INC
PI PHILADELPHIA
PA 530 WALNUT STREET, STE 850, PHILADELPHIA, PA 19106 USA
SN 1040-8398
EI 1549-7852
J9 CRIT REV FOOD SCI
JI Crit. Rev. Food Sci. Nutr.
PD FEB 15
PY 2021
VL 61
IS 6
BP 889
EP 905
DI 10.1080/10408398.2020.1747391
EA APR 2020
PG 17
WC Food Science & Technology; Nutrition & Dietetics
WE Science Citation Index Expanded (SCI-EXPANDED)
SC Food Science & Technology; Nutrition & Dietetics
GA QO3CC
UT WOS:000528374000001
PM 32321291
DA 2022-11-10
ER

PT J
AU Katz, L
   Manamley, N
   Snyder, WJ
   Dodds, M
   Agafonova, N
   Sierra-Johnson, J
   Cruz, M
   Kaur, P
   Mudaliar, S
   Raskin, P
   Kewalramani, R
   Pellacani, A
AF Katz, L.
   Manamley, N.
   Snyder, W. J.
   Dodds, M.
   Agafonova, N.
   Sierra-Johnson, J.
   Cruz, M.
   Kaur, P.
   Mudaliar, S.
   Raskin, P.
   Kewalramani, R.
   Pellacani, A.
TI AMG 151 (ARRY-403), a novel glucokinase activator, decreases fasting and
   postprandial glycaemia in patients with type 2 diabetes
SO DIABETES OBESITY & METABOLISM
LA English
DT Article
DE antidiabetic drug; clinical trial; dose-response relationship;
   glucokinase activator; type 2 diabetes
ID METFORMIN; THERAPY
AB Phase I studies have shown that AMG 151 activates glucokinase, a key enzyme in glucose homeostasis. The present randomized, placebo-controlled phase IIa study evaluated the dose-effect relationship of the glucokinase activator AMG 151 relative to placebo on fasting plasma glucose (FPG) in 236 patients (33-35 patients per arm) with type 2 diabetes treated with metformin. Patients received oral AMG 151 at 50, 100 or 200 mg twice daily, AMG 151 at 100, 200 or 400 mg once daily or matching placebo for 28 days. A significant linear dose-effect trend was observed with the twice-daily regimen (p = 0.004) for change in FPG to day 28. No trend was observed with the once-daily regimen. A higher incidence of hypoglycaemia and hypertriglyceridaemia was observed with AMG 151 administration. AMG 151 significantly reduced FPG when administered twice daily but not when administered once daily in patients with type 2 diabetes treated with metformin.
C1 [Katz, L.; Snyder, W. J.; Agafonova, N.; Sierra-Johnson, J.; Cruz, M.; Kaur, P.; Kewalramani, R.; Pellacani, A.] Amgen Inc, Thousand Oaks, CA 91320 USA.
   [Manamley, N.] Amgen Ltd, Cambridge, England.
   [Dodds, M.] Amgen Inc, Seattle, WA USA.
   [Mudaliar, S.] Vet Adm San Diego Healthcare Syst, Ctr Metab Res, San Diego, CA USA.
   [Raskin, P.] Univ Texas SW Med Ctr Dallas, Dallas, TX 75390 USA.
RP Snyder, WJ (corresponding author), Amgen Inc, Dev Design Ctr, 1 Amgen Ctr Dr,MS-27-5-C, Thousand Oaks, CA 91320 USA.
EM wsnyder@amgen.com
RI Mudaliar, Sunder/N-5813-2019; Mudaliar, Sunder/R-2781-2019
FU Amgen Inc.
FX The authors thank Larry Kovalick, PharmD (Amgen Inc.), as well as James
   Balwit, MS, and Rick Davis, MS (Complete Healthcare Communications,
   Inc.), whose work was funded by Amgen Inc., for editorial assistance
   with this manuscript.
CR Amin NB, 2015, DIABETES OBES METAB, V17, P751, DOI 10.1111/dom.12474
   Childs BP, 2005, DIABETES CARE, V28, P1245
   Chung J, 2015, J PHARM SCI-US, V104, P1522, DOI 10.1002/jps.24339
   Kamata K, 2004, STRUCTURE, V12, P429, DOI 10.1016/j.str.2004.02.005
   Katz L, 2013, WORLD DIAB C MELB 2
   Matschinsky FM, 2013, TRENDS PHARMACOL SCI, V34, P90, DOI 10.1016/j.tips.2012.11.007
   McVean M, 2009, KEYST S BANFF 20 25
   Meininger GE, 2011, DIABETES CARE, V34, P2560, DOI 10.2337/dc11-1200
   Osbak KK, 2009, HUM MUTAT, V30, P1512, DOI 10.1002/humu.21110
   Wilding JPH, 2013, DIABETES OBES METAB, V15, P750, DOI 10.1111/dom.12088
NR 10
TC 30
Z9 30
U1 0
U2 11
PU WILEY-BLACKWELL
PI HOBOKEN
PA 111 RIVER ST, HOBOKEN 07030-5774, NJ USA
SN 1462-8902
EI 1463-1326
J9 DIABETES OBES METAB
JI Diabetes Obes. Metab.
PD FEB
PY 2016
VL 18
IS 2
BP 191
EP 195
DI 10.1111/dom.12586
PG 5
WC Endocrinology & Metabolism
WE Science Citation Index Expanded (SCI-EXPANDED)
SC Endocrinology & Metabolism
GA DB6LK
UT WOS:000368626300010
PM 26434934
DA 2022-11-10
ER

PT J
AU Juvonen, KR
   Macierzanka, A
   Lille, ME
   Laaksonen, DE
   Mykkanen, HM
   Niskanen, LK
   Pihlajamaki, J
   Makela, KA
   Mills, CEN
   Mackie, AR
   Malcolm, P
   Herzig, KH
   Poutanen, KS
   Karhunen, LJ
AF Juvonen, Kristiina R.
   Macierzanka, Adam
   Lille, Martina E.
   Laaksonen, David E.
   Mykkanen, Hannu M.
   Niskanen, Leo K.
   Pihlajamaki, Jussi
   Makela, Kari A.
   Mills, Clare E. N.
   Mackie, Alan R.
   Malcolm, Paul
   Herzig, Karl-Heinz
   Poutanen, Kaisa S.
   Karhunen, Leila J.
TI Cross-linking of sodium caseinate-structured emulsion with
   transglutaminase alters postprandial metabolic and appetite responses in
   healthy young individuals
SO BRITISH JOURNAL OF NUTRITION
LA English
DT Article
DE Emulsion; Cross-linking; Transglutaminase; Digestion; Gastric emptying;
   Satiety; Gastrointestinal hormones
ID INTRAGASTRIC ACID STABILITY; FAT EMULSIONS; GALLBLADDER CONTRACTION;
   DROPLET SIZE; HUMANS; CHOLECYSTOKININ; DIGESTION; SECRETION; RELEASE;
   PLASMA
AB The physico-chemical and interfacial properties of fat emulsions influence lipid digestion and may affect postprandial responses. The aim of the present study was to determine the effects of the modification of the interfacial layer of a fat emulsion by cross-linking on postprandial metabolic and appetite responses. A total of fifteen healthy individuals (26.5 (SEM 6.9) years and BMI 21.9 (SEM 2.0) kg/m(2)) participated in a cross-over design experiment in which they consumed two isoenergetic (1924 kJ (460 kcal)) and isovolumic (250 g) emulsions stabilised with either sodium caseinate (Cas) or transglutaminase-cross-linked sodium caseinate (Cas-TG) in a randomised order. Blood samples were collected from the individuals at baseline and for 6h postprandially for the determination of serum TAG and plasma NEFA, cholecystokinin (CCK), glucagon-like peptide 1 (GLP-1), glucose and insulin responses. Appetite was assessed using visual analogue scales. Postprandial TAG and NEFA responses and gastric emptying (GE) rates were comparable between the emulsions. CCK increased more after the ingestion of Cas-TG than after the ingestion of Cas (P<0.05), while GLP-1 responses did not differ between the two test emulsions. Glucose and insulin profiles were lower after consuming Cas-TG than after consuming Cas (P<0.05). The overall insulin, glucose and CCK responses, expressed as areas above/under the curve, did not differ significantly between the Cas and Cas-TG meal conditions. Satiety ratings were reduced and hunger, desire to eat and thirst ratings increased more after the ingestion of Cas-TG than after the ingestion of Cas (P<0.05). The present results suggest that even a subtle structural modification of the interfacial layer of a fat emulsion can alter the early postprandial profiles of glucose, insulin, CCK, appetite and satiety through decreased protein digestion without affecting significantly on GE or overall lipid digestion.
C1 [Juvonen, Kristiina R.; Mykkanen, Hannu M.; Pihlajamaki, Jussi; Poutanen, Kaisa S.; Karhunen, Leila J.] Univ Eastern Finland, Inst Publ Hlth & Clin Nutr, Dept Clin Nutr, Kuopio 70211, Finland.
   [Macierzanka, Adam; Mills, Clare E. N.; Mackie, Alan R.] Inst Food Res, Norwich NR4 7UA, Norfolk, England.
   [Macierzanka, Adam] Gdansk Univ Technol, Fac Chem, Dept Fats & Detergents Technol, PL-80952 Gdansk, Poland.
   [Lille, Martina E.; Poutanen, Kaisa S.] VTT Tech Res Ctr Finland, Espoo 02150, Finland.
   [Laaksonen, David E.] Kuopio Univ Hosp, Inst Clin Med, Internal Med, Kuopio 70211, Finland.
   [Laaksonen, David E.] Univ Eastern Finland, Inst Biomed, Dept Physiol, Kuopio 70211, Finland.
   [Niskanen, Leo K.] Finnish Med Agcy Fimea, Helsinki 00280, Finland.
   [Niskanen, Leo K.] Univ Eastern Finland, Sch Med, Fac Hlth Sci, Kuopio 70211, Finland.
   [Pihlajamaki, Jussi; Karhunen, Leila J.] Kuopio Univ Hosp, Dept Clin Nutr, Kuopio 70211, Finland.
   [Pihlajamaki, Jussi; Karhunen, Leila J.] Kuopio Univ Hosp, Obes Ctr, Kuopio 70211, Finland.
   [Makela, Kari A.; Herzig, Karl-Heinz] Oulu Univ, Div Physiol, Oulu 90014, Finland.
   [Makela, Kari A.; Herzig, Karl-Heinz] Oulu Univ, Bioctr Oulu, Inst Biomed, Oulu 90014, Finland.
   [Mills, Clare E. N.] Univ Manchester, Manchester Interdisciplinary Bioctr, Manchester M1 7DN, Lancs, England.
   [Malcolm, Paul] Norfolk & Norwich Univ Hosp, Norwich, Norfolk, England.
   [Herzig, Karl-Heinz] Med Res Ctr, Oulu, Finland.
   [Herzig, Karl-Heinz] Oulu Univ Hosp, Oulu, Finland.
RP Juvonen, KR (corresponding author), Univ Eastern Finland, Inst Publ Hlth & Clin Nutr, Dept Clin Nutr, POB 1627, Kuopio 70211, Finland.
EM kristiina.juvonen@uef.fi
RI Mackie, Alan/N-7780-2018
OI Mackie, Alan/0000-0002-5681-0593; Macierzanka, Adam/0000-0002-7403-4698;
   Lille, Martina/0000-0002-8819-8650; Pihlajamaki,
   Jussi/0000-0002-6241-6859
FU Academy of Finland (TEPESS consortium) [118281, 118191, 216327]; Academy
   Professorship [131460]; Finnish Graduate School on Applied Bioscience:
   Bioengineering, Food Nutrition, Environment; Kuopio University Hospital
   (EVO); BBSRC [BB/J004545/1]; NNUH Radiology Department research budget
FX The present study was supported by the Academy of Finland (TEPESS
   consortium - grant no. 118281, 118191 and 216327), Academy Professorship
   (K. S. P., grant no. 131460), The Finnish Graduate School on Applied
   Bioscience: Bioengineering, Food Nutrition, Environment, and Kuopio
   University Hospital (EVO funding). The work at the IFR was supported by
   the BBSRC through research grant BB/J004545/1. The MRI was funded by the
   NNUH Radiology Department research budget. The funders had no role in
   the design and analysis of the study or in the writing of this article.
CR Armand M, 1999, AM J CLIN NUTR, V70, P1096
   Beglinger C, 2001, AM J PHYSIOL-REG I, V280, pR1149, DOI 10.1152/ajpregu.2001.280.4.R1149
   Beglinger S, 2010, J CLIN ENDOCR METAB, V95, P879, DOI 10.1210/jc.2009-1062
   Buchert J, 2010, ANNU REV FOOD SCI T, V1, P113, DOI 10.1146/annurev.food.080708.100841
   Carr RD, 2008, AM J PHYSIOL-ENDOC M, V295, pE779, DOI 10.1152/ajpendo.90233.2008
   ELASHOFF JD, 1982, GASTROENTEROLOGY, V83, P1306
   Ellrichmann M, 2008, J CLIN ENDOCR METAB, V93, P3995, DOI 10.1210/jc.2008-0924
   Ellrichmann M, 2007, REGUL PEPTIDES, V139, P136, DOI 10.1016/j.regpep.2006.11.016
   Feinle C, 2001, GASTROENTEROLOGY, V120, P1100, DOI 10.1053/gast.2001.23232
   Feinle C, 2003, AM J PHYSIOL-GASTR L, V284, pG798, DOI 10.1152/ajpgi.00512.2002
   Foltz M, 2009, AM J PHYSIOL-GASTR L, V296, pG982, DOI 10.1152/ajpgi.90579.2008
   Gannon MC, 2010, IUBMB LIFE, V62, P660, DOI 10.1002/iub.375
   Hall WL, 2003, BRIT J NUTR, V89, P239, DOI 10.1079/BJN2002760
   Hur SJ, 2009, FOOD CHEM, V114, P253, DOI 10.1016/j.foodchem.2008.09.069
   Juvonen KR, 2012, NUTR J, V11, DOI 10.1186/1475-2891-11-35
   Juvonen KR, 2011, BRIT J NUTR, V106, P1890, DOI 10.1017/S0007114511002522
   Keogh JB, 2011, J NUTR, V141, P809, DOI 10.3945/jn.110.131110
   KISSILEFF HR, 1981, AM J CLIN NUTR, V34, P154, DOI 10.1093/ajcn/34.2.154
   LIDDLE RA, 1985, J CLIN INVEST, V75, P1144, DOI 10.1172/JCI111809
   LIEVERSE RJ, 1994, GASTROENTEROLOGY, V106, P1451, DOI 10.1016/0016-5085(94)90397-2
   Macierzanka A, 2012, LANGMUIR, V28, P17349, DOI 10.1021/la302194q
   Macierzanka A, 2011, FOOD HYDROCOLLOID, V25, P843, DOI 10.1016/j.foodhyd.2010.07.010
   Mackie A, 2010, CURR OPIN COLLOID IN, V15, P102, DOI 10.1016/j.cocis.2009.11.005
   Maljaars PWJ, 2008, PHYSIOL BEHAV, V95, P271, DOI 10.1016/j.physbeh.2008.07.018
   Maljaars PWJ, 2012, CLIN NUTR, V31, P535, DOI 10.1016/j.clnu.2011.12.003
   Marciani L, 2006, BRIT J NUTR, V95, P331, DOI 10.1079/BJN20051628
   Marciani L, 2004, J FOOD SCI, V69, pE290, DOI 10.1111/j.1365-2621.2004.tb11000.x
   Marciani L, 2007, AM J PHYSIOL-GASTR L, V292, pG1607, DOI 10.1152/ajpgi.00452.2006
   Marciani L, 2009, BRIT J NUTR, V101, P919, DOI 10.1017/S0007114508039986
   Mcclements DJ, 2009, CRIT REV FOOD SCI, V49, P48, DOI 10.1080/10408390701764245
   Mun S, 2007, FOOD RES INT, V40, P770, DOI 10.1016/j.foodres.2007.01.007
   Nolan CJ, 2006, DIABETES, V55, pS16, DOI 10.2337/db06-S003
   Reis PM, 2008, FOOD BIOPHYS, V3, P370, DOI 10.1007/s11483-008-9091-6
   Seimon RV, 2009, AM J CLIN NUTR, V89, P1729, DOI 10.3945/ajcn.2009.27518
   Singh H, 2011, ADV COLLOID INTERFAC, V165, P47, DOI 10.1016/j.cis.2011.02.001
   STUNKARD AJ, 1985, J PSYCHOSOM RES, V29, P71, DOI 10.1016/0022-3999(85)90010-8
   Tataranni PA, 1999, P NATL ACAD SCI USA, V96, P4569, DOI 10.1073/pnas.96.8.4569
   Veldhorst MAB, 2009, PHYSIOL BEHAV, V96, P675, DOI 10.1016/j.physbeh.2009.01.004
   Westerterp-Plantenga MS, 2004, PHYSIOL BEHAV, V83, P579, DOI 10.1016/j.physbeh.2004.07.027
NR 39
TC 6
Z9 7
U1 0
U2 21
PU CAMBRIDGE UNIV PRESS
PI CAMBRIDGE
PA EDINBURGH BLDG, SHAFTESBURY RD, CB2 8RU CAMBRIDGE, ENGLAND
SN 0007-1145
EI 1475-2662
J9 BRIT J NUTR
JI Br. J. Nutr.
PD AUG 14
PY 2015
VL 114
IS 3
BP 418
EP 429
DI 10.1017/S0007114515001737
PG 12
WC Nutrition & Dietetics
WE Science Citation Index Expanded (SCI-EXPANDED)
SC Nutrition & Dietetics
GA CO6JM
UT WOS:000359263000009
PM 26159899
OA Bronze
DA 2022-11-10
ER

PT J
AU Naudin, S
   Sampson, JN
   Moore, SC
   Stolzenberg-Solomon, R
AF Naudin, Sabine
   Sampson, Joshua N.
   Moore, Steven C.
   Stolzenberg-Solomon, Rachael
TI Sources of Variability in Serum Lipidomic Measurements and Implications
   for Epidemiologic Studies
SO AMERICAN JOURNAL OF EPIDEMIOLOGY
LA English
DT Article
DE lipid measurements; lipidomics; population-based study; reliability;
   study power; variability
ID MASS-SPECTROMETRY; PLASMA-LIPIDS; METABOLOMICS; PROSTATE; DIET; LUNG
AB Epidemiological studies using lipidomic approaches can identify lipids associated with exposures and diseases. We evaluated the sources of variability of lipidomic profiles measured in blood samples and the implications when designing epidemiologic studies. We measured 918 lipid species in nonfasting baseline serum from 693 participants in the Prostate, Lung, Colorectal, and Ovarian Cancer Screening Trial, with 570 participants having serial blood samples separated by 1-5 years and 72 blinded replicate quality control samples. Blood samples were collected during 1993-2006. For each lipid species, we calculated the between-individual, within-individual, and technical variances, and we estimated the statistical power to detect associations in case-control studies. The technical variability was moderate, with a median intraclass correlation coefficient of 0.79. The combination of technical and within-individual variances accounted for most of the variability in 74% of the lipid species. For an average true relative risk of 3 (comparing upper and lower quartiles) after correction for multiple comparisons at the Bonferroni significance threshold (alpha = 0.05/918 = 5.45 x10(-5)), we estimated that a study with 500, 1,000, and 5,000 total participants (1:1 case-control ratio) would have 19%, 57%, and 99% power, respectively. Epidemiologic studies examining associations between lipidomic profiles and disease require large samples sizes to detect moderate effect sizes associations.
C1 [Naudin, Sabine; Moore, Steven C.; Stolzenberg-Solomon, Rachael] NCI, Metab Epidemiol Branch, Div Canc Epidemiol & Genet, Rockville, MD USA.
   [Sampson, Joshua N.] NCI, Biostat Branch, Div Canc Epidemiol & Genet, Rockville, MD USA.
RP Stolzenberg-Solomon, R (corresponding author), NCI Shady Grove, Metab Epidemiol Branch, Div Canc Epidemiol & Genet, 9609 Med Ctr Dr,Room 6E420, Rockville, MD 20850 USA.
EM rs221z@nih.gov
FU Division of Cancer Epidemiology and Genetics intramural research program
   (National Cancer Institute, National Institutes of Health) [ZIA CP010202
   -14]
FX This work was supported by the Division of Cancer Epidemiology and
   Genetics intramural research program (National Cancer Institute,
   National Institutes of Health, ZIA CP010202 -14).
CR Al-Sari N, 2021, ENDOCRIN DIAB METAB, V4, DOI 10.1002/edm2.213
   Andriole GL, 2012, J NATL CANCER I, V104, P125, DOI 10.1093/jnci/djr500
   Au A, 2018, ADV CLIN CHEM, V85, P31, DOI 10.1016/bs.acc.2018.02.002
   Begum H, 2016, SCI REP-UK, V6, DOI 10.1038/srep19139
   Carayol M, 2015, PLOS ONE, V10, DOI 10.1371/journal.pone.0135437
   DURRINGTON PN, 1990, SCAND J CLIN LAB INV, V50, P86, DOI 10.3109/00365519009091092
   Fahy E, 2011, BBA-MOL CELL BIOL L, V1811, P637, DOI 10.1016/j.bbalip.2011.06.009
   Fernandez C, 2020, DIABETES CARE, V43, P366, DOI 10.2337/dc19-1199
   Floegel A, 2011, PLOS ONE, V6, DOI 10.1371/journal.pone.0021103
   Han XL, 2012, MASS SPECTROM REV, V31, P134, DOI 10.1002/mas.20342
   Han XL, 2003, J LIPID RES, V44, P1071, DOI 10.1194/jlr.R300004-JLR200
   Ishikawa M, 2014, PLOS ONE, V9, DOI 10.1371/journal.pone.0091806
   Kuang A, 2018, NUTRIENTS, V10, DOI 10.3390/nu10121851
   LAIRD NM, 1982, BIOMETRICS, V38, P963, DOI 10.2307/2529876
   Loef M, 2021, METABOLITES, V11, DOI 10.3390/metabo11010026
   Lofgren L, 2012, J LIPID RES, V53, P1690, DOI 10.1194/jlr.D023036
   Nicholson G, 2011, MOL SYST BIOL, V7, DOI 10.1038/msb.2011.57
   Prorok PC, 2000, CONTROL CLIN TRIALS, V21, p273S, DOI 10.1016/S0197-2456(00)00098-2
   Sampson JN, 2013, CANCER EPIDEM BIOMAR, V22, P631, DOI 10.1158/1055-9965.EPI-12-1109
   Shen LQ, 2019, BMJ OPEN, V9, DOI 10.1136/bmjopen-2018-026860
   Slade E, 2021, LIPIDS HEALTH DIS, V20, DOI 10.1186/s12944-021-01456-2
   Tao LY, 2019, METABOLOMICS, V15, DOI 10.1007/s11306-019-1550-1
   Tonolo G, 1995, AM J PHYSIOL-ENDOC M, V269, pE1101, DOI 10.1152/ajpendo.1995.269.6.E1101
   Vermeulen R., 2017, CANC EPIDEMIOLOGY PR, DOI 10.1093/oso/9780190238667.001.0001/oso-9780190238667-chapter-6
   Wang DD, 2017, CIRCULATION, V135, P2028, DOI [10.1161/CIRCULATIONAHA.116.024261, 10.1161/circulationaha.116.024261]
   Wang RX, 2020, J GENET GENOMICS, V47, P69, DOI 10.1016/j.jgg.2019.11.009
   Wolrab D, 2020, ANAL BIOANAL CHEM, V412, P2375, DOI 10.1007/s00216-020-02473-3
   Xiao Q, 2014, PLOS ONE, V9, DOI 10.1371/journal.pone.0095749
   Yoav Benjamini, 2001, Behavioural Brain Research, V125, P279, DOI 10.1016/S0166-4328(01)00297-2
   Zeleznik OA, 2020, CANCER RES, V80, P1357, DOI 10.1158/0008-5472.CAN-19-2567
   Zuellig T, 2020, ANAL BIOANAL CHEM, V412, P2191, DOI 10.1007/s00216-019-02241-y
NR 31
TC 0
Z9 0
U1 2
U2 2
PU OXFORD UNIV PRESS INC
PI CARY
PA JOURNALS DEPT, 2001 EVANS RD, CARY, NC 27513 USA
SN 0002-9262
EI 1476-6256
J9 AM J EPIDEMIOL
JI Am. J. Epidemiol.
PD OCT 20
PY 2022
VL 191
IS 11
BP 1926
EP 1935
DI 10.1093/aje/kwac106
EA JUN 2022
PG 10
WC Public, Environmental & Occupational Health
WE Science Citation Index Expanded (SCI-EXPANDED)
SC Public, Environmental & Occupational Health
GA 5W2PG
UT WOS:000846436700001
PM 35699209
DA 2022-11-10
ER

PT J
AU Brix, JM
   Hollerl, F
   Kopp, HP
   Schernthaner, GH
   Schernthaner, G
AF Brix, J. M.
   Hoellerl, F.
   Kopp, H-P
   Schernthaner, G. H.
   Schernthaner, G.
TI The soluble form of the receptor of advanced glycation endproducts
   increases after bariatric surgery in morbid obesity
SO INTERNATIONAL JOURNAL OF OBESITY
LA English
DT Article
DE morbid obesity; sRAGE; insulin resistance; prospective
ID DECREASED PLASMA-LEVELS; END-PRODUCTS; INSULIN-RESISTANCE; CANCER
   INCIDENCE; SERUM-LEVELS; DISEASE; RAGE; ATHEROSCLEROSIS; INFLAMMATION;
   ASSOCIATION
AB OBJECTIVE: The increased cardiovascular (CV) disease risk in patients with morbid obesity (MO) cannot be fully explained by traditional CV risk factors. Activation of the receptor of Advanced Glycation Endproducts (RAGE) leads to inflammation via the NF kappa beta (nuclear factor kappa beta) pathway. The soluble form of RAGE (sRAGE), which is present in plasma, can bind to ligands of RAGE and avoids interaction of RAGE with proinflammatory ligands. We investigated sRAGE levels in patients with MO and compared them with healthy lean controls (CO), before and after bariatric surgery.
   DESIGN: We conducted a cross-sectional study and a 24-month longitudinal study.
   SUBJECTS: We included 85 patients (mean age: 41 +/- 12 years; mean body mass index (BMI): 45.4 +/- 7.9 kg m(-2)) with MO in comparison with 40 CO (mean age: 42 +/- 13 years; mean BMI: 26.0 +/- 5.5 kg m(-2)). All patients were investigated before and 2 years after bariatric surgery. Apart from weight and CV risk markers (blood pressure, lipids), a glucose tolerance test (75 g), renal and inflammation parameters were assessed. sRAGE levels were assessed by a commercial ELISA. To investigate the associations of the observed reductions of values, delta (Delta) of parameters were calculated.
   RESULTS: Patients with MO had significant lower sRAGE levels than CO: 1010 +/- 514 vs 1501 +/- 674 pg ml(-1); P<0.001. In the longitudinal study, sRAGE levels increased significantly after bariatric surgery from 1010 +/- 514 to 1261 +/- 710 pg ml(-1); P = 0.008. In the correlation analysis, Delta sRAGE levels were associated with Delta 1-h and Delta 2-h postprandial glucose, Delta fasting insulin, Delta 2-h postprandial insulin, Delta HOMA (homeostatic model assessment)-insulin resistance (Delta HOMA-IR), Delta gamma-glutamyl transferase and Delta triglycerides. In a multivariate model, Delta 1-h and Delta 2-h postprandial glucose, Delta 2-h postprandial insulin and Delta HOMA-IR predicted Delta sRAGE.
   CONCLUSION: Patients with MO have significantly lower sRAGE levels compared with non-obese CO, but sRAGE levels increase significantly after weight loss induced by bariatric surgery. As high sRAGE levels inhibit the activation of inflammatory pathways, our results might help understand the beneficial effects of bariatric surgery regarding CV morbidity and mortality. International Journal of Obesity (2012) 36, 1412-1417; doi:10.1038/ijo.2012.107; published online 17 July 2012
C1 [Brix, J. M.; Hoellerl, F.; Kopp, H-P; Schernthaner, G.] Rudolfstiftung Hosp, Dept Med 1, A-1030 Vienna, Austria.
   [Schernthaner, G. H.] Med Univ Vienna, Div Angiol, Dept Med 2, Vienna, Austria.
RP Schernthaner, G (corresponding author), Rudolfstiftung Hosp, Dept Med 1, Juchgasse 25, A-1030 Vienna, Austria.
EM guntram.schernthaner@wienkav.at
OI Schernthaner, Gerit-Holger/0000-0002-9587-1727
CR Adams TD, 2009, OBESITY, V17, P796, DOI 10.1038/oby.2008.610
   Basta G, 2002, CIRCULATION, V105, P816, DOI 10.1161/hc0702.104183
   Basta G, 2004, CARDIOVASC RES, V63, P582, DOI 10.1016/j.cardiores.2004.05.001
   Basta G, 2006, J CLIN ENDOCR METAB, V91, P4628, DOI 10.1210/jc.2005-2559
   Basta G, 2010, KIDNEY INT, V77, P225, DOI 10.1038/ki.2009.419
   Bierhaus A, 2009, DIABETOLOGIA, V52, P2251, DOI 10.1007/s00125-009-1458-9
   Bucciarelli LG, 2002, CELL MOL LIFE SCI, V59, P1117, DOI 10.1007/s00018-002-8491-x
   Bucciarelli LG, 2002, CIRCULATION, V106, P2827, DOI 10.1161/01.CIR.0000039325.03698.36
   Chiang KH, 2009, CORONARY ARTERY DIS, V20, P267, DOI 10.1097/MCA.0b013e32832c459c
   Colhoun HM, 2011, DIABETES, V60, P2379, DOI 10.2337/db11-0291
   DUPONT WD, 1990, CONTROL CLIN TRIALS, V11, P116, DOI 10.1016/0197-2456(90)90005-M
   Emanuele E, 2005, ARCH NEUROL-CHICAGO, V62, P1734, DOI 10.1001/archneur.62.11.1734
   Falcone C, 2005, ARTERIOSCL THROM VAS, V25, P1032, DOI 10.1161/01.ATV.0000160342.20342.00
   Geroldi D, 2005, J HYPERTENS, V23, P1725, DOI 10.1097/01.hjh.0000177535.45785.64
   Geroldi D, 2006, J AM GERIATR SOC, V54, P1149, DOI 10.1111/j.1532-5415.2006.00776.x
   Hanford LE, 2004, J BIOL CHEM, V279, P50019, DOI 10.1074/jbc.M409782200
   Hudson BI, 2011, ATHEROSCLEROSIS, V216, P192, DOI 10.1016/j.atherosclerosis.2011.01.024
   Humpert PM, 2006, DIABETES CARE, V29, P1111, DOI 10.2337/dc05-2478
   Jiao L, 2011, CANCER RES, V71, P3582, DOI 10.1158/0008-5472.CAN-10-2573
   Katakami N, 2009, ATHEROSCLEROSIS, V204, P288, DOI 10.1016/j.atherosclerosis.2008.08.026
   Kopp HP, 2006, OBES SURG, V16, P1214, DOI 10.1381/096089206778392130
   Koyama H, 2005, ARTERIOSCL THROM VAS, V25, P2587, DOI 10.1161/01.ATV.0000190660.32863.cd
   Lindsey JB, 2009, DIABETES CARE, V32, P1218, DOI 10.2337/dc09-0053
   MATTHEWS DR, 1985, DIABETOLOGIA, V28, P412, DOI 10.1007/BF00280883
   Montaner J, 2008, STROKE, V39, P2280, DOI 10.1161/STROKEAHA.107.505354
   Nakamura K, 2009, METABOLISM, V58, P421, DOI 10.1016/j.metabol.2008.10.020
   Nin JWM, 2009, DIABETOLOGIA, V52, P705, DOI 10.1007/s00125-009-1263-5
   Norata GD, 2009, NUTR METAB CARDIOVAS, V19, P129, DOI 10.1016/j.numecd.2008.03.004
   Raucci A, 2008, FASEB J, V22, P3716, DOI 10.1096/fj.08-109033
   Santilli F, 2007, FREE RADICAL BIO MED, V43, P1255, DOI 10.1016/j.freeradbiomed.2007.06.017
   Singh R, 2001, DIABETOLOGIA, V44, P129, DOI 10.1007/s001250051591
   Sjostrom L, 2007, NEW ENGL J MED, V357, P741, DOI 10.1056/NEJMoa066254
   Sjostrom L, 2009, LANCET ONCOL, V10, P653, DOI 10.1016/S1470-2045(09)70159-7
   Tam HL, 2010, ATHEROSCLEROSIS, V209, P173, DOI 10.1016/j.atherosclerosis.2009.08.031
   Tam XHL, 2011, CLIN SCI, V120, P81, DOI 10.1042/CS20100256
   Tan KCB, 2007, DIABETOLOGIA, V50, P1819, DOI 10.1007/s00125-007-0759-0
   World Health Organization, 2002, GLOB CHALL OB 2002
   Yamagishi S, 2006, METABOLISM, V55, P1227, DOI 10.1016/j.metabol.2006.05.007
   Yilmaz Y, 2009, CLIN BIOCHEM, V42, P802, DOI 10.1016/j.clinbiochem.2009.02.003
   Yokota C, 2009, J NEUROL SCI, V287, P41, DOI 10.1016/j.jns.2009.09.013
   Yonekura H, 2003, BIOCHEM J, V370, P1097, DOI 10.1042/BJ20021371
NR 41
TC 36
Z9 36
U1 0
U2 2
PU NATURE PUBLISHING GROUP
PI LONDON
PA MACMILLAN BUILDING, 4 CRINAN ST, LONDON N1 9XW, ENGLAND
SN 0307-0565
J9 INT J OBESITY
JI Int. J. Obes.
PD NOV
PY 2012
VL 36
IS 11
BP 1412
EP 1417
DI 10.1038/ijo.2012.107
PG 6
WC Endocrinology & Metabolism; Nutrition & Dietetics
WE Science Citation Index Expanded (SCI-EXPANDED)
SC Endocrinology & Metabolism; Nutrition & Dietetics
GA 037KR
UT WOS:000311103500006
PM 22828946
DA 2022-11-10
ER

PT J
AU Rocha, DMUP
   Lopes, LL
   da Silva, A
   Oliveira, LL
   Bressan, J
   Hermsdorff, HHM
AF Rocha, Daniela M. U. P.
   Lopes, Lilian L.
   da Silva, Alessandra
   Oliveira, Leandro L.
   Bressan, Josefina
   Hermsdorff, Helen Hermana M.
TI Orange juice modulates proinflammatory cytokines after high-fat
   saturated meal consumption
SO FOOD & FUNCTION
LA English
DT Article
ID C-REACTIVE PROTEIN; BLOOD MONONUCLEAR-CELLS; MEDITERRANEAN DIET; OLIVE
   OIL; CARDIOVASCULAR-DISEASE; INFLAMMATORY RESPONSE; POSTPRANDIAL
   LIPEMIA; ACIDS; ATHEROSCLEROSIS; INTERLEUKIN-6
AB We aimed to evaluate the postprandial secretion of inflammatory markers induced by SFA or MUFA high-fat meal consumption and whether orange juice intake could modulate this induction. This study included 55 healthy women (aged 20 to 40 years): 33 participants received an SFA high-fat meal (approximate to 1000 kcal, 37.6% of energy intake (E) from SFA) and 22 participants received an MUFA high-fat meal (approximate to 1000 kcal, 56.3% E from MUFA). Both interventions were accompanied by 500 ml of orange juice (test) or water (control). The plasma concentrations of inflammatory cytokines (IL-2, IL-4, IL-6, IL-10, IL-17A, IFN-gamma, and TNF-alpha) and CRP were determined before (fasting) and 2, 3 and 5 hours after the test meal intake. The SFA high-fat meal induced a significant increase in AUC values (for TNF-alpha, IL-12, IL-10, IL-6 and IL-2 adjusted for baseline concentrations) in comparison with MUFA high-fat meal intervention. The results were independent of the drink which accompanied the meal (water or orange juice). Both IL-4 and IL-17A AUC values were significantly increased after an SFA high-fat meal intake, accompanied by water, but not by orange juice. In addition, these values were higher in relation to MUFA high-fat meal interventions. Also, IL-17A significantly increased at 3 h after an SFA high-fat meal intake accompanied by water, but not by orange juice. Overall, our conclusions indicate an anti-inflammatory effect of MUFA compared to SFA high-fat meal intake, while orange juice intake was able to mitigate the subclinical increase of postprandial inflammation, induced by SFA high-fat meal consumption, for a particular biomarker (IL-17A).
C1 [Rocha, Daniela M. U. P.; Lopes, Lilian L.; da Silva, Alessandra; Bressan, Josefina; Hermsdorff, Helen Hermana M.] Univ Fed Vicosa, Dept Nutr & Hlth, Vicosa, MG, Brazil.
   [Oliveira, Leandro L.] Univ Fed Vicosa, Dept Gen Biol, Vicosa, MG, Brazil.
RP Hermsdorff, HHM (corresponding author), Univ Fed Vicosa, Dept Nutr & Hlth, Vicosa, MG, Brazil.
EM helenhermana@ufv.br
RI de Oliveira, Leandro Licursi/D-3616-2009; Rocha, Daniela Mayumi Usuda
   Prado/B-4255-2018; Lopes, Lílian Lelis/ABA-3978-2020; Hermsdorff, Helen
   Hermana Miranda/H-4525-2015
OI de Oliveira, Leandro Licursi/0000-0003-4353-7011; Rocha, Daniela Mayumi
   Usuda Prado/0000-0001-6130-0179; Lopes, Lílian
   Lelis/0000-0002-9225-1653; Bressan, Josefina/0000-0002-4993-9436; da
   Silva, Alessandra/0000-0002-4188-2586; Hermsdorff, Helen Hermana
   Miranda/0000-0002-4441-6572
FU Fundacao de Amparo a Pesquisa do Estado de Minas Gerais (FAPEMIG);
   Conselho Nacional de Desenvolvimento Cientifico e Tecnologico (CNPq);
   Coordenacao de Aperfeicoamento de Pessoal de Nivel Superior (CAPES)
   Foundation
FX This study was made possible by funding from Fundacao de Amparo a
   Pesquisa do Estado de Minas Gerais (FAPEMIG) and Conselho Nacional de
   Desenvolvimento Cientifico e Tecnologico (CNPq). The Coordenacao de
   Aperfeicoamento de Pessoal de Nivel Superior (CAPES) Foundation provided
   a research grant to D. M. U. P. Rocha and L. L. Lopes. H. H. M.
   Hermsdorff and J. Bressan are CNPq fellows.
CR Ahmed M, 2010, CYTOKINE GROWTH F R, V21, P449, DOI 10.1016/j.cytogfr.2010.10.005
   Alipour A, 2008, ATHEROSCLEROSIS SUPP, V9, P39, DOI 10.1016/j.atherosclerosissup.2008.05.007
   Bellido C, 2004, AM J CLIN NUTR, V80, P1487, DOI 10.1093/ajcn/80.6.1487
   BERGMANN J, 1998, EUK TRANSCR TRANSL, V278, P300
   Camargo A, 2014, FOOD CHEM, V162, P161, DOI 10.1016/j.foodchem.2014.04.047
   Camargo A, 2012, BRIT J NUTR, V108, P500, DOI 10.1017/S0007114511005812
   Carraro JCC, 2015, J PHYSIOL BIOCHEM, V71, P527, DOI 10.1007/s13105-015-0391-2
   Cerletti C, 2015, THROMB RES, V135, P255, DOI 10.1016/j.thromres.2014.11.038
   Chen SA, 2010, J IMMUNOL, V185, P5619, DOI 10.4049/jimmunol.1001879
   Cocate P. G., 2013, NUTRITION, P1
   Cruz-Teno C, 2012, MOL NUTR FOOD RES, V56, P854, DOI 10.1002/mnfr.201200096
   de Vries MA, 2014, CLIN INVEST ARTERIOS, V26, P184, DOI 10.1016/j.arteri.2014.02.007
   Deopurkar R, 2010, DIABETES CARE, V33, P991, DOI 10.2337/dc09-1630
   Devaraj S, 2011, CLIN NUTR, V30, P668, DOI 10.1016/j.clnu.2011.03.009
   Dourado GKZS, 2015, FOOD NUTR RES, V59, DOI 10.3402/fnr.v59.28147
   Eklund CM, 2009, ADV CLIN CHEM, V48, P111, DOI 10.1016/S0065-2423(09)48005-3
   Erridge C, 2007, AM J CLIN NUTR, V86, P1286, DOI 10.1093/ajcn/86.5.1286
   Estruch R, 2013, NEW ENGL J MED, V368, P1279, DOI 10.1056/NEJMoa1200303
   Ghanim H, 2007, DIABETES CARE, V30, P1406, DOI 10.2337/dc06-1458
   Ghanim H, 2010, AM J CLIN NUTR, V91, P940, DOI 10.3945/ajcn.2009.28584
   Herieka M, 2014, MOL NUTR FOOD RES, V58, P136, DOI 10.1002/mnfr.201300104
   Hermsdorff HHM, 2012, BRIT J NUTR, V107, P1119, DOI 10.1017/S0007114511004235
   Hermsdorff HHM, 2011, INFLAMMATION, V34, P161, DOI 10.1007/s10753-010-9219-y
   Hermsdorff HHM, 2011, EUR J NUTR, V50, P61, DOI 10.1007/s00394-010-0115-x
   Hermsdorff HHM, 2010, NUTR METAB, V7, DOI 10.1186/1743-7075-7-42
   Jimenez-Gomez Yolanda, 2009, Atherosclerosis, V204, pe70, DOI 10.1016/j.atherosclerosis.2008.09.011
   Konstantinidou V, 2010, FASEB J, V24, P2546, DOI 10.1096/fj.09-148452
   Kvietys PR, 2012, FREE RADICAL BIO MED, V52, P556, DOI 10.1016/j.freeradbiomed.2011.11.002
   Coelho OGL, 2017, CRIT REV FOOD SCI, V57, P3614, DOI 10.1080/10408398.2015.1130016
   Coelho RCLA, 2013, PLANT FOOD HUM NUTR, V68, P1, DOI 10.1007/s11130-013-0343-3
   Madhur MS, 2011, ARTERIOSCL THROM VAS, V31, P1565, DOI 10.1161/ATVBAHA.111.227629
   Medzhitov R, 2008, NATURE, V454, P428, DOI 10.1038/nature07201
   Miossec P, 2009, MICROBES INFECT, V11, P625, DOI 10.1016/j.micinf.2009.04.003
   Hermsdorff HHM, 2010, OMICS, V14, P297, DOI 10.1089/omi.2009.0125
   Nappo F, 2002, J AM COLL CARDIOL, V39, P1145, DOI 10.1016/S0735-1097(02)01741-2
   NEPA-UNICAMP, 2011, BRAZ TABL FOOD COMP
   O'Neil CE, 2012, NUTR J, V11, DOI 10.1186/1475-2891-11-107
   Philippi ST, 2002, TABELA COMPOSICAO AL
   Poppitt SD, 2008, NUTRITION, V24, P322, DOI 10.1016/j.nut.2007.12.012
   Rangel-Huerta OD, 2017, MOL NUTR FOOD RES, V61, DOI 10.1002/mnfr.201600120
   Rocha DM, 2016, ATHEROSCLEROSIS, V244, P211, DOI 10.1016/j.atherosclerosis.2015.11.015
   Santos S, 2013, NUTR RES, V33, P687, DOI 10.1016/j.nutres.2013.07.002
   Santos S, 2013, NUTRITION, V29, P892, DOI 10.1016/j.nut.2013.01.009
   Sola R, 2011, ATHEROSCLEROSIS, V218, P174, DOI 10.1016/j.atherosclerosis.2011.04.026
   Tarantino G, 2014, J TRANSL MED, V12, DOI 10.1186/s12967-014-0214-1
   Teng KT, 2014, NUTR J, V13, DOI 10.1186/1475-2891-13-12
   U.S. Department of Agriculture, 2016, USDA NAT NUTR DAT ST
   van Oostrom AJHHM, 2004, ATHEROSCLEROSIS, V177, P175, DOI 10.1016/j.atherosclerosis.2004.07.004
   van Oostrom AJHHM, 2003, J LIPID RES, V44, P576, DOI 10.1194/jlr.M200419-JLR200
   Widmer RJ, 2015, AM J MED, V128, P229, DOI 10.1016/j.amjmed.2014.10.014
   World Med Assoc, 2013, JAMA-J AM MED ASSOC, V310, P2191, DOI 10.1001/jama.2013.281053
   Yousuf O, 2013, J AM COLL CARDIOL, V62, P397, DOI 10.1016/j.jacc.2013.05.016
   Dourado GKZS, 2013, INT J VITAM NUTR RES, V83, P162, DOI 10.1024/0300-9831/a000157
NR 53
TC 16
Z9 16
U1 2
U2 12
PU ROYAL SOC CHEMISTRY
PI CAMBRIDGE
PA THOMAS GRAHAM HOUSE, SCIENCE PARK, MILTON RD, CAMBRIDGE CB4 0WF, CAMBS,
   ENGLAND
SN 2042-6496
EI 2042-650X
J9 FOOD FUNCT
JI Food Funct.
PD DEC
PY 2017
VL 8
IS 12
BP 4396
EP 4403
DI 10.1039/c7fo01139c
PG 8
WC Biochemistry & Molecular Biology; Food Science & Technology
WE Science Citation Index Expanded (SCI-EXPANDED)
SC Biochemistry & Molecular Biology; Food Science & Technology
GA FQ1SC
UT WOS:000418136900012
PM 29068453
OA Green Published
DA 2022-11-10
ER

PT J
AU Prior, SJ
   Jenkins, NT
   Brandauer, J
   Weiss, EP
   Hagberg, JM
AF Prior, Steven J.
   Jenkins, Nathan T.
   Brandauer, Josef
   Weiss, Edward P.
   Hagberg, James M.
TI Aerobic exercise training increases circulating insulin-like growth
   factor binding protein-1 concentration, but does not attenuate the
   reduction in circulating insulin-like growth factor binding protein-1
   after a high-fat meal
SO METABOLISM-CLINICAL AND EXPERIMENTAL
LA English
DT Article
ID I IGF-I; GLUCOSE-TOLERANCE; POSTPRANDIAL LIPEMIA; CARDIOVASCULAR RISK;
   DIETARY-INTAKE; SEDENTARY MEN; SERUM-INSULIN; WEIGHT-LOSS; OLDER MEN;
   HOMEOSTASIS
AB Insulin-like growth factor binding protein-1 (IGFBP-1) has metabolic effects throughout the and its expression is regulated in part by insulin. Circulating IGFBP-1 predicts development of cardiometabolic diseases in longitudinal studies, and low IGFBP-1 concentrations are associated with insulin resistance and consumption of a high-fat diet. Because of the favorable metabolic effects of regular aerobic exercise, we hypothesized that aerobic exercise training would increase plasma IGFBP-1 concentrations and attenuate the reduction in IGFBP-1 after a high-fat meal. Ten overweight (body mass index = 28.7 +/- 0.9 kg/m(2)), older (61 2 years) men and women underwent high-fat feeding and oral glucose tolerance tests at baseline and after 6 months of aerobic exercise training. In response to aerobic exercise training, subjects increased cardiorespiratory fitness by 13% (P < .05) and insulin sensitivity index by 28% (P < .05). Basal plasma concentrations of IGFBP-1 increased by 41% after aerobic exercise training (P < .05). The insulin response to an oral glucose tolerance test was a significant predictor of fasting plasma IGFBP-1 concentrations at baseline and after exercise training (P = .02). In response to the high-fat meal at baseline, plasma IGEBP-1. concentrations decreased by 58% (P < .001); a 61% decrease to similar postprandial concentrations was observed after exercise training (P < .001). Plasma insulin response to the high-fat meal was inversely associated with postprandial IGFBP-1 concentrations at baseline and after exercise training (P = .06 and P < .05, respectively). Although aerobic exercise training did not attenuate the response to a high-fat meal, the increase in IGEBP-1. concentrations after exercise training may be one mechanism by which exercise reduces risk for cardiometabolic diseases in older adults. Published by Elsevier Inc.
C1 [Prior, Steven J.] Univ Maryland, Sch Med, Div Gerontol & Geriatr Med, Baltimore VA Med Ctr,Dept Med, Baltimore, MD 21201 USA.
   [Prior, Steven J.] Baltimore Vet Affairs Geriatr Res Educ & Clin Ctr, Baltimore, MD USA.
   [Prior, Steven J.] Res & Dev Serv, Baltimore, MD USA.
   [Jenkins, Nathan T.; Hagberg, James M.] Univ Maryland, Dept Kinesiol, Sch Publ Hlth, College Pk, MD 20742 USA.
   [Brandauer, Josef] Gettysburg Coll, Dept Hlth Sci, Gettysburg, PA 17325 USA.
   [Weiss, Edward P.] St Louis Univ, Dept Nutr & Dietet, St Louis, MO 63103 USA.
RP Prior, SJ (corresponding author), Univ Maryland, Sch Med, Div Gerontol & Geriatr Med, Baltimore VA Med Ctr,Dept Med, Baltimore, MD 21201 USA.
EM sprior@grecc.umaryland.edu
RI Prior, Steven/AAC-8232-2020; Weiss, Edward P/P-1682-2017
FU National Institutes of Health [AG-15389, AG-17474, T32-AG-000268];
   Department of Veterans Affairs [CDA-2-0039]; University of Maryland
   Claude D. Pepper Older Americans Independence Center [P30-AG-12583];
   Baltimore VA Medical Center Geriatric Research, Education and Clinical
   Center; NATIONAL INSTITUTE ON AGING [P30AG028747, R01AG017474,
   R01AG015389, T32AG000268, P60AG012583] Funding Source: NIH RePORTER
FX This research was supported by the National Institutes of Health
   (AG-15389 [JMH], AG-17474 [JMH], T32-AG-000268 [JMH and EPW]), the
   Department of Veterans Affairs (CDA-2-0039 [SJP]), the University of
   Maryland Claude D. Pepper Older Americans Independence Center
   (P30-AG-12583), and the Baltimore VA Medical Center Geriatric Research,
   Education and Clinical Center.
CR Berg U, 2008, SCAND J MED SCI SPOR, V18, P706, DOI 10.1111/j.1600-0838.2007.00758.x
   CONONIE CC, 1994, J AM GERIATR SOC, V42, P394, DOI 10.1111/j.1532-5415.1994.tb07487.x
   Dengel DR, 1996, J APPL PHYSIOL, V81, P318, DOI 10.1152/jappl.1996.81.1.318
   Foster EB, 2011, AMINO ACIDS
   Frost RA, 1999, ENDOCRINOLOGY, V140, P3962, DOI 10.1210/en.140.9.3962
   Guilherme A, 1998, J BIOL CHEM, V273, P22899, DOI 10.1074/jbc.273.36.22899
   Heald AH, 2005, PUBLIC HEALTH NUTR, V8, P620, DOI 10.1079/PHN2005729
   Heald AH, 2003, PUBLIC HEALTH NUTR, V6, P175, DOI 10.1079/PHN2002414
   Heald AH, 2002, DIABETES, V51, P2629, DOI 10.2337/diabetes.51.8.2629
   Heald AH, 2001, DIABETOLOGIA, V44, P333, DOI 10.1007/s001250051623
   JONES JI, 1993, P NATL ACAD SCI USA, V90, P10553, DOI 10.1073/pnas.90.22.10553
   Juul A, 2003, GROWTH HORM IGF RES, V13, P113, DOI 10.1016/S1096-6374(03)00038-8
   Kalme T, 2005, J CLIN ENDOCR METAB, V90, P1550, DOI 10.1210/jc.2004-0762
   Kanaley JA, 2005, GROWTH HORM IGF RES, V15, P283, DOI 10.1016/j.ghir.2005.06.001
   Koistinen H, 1996, J APPL PHYSIOL, V80, P760, DOI 10.1152/jappl.1996.80.3.760
   Krauss RM, 2000, CIRCULATION, V102, P2284
   Laughlin GA, 2004, J CLIN ENDOCR METAB, V89, P114, DOI 10.1210/jc.2003-030967
   LEE PDK, 1993, P SOC EXP BIOL MED, V204, P4
   Lewitt MS, 2008, DIABETOLOGIA, V51, P1135, DOI 10.1007/s00125-008-1016-x
   Maddux BA, 2006, DIABETES CARE, V29, P1535, DOI 10.2337/dc05-1367
   Manetta J, 2003, METABOLISM, V52, P821, DOI 10.1016/S0026-0495(03)00096-9
   Manetta J, 2003, J SPORT SCI, V21, P147, DOI 10.1080/0264041031000070895
   Manetta J, 2002, AM J PHYSIOL-ENDOC M, V283, pE929, DOI 10.1152/ajpendo.00539.2001
   Matsuda M, 1999, DIABETES CARE, V22, P1462, DOI 10.2337/diacare.22.9.1462
   MATTHEWS DR, 1985, DIABETOLOGIA, V28, P412, DOI 10.1007/BF00280883
   Mogul HR, 1996, J CLIN ENDOCR METAB, V81, P4492, DOI 10.1210/jc.81.12.4492
   Morris DV, 1996, GYNECOL ENDOCRINOL, V10, P407, DOI 10.3109/09513599609023605
   Ngo TH, 2002, CANCER CAUSE CONTROL, V13, P929, DOI 10.1023/A:1021911517010
   Nindl BC, 2010, J APPL PHYSIOL, V109, P112, DOI 10.1152/japplphysiol.00025.2010
   Nindl BC, 2009, MED SCI SPORT EXER, V41, P1261, DOI 10.1249/MSS.0b013e318197125c
   PATSCH JR, 1983, P NATL ACAD SCI-BIOL, V80, P1449, DOI 10.1073/pnas.80.5.1449
   Powell David R., 1995, Progress in Growth Factor Research, V6, P93, DOI 10.1016/0955-2235(95)00034-8
   Pratley RE, 2000, J AM GERIATR SOC, V48, P1055, DOI 10.1111/j.1532-5415.2000.tb04780.x
   Prior SJ, 2007, J CLIN ENDOCR METAB, V92, P880, DOI 10.1210/jc.2006-2113
   Ruan WJ, 2010, ACTA DIABETOL, V47, P5, DOI 10.1007/s00592-009-0142-3
   SUIKKARI AM, 1989, J CLIN ENDOCR METAB, V68, P135, DOI 10.1210/jcem-68-1-135
   Weiss EP, 2008, METABOLISM, V57, P1479, DOI 10.1016/j.metabol.2008.05.020
   Wheatcroft SB, 2009, TRENDS ENDOCRIN MET, V20, P153, DOI 10.1016/j.tem.2009.01.002
NR 38
TC 4
Z9 4
U1 0
U2 5
PU W B SAUNDERS CO-ELSEVIER INC
PI PHILADELPHIA
PA 1600 JOHN F KENNEDY BOULEVARD, STE 1800, PHILADELPHIA, PA 19103-2899 USA
SN 0026-0495
EI 1532-8600
J9 METABOLISM
JI Metab.-Clin. Exp.
PD MAR
PY 2012
VL 61
IS 3
BP 310
EP 316
DI 10.1016/j.metabol.2011.07.003
PG 7
WC Endocrinology & Metabolism
WE Science Citation Index Expanded (SCI-EXPANDED)
SC Endocrinology & Metabolism
GA 900AD
UT WOS:000300858100005
PM 21872284
OA Green Accepted
DA 2022-11-10
ER

PT J
AU Fogarty, CL
   Nieminen, JK
   Peraneva, L
   Lassenius, MI
   Ahola, AJ
   Taskinen, MR
   Jauhiainen, M
   Kirveskari, J
   Pussinen, P
   Horkko, S
   Makinen, VP
   Gordin, D
   Forsblom, C
   Groop, PH
   Vaarala, O
   Lehto, M
AF Fogarty, Christopher L.
   Nieminen, Janne K.
   Peraneva, Lina
   Lassenius, Mariann I.
   Ahola, Aila J.
   Taskinen, Marja-Riitta
   Jauhiainen, Matti
   Kirveskari, Juha
   Pussinen, Pirkko
   Horkko, Sohvi
   Makinen, Ville-Petteri
   Gordin, Daniel
   Forsblom, Carol
   Groop, Per-Henrik
   Vaarala, Outi
   Lehto, Markku
TI High-fat meals induce systemic cytokine release without evidence of
   endotoxemia-mediated cytokine production from circulating monocytes or
   myeloid dendritic cells
SO ACTA DIABETOLOGICA
LA English
DT Article
DE Type 1 diabetes; High-fat diet; Inflammation; Lipopolysaccharide;
   Endotoxin; Cytokines
ID SIGNALING PATHWAYS; TOLL; LIPOPOLYSACCHARIDE; ACTIVATION; INFLAMMATION;
   EXPRESSION; PHENOTYPE; RESPONSES; INCREASE; OBESITY
AB Dietary fats have been shown to promote the translocation of bacterial endotoxins from the gut into circulation, which may induce systemic inflammation and modulate the inflammatory response of circulating immune cells. The aim of this study was to determine the effect of the postprandial milieu on inflammation and the inflammatory response of antigen presenting cells in the context of type 1 diabetes (T1D).
   Eleven patients with T1D and eleven nondiabetic controls were recruited as part of the FinnDiane study and given two fatty meals during 1 day. Cytokine responses in monocytes and myeloid dendritic cells (mDCs) as well as serum lipopolysaccharide activity levels, triglyceride concentrations and cytokine concentrations were measured from fasting and postprandial blood samples.
   Postprandially, patients with T1D and controls showed significant increases in eight inflammatory cytokines (IL-6, TNF-alpha, IL-1 beta, IFN-alpha, IL-10, IFN-gamma, IL-12 and MIP-1 beta) without concomitant increase in serum LPS activity. Serum cytokine production was similar in both groups. No postprandial change was seen in the IL-6, TNF-alpha or IL-1 beta production of mDCs or monocytes. At fasting, diabetic mDCs exhibited higher LPS-induced IL-6 and IL-1 beta production than controls.
   Acute high-fat meals increase circulating cytokines but have no effect on serum lipopolysaccharide activity levels or cytokine production in circulating mDCs or monocytes. Our results suggest that postprandial increase in serum cytokine levels is neither mediated by circulating endotoxins nor the activation of circulating innate cells. The production of high-fat meal-induced inflammatory markers is most likely regulated at the tissue level.
C1 [Fogarty, Christopher L.; Peraneva, Lina; Lassenius, Mariann I.; Ahola, Aila J.; Gordin, Daniel; Forsblom, Carol; Groop, Per-Henrik; Lehto, Markku] Biomed Helsinki, Folkhalsan Res Ctr, Helsinki 00290, Finland.
   [Fogarty, Christopher L.; Peraneva, Lina; Lassenius, Mariann I.; Ahola, Aila J.; Gordin, Daniel; Forsblom, Carol; Groop, Per-Henrik; Lehto, Markku] Univ Helsinki, Cent Hosp, Biomed Helsinki, Div Nephrol,Dept Med, FIN-00290 Helsinki, Finland.
   [Fogarty, Christopher L.; Peraneva, Lina; Lassenius, Mariann I.; Ahola, Aila J.; Taskinen, Marja-Riitta; Gordin, Daniel; Forsblom, Carol; Groop, Per-Henrik; Lehto, Markku] Univ Helsinki, Res Programs Unit, Diabet & Obes, Helsinki, Finland.
   [Nieminen, Janne K.; Vaarala, Outi] Natl Inst Hlth & Welf, Dept Vaccinat & Immune Protect, Immune Response Unit, Helsinki, Finland.
   [Taskinen, Marja-Riitta] HUCH, Cardiovasc Res Grp, Heart & Lung Ctr, Helsinki, Finland.
   [Jauhiainen, Matti] Natl Inst Hlth & Welf, Biomedicum, Publ Hlth Genom Unit, Helsinki, Finland.
   [Kirveskari, Juha] HUSLAB, Dept Bacteriol, Helsinki, Finland.
   [Pussinen, Pirkko] Univ Helsinki, Inst Dent, Helsinki, Finland.
   [Horkko, Sohvi] Univ Oulu, Dept Med Microbiol & Immunol, Oulu, Finland.
   [Makinen, Ville-Petteri] Univ Calif Los Angeles, Dept Integrat Biol & Physiol, Los Angeles, CA USA.
   [Groop, Per-Henrik] IDI Baker Heart & Diabet Inst, Melbourne, Vic, Australia.
RP Lehto, M (corresponding author), Biomed Helsinki, Folkhalsan Res Ctr, Room C317b,Haartmaninkatu 8, Helsinki 00290, Finland.
EM markku.lehto@helsinki.fi
RI Taskinen, Marja-Riitta/AAN-5432-2020
OI Taskinen, Marja-Riitta/0000-0002-6229-3588; Ahola,
   Aila/0000-0001-5200-4597; Gordin, Daniel/0000-0003-1494-8292; Pussinen,
   Pirkko/0000-0003-3563-1876; Nieminen, Janne/0000-0003-4089-163X;
   Makinen, Ville-Petteri/0000-0002-7262-2656
FU Folkhalsan Research Foundation; Wilhelm and Else Stockmann Foundation;
   Academy of Finland [134379, 257545]; Liv och Halsa Foundation; Waldemar
   von Frenckells stiftelse; Svenska kulturfonden; Kyllikki and Uolevi
   Lehikoinen Foundation; Finnish Cardiovascular Foundation; Helsinki
   University Central Hospital Research Foundation; Sigrid Juselius
   Foundation; Diabetes Research Foundation; Novo Nordisk Foundation
FX The study was supported by Folkhalsan Research Foundation (PHG), Wilhelm
   and Else Stockmann Foundation (PHG, ML, MIL, CF), Academy of Finland
   (134379 to PHG, 257545 to MJ), Liv och Halsa Foundation (MIL, PHG),
   Waldemar von Frenckells stiftelse (MIL), Svenska kulturfonden (MIL),
   Kyllikki and Uolevi Lehikoinen Foundation (MIL), Finnish Cardiovascular
   Foundation (SH), Helsinki University Central Hospital Research
   Foundation (MRT), the Sigrid Juselius Foundation (MRT, PJP, SH),
   Diabetes Research Foundation (ML) and The Novo Nordisk Foundation (PHG,
   ML). We acknowledge the nurses A. Sandelin, J. Tuomikangas and T.
   Soppela at the Folkhalsan Institute of Genetics for their excellent
   contribution to this work.
CR Abdgawad M, 2012, PLOS ONE, V7, DOI [10.1371/journal.pone.0032439, 10.1371/journal.pone.0046057]
   Alipour A, 2008, ARTERIOSCL THROM VAS, V28, P792, DOI 10.1161/ATVBAHA.107.159749
   Alkanani AK, 2012, DIABETES, V61, P2525, DOI 10.2337/db12-0099
   Bradshaw EM, 2009, J IMMUNOL, V183, P4432, DOI 10.4049/jimmunol.0900576
   Cani PD, 2009, CURR OPIN PHARMACOL, V9, P737, DOI 10.1016/j.coph.2009.06.016
   Davila E, 2010, J LEUKOCYTE BIOL, V88, P5, DOI 10.1189/jlb.0110057
   Devaraj S, 2008, J CLIN ENDOCR METAB, V93, P578, DOI 10.1210/jc.2007-2185
   Erridge C, 2007, AM J CLIN NUTR, V86, P1286, DOI 10.1093/ajcn/86.5.1286
   Ferraro A, 2011, DIABETES, V60, P2903, DOI 10.2337/db11-0090
   Herieka M, 2014, MOL NUTR FOOD RES, V58, P136, DOI 10.1002/mnfr.201300104
   Honkanen J, 2010, J IMMUNOL, V185, P1959, DOI 10.4049/jimmunol.1000788
   Huang Hong, 2007, J Inflamm (Lond), V4, P22
   Hyson DA, 2002, CLIN APPL THROMB-HEM, V8, P147, DOI 10.1177/107602960200800211
   Kelly CJ, 2012, NUTR CLIN PRACT, V27, P215, DOI 10.1177/0884533611434934
   KUWANA T, 1990, CLIN CHEM, V36, P1918
   Lassenius MI, 2014, NUTR METAB, V11, DOI 10.1186/1743-7075-11-28
   Lassenius MI, 2011, DIABETES CARE, V34, P1809, DOI 10.2337/dc10-2197
   Laugerette F, 2011, BIOCHIMIE, V93, P39, DOI 10.1016/j.biochi.2010.04.016
   Laugerette F, 2011, J NUTR BIOCHEM, V22, P53, DOI 10.1016/j.jnutbio.2009.11.011
   Lee JY, 2003, J BIOL CHEM, V278, P37041, DOI 10.1074/jbc.M305213200
   Mallone R, 2011, CLIN EXP IMMUNOL, V163, P33, DOI 10.1111/j.1365-2249.2010.04272.x
   Mehta NN, 2010, DIABETES, V59, P172, DOI 10.2337/db09-0367
   Meyers AJ, 2010, J MOL MED, V88, P1221, DOI 10.1007/s00109-010-0666-6
   Nieminen JK, 2012, DIABETES CARE, V35, P2303, DOI 10.2337/dc11-2460
   Nymark M, 2009, DIABETES CARE, V32, P1689, DOI 10.2337/dc09-0467
   Pott GB, 2009, J LEUKOCYTE BIOL, V85, P886, DOI 10.1189/jlb.0208145
   Pussinen PJ, 2011, DIABETES CARE, V34, P392, DOI 10.2337/dc10-1676
   Saraheimo M, 2003, DIABETOLOGIA, V46, P1402, DOI 10.1007/s00125-003-1194-5
   Shono S, 2011, SHOCK, V36, P484, DOI 10.1097/SHK.0b013e31822dc6e4
   Vaarala O, 2008, DIABETES, V57, P2555, DOI 10.2337/db08-0331
   van Oostrom AJHHM, 2003, METABOLISM, V52, P199, DOI 10.1053/meta.2003.50037
   Villeneuve LM, 2008, P NATL ACAD SCI USA, V105, P9047, DOI 10.1073/pnas.0803623105
   Weatherill AR, 2005, J IMMUNOL, V174, P5390, DOI 10.4049/jimmunol.174.9.5390
   WURFEL MM, 1994, J EXP MED, V180, P1025, DOI 10.1084/jem.180.3.1025
   Ye JP, 2010, AGING-US, V2, P361, DOI 10.18632/aging.100155
   Zhang GL, 2000, J ENDOTOXIN RES, V6, P453, DOI 10.1179/096805100101532414
NR 36
TC 18
Z9 18
U1 0
U2 12
PU SPRINGER-VERLAG ITALIA SRL
PI MILAN
PA VIA DECEMBRIO, 28, MILAN, 20137, ITALY
SN 0940-5429
EI 1432-5233
J9 ACTA DIABETOL
JI Acta Diabetol.
PD APR
PY 2015
VL 52
IS 2
BP 315
EP 322
DI 10.1007/s00592-014-0641-8
PG 8
WC Endocrinology & Metabolism
WE Science Citation Index Expanded (SCI-EXPANDED)
SC Endocrinology & Metabolism
GA CE4YD
UT WOS:000351835500011
PM 25182144
DA 2022-11-10
ER

PT J
AU Belinova, L
   Kahleova, H
   Malinska, H
   Topolcan, O
   Vrzalova, J
   Oliyarnyk, O
   Kazdova, L
   Hill, M
   Pelikanova, T
AF Belinova, Lenka
   Kahleova, Hana
   Malinska, Hana
   Topolcan, Ondrej
   Vrzalova, Jindra
   Oliyarnyk, Olena
   Kazdova, Ludmila
   Hill, Martin
   Pelikanova, Terezie
TI Differential Acute Postprandial Effects of Processed Meat and Isocaloric
   Vegan Meals on the Gastrointestinal Hormone Response in Subjects
   Suffering from Type 2 Diabetes and Healthy Controls: A Randomized
   Crossover Study
SO PLOS ONE
LA English
DT Article
ID GLUCAGON-LIKE PEPTIDE-1; INSULIN-RESISTANCE; OXIDATIVE STRESS;
   BETA-CELL; FOOD-INTAKE; FAT; INCRETIN; GLUCOSE; CARBOHYDRATE; GLP-1
AB Background: The intake of meat, particularly processed meat, is a dietary risk factor for diabetes. Meat intake impairs insulin sensitivity and leads to increased oxidative stress. However, its effect on postprandial gastrointestinal hormone (GIH) secretion is unclear. We aimed to investigate the acute effects of two standardized isocaloric meals: a processed hamburger meat meal rich in protein and saturated fat (M-meal) and a vegan meal rich in carbohydrates (V-meal). We hypothesized that the meat meal would lead to abnormal postprandial increases in plasma lipids and oxidative stress markers and impaired GIH responses.
   Methods: In a randomized crossover study, 50 patients suffering from type 2 diabetes (T2D) and 50 healthy subjects underwent two 3-h meal tolerance tests. For statistical analyses, repeated-measures ANOVA was performed.
   Results: The M-meal resulted in a higher postprandial increase in lipids in both groups (p<0.001) and persistent postprandial hyperinsulinemia in patients with diabetes (p<0.001). The plasma glucose levels were significantly higher after the V-meal only at the peak level. The plasma concentrations of glucose-dependent insulinotropic peptide (GIP), peptide tyrosine-tyrosine (PYY) and pancreatic polypeptide (PP) were higher (p<0.05, p<0.001, p<0.001, respectively) and the ghrelin concentration was lower (p<0.001) after the M-meal in healthy subjects. In contrast, the concentrations of GIP, PYY and PP were significantly lower after the M-meal in T2D patients (p<0.001). Compared with the V-meal, the M-meal was associated with a larger increase in lipoperoxidation in T2D patients (p<0.05).
   Conclusion/Interpretation: Our results suggest that the diet composition and the energy content, rather than the carbohydrate count, should be important considerations for dietary management and demonstrate that processed meat consumption is accompanied by impaired GIH responses and increased oxidative stress marker levels in diabetic patients.
C1 [Belinova, Lenka; Kahleova, Hana; Malinska, Hana; Oliyarnyk, Olena; Kazdova, Ludmila; Pelikanova, Terezie] Inst Clin & Expt Med, Prague, Czech Republic.
   [Belinova, Lenka] Charles Univ Prague, Fac Med 1, Prague, Czech Republic.
   [Topolcan, Ondrej; Vrzalova, Jindra] Univ Hosp Plzen, Plzen, Czech Republic.
   [Hill, Martin] Inst Endocrinol, Prague, Czech Republic.
RP Belinova, L (corresponding author), Inst Clin & Expt Med, Prague, Czech Republic.
EM bell@ikem.cz
RI Kahleova, Hana/V-9080-2019; Topolcan, Ondrej/K-7753-2017; Windrichova,
   Jindra/V-6744-2018; Oliyarnyk, Olena/Q-6380-2019; Hill,
   Martin/G-7699-2019
OI Kahleova, Hana/0000-0003-0491-3993; Topolcan,
   Ondrej/0000-0001-6622-390X; Windrichova, Jindra/0000-0003-0365-0968;
   Oliyarnyk, Olena/0000-0002-4912-6187; Hill, Martin/0000-0002-1705-0835
FU Ministry of Health, Czech Republic [NT/11238-4]; Grant Agency of Charles
   University GAUK [702312]
FX This study was supported by: the grant project NT/11238-4 from the
   Ministry of Health, Czech Republic, and the Grant Agency of Charles
   University GAUK, Project No. 702312. The funders had no role in study
   design, data collection and analysis, decision to publish, or
   preparation of the manuscript.
CR ADRIAN TE, 1985, GASTROENTEROLOGY, V89, P1070, DOI 10.1016/0016-5085(85)90211-2
   Amer Diabet Assoc, 2013, DIABETES CARE, V36, pS11, DOI 10.2337/dc13-S011
   Aune D, 2009, DIABETOLOGIA, V52, P2277, DOI 10.1007/s00125-009-1481-x
   Bajaj M, 2004, J CLIN ENDOCR METAB, V89, P4649, DOI 10.1210/jc.2004-0224
   Barnard ND, 2009, NUTR REV, V67, P255, DOI 10.1111/j.1753-4887.2009.00198.x
   Batterham RL, 2003, J CLIN ENDOCR METAB, V88, P3989, DOI 10.1210/jc.2003-030630
   Blom WAM, 2005, AM J CLIN NUTR, V81, P367
   Calanna S, 2013, DIABETOLOGIA, V56, P965, DOI 10.1007/s00125-013-2841-0
   Cardona F, 2008, EUR J CLIN INVEST, V38, P510, DOI 10.1111/j.1365-2362.2008.01959.x
   Carr RD, 2008, AM J PHYSIOL-ENDOC M, V295, pE779, DOI 10.1152/ajpendo.90233.2008
   Carrel G, 2011, AM J CLIN NUTR, V94, P997, DOI 10.3945/ajcn.111.017574
   Ceriello A, 2004, ARTERIOSCL THROM VAS, V24, P816, DOI 10.1161/01.ATV.0000122852.22604.78
   Ceriello A, 2011, DIABETES CARE, V34, P697, DOI 10.2337/dc10-1949
   Cernea Simona, 2011, Rev Diabet Stud, V8, P323, DOI 10.1900/RDS.2011.8.323
   CREUTZFELDT W, 1979, DIABETOLOGIA, V16, P75, DOI 10.1007/BF01225454
   ESTRICH D, 1967, DIABETES, V16, P232, DOI 10.2337/diab.16.4.232
   Feinle-Bisset C, 2005, AM J PHYSIOL-ENDOC M, V289, pE948, DOI 10.1152/ajpendo.00220.2005
   Fernandez-Garcia JC, 2014, CLIN ENDOCRINOL, V80, P671, DOI 10.1111/cen.12221
   FESKENS EJM, 1995, DIABETES CARE, V18, P1104, DOI 10.2337/diacare.18.8.1104
   Gentilcore D, 2006, J CLIN ENDOCR METAB, V91, P2062, DOI 10.1210/jc.2005-2644
   Goldberg T, 2004, J AM DIET ASSOC, V104, P1287, DOI 10.1016/j.jada.2004.05.214
   Gormsen LC, 2011, ACTA PHYSIOL, V201, P349, DOI 10.1111/j.1748-1716.2010.02181.x
   Hagemann D, 2007, REGUL PEPTIDES, V143, P64, DOI 10.1016/j.regpep.2007.03.002
   Kahleova H, 2011, DIABETIC MED, V28, P549, DOI 10.1111/j.1464-5491.2010.03209.x
   Kang ZF, 2013, DIABETOLOGIA, V56, P423, DOI 10.1007/s00125-012-2776-x
   Kellar KL, 2002, EXP HEMATOL, V30, P1227, DOI 10.1016/S0301-472X(02)00922-0
   Kim BJ, 2005, J CLIN ENDOCR METAB, V90, P6665, DOI 10.1210/jc.2005-0409
   Kjems LL, 2003, DIABETES, V52, P380, DOI 10.2337/diabetes.52.2.380
   Knop FK, 2007, DIABETES, V56, P1951, DOI 10.2337/db07-0100
   Li ZP, 2010, AM J CLIN NUTR, V91, P1180, DOI 10.3945/ajcn.2009.28526
   Lodefalk M, 2008, DIABETIC MED, V25, P1030, DOI 10.1111/j.1464-5491.2008.02530.x
   MARON DJ, 1991, CIRCULATION, V84, P2020, DOI 10.1161/01.CIR.84.5.2020
   Meier JJ, 2010, DIABETES, V59, P1117, DOI 10.2337/db09-1899
   Meloun M, 2000, CLIN CHEM LAB MED, V38, P553, DOI 10.1515/CCLM.2000.081
   Nakagawa K, 1997, ANAL BIOCHEM, V254, P31, DOI 10.1006/abio.1997.2372
   NAUCK M, 1986, DIABETOLOGIA, V29, P46, DOI 10.1007/BF02427280
   NAUCK MA, 1986, J CLIN ENDOCR METAB, V63, P492, DOI 10.1210/jcem-63-2-492
   NUTTALL FQ, 1985, J AM COLL NUTR, V4, P437, DOI 10.1080/07315724.1985.10720086
   Pan A, 2011, AM J CLIN NUTR, V94, P1088, DOI 10.3945/ajcn.111.018978
   Perez-Martinez P, 2010, CLIN SCI, V119, P251, DOI 10.1042/CS20100015
   PETERS AL, 1993, AM J CLIN NUTR, V58, P555, DOI 10.1093/ajcn/58.4.555
   Rijkelijkhuizen JM, 2010, METABOLISM, V59, P502, DOI 10.1016/j.metabol.2009.07.039
   Runchey SS, 2013, METABOLISM, V62, P188, DOI 10.1016/j.metabol.2012.07.006
   Savage DB, 2007, PHYSIOL REV, V87, P507, DOI 10.1152/physrev.00024.2006
   Tolhurst Gwen, 2012, Handb Exp Pharmacol, P309, DOI 10.1007/978-3-642-24716-3_14
   Vang A, 2008, ANN NUTR METAB, V52, P96, DOI 10.1159/000121365
   Vilsboll T, 2001, DIABETES, V50, P609, DOI 10.2337/diabetes.50.3.609
   Vollmer K, 2008, DIABETES, V57, P678, DOI 10.2337/db07-1124
   Wolpert HA, 2013, DIABETES CARE, V36, P810, DOI 10.2337/dc12-0092
   Wren AM, 2000, ENDOCRINOLOGY, V141, P4325, DOI 10.1210/en.141.11.4325
   Xu G, 2007, DIABETES, V56, P1551, DOI 10.2337/db06-1033
   YOKODE M, 1988, J CLIN INVEST, V81, P720, DOI 10.1172/JCI113377
NR 52
TC 28
Z9 28
U1 0
U2 35
PU PUBLIC LIBRARY SCIENCE
PI SAN FRANCISCO
PA 1160 BATTERY STREET, STE 100, SAN FRANCISCO, CA 94111 USA
SN 1932-6203
J9 PLOS ONE
JI PLoS One
PD SEP 15
PY 2014
VL 9
IS 9
AR e107561
DI 10.1371/journal.pone.0107561
PG 10
WC Multidisciplinary Sciences
WE Science Citation Index Expanded (SCI-EXPANDED)
SC Science & Technology - Other Topics
GA AP0SR
UT WOS:000341774800083
PM 25222490
OA gold, Green Published, Green Submitted
DA 2022-11-10
ER

PT J
AU Piotrowski, K
   Becker, M
   Zugwurst, J
   Biller-Friedmann, I
   Spoettl, G
   Greif, M
   Leber, AW
   Becker, A
   Laubender, RP
   Lebherz, C
   Goeke, B
   Marx, N
   Parhofer, KG
   Lehrke, M
AF Piotrowski, Katja
   Becker, Melanie
   Zugwurst, Julia
   Biller-Friedmann, Ingeborg
   Spoettl, Gerald
   Greif, Martin
   Leber, Alexander W.
   Becker, Alexander
   Laubender, Ruediger P.
   Lebherz, Corinna
   Goeke, Burkhard
   Marx, Nikolaus
   Parhofer, Klaus G.
   Lehrke, Michael
TI Circulating concentrations of GLP-1 are associated with coronary
   atherosclerosis in humans
SO CARDIOVASCULAR DIABETOLOGY
LA English
DT Article
DE GLP-1; Atherosclerosis; Coronary CT angiography
ID GLUCAGON-LIKE PEPTIDE-1; DIABETES-MELLITUS; CARDIOVASCULAR-DISEASE;
   INDEPENDENT PREDICTOR; SECRETION; INSULIN; GLUCOSE; DEATH; RISK;
   LIRAGLUTIDE
AB Background: GLP-1 is an incretine hormone which gets secreted from intestinal L-cells in response to nutritional stimuli leading to pancreatic insulin secretion and suppression of glucagon release. GLP-1 further inhibits gastric motility and reduces appetite which in conjunction improves postprandial glucose metabolism. Additional vasoprotective effects have been described for GLP-1 in experimental models. Despite these vasoprotective actions, associations between endogenous levels of GLP-1 and cardiovascular disease have yet not been investigated in humans which was the aim of the present study.
   Methods: GLP-1 serum levels were assessed in a cohort of 303 patients receiving coronary CT-angiography due to typical or atypical chest pain.
   Results: GLP-1 was found to be positively associated with total coronary plaque burden in a fully adjusted model containing age, sex, BMI, hypertension, diabetes mellitus, smoking, triglycerides, LDL-C (low density lipoprotein cholesterol), hsCRP (high-sensitive C-reactive protein), and eGFR (estimated glomerular filtration rate) (OR: 2.53 (95% CI: 1.12 - 6.08; p = 0.03).
   Conclusion: Circulating GLP-1 was found to be positivity associated with coronary atherosclerosis in humans. The clinical relevance of this observation needs further investigations.
C1 [Lebherz, Corinna; Marx, Nikolaus; Lehrke, Michael] Univ Hosp Aachen, Dept Internal Med 1, D-52074 Aachen, Germany.
   [Piotrowski, Katja; Becker, Melanie; Zugwurst, Julia; Biller-Friedmann, Ingeborg; Spoettl, Gerald; Goeke, Burkhard; Parhofer, Klaus G.] Univ Munich, Dept Internal Med 2, Munich, Germany.
   [Greif, Martin; Leber, Alexander W.; Becker, Alexander] Univ Munich, Dept Internal Med 1, Munich, Germany.
   [Laubender, Ruediger P.] Univ Munich, Inst Med Informat Biometry & Epidemiol, Munich, Germany.
RP Lehrke, M (corresponding author), Univ Hosp Aachen, Dept Internal Med 1, Pauwelsstr 30, D-52074 Aachen, Germany.
EM mlehrke@ukaachen.de
RI Lehrke, Michael/AAY-7558-2021
FU European Foundation for the Study of Diabetes (EFSD); German Research
   Foundation (DFG)
FX This work was supported by the Amylin Paul Langerhans Grant from the
   European Foundation for the Study of Diabetes (EFSD) and the German
   Research Foundation (DFG).
CR Abu-Hamdah R, 2009, J CLIN ENDOCR METAB, V94, P1843, DOI 10.1210/jc.2008-1296
   Baggio LL, 2007, GASTROENTEROLOGY, V132, P2131, DOI 10.1053/j.gastro.2007.03.054
   Bansal S, 2007, JAMA-J AM MED ASSOC, V298, P309, DOI 10.1001/jama.298.3.309
   Bonora E, 2002, DIABETES CARE, V25, P1135, DOI 10.2337/diacare.25.7.1135
   Boussageon R, 2011, BMJ-BRIT MED J, V343, DOI 10.1136/bmj.d4169
   Broedl UC, 2009, PLOS ONE, V4, DOI 10.1371/journal.pone.0004733
   Calanna S, 2013, DIABETOLOGIA, V56, P965, DOI 10.1007/s00125-013-2841-0
   Ellingsgaard H, 2011, NAT MED, V17, P1481, DOI 10.1038/nm.2513
   Fujishima Y, 2012, CARDIOVASC DIABETOL, V11, DOI 10.1186/1475-2840-11-107
   Gupta NA, 2012, AM J PATHOL, V181, P1693, DOI 10.1016/j.ajpath.2012.07.015
   Kelly AS, 2012, CARDIOVASC DIABETOL, V11, DOI 10.1186/1475-2840-11-64
   Lehrke Michael, 2011, Rev Diabet Stud, V8, P382, DOI 10.1900/RDS.2011.8.382
   Li CJ, 2012, CARDIOVASC DIABETOL, V11, DOI 10.1186/1475-2840-11-142
   Meier JJ, 2004, DIABETES, V53, P654, DOI 10.2337/diabetes.53.3.654
   Monami M, 2013, DIABETES OBES METAB, V15, P112, DOI 10.1111/dom.12000
   Monami M, 2011, EXP DIABETES RES, DOI 10.1155/2011/215764
   ORSKOV C, 1992, J CLIN ENDOCR METAB, V74, P379, DOI 10.1210/jc.74.2.379
   Panoulasa VF, 2009, ATHEROSCLEROSIS, V204, P178, DOI 10.1016/j.atherosclerosis.2008.08.036
   Ranganath LR, 1996, GUT, V38, P916, DOI 10.1136/gut.38.6.916
   Seshasai SRK, 2011, NEW ENGL J MED, V364, P829, DOI 10.1056/NEJMoa1008862
   Shah Z, 2011, CIRCULATION, V124, P2339, DOI 10.1161/CIRCULATIONAHA.111.041418
   Vaag AA, 1996, EUR J ENDOCRINOL, V135, P425, DOI 10.1530/eje.0.1350425
   Vilsboll T, 2001, DIABETES, V50, P609, DOI 10.2337/diabetes.50.3.609
   Yamaoka-Tojo M, 2010, CARDIOVASC DIABETOL, V9, DOI 10.1186/1475-2840-9-17
NR 24
TC 30
Z9 31
U1 2
U2 7
PU BIOMED CENTRAL LTD
PI LONDON
PA 236 GRAYS INN RD, FLOOR 6, LONDON WC1X 8HL, ENGLAND
SN 1475-2840
J9 CARDIOVASC DIABETOL
JI Cardiovasc. Diabetol.
PD AUG 16
PY 2013
VL 12
AR 117
DI 10.1186/1475-2840-12-117
PG 5
WC Cardiac & Cardiovascular Systems; Endocrinology & Metabolism
WE Science Citation Index Expanded (SCI-EXPANDED)
SC Cardiovascular System & Cardiology; Endocrinology & Metabolism
GA 214MZ
UT WOS:000324139200001
PM 23953602
OA Green Accepted, gold, Green Published
DA 2022-11-10
ER

PT J
AU Vikoren, LA
   Drotningsvik, A
   Bergseth, MT
   Mjos, SA
   Austgulen, MH
   Mellgren, G
   Gudbrandsen, OA
AF Vikoren, Linn A.
   Drotningsvik, Aslaug
   Bergseth, Marthe T.
   Mjos, Svein A.
   Austgulen, Maren H.
   Mellgren, Gunnar
   Gudbrandsen, Oddrun A.
TI Intake of Baked Cod Fillet Resulted in Lower Serum Cholesterol and
   Higher Long Chain n-3 PUFA Concentrations in Serum and Tissues in
   Hypercholesterolemic Obese Zucker fa/fa Rats
SO NUTRIENTS
LA English
DT Article
DE cholesterol; cod; fish fillet; n-3 PUFA; obese Zucker rat
ID DIETARY FISH-PROTEIN; POSTPRANDIAL GLUCOSE REGULATION; NUTRITION
   EXAMINATION SURVEY; FATTY-ACID COMPOSITIONS; HEALTHY-SUBJECTS;
   RISK-FACTORS; WEIGHT-LOSS; CARDIOVASCULAR-DISEASE; OVARIECTOMIZED RATS;
   OVERWEIGHT ADULTS
AB Increasing evidence indicates that lean fish consumption may benefit cardiovascular health. High cholesterol and low n-3 PUFA concentrations in serum are associated with an increased risk of coronary heart disease; therefore, it is of interest to investigate effects of cod intake on cholesterol and n-3 PUFAs in serum and tissues. Hypercholesterolemic obese Zucker fa/fa rats were fed diets containing 25% protein from baked cod fillet and 75% protein from casein (Baked Cod Diet), or casein as the sole protein source (Control Diet) for four weeks. Consuming Baked Cod Diet resulted in lower serum cholesterol and lower hepatic mRNA concentrations of HMG-CoA reductase and sterol O-acyltransferase-2 without affecting serum bile acid concentration, faecal excretion of cholesterol and bile acid, and hepatic concentrations of bile acids, cholesterol and cholesterol 7 alpha-hydroxylase mRNA when compared to Control Diet. Rats fed Baked Cod Diet had higher concentrations of n-3 PUFAs in serum, liver, skeletal muscle and adipose tissue. To conclude, baked cod fillet intake resulted in lower serum cholesterol, which was probably caused by lower endogenous cholesterol synthesis, and higher n-3 PUFA in serum and tissues in obese Zucker fa/fa rats. These findings support the evidence that lean fish consumption might benefit cardiovascular health.
C1 [Vikoren, Linn A.; Drotningsvik, Aslaug; Bergseth, Marthe T.; Gudbrandsen, Oddrun A.] Univ Bergen, Dept Clin Med, Dietary Prot Res Grp, N-5021 Bergen, Norway.
   [Vikoren, Linn A.; Austgulen, Maren H.] Univ Bergen, Dept Clin Sci, N-5021 Bergen, Norway.
   [Mjos, Svein A.] Univ Bergen, Dept Chem, POB 7803, N-5020 Bergen, Norway.
   [Mjos, Svein A.] Nofima BioLab, POB 1425 Oasen, N-5828 Bergen, Norway.
   [Mellgren, Gunnar] Univ Bergen, Haukeland Univ Hosp, KG Jebsen Ctr Diabet Res, Dept Clin Sci, N-5021 Bergen, Norway.
   [Mellgren, Gunnar] Haukeland Hosp, Hormone Lab, N-5021 Bergen, Norway.
RP Gudbrandsen, OA (corresponding author), Univ Bergen, Dept Clin Med, Dietary Prot Res Grp, N-5021 Bergen, Norway.
EM linn.anja.slake.vikoren@helse-bergen.no; aslaug.drotningsvik@uib.no;
   marberg87@gmail.com; svein.mjos@uib.no; maren_austgulen@hotmail.com;
   gunnar.mellgren@uib.no; nkjgu@uib.no
RI Mellgren, Gunnar/AAG-6573-2020; Drotningsvik, Aslaug/AAE-6207-2021
OI Mellgren, Gunnar/0000-0001-6282-4986; Mjos, Svein
   Are/0000-0002-5948-7373
FU Norwegian Seafood Research Fund (FHF) [900842]
FX This research was funded by The Norwegian Seafood Research Fund (FHF,
   grant number 900842). Cod fillets were provided by Leroy Seafood Group
   (Bergen, Norway).
CR Aadland EK, 2015, AM J CLIN NUTR, V102, P582, DOI 10.3945/ajcn.115.112086
   de Artinano AA, 2009, BRIT J NUTR, V102, P1246, DOI 10.1017/S0007114509990729
   Balk EM, 2006, ATHEROSCLEROSIS, V189, P19, DOI 10.1016/j.atherosclerosis.2006.02.012
   Bergen WG, 2005, J NUTR, V135, P2499, DOI 10.1093/jn/135.11.2499
   BLIGH EG, 1959, CAN J BIOCHEM PHYS, V37, P911
   BRADFORD MM, 1976, ANAL BIOCHEM, V72, P248, DOI 10.1016/0003-2697(76)90527-3
   BREMER J, 1955, ACTA CHEM SCAND, V9, P268, DOI 10.3891/acta.chem.scand.09-0268
   Brenner RR, 2003, PROSTAG LEUKOTR ESS, V68, P151, DOI 10.1016/S0952-3278(02)00265-X
   CAO JM, 1995, LIPIDS, V30, P825, DOI 10.1007/BF02533958
   Chen W, 2012, MOL NUTR FOOD RES, V56, P681, DOI 10.1002/mnfr.201100799
   de Grooth GJ, 2004, J LIPID RES, V45, P1967, DOI 10.1194/jlr.R400007-JLR200
   Demonty I, 1998, LIPIDS, V33, P913, DOI 10.1007/s11745-998-0288-5
   Djousse L, 2012, CLIN NUTR, V31, P846, DOI 10.1016/j.clnu.2012.05.010
   Drotningsvik A, 2016, BRIT J NUTR, V116, P1336, DOI 10.1017/S0007114516003548
   Drotningsvik A, 2015, EUR J NUTR, V54, P1151, DOI 10.1007/s00394-014-0793-x
   Eslick GD, 2009, INT J CARDIOL, V136, P4, DOI 10.1016/j.ijcard.2008.03.092
   Farris E.J., 1949, RAT LAB INVESTIGATIO
   Fulgoni VL, 2008, AM J CLIN NUTR, V87, p1554S, DOI 10.1093/ajcn/87.5.1554S
   Gudbrandsen OA, 2005, BRIT J NUTR, V94, P321, DOI 10.1079/BJN20051496
   Gunnarsdottir I, 2008, INT J OBESITY, V32, P1105, DOI 10.1038/ijo.2008.64
   Hagen IV, 2016, BRIT J NUTR, V116, P648, DOI 10.1017/S0007114516002555
   Harris WS, 2007, ATHEROSCLEROSIS, V193, P1, DOI 10.1016/j.atherosclerosis.2007.03.018
   Harris WS, 1997, AM J CLIN NUTR, V65, P1645, DOI 10.1093/ajcn/65.5.1645S
   HARRIS WS, 1989, J LIPID RES, V30, P785
   Helland A, 2017, BRIT J NUTR, V117, P1368, DOI 10.1017/S0007114517001234
   Hosomi R, 2013, J FOOD SCI TECH MYS, V50, P266, DOI 10.1007/s13197-011-0343-y
   Hosomi R, 2011, J FOOD SCI, V76, pH116, DOI 10.1111/j.1750-3841.2011.02130.x
   Hosomi R, 2009, J AGR FOOD CHEM, V57, P9256, DOI 10.1021/jf901954r
   HURLEY C, 1995, J NUTR BIOCHEM, V6, P540, DOI 10.1016/0955-2863(95)00103-7
   IRITANI N, 1985, J NUTR SCI VITAMINOL, V31, P385, DOI 10.3177/jnsv.31.385
   KAMANNA VS, 1993, AM J NEPHROL, V13, P53, DOI 10.1159/000168588
   Kato M, 2011, BRIT J NUTR, V106, P57, DOI 10.1017/S0007114510005775
   Kato M, 2009, BRIT J NUTR, V102, P816, DOI 10.1017/S0007114509316153
   Kris-Etherton PM, 2002, CIRCULATION, V106, P2747, DOI 10.1161/01.CIR.0000038493.65177.94
   KRITCHEVSKY D, 1982, ATHEROSCLEROSIS, V41, P429, DOI 10.1016/0021-9150(82)90208-8
   Kromhout D, 2014, CURR OPIN LIPIDOL, V25, P85, DOI 10.1097/MOL.0000000000000041
   Lara JJ, 2007, ATHEROSCLEROSIS, V193, P213, DOI 10.1016/j.atherosclerosis.2006.06.018
   LAW MR, 1994, BMJ-BRIT MED J, V308, P367, DOI 10.1136/bmj.308.6925.367
   Lewington S, 2007, LANCET, V370, P1829, DOI 10.1016/S0140-6736(07)61778-4
   Lindqvist HM, 2009, BRIT J NUTR, V101, P383, DOI 10.1017/S0007114508003073
   Meier S, 2006, J CHROMATOGR A, V1104, P291, DOI 10.1016/j.chroma.2005.11.045
   Mokdad AH, 2003, JAMA-J AM MED ASSOC, V289, P76, DOI 10.1001/jama.289.1.76
   Mori TA, 1999, AM J CLIN NUTR, V70, P817
   Morita T, 1997, J NUTR, V127, P470, DOI 10.1093/jn/127.3.470
   Murakami S, 1996, LIFE SCI, V58, P1643, DOI 10.1016/0024-3205(96)00139-7
   Nettleton JA, 2005, J AM DIET ASSOC, V105, P428, DOI 10.1016/j.jada.2004.11.029
   Ouellet V, 2008, J NUTR, V138, P2386, DOI 10.3945/jn.108.092346
   Ramel A, 2010, EUR J CLIN NUTR, V64, P987, DOI 10.1038/ejcn.2010.99
   REEVES PG, 1993, J NUTR, V123, P1939, DOI 10.1093/jn/123.11.1939
   Schmidt EB, 2000, PUBLIC HEALTH NUTR, V3, P91, DOI 10.1017/S1368980000000112
   Sciotto C, 2012, LIPIDS, V47, P659, DOI 10.1007/s11745-012-3672-3
   Shukla A, 2006, BRIT J NUTR, V96, P674, DOI 10.1079/BJN20061895
   Smith KM, 2009, PUBLIC HEALTH NUTR, V12, P1261, DOI 10.1017/S1368980008003844
   SUCKLING KE, 1991, ATHEROSCLEROSIS, V89, P183, DOI 10.1016/0021-9150(91)90059-C
   Telle-Hansen VH, 2012, LIPIDS, V47, P151, DOI 10.1007/s11745-011-3637-y
   The Norwegian Directorate of Health, 2012, NORK 3 NAT DIET SURV
   The Norwegian Directorate of Health, 2014, NUTR PHYS ACT
   Tinker LF, 1999, J NUTR, V129, P1126, DOI 10.1093/jn/129.6.1126
   Torris C, 2017, NUTRIENTS, V9, DOI 10.3390/nu9030247
   Vikoren LA, 2017, FOOD NUTR RES, V61, DOI 10.1080/16546628.2017.1333395
   Vikoren LA, 2013, BRIT J NUTR, V109, P648, DOI 10.1017/S0007114512001717
   Virtanen JK, 2008, AM J CLIN NUTR, V88, P1618, DOI 10.3945/ajcn.2007.25816
   Wasta Z, 2013, J CHROMATOGR A, V1299, P94, DOI 10.1016/j.chroma.2013.05.056
   Wergedahl H, 2004, J NUTR, V134, P1320, DOI 10.1093/jn/134.6.1320
   Wergedahl H, 2009, NUTRITION, V25, P98, DOI 10.1016/j.nut.2008.07.005
   WHO, 2017, NONC DIS FACT SHEET
   World Health Organization, 2021, WHO OB OV FACT SHEET
   Yinko SSLL, 2014, AM J MED, V127, P848, DOI 10.1016/j.amjmed.2014.04.016
   ZHANG XZ, 1993, BRIT J NUTR, V69, P767, DOI 10.1079/BJN19930077
   Zheng JS, 2012, PUBLIC HEALTH NUTR, V15, P725, DOI 10.1017/S1368980011002254
NR 70
TC 8
Z9 9
U1 0
U2 1
PU MDPI
PI BASEL
PA ST ALBAN-ANLAGE 66, CH-4052 BASEL, SWITZERLAND
SN 2072-6643
J9 NUTRIENTS
JI Nutrients
PD JUL
PY 2018
VL 10
IS 7
AR 840
DI 10.3390/nu10070840
PG 15
WC Nutrition & Dietetics
WE Science Citation Index Expanded (SCI-EXPANDED)
SC Nutrition & Dietetics
GA GX2JK
UT WOS:000447544900043
PM 29958397
OA Green Published, gold
DA 2022-11-10
ER

PT J
AU Dallinga, MG
   Dallinga-Thie, GM
AF Dallinga, Marchien G.
   Dallinga-Thie, Geesje M.
TI Role of sulfatase 2 in lipoprotein metabolism and angiogenesis
SO CURRENT OPINION IN LIPIDOLOGY
LA English
DT Review
DE postprandial lipoprotein metabolism; triglyceride-rich lipoproteins;
   angiogenesis; sulfatase 2; proteoglycans
ID TRIGLYCERIDE-RICH LIPOPROTEINS; ENDOTHELIAL-CELL METABOLISM;
   HEPARAN-SULFATE; TIP CELLS; CLEARANCE; RECEPTOR; PATHOPHYSIOLOGY;
   PROTEOGLYCANS; PLASMA; LIPASE
AB Purpose of review
   This article summarizes the current evidence to support a role of sulfatase 2 (SULF2) in triglyceride-rich lipoprotein (TRL) metabolism and angiogenesis.
   Recent findings
   Heparan sulfate proteoglycans (HSPG) are involved in the hepatic clearance of TRLs in mice and in humans. Different genetically modified mouse models have been instrumental to provide evidence that syndecan1, the core protein of HSPG, but also the degree of sulfation of the heparin sulfate chain, attached to syndecan 1, is important for hepatic TRL metabolism. Studies in humans demonstrate the regulating role of SULF2 in the hepatic uptake of TRL by HSPG and demonstrate the importance of 6-O-sulfation, modulated by SULF2, for HSPG function. The role of SULF2 in angiogenesis is illustrated by increased SULF2 mRNA expression in the stalk cells of angiogenic vascular sprouts that use fatty acids derived from TRL as a source for biomass production. Interestingly, SULF2 also interferes with HSPG-vascular endothelial growth factor binding, which impacts upon the angiogenic properties of stalk cells.
   SULF2 is a multifaceted protein involved in TRL homeostasis and angiogenesis. Future investigations should focus on the potential benefits of targeting SULF2 in atherosclerosis and angiogenesis.
C1 [Dallinga, Marchien G.] Univ Amsterdam, Acad Med Ctr Amsterdam, Dept Ophthalmol, NL-1012 WX Amsterdam, Netherlands.
   [Dallinga-Thie, Geesje M.] Univ Amsterdam, Acad Med Ctr Amsterdam, Dept Vasc, NL-1012 WX Amsterdam, Netherlands.
   [Dallinga-Thie, Geesje M.] Univ Amsterdam, Acad Med Ctr Amsterdam, Dept Expt Vasc Med, NL-1012 WX Amsterdam, Netherlands.
RP Dallinga-Thie, GM (corresponding author), AMC, Dept Expt Vasc Med, G1-142,Meibergdreef 9, NL-1105 AZ Amsterdam, Netherlands.
EM g.m.dallinga@amc.nl
OI dallinga-thie, geesje/0000-0001-5412-5923
FU Uitzicht Foundation
FX M.G.D. is supported by the Uitzicht Foundation.
CR Billings PC, 2015, CONNECT TISSUE RES, V56, P272, DOI 10.3109/03008207.2015.1045066
   Bishop JR, 2010, PLOS ONE, V5, DOI 10.1371/journal.pone.0013919
   Carneiro MM, 2012, ATHEROSCLEROSIS, V221, P268, DOI 10.1016/j.atherosclerosis.2011.12.033
   Chen KY, 2010, HEPATOLOGY, V52, P1957, DOI 10.1002/hep.23916
   Christianson HC, 2014, MATRIX BIOL, V35, P51, DOI 10.1016/j.matbio.2013.10.004
   Dallinga M.G., 2015, ELS, P1, DOI [10.1002/9780470015902.a0025977, DOI 10.1002/9780470015902.A0025977]
   De Bock K, 2013, CELL METAB, V18, P634, DOI 10.1016/j.cmet.2013.08.001
   Deng YP, 2012, HEPATOLOGY, V55, P277, DOI 10.1002/hep.24626
   Foley EM, 2013, ARTERIOSCL THROM VAS, V33, P2065, DOI 10.1161/ATVBAHA.113.301637
   Fuki IV, 1997, J CLIN INVEST, V100, P1611, DOI 10.1172/JCI119685
   Goulbourne CN, 2014, CELL METAB, V19, P849, DOI 10.1016/j.cmet.2014.01.017
   Hassing HC, 2014, OBESITY, V22, P1309, DOI 10.1002/oby.20682
   Hassing HC, 2012, HEPATOLOGY, V55, P1746, DOI 10.1002/hep.25580
   Hodoglugil U, 2011, ANN HUM GENET, V75, P398, DOI 10.1111/j.1469-1809.2011.00644.x
   Lewis GF, 2015, ENDOCR REV, V36, P131, DOI 10.1210/er.2014-1062
   Lindahl U, 2013, J INTERN MED, V273, P555, DOI 10.1111/joim.12061
   MacArthur JM, 2007, J CLIN INVEST, V117, P153, DOI 10.1172/JCI29154
   Matikainen N, 2013, PLOS ONE, V8, DOI 10.1371/journal.pone.0079473
   Merkel M, 2002, J LIPID RES, V43, P1997, DOI 10.1194/jlr.R200015-JLR200
   Mooij HL, 2015, J LIPID RES, V56, P665, DOI 10.1194/jlr.M053504
   Morimoto-Tomita M, 2002, J BIOL CHEM, V277, P49175, DOI 10.1074/jbc.M205131200
   Nordestgaard BG, 2014, LANCET, V384, P626, DOI 10.1016/S0140-6736(14)61177-6
   Peterfy M, 2012, BBA-MOL CELL BIOL L, V1821, P790, DOI 10.1016/j.bbalip.2011.10.006
   Phillips JJ, 2012, J CLIN INVEST, V122, P911, DOI 10.1172/JCI58215
   Rosen SD, 2010, EXPERT OPIN THER TAR, V14, P935, DOI 10.1517/14728222.2010.504718
   Schoors S, 2015, NATURE, V520, P192, DOI 10.1038/nature14362
   Siemerink MJ, 2013, J HISTOCHEM CYTOCHEM, V61, P101, DOI 10.1369/0022155412467635
   Siemerink MJ, 2012, ANGIOGENESIS, V15, P151, DOI 10.1007/s10456-011-9251-z
   Surendran RP, 2012, J INTERN MED, V272, P185, DOI 10.1111/j.1365-2796.2012.02516.x
   Taskinen MR, 2015, ATHEROSCLEROSIS, V239, P483, DOI 10.1016/j.atherosclerosis.2015.01.039
   Tremblay AJ, 2004, ATHEROSCLEROSIS, V172, P367, DOI 10.1016/j.atherosclerosis.2003.11.011
   Uchimura Kenji, 2006, BMC Biochem, V7, P2, DOI 10.1186/1471-2091-7-2
   Vandekeere S, 2015, MICROCIRCULATION, V22, P509, DOI 10.1111/micc.12229
   Varbo A, 2015, CIRC RES, V116, P665, DOI 10.1161/CIRCRESAHA.116.304846
   Wang F, 2013, CAN J DIABETES, V37, P332, DOI 10.1016/j.jcjd.2013.05.008
   Wang Y, 2015, BBA-MOL CELL BIOL L, V1851, P163, DOI 10.1016/j.bbalip.2014.11.007
   Williams KJ, 2010, CURR OPIN LIPIDOL, V21, P218, DOI 10.1097/MOL.0b013e328338cabc
   Young SG, 2013, GENE DEV, V27, P459, DOI 10.1101/gad.209296.112
NR 38
TC 5
Z9 5
U1 2
U2 8
PU LIPPINCOTT WILLIAMS & WILKINS
PI PHILADELPHIA
PA TWO COMMERCE SQ, 2001 MARKET ST, PHILADELPHIA, PA 19103 USA
SN 0957-9672
EI 1473-6535
J9 CURR OPIN LIPIDOL
JI Curr. Opin. Lipidology
PD APR
PY 2016
VL 27
IS 2
BP 181
EP 186
DI 10.1097/MOL.0000000000000271
PG 6
WC Biochemistry & Molecular Biology; Endocrinology & Metabolism; Peripheral
   Vascular Disease
WE Science Citation Index Expanded (SCI-EXPANDED)
SC Biochemistry & Molecular Biology; Endocrinology & Metabolism;
   Cardiovascular System & Cardiology
GA DF8UK
UT WOS:000371635100011
PM 26959705
DA 2022-11-10
ER

PT J
AU Pramfalk, C
   Pavlides, M
   Banerjee, R
   McNeil, CA
   Neubauer, S
   Karpe, F
   Hodson, L
AF Pramfalk, Camilla
   Pavlides, Michael
   Banerjee, Rajarshi
   McNeil, Catriona A.
   Neubauer, Stefan
   Karpe, Fredrik
   Hodson, Leanne
TI Sex-Specific Differences in Hepatic Fat Oxidation and Synthesis May
   Explain the Higher Propensity for NAFLD in Men
SO JOURNAL OF CLINICAL ENDOCRINOLOGY & METABOLISM
LA English
DT Article
ID DE-NOVO LIPOGENESIS; LOW-DENSITY LIPOPROTEINS; FARNESOID X RECEPTOR;
   LIVER-DISEASE; ADIPOSE-TISSUE; POSTPRANDIAL STATE; GENDER-DIFFERENCES;
   DIETARY-FAT; OBESE MEN; TRIGLYCERIDE
AB Context and Objective: In most populations a greater proportion of men have hepatic steatosis than women. Sex-specific differences in hepatic dietary fatty acid (FA) metabolism have not been well characterized. We compared fasting and postprandial hepatic FA synthesis (de novo lipogenesis [DNL]) and oxidation in men and women.
   Participants and Methods: Fasting and postprandial hepatic FA metabolism was studied in 22 healthy men (n = 11) and women with similar age, body mass index, and liver fat content using metabolic substrates labeled with stable-isotope tracers (2H(2)O and [(UC)-C-13] palmitate). Dietary FA oxidation was assessed by appearance of C-13 into plasma 3-hydroxybutyrate and breath CO2 as markers of liver and whole-body FA oxidation, respectively.
   Results: Despite similar liver fat content, fasting and postprandial plasma triacylglycerol (TG) concentrations were significantly (P < .05) higher in men compared with women. The appearance of C-13 from dietary FA into plasma 3-hydroxybutyrate and breath CO2 was greater (P < .05) in women compared with men. Although the contribution of DNL into very low-density lipoprotein (VLDL)-TG was similar (similar to 10%) in the fasting state, there was a divergence in pattern over the course of the study, with men maintaining a higher contribution of DNL to VLDL-TG than women (P = .006 time x sex interaction).
   Conclusions: The combination of lower dietary FA oxidation and a prolonged increase in DNL observed in men may represent partitioning of FA into esterification and storage pathways within the liver, leading to greater VLDL-TG production, and predispose to the sex difference in hepatic steatosis.
C1 [Pramfalk, Camilla; McNeil, Catriona A.; Karpe, Fredrik; Hodson, Leanne] Univ Oxford, Churchill Hosp, Oxford Ctr Diabet Endocrinol & Metab, Oxford OX3 7LE, England.
   [Pavlides, Michael; Banerjee, Rajarshi; Neubauer, Stefan] Univ Oxford, Churchill Hosp, Oxford Ctr Clin Magnet Resonance Res, Oxford OX3 7LE, England.
   [Pavlides, Michael] Oxford Univ Hosp Trusts, Translat Gastroenterol Unit, Oxford OX3 9DU, England.
   [Karpe, Fredrik] Oxford Univ Hosp Trusts, John Radcliffe Hosp, Oxford OX3 9DU, England.
   [Karpe, Fredrik] Oxford Univ Hosp Trusts, Natl Inst Hlth Res, Oxford Biomed Res Ctr, Oxford OX3 9DU, England.
RP Hodson, L (corresponding author), Churchill Hosp, Oxford Ctr Diabet Endocrinol & Metab, Oxford OX3 7LE, England.
EM leanne.hodson@ocdem.ox.ac.uk
RI Pavlides, Michael/Q-5618-2016
OI Pavlides, Michael/0000-0001-9882-8874; Neubauer,
   Stefan/0000-0001-9017-5645; Pramfalk, Camilla/0000-0003-4928-1256;
   Banerjee, Rajarshi/0000-0003-2022-5218; Kelly, Matt/0000-0002-5834-635X;
   Hodson, Leanne/0000-0002-2648-6526
FU British Heart Foundation [FS/11/18/28633]; Henning and Johan
   Throne-Holst Foundation; National Institute for Health Research Oxford
   Biomedical Research Centre; STFC [ST/J00149X/1] Funding Source: UKRI;
   National Institute for Health Research [NF-SI-0512-10005] Funding
   Source: researchfish; Science and Technology Facilities Council
   [ST/J00149X/1] Funding Source: researchfish
FX This work was supported by grants from the British Heart Foundation
   (Fellowship FS/11/18/28633 to L.H.), the Henning and Johan Throne-Holst
   Foundation ( to C.P.), and the National Institute for Health Research
   Oxford Biomedical Research Centre (to F.K.).
CR Adiels M, 2008, ARTERIOSCL THROM VAS, V28, P1225, DOI 10.1161/ATVBAHA.107.160192
   Alger HM, 2010, J BIOL CHEM, V285, P14267, DOI 10.1074/jbc.M110.118422
   AXELSON M, 1991, FEBS LETT, V284, P216, DOI 10.1016/0014-5793(91)80688-Y
   Bergouignan A, 2008, AM J PHYSIOL-ENDOC M, V294, pE645, DOI 10.1152/ajpendo.00720.2007
   Browning JD, 2004, HEPATOLOGY, V40, P1387, DOI 10.1002/hep.20466
   Chalasani N, 2012, GASTROENTEROLOGY, V142, P1592, DOI 10.1053/j.gastro.2012.04.001
   DIAMANT YZ, 1975, BIOCHIM BIOPHYS ACTA, V385, P257, DOI 10.1016/0304-4165(75)90353-0
   Diraison F, 2003, DIABETES METAB, V29, P478, DOI 10.1016/S1262-3636(07)70061-7
   Fabbrini E, 2008, GASTROENTEROLOGY, V134, P424, DOI 10.1053/j.gastro.2007.11.038
   Fielding BA, 1998, BRIT J NUTR, V80, P495, DOI 10.1017/S0007114598001585
   Graff M, 2013, INT J OBESITY, V37, P432, DOI 10.1038/ijo.2012.65
   Halkes CJM, 2003, ARTERIOSCL THROM VAS, V23, P1875, DOI 10.1161/01.ATV.0000092326.00725.ED
   Herrema H, 2010, HEPATOLOGY, V51, P806, DOI 10.1002/hep.23408
   Hewitt KN, 2004, ENDOCRINOLOGY, V145, P1842, DOI 10.1210/en.2003-1369
   Hodson L, 2007, DIABETES, V56, P2433, DOI 10.2337/db07-0654
   Hodson L, 2014, J NUTR SCI, V3, DOI 10.1017/jns.2013.38
   Hodson L, 2011, CURR OPIN LIPIDOL, V22, P216, DOI 10.1097/MOL.0b013e3283462e16
   Hodson L, 2009, AM J PHYSIOL-ENDOC M, V296, pE64, DOI 10.1152/ajpendo.90730.2008
   Jiang CT, 2015, J CLIN INVEST, V125, P386, DOI 10.1172/JCI76738
   Knuth ND, 2006, J NUTR, V136, P1498, DOI 10.1093/jn/136.6.1498
   Lambert JE, 2014, GASTROENTEROLOGY, V146, P726, DOI 10.1053/j.gastro.2013.11.049
   Lifestyles Statistics Team Health and Social Care Information Centre (HSCIC), 2015, STAT OB PHYS ACT DIE
   LUND E, 1989, SCAND J CLIN LAB INV, V49, P165, DOI 10.3109/00365518909105417
   LUTJOHANN D, 1995, J LIPID RES, V36, P1763
   Magkos F, 2007, J CLIN ENDOCR METAB, V92, P1311, DOI 10.1210/jc.2006-2215
   Mancina RM, 2015, J CLIN ENDOCR METAB, V100, pE821, DOI 10.1210/jc.2014-4464
   Marinou K, 2011, BRIT J NUTR, V105, P857, DOI 10.1017/S0007114510004472
   MCGARRY JD, 1977, J CLIN INVEST, V60, P265, DOI 10.1172/JCI108764
   McNeil CA, 2014, CLIN CHIM ACTA, V433, P278, DOI 10.1016/j.cca.2014.03.033
   Min HK, 2012, CELL METAB, V15, P665, DOI 10.1016/j.cmet.2012.04.004
   Nielsen S, 2012, CURR OPIN LIPIDOL, V23, P321, DOI 10.1097/MOL.0b013e3283544956
   Nordestgaard BG, 2007, JAMA-J AM MED ASSOC, V298, P299, DOI 10.1001/jama.298.3.299
   Paquette A, 2008, MENOPAUSE, V15, P1169, DOI 10.1097/gme.0b013e31817b8159
   Parini P, 2006, EUR J CLIN INVEST, V36, P98, DOI 10.1111/j.1365-2362.2006.01597.x
   Parini P, 2004, CIRCULATION, V110, P2017, DOI 10.1161/01.CIR.0000143163.76212.0B
   Parini P, 2009, ATHEROSCLEROSIS, V207, P266, DOI 10.1016/j.atherosclerosis.2009.04.010
   Roberts R, 2008, AM J CLIN NUTR, V87, P824, DOI 10.1093/ajcn/87.4.824
   Santoro N, 2015, J CLIN ENDOCR METAB, V100, pE1125, DOI 10.1210/jc.2015-1587
   Sarac I, 2012, J CLIN ENDOCR METAB, V97, P2475, DOI 10.1210/jc.2011-3248
   Semple RK, 2009, J CLIN INVEST, V119, P315, DOI 10.1172/JCI37432
   Tan GD, 2006, DIABETOLOGIA, V49, P158, DOI 10.1007/s00125-005-0044-z
   Timlin MT, 2005, AM J CLIN NUTR, V81, P35
   van der Hoorn JWA, 2011, BRIT J PHARMACOL, V162, P1553, DOI 10.1111/j.1476-5381.2010.01168.x
   Vernon G, 2011, ALIMENT PHARM THER, V34, P274, DOI 10.1111/j.1365-2036.2011.04724.x
   Wang XW, 2011, J CLIN ENDOCR METAB, V96, P885, DOI 10.1210/jc.2010-2061
NR 45
TC 84
Z9 84
U1 0
U2 9
PU ENDOCRINE SOC
PI WASHINGTON
PA 2055 L ST NW, SUITE 600, WASHINGTON, DC 20036 USA
SN 0021-972X
EI 1945-7197
J9 J CLIN ENDOCR METAB
JI J. Clin. Endocrinol. Metab.
PD DEC
PY 2015
VL 100
IS 12
BP 4425
EP 4433
DI 10.1210/jc.2015-2649
PG 9
WC Endocrinology & Metabolism
WE Science Citation Index Expanded (SCI-EXPANDED)
SC Endocrinology & Metabolism
GA DB3RI
UT WOS:000368428600021
PM 26414963
OA Green Published, hybrid
DA 2022-11-10
ER

PT J
AU Li, TT
   Huang, SM
   Li, JT
   Liu, H
   Wang, W
   Li, N
   Shi, M
   Tao, SY
   Zhang, S
   Li, Z
   Wang, JJ
AF Li, Tiantian
   Huang, Shimeng
   Li, Juntao
   Liu, Hu
   Wang, Wei
   Li, Na
   Shi, Meng
   Tao, Shiyu
   Zhang, Shuai
   Li, Zhen
   Wang, Junjun
TI Dynamic changes of postprandial plasma metabolites after intake of
   corn-soybean meal or casein-starch diets in growing pigs
SO JOURNAL OF ANIMAL SCIENCE AND BIOTECHNOLOGY
LA English
DT Article
DE Diet; Metabolomics; Plasma metabolites; Pig; Postprandial
ID PERSONALIZED NUTRITION; METABOLOMICS; GRAIN; ACID; PERFORMANCE; WHEAT;
   RESPONSES; REVEALS; GLUCOSE; ENERGY
AB BackgroundPostprandial nutrients utilization and metabolism of a certain diet is a complicated process. The metabolic feature of pigs after intake of corn-soybean meal or casein-starch diets are largely unknown. Therefore, this study was conducted to investigate the dynamic postprandial changes of plasma metabolic profile using growing pigs using metabolomics.MethodsTwenty-four growing pigs with average initial body weight (BW) about 30kg were placed in metabolic cages and then fitted with precaval vein catheters. Pigs were fed daily 4% of initial body weight. Two experimental diets were included: (i) a starch-casein based purified diet (PD) and (ii) a common corn-soybean meal diet (CD). Plasma was collected before feeding and 0.5h, 1h, 2h, 4h, 8h after feeding.ResultsIn both diets, compared to prior to feeding, the concentrations of glucose, most amino acids, metabolites such as 5-aminopentanoic acid, pipecolic acid, ornithine and 5-hydroxy-L-tryptophan were significantly increased in plasma during the first hour, whereas the concentrations of plasma triglycerides, glutamate, glycine, palmitelaidic acid, 13-HODE and oleic acid were decreased in the first hour. Compared with PD group, concentration of plasma leucine and isoleucine declined at 30min in CD group. Plasma linoleic acid, sphingosine and many dipeptides were significantly higher in pigs fed CD.ConclusionMost significant metabolic changes occurred during the first hour after feeding and then became relatively stable after 2h in both diets. These results show a broad scope picture of postprandial changes in plasma metabolites after intake of PD and CD and could be a reference for further nutrition intervention as well as the design of nutritional studies.
C1 [Li, Tiantian; Huang, Shimeng; Li, Juntao; Liu, Hu; Wang, Wei; Li, Na; Shi, Meng; Tao, Shiyu; Zhang, Shuai; Wang, Junjun] China Agr Univ, State Key Lab Anim Nutr, Coll Anim Sci & Technol, Beijing 100193, Peoples R China.
   [Li, Zhen] China Agr Univ, Coll Biol Sci, State Key Lab Plant Physiol & Biochem, Beijing 100193, Peoples R China.
RP Wang, JJ (corresponding author), China Agr Univ, State Key Lab Anim Nutr, Coll Anim Sci & Technol, Beijing 100193, Peoples R China.
EM caultt@hotmail.com; jkywjj@hotmail.com
RI shimeng, huang/CAG-6441-2022
OI Tao, Shiyu/0000-0003-2600-3309
FU National Natural Science Foundation of China [31630074]; National Key
   Research and Development Program of China [2016YFD0500506,
   2018YFD0501002]; Beijing Municipal Natural Science Foundation [S170001];
   China Agriculture Research System [CARS-35]; "111" Project [B16044];
   Jinxinnong Animal Science Developmental Foundation
FX This study was financially supported by the National Natural Science
   Foundation of China (31630074), the National Key Research and
   Development Program of China (2016YFD0500506 and 2018YFD0501002), the
   Beijing Municipal Natural Science Foundation (S170001), China
   Agriculture Research System (CARS-35), the "111" Project (B16044) and
   Jinxinnong Animal Science Developmental Foundation.
CR Boirie Y, 1997, P NATL ACAD SCI USA, V94, P14930, DOI 10.1073/pnas.94.26.14930
   de Lange CFM, 2001, J ANIM SCI, V79, P3087
   Duan YH, 2016, AMINO ACIDS, V48, P41, DOI 10.1007/s00726-015-2067-1
   Hall WL, 2003, BRIT J NUTR, V89, P239, DOI 10.1079/BJN2002760
   How ZT, 2014, J CHROMATOGR A, V1370, P135, DOI 10.1016/j.chroma.2014.10.040
   Jing Y, 2016, THESIS SW U CHONGQIN
   Jones DP, 2012, ANNU REV NUTR, V32, P183, DOI 10.1146/annurev-nutr-072610-145159
   Juntunen KS, 2002, AM J CLIN NUTR, V75, P254, DOI 10.1093/ajcn/75.2.254
   Kuhn H, 1996, PROG LIPID RES, V35, P203, DOI 10.1016/S0163-7827(96)00008-2
   Lee I, 2016, BRIT J NUTR, V116, P2139, DOI 10.1017/S0007114516004153
   Lever M, 2010, CLIN BIOCHEM, V43, P732, DOI 10.1016/j.clinbiochem.2010.03.009
   Lynch CJ, 2006, AM J PHYSIOL-ENDOC M, V291, pE621, DOI 10.1152/ajpendo.00462.2005
   McNiven EMS, 2011, J NUTR BIOCHEM, V22, P995, DOI 10.1016/j.jnutbio.2011.05.016
   Miyazaki M, 2001, J LIPID RES, V42, P1018
   Newman MA, 2017, NUTRIENTS, V9, DOI 10.3390/nu9030291
   Norskov NP, 2013, J PROTEOME RES, V12, P2818, DOI 10.1021/pr400164b
   Norskov NP, 2013, METABOLOMICS, V9, P464, DOI 10.1007/s11306-012-0465-x
   Owusu-Asiedu A, 2006, J ANIM SCI, V84, P843, DOI 10.2527/2006.844843x
   Pellis L, 2012, METABOLOMICS, V8, P347, DOI 10.1007/s11306-011-0320-5
   Polakof S, 2014, METABOLOMICS, V11, P1
   Qin J, 2016, MOL GENET GENOMICS, V291, P1595, DOI 10.1007/s00438-016-1202-3
   Shi L, 2017, MOL NUTR FOOD RES, V61, DOI 10.1002/mnfr.201600924
   Sumner LW, 2007, METABOLOMICS, V3, P211, DOI 10.1007/s11306-007-0082-2
   TAKKEN A, 1981, AUST VET J, V57, P17, DOI 10.1111/j.1751-0813.1981.tb07078.x
   Thiex NJ, 2003, J AOAC INT, V86, P888
   Wang WX, 2009, CHIN J FISH, V22, P20
   Wang Y, 2014, ASIAN AUSTRAL J ANIM, V27, P706, DOI 10.5713/ajas.2013.13612
   Wiltafsky MK, 2010, BRIT J NUTR, V103, P964, DOI 10.1017/S0007114509992212
   Wishart DS, 2008, TRENDS FOOD SCI TECH, V19, P482, DOI 10.1016/j.tifs.2008.03.003
   Wu GD, 2016, GUT, V65, P63, DOI 10.1136/gutjnl-2014-308209
   Xie GX, 2013, J PROTEOME RES, V12, P1547, DOI 10.1021/pr301222b
   Yin B., 2016, FOOD ANAL METHOD, V9, P1, DOI DOI 10.1007/s12161-016-0463-0
   Yin FG, 2010, BRIT J NUTR, V103, P1404, DOI 10.1017/S0007114509993321
   Zeevi D, 2015, CELL, V163, P1079, DOI 10.1016/j.cell.2015.11.001
   Zhang XY, 2018, J AGR FOOD CHEM, V66, P3161, DOI 10.1021/acs.jafc.8b01113
NR 35
TC 2
Z9 2
U1 1
U2 7
PU BMC
PI LONDON
PA CAMPUS, 4 CRINAN ST, LONDON N1 9XW, ENGLAND
SN 2049-1891
J9 J ANIM SCI BIOTECHNO
JI J. Anim. Sci. Biotechnol.
PD MAY 28
PY 2019
VL 10
AR 48
DI 10.1186/s40104-019-0351-8
PG 10
WC Agriculture, Dairy & Animal Science
WE Science Citation Index Expanded (SCI-EXPANDED)
SC Agriculture
GA IA3DZ
UT WOS:000469444700001
PM 31161037
OA Green Published, gold
DA 2022-11-10
ER

PT J
AU Saddar, S
   Carriere, V
   Lee, WR
   Tanigaki, K
   Yuhanna, IS
   Parathath, S
   Morel, E
   Warrier, M
   Sawyer, JK
   Gerard, RD
   Temel, RE
   Brown, JM
   Connelly, M
   Mineo, C
   Shaul, PW
AF Saddar, Sonika
   Carriere, Veronique
   Lee, Wan-Ru
   Tanigaki, Keiji
   Yuhanna, Ivan S.
   Parathath, Sajesh
   Morel, Etienne
   Warrier, Manya
   Sawyer, Janet K.
   Gerard, Robert D.
   Temel, Ryan E.
   Brown, J. Mark
   Connelly, Margery
   Mineo, Chieko
   Shaul, Philip W.
TI Scavenger Receptor Class B Type I Is a Plasma Membrane Cholesterol
   Sensor
SO CIRCULATION RESEARCH
LA English
DT Article
DE endothelium; enterocyte; nitric oxide synthase; reverse cholesterol
   transport; scavenger receptor BI
ID NITRIC-OXIDE SYNTHASE; DENSITY-LIPOPROTEIN RECEPTOR;
   ENDOTHELIUM-DEPENDENT VASORELAXATION; CORONARY-ARTERY-DISEASE;
   STEROL-SENSING DOMAIN; SR-BI; HDL RECEPTOR; OXIDIZED-LDL; BINDING;
   IDENTIFICATION
AB Rationale: Signal initiation by the high-density lipoprotein (HDL) receptor scavenger receptor class B, type I (SR-BI), which is important to actions of HDL on endothelium and other processes, requires cholesterol efflux and the C-terminal transmembrane domain. The C-terminal transmembrane domain uniquely interacts with plasma membrane (PM) cholesterol.
   Objective: The molecular basis and functional significance of SR-BI interaction with PM cholesterol are unknown. We tested the hypotheses that the interaction is required for SR-BI signaling, and that it enables SR-BI to serve as a PM cholesterol sensor.
   Methods and Results: In studies performed in COS-M6 cells, mutation of a highly conserved C-terminal transmembrane domain glutamine to alanine (SR-BI-Q445A) decreased PM cholesterol interaction with the receptor by 71% without altering HDL binding or cholesterol uptake or efflux, and it yielded a receptor incapable of HDL-induced signaling. Signaling prompted by cholesterol efflux to methyl-beta-cyclodextrin also was prevented, indicating that PM cholesterol interaction with the receptor enables it to serve as a PM cholesterol sensor. Using SR-BI-Q445A, we further demonstrated that PM cholesterol sensing by SR-BI does not influence SR-BI-mediated reverse cholesterol transport to the liver in mice. However, the PM cholesterol sensing does underlie apolipoprotein B intracellular trafficking in response to postprandial micelles or methyl-beta-cyclodextrin in cultured enterocytes, and it is required for HDL activation of endothelial NO synthase and migration in cultured endothelial cells and HDL-induced angiogenesis in vivo.
   Conclusions: Through interaction with PM cholesterol, SR-BI serves as a PM cholesterol sensor, and the resulting intracellular signaling governs processes in both enterocytes and endothelial cells. (Circ Res. 2013;112:140-151.)
C1 [Saddar, Sonika; Lee, Wan-Ru; Tanigaki, Keiji; Yuhanna, Ivan S.; Mineo, Chieko; Shaul, Philip W.] Univ Texas SW Med Ctr Dallas, Dept Pediat, Div Pulm & Vasc Biol, Dallas, TX 75390 USA.
   [Gerard, Robert D.] Univ Texas SW Med Ctr Dallas, Dept Internal Med, Dallas, TX 75390 USA.
   [Gerard, Robert D.] Univ Texas SW Med Ctr Dallas, Dept Mol Biol, Dallas, TX 75390 USA.
   [Carriere, Veronique; Morel, Etienne] INSERM, Paris, France.
   [Carriere, Veronique; Morel, Etienne] Univ Paris 06, Ctr Rech Cordeliers, Paris, France.
   [Carriere, Veronique; Morel, Etienne] Univ Paris Descartes Paris, Paris, France.
   [Carriere, Veronique; Morel, Etienne] IHU ICAN, Paris, France.
   [Parathath, Sajesh] NYU, Sch Med, Dept Med, New York, NY USA.
   [Connelly, Margery] Johnson & Johnson, Pharmaceut Res & Dev, Spring House, PA USA.
   [Warrier, Manya; Sawyer, Janet K.] Wake Forest Univ, Bowman Gray Sch Med, Dept Pathol, Sect Lipid Sci, Winston Salem, NC 27103 USA.
RP Shaul, PW (corresponding author), Univ Texas SW Med Ctr Dallas, Dept Pediat, Div Pulm & Vasc Biol, 5323 Harry Hines Blvd, Dallas, TX 75390 USA.
EM philip.shaul@utsouthwestern.edu
RI Carrière, Véronique/AAQ-5027-2021; MOREL, Etienne L/F-4765-2010; MOREL,
   Etienne/N-2194-2014; Parathath, Saj/ABE-2183-2021
OI Carrière, Véronique/0000-0002-6263-0847; MOREL, Etienne
   L/0000-0001-7340-1313; MOREL, Etienne/0000-0002-4763-4954; Parathath,
   Sajesh/0000-0003-3431-297X
FU National Institutes of Health [HL058888, HL063768, HL058012, HL096166];
   Groupe Lipides Nutrition; American Heart Association [0825031F]; Crystal
   Charity Ball Center for Pediatric Critical Care Research, Children's
   Medical Center Foundation; Lowe Foundation; NATIONAL HEART, LUNG, AND
   BLOOD INSTITUTE [K99HL096166, R01HL063768, R01HL058888, R01HL058012,
   R00HL096166] Funding Source: NIH RePORTER
FX The work was supported by National Institutes of Health grant HL058888
   (P. W. S.), grants HL063768 and HL058012 (M. C. and the late Dr David
   Williams), and grant HL096166 (J.M.B.), by Groupe Lipides Nutrition (V.
   C.), and by the American Heart Association (South-Central Affiliate
   0825031F to S. S.). The project also was supported by the Crystal
   Charity Ball Center for Pediatric Critical Care Research, Children's
   Medical Center Foundation, and the Lowe Foundation.
CR Acton S, 1996, SCIENCE, V271, P518, DOI 10.1126/science.271.5248.518
   ACTON SL, 1994, J BIOL CHEM, V269, P21003
   Ansell BJ, 2003, CIRCULATION, V108, P2751, DOI 10.1161/01.CIR.0000103624.14436.4B
   Aoki K, 1999, MOL MED, V5, P224, DOI 10.1007/BF03402119
   Assanasen C, 2005, J CLIN INVEST, V115, P969, DOI 10.1172/JCI200523858
   Babitt J, 1997, J BIOL CHEM, V272, P13242, DOI 10.1074/jbc.272.20.13242
   Beaslas O, 2009, PLOS ONE, V4, DOI 10.1371/journal.pone.0004278
   Besler C, 2011, J CLIN INVEST, V121, P2693, DOI 10.1172/JCI42946
   Carriere V, 2005, J BIOL CHEM, V280, P5406, DOI 10.1074/jbc.M408002200
   Connelly MA, 1999, J BIOL CHEM, V274, P41, DOI 10.1074/jbc.274.1.41
   Guedez L, 2003, AM J PATHOL, V162, P1431, DOI 10.1016/S0002-9440(10)64276-9
   Hua XX, 1996, CELL, V87, P415, DOI 10.1016/S0092-8674(00)81362-8
   Ikemoto M, 2000, P NATL ACAD SCI USA, V97, P6538, DOI 10.1073/pnas.100114397
   Ilangumaran S, 1998, BIOCHEM J, V335, P433, DOI 10.1042/bj3350433
   Infante RE, 2008, J BIOL CHEM, V283, P1064, DOI 10.1074/jbc.M707944200
   Janssens SP, 1996, J CLIN INVEST, V98, P317, DOI 10.1172/JCI118795
   Kalaany NY, 2005, CELL METAB, V1, P231, DOI 10.1016/j.cmet.2005.03.001
   Khera AV, 2011, NEW ENGL J MED, V364, P127, DOI 10.1056/NEJMoa1001689
   Koskimaki JE, 2010, BMC CANCER, V10, DOI 10.1186/1471-2407-10-29
   Kozarsky KF, 1997, NATURE, V387, P414, DOI 10.1038/387414a0
   Krieger M, 2001, J CLIN INVEST, V108, P793, DOI 10.1172/JCI14011
   Krieger M, 1999, ANNU REV BIOCHEM, V68, P523, DOI 10.1146/annurev.biochem.68.1.523
   Kuwabara PE, 2002, TRENDS GENET, V18, P193, DOI 10.1016/S0168-9525(02)02640-9
   Kwon HJ, 2009, CELL, V137, P1213, DOI 10.1016/j.cell.2009.03.049
   Liu JP, 2009, MOL CELL ENDOCRINOL, V303, P1, DOI 10.1016/j.mce.2009.01.010
   Mineo C, 2006, CARDIOVASC RES, V70, P31, DOI 10.1016/j.cardiores.2006.01.025
   Mineo C, 2003, J BIOL CHEM, V278, P9142, DOI 10.1074/jbc.M211394200
   Mineo C, 2011, J CLIN INVEST, V121, P2545, DOI 10.1172/JCI57671
   Morel E, 2004, MOL BIOL CELL, V15, P132, DOI 10.1091/mbc.E03-04-0215
   Nieland TJF, 2008, BIOCHEMISTRY-US, V47, P460, DOI 10.1021/bi701277x
   Nieland TJF, 2002, P NATL ACAD SCI USA, V99, P15422, DOI 10.1073/pnas.222421399
   Persegol L, 2007, DIABETOLOGIA, V50, P2384, DOI 10.1007/s00125-007-0808-8
   Persegol L, 2006, DIABETOLOGIA, V49, P1380, DOI 10.1007/s00125-006-0244-1
   Persegol L, 2007, J LIPID RES, V48, P1396, DOI 10.1194/jlr.M600309-JLR200
   Radhakrishnan A, 2004, MOL CELL, V15, P259, DOI 10.1016/j.molcel.2004.06.019
   Seetharam D, 2006, CIRC RES, V98, P63, DOI 10.1161/01.RES.0000199272.59432.5b
   Shaul PW, 1996, J BIOL CHEM, V271, P6518, DOI 10.1074/jbc.271.11.6518
   Sorrentino SA, 2010, CIRCULATION, V121, P110, DOI 10.1161/CIRCULATIONAHA.108.836346
   Temel RE, 2010, CELL METAB, V12, P96, DOI 10.1016/j.cmet.2010.05.011
   Wiersma H, 2010, J LIPID RES, V51, P544, DOI 10.1194/jlr.M000844
   Yuhanna IS, 2001, NAT MED, V7, P853, DOI 10.1038/89986
   Zeng XY, 2003, INFECT IMMUN, V71, P1306, DOI 10.1128/IAI.71.3.1306-1315.2003
   Zhu WF, 2008, CIRC RES, V102, P480, DOI 10.1161/CIRCRESAHA.107.159079
NR 43
TC 53
Z9 56
U1 0
U2 27
PU LIPPINCOTT WILLIAMS & WILKINS
PI PHILADELPHIA
PA 530 WALNUT ST, PHILADELPHIA, PA 19106-3621 USA
SN 0009-7330
J9 CIRC RES
JI Circ.Res.
PD JAN 4
PY 2013
VL 112
IS 1
BP 140
EP +
DI 10.1161/CIRCRESAHA.112.280081
PG 19
WC Cardiac & Cardiovascular Systems; Hematology; Peripheral Vascular
   Disease
WE Science Citation Index Expanded (SCI-EXPANDED)
SC Cardiovascular System & Cardiology; Hematology
GA 064EB
UT WOS:000313053000019
PM 23023567
OA Bronze, Green Accepted
DA 2022-11-10
ER

PT J
AU Carpentier, AC
AF Carpentier, Andre C.
TI 100th anniversary of the discovery of insulin perspective: insulin and
   adipose tissue fatty acid metabolism
SO AMERICAN JOURNAL OF PHYSIOLOGY-ENDOCRINOLOGY AND METABOLISM
LA English
DT Review
DE adipose tissues; adipose tissue insulin resistance; ADIPO-IR; dietary
   fatty acids; fatty acid metabolism; insulin; insulin resistance;
   nonesterified fatty acids; postprandial fatty acid metabolism
ID DE-NOVO LIPOGENESIS; SEX-SPECIFIC DIFFERENCES; STEAROYL-COA DESATURASE;
   BETA-CELL FUNCTION; IN-VIVO; VISCERAL FAT; BLOOD-FLOW;
   LIPOPROTEIN-LIPASE; WHOLE-BODY; TRIGLYCERIDE-METABOLISM
AB Insulin inhibits systemic nonesterified fatty acid (NEFA) flux to a greater degree than glucose or any other metabolite. This remarkable effect is mainly due to insulin-mediated inhibition of intracellular triglyceride (TG) lipolysis in adipose tissues and is essential to prevent diabetic ketoacidosis, but also to limit the potential lipotoxic effects of NEFA in lean tissues that contribute to the development of diabetes complications. Insulin also regulates adipose tissue fatty acid esterification, glycerol and TG synthesis, lipogenesis, and possibly oxidation, contributing to the trapping of dietary fatty acids in the postprandial state. Excess NEFA flux at a given insulin level has been used to define in vivo adipose tissue insulin resistance. Adipose tissue insulin resistance defined in this fashion has been associated with several dysmetabolic features and complications of diabetes, but the mechanistic significance of this concept is not fully understood. This review focusses on the in vivo regulation of adipose tissue fatty acid metabolism by insulin and the mechanistic significance of the current definition of adipose tissue insulin resistance. One hundred years after the discovery of insulin and despite decades of investigations, much is still to be understood about the multifaceted in vivo actions of this hormone on adipose tissue fatty acid metabolism.
C1 [Carpentier, Andre C.] Univ Sherbrooke, Ctr Rech CHUS, Dept Med, Div Endocrinol, Sherbrooke, PQ, Canada.
RP Carpentier, AC (corresponding author), Univ Sherbrooke, Ctr Rech CHUS, Dept Med, Div Endocrinol, Sherbrooke, PQ, Canada.
EM Andre.Carpentier@USherbrooke.ca
FU Government of Canada, Canadian Institutes of Health Research, Institute
   of Nutrition, Metabolism and Diabetes Research Grant [299962]
FX This work was supported by Government of Canada, Canadian Institutes of
   Health Research, Institute of Nutrition, Metabolism and Diabetes
   Research Grant 299962.
CR Ali AH, 2015, DIABETES, V64, P2828, DOI 10.2337/db14-1409
   Alligier M, 2013, J CLIN ENDOCR METAB, V98, P802, DOI 10.1210/jc.2012-3289
   Allister CA, 2015, J LIPID RES, V56, P435, DOI 10.1194/jlr.M052860
   Almandoz JP, 2013, DIABETES, V62, P1897, DOI 10.2337/db12-1407
   Ardilouze JL, 2012, DIABETES METAB, V38, P27, DOI 10.1016/j.diabet.2011.06.005
   ARNER P, 1981, METABOLISM, V30, P753, DOI 10.1016/0026-0495(81)90020-2
   ARNER P, 1984, J CLIN INVEST, V73, P673, DOI 10.1172/JCI111259
   Arner P, 2018, CELL METAB, V28, P45, DOI 10.1016/j.cmet.2018.05.004
   Asmar M, 2017, DIABETES, V66, P2363, DOI 10.2337/db17-0480
   Barchetta I, 2016, CLIN SCI, V130, P1753, DOI 10.1042/CS20160348
   Barrows BR, 2006, J CLIN ENDOCR METAB, V91, P1446, DOI 10.1210/jc.2005-1709
   Barrows BR, 2005, DIABETES, V54, P2668, DOI 10.2337/diabetes.54.9.2668
   Basu A, 2001, AM J PHYSIOL-ENDOC M, V280, pE1000, DOI 10.1152/ajpendo.2001.280.6.E1000
   Bickerton AST, 2008, DIABETOLOGIA, V51, P1466, DOI 10.1007/s00125-008-1040-x
   Bickerton AST, 2007, DIABETES, V56, P168, DOI 10.2337/db06-0822
   Bjermo H, 2012, AM J CLIN NUTR, V95, P1003, DOI 10.3945/ajcn.111.030114
   Bjornson E, 2017, CURR OPIN LIPIDOL, V28, P11, DOI 10.1097/MOL.0000000000000375
   BJORNTORP P, 1990, ARTERIOSCLEROSIS, V10, P493, DOI 10.1161/01.ATV.10.4.493
   Blondin DP, 2020, CELL METAB, V32, P287, DOI 10.1016/j.cmet.2020.07.005
   Blondin DP, 2017, CELL METAB, V25, P438, DOI 10.1016/j.cmet.2016.12.005
   Blondin DP, 2017, NAT COMMUN, V8, DOI 10.1038/ncomms14146
   Bodis K, 2018, EUR J CLIN INVEST, V48, DOI 10.1111/eci.13017
   Bohm A, 2020, SCI REP-UK, V10, DOI 10.1038/s41598-020-69016-9
   Boersma GJ, 2018, HORM METAB RES, V50, DOI 10.1055/a-0643-4739
   BOLINDER J, 1983, DIABETES, V32, P117, DOI 10.2337/diabetes.32.2.117
   BOLINDER J, 1986, DIABETES, V35, P282, DOI 10.2337/diabetes.35.3.282
   Bonen A, 2004, P NUTR SOC, V63, P245, DOI 10.1079/PNS2004331
   Brassard P, 2008, J CLIN ENDOCR METAB, V93, P837, DOI 10.1210/jc.2007-1670
   Bril F, 2017, HEPATOLOGY, V65, P1132, DOI [10.1002/hep.28985, 10.1002/hep.2]
   Bulow J, 1999, J LIPID RES, V40, P2034
   Bush NC, 2014, METABOLISM, V63, P137, DOI 10.1016/j.metabol.2013.09.008
   Cadoudal T, 2005, BIOCHIMIE, V87, P27, DOI 10.1016/j.biochi.2004.12.005
   Camell CD, 2017, NATURE, V550, P119, DOI 10.1038/nature24022
   CAMPBELL PJ, 1992, AM J PHYSIOL, V263, pE1063
   Carpentier AC, 2005, AM J PHYSIOL-ENDOC M, V289, pE849, DOI 10.1152/ajpendo.00073.2005
   Carpentier AC, 2007, AM J PHYSIOL-ENDOC M, V292, pE693, DOI 10.1152/ajpendo.00423.2006
   Carpentier AC, 2018, FRONT ENDOCRINOL, V9, DOI 10.3389/fendo.2018.00447
   Carpentier AC, 2018, CAN J CARDIOL, V34, P605, DOI 10.1016/j.cjca.2017.12.029
   Carpentier AC, 2011, CLIN LIPIDOL, V6, P703, DOI 10.2217/CLP.11.60
   Carreau AM, 2020, DIABETES, V69, P567, DOI 10.2337/db19-0773
   Chabowski A, 2004, AM J PHYSIOL-ENDOC M, V287, pE781, DOI 10.1152/ajpendo.00573.2003
   Chong MFF, 2008, AM J CLIN NUTR, V87, P817, DOI 10.1093/ajcn/87.4.817
   Ci XL, 2006, MOL IMAGING BIOL, V8, P237, DOI 10.1007/s11307-006-0042-7
   Cignarelli A, 2019, INT J MOL SCI, V20, DOI 10.3390/ijms20030759
   Collins JM, 2010, J BIOL CHEM, V285, P6044, DOI 10.1074/jbc.M109.053280
   COPPACK SW, 1989, EUR J CLIN NUTR, V43, P493
   COPPACK SW, 1989, CLIN SCI, V77, P663, DOI 10.1042/cs0770663
   COPPACK SW, 1992, METABOLISM, V41, P264, DOI 10.1016/0026-0495(92)90269-G
   Coppack SW, 1996, CLIN SCI, V90, P409, DOI 10.1042/cs0900409
   Dallon BW, 2018, BIOCHEM J, V475, P561, DOI 10.1042/BCJ20170736
   Dash S, 2015, ANNU REV NUTR, V35, P265, DOI 10.1146/annurev-nutr-071714-034338
   Deelen J, 2019, NAT COMMUN, V10, DOI 10.1038/s41467-019-11311-9
   Din MU, 2018, CELL METAB, V28, P207, DOI 10.1016/j.cmet.2018.05.020
   Donnelly KL, 2005, J CLIN INVEST, V115, P1343, DOI [10.1172/JCI23621, 10.1172/JCI200523621]
   Evans K, 1999, AM J PHYSIOL-ENDOC M, V276, pE241, DOI 10.1152/ajpendo.1999.276.2.E241
   Evans K, 2002, DIABETES, V51, P2684, DOI 10.2337/diabetes.51.9.2684
   Fabbrini E, 2015, J CLIN INVEST, V125, P787, DOI 10.1172/JCI78425
   Fielding BA, 1998, BRIT J NUTR, V80, P495, DOI 10.1017/S0007114598001585
   Frayn KN, 2002, DIABETOLOGIA, V45, P1201, DOI 10.1007/s00125-002-0873-y
   Frayn KN, 1996, INT J OBESITY, V20, P795
   FRAYN KN, 1994, AM J PHYSIOL, V266, pE308, DOI 10.1152/ajpendo.1994.266.3.E308
   Funada J, 2010, CLIN SCI, V119, P313, DOI 10.1042/CS20100066
   Furler SM, 2000, DIABETES, V49, P1427, DOI 10.2337/diabetes.49.9.1427
   Gamble J, 1997, METABOLISM, V46, P1270, DOI 10.1016/S0026-0495(97)90229-8
   Gao H, 2020, CELL METAB, V32, P1, DOI 10.1016/j.cmet.2020.06.007
   Gastaldelli A, 2010, NUTR METAB CARDIOVAS, V20, P481, DOI 10.1016/j.numecd.2010.05.005
   Gastaldelli A, 2021, DIABETES, V70, P377, DOI 10.2337/db19-1152
   Gastaldelli A, 2017, DIABETES, V66, P815, DOI 10.2337/db16-1167
   Gastaldelli A, 2009, AM J PHYSIOL-ENDOC M, V297, pE225, DOI 10.1152/ajpendo.90960.2008
   Gepner Y, 2018, CIRCULATION, V137, P1143, DOI 10.1161/CIRCULATIONAHA.117.030501
   Giacca A, 2011, AM J PHYSIOL-ENDOC M, V300, pE255, DOI 10.1152/ajpendo.00416.2010
   Gillberg L, 2016, DIABETOLOGIA, V59, P799, DOI 10.1007/s00125-015-3852-9
   Gray SL, 2007, NUTR REV, V65, pS7, DOI 10.1301/nr.2007.jun.S7-S12
   Grenier-Larouche T, 2017, DIABETES, V66, P2743, DOI 10.2337/db17-0414
   Guzzardi MA, 2017, NUTR METAB CARDIOVAS, V27, P956, DOI 10.1016/j.numecd.2017.08.002
   Haas ME, 2013, TRENDS ENDOCRIN MET, V24, P391, DOI [10.1016/j.tem.2013.04.001, 10.101]
   Halliwell KJ, 1996, J LIPID RES, V37, P1842
   HAMMOND VA, 1987, METABOLISM, V36, P308, DOI 10.1016/0026-0495(87)90199-5
   Heine M, 2018, CELL METAB, V28, P644, DOI 10.1016/j.cmet.2018.06.020
   Hellerstein MK, 1996, ANNU REV NUTR, V16, P523, DOI 10.1146/annurev.nu.16.070196.002515
   Hershkop K, 2016, J CLIN ENDOCR METAB, V101, P2423, DOI 10.1210/jc.2016-1376
   Hodson L, 2007, DIABETES, V56, P2433, DOI 10.2337/db07-0654
   Hodson L, 2009, AM J PHYSIOL-ENDOC M, V296, pE64, DOI 10.1152/ajpendo.90730.2008
   Horowitz JF, 1999, AM J PHYSIOL-ENDOC M, V276, pE278, DOI 10.1152/ajpendo.1999.276.2.E278
   Hudgins LC, 2000, J LIPID RES, V41, P595
   Iggman D, 2014, J AM HEART ASSOC, V3, DOI 10.1161/JAHA.114.001095
   Item F, 2012, OBES REV, V13, P30, DOI 10.1111/j.1467-789X.2012.01035.x
   Jensen MD, 2003, AM J PHYSIOL-ENDOC M, V285, pE1282, DOI 10.1152/ajpendo.00220.2003
   Jocken JWE, 2008, DIABETOLOGIA, V51, P320, DOI 10.1007/s00125-007-0866-y
   Johannsen DL, 2014, DIABETES CARE, V37, P2789, DOI 10.2337/dc14-0761
   Johansson E, 2018, RADIOLOGY, V286, P271, DOI 10.1148/radiol.2017162949
   Kabir M, 2005, AM J PHYSIOL-ENDOC M, V288, pE454, DOI 10.1152/ajpendo.00203.2004
   Kahn CR, 2019, J CLIN INVEST, V129, P3990, DOI 10.1172/JCI129187
   KAHN SE, 1993, DIABETES, V42, P1663, DOI 10.2337/diabetes.42.11.1663
   Karpe F, 2002, DIABETES, V51, P2467, DOI 10.2337/diabetes.51.8.2467
   Karpe F, 2002, J PHYSIOL-LONDON, V540, P1087, DOI 10.1113/jphysiol.2001.013358
   Kenny Helena C, 2019, Circ Res, V124, P121, DOI 10.1161/CIRCRESAHA.118.311371
   Krycer JR, 2020, J BIOL CHEM, V295, P13250, DOI 10.1074/jbc.RA120.014907
   Labbe SM, 2015, FASEB J, V29, P2046, DOI 10.1096/fj.14-266247
   Labbe SM, 2014, AM J PHYSIOL-ENDOC M, V306, pE1388, DOI 10.1152/ajpendo.00638.2013
   Labbe SM, 2012, DIABETES, V61, P2701, DOI 10.2337/db11-1805
   Labbe SM, 2011, AM J PHYSIOL-ENDOC M, V300, pE445, DOI 10.1152/ajpendo.00579.2010
   Lee JJ, 2018, AM J MED, V131, P684, DOI 10.1016/j.amjmed.2018.02.002
   LEIBEL RL, 1989, INT J OBESITY, V13, P661
   Lewis GF, 2002, ENDOCR REV, V23, P201, DOI 10.1210/er.23.2.201
   Lotta LA, 2017, NAT GENET, V49, P17, DOI 10.1038/ng.3714
   Luukkonen PK, 2018, DIABETES CARE, V41, P1732, DOI 10.2337/dc18-0071
   Lytle KA, 2019, J CLIN ENDOCR METAB, V104, P6171, DOI 10.1210/jc.2019-00875
   Malin SK, 2014, DIABETES CARE, V37, P2940, DOI 10.2337/dc13-3011
   Mardinoglu A, 2018, CELL METAB, V27, P559, DOI 10.1016/j.cmet.2018.01.005
   Marin P, 1996, J CLIN ENDOCR METAB, V81, P1018, DOI 10.1210/jc.81.3.1018
   Marques-Oliveira GH, 2018, PEPTIDES, V106, P49, DOI 10.1016/j.peptides.2018.06.007
   Matikainen N, 2014, OBESITY, V22, P1854, DOI 10.1002/oby.20781
   MAY JM, 1982, J LIPID RES, V23, P428
   McLaughlin T, 2016, DIABETES, V65, P1245, DOI 10.2337/db15-1213
   McQuaid SE, 2011, DIABETES, V60, P47, DOI 10.2337/db10-0867
   Meegalla RL, 2002, BIOCHEM BIOPH RES CO, V298, P317, DOI 10.1016/S0006-291X(02)02466-X
   Meek SE, 1999, DIABETES, V48, P10, DOI 10.2337/diabetes.48.1.10
   Meex RCR, 2019, OBES REV, V20, P1205, DOI 10.1111/obr.12862
   Miedema MD, 2014, AM J CARDIOL, V114, P843, DOI 10.1016/j.amjcard.2014.06.012
   MILES JM, 1983, CLIN ENDOCRINOL META, V12, P303, DOI 10.1016/S0300-595X(83)80043-7
   Miles JM, 2004, DIABETES, V53, P521, DOI 10.2337/diabetes.53.3.521
   Miles JM, 2003, DIABETES, V52, P675, DOI 10.2337/diabetes.52.3.675
   Mittendorfer B, 2003, DIABETES, V52, P1641, DOI 10.2337/diabetes.52.7.1641
   Murashige D, 2020, SCIENCE, V370, P364, DOI 10.1126/science.abc8861
   Muthusamy K, 2012, J CLIN ENDOCR METAB, V97, P4201, DOI 10.1210/jc.2012-1468
   Neeland IJ, 2019, LANCET DIABETES ENDO, V7, P715, DOI 10.1016/S2213-8587(19)30084-1
   Nelson RH, 2007, DIABETES, V56, P2878, DOI 10.2337/db07-0812
   Nelson RH, 2007, DIABETES, V56, P1850, DOI 10.2337/db06-1657
   Nelson RH, 2007, DIABETES, V56, P527, DOI 10.2337/db06-1552
   Nelson RH, 2013, DIABETES, V62, P783, DOI 10.2337/db12-0367
   Nelson RH, 2012, DIABETES, V61, P3172, DOI 10.2337/db12-0236
   Nielsen S, 2003, J CLIN INVEST, V111, P981, DOI [10.1172/JCI200316253, 10.1172/JCI16253]
   Noll C, 2020, AM J PHYSIOL-ENDOC M, V318, pE286, DOI 10.1152/ajpendo.00474.2019
   Noll C, 2017, CURR OPIN LIPIDOL, V28, P1, DOI 10.1097/MOL.0000000000000369
   Noll C, 2015, DIABETES, V64, P3690, DOI 10.2337/db15-0337
   Normand-Lauziere F, 2010, PLOS ONE, V5, DOI 10.1371/journal.pone.0010956
   Nouws J, 2019, DIABETES, V68, P1168, DOI 10.2337/db18-1162
   NURJHAN N, 1988, METABOLISM, V37, P386, DOI 10.1016/0026-0495(88)90140-0
   Ofenheimer A, 2020, EUR J CLIN NUTR, V74, P1181, DOI 10.1038/s41430-020-0596-5
   Olsen JM, 2019, MOL METAB, V30, P240, DOI 10.1016/j.molmet.2019.10.004
   Opazo-Rios L, 2020, INT J MOL SCI, V21, DOI 10.3390/ijms21072632
   Orava J, 2013, OBESITY, V21, P2279, DOI 10.1002/oby.20456
   Orava J, 2011, CELL METAB, V14, P272, DOI 10.1016/j.cmet.2011.06.012
   Ouellet V, 2012, J CLIN INVEST, V122, P545, DOI 10.1172/JCI60433
   Parks EJ, 1999, J CLIN INVEST, V104, P1087, DOI 10.1172/JCI6572
   Pereira MJ, 2016, METABOLISM, V65, P1768, DOI 10.1016/j.metabol.2016.09.008
   Perry RJ, 2019, NAT COMMUN, V10, DOI 10.1038/s41467-019-08466-w
   Petersen MC, 2018, PHYSIOL REV, V98, P2133, DOI 10.1152/physrev.00063.2017
   Petersen MC, 2017, NAT REV ENDOCRINOL, V13, P572, DOI 10.1038/nrendo.2017.80
   Piche ME, 2020, CIRC RES, V126, P1477, DOI 10.1161/CIRCRESAHA.120.316101
   Piche ME, 2018, J CLIN ENDOCR METAB, V103, P25, DOI 10.1210/jc.2017-01517
   Politis-Barber V, 2020, AM J PHYSIOL-ENDOC M, V319, pE376, DOI 10.1152/ajpendo.00028.2020
   Pramfalk C, 2016, DIABETES, V65, P1858, DOI 10.2337/db16-0236
   Pramfalk C, 2015, J CLIN ENDOCR METAB, V100, P4425, DOI 10.1210/jc.2015-2649
   Puga GM, 2012, J NUTR, V142, P1806, DOI 10.3945/jn.112.162008
   Rached MT, 2019, MOL METAB, V20, P38, DOI 10.1016/j.molmet.2018.11.010
   Ramos-Roman MA, 2012, ARTERIOSCL THROM VAS, V32, P1799, DOI 10.1161/ATVBAHA.112.250019
   Ranganathan G, 2006, J LIPID RES, V47, P2444, DOI 10.1194/jlr.M600248-JLR200
   Rawshani A, 2020, SCI REP-UK, V10, DOI 10.1038/s41598-020-66199-z
   Reshef L, 2003, J BIOL CHEM, V278, P30413, DOI 10.1074/jbc.R300017200
   Roberts J., 2015, DISTILL MAG, V1, P12
   RONCARI DAK, 1979, CAN J BIOCHEM CELL B, V57, P573, DOI 10.1139/o79-072
   Rospleszcz S, 2019, SCI REP-UK, V9, DOI 10.1038/s41598-019-53546-y
   Rosqvist F, 2019, J CLIN ENDOCR METAB, V104, P6207, DOI 10.1210/jc.2019-00160
   Rosqvist F, 2014, DIABETES, V63, P2356, DOI 10.2337/db13-1622
   ROUST LR, 1993, DIABETES, V42, P1567, DOI 10.2337/diabetes.42.11.1567
   Ruge T, 2009, J CLIN ENDOCR METAB, V94, P1781, DOI 10.1210/jc.2008-2090
   Ryden M, 2017, J INTERN MED, V282, P220, DOI 10.1111/joim.12641
   Samra JS, 1998, INT J OBESITY, V22, P806, DOI 10.1038/sj.ijo.0800664
   Samuel VT, 2010, LANCET, V375, P2267, DOI 10.1016/S0140-6736(10)60408-4
   Santosa S, 2008, AM J CLIN NUTR, V88, P1134, DOI 10.1093/ajcn/88.4.1134
   Santosa S, 2017, J CLIN ENDOCR METAB, V102, P3056, DOI 10.1210/jc.2017-00757
   Seidelmann SB, 2018, LANCET PUBLIC HEALTH, V3, pE419, DOI 10.1016/S2468-2667(18)30135-X
   Shafrir E, 2003, DIABETOLOGIA, V46, P433, DOI 10.1007/s00125-003-1052-5
   Sidossis LS, 1996, AM J PHYSIOL-ENDOC M, V270, pE733, DOI 10.1152/ajpendo.1996.270.4.E733
   Sidossis LS, 1996, J CLIN INVEST, V98, P2244, DOI 10.1172/JCI119034
   SIDOSSIS LS, 1999, AM J PHYSIOL-ENDOC M, V276, pE42, DOI DOI 10.1152/AJPENDO.1999.276.3.E427
   Sondergaard E, 2017, METABOLISM, V75, P25, DOI 10.1016/j.metabol.2017.07.002
   Sondergaard E, 2017, J CLIN ENDOCR METAB, V102, P1193, DOI 10.1210/jc.2017-00047
   Stanhope KL, 2009, J CLIN INVEST, V119, P1322, DOI 10.1172/JCI37385
   Summers LKM, 2000, AM J CLIN NUTR, V71, P1470
   Tan GD, 2005, DIABETOLOGIA, V48, P83, DOI 10.1007/s00125-004-1619-9
   ter Horst KW, 2017, INT J OBESITY, V41, P1288, DOI 10.1038/ijo.2017.110
   ter Horst KW, 2016, METABOLISM, V65, P757, DOI 10.1016/j.metabol.2016.02.010
   Timlin MT, 2005, DIABETES, V54, P2694, DOI 10.2337/diabetes.54.9.2694
   Toda G, 2020, MOL CELL, V79, P43, DOI 10.1016/j.molcel.2020.04.033
   TOZZO E, 1995, AM J PHYSIOL-ENDOC M, V268, pE956, DOI 10.1152/ajpendo.1995.268.5.E956
   Tuvdendorj D, 2013, AM J PHYSIOL-ENDOC M, V305, pE999, DOI 10.1152/ajpendo.00194.2013
   UNGER RH, 1995, DIABETES, V44, P863, DOI 10.2337/diabetes.44.8.863
   Unger RH, 2010, BBA-MOL CELL BIOL L, V1801, P209, DOI 10.1016/j.bbalip.2009.10.006
   van Harmelen V, 2002, DIABETES, V51, P2029, DOI 10.2337/diabetes.51.7.2029
   Vatner DF, 2015, P NATL ACAD SCI USA, V112, P1143, DOI 10.1073/pnas.1423952112
   Viana-Huete V, 2018, ENDOCRINOLOGY, V159, P323, DOI 10.1210/en.2017-00738
   Vors C, 2013, AM J CLIN NUTR, V97, P23, DOI 10.3945/ajcn.112.043976
   Voss TS, 2019, DIABETOLOGIA, V62, P494, DOI 10.1007/s00125-018-4785-x
   Votruba SB, 2007, DIABETES, V56, P2589, DOI 10.2337/db07-0439
   Votruba SB, 2006, AM J PHYSIOL-ENDOC M, V291, pE1115, DOI 10.1152/ajpendo.00196.2006
   Walker CG, 2015, BRIT J NUTR, V114, P756, DOI 10.1017/S0007114515002251
   Wang C, 2019, CYTOTHERAPY, V21, P619, DOI 10.1016/j.jcyt.2018.11.010
   WOLFE RR, 1987, AM J PHYSIOL-ENDOC M, V252, pE21, DOI DOI 10.1152/AJPENDO.1987.252.2.E218
   Wong RHF, 2010, CURR OPIN PHARMACOL, V10, P684, DOI 10.1016/j.coph.2010.08.004
   Xiao C, 2006, DIABETOLOGIA, V49, P1371, DOI 10.1007/s00125-006-0211-x
   Yki-Jarvinen H, 2015, NUTRIENTS, V7, P9127, DOI 10.3390/nu7115454
   Zhao J, 2020, DIABET METAB SYND OB, V13, P1575, DOI 10.2147/DMSO.S250699
   Zierath JR, 1998, DIABETOLOGIA, V41, P1343, DOI 10.1007/s001250051075
   ZIERLER KL, 1964, J CLIN INVEST, V43, P950, DOI 10.1172/JCI104981
NR 207
TC 11
Z9 11
U1 5
U2 16
PU AMER PHYSIOLOGICAL SOC
PI BETHESDA
PA 9650 ROCKVILLE PIKE, BETHESDA, MD 20814 USA
SN 0193-1849
EI 1522-1555
J9 AM J PHYSIOL-ENDOC M
JI Am. J. Physiol.-Endocrinol. Metab.
PD APR
PY 2021
VL 320
IS 4
BP E653
EP E670
DI 10.1152/ajpendo.00620.2020
PG 18
WC Endocrinology & Metabolism; Physiology
WE Science Citation Index Expanded (SCI-EXPANDED)
SC Endocrinology & Metabolism; Physiology
GA RU2ES
UT WOS:000644963700001
PM 33522398
DA 2022-11-10
ER

PT J
AU Darzi, J
   Frost, GS
   Swann, JR
   Costabile, A
   Robertson, MD
AF Darzi, Julia
   Frost, Gary S.
   Swann, Jonathan R.
   Costabile, Adele
   Robertson, M. Denise
TI L-rhamnose as a source of colonic propionate inhibits insulin secretion
   but does not influence measures of appetite or food intake
SO APPETITE
LA English
DT Article
DE Appetite; Satiety; Postprandial insulin; Inulin-type fructans;
   Short-chain fatty acids
ID CHAIN FATTY-ACIDS; HOMEOSTASIS MODEL ASSESSMENT; INCREASES SERUM
   PROPIONATE; DIETARY FIBER; RESISTANT STARCH; RECEPTOR GPR41;
   ENERGY-INTAKE; BODY-WEIGHT; HEALTHY; INULIN
AB Activation of free fatty acid receptor (FFAR)2 and FFAR3 via colonic short-chain fatty acids, particularly propionate, are postulated to explain observed inverse associations between dietary fiber intake and body weight. Propionate is reported as the predominant colonic fermentation product from L-rhamnose, a natural monosaccharide that resists digestion and absorption reaching the colon intact, while effects of long-chain inulin on appetite have not been extensively investigated. In this single-blind randomized crossover study, healthy unrestrained eaters (n = 13) ingested 25.5 g/d L-rhamnose, 22.4 g/d inulin or no supplement (control) alongside a standardized breakfast and lunch, following a 6-d run-in to investigate if appetite was inhibited. Postprandial qualitative appetite, breath hydrogen, and plasma glucose, insulin, triglycerides and non-esterified fatty acids were assessed for 420 min, then an ad libitum meal was provided. Significant treatment x time effects were found for postprandial insulin (P = 0.009) and nonesterified fatty acids (P = 0.046) with a significantly lower insulin response for L-rhamnose (P = 0.023) than control. No differences between treatments were found for quantitative and qualitative appetite measures, although significant treatment x time effects for meal desire (P = 0.008) and desire to eat sweet (P = 0.036) were found. Breath hydrogen was significantly higher with inulin (P = 0.001) and L-rhamnose (P = 0.009) than control, indicating colonic fermentation. These findings suggest L-rhamnose may inhibit postprandial insulin secretion, however neither L-rhamnose or inulin influenced appetite. (C) 2015 Elsevier Ltd. All rights reserved.
C1 [Darzi, Julia] Kings Coll London, Sch Med, Diabet & Nutr Sci Div, Franklin Wilkins Bldg, London SE1 9NH, England.
   [Frost, Gary S.] Univ London Imperial Coll Sci Technol & Med, Dept Invest Med, Div Diabet Endocrinol & Metab, Fac Med,Nutr & Dietet Res Grp, London W12 0NN, England.
   [Swann, Jonathan R.] Univ London Imperial Coll Sci Technol & Med, Dept Surg & Canc, Div Computat & Syst Med, London SW7 2AZ, England.
   [Costabile, Adele] Univ Roehampton, Whitelands Coll, Hlth Sci Res Ctr, London SW15 5PU, England.
   [Robertson, M. Denise] Univ Surrey, Nutr Sci, Leggett Bldg, Guildford GU2 7WG, Surrey, England.
RP Darzi, J (corresponding author), Kings Coll London, Sch Med, Diabet & Nutr Sci Div, Franklin Wilkins Bldg, London SE1 9NH, England.
EM julia.darzi@kcl.ac.uk
OI Costabile, Adele/0000-0003-3185-030X; Frost, Gary/0000-0003-0529-6325;
   Swann, Jonathan/0000-0002-6485-4529
FU Premier Foods [P00417]; National Institute for Health Research
   [NF-SI-0508-10112, NF-SI-0513-10029] Funding Source: researchfish
FX We are grateful to all the volunteers who participated in this research
   and also to Dr Shelagh Hampton, John Wright and Nicola Muirhead for
   medical assistance and cannulation expertise. JD was supported by an
   educational fellowship from Premier Foods (P00417) and inulin was
   supplied by DKSH Great Britain Limited.
CR Archer BJ, 2004, BRIT J NUTR, V91, P591, DOI 10.1079/BJN20031088
   Asarian L, 2013, AM J PHYSIOL-REG I, V305, pR1215, DOI 10.1152/ajpregu.00446.2012
   Bodinham CL, 2014, ENDOCR CONNECT, V3, P75, DOI 10.1530/EC-14-0036
   Bodinham CL, 2010, BRIT J NUTR, V103, P917, DOI 10.1017/S0007114509992534
   Bonnema AL, 2010, J AM DIET ASSOC, V110, P865, DOI 10.1016/j.jada.2010.03.025
   Brown AJ, 2003, J BIOL CHEM, V278, P11312, DOI 10.1074/jbc.M211609200
   Bruhwyler J, 2009, INT J FOOD SCI NUTR, V60, P165, DOI 10.1080/09637480701625697
   Burton-Freeman B, 2000, J NUTR, V130, p272S, DOI 10.1093/jn/130.2.272S
   Caumo A, 2000, J CLIN ENDOCR METAB, V85, P4396, DOI 10.1210/jc.85.11.4396
   Chambers ES, 2015, GUT, V64, P1744, DOI 10.1136/gutjnl-2014-307913
   Cherbut C, 1998, AM J PHYSIOL-GASTR L, V275, pG1415, DOI 10.1152/ajpgi.1998.275.6.G1415
   Covington DK, 2006, BIOCHEM SOC T, V34, P770, DOI 10.1042/BST0340770
   Cuche G, 2000, AM J PHYSIOL-GASTR L, V279, pG925, DOI 10.1152/ajpgi.2000.279.5.G925
   Darzi J, 2012, EUR J CLIN NUTR, V66, P789, DOI 10.1038/ejcn.2012.1
   Darzi J, 2011, P NUTR SOC, V70, P119, DOI 10.1017/S0029665110004039
   Du HD, 2010, AM J CLIN NUTR, V91, P329, DOI 10.3945/ajcn.2009.28191
   Fernandes J, 2011, EUR J CLIN NUTR, V65, P1279, DOI 10.1038/ejcn.2011.116
   Fernandes J, 2000, J NUTR, V130, P1932, DOI 10.1093/jn/130.8.1932
   Flint A, 2000, INT J OBESITY, V24, P38, DOI 10.1038/sj.ijo.0801083
   Hess JR, 2011, APPETITE, V56, P128, DOI 10.1016/j.appet.2010.12.005
   Howarth NC, 2005, J AM DIET ASSOC, V105, P1365, DOI 10.1016/j.jada.2005.06.001
   Hussain SS, 2013, INT J OBESITY, V37, P625, DOI 10.1038/ijo.2012.93
   Karaki S, 2006, CELL TISSUE RES, V324, P353, DOI 10.1007/s00441-005-0140-x
   Karaki SI, 2008, J MOL HISTOL, V39, P135, DOI 10.1007/s10735-007-9145-y
   Karalus M, 2012, J ACAD NUTR DIET, V112, P1356, DOI 10.1016/j.jand.2012.05.022
   Kristensen M, 2011, APPETITE, V56, P65, DOI 10.1016/j.appet.2010.11.147
   Le Poul E, 2003, J BIOL CHEM, V278, P25481, DOI 10.1074/jbc.M301403200
   Lean M. E., 2015, INT J OBESITY
   Levy JC, 1998, DIABETES CARE, V21, P2191, DOI 10.2337/diacare.21.12.2191
   MATTHEWS DR, 1985, DIABETOLOGIA, V28, P412, DOI 10.1007/BF00280883
   Parnell JA, 2009, AM J CLIN NUTR, V89, P1751, DOI 10.3945/ajcn.2009.27465
   Pedersen C, 2013, APPETITE, V66, P44, DOI 10.1016/j.appet.2013.02.017
   Peters HPF, 2009, AM J CLIN NUTR, V89, P58, DOI 10.3945/ajcn.2008.26701
   Psichas A, 2015, INT J OBESITY, V39, P424, DOI 10.1038/ijo.2014.153
   Robertson MD, 2005, AM J CLIN NUTR, V82, P559, DOI 10.1093/ajcn/82.3.559
   Tarini J, 2010, APPL PHYSIOL NUTR ME, V35, P9, DOI 10.1139/H09-119
   Tazoe H, 2009, BIOMED RES-TOKYO, V30, P149, DOI 10.2220/biomedres.30.149
   Tripkovic L, 2015, J HUM NUTR DIET, V28, P476, DOI 10.1111/jhn.12251
   VANSTRIEN T, 1986, INT J EAT DISORDER, V5, P295, DOI 10.1002/1098-108X(198602)5:2<295::AID-EAT2260050209>3.0.CO;2-T
   Verhoef SPM, 2011, BRIT J NUTR, V106, P1757, DOI 10.1017/S0007114511002194
   Vogt JA, 2004, AM J CLIN NUTR, V80, P89
   Vogt JA, 2004, AM J CLIN NUTR, V80, P1254, DOI 10.1093/ajcn/80.5.1254
   Vogt JA, 2006, J NUTR, V136, P2160, DOI 10.1093/jn/136.8.2160
   Wallace TM, 2004, DIABETES CARE, V27, P1487, DOI 10.2337/diacare.27.6.1487
   Wanders AJ, 2011, OBES REV, V12, P724, DOI 10.1111/j.1467-789X.2011.00895.x
   WESTSTRATE JA, 1993, AM J CLIN NUTR, V58, P180, DOI 10.1093/ajcn/58.2.180
   Xiong YM, 2004, P NATL ACAD SCI USA, V101, P1045, DOI 10.1073/pnas.2637002100
NR 47
TC 8
Z9 9
U1 0
U2 19
PU ACADEMIC PRESS LTD- ELSEVIER SCIENCE LTD
PI LONDON
PA 24-28 OVAL RD, LONDON NW1 7DX, ENGLAND
SN 0195-6663
EI 1095-8304
J9 APPETITE
JI Appetite
PD MAR 1
PY 2016
VL 98
BP 142
EP 149
DI 10.1016/j.appet.2015.12.011
PG 8
WC Behavioral Sciences; Nutrition & Dietetics
WE Science Citation Index Expanded (SCI-EXPANDED)
SC Behavioral Sciences; Nutrition & Dietetics
GA DC8LR
UT WOS:000369471600019
PM 26706043
OA Green Submitted
DA 2022-11-10
ER

PT J
AU Zhao, YF
   Li, HH
AF Zhao, Yanfei
   Li, Huihui
TI Association of serum leptin and insulin levels among type 2 diabetes
   mellitus patients: A case-control study
SO MEDICINE
LA English
DT Article
DE adipocytokines; blood sugar level; diabetes mellitus; inflammation;
   insulin resistance; metabolic syndrome; serum cholesterol; serum leptin
ID METABOLIC SYNDROME; RESISTANCE
AB Secretion of insulin is compromised in type 2 diabetes (T2DM) individuals and inadequate to accommodate for insulin resistance (IR) in peripheral tissue. Hyperleptinemia reflects leptin resistance, which is a key factor in the production of IR in T2DM patients, making leptin a potential biomarker for evaluating IR levels. The objective of the study was to assess the association of serum leptin and insulin levels among T2DM patients. This case-control research was carried out on T2DM patients. A total of 73 patients diagnosed with T2DM (the case group) and 40 healthy participants (control; group 3) were enrolled according to the American Diabetes Association (ADA) criteria. In the case group, T2DM patients were enrolled with metabolic syndrome (group 1, n = 38) or without metabolic syndrome (group 2, n = 35) according to the WHO criteria. Metabolic profiles of T2DM patients with or without metabolic syndrome were evaluated, and compare these two groups with healthy controls. The subjects of all groups were age- and gender-matched. Body mass index (BMI, P < .01), fasting (P = .0133) and postprandial (P < .01) blood sugar levels, % glycated hemoglobin (HbA1c, P < .01), and lipid profile (P < .01) were found significantly different and higher in group 1 as compared to groups 2 and 3. Serum leptin and insulin levels were found higher and significant in patients with metabolic syndrome (P < .01 for both). The values of serum leptin levels were 10.01 +/- 2.7 ng/mL, 6.9 +/- 2.4 ng/mL, and 4.11 +/- 1.8 ng/mL, and those of serum insulin 120 +/- 40.7 mu IU/mL, 20.43 +/- 5.2 mu IU/mL, and 11.4 +/- 2.5 mu IU/mL in groups 1, 2, and 3, respectively. There was a positive linear correlation between BMI, blood sugar, HbA1c, serum cholesterol (TC), and triglycerides (TG) with serum insulin and leptin levels in the case group. An extremely significant correlation (R = 0.74, P < .001) was found in BMI and serum leptin level in the case group. Serum leptin and insulin levels have a positive association, with serum leptin being a significant predictor of IR syndrome (Evidence Level: 5; Technical Efficacy: Stage 3).
C1 [Zhao, Yanfei] Tianjin TEDA Hosp, VIP Ward, Tianjin, Peoples R China.
   [Li, Huihui] Tianjin TEDA Hosp, Dept Endocrinol, Tianjin 300456, Peoples R China.
RP Li, HH (corresponding author), Tianjin TEDA Hosp, Dept Endocrinol, Tianjin 300456, Peoples R China.
EM huihui12.li12li@gmail.com
CR Aktas G, 2014, EXP CLIN ENDOCR DIAB, V122, P163, DOI 10.1055/s-0034-1370917
   Amer Diabet Assoc, 2013, DIABETES CARE, V36, pS67, DOI [10.2337/dc10-S062, 10.2337/dc12-s064, 10.2337/dc11-S062, 10.2337/dc13-S067]
   American Diabetes Association, 2020, Diabetes Care, V43, pS14, DOI 10.2337/dc20-S002
   Amitani M, 2013, FRONT NEUROSCI-SWITZ, V7, DOI 10.3389/fnins.2013.00051
   Bahathiq AS., 2010, OPEN OBES J, V2, P95, DOI DOI 10.2174/1876823701002010095
   Chen L, 2012, NAT REV ENDOCRINOL, V8, P228, DOI 10.1038/nrendo.2011.183
   Choi JR, 2018, CLIN CHIM ACTA, V487, P275, DOI 10.1016/j.cca.2018.09.038
   Conde J, 2011, BIOFACTORS, V37, P413, DOI 10.1002/biof.185
   da Silva AA, 2013, CURR OPIN NEPHROL HY, V22, P135, DOI 10.1097/MNH.0b013e32835d0c05
   Das Piyali, 2013, Indian J Physiol Pharmacol, V57, P45
   Ding C, 2018, AM J PHYSIOL-ENDOC M, V314, pE494, DOI 10.1152/ajpendo.00382.2017
   Ghantous CM, 2015, INT J ENDOCRINOL, V2015, DOI 10.1155/2015/534320
   Glovaci D, 2019, CURR CARDIOL REP, V21, DOI 10.1007/s11886-019-1107-y
   Gulali A., 2013, ACTA MEDICA MEDITERR, V29, P781
   Huang PL, 2009, DIS MODEL MECH, V2, P231, DOI 10.1242/dmm.001180
   Izquierdo AG, 2019, NUTRIENTS, V11, DOI 10.3390/nu11112704
   Kengne AP, 2012, DIABETOL METAB SYNDR, V4, DOI 10.1186/1758-5996-4-22
   Kocak MZ, 2020, EUR J CLIN INVEST, V50, DOI 10.1111/eci.13206
   Kumar R, 2020, CUREUS, V12, DOI 10.7759/cureus.12178
   Lee SW, 2012, J OBSTET GYNAECOL, V32, P73, DOI 10.3109/01443615.2011.618893
   Martins MD, 2012, REV PORT CARDIOL, V31, P711, DOI 10.1016/j.repc.2012.08.002
   Mehmet ZK, 2019, SWISS MED WKLY, V149, DOI 10.4414/smw.2019.20139
   Moonishaa Thiyagarajan Manjuladevi, 2017, Int J Appl Basic Med Res, V7, P176, DOI 10.4103/ijabmr.IJABMR_278_16
   Obradovic M, 2021, FRONT ENDOCRINOL, V12, DOI 10.3389/fendo.2021.585887
   Ribe EM, 2016, J INTERN MED, V280, P430, DOI 10.1111/joim.12534
   Rosenbaum M, 2014, J ENDOCRINOL, V223, pT83, DOI 10.1530/JOE-14-0358
   Santoleri D, 2019, CELL MOL GASTROENTER, V7, P447, DOI 10.1016/j.jcmgh.2018.10.016
   Shebla TH., 2017, J CURR MED RES PRAC, V2, P125
   Shibasaki K, 2018, J ENDOCR SOC, V2, P1040, DOI 10.1210/js.2018-00104
   Srikanthan K, 2016, INT J MED SCI, V13, P25, DOI 10.7150/ijms.13800
   Tejaswi G, 2021, BIOINFORMATION, V17, P790, DOI 10.6026/97320630017790
   Tekce BK, 2014, CLIN INVEST MED, V37, pE377
   Tekce H, 2014, EXP CLIN ENDOCR DIAB, V122, P451, DOI 10.1055/s-0034-1375674
   Welsh P, 2009, DIABETES CARE, V32, P308, DOI 10.2337/dc08-1458
   Wu YL, 2014, INT J MED SCI, V11, P1185, DOI 10.7150/ijms.10001
   Zulfania, 2020, J Pak Med Assoc, V70, P3, DOI 10.5455/JPMA.301135
NR 36
TC 0
Z9 0
U1 0
U2 0
PU LIPPINCOTT WILLIAMS & WILKINS
PI PHILADELPHIA
PA TWO COMMERCE SQ, 2001 MARKET ST, PHILADELPHIA, PA 19103 USA
SN 0025-7974
EI 1536-5964
J9 MEDICINE
JI Medicine (Baltimore)
PD OCT 14
PY 2022
VL 101
IS 41
AR e31006
DI 10.1097/MD.0000000000031006
PG 6
WC Medicine, General & Internal
WE Science Citation Index Expanded (SCI-EXPANDED)
SC General & Internal Medicine
GA 5I0VK
UT WOS:000868085500068
PM 36254065
OA Green Published, gold
DA 2022-11-10
ER

PT J
AU Chevrot, M
   Passilly-Degrace, P
   Ancel, D
   Bernard, A
   Enderli, G
   Gomes, M
   Robin, I
   Issanchou, S
   Verges, B
   Nicklaus, S
   Besnard, P
AF Chevrot, Michael
   Passilly-Degrace, Patricia
   Ancel, Deborah
   Bernard, Arnaud
   Enderli, Geraldine
   Gomes, Marlene
   Robin, Isabelle
   Issanchou, Sylvie
   Verges, Bruno
   Nicklaus, Sophie
   Besnard, Philippe
TI Obesity interferes with the orosensory detection of long-chain fatty,
   acids in humans
SO AMERICAN JOURNAL OF CLINICAL NUTRITION
LA English
DT Article
ID POSTPRANDIAL LIPID-METABOLISM; ORAL-SENSITIVITY; FOOD-INTAKE; TASTE;
   CD36; PERCEPTION; EXPOSURE; STIMULATION; SECRETION; ALTERS
AB Background: The association between the orosensory detection of lipids, preference for fatty foods, and body mass index (BMI; in kg/m(2)) is controversial in humans.
   Objective: We explored the oral lipid-sensing system and the orosensory-induced autonomic reflex system in lean and obese subjects.
   Design: Lean (BMI: 19 to <25; n = 30) and obese (BMI >30; it = 29) age-matched men were enrolled. Their oral threshold sensitivity to linoleic acid (LA) was determined by using a 3-alternative forced-choice ascending procedure, and their eating habits were established by the analysis of 4 consecutive 24-h food-consumption diaries. The effect of brief oral lipid stimulations on plasma triglyceride [(TG)pI] concentrations was analyzed in overnight-fasted lean and obese individuals subjected to a whole-mouth stimulation (sip-and-spit procedure) with a control or 1% LA emulsions for 5 min according to a within-subject randomized design.
   Results: A large distribution of LA detection was shown in both groups. Mean detection thresholds were 0.053% (wt:wt) and 0.071% (wt:wt) in lean and obese subjects, respectively. No relation between the LA detection threshold and BMI was observed. The 5 subjects who detected only the higher concentration of LA (5% wt:wt) or were unable to distinguish properly between control and LA emulsions were obese. An analysis of dietary habits showed that these obese LA nontasters consumed more lipids and energy than did all other subjects. Brief whole-mouth stimulations (sip-and-spit procedure) with a control or 1% LA emulsion revealed an LA-mediated rise in (TG)pI concentrations in overnight-fasted, lean subjects. The origin of this change seemed to be hepatic. This (TG)pI upregulation was not shown in obese subjects, which suggested that obesity led to disturbances in the oral-brainstem-periphery loop.
   Conclusion: Altogether, these data strongly suggest that obesity may interfere with the orosensory system responsible for the detection of free long-chain fatty acids in humans. This trial was registered at clinicaltrials.gov as NCT02028975.
C1 [Chevrot, Michael; Passilly-Degrace, Patricia; Ancel, Deborah; Gomes, Marlene; Robin, Isabelle; Verges, Bruno; Besnard, Philippe] Univ Bourgogne, INSERM, Unite Mixte Rech UMR U866, AgroSup Dijon, Dijon, France.
   [Enderli, Geraldine; Gomes, Marlene; Issanchou, Sylvie; Nicklaus, Sophie] CNRS, UMR6265, Dijon, France.
   [Enderli, Geraldine; Gomes, Marlene; Issanchou, Sylvie; Nicklaus, Sophie] Ctr Sci Gout & Alimentat, UMR 1324, Inst Natl Rech Agronom, Dijon, France.
   [Enderli, Geraldine; Gomes, Marlene; Issanchou, Sylvie; Nicklaus, Sophie] Univ Bourgogne, UMR Ctr Sci Gout & Alimentat, Dijon, France.
RP Besnard, P (corresponding author), AgroSup Dijon, 1 Esplanade Erasme, F-21000 Dijon, France.
EM pbesnard@u-bourgogne.fr
RI BERNARD, Arnaud/C-9931-2019; Passilly-Degrace, Patricia/AAF-5903-2021
OI BERNARD, Arnaud/0000-0002-2752-6702; Nicklaus,
   Sophie/0000-0002-0659-2823; simoneau, isabelle/0000-0002-9092-1908
FU Burgundy Council; Centre National Interprofessionnel de l'Economie
   Laitiere (HumanFATaste program)
FX Supported by the Burgundy Council and Centre National Interprofessionnel
   de l'Economie Laitiere (HumanFATaste program; to PB). MC is a PhD fellow
   of the HumanFATaste program.
CR Baillie AGS, 1996, J MEMBRANE BIOL, V153, P75, DOI 10.1007/s002329900111
   Berthoud HR, 2012, PHYSIOL BEHAV, V107, P527, DOI 10.1016/j.physbeh.2012.04.004
   Chale-Rush A, 2007, CHEM SENSES, V32, P423, DOI 10.1093/chemse/bjm007
   Chavez-Jauregui RN, 2010, GASTROENTEROLOGY, V139, P1538, DOI 10.1053/j.gastro.2010.05.002
   Chevrot M, 2013, J LIPID RES, V54, P2485, DOI 10.1194/jlr.M039446
   Crystal SR, 2006, PHYSIOL BEHAV, V89, P213, DOI 10.1016/j.physbeh.2006.06.013
   Gondivkar SM, 2009, ORAL SURG ORAL MED O, V108, P876, DOI 10.1016/j.tripleo.2009.08.015
   Hercberg S., 1994, MANUEL VOLONTAIRE SU
   Hirasawa A, 2005, NAT MED, V11, P90, DOI 10.1038/nm1168
   Keller KL, 2012, OBESITY, V20, P1066, DOI 10.1038/oby.2011.374
   LASSMANN V, 1985, HORM METAB RES, V17, P663, DOI 10.1055/s-2007-1013638
   Love-Gregory L, 2011, HUM MOL GENET, V20, P193, DOI 10.1093/hmg/ddq449
   Martin C, 2011, PLOS ONE, V6, DOI 10.1371/journal.pone.0024014
   Mattes RD, 1996, AM J CLIN NUTR, V63, P911
   Mattes RD, 2011, PHYSIOL BEHAV, V104, P624, DOI 10.1016/j.physbeh.2011.05.002
   Mattes RD, 2009, AM J PHYSIOL-GASTR L, V296, pG365, DOI 10.1152/ajpgi.90591.2008
   Neyraud E, 2012, ARCH ORAL BIOL, V57, P556, DOI 10.1016/j.archoralbio.2011.09.016
   Passilly-Degrace P., 2012, CURR OPIN CLIN NUTR, V15, P107
   Pepino MY, 2012, J LIPID RES, V53, P561, DOI 10.1194/jlr.M021873
   Robertson MD, 2002, AM J CLIN NUTR, V76, P71, DOI 10.1093/ajcn/76.1.71
   Running CA, 2013, PROG LIPID RES, V52, P438, DOI 10.1016/j.plipres.2013.04.007
   SCHWARTZ TW, 1978, J CLIN INVEST, V61, P781, DOI 10.1172/JCI108992
   Shin AC, 2011, AM J PHYSIOL-REG I, V301, pR1267, DOI 10.1152/ajpregu.00314.2011
   Simons PJ, 2011, ACTA HISTOCHEM, V113, P839, DOI 10.1016/j.acthis.2010.08.006
   Simopoulos AP, 1999, AM J CLIN NUTR, V70, p560S, DOI 10.1093/ajcn/70.3.560s
   Stewart JE, 2012, INT J OBESITY, V36, P834, DOI 10.1038/ijo.2011.155
   Stewart JE, 2011, CLIN NUTR, V30, P838, DOI 10.1016/j.clnu.2011.06.007
   Stewart JE, 2011, PROG LIPID RES, V50, P225, DOI 10.1016/j.plipres.2011.02.002
   Stewart JE, 2011, AM J CLIN NUTR, V93, P703, DOI 10.3945/ajcn.110.007583
   Stewart JE, 2010, BRIT J NUTR, V104, P145, DOI 10.1017/S0007114510000267
   Stice E, 2008, J ABNORM PSYCHOL, V117, P924, DOI 10.1037/a0013600
   Thomas-Danguin T, 2003, RHINOLOGY, V41, P142
   Tucker RM, 2013, CHEMOSENS PERCEPT, V6, P78, DOI 10.1007/s12078-013-9147-y
   Tucker RM, 2013, CHEM SENSES, V38, P325, DOI 10.1093/chemse/bjt002
   Wang H, 2009, ANN NY ACAD SCI, V1170, P596, DOI 10.1111/j.1749-6632.2009.04480.x
   WOLFE BM, 1992, CLIN INVEST MED, V15, P30
   Zeigler CC, 2012, OBESITY, V20, P157, DOI 10.1038/oby.2011.305
NR 37
TC 51
Z9 53
U1 0
U2 17
PU OXFORD UNIV PRESS
PI OXFORD
PA GREAT CLARENDON ST, OXFORD OX2 6DP, ENGLAND
SN 0002-9165
EI 1938-3207
J9 AM J CLIN NUTR
JI Am. J. Clin. Nutr.
PD MAY
PY 2014
VL 99
IS 5
BP 975
EP 983
DI 10.3945/ajcn.113.077198
PG 9
WC Nutrition & Dietetics
WE Science Citation Index Expanded (SCI-EXPANDED)
SC Nutrition & Dietetics
GA AF7LD
UT WOS:000334895700004
PM 24522446
OA Bronze
DA 2022-11-10
ER

PT J
AU Shimodaira, M
   Niwa, T
   Nakajima, K
   Kobayashi, M
   Hanyu, N
   Nakayama, T
AF Shimodaira, Masanori
   Niwa, Tomohiro
   Nakajima, Koji
   Kobayashi, Mutsuhiro
   Hanyu, Norinao
   Nakayama, Tomohiro
TI Correlation between mean platelet volume and blood glucose levels after
   oral glucose loading in normoglycemic and prediabetic Japanese subjects
SO JOURNAL OF DIABETES INVESTIGATION
LA English
DT Article
DE Mean platelet volume; Oral glucose tolerance test; Prediabetes
ID IMPAIRED FASTING GLUCOSE; POSTLOAD PLASMA-GLUCOSE;
   CORONARY-HEART-DISEASE; CARDIOVASCULAR RISK; INSULIN-RESISTANCE;
   METABOLIC SYNDROME; TOLERANCE; MORTALITY; ACTIVATION; PREVENTION
AB Aims/IntroductionMean platelet volume (MPV) reflects platelet activity, and high MPV is associated with thrombogenic activation and increased cardiovascular disease risk. Although a positive correlation between MPV and fasting plasma glucose (FPG) levels has been reported, the correlation between MPV and postprandial glucose levels remains unclear. The purpose of the present study was to evaluate the correlation between MPV and postprandial glucose levels in prediabetic and normoglycemic participants.
   Materials and MethodsWe evaluated 1,080 Japanese participants who underwent the 75-g oral glucose tolerance test (OGTT). Based on these results, the participants were divided into three groups: normal glucose tolerance group (NGT; n=582), impaired fasting glucose group (IFG; n=205) and impaired glucose tolerance group (IGT; n=252). The relationship between MPV, FPG, and postchallenge glucose levels after 1h (1h-PG) and 2h (2h-PG) were analyzed.
   ResultsBivariate correlation analyses showed a significant positive correlation between MPV and both FPG and 1h-PG levels in the NGT group, as well as between MPV and 2h-PG, total cholesterol, and low-density lipoprotein cholesterol in the IGT group. In contrast, no significant correlation was observed between MPV and postchallenge glucose levels in the IFG group. Multiple correlation analyses showed that FPG levels significantly correlated with MPV in the NGT and IGT groups. In addition, 1h-PG and 2h-PG levels correlated with MPV in the NTG and IGT groups, respectively.
   ConclusionsThese results suggest a possible mechanism by which subjects with postprandial hyperglycemia might be at increased cardiovascular risk.
C1 [Shimodaira, Masanori; Niwa, Tomohiro; Nakajima, Koji; Kobayashi, Mutsuhiro; Hanyu, Norinao] Iida Municipal Hosp, Dept Internal Med, Nagano, Japan.
   [Shimodaira, Masanori; Nakayama, Tomohiro] Nihon Univ, Sch Med, Dept Pathol & Microbiol, Div Lab Med, Tokyo, Japan.
RP Shimodaira, M (corresponding author), Iida Municipal Hosp, Dept Internal Med, Nagano, Japan.
EM masanori19810813@yahoo.co.jp
RI Nakayama, Tomohiro/GYU-0303-2022
CR Abdul-Ghani MA, 2006, DIABETES CARE, V29, P1130, DOI 10.2337/dc05-2179
   Abdul-Ghani MA, 2006, DIABETES, V55, P1430, DOI 10.2337/db05-1200
   Afridi I, 2003, J HYPERTENS, V21, P1983, DOI 10.1097/01.hjh.0000084751-37215.d2
   Amer Diabet Assoc, 2011, DIABETES CARE, V34, pS11, DOI 10.2337/dc11-S011
   Amer Diabet Assoc, 2009, DIABETES CARE, V32, pS62, DOI [10.2337/dc09-S062, 10.2337/dc12-S064, 10.2337/dc11-S011]
   Borch-Johnsen K, 2001, ARCH INTERN MED, V161, P397, DOI 10.1001/archinte.161.3.397
   Coban E, 2006, PLATELETS, V17, P67, DOI 10.1080/09537100500220729
   Coban E, 2007, PLATELETS, V18, P591, DOI 10.1080/09537100701609019
   Coutinho M, 1999, DIABETES CARE, V22, P233, DOI 10.2337/diacare.22.2.233
   DeFronzo RA, 2011, AM J CARDIOL, V108, p3B, DOI 10.1016/j.amjcard.2011.03.013
   Festa A, 2004, DIABETES, V53, P1549, DOI 10.2337/diabetes.53.6.1549
   Gasparyan AY, 2011, CURR PHARM DESIGN, V17, P47
   Goldhaber SZ, 2006, J THROMB THROMBOLYS, V21, P51, DOI 10.1007/s11239-006-5576-7
   Hekimsoy Z, 2004, J DIABETES COMPLICAT, V18, P173, DOI 10.1016/S1056-8727(02)00282-9
   JAKUBOWSKI JA, 1983, BRIT J HAEMATOL, V53, P503, DOI 10.1111/j.1365-2141.1983.tb02052.x
   Kakouros N, 2011, INT J ENDOCRINOL, V2011, DOI 10.1155/2011/742719
   Kodama S, 2012, J ATHEROSCLER THROMB, V19, P385, DOI 10.5551/jat.10975
   Lee M, 2012, BMJ-BRIT MED J, V344, DOI 10.1136/bmj.e3564
   Meisinger C, 2006, ANN EPIDEMIOL, V16, P534, DOI 10.1016/j.annepidem.2005.10.008
   Nathan DM, 2007, DIABETES CARE, V30, P753, DOI 10.2337/dc07-9920
   Ning F, 2010, DIABETES CARE, V33, P2211, DOI 10.2337/dc09-2328
   Orencia AJ, 1997, J CLIN EPIDEMIOL, V50, P1369, DOI 10.1016/S0895-4356(97)00201-1
   Papanas N, 2004, PLATELETS, V15, P475, DOI 10.1080/0953710042000267707
   Park Y, 2002, PLATELETS, V13, P301, DOI 10.1080/095371002220148332
   Peng LM, 2004, THROMB HAEMOSTASIS, V91, P367, DOI 10.1160/TH03-05-0276
   Pizzulli L, 1998, EUR HEART J, V19, P80, DOI 10.1053/euhj.1997.0747
   Rodriguez BL, 1999, DIABETES CARE, V22, P1262, DOI 10.2337/diacare.22.8.1262
   Schneider DJ, 2009, DIABETES CARE, V32, P525, DOI 10.2337/dc08-1865
   Shah B, 2012, DIABETES CARE, V35, P1074, DOI 10.2337/dc11-1724
   Shimodaira M, 2013, CARDIOVASC DIABETOL, V12, DOI 10.1186/1475-2840-12-14
   Succurro E, 2009, ATHEROSCLEROSIS, V207, P245, DOI 10.1016/j.atherosclerosis.2009.04.006
   Tavil Y, 2007, THROMB RES, V120, P245, DOI 10.1016/j.thromres.2006.10.005
   Teramoto T, 2007, J ATHEROSCLER THROMB, V14, P45, DOI 10.5551/jat.14.45
   Vizioli L, 2009, INT J CLIN PRACT, V63, P1509, DOI 10.1111/j.1742-1241.2009.02070.x
   Zuberi BF, 2008, SINGAP MED J, V49, P114
NR 35
TC 8
Z9 9
U1 0
U2 1
PU WILEY
PI HOBOKEN
PA 111 RIVER ST, HOBOKEN 07030-5774, NJ USA
SN 2040-1116
EI 2040-1124
J9 J DIABETES INVEST
JI J. Diabetes Investig.
PD JAN
PY 2014
VL 5
IS 1
BP 66
EP 71
DI 10.1111/jdi.12117
PG 6
WC Endocrinology & Metabolism
WE Science Citation Index Expanded (SCI-EXPANDED)
SC Endocrinology & Metabolism
GA AA6HC
UT WOS:000331198400012
PM 24843739
OA Green Published, hybrid
DA 2022-11-10
ER

PT J
AU Musso, G
   Bo, S
   Cassader, M
   De Michieli, F
   Gambino, R
AF Musso, Giovanni
   Bo, Simona
   Cassader, Maurizio
   De Michieli, Franco
   Gambino, Roberto
TI Impact of sterol regulatory element-binding factor-1c polymorphism on
   incidence of nonalcoholic fatty liver disease and on the severity of
   liver disease and of glucose and lipid dysmetabolism
SO AMERICAN JOURNAL OF CLINICAL NUTRITION
LA English
DT Article
ID SERUM ALANINE AMINOTRANSFERASE; INSULIN-RESISTANCE; METABOLIC SYNDROME;
   LIPOPROTEIN; SECRETION; GENE; ATHEROSCLEROSIS; STEATOHEPATITIS;
   QUESTIONNAIRE; ASSOCIATION
AB Background: Genetic factors that predispose individuals to non-alcoholic fatty liver disease (NAFLD) and associated diabetes and cardiovascular disease are unclear. The transcription factor sterol regulatory element-binding protein-1c (SREBP-1c) modulates lipogenesis and insulin sensitivity and was experimentally connected to NAFLD.
   Objective: We assessed the impact of a common SREBF-1c polymorphism on the incidence and severity of NAFLD and on associated glucose and lipoprotein dysmetabolism.
   Design: We followed up 212 randomly selected, nonobese, nondiabetic, insulin-sensitive participants in a population-based study without NAFLD or metabolic syndrome at baseline who were characterized for the common SREBF-1c gene rs11868035 A/G polymorphism, dietary habits, physical activity, adipokine profile, C-reactive protein (CRP), and circulating markers of endothelial dysfunction. A comparable cohort of NAFLD patients underwent a liver biopsy, an oral-glucose-tolerance test with minimal model analysis of glucose homeostasis variables, and an oral-fat-tolerance test with measurement of plasma lipoproteins, adipokines, and cytokeratin-18 fragments.
   Results: SREBF-1c predicted the 7-y incidence of NAFLD (OR: 1.71; 95% CI: 1.15, 2.53) and diabetes and the 7-y elevation in CRP and endothelial dysfunction markers. In biopsy-proven NAFLD patients, the SREBF-1c A allele conferred increased risk of severe steatosis and nonalcoholic steatohepatitis; more-severe hepatic, muscle, and adipose tissue insulin resistance; and pancreatic beta cell dysfunction. SREBF-1c A allele carriers also had an impaired oral fat tolerance with a postprandial accumulation of large triglyceride-rich lipoproteins and oxidized LDLs, lower HDL cholesterol and adiponectin concentrations, and cytokeratin-18 fragment elevation.
   Conclusion: SREBF-1c polymorphism is associated with increased risk of developing NAFLD with more severe liver histology and derangement in glucose and lipoprotein metabolism, which contribute to the presentation and natural history of NAFLD.
C1 [Musso, Giovanni] Gradenigo Hosp, I-10132 Turin, Italy.
   [Bo, Simona; Cassader, Maurizio; De Michieli, Franco; Gambino, Roberto] Univ Turin, Dept Internal Med, Turin, Italy.
RP Musso, G (corresponding author), Gradenigo Hosp, Corso Regina Margherita 8, I-10132 Turin, Italy.
EM giovanni_musso@yahoo.it
RI GAMBINO, Roberto/AAC-7517-2022; Musso, Giovanni/AAB-7884-2022; Bo,
   Simona/AAC-1110-2019
OI GAMBINO, Roberto/0000-0003-1902-3627; Bo, Simona/0000-0001-6862-8628
FU Piedmont Region Funds Comitato Interministeriale per la Programmazione
   Economica
FX Supported in part by the Piedmont Region Funds Comitato
   Interministeriale per la Programmazione Economica 2008; funds were used
   to buy kits for laboratory assays.
CR Alberti KGMM, 2009, CIRCULATION, V120, P1640, DOI 10.1161/CIRCULATIONAHA.109.192644
   [Anonymous], FOOD COMPOSITION TAB
   Anstee QM, 2011, BBA-MOL BASIS DIS, V1812, P1557, DOI 10.1016/j.bbadis.2011.07.017
   BENJAMINI Y, 1995, J R STAT SOC B, V57, P289, DOI 10.1111/j.2517-6161.1995.tb02031.x
   Chu X, 2013, DIABETES, V62, P561, DOI 10.2337/db12-0139
   Cobelli C, 2007, AM J PHYSIOL-ENDOC M, V293, pE1, DOI 10.1152/ajpendo.00421.2006
   Eberle D, 2004, DIABETES, V53, P2153, DOI 10.2337/diabetes.53.8.2153
   Gambino R, 2010, DIABETES CARE, V33, P1233, DOI 10.2337/dc09-1690
   Grarup N, 2008, DIABETES, V57, P1136, DOI 10.2337/db07-1534
   Hamaguchi M, 2005, ANN INTERN MED, V143, P722, DOI 10.7326/0003-4819-143-10-200511150-00009
   Harding AH, 2006, DIABETOLOGIA, V49, P2642, DOI 10.1007/s00125-006-0430-1
   Hernaez R, 2011, HEPATOLOGY, V54, P1082, DOI 10.1002/hep.24452
   Horton JD, 2003, J BIOL CHEM, V278, P36652, DOI 10.1074/jbc.M306540200
   Iwasaki Y, 2009, BIOCHEM BIOPH RES CO, V378, P545, DOI 10.1016/j.bbrc.2008.11.105
   Karasawa T, 2011, ARTERIOSCL THROM VAS, V31, P1788, DOI 10.1161/ATVBAHA.110.219659
   Kato T, 2008, DIABETES, V57, P2382, DOI 10.2337/db06-1806
   Knebel B, 2012, PLOS ONE, V7, DOI 10.1371/journal.pone.0031812
   Laudes M, 2004, DIABETES, V53, P842, DOI 10.2337/diabetes.53.3.842
   Lee JK, 2010, HEPATOLOGY, V51, P1577, DOI 10.1002/hep.23505
   Manini TM, 2010, AGEING RES REV, V9, P1, DOI 10.1016/j.arr.2009.08.002
   Miyake T, 2012, J GASTROENTEROL, V47, P696, DOI 10.1007/s00535-012-0534-y
   Musso G, 2012, DIABETOLOGIA, V55, P885, DOI 10.1007/s00125-011-2446-4
   Musso G, 2007, AM J CLIN NUTR, V86, P661, DOI 10.1093/ajcn/86.3.661
   Musso G, 2013, DIABETES, V62, P1109, DOI 10.2337/db12-0858
   Musso G, 2012, HEPATOLOGY, V56, P933, DOI 10.1002/hep.25739
   Musso G, 2011, ANN MED, V43, P617, DOI 10.3109/07853890.2010.518623
   Musso G, 2010, J NUTR BIOCHEM, V21, P834, DOI 10.1016/j.jnutbio.2009.06.007
   Musso G, 2010, ANNU REV MED, V61, P375, DOI 10.1146/annurev.med.60.101107.134820
   Musso G, 2009, AM J CLIN NUTR, V89, P558, DOI 10.3945/ajcn.2008.26720
   O'Keefe JH, 2007, AM J CARDIOL, V100, P899, DOI 10.1016/j.amjcard.2007.03.107
   Okazaki H, 2010, J BIOL CHEM, V285, P6801, DOI 10.1074/jbc.M109.079459
   Pisani P, 1997, INT J EPIDEMIOL, V26, pS152, DOI 10.1093/ije/26.suppl_1.S152
   Prati D, 2002, ANN INTERN MED, V137, P1, DOI 10.7326/0003-4819-137-1-200207020-00006
   SACERDOTE C, 2000, ALIMENTAZIONE RISCHI
   Salvini S., 1988, BANCA DATI COMPOSIZI
   Speliotes EK, 2011, PLOS GENET, V7, DOI 10.1371/journal.pgen.1001324
   TAYLOR HL, 1978, J CHRON DIS, V31, P741, DOI 10.1016/0021-9681(78)90058-9
   Vaidya D, 2011, EUR J CLIN NUTR, V65, P818, DOI 10.1038/ejcn.2011.47
   van de Woestijne AP, 2011, OBES REV, V12, P829, DOI 10.1111/j.1467-789X.2011.00900.x
   Xia M, 2013, HEPATOLOGY
NR 40
TC 36
Z9 38
U1 0
U2 20
PU AMER SOC NUTRITION-ASN
PI BETHESDA
PA 9650 ROCKVILLE PIKE, BETHESDA, MD 20814 USA
SN 0002-9165
J9 AM J CLIN NUTR
JI Am. J. Clin. Nutr.
PD OCT
PY 2013
VL 98
IS 4
BP 895
EP 906
DI 10.3945/ajcn.113.063792
PG 12
WC Nutrition & Dietetics
WE Science Citation Index Expanded (SCI-EXPANDED)
SC Nutrition & Dietetics
GA 221YF
UT WOS:000324696100007
PM 23985808
OA Bronze
DA 2022-11-10
ER

PT J
AU Zhang, XY
   Wang, YB
   Yang, SMG
   Zong, JW
   Wang, XJ
   Bai, R
AF Zhang, Xueyang
   Wang, Yongbo
   Yang, Simengge
   Zong, Junwei
   Wang, Xuejiao
   Bai, Ran
TI Beneficial effects of liraglutide on peripheral blood vessels
SO VOJNOSANITETSKI PREGLED
LA English
DT Article
DE ankle-brachial index; arterioles; blood vessels; body mass; index;
   capillaries; diabetes mellitus; type 2; leukocytes; lipids; liraglutide;
   venules
ID TYPE-2 DIABETES-MELLITUS; RECEPTOR AGONISTS; MECHANISM; MODEL
AB Background/Aim. Macroangiopathy is the major cause of death and disability in type 2 diabetic patients. Studies have shown that liraglutide, a glucagon-like peptide 1 (GLP-1) receptor agonist, can protect cardiovascular system by inhibiting chronic inflammation of diabetes. However, a study about the effects of liraglutide on peripheral blood vessels and peripheral blood leukocytes has not been reported yet. The aim of this study was to determine vasculoprotective effect, vascular protection and mechanism of action of liraglutide in addition to its hypoglycemic effect. Methods. A total of 60 hospitalized patients with type 2 diabetes were recruited from December 2013 to December 2014 at the First Affiliated Hospital of Dalian Medical University, PR China. Before the treatment with liraglutide, height and weight were measured to calculate body mass index (BMI). Blood urea nitrogen (BUN) and so on were detected. Homeostasis model assessment of insulin resistance (HOMA-IR) and islet beta cell function (HOMA-beta) were computed. After applying liraglutide for three months, all indexes were measured again. The effects of liraglutide on these indexes were analyzed by paired sample t-test. Results. After the treatment with liraglutide, values of glycosylated hemoglobin HbA1c (8.46 +/- 1.62 vs. 7.26 +/- 1.40%) and 2h postprandial blood glucose - 2hPBG (11.95 vs. 9.6 mmol/L) decreased significantly (p < 0.05). Body weight (87.3 vs. 82.5 kg) and BMI (30.37 vs. 28.63 kg/m(2)) decreased by 5.5% and 5.7%, respectively (p < 0.05). Also, levels of triglycerides (TG) (2.57 +/- 1.54 vs. 1.81 +/- 0.70 mmol/L) and LDL-cholesterol (2.92 +/- 0.78 vs. 1.89 +/- 0.66 mmol/L) reduced significantly (p < 0.05). Anklebrachial index (ABI) decreased from 1.24 +/- 0.10 to 1.14 +/- 0.06 cm/s by 8%, while brachial-ankle pulse wave velocity (baPWV) decreased from 1,442.15 +/- 196.26 to 1,316.85 +/- 146.63 cm/s by 8.7%, and both differences were statistically significant (p < 0.001). Conclusion. Liraglutide, with a good hypoglycemic effect, can significantly reduce postprandial blood glucose and HbA1c, but cannot significantly improve fasting plasma glucose, insulin resistance and islet beta cell function. It also considerably decreased body weight, BMI and TG. Liraglutide can significantly lower ba-PWV and ABI to protect peripheral blood vessels.
C1 [Zhang, Xueyang; Wang, Yongbo; Wang, Xuejiao; Bai, Ran] Dalian Med Univ, Dept Endocrinol, Affiliated Hosp 1, Dalian, Liaoning, Peoples R China.
   [Yang, Simengge; Zong, Junwei] Dalian Med Univ, Dept Orthoped, Affiliated Hosp 1, Dalian, Liaoning, Peoples R China.
RP Zhang, XY (corresponding author), Dalian Med Univ, Dept Endocrinol, Affiliated Hosp 1, Dalian, Liaoning, Peoples R China.
EM zhangxueyang_2006@163.com
FU National Science Foundation of Liaoning Province of PR China
   [2015020310]
FX This study was supported by the National Science Foundation of Liaoning
   Province of PR China (No. 2015020310).
CR Anderson J, 2018, J FAM PRACTICE, V67, pS8
   Athyros VG, 2016, CURR VASC PHARMACOL, V14, P469, DOI 10.2174/1570161114666160909161537
   Castro AR, 2018, J PHARM PHARM SCI, V21, P496, DOI 10.18433/jpps29872
   Ceriello A, 2018, DIABETES RES CLIN PR, V139, P392, DOI 10.1016/j.diabres.2018.03.037
   Christen T, 2019, NUTR METAB CARDIOVAS, V29, P728, DOI 10.1016/j.numecd.2019.03.010
   Daniels GH, 2015, DIABETES OBES METAB, V17, P477, DOI 10.1111/dom.12444
   Di Tomo P, 2017, DIABETES-METAB RES, V33, DOI 10.1002/dmrr.2925
   Felicio JS, 2019, DIABETES VASC DIS RE, V16, P344, DOI 10.1177/1479164119829385
   Gerstein HC, 2019, LANCET, V394, P121, DOI 10.1016/S0140-6736(19)31149-3
   Hwang IC, 2018, DATA BRIEF, V16, P1078, DOI 10.1016/j.dib.2017.12.028
   Iepsen EW, 2015, EXPERT REV CARDIOVAS, V13, P753, DOI 10.1586/14779072.2015.1054810
   Jojima T, 2017, ATHEROSCLEROSIS, V261, P44, DOI 10.1016/j.atherosclerosis.2017.04.001
   Karakaya S, 2019, TURK J MED SCI, V49, P245, DOI 10.3906/sag-1804-68
   Kattoor AJ, 2017, CURR ATHEROSCLER REP, V19, DOI 10.1007/s11883-017-0678-6
   Kimura T, 2016, INTERNAL MED, V55, P1419, DOI 10.2169/internalmedicine.55.4952
   Lambadiari V, 2018, CARDIOVASC DIABETOL, V17, DOI 10.1186/s12933-017-0646-z
   Libby P, 2019, NAT REV DIS PRIMERS, V5, DOI [10.1038/s41572-019-0106-z, 10.1038/s41572-019-0116-x]
   Sanmarco LM, 2018, FRONT IMMUNOL, V8, DOI 10.3389/fimmu.2017.01921
   Marso SP, 2016, NEW ENGL J MED, V375, P311, DOI 10.1056/NEJMoa1603827
   Marso SP, 2013, AM HEART J, V166, P823, DOI 10.1016/j.ahj.2013.07.012
   Masmiquel L, 2016, CARDIOVASC DIABETOL, V15, DOI 10.1186/s12933-016-0341-5
   Mazidi M, 2017, J DIABETES COMPLICAT, V31, P1237, DOI 10.1016/j.jdiacomp.2016.05.022
   Munakata M, 2014, CURR HYPERTENS REV, V10, P49, DOI 10.2174/157340211001141111160957
   Nakamura J, 2017, J DIABETES INVEST, V8, P397, DOI 10.1111/jdi.12645
   Noyan-Ashraf MH, 2013, CIRCULATION, V127, P74, DOI 10.1161/CIRCULATIONAHA.112.091215
   Petit JM, 2017, DIABETES METAB, V43, p2S28, DOI 10.1016/S1262-3636(17)30070-8
   Petrie JR, 2016, J HYPERTENS, V34, P1140, DOI 10.1097/HJH.0000000000000890
   Rehman K, 2017, J CELL BIOCHEM, V118, P3577, DOI 10.1002/jcb.26097
   Rodbard HW, 2018, DIABETES TECHNOL THE, V20, P33, DOI 10.1089/dia.2018.0103
   Rutten GEHM, 2016, DIABETOL METAB SYNDR, V8, DOI 10.1186/s13098-016-0153-5
   Scheen AJ, 2017, DIABETES METAB, V43, p2S13, DOI 10.1016/S1262-3636(17)30068-X
   Steinberg WM, 2014, PANCREAS, V43, P1223, DOI 10.1097/MPA.0000000000000229
   Tang Q, 2015, DRUG DISCOV THER, V9, P380, DOI 10.5582/ddt.2015.01207
   Tashiro Y, 2014, PEPTIDES, V54, P19, DOI 10.1016/j.peptides.2013.12.015
   Thomas MC, 2017, DIABETES METAB, V43, p2S20, DOI 10.1016/S1262-3636(17)30069-1
   Torres G, 2016, BIOCHEM PHARMACOL, V104, P52, DOI 10.1016/j.bcp.2016.01.013
   van Raalte DH, 2016, EUR J ENDOCRINOL, V175, P345, DOI 10.1530/EJE-16-0286
   Wang LM, 2017, JAMA-J AM MED ASSOC, V317, P2515, DOI 10.1001/jama.2017.7596
   Xu L, 2019, DIABETES-METAB RES, V35, DOI 10.1002/dmrr.3076
NR 39
TC 0
Z9 0
U1 6
U2 6
PU MILITARY MEDICAL ACAD-INI
PI BELGRADE
PA CRNOTRAVSKA 17, PO BOX 33-35, BELGRADE, 11040, SERBIA
SN 0042-8450
EI 2406-0720
J9 VOJNOSANIT PREGL
JI Vojnosanit. Pregl.
PY 2022
VL 79
IS 2
BP 168
EP 176
DI 10.2298/VSP200423089Z
PG 9
WC Medicine, General & Internal
WE Science Citation Index Expanded (SCI-EXPANDED)
SC General & Internal Medicine
GA ZN2EE
UT WOS:000764853100009
OA gold
DA 2022-11-10
ER

PT J
AU Mei, JH
   Wei, CQ
   Zhang, ZA
   Shen, LJ
   Yu, Y
AF Mei, Junhua
   Wei, Chunqing
   Zhang, Zhian
   Shen, Lijun
   Yu, Ying
TI CHANGES OF INTESTINAL FLORA IN PATIENTS WITH GESTATIONAL DIABETES AND
   ITS CORRE- LATION WITH SERUM METABOLIC INDICATORS AND INFLAMMATORY
   FACTORS
SO ACTA MEDICA MEDITERRANEA
LA English
DT Article
DE Gestational diabetes; intestinal flora; serum metabolic indicators;
   inflammatory factors; correlation
ID OUTCOMES
AB Objective: Explore the changing characteristics of the intestinal flora of patients with gestational diabetes and its correlation with serum metabolic indicators and inflammatory factors. Methods: A randomly selected group of 104 patients with gestational diabetes who were treated in the obstetrics and gynecology department of our hospital from July 2018 to March 2020 were the research group. A total of 104 healthy pregnant women undergoing physical examination in our hospital during the same period were selected as the control group. The basic clinical data, changes in intestinal flora, changes in serum metabolic indexes, and inflammatory factors of the study group and the control group were compared. The Pearson correlation test was used to analyze the correlation between HbA1c and intestinal flora changes, serum metabolic indicators, and inflammatory factors in patients with gestational diabetes. Results: Compared with the control group, the number of Bifidobacterium, Lactobacillus, Bacteroides, and high density lipoprotein (HDL) levels in the study group were significantly reduced, while the number of Escherichia coli, fasting blood glucose (FBG), glycosylated hemoglobin A1c (HbA1c), 2 hours postprandial blood glucose (2hPG), total cholesterol (TC), triglyceride (TG), low density lipoprotein (LDL), and C-reactive protein (CRP), interleukin-6 (IL-6), and tumor necrosis factor-alpha (TNF-alpha) levels increased significantly (p<0.01). According to the Pearson correlation test analysis, HbA1c was significantly negatively correlated with the number of Bifidobacterium, Lactobacillus, Bacteroides and HD1 level, and was significantly negatively correlated with the number of E. coli, FBG, 2hPG, TC, TG, LDL, CRP, IL-6, and TNF-alpha levels (p<0.05). Conclusion: Compared with normal pregnant women, the intestinal flora, glucose, and lipid metabolism indexes and inflammatory factors are significantly abnormal in patients with gestational diabetes, and there is a significant correlation between them and gestational diabetes.
C1 [Mei, Junhua; Wei, Chunqing; Zhang, Zhian; Shen, Lijun; Yu, Ying] Huanggang Cent Hosp, Huanggang 438000, Hubei, Peoples R China.
RP Yu, Y (corresponding author), Huanggang Cent Hosp, Huanggang 438000, Hubei, Peoples R China.
EM rtihc6@163.com
CR Al-Rifai RH, 2018, SYST REV-LONDON, V7, DOI 10.1186/s13643-018-0763-0
   Caughey AB, 2017, JAMA-J AM MED ASSOC, V317, P2175, DOI 10.1001/jama.2017.6265
   Correa PJ, 2019, J PERINAT MED, V47, P161, DOI 10.1515/jpm-2018-0120
   Crusell MKW, 2018, MICROBIOME, V6, DOI 10.1186/s40168-018-0472-x
   Hou WL, 2018, MOL CELL PROTEOMICS, V17, P431, DOI [10.1074/mcp.RA117.000121, 10.1074/mcp.ra117.000121]
   Laafira A, 2016, AUST NZ J OBSTET GYN, V56, P36, DOI 10.1111/ajo.12394
   Landon MB, 2020, J MATERN-FETAL NEO M, V33, P33, DOI 10.1080/14767058.2018.1484094
   Li H, 2020, PROTEIN EXPRES PURIF, V6
   Ma QT, 2019, BIOMED PHARMACOTHER, V117, DOI 10.1016/j.biopha.2019.109138
   [苗志荣 Miao Zhirong], 2017, [中国糖尿病杂志, Chinese Journal of Diabetes], V25, P365
   Stogianni A, 2019, BMC PREGNANCY CHILDB, V19, DOI 10.1186/s12884-019-2269-8
   Sweeting AN, 2017, J CLIN ENDOCR METAB, V102, P150, DOI 10.1210/jc.2016-2951
   Walker E, 2020, PRIM CARE DIABETES, V14, P698, DOI 10.1016/j.pcd.2020.05.010
   Wei F, 2019, PLOS ONE, V14, DOI 10.1371/journal.pone.0213063
   Zhang XH, 2018, MEDICINE, V97, DOI 10.1097/MD.0000000000011891
NR 15
TC 0
Z9 0
U1 2
U2 5
PU CARBONE EDITORE
PI PALERMO
PA VIA QUINTINO SELLA, 68, PALERMO, 90139, ITALY
SN 0393-6384
EI 2283-9720
J9 ACTA MEDICA MEDITERR
JI Acta Medica Mediterr.
PY 2021
VL 37
IS 6
BP 3025
EP 3029
DI 10.19193/0393-6384_2021_6_474
PG 5
WC Medicine, General & Internal
WE Science Citation Index Expanded (SCI-EXPANDED)
SC General & Internal Medicine
GA XO4EC
UT WOS:000730138900016
DA 2022-11-10
ER

PT J
AU Hadavi, M
   Najdegerami, EH
   Nikoo, M
   Nejati, V
AF Hadavi, Mirhossein
   Najdegerami, Ebrahim H.
   Nikoo, Mehdi
   Nejati, Vahid
TI Protective effect of protein hydrolysates from Litopenaeus vannamei
   waste on oxidative status, glucose regulation, and autophagy genes in
   non-alcoholic fatty liver disease in Wistar rats
SO IRANIAN JOURNAL OF BASIC MEDICAL SCIENCES
LA English
DT Article
DE Autophagy; Bioactive peptides; Fatty liver; Insulin; Oxidative enzymes;
   Whiteleg shrimp
ID HEPATIC LIPID-METABOLISM; POSTPRANDIAL GLUCOSE; BIOACTIVE PEPTIDES;
   INSULIN-RESISTANCE; ACID COMPOSITIONS; SERUM; STEATOHEPATITIS; OBESITY;
   STRESS; GROWTH
AB Objective(s): The effects of protein hydrolysates (FP) from Litopenaeus vannamei on oxidative stress, and autophagy gene expression was investigated in the NAFLD-induced rats. Materials and Methods: For this purpose, twenty-four male rats were divided into four groups: Control, High-fat diet (HFD), FP20+HFD, and FP300+HFD (20 and 300 mg FP /kg rat body weight) and fed for 70 days. Results: The results indicated that the rat body and relative weight of the liver were not affected by experimental treatments (P>0.05) although the highest relative weight of the liver was observed in HFD treatment. The highest and lowest values for antioxidant enzymes and MDA concentration were observed in FP treatments (P<0.05). Also, the results showed that FP significantly decreased liver enzymes (ALT, AST) in the liver in comparison with HFD treatment (P<0.05). Plasma biochemical indices were investigated and the lowest amylase, ALP, fasting glucose, insulin, HOMA-IR, triglycerides, cholesterol, and inflammation cytokines (TNF-alpha, IL-6) were seen in the FP treatments which had a significant difference with HFD (P<0.05). Autophagy gene expression in the liver cells was affected by experimental diets and the lowest expression of Beclin-1 and Atg7 was observed in HFD and FP300 treatments. Interestingly, the highest expression of LC3-?? and P62 was seen in HFD and FP treatments, not in the control. Conclusion: Overall, the results of this experiment indicated that FPs extracted from Whiteleg shrimp at 50 degrees C improve the oxidative status, glucose metabolism, and autophagy gene expression and could be used as a useful nutritional strategy in fatty liver prevention.
C1 [Hadavi, Mirhossein; Najdegerami, Ebrahim H.; Nejati, Vahid] Urmia Univ, Fac Sci, Dept Biol, Orumiyeh, Iran.
   [Nikoo, Mehdi] Urmia Univ, Artemia & Aquaculture Res Inst, Dept Pathobiol & Qual Control, Orumiyeh, Iran.
RP Najdegerami, EH (corresponding author), Urmia Univ, Fac Sci, Dept Biol, Orumiyeh, Iran.
EM e.gerami@urmia.ac.ir
FU office of the vice chancellor for research at Urmia University, Iran
   [4542]
FX The results presented in this paper were part of a student thesis. This
   study was supported by the office of the vice chancellor for research at
   Urmia University, Iran (thesis No. 4542). Special thanks go to the
   Central Laboratory of Urmia University, for providing facilities to
   conduct this experiment.
CR Abbate JM, 2020, ANIMALS-BASEL, V10, DOI 10.3390/ani10122303
   Adams LA, 2006, POSTGRAD MED J, V82, P315, DOI 10.1136/pgmj.2005.042200
   Agyei D, 2012, TRENDS FOOD SCI TECH, V23, P62, DOI 10.1016/j.tifs.2011.08.010
   Aloysius Thomas A, 2018, Medicines (Basel), V6, DOI 10.3390/medicines6010005
   Athmani N., 2015, J EXP INTEGR MED, V5, P47, DOI 10.5455/jeim.180115.or.119
   Boonloh K, 2015, NUTRIENTS, V7, P6313, DOI 10.3390/nu7085292
   Brunt EM, 1999, AM J GASTROENTEROL, V94, P2467, DOI 10.1016/S0002-9270(99)00433-5
   Bujanda L, 2008, BMC GASTROENTEROL, V8, DOI 10.1186/1471-230X-8-40
   Burski K, 2004, VET MED-CZECH, V49, P197, DOI 10.17221/5695-VETMED
   Carabelli J, 2011, J CELL MOL MED, V15, P1329, DOI 10.1111/j.1582-4934.2010.01128.x
   Caula AL, 2015, J PERIODONTAL RES, V50, P793, DOI 10.1111/jre.12266
   Chen CX, 2019, EXP THER MED, V18, P1850, DOI 10.3892/etm.2019.7734
   Chen HL, 2016, NUTR DIABETES, V6, DOI 10.1038/nutd.2016.49
   Chiang WD, 2016, FOOD NUTR RES, V60, DOI [10.3402/fnr.v60.31417, 10.3402/fnr.v60.30511]
   Chitapanarux T, 2009, J GASTROEN HEPATOL, V24, P1045, DOI 10.1111/j.1440-1746.2009.05865.x
   Czaja MJ, 2010, AM J PHYSIOL-CELL PH, V298, pC973, DOI 10.1152/ajpcell.00527.2009
   Das J., 2020, DIABETES, V2020, P361, DOI [10.1016/b978-0-12-815776-3.00037-1, DOI 10.1016/B978-0-12-815776-3.00037-1]
   Drotningsvik A, 2016, BRIT J NUTR, V116, P1336, DOI 10.1017/S0007114516003548
   Drotningsvik A, 2015, EUR J NUTR, V54, P1151, DOI 10.1007/s00394-014-0793-x
   Erdmann K, 2006, J NUTR, V136, P2148, DOI 10.1093/jn/136.8.2148
   Fabbrini E, 2010, HEPATOLOGY, V51, P679, DOI 10.1002/hep.23280
   FAO, 2018, FAO FISHERIES AQUACU
   Gao J, 2019, J FUNCT FOODS, V54, P254, DOI 10.1016/j.jff.2019.01.027
   Gharehbagh SA, 2021, LIFE SCI, V277, DOI 10.1016/j.lfs.2021.119585
   Giri A, 2012, ADV FOOD NUTR RES, V65, P73, DOI 10.1016/B978-0-12-416003-3.00005-6
   Gonzalez-Rodriguez A, 2014, CELL DEATH DIS, V5, DOI 10.1038/cddis.2014.162
   Hamad EM, 2011, LIPIDS HEALTH DIS, V10, DOI 10.1186/1476-511X-10-57
   Huang FF, 2018, MAR DRUGS, V16, DOI 10.3390/md16020039
   Huang YL, 2017, INT J FOOD PROP, V20, P3102, DOI 10.1080/10942912.2016.1274904
   Ipsen DH, 2018, CELL MOL LIFE SCI, V75, P3313, DOI 10.1007/s00018-018-2860-6
   Karlas T, 2013, BEST PRACT RES CL EN, V27, P195, DOI 10.1016/j.beem.2013.02.002
   Khodadoostan Mahsa, 2016, Adv Biomed Res, V5, P40, DOI 10.4103/2277-9175.178785
   Koga H, 2010, FASEB J, V24, P3052, DOI 10.1096/fj.09-144519
   KULAKOWSKI EC, 1984, BIOCHEM PHARMACOL, V33, P2835, DOI 10.1016/0006-2952(84)90204-1
   Lemus-Conejo A, 2022, NUTR NEUROSCI, V25, P472, DOI 10.1080/1028415X.2020.1763058
   Lemus-Conejo A, 2020, FOOD FUNCT, V11, P2943, DOI 10.1039/d0fo00206b
   Liu M, 2016, FOOD RES INT, V89, P63, DOI 10.1016/j.foodres.2016.08.009
   Liu WJ, 2016, CELL MOL BIOL LETT, V21, DOI 10.1186/s11658-016-0031-z
   LOWRY OH, 1951, J BIOL CHEM, V193, P265
   Madrigal-Matute J, 2016, GASTROENTEROLOGY, V150, P328, DOI 10.1053/j.gastro.2015.09.042
   Marnett LJ, 1999, MUTAT RES-FUND MOL M, V424, P83, DOI 10.1016/S0027-5107(99)00010-X
   Martin K, 2016, NAT COMMUN, V7, DOI 10.1038/ncomms12502
   Matsuzawa N, 2007, HEPATOLOGY, V46, P1392, DOI 10.1002/hep.21874
   MATTHEWS DR, 1985, DIABETOLOGIA, V28, P412, DOI 10.1007/BF00280883
   Mohamed RS, 2019, HELIYON, V5, DOI 10.1016/j.heliyon.2019.e01197
   Nasri R, 2015, CHEM-BIOL INTERACT, V242, P71, DOI 10.1016/j.cbi.2015.08.003
   Nikoo M, 2021, FOOD BIOSCI, V39, DOI 10.1016/j.fbio.2020.100844
   Pakfetrat A, 2018, J CANCER RES THER, V14, P428, DOI 10.4103/0973-1482.189229
   Rao MS, 2001, SEMIN LIVER DIS
   Ryter Stefan W, 2014, Int J Cell Biol, V2014, P502676, DOI 10.1155/2014/502676
   Sachindra NM, 2006, WASTE MANAGE, V26, P1092, DOI 10.1016/j.wasman.2005.07.002
   Sampath WWHA, 2020, MAR LIFE SCI TECH, V2, P360, DOI 10.1007/s42995-020-00051-1
   Sarmadi BH, 2010, PEPTIDES, V31, P1949, DOI 10.1016/j.peptides.2010.06.020
   Sarteshnizi RA, 2021, LWT-FOOD SCI TECHNOL, V142, DOI 10.1016/j.lwt.2021.111019
   SUN Y, 1988, CLIN CHEM, V34, P497
   Tang WT, 2015, FOOD CHEM, V168, P115, DOI 10.1016/j.foodchem.2014.07.027
   Vik R, 2015, FOOD CHEM, V183, P101, DOI 10.1016/j.foodchem.2015.03.011
   Xiong JP, 2019, WORLD J GASTRO ONCOL, V11, P39, DOI 10.4251/wjgo.v11.i1.39
   Yang L, 2010, CELL METAB, V11, P467, DOI 10.1016/j.cmet.2010.04.005
   Zeb A, 2016, J ANAL METHODS CHEM, V2016, DOI 10.1155/2016/9412767
NR 60
TC 0
Z9 0
U1 0
U2 0
PU MASHHAD UNIV MED SCIENCES
PI MASHHAD
PA VICE-CHANCELLOR FOR RES CTR OFF IJBMS, DANESHGAH ST, PO BOX 9138813944 -
   445, MASHHAD, 00000, IRAN
SN 2008-3866
EI 2008-3874
J9 IRAN J BASIC MED SCI
JI Iran. J. Basic Med. Sci.
PD AUG
PY 2022
VL 25
IS 8
BP 954
EP 963
DI 10.22038/IJBMS.2022.62167.13761
PG 10
WC Medicine, Research & Experimental; Pharmacology & Pharmacy
WE Science Citation Index Expanded (SCI-EXPANDED)
SC Research & Experimental Medicine; Pharmacology & Pharmacy
GA 3Z1HD
UT WOS:000844170200004
PM 36159326
DA 2022-11-10
ER

PT J
AU Lin, KS
   Zhang, W
   He, F
   Shen, J
AF Lin, Kaisang
   Zhang, Wei
   He, Fei
   Shen, Jie
TI Evaluation of the Clinical Efficacy of the Treatment of Overweight and
   Obesity in Type 2 Diabetes Mellitus by the Telemedicine Management
   System Based on the Internet of Things Technology
SO COMPUTATIONAL INTELLIGENCE AND NEUROSCIENCE
LA English
DT Article
ID EXERCISE; DISEASE; PEOPLE; CKD
AB Objective. To explore the application value of medical intelligent electronic system under the background of Internet of Things in the clinical study of the treatment of overweight/obesity in type 2 diabetes mellitus (T2DM) with empagliflozin combined with liraglutide; 50 overweight and obese adult T2DM patients in our hospital were randomly divided into the combined group and the control group, 25 cases in each group. The control group was treated with liraglutide alone, while the combined group was treated with empagliflozin on the basis of liraglutide. Based on the Internet of Things technology, with diabetes management as the core, the functions of information collection, transmission, and storage of T2DM patients are realized. Doctors pass the diabetes management plan to T2DM patients through the platform, supervise the implementation, and finally compare the clinical efficacy of the two groups. Results. Compared with before treatment, the body mass index (BMI), fasting blood glucose (FPG), postprandial blood glucose (2hPG), glycosylated hemoglobin (HbAlc), islet beta cell secretion function index (HOMA-beta), islet resistance index (HOMA-IR), total cholesterol (TC), and triglyceride (TG) in both groups decreased significantly after treatment. After combined treatment, systolic blood pressure (SBP), diastolic blood pressure (DBP), FPG, 2hPG, HbA1c, and HOMA-IR in the combined group were significantly lower than those in the control group (P < 0.05). Hypoglycemia occurred in both groups, with 2 cases in the control group and 4 cases in the combined group. Conclusion. The telemedicine management system based on Internet of Things technology can improve patients' self-management ability and provide a new choice for individualized treatment of overweight/obesity T2DM patients. The combination therapy of empagliflozin and liraglutide can effectively reduce blood sugar, weight, blood pressure, blood lipid, and hypoglycemia and effectively improve insulin resistance and secretion function of islet beta cells in T2DM patients.
C1 [Lin, Kaisang; Zhang, Wei; He, Fei] Taizhou Univ, Dept Endocrinol, Municipal Hosp, Taizhou 318000, Peoples R China.
   [Shen, Jie] Southern Med Univ, Dept Endocrinol, Affiliated Hosp 3, Guangzhou 510000, Peoples R China.
RP Lin, KS (corresponding author), Taizhou Univ, Dept Endocrinol, Municipal Hosp, Taizhou 318000, Peoples R China.
EM linkaisang@tzc.edu.cn; zhangwei1@163.com; hefeiyis@163.com;
   shenjiedr@163.com
OI Lin, Kaisang/0000-0001-5597-998X
CR Bertoccini L, 2021, ADV EXP MED BIOL, V1307, P193, DOI 10.1007/5584_2020_494
   Bhatia M, 2020, ARTIF INTELL MED, V107, DOI 10.1016/j.artmed.2020.101913
   Brunton SA, 2020, POSTGRAD MED, V132, P3, DOI 10.1080/00325481.2020.1798099
   Carrington MJ, 2017, BMC HEALTH SERV RES, V17, DOI 10.1186/s12913-017-2769-z
   Dardano A, 2020, DIABETES RES CLIN PR, V162, DOI 10.1016/j.diabres.2020.108112
   Dave CV, 2021, CIRCULATION, V143, P770, DOI 10.1161/CIRCULATIONAHA.120.047965
   Del Valle KL, 2018, CURR DIABETES REP, V18, DOI 10.1007/s11892-018-1118-x
   Garrahy A, 2019, CLIN ENDOCRINOL, V90, P23, DOI 10.1111/cen.13866
   Gilbert MP, 2020, FRONT ENDOCRINOL, V11, DOI 10.3389/fendo.2020.00178
   Giorgino F, 2020, CARDIOVASC DIABETOL, V19, DOI 10.1186/s12933-020-01163-9
   Grancini V, 2019, PHARMACOL RES, V141, P556, DOI 10.1016/j.phrs.2019.01.042
   Grant AK, 2019, CURR DIABETES REP, V19, DOI 10.1007/s11892-019-1278-3
   Kaisanlahti A, 2019, J PHYSIOL BIOCHEM, V75, P1, DOI 10.1007/s13105-018-0658-5
   Kansagara D, 2019, ANN INTERN MED, V170, P583, DOI 10.7326/L19-0069
   Kolb H, 2017, BMC MED, V15, DOI 10.1186/s12916-017-0901-x
   Lemelin A, 2020, DIABETES TECHNOL THE, V22, P195, DOI 10.1089/dia.2019.0259
   Li WJ, 2020, CARDIOVASC DIABETOL, V19, DOI 10.1186/s12933-020-01105-5
   Liu JL, 2017, SCI REP-UK, V7, DOI 10.1038/s41598-017-02733-w
   Masuki S, 2020, COMPR PHYSIOL, V10, P1207, DOI 10.1002/cphy.c190010
   Nery C, 2017, BRAZ J PHYS THER, V21, P400, DOI 10.1016/j.bjpt.2017.06.004
   Peter PR, 2019, CURR DIABETES REP, V19, DOI 10.1007/s11892-019-1244-0
   Rhee JJ, 2020, DIABETES OBES METAB, V22, P46, DOI 10.1111/dom.13987
   Srikanth V, 2020, LANCET DIABETES ENDO, V8, P535, DOI 10.1016/S2213-8587(20)30118-2
   Strain WD, 2018, DIABETIC MED, V35, P838, DOI 10.1111/dme.13644
   Su DJ, 2019, TELEMED E-HEALTH, V25, P952, DOI 10.1089/tmj.2018.0205
   Sun CL, 2019, JMIR MHEALTH UHEALTH, V7, DOI 10.2196/10664
   Thomas MK, 2021, J CLIN ENDOCR METAB, V106, P388, DOI 10.1210/clinem/dgaa863
   Trento M, 2020, NUTR METAB CARDIOVAS, V30, P1973, DOI 10.1016/j.numecd.2020.06.023
   Tuttle KR, 2021, AM J KIDNEY DIS, V77, P94, DOI 10.1053/j.ajkd.2020.08.003
   Wang GX, 2017, AM J MED SCI, V353, P1, DOI 10.1016/j.amjms.2016.10.008
   Xie FY, 2018, J DIABETES INVEST, V9, P998, DOI 10.1111/jdi.12830
   Xu T, 2018, PREV CHRONIC DIS, V15, DOI 10.5888/pcd15.170168
   Zelniker TA, 2019, LANCET, V393, P31, DOI 10.1016/S0140-6736(18)32590-X
NR 33
TC 1
Z9 1
U1 4
U2 4
PU HINDAWI LTD
PI LONDON
PA ADAM HOUSE, 3RD FLR, 1 FITZROY SQ, LONDON, W1T 5HF, ENGLAND
SN 1687-5265
EI 1687-5273
J9 COMPUT INTEL NEUROSC
JI Comput. Intell. Neurosci.
PD JUN 22
PY 2022
VL 2022
AR 8149515
DI 10.1155/2022/8149515
PG 12
WC Mathematical & Computational Biology; Neurosciences
WE Science Citation Index Expanded (SCI-EXPANDED)
SC Mathematical & Computational Biology; Neurosciences & Neurology
GA 2R2JA
UT WOS:000820934600004
PM 35785080
OA gold, Green Published
DA 2022-11-10
ER

PT J
AU Gaundal, L
   Myhrstad, MCW
   Leder, L
   Byfuglien, MG
   Gjovaag, T
   Rud, I
   Retterstol, K
   Holven, KB
   Ulven, SM
   Telle-Hansen, VH
AF Gaundal, Line
   Myhrstad, Mari C. W.
   Leder, Lena
   Byfuglien, Marte Gjeitung
   Gjovaag, Terje
   Rud, Ida
   Retterstol, Kjetil
   Holven, Kirsten B.
   Ulven, Stine M.
   Telle-Hansen, Vibeke H.
TI Beneficial effect on serum cholesterol levels, but not glycaemic
   regulation, after replacing SFA with PUFA for 3 d: a randomised
   crossover trial
SO BRITISH JOURNAL OF NUTRITION
LA English
DT Article
DE Fatty acids; Glycaemic regulation; Cholesterol; Healthy subjects;
   Randomised crossover trials
AB Replacing intake of SFA with PUFA reduces serum cholesterol levels and CVD risk. The effect on glycaemic regulation is, however, less clear. The main objective of the present study was to investigate the short-term effect of replacing dietary SFA with PUFA on glycaemic regulation. Seventeen healthy, normal-weight participants completed a 25-d double-blind, randomised and controlled two-period crossover study. Participants were allocated to either interventions with PUFA products or SFA products (control) in a random order for three consecutive days, separated by a 1 center dot 5-week washout period between the intervention periods. Glucose, insulin and TAG were measured before and after an oral glucose tolerance test. In addition, fasting total cholesterol, NEFA and plasma total fatty acid profile were measured before and after the 3-d interventions. Fasting and postprandial glucose, insulin, and TAG levels and fasting levels of NEFA and plasma fatty acid profile did not differ between the groups. However, replacing dietary SFA with PUFA significantly reduced total cholesterol levels by 8 % after 3 d (P = 0 center dot 002). Replacing dietary SFA with PUFA for only 3 d has beneficial cardio-metabolic effects by reducing cholesterol levels in healthy individuals.
C1 [Gaundal, Line; Myhrstad, Mari C. W.; Gjovaag, Terje; Telle-Hansen, Vibeke H.] Oslo Metropolitan Univ, Fac Hlth Sci, N-0130 Oslo, Norway.
   [Leder, Lena; Byfuglien, Marte Gjeitung] Mills AS, N-0558 Oslo, Norway.
   [Rud, Ida] Nofima Norwegian Inst Food Fisheries & Aquacultur, N-1433 As, Norway.
   [Retterstol, Kjetil; Holven, Kirsten B.; Ulven, Stine M.] Univ Oslo, Fac Med, Inst Basic Med Sci, Dept Nutr, N-0317 Oslo, Norway.
   [Retterstol, Kjetil] Oslo Univ Hosp, Morbid Obes & Prevent Med, Dept Endocrinol, Lipid Clin, N-0424 Oslo, Norway.
   [Holven, Kirsten B.] Oslo Univ Hosp, Rikshosp, Norwegian Natl Advisory Unit Familial Hypercholes, Dept Endocrinol Morbid Obes & Prevent Med, N-0424 Oslo, Norway.
RP Telle-Hansen, VH (corresponding author), Oslo Metropolitan Univ, Fac Hlth Sci, N-0130 Oslo, Norway.
EM vtelle@oslomet.no
RI telle-hansen, vibeke/AAM-3625-2021; Myhrstad, Mari/ABE-7132-2021
OI Telle-Hansen, Vibeke/0000-0003-0874-1420; Myhrstad,
   Mari/0000-0003-1982-1792; Gjovaag, Terje/0000-0001-8886-5532
FU OsloMet; UiO; Mills AS
FX This research received no specific grant from any funding agency and
   not-for-profit sectors. This work was supported by OsloMet, UiO and
   Mills AS. OsloMet and UiO supported the study with direct financial
   support. Mills AS supported the study with direct financial support and
   with provision of study products. Mills AS had no role in the design of
   the study and analysis of the data.
CR Asp ML, 2011, CLIN NUTR, V30, P443, DOI 10.1016/j.clnu.2011.01.001
   Astrup A, 2011, AM J CLIN NUTR, V93, P684, DOI 10.3945/ajcn.110.004622
   Becker W, 2013, ANN NUTR METAB, V63, P897
   Bjermo H, 2012, AM J CLIN NUTR, V95, P1003, DOI 10.3945/ajcn.111.030114
   Bouwens M, 2010, AM J CLIN NUTR, V91, P208, DOI 10.3945/ajcn.2009.28586
   Nakandakari SCBR, 2019, BRAIN BEHAV IMMUN, V79, P284, DOI 10.1016/j.bbi.2019.02.016
   Choi L, 2011, MED SCI SPORT EXER, V43, P357, DOI 10.1249/MSS.0b013e3181ed61a3
   Clevenger HC, 2014, EXP PHYSIOL, V99, P1182, DOI 10.1113/expphysiol.2013.077222
   Farvid MS, 2014, CIRCULATION, V130, P1568, DOI 10.1161/CIRCULATIONAHA.114.010236
   Ference BA, 2019, JAMA-J AM MED ASSOC, V321, P364, DOI 10.1001/jama.2018.20045
   Galgani JE, 2008, BRIT J NUTR, V100, P471, DOI 10.1017/S0007114508894408
   Georgiadi A, 2012, ADV NUTR, V3, P127, DOI 10.3945/an.111.001602
   Gunness P, 2016, FASEB J, V30, P4227, DOI 10.1096/fj.201600465R
   Hansson B, 2018, J MOL ENDOCRINOL, V60, P199, DOI 10.1530/JME-17-0195
   Harchaoui KEL, 2009, CURR CARDIOL REV, V5, P216, DOI 10.2174/157340309788970315
   HEINE RJ, 1989, AM J CLIN NUTR, V49, P448, DOI 10.1093/ajcn/49.3.448
   Hodson L, 2014, J NUTR, V144, P33, DOI 10.3945/jn.113.183749
   Hokanson J E, 1996, J Cardiovasc Risk, V3, P213, DOI 10.1097/00043798-199604000-00014
   Holven KB, 2019, CURR OPIN LIPIDOL, V30, P490, DOI 10.1097/MOL.0000000000000646
   Hooper L, 2018, COCHRANE DB SYST REV, DOI [10.1002/14651858.CD011094.pub4, 10.1002/14651858.CD011094.pub3]
   Hu FB, 2001, J AM COLL NUTR, V20, P5, DOI 10.1080/07315724.2001.10719008
   Iggman D, 2014, J AM HEART ASSOC, V3, DOI 10.1161/JAHA.114.001095
   Imamura F, 2016, PLOS MED, V13, DOI 10.1371/journal.pmed.1002087
   Jakobsen MU, 2009, AM J CLIN NUTR, V89, P1425, DOI 10.3945/ajcn.2008.27124
   Jump DB, 2005, J NUTR, V135, P2503, DOI 10.1093/jn/135.11.2503
   Karpe F, 1999, J INTERN MED, V246, P341, DOI 10.1046/j.1365-2796.1999.00548.x
   Keogh JB, 2005, ARTERIOSCL THROM VAS, V25, P1274, DOI 10.1161/01.ATV.0000163185.28245.a1
   KrisEtherton PM, 1997, AM J CLIN NUTR, V65, P1628, DOI 10.1093/ajcn/65.5.1628S
   Masse LC, 2005, MED SCI SPORT EXER, V37, pS544, DOI 10.1249/01.mss.0000185674.09066.8a
   Matsuda M, 1999, DIABETES CARE, V22, P1462, DOI 10.2337/diacare.22.9.1462
   Matthan NR, 2001, J LIPID RES, V42, P1841
   MATTHEWS DR, 1985, DIABETOLOGIA, V28, P412, DOI 10.1007/BF00280883
   MayerDavis EJ, 1997, AM J CLIN NUTR, V65, P79, DOI 10.1093/ajcn/65.1.79
   Mensink RP, 2003, AM J CLIN NUTR, V77, P1146, DOI 10.1093/ajcn/77.5.1146
   Meyer KA, 2001, DIABETES CARE, V24, P1528, DOI 10.2337/diacare.24.9.1528
   Micha R, 2010, LIPIDS, V45, P893, DOI 10.1007/s11745-010-3393-4
   Mozaffarian D, 2010, PLOS MED, V7, DOI 10.1371/journal.pmed.1000252
   Nilsson AC, 2015, BRIT J NUTR, V114, P899, DOI 10.1017/S0007114515002524
   Othman RA, 2011, NUTR REV, V69, P299, DOI 10.1111/j.1753-4887.2011.00401.x
   Oyri LKL, 2019, J NUTR SCI, V8, DOI 10.1017/jns.2019.25
   Pencina KM, 2019, J AM COLL CARDIOL, V74, P70, DOI 10.1016/j.jacc.2019.04.047
   Retterstol K, 2018, ATHEROSCLEROSIS, V279, P52, DOI 10.1016/j.atherosclerosis.2018.10.013
   Riserus U, 2017, CURR OPIN LIPIDOL, V28, P46, DOI 10.1097/MOL.0000000000000381
   Salmeron J, 2001, AM J CLIN NUTR, V73, P1019
   Sasaki JE, 2011, J SCI MED SPORT, V14, P411, DOI 10.1016/j.jsams.2011.04.003
   Schwab U, 2014, FOOD NUTR RES, V58, DOI 10.3402/fnr.v58.25145
   Summers LKM, 2002, DIABETOLOGIA, V45, P369, DOI 10.1007/s00125-001-0768-3
   Telle-Hansen VH, 2019, NUTRIENTS, V11, DOI 10.3390/nu11051067
   Ulven SM, 2016, BRIT J NUTR, V116, P1383, DOI 10.1017/S0007114516003445
   Vafeiadou K, 2015, AM J CLIN NUTR, V102, P40, DOI 10.3945/ajcn.114.097089
   Vedel-Krogh S, 2019, ATHEROSCLEROSIS, V281, P121, DOI 10.1016/j.atherosclerosis.2018.12.011
   Vega-Lopez S, 2006, AM J CLIN NUTR, V84, P54, DOI 10.1093/ajcn/84.1.54
   Vessby B, 2001, DIABETOLOGIA, V44, P312, DOI 10.1007/s001250051620
   Wanders AJ, 2019, BMJ OPEN DIAB RES CA, V7, DOI 10.1136/bmjdrc-2018-000585
   World Health Organisation, 2010, WHO GUID DRAW BLOOD
   World Health Organization, 2018, TOP 10 CAUS DEATH
   Wu JHY, 2014, CIRCULATION, V130, P1245, DOI 10.1161/CIRCULATIONAHA.114.011590
   Yoo JY, 2016, NUTRIENTS, V8, DOI 10.3390/nu8030173
NR 58
TC 7
Z9 7
U1 0
U2 3
PU CAMBRIDGE UNIV PRESS
PI CAMBRIDGE
PA EDINBURGH BLDG, SHAFTESBURY RD, CB2 8RU CAMBRIDGE, ENGLAND
SN 0007-1145
EI 1475-2662
J9 BRIT J NUTR
JI Br. J. Nutr.
PD APR 28
PY 2021
VL 125
IS 8
BP 915
EP 925
AR PII S0007114520003402
DI 10.1017/S0007114520003402
PG 11
WC Nutrition & Dietetics
WE Science Citation Index Expanded (SCI-EXPANDED)
SC Nutrition & Dietetics
GA QT5RK
UT WOS:000626644400007
PM 32873354
OA hybrid, Green Published
DA 2022-11-10
ER

PT J
AU Nakano, T
   Inoue, I
   Murakoshi, T
AF Nakano, Takanari
   Inoue, Ikuo
   Murakoshi, Takayuki
TI A Newly Integrated Model for Intestinal Cholesterol Absorption and
   Efflux Reappraises How Plant Sterol Intake Reduces Circulating
   Cholesterol Levels
SO NUTRIENTS
LA English
DT Review
DE Adenosine triphosphate (ATP)-binding cassette G5/G8; brush border
   membrane; cholesterol absorption; fecal neutral sterol excretion;
   Niemann-Pick C1-like 1; plant sterol; stanol; trans-intestinal
   cholesterol efflux
ID ATP-BINDING CASSETTE; PLASMA-LIPOPROTEINS INVIVO; RAT DIGESTIVE-TRACT;
   N-TERMINAL DOMAIN; C1-LIKE 1 NPC1L1; BRUSH-BORDER; LDL-CHOLESTEROL;
   TRANSPORTERS G5; POSTPRANDIAL LIPOPROTEINS; LYMPHATIC TRANSPORT
AB Cholesterol homeostasis is maintained through a balance of de novo synthesis, intestinal absorption, and excretion from the gut. The small intestine contributes to cholesterol homeostasis by absorbing and excreting it, the latter of which is referred to as trans-intestinal cholesterol efflux (TICE). Because the excretion efficiency of endogenous cholesterol is inversely associated with the development of atherosclerosis, TICE provides an attractive therapeutic target. Thus, elucidation of the mechanism is warranted. We have shown that intestinal cholesterol absorption and TICE are inversely correlated in intestinal perfusion experiments in mice. In this review, we summarized 28 paired data sets for absorption efficiency and fecal neutral sterol excretion, a surrogate marker of TICE, obtained from 13 available publications in a figure, demonstrating the inverse correlation were nearly consistent with the assumption. We then offer a bidirectional flux model that accommodates absorption and TICE occurring in the same segment. In this model, the brush border membrane (BBM) of intestinal epithelial cells stands as the dividing ridge for cholesterol fluxes, making the opposite fluxes competitive and being coordinated by shared BBM-localized transporters, ATP-binding cassette G5/G8 and Niemann-Pick C1-like 1. Furthermore, the idea is applied to address how excess plant sterol/stanol (PS) intake reduces circulating cholesterol level, because the mechanism is still unclear. We propose that unabsorbable PS repeatedly shuttles between the BBM and lumen and promotes concomitant cholesterol efflux. Additionally, PSs, which are chemically analogous to cholesterol, may disturb the trafficking machineries that transport cholesterol to the cell interior.
C1 [Nakano, Takanari; Murakoshi, Takayuki] Saitama Med Univ, Dept Biochem, Fac Med, Saitama 3500495, Japan.
   [Inoue, Ikuo] Saitama Med Univ, Dept Endocrinol & Diabet, Fac Med, Saitama 3500495, Japan.
RP Nakano, T (corresponding author), Saitama Med Univ, Dept Biochem, Fac Med, Saitama 3500495, Japan.
EM tnakano@saitama-med.ac.jp; i1901018@saitama-med.ac.jp;
   t_mura@saitama-med.ac.jp
OI Nakano, Takanari/0000-0002-7870-2526
FU JSPS KAKENHI [25504013, 16K00864]
FX This study was supported by JSPS KAKENHI (25504013 and 16K00864).
CR Abuasal B, 2010, DRUG METAB DISPOS, V38, P939, DOI 10.1124/dmd.109.031567
   Afonso MS, 2018, NUTRIENTS, V10, DOI 10.3390/nu10060760
   Altmann SW, 2004, SCIENCE, V303, P1201, DOI 10.1126/science.1093131
   Assmann G, 2007, EUR J CARDIOV PREV R, V14, P208, DOI 10.1097/HJR.0b013e3280148201
   Baigent C, 2010, LANCET, V376, P1670, DOI 10.1016/S0140-6736(10)61350-5
   Beaumier-Gallon G, 2001, AM J CLIN NUTR, V73, P870
   BHATTACHARYYA AK, 1991, ARTERIOSCLER THROMB, V11, P1287, DOI 10.1161/01.ATV.11.5.1287
   Bloks VW, 2004, DIABETOLOGIA, V47, P104, DOI 10.1007/s00125-003-1261-y
   Bonamassa B, 2013, TRENDS ENDOCRIN MET, V24, P120, DOI 10.1016/j.tem.2012.10.004
   BORGSTROM B, 1970, SCAND J CLIN LAB INV, V26, P227, DOI 10.3109/00365517009046227
   Borthwick F, 2014, ATHEROSCLEROSIS, V232, P141, DOI 10.1016/j.atherosclerosis.2013.10.031
   BOSNER MS, 1993, J LIPID RES, V34, P1047
   Briand F, 2009, CTS-CLIN TRANSL SCI, V2, P127, DOI 10.1111/j.1752-8062.2009.00098.x
   Brown AW, 2010, LIPIDS, V45, P855, DOI 10.1007/s11745-010-3456-6
   Brown J. Mark, 2009, Immunology Endocrine & Metabolic Agents in Medicinal Chemistry, V9, P18
   Brufau G, 2011, PLOS ONE, V6, DOI 10.1371/journal.pone.0021576
   Bura KS, 2013, J LIPID RES, V54, P1567, DOI 10.1194/jlr.M034454
   Calpe-Berdiel L, 2005, ATHEROSCLEROSIS, V181, P75, DOI 10.1016/j.atherosclerosis.2004.11.025
   CHENG SH, 1959, P SOC EXP BIOL MED, V101, P223
   CHIJIIWA K, 1987, AM J PHYSIOL, V252, pG309, DOI 10.1152/ajpgi.1987.252.3.G309
   CHRISTON R, 1991, REPROD NUTR DEV, V31, P691, DOI 10.1051/rnd:19910609
   Compassi S, 1997, BIOCHEMISTRY-US, V36, P6643, DOI 10.1021/bi9620666
   Dawson PA, 1999, CURR OPIN LIPIDOL, V10, P315, DOI 10.1097/00041433-199908000-00005
   de Boer JF, 2017, GASTROENTEROLOGY, V152, P1126, DOI 10.1053/j.gastro.2016.12.037
   De Smet E, 2012, MOL NUTR FOOD RES, V56, P1058, DOI 10.1002/mnfr.201100722
   Desmond E, 2009, GENOME BIOL EVOL, V1, P364, DOI 10.1093/gbe/evp036
   Dubois C, 1996, AM J CLIN NUTR, V64, P47, DOI 10.1093/ajcn/64.1.47
   Duval C, 2006, BIOCHEM BIOPH RES CO, V340, P1259, DOI 10.1016/j.bbrc.2005.12.137
   Engelking LJ, 2012, J LIPID RES, V53, P1359, DOI 10.1194/jlr.M027599
   FEINGOLD KR, 1982, J LAB CLIN MED, V100, P405
   Field FJ, 2007, J LIPID RES, V48, P1735, DOI 10.1194/jlr.M700029-JLR200
   Fujikawa M, 2007, BIOORGAN MED CHEM, V15, P3756, DOI 10.1016/j.bmc.2007.03.040
   Ge L, 2008, CELL METAB, V7, P508, DOI 10.1016/j.cmet.2008.04.001
   Ge LA, 2011, P NATL ACAD SCI USA, V108, P551, DOI 10.1073/pnas.1014434108
   Gylling H, 2009, BRIT J NUTR, V101, P1688, DOI 10.1017/S0007114508116300
   Hartley A, 2019, TRENDS CARDIOVAS MED, V29, P22, DOI 10.1016/j.tcm.2018.05.010
   HAUSER H, 1980, BIOCHIM BIOPHYS ACTA, V602, P567, DOI 10.1016/0005-2736(80)90335-1
   Hayashi AA, 2011, AM J PHYSIOL-GASTR L, V301, pG326, DOI 10.1152/ajpgi.00425.2010
   Hsieh J, 2008, ATHEROSCLEROSIS SUPP, V9, P7, DOI 10.1016/j.atherosclerosissup.2008.05.011
   Igel M, 2003, J LIPID RES, V44, P533, DOI 10.1194/jlr.M200393-JLR200
   IKEDA I, 1983, BIOCHIM BIOPHYS ACTA, V732, P651, DOI 10.1016/0005-2736(83)90243-2
   IKEDA I, 1988, J LIPID RES, V29, P1573
   Ikeda I, 2015, J OLEO SCI, V64, P9, DOI 10.5650/jos.ess14221
   Jakulj L, 2005, J LIPID RES, V46, P2692, DOI 10.1194/jlr.M500260-JLR200
   Jakulj L, 2016, CELL METAB, V24, P783, DOI 10.1016/j.cmet.2016.10.001
   Jakulj L, 2010, FEBS LETT, V584, P3625, DOI 10.1016/j.febslet.2010.07.035
   Johnson BJH, 2010, BIOCHEMISTRY-US, V49, P3403, DOI 10.1021/bi902064g
   Johnson TA, 2016, MOL BIOL CELL, V27, P1845, DOI 10.1091/mbc.E16-03-0154
   Kamishikiryo J, 2017, BIOCHEM BIOPH RES CO, V486, P476, DOI 10.1016/j.bbrc.2017.03.065
   Kidambi S, 2008, XENOBIOTICA, V38, P1119, DOI [10.1080/00498250802007930, 10.1080/00498250802007930 ]
   Klingberg S, 2008, EUR J CLIN NUTR, V62, P695, DOI 10.1038/sj.ejcn.1602765
   Knoepfel M, 2007, BBA-MOL CELL BIOL L, V1771, P1140, DOI 10.1016/j.bbalip.2007.05.011
   Kruit JK, 2005, GASTROENTEROLOGY, V128, P147, DOI 10.1053/j.gastro.2004.10.006
   Lally S, 2007, ATHEROSCLEROSIS, V193, P343, DOI 10.1016/j.atherosclerosis.2006.09.031
   Lally S, 2006, DIABETOLOGIA, V49, P1008, DOI 10.1007/s00125-006-0177-8
   Lally S, 2007, METABOLISM, V56, P430, DOI 10.1016/j.metabol.2006.10.028
   Le May C, 2013, ARTERIOSCL THROM VAS, V33, P1484, DOI 10.1161/ATVBAHA.112.300263
   Lee JY, 2016, NATURE, V533, P561, DOI 10.1038/nature17666
   Levy E, 2010, ENDOCRINOLOGY, V151, P958, DOI 10.1210/en.2009-0866
   Lin XB, 2017, ARTERIOSCL THROM VAS, V37, P2364, DOI 10.1161/ATVBAHA.117.310081
   Lin XB, 2017, ARTERIOSCL THROM VAS, V37, P990, DOI 10.1161/ATVBAHA.117.309119
   Luister A, 2015, STEROIDS, V99, P272, DOI 10.1016/j.steroids.2015.03.011
   MAGOT T, 1985, ANN NUTR METAB, V29, P160, DOI 10.1159/000176959
   MAGOT T, 1985, ANN NUTR METAB, V29, P147, DOI 10.1159/000176958
   Malhotra P, 2013, AM J PHYSIOL-GASTR L, V304, pG203, DOI 10.1152/ajpgi.00288.2012
   Mashnafi S, 2019, NUTRIENTS, V11, DOI 10.3390/nu11010124
   Matsuoka K, 2008, CHEM PHYS LIPIDS, V154, P87, DOI 10.1016/j.chemphyslip.2008.05.002
   Matthan NR, 2009, J LIPID RES, V50, P1927, DOI 10.1194/jlr.P900039-JLR200
   Matvienko OA, 2002, AM J CLIN NUTR, V76, P57, DOI 10.1093/ajcn/76.1.57
   Moreau F, 2019, J CLIN LIPIDOL, V13, P213, DOI 10.1016/j.jacl.2018.09.010
   Nakano T, 2018, J CLIN BIOCHEM NUTR, V63, P102, DOI 10.3164/jcbn.17-116
   Nakano T, 2016, PLOS ONE, V11, DOI 10.1371/journal.pone.0152207
   Naples M, 2012, AM J PHYSIOL-GASTR L, V302, pG1043, DOI 10.1152/ajpgi.00250.2011
   Narushima K, 2008, MOL PHARMACOL, V74, P42, DOI 10.1124/mol.107.043034
   Navarese EP, 2018, JAMA-J AM MED ASSOC, V319, P1566, DOI 10.1001/jama.2018.2525
   Neumann J, 2017, BBA-BIOMEMBRANES, V1859, P605, DOI 10.1016/j.bbamem.2016.09.023
   Nguyen DV, 2009, J LIPID RES, V50, P2235, DOI 10.1194/jlr.M900036-JLR200
   Nijstad N, 2011, GASTROENTEROLOGY, V140, P1043, DOI 10.1053/j.gastro.2010.11.055
   Ostlund RE, 2002, AM J PHYSIOL-ENDOC M, V282, pE911, DOI 10.1152/ajpendo.00328.2001
   PERRODIN M, 1985, REPROD NUTR DEV, V25, P659, DOI 10.1051/rnd:19850507
   PERRODIN M, 1985, REPROD NUTR DEV, V25, P647, DOI 10.1051/rnd:19850506
   PETERSON DW, 1951, P SOC EXP BIOL MED, V78, P143, DOI 10.3181/00379727-78-19002
   Plat J, 2005, J LIPID RES, V46, P2468, DOI 10.1194/jlr.M500272-JLR200
   Plat J, 2000, EUR J CLIN NUTR, V54, P671, DOI 10.1038/sj.ejcn.1601071
   Plosch T, 2006, J NUTR, V136, P2135, DOI 10.1093/jn/136.8.2135
   Que XC, 2018, NATURE, V558, P301, DOI 10.1038/s41586-018-0198-8
   Radhakrishnan A, 2004, MOL CELL, V15, P259, DOI 10.1016/j.molcel.2004.06.019
   Ras RT, 2015, EUR J PREV CARDIOL, V22, P1067, DOI 10.1177/2047487314554864
   Ras RT, 2014, BRIT J NUTR, V112, P214, DOI 10.1017/S0007114514000750
   Ravid Z, 2008, AM J PHYSIOL-GASTR L, V295, pG873, DOI 10.1152/ajpgi.90376.2008
   Reboul E, 2011, PROG LIPID RES, V50, P388, DOI 10.1016/j.plipres.2011.07.001
   Reeskamp LF, 2018, CURR OPIN LIPIDOL, V29, P10, DOI 10.1097/MOL.0000000000000473
   Rudkowska I, 2008, J AM COLL NUTR, V27, P588, DOI 10.1080/07315724.2008.10719742
   SAMUEL P, 1978, J LIPID RES, V19, P82
   Schonewille M, 2016, J LIPID RES, V57, P1455, DOI 10.1194/jlr.M067488
   Scoggan KA, 2009, J NUTR BIOCHEM, V20, P177, DOI 10.1016/j.jnutbio.2008.01.011
   Sehayek E, 2008, ARTERIOSCL THROM VAS, V28, P1296, DOI 10.1161/ATVBAHA.108.165803
   SIMMONDS WJ, 1967, J CLIN INVEST, V46, P874, DOI 10.1172/JCI105587
   Skov M, 2011, AM J PHYSIOL-GASTR L, V300, pG33, DOI 10.1152/ajpgi.00344.2010
   SLOTA T, 1983, GUT, V24, P653, DOI 10.1136/gut.24.7.653
   Stitziel NO, 2014, NEW ENGL J MED, V371, P2072, DOI 10.1056/NEJMoa1405386
   Sudhop T, 2005, PHARMACOL THERAPEUT, V105, P333, DOI 10.1016/j.pharmthera.2004.10.011
   SYLVEN C, 1968, J LIPID RES, V9, P596
   Takada T, 2015, SCI TRANSL MED, V7, DOI 10.1126/scitranslmed.3010329
   Tang WQ, 2009, J LIPID RES, V50, P293, DOI 10.1194/jlr.M800439-JLR200
   Telford DE, 2007, J LIPID RES, V48, P699, DOI 10.1194/jlr.M600439-JLR200
   THOMSON ABR, 1993, CAN J PHYSIOL PHARM, V71, P531, DOI 10.1139/y93-078
   Trautwein EA, 2018, NUTRIENTS, V10, DOI 10.3390/nu10091262
   Turley SD, 2010, AM J PHYSIOL-GASTR L, V299, pG1012, DOI 10.1152/ajpgi.00190.2010
   Valasek MA, 2008, AM J PHYSIOL-GASTR L, V295, pG813, DOI 10.1152/ajpgi.90372.2008
   Van der Velde AE, 2007, GASTROENTEROLOGY, V133, P967, DOI 10.1053/j.gastro.2007.06.019
   van der Velde AE, 2010, CURR OPIN LIPIDOL, V21, P167, DOI 10.1097/MOL.0b013e3283395e45
   Vrins C, 2007, FEBS LETT, V581, P4616, DOI 10.1016/j.febslet.2007.08.052
   Wang David Q H, 2003, Ann Hepatol, V2, P113
   Wang J, 2006, J BIOL CHEM, V281, P27894, DOI 10.1074/jbc.M605603200
   Wang YH, 2015, J LIPID RES, V56, P810, DOI 10.1194/jlr.M053454
   Weingartner O, 2014, BIOCHEM BIOPH RES CO, V446, P811, DOI 10.1016/j.bbrc.2014.01.147
   WESTERGAARD H, 1976, J CLIN INVEST, V58, P97, DOI 10.1172/JCI108465
   WILSON MD, 1994, J LIPID RES, V35, P943
   WorldHealthOrganization, 2021, CARDIOVASCULAR DIS C
   Xie C, 2012, J LIPID RES, V53, P2092, DOI 10.1194/jlr.M027359
   Xie C, 2011, J BIOL CHEM, V286, P35933, DOI 10.1074/jbc.M111.270199
   Xie Y, 2012, ARTERIOSCL THROM VAS, V32, P1624, DOI 10.1161/ATVBAHA.112.246066
   Yu LQ, 2003, J BIOL CHEM, V278, P15565, DOI 10.1074/jbc.M301311200
   Yu LQ, 2002, J CLIN INVEST, V110, P671, DOI [10.1172/JCI0216001, 10.1172/JCI200216001]
   Zhang JH, 2011, J BIOL CHEM, V286, P25088, DOI 10.1074/jbc.M111.244475
   Zmyslowski A, 2017, LIPIDS HEALTH DIS, V16, DOI 10.1186/s12944-017-0579-2
NR 127
TC 16
Z9 18
U1 1
U2 15
PU MDPI
PI BASEL
PA ST ALBAN-ANLAGE 66, CH-4052 BASEL, SWITZERLAND
SN 2072-6643
J9 NUTRIENTS
JI Nutrients
PD FEB
PY 2019
VL 11
IS 2
AR 310
DI 10.3390/nu11020310
PG 18
WC Nutrition & Dietetics
WE Science Citation Index Expanded (SCI-EXPANDED)
SC Nutrition & Dietetics
GA HO3NH
UT WOS:000460829700101
PM 30717222
OA Green Published, gold, Green Submitted
DA 2022-11-10
ER

PT J
AU Chang, CY
   Kanthimathi, MS
   Tan, ATB
   Nesaretnam, K
   Teng, KT
AF Chang, Chee-Yan
   Kanthimathi, M. S.
   Tan, Alexander Tong-Boon
   Nesaretnam, Kalanithi
   Teng, Kim-Tiu
TI The amount and types of fatty acids acutely affect insulin, glycemic and
   gastrointestinal peptide responses but not satiety in metabolic syndrome
   subjects
SO EUROPEAN JOURNAL OF NUTRITION
LA English
DT Article
DE Metabolic syndrome; Fatty acids; Gastrointestinal peptides; Insulinemic;
   Postprandial
ID GASTRIC-INHIBITORY POLYPEPTIDE; BETA-CELL FUNCTION; DIETARY FATS;
   POSTPRANDIAL LIPEMIA; DIABETES-MELLITUS; HEALTHY-SUBJECTS; SATURATED
   FAT; CHAIN-LENGTH; FOOD-INTAKE; SECRETION
AB Purpose Limited clinical evidence is available on the effects of amount and types of dietary fats on postprandial insulinemic and gastrointestinal peptide responses in metabolic syndrome subjects. We hypothesized that meals enriched with designated: (1) amount of fats (50 vs 20 g), (2) fats with differing fatty acid composition (saturated, SFA; monounsaturated, MUFA or n-6 polyunsaturated fatty acids, PUFA) would affect insulinemic and gastrointestinal peptide releases in metabolic syndrome subjects.
   Methods Using a randomized, crossover and double-blinded design, 15 men and 15 women with metabolic syndrome consumed high-fat meals enriched with SFA, MUFA or n-6 PUFA, or a low-fat/high-sucrose (SUCR) meal. C-peptide, insulin, glucose, gastrointestinal peptides and satiety were measured up to 6 h.
   Results As expected, SUCR meal induced higher C-peptide (45 %), insulin (45 %) and glucose (49 %) responses compared with high-fat meals regardless of types of fatty acids (P < 0.001). Interestingly, incremental area under the curve (AUC(0-120min)) for glucagon-like peptide-1 was higher after SUCR meal compared with MUFA (27 %) and n-6 PUFA meals (23 %) (P = 0.01). AUC(0-120min) for glucose-dependent insulinotropic polypeptide was higher after SFA meal compared with MUFA (23 %) and n-6 PUFA meals (20 %) (P = 0.004). Significant meal x time interaction (P = 0.007) was observed for ghrelin, but not cholecystokinin and satiety.
   Conclusions The amount of fat regardless of the types of fatty acids affects insulin and glycemic responses. Both the amount and types of fatty acids acutely affect the gastrointestinal peptide release in metabolic syndrome subjects, but not satiety.
C1 [Chang, Chee-Yan; Kanthimathi, M. S.] Univ Malaya, UMCPR, Fac Med, Dept Mol Med, Kuala Lumpur 50603, Malaysia.
   [Tan, Alexander Tong-Boon] Univ Malaya, Fac Med, Dept Med, Kuala Lumpur 50603, Malaysia.
   [Nesaretnam, Kalanithi; Teng, Kim-Tiu] Malaysian Palm Oil Board, Persiaran Inst, Prod Dev & Advisory Serv, 6 Bandar Baru Bangi, Kajang 43000, Selangor, Malaysia.
RP Teng, KT (corresponding author), Malaysian Palm Oil Board, Persiaran Inst, Prod Dev & Advisory Serv, 6 Bandar Baru Bangi, Kajang 43000, Selangor, Malaysia.
EM kt.teng@gmail.com
OI Kim Tiu, Teng/0000-0003-1383-8913
FU Malaysian Palm Oil Board; High-Impact Research grant from the Ministry
   of Higher Education and University of Malaya, Malaysia
   [UM.C/HIR/MOHE/MED/11(H-20001-E000043)]
FX We thank MPOB and director general of MPOB for the study funding and
   permission to publish this manuscript. Our gratitude goes to Prof. Gary
   Frost in reviewing the manuscript. We also thank the staff and students
   from Nutrition Unit, MPOB for their help in this study. We are grateful
   to the subjects for their participation. This study was supported by a
   grant from the Malaysian Palm Oil Board, and by High-Impact Research
   grant, UM.C/HIR/MOHE/MED/11(H-20001-E000043) from the Ministry of Higher
   Education and University of Malaya, Malaysia.
CR Al Massadi O, 2010, J ENDOCRINOL INVEST, V33, P599, DOI 10.1007/BF03346655
   Al Massadi O, 2014, CURR DRUG METAB, V15, P398
   Alberti KGMM, 2009, CIRCULATION, V120, P1640, DOI 10.1161/CIRCULATIONAHA.109.192644
   Bagger JI, 2011, J CLIN ENDOCR METAB, V96, P737, DOI 10.1210/jc.2010-2435
   de Souza RJ, 2015, BMJ-BRIT MED J, V351, DOI 10.1136/bmj.h3978
   Ek I, 2002, DIABETES, V51, P484, DOI 10.2337/diabetes.51.2.484
   Feltrin KL, 2004, AM J PHYSIOL-REG I, V287, pR524, DOI 10.1152/ajpregu.00039.2004
   Filippou A, 2014, EUR J CLIN NUTR, V68, P549, DOI 10.1038/ejcn.2014.49
   FLATT PR, 1984, J ENDOCRINOL, V101, P249, DOI 10.1677/joe.0.1010249
   Getty-Kaushik L, 2006, OBESITY, V14, P1124, DOI 10.1038/oby.2006.129
   Gibbons C, 2013, J CLIN ENDOCR METAB, V98, pE847, DOI 10.1210/jc.2012-3835
   Goff LM, 2013, DIABETES VASC DIS RE, V10, P315, DOI 10.1177/1479164112467545
   Hansen KB, 2011, J CLIN ENDOCR METAB, V96, pE1409, DOI 10.1210/jc.2011-0647
   Hirasawa A, 2005, NAT MED, V11, P90, DOI 10.1038/nm1168
   HUNT JN, 1968, J PHYSIOL-LONDON, V194, P327, DOI 10.1113/jphysiol.1968.sp008411
   Ichimura A, 2009, PROSTAG OTH LIPID M, V89, P82, DOI 10.1016/j.prostaglandins.2009.05.003
   Jebb SA, 2010, AM J CLIN NUTR, V92, P748, DOI 10.3945/ajcn.2009.29096
   Kallio P, 2008, AM J CLIN NUTR, V87, P1497, DOI 10.1093/ajcn/87.5.1497
   LARDINOIS CK, 1988, J AM COLL NUTR, V7, P129, DOI 10.1080/07315724.1988.10720229
   LARDINOIS CK, 1988, J AM COLL NUTR, V7, P241, DOI 10.1080/07315724.1988.10720241
   LARDINOIS CK, 1987, J AM COLL NUTR, V6, P507, DOI 10.1080/07315724.1987.10720210
   Lopez S, 2008, AM J CLIN NUTR, V88, P638, DOI 10.1093/ajcn/88.3.638
   Lopez S, 2011, AM J CLIN NUTR, V93, P494, DOI 10.3945/ajcn.110.003251
   Lynn FC, 2002, FASEB J, V16, P91, DOI 10.1096/fj.02-0243fje
   Masson CJ, 2011, J NUTR, V141, P816, DOI 10.3945/jn.110.136432
   Matzinger D, 2000, GUT, V46, P688, DOI 10.1136/gut.46.5.689
   Meloni AR, 2013, DIABETES OBES METAB, V15, P15, DOI 10.1111/j.1463-1326.2012.01663.x
   Min JY, 2013, EUR J EPIDEMIOL, V28, P771, DOI 10.1007/s10654-013-9836-5
   Misra A, 2010, J AM COLL NUTR, V29, p289S, DOI 10.1080/07315724.2010.10719844
   MORRISON WR, 1964, J LIPID RES, V5, P600
   Parker BA, 2004, EUR J CLIN NUTR, V58, P212, DOI 10.1038/sj.ejcn.1601768
   ROSS SA, 1981, GASTROENTEROLOGY, V80, P108
   Summers LKM, 2002, DIABETOLOGIA, V45, P369, DOI 10.1007/s00125-001-0768-3
   Teng KT, 2015, ATHEROSCLEROSIS, V242, P281, DOI 10.1016/j.atherosclerosis.2015.07.003
   Teng KT, 2011, LIPIDS, V46, P381, DOI 10.1007/s11745-010-3516-y
   Thomsen C, 1999, AM J CLIN NUTR, V69, P1135
   Thomsen C, 2003, AM J CLIN NUTR, V77, P605, DOI 10.1093/ajcn/77.3.605
   Vessby B, 2001, DIABETOLOGIA, V44, P312, DOI 10.1007/s001250051620
   Vilsboll T, 2003, J CLIN ENDOCR METAB, V88, P2706, DOI 10.1210/jc.2002-021873
   Xiao C, 2006, DIABETOLOGIA, V49, P1371, DOI 10.1007/s00125-006-0211-x
   Zang H, 2006, FERTIL STERIL, V86, P136, DOI 10.1016/j.fertnstert.2005.12.039
NR 41
TC 8
Z9 8
U1 0
U2 11
PU SPRINGER HEIDELBERG
PI HEIDELBERG
PA TIERGARTENSTRASSE 17, D-69121 HEIDELBERG, GERMANY
SN 1436-6207
EI 1436-6215
J9 EUR J NUTR
JI Eur. J. Nutr.
PD FEB
PY 2018
VL 57
IS 1
BP 179
EP 190
DI 10.1007/s00394-016-1307-9
PG 12
WC Nutrition & Dietetics
WE Science Citation Index Expanded (SCI-EXPANDED)
SC Nutrition & Dietetics
GA FX0KU
UT WOS:000425733500013
PM 27632019
DA 2022-11-10
ER

PT J
AU Plaza, A
   Merino, B
   Cano, V
   Dominguez, G
   Perez-Castells, J
   Fernandez-Alfonso, MS
   Sengenes, C
   Chowen, JA
   Ruiz-Gayo, M
AF Plaza, Adrian
   Merino, Beatriz
   Cano, Victoria
   Dominguez, Gema
   Perez-Castells, Javier
   Fernandez-Alfonso, M. Soledad
   Sengenes, Coralie
   Chowen, Julie A.
   Ruiz-Gayo, Mariano
TI Cholecystokinin is involved in triglyceride fatty acid uptake by rat
   adipose tissue
SO JOURNAL OF ENDOCRINOLOGY
LA English
DT Article
DE adipose tissue metabolism; angiopoietin-like protein 4; fatty acids;
   lipoprotein lipase; nuclear magnetic resonance
ID MEDIATED HYPOTHALAMIC PATHWAY; LIPOPROTEIN-LIPASE; PHYSIOLOGICAL-ROLE;
   INSULIN-SECRETION; RECEPTOR; GENE; OBESITY; ANGIOGENESIS; HOMEOSTASIS;
   INHIBITION
AB The incorporation of plasma triglyceride (TG) fatty acids to white adipose tissue (WAT) depends on lipoprotein lipase (LPL), which is regulated by angiopoietin-like protein-4 (ANGPTL-4), an unfolding molecular chaperone that converts active LPL dimers into inactive monomers. The production of ANGPTL-4 is promoted by fasting and repressed by feeding. We hypothesized that the postprandial hormone cholecystokinin (CCK) facilitates the storage of dietary TG fatty acids in WAT by regulating the activity of the LPL/ANGPTL-4 axis and that it does so by acting directly on CCK receptors in adipocytes. We report that administration of CCK-8 (a bioactive fragment of CCK) to rats: (i) reduces plasma ANGTPL-4 levels; (ii) represses Angptl-4 expression in WAT and (iii) simultaneously enhances LPL activity in this tissue without inducing Lpl expression. In vivo CCK-8 effects are specifically antagonized by the CCK-2 receptor (CCK-2R) antagonist, L-365,260. Moreover, CCK-8 downregulates Angptl-4 expression in wildtype pre-adipocytes, an effect that is not observed in engineered pre-adipocytes lacking CCK-2R. These effects have functional consequences as CCK-8 was found to promote the uptake of dietary fatty acids by WAT, as demonstrated by means of proton nuclear magnetic resonance (H-1-NMR). The efficacy of acute CCK-8 administration was not reduced after chronic CCK-8 treatment. Moreover, the effects of CCK-8 on WAT were not associated to the increase of circulating insulin. Our results show that cholecystokinin promotes lipid storage in WAT by acting on adipocyte CCK-2R, suggesting a pivotal role for CCK in TG homeostasis.
C1 [Plaza, Adrian; Merino, Beatriz; Cano, Victoria; Ruiz-Gayo, Mariano] Univ San Pablo CEU, Fac Farm, Dept Ciencias Farmaceut & Salud, Madrid, Spain.
   [Dominguez, Gema; Perez-Castells, Javier] Univ San Pablo CEU, Fac Farm, Dept Quim & Bioquim, Madrid, Spain.
   [Fernandez-Alfonso, M. Soledad] Univ Complutense, Inst Pluridisciplinar, Dept Farmacol, Madrid, Spain.
   [Sengenes, Coralie] Univ Toulouse, CNRS, INSERM, ERL5311,EFS,INP ENVT,U1031,UPS,STROMALab, Toulouse, France.
   [Chowen, Julie A.] Hosp Infantil Univ Nino Jesus, Dept Endocrinol, Inst Invest Sanitaria Princesa, CIBEROBN Inst Carlos 3, Madrid, Spain.
RP Ruiz-Gayo, M (corresponding author), Univ San Pablo CEU, Fac Farm, Dept Ciencias Farmaceut & Salud, Madrid, Spain.; Chowen, JA (corresponding author), Hosp Infantil Univ Nino Jesus, Dept Endocrinol, Inst Invest Sanitaria Princesa, CIBEROBN Inst Carlos 3, Madrid, Spain.
EM julieann.chowen@salud.madrid.org; ruigayo@ceu.es
RI Cano, Victoria/GRO-4093-2022; Chowen, Julie/C-8979-2011; Dominguez,
   Gema/AAY-1681-2021; Ruiz-Gayo, Mariano/H-3720-2015; perez-castells,
   javier/F-4894-2015; PALACIOS, BEATRIZ MERINO/F-5517-2017; Sengenes,
   Coralie/GSN-0709-2022; Fernandez-Alfonso, Maria S./F-5066-2016
OI Chowen, Julie/0000-0002-4770-2291; Dominguez, Gema/0000-0001-7204-0341;
   Ruiz-Gayo, Mariano/0000-0002-2805-5076; perez-castells,
   javier/0000-0002-7256-0723; Fernandez-Alfonso, Maria
   S./0000-0002-9110-8070; Plaza, Adrian/0000-0002-5316-5090; Sengenes,
   Coralie/0000-0002-4820-6660
FU Ministerio de Economia y Competitividad [BFU2016-78556R,
   BFU2014-51836-C2-2-R, BFU 2012-35353, CTQ2015-64624-R, BES-2012-063773];
   European Regional Development Fund; Universidad San Pablo-CEU; CIBEROBN
FX Ministerio de Economia y Competitividad (BFU2016-78556R,
   BFU2014-51836-C2-2-R; BFU 2012-35353; CTQ2015-64624-R), European
   Regional Development Fund, Universidad San Pablo-CEU and CIBEROBN. F H-N
   and D D-R are supported by the postgraduate fellowship program of
   Universidad San Pablo-CEU. A P is a postgraduate fellow of Ministerio de
   Economia y Competitividad (BES-2012-063773).
CR AHREN B, 1981, ACTA DIABETOL LAT, V18, P345, DOI 10.1007/BF02042819
   Ahren B, 2000, J CLIN ENDOCR METAB, V85, P1043, DOI 10.1210/jc.85.3.1043
   Attoub S, 1999, ENDOCRINOLOGY, V140, P4406, DOI 10.1210/en.140.10.4406
   Begg DP, 2013, ADV PHYSIOL EDUC, V37, P53, DOI 10.1152/advan.00167.2012
   Bergo M, 2002, J BIOL CHEM, V277, P11927, DOI 10.1074/jbc.M200325200
   Burns KA, 2007, BBA-MOL CELL BIOL L, V1771, P952, DOI 10.1016/j.bbalip.2007.04.018
   Cano V, 2003, BRIT J PHARMACOL, V140, P964, DOI 10.1038/sj.bjp.0705513
   CANTOR P, 1989, AM J PHYSIOL, V256, pG53, DOI 10.1152/ajpgi.1989.256.1.G53
   Chait A, 2017, CURR DIABETES REP, V17, DOI 10.1007/s11892-017-0942-8
   CHANG RSL, 1989, MOL PHARMACOL, V35, P803
   Chung OW, 2004, GASTROENTEROLOGY, V127, P957, DOI 10.1053/j.gastro.2004.05.002
   Czech MP, 2013, DIABETOLOGIA, V56, P949, DOI 10.1007/s00125-013-2869-1
   Demenis C, 2017, FRONT PHYSIOL, V8, DOI 10.3389/fphys.2017.00660
   Dijk W, 2014, TRENDS ENDOCRIN MET, V25, P146, DOI 10.1016/j.tem.2013.12.005
   Dufresne M, 2006, PHYSIOL REV, V86, P805, DOI 10.1152/physrev.00014.2005
   FRIED M, 1991, GASTROENTEROLOGY, V101, P503, DOI 10.1016/0016-5085(91)90031-F
   Hato T, 2008, TRENDS CARDIOVAS MED, V18, P6, DOI 10.1016/j.tcm.2007.10.003
   HERRERA E, 1972, J LIPID RES, V13, P802
   Irwin N, 2013, DIABETOLOGIA, V56, P1425, DOI 10.1007/s00125-013-2878-0
   Irwin N, 2013, BBA-GEN SUBJECTS, V1830, P4009, DOI 10.1016/j.bbagen.2013.04.004
   Kadomatsu T, 2011, FEBS J, V278, P559, DOI 10.1111/j.1742-4658.2010.07979.x
   King A, 2015, PHYSIOL BEHAV, V151, P198, DOI 10.1016/j.physbeh.2015.07.009
   Knothe G, 2004, EUR J LIPID SCI TECH, V106, P88, DOI 10.1002/ejlt.200300880
   KOULISCHER D, 1982, REGUL PEPTIDES, V4, P127, DOI 10.1016/0167-0115(82)90080-5
   Kuo T, 2015, ADV EXP MED BIOL, V872, P99, DOI 10.1007/978-1-4939-2895-8_5
   Kuo TY, 2014, J LIPID RES, V55, P919, DOI 10.1194/jlr.M047860
   Lee MJ, 2014, OBESITY, V22, P1064, DOI 10.1002/oby.20641
   Livak KJ, 2001, METHODS, V25, P402, DOI 10.1006/meth.2001.1262
   Lo CM, 2011, DIABETES, V60, P2000, DOI 10.2337/db10-0789
   Lo CM, 2010, GASTROENTEROLOGY, V138, P1997, DOI 10.1053/j.gastro.2010.01.044
   Merino B, 2008, NEUROSCI LETT, V442, P165, DOI 10.1016/j.neulet.2008.07.009
   Merino B, 2008, ENDOCRINOLOGY, V149, P1994, DOI 10.1210/en.2007-1286
   Montgomery IA, 2013, HORM METAB RES, V45, P471, DOI 10.1055/s-0032-1331767
   Moran TH, 2006, DEV PSYCHOBIOL, V48, P360, DOI 10.1002/dev.20149
   Morton GJ, 2005, J CLIN INVEST, V115, P703, DOI 10.1172/JCI200522081
   Mosconi E, 2011, J LIPID RES, V52, P330, DOI 10.1194/jlr.M011825
   Pauli GF, 2012, J NAT PROD, V75, P834, DOI 10.1021/np200993k
   PONCELET M, 1993, N-S ARCH PHARMACOL, V348, P102, DOI 10.1007/BF00168544
   REEVE JR, 1986, J BIOL CHEM, V261, P6392
   ROSSETTI L, 1987, DIABETES, V36, P1212, DOI 10.2337/diabetes.36.10.1212
   Ruiz-Gayo M, 2000, BRIT J PHARMACOL, V129, P839, DOI 10.1038/sj.bjp.0703117
   Schroeder M, 2009, AM J PHYSIOL-REG I, V297, pR1749, DOI 10.1152/ajpregu.00461.2009
   SUGDEN MC, 1993, BIOCHEM J, V292, P113, DOI 10.1042/bj2920113
   Sukonina V, 2006, P NATL ACAD SCI USA, V103, P17450, DOI 10.1073/pnas.0604026103
   VERSPOHL EJ, 1986, DIABETES, V35, P38, DOI 10.2337/diabetes.35.1.38
   Weng J, 2017, AM J PHYSIOL-REG I, V313, pR535, DOI 10.1152/ajpregu.00034.2017
   Yang YH, 2008, ARTERIOSCL THROM VAS, V28, P835, DOI 10.1161/ATVBAHA.107.157776
   Yoon JC, 2000, MOL CELL BIOL, V20, P5343, DOI 10.1128/MCB.20.14.5343-5349.2000
NR 48
TC 9
Z9 10
U1 1
U2 10
PU BIOSCIENTIFICA LTD
PI BRISTOL
PA EURO HOUSE, 22 APEX COURT WOODLANDS, BRADLEY STOKE, BRISTOL BS32 4JT,
   ENGLAND
SN 0022-0795
EI 1479-6805
J9 J ENDOCRINOL
JI J. Endocrinol.
PD MAR
PY 2018
VL 236
IS 3
BP 137
EP 150
DI 10.1530/JOE-17-0580
PG 14
WC Endocrinology & Metabolism
WE Science Citation Index Expanded (SCI-EXPANDED)
SC Endocrinology & Metabolism
GA FW8PH
UT WOS:000425598200006
PM 29339381
OA Bronze
DA 2022-11-10
ER

PT J
AU Charlett, OP
   Morari, V
   Bailey, DP
AF Charlett, Opie P.
   Morari, Victoria
   Bailey, Daniel P.
TI Impaired postprandial glucose and no improvement in other
   cardiometabolic responses or cognitive function by breaking up sitting
   with bodyweight resistance exercises: a randomised crossover trial
SO JOURNAL OF SPORTS SCIENCES
LA English
DT Article
DE Sedentary time; sitting; resistance exercise; cardiometabolic risk;
   cognitive function
ID METABOLIC-RESPONSE; ENERGY-EXPENDITURE; SEDENTARY TIME; LIGHT WALKING;
   BRIEF BOUTS; HEALTHY; ASSOCIATION; REFLOTRON; GLYCEMIA; ADULTS
AB The effects of breaking up sitting with resistance exercise on cardiometabolic health and cognitive function in young healthy adults are unknown. This study evaluated the acute effects of breaking up sitting with bodyweight resistance exercise on postprandial glucose, lipids, blood pressure and cognitive function. A randomised crossover design was used. Twelve normal-weight participants aged 25 +/- 6 years took part in two, 5 h conditions: (1) uninterrupted sitting (SIT), and (2) sitting with 3 min of bodyweight resistance exercise breaks every 30 min (REX). Dietary intake was standardised across conditions. Linear mixed models were used to compare outcomes between conditions. Postprandial glucose was significantly higher in the REX condition than in SIT (incremental area under the curve 346.3 [95% confidence interval: 233.9, 458.7] and 256.9 [144.4, 369.3] mmol/L center dot 5 h, respectively, p = 0.045). Blood pressure, lipids and cognitive function outcomes were not different between conditions (p >= 0.05). This study suggests that breaking up sitting with bodyweight resistance exercise does not benefit cardiometabolic health or cognitive function acutely in young healthy adults. The longer-term effects of breaking up sitting with resistance exercise warrants investigation to appropriately inform public health guidelines.
C1 [Charlett, Opie P.; Morari, Victoria; Bailey, Daniel P.] Univ Bedfordshire, Sch Sport Sci & Phys Act, Inst Sport & Phys Act Res, Bedford, England.
   [Bailey, Daniel P.] Brunel Univ London, Sedentary Behav Hlth & Dis Res Grp, Uxbridge, Middx, England.
   [Bailey, Daniel P.] Brunel Univ London, Dept Life Sci, Div Sport Hlth & Exercise Sci, Uxbridge, Middx, England.
RP Bailey, DP (corresponding author), Brunel Univ London, Dept Life Sci, Uxbridge UB8 3PH, Middx, England.
EM daniel.bailey@brunel.ac.uk
OI Bailey, Daniel/0000-0003-3772-630X
CR Altenburg TM, 2013, J APPL PHYSIOL, V115, P1751, DOI 10.1152/japplphysiol.00662.2013
   Bailey DP, 2019, AM J PREV MED, V57, P408, DOI 10.1016/j.amepre.2019.04.015
   Bailey DP, 2019, INT J SPORTS MED, V40, P165, DOI 10.1055/a-0828-8217
   Bailey DP, 2015, J SCI MED SPORT, V18, P294, DOI 10.1016/j.jsams.2014.03.008
   Bergouignan A, 2016, INT J BEHAV NUTR PHY, V13, DOI 10.1186/s12966-016-0437-z
   Binzen CA, 2001, MED SCI SPORT EXER, V33, P932, DOI 10.1097/00005768-200106000-00012
   BORG GAV, 1982, MED SCI SPORT EXER, V14, P377, DOI 10.1249/00005768-198205000-00012
   Carter SE, 2018, J APPL PHYSIOL, V125, P790, DOI 10.1152/japplphysiol.00310.2018
   Chang YK, 2012, BRAIN RES, V1453, P87, DOI 10.1016/j.brainres.2012.02.068
   Chrismas BCR, 2019, PLOS ONE, V14, DOI 10.1371/journal.pone.0219565
   Chrismas BCR, 2019, FRONT PHYSIOL, V10, DOI 10.3389/fphys.2019.00706
   Craig CL, 2003, MED SCI SPORT EXER, V35, P1381, DOI 10.1249/01.MSS.0000078924.61453.FB
   Dempsey PC, 2018, DIABETES OBES METAB, V20, P1526, DOI 10.1111/dom.13254
   Dempsey PC, 2016, J HYPERTENS, V34, P2376, DOI 10.1097/HJH.0000000000001101
   Dempsey PC, 2016, DIABETES CARE, V39, P964, DOI 10.2337/dc15-2336
   Edwardson CL, 2018, BMJ-BRIT MED J, V363, DOI 10.1136/bmj.k3870
   Ekelund U, 2016, LANCET, V388, P1302, DOI 10.1016/S0140-6736(16)30370-1
   Faul F, 2007, BEHAV RES METHODS, V39, P175, DOI 10.3758/BF03193146
   Gao Y, 2017, MED SCI SPORT EXER, V49, P1927, DOI 10.1249/MSS.0000000000001305
   Geijselaers SLC, 2015, LANCET DIABETES ENDO, V3, P75, DOI 10.1016/S2213-8587(14)70148-2
   Greiwe JS, 2000, J APPL PHYSIOL, V89, P176, DOI 10.1152/jappl.2000.89.1.176
   Hawari NSA, 2019, J SPORT SCI, V37, P331, DOI 10.1080/02640414.2018.1500856
   Hawari NSA, 2016, MED SCI SPORT EXER, V48, P2495, DOI 10.1249/MSS.0000000000001034
   Healy GN, 2017, MED SCI SPORT EXER, V49, P2032, DOI 10.1249/MSS.0000000000001328
   Healy GN, 2016, MED SCI SPORT EXER, V48, P1787, DOI 10.1249/MSS.0000000000000972
   Henson J, 2016, DIABETES CARE, V39, P130, DOI 10.2337/dc15-1240
   Holmstrup M, 2014, METABOLISM, V63, P510, DOI 10.1016/j.metabol.2013.12.006
   Hope AT, 1998, ANAESTHESIA, V53, P545, DOI 10.1046/j.1365-2044.1998.00434.x
   Johnson RN, 2001, CLIN CHIM ACTA, V307, P61, DOI 10.1016/S0009-8981(01)00433-8
   Keown MK, 2018, J OCCUP ENVIRON MED, V60, P1150, DOI 10.1097/JOM.0000000000001467
   Knudsen SH, 2014, PHYSIOL REP, V2, DOI 10.14814/phy2.12114
   Kowalsky RJ, 2019, APPL PHYSIOL NUTR ME, V44, P1025, DOI 10.1139/apnm-2018-0633
   Kraemer WJ, 2005, SPORTS MED, V35, P339, DOI 10.2165/00007256-200535040-00004
   Kruijshoop M, 2004, CLIN CHIM ACTA, V341, P33, DOI 10.1016/j.cccn.2003.10.033
   Maylor BD, 2019, INT J SPORTS MED, V40, P818, DOI 10.1055/a-0997-6650
   Maylor BD, 2018, J SCI MED SPORT, V21, P1250, DOI 10.1016/j.jsams.2018.05.022
   Maylor BD, 2018, J OCCUP ENVIRON MED, V60, P787, DOI 10.1097/JOM.0000000000001366
   MIFFLIN MD, 1990, AM J CLIN NUTR, V51, P241, DOI 10.1093/ajcn/51.2.241
   MIKINES KJ, 1988, AM J PHYSIOL, V254, pE248, DOI 10.1152/ajpendo.1988.254.3.E248
   NG RH, 1991, CLIN CHEM, V37, P435
   Peddie MC, 2013, AM J CLIN NUTR, V98, P358, DOI 10.3945/ajcn.112.051763
   ROHAC M, 1987, J CLIN CHEM CLIN BIO, V25, P811
   Rubin DA, 2003, INT J SPORT NUTR EXE, V13, P358, DOI 10.1123/ijsnem.13.3.358
   Saunders TJ, 2018, SPORTS MED, V48, P2347, DOI 10.1007/s40279-018-0963-8
   Stephens BR, 2011, METABOLISM, V60, P941, DOI 10.1016/j.metabol.2010.08.014
   TESCH PA, 1986, EUR J APPL PHYSIOL, V55, P362, DOI 10.1007/BF00422734
   Thorsen IK, 2019, METABOLISM, V96, P1, DOI 10.1016/j.metabol.2019.04.003
   Tremblay MS, 2017, INT J BEHAV NUTR PHY, V14, DOI 10.1186/s12966-017-0525-8
   Trimmer JK, 2002, J APPL PHYSIOL, V93, P233, DOI 10.1152/japplphysiol.01050.2001
   Wennberg P, 2016, BMJ OPEN, V6, DOI 10.1136/bmjopen-2015-009630
   Wheeler Michael J, 2017, Alzheimers Dement (N Y), V3, P291, DOI 10.1016/j.trci.2017.04.001
   Wilmot EG, 2012, DIABETOLOGIA, V55, P2895, DOI 10.1007/s00125-012-2677-z
NR 52
TC 5
Z9 5
U1 1
U2 5
PU TAYLOR & FRANCIS LTD
PI ABINGDON
PA 2-4 PARK SQUARE, MILTON PARK, ABINGDON OR14 4RN, OXON, ENGLAND
SN 0264-0414
EI 1466-447X
J9 J SPORT SCI
JI J. Sports Sci.
PD APR 3
PY 2021
VL 39
IS 7
BP 792
EP 800
DI 10.1080/02640414.2020.1847478
EA NOV 2020
PG 9
WC Sport Sciences
WE Science Citation Index Expanded (SCI-EXPANDED)
SC Sport Sciences
GA RJ9YI
UT WOS:000590644100001
PM 33213284
OA Green Submitted
DA 2022-11-10
ER

PT J
AU Malagelada, C
   Barba, I
   Accarino, A
   Molne, L
   Mendez, S
   Campos, E
   Gonzalez, A
   Alonso-Cotoner, C
   Santos, J
   Malagelada, JR
   Azpiroz, F
AF Malagelada, C.
   Barba, I.
   Accarino, A.
   Molne, L.
   Mendez, S.
   Campos, E.
   Gonzalez, A.
   Alonso-Cotoner, C.
   Santos, J.
   Malagelada, J. -R.
   Azpiroz, F.
TI Cognitive and hedonic responses to meal ingestion correlate with changes
   in circulating metabolites
SO NEUROGASTROENTEROLOGY AND MOTILITY
LA English
DT Article
DE hedonic response; meal ingestion; metabolomics; postprandial sensations
ID APPETITE SENSATIONS; HORMONE-RELEASE; ENERGY-INTAKE; METABOLOMICS;
   CHALLENGES; OVERWEIGHT; SATIETY; INSULIN
AB BackgroundWe have previously shown that meal ingestion induces cognitive perception (sensations) with a hedonic dimension (well-being) that depends on the characteristics of the meal and the appropriateness of the digestive response. The aim of the present study is to identify metabolomic biomarkers of the cognitive response to meal ingestion.
   MethodsIn 18 healthy subjects, the response to a test meal (Edanec, 1 kcal/mL) ingested until maximum satiation (50 mL/min) was assessed. Perception measurements and blood samples were taken before, at the end of the meal, and 20 min after ingestion. The cognitive response and the hedonic dimension were measured on 10 cm scales. Metabolomic analysis was performed using nuclear magnetic resonance (NMR) spectroscopy and values of triglycerides, insulin, peptide YY (PYY), and glucagon-like peptide-1 (GLP-1) were determined using conventional laboratory techniques.
   Key ResultsIngestion up to maximum satiation induced sensation of fullness and decreased digestive well-being. The total amount ingested by each subject correlated with the basal sensation of hunger, but not with other sensations or blood metabolite levels. Immediately after ingestion, satiation correlated with an increase in glucose (R = 0.49; p = 0.038) and valine levels (R = 0.48; p = 0.043). Twenty-minutes after finalizing ingestion, triglyceride levels had significantly increased which correlated with the recovery in well-being (R = 0.48; p = 0.046) and the decrease in desire to eat a food of choice (R = -0.56; p = 0.016). The increase in lipids inversely correlated with abdominal discomfort (R = -0.51; p = 0.032).
   Conclusions & InferencesCognitive and hedonic responses to meal ingestion correlate with changes in circulating metabolites, which may serve as objective biomarkers of perception.
C1 [Malagelada, C.; Accarino, A.; Molne, L.; Mendez, S.; Alonso-Cotoner, C.; Santos, J.; Malagelada, J. -R.; Azpiroz, F.] Univ Autonoma Barcelona, Univ Hosp Vall dHebron, Ctr Invest Biomed Red Enfermedades Hepat & Digest, Dept Med,Digest Syst Res Unit, Barcelona, Spain.
   [Barba, I.] Univ Autonoma Barcelona, Vall dHebron Univ Hosp, Dept Cardiol, Lab Expt Cardiol, Barcelona, Spain.
   [Barba, I.] Univ Autonoma Barcelona, Res Inst, Barcelona, Spain.
   [Campos, E.; Gonzalez, A.] Hosp Llobregat, Gallina Blanca Star Grp, Barcelona, Spain.
RP Azpiroz, F (corresponding author), Hosp Gen Valle Hebron, Digest Syst Res Unit, Barcelona 08035, Spain.
EM azpiroz.fernando@gmail.com
RI Garaventa, Anna Accarino/Q-8658-2017; Barba, Ignasi/A-5221-2011;
   Alonso-Cotoner, Carmen/N-7057-2014; Santos, Javier/O-1501-2014;
   Malagelada, Carolina/F-3743-2016
OI Barba, Ignasi/0000-0001-9886-3776; Alonso-Cotoner,
   Carmen/0000-0002-3483-2919; Santos, Javier/0000-0002-4798-5033;
   Malagelada, Carolina/0000-0001-7097-1492; Azpiroz,
   Fernando/0000-0002-7327-960X
FU Gallina Blanca Star Group (CENIT program) [CEN-20101016]; Spanish
   Ministry of Economy and Competitiveness (Direccion General de
   Investigacion Cientifica y Tecnica) [SAF 2013-43677-R]; Instituto de
   Salud Carlos III
FX This work was supported in part by the Gallina Blanca Star Group (CENIT
   program CEN-20101016) and the Spanish Ministry of Economy and
   Competitiveness (Direccion General de Investigacion Cientifica y
   Tecnica, SAF 2013-43677-R). Ciberehd is funded by the Instituto de Salud
   Carlos III.
CR Arumugam V, 2008, APPETITE, V50, P215, DOI 10.1016/j.appet.2007.07.003
   Astarita G, 2013, J NUTRIGENET NUTRIGE, V6, P181, DOI 10.1159/000354403
   Badoud F, 2015, PLOS ONE, V10, DOI 10.1371/journal.pone.0134613
   Barba I, 2008, MAGN RESON MED, V60, P27, DOI 10.1002/mrm.21632
   Bondia-Pons I, 2013, OMICS, V17, P611, DOI 10.1089/omi.2013.0027
   Burri E, 2013, NEUROGASTROENT MOTIL, V25, DOI 10.1111/nmo.12068
   Burri E, 2014, GUT, V63, P395, DOI 10.1136/gutjnl-2013-304574
   Camilleri M, 2015, GASTROENTEROLOGY, V148, P1219, DOI 10.1053/j.gastro.2014.09.016
   Feinle-Bisset C, 2014, CURR OPIN CLIN NUTR, V17, P458, DOI 10.1097/MCO.0000000000000078
   Flint A, 2007, BRIT J NUTR, V98, P17, DOI 10.1017/S000711450768297X
   Alburquerque-Bejar JJ, 2015, CARDIOVASC RES, V107, P246, DOI 10.1093/cvr/cvv171
   Krug S, 2012, FASEB J, V26, P2607, DOI 10.1096/fj.11-198093
   Malagelada C, 2015, NEUROGASTROENT MOTIL, V27, P389, DOI 10.1111/nmo.12504
   Maljaars J, 2009, AM J CLIN NUTR, V89, P1019, DOI 10.3945/ajcn.2008.27335
   Martin FPJ, 2012, J PROTEOME RES, V11, P6252, DOI 10.1021/pr300915z
   Monteiro MS, 2013, CURR MED CHEM, V20, P257, DOI 10.2174/092986713804806621
   Ryan AT, 2013, AM J CLIN NUTR, V98, P300, DOI 10.3945/ajcn.113.061333
   Steinert RE, 2012, AM J PHYSIOL-ENDOC M, V302, pE666, DOI 10.1152/ajpendo.00457.2011
   Van Oudenhove L, 2011, J CLIN INVEST, V121, P3094, DOI 10.1172/JCI46380
NR 19
TC 20
Z9 20
U1 0
U2 3
PU WILEY-BLACKWELL
PI HOBOKEN
PA 111 RIVER ST, HOBOKEN 07030-5774, NJ USA
SN 1350-1925
EI 1365-2982
J9 NEUROGASTROENT MOTIL
JI Neurogastroenterol. Motil.
PD DEC
PY 2016
VL 28
IS 12
BP 1806
EP 1814
DI 10.1111/nmo.12879
PG 9
WC Gastroenterology & Hepatology; Clinical Neurology; Neurosciences
WE Science Citation Index Expanded (SCI-EXPANDED)
SC Gastroenterology & Hepatology; Neurosciences & Neurology
GA ED8VD
UT WOS:000389148100005
PM 27271780
DA 2022-11-10
ER

PT J
AU Yadav, D
   Tiwari, A
   Mishra, M
   Subramanian, SS
   Baghel, US
   Mahajan, S
   Bisen, PS
   Prasad, GBKS
AF Yadav, Dhananjay
   Tiwari, Arvind
   Mishra, Meerambika
   Subramanian, Senthil S.
   Baghel, Usha Singh
   Mahajan, Sunil
   Bisen, P. S.
   Prasad, G. B. K. S.
TI ANTI-HYPERGLYCEMIC AND ANTI-HYPERLIPIDEMIC POTENTIAL OF A POLYHERBAL
   PREPARATION "DIABEGON" IN METABOLIC SYNDROME SUBJECT WITH TYPE 2
   DIABETES
SO AFRICAN JOURNAL OF TRADITIONAL COMPLEMENTARY AND ALTERNATIVE MEDICINES
LA English
DT Article
DE Metabolic syndrome; Type 2 diabetes; Diabegon; Polyherbal preparation
ID INSULIN-RESISTANCE; CARDIOVASCULAR-DISEASE; MOMORDICA-CHARANTIA; SERUM;
   GLUCOSE; PLANTS; RISK
AB Background: In the present study, "Diabegon" a poly-herbal preparation, with hypoglycemic activity, was evaluated for its preventive effect in metabolic syndrome subjects with type 2 diabetes and also to reveal its side effects, on liver and kidney.
   Materials and Methods: Type 2 diabetic subjects with metabolic syndrome (N=58) were categorized on the basis of age and fasting blood glucose. The grouping was as follows: Group I (35-50 yrs), Group II (51-65 yrs), Group III>65 yrs, Group IV FBS<145.9, Group V FBS>145. Each group was administered 4 gm of diabegon daily. Blood glucose levels, lipid profile, liver and kidney function of the subjects were regularly monitored within 3 months of interval to 18 months.
   Results: The reduction in fasting blood glucose level ranged from 12.3% (P<0.05) to 42% (P<0.001) after 18 month of therapy whereas in postprandial blood glucose, the decrease ranged from 28% (P<0.05) to 32% (P<0.05) after 18 month of therapy. Overall reductions in the individual parameters of the metabolic syndrome subjects were significantly higher in Group I. Cholesterol level decreased from 11% to 27.2% (P<0.001), triglyceride levels decreased from 24% to 55%, VLDL and LDL levels reduced by 60% & 54% respectively after 18 months of therapy. The HDL-C level increased in all groups. Moreover, diabegon administration for 1.5 years exhibited no alteration in liver and kidney function tests, which indicate its non-toxicity.
   Conclusion: Our study suggests that diabegon could be included as a preventive treatment in metabolic syndrome subjects with type 2 diabetes especially for long term treatment as it efficiently shows anti-hyperglycemic and anti-lipidemic effects with no adverse impacts on the liver and kidney.
C1 [Yadav, Dhananjay] Yonsei Univ, Wonju Coll Med, Dept Internal Med, Wonju, South Korea.
   [Yadav, Dhananjay; Tiwari, Arvind; Subramanian, Senthil S.; Mahajan, Sunil; Bisen, P. S.; Prasad, G. B. K. S.] SOS Biochem Jiwaji Univ, Gwalior, MP, India.
   [Mishra, Meerambika] Sambalpur Univ, Sch Life Sci, Burla, Odisha, India.
   [Baghel, Usha Singh] JNU, Sch Environm Sci, New Delhi, India.
RP Yadav, D (corresponding author), Yonsei Univ, Wonju Coll Med, Dept Internal Med, Wonju, South Korea.
EM dhanyadav16481@gmail.com
RI Mishra, Meerambika/AAH-6380-2020; Bisen, Prakash S/H-3392-2019; Yadav,
   Dhananjay/AAZ-9435-2021
OI Bisen, Prakash S/0000-0002-2818-7829; Yadav,
   Dhananjay/0000-0003-4047-7236; Mishra, Meerambika/0000-0001-7124-7367;
   subramani, senthilkumar/0000-0001-5603-3002
FU university grants commission, New Delhi; Biotechnology Council of Madhya
   Pradesh, Bhopal
FX The study was supported in part by research grants from university
   grants commission, New Delhi and Biotechnology Council of Madhya
   Pradesh, Bhopal. Thanks are also due to Deendayal Research Foundation
   for providing medicine for the study.
CR Ali Hussain Halim Eshrat M, 2002, Indian J Clin Biochem, V17, P33, DOI 10.1007/BF02867969
   [Anonymous], 1969, ANN CLIN BIOCH, DOI DOI 10.1177/000456326900600108
   Babu PS, 2004, J PHARM PHARMACOL, V56, P1435, DOI 10.1211/0022357044607
   Balkau B, 2002, DIABETES METAB, V28, P364
   Basch E, 2003, AM J HEALTH-SYST PH, V60, P356, DOI 10.1093/ajhp/60.4.356
   Bhandari U, 2005, J ETHNOPHARMACOL, V97, P227, DOI 10.1016/j.jep.2004.11.011
   BOWERS LD, 1980, CLIN CHEM, V26, P551
   Chen J, 2003, J AM SOC NEPHROL, V14, P469, DOI 10.1097/01.ASN.0000046029.53933.09
   Cleeman JI, 2001, JAMA-J AM MED ASSOC, V285, P2486, DOI 10.1001/jama.285.19.2486
   Eckel RH, 2005, LANCET, V365, P1415, DOI 10.1016/S0140-6736(05)66378-7
   FAWCETT JK, 1960, J CLIN PATHOL, V13, P156, DOI 10.1136/jcp.13.2.156
   Ford ES, 2002, JAMA-J AM MED ASSOC, V287, P356, DOI 10.1001/jama.287.3.356
   FOSSATI P, 1980, CLIN CHEM, V26, P227
   FOSSATI P, 1982, CLIN CHEM, V28, P2077
   Grover JK, 2002, J ETHNOPHARMACOL, V81, P81, DOI 10.1016/S0378-8741(02)00059-4
   Grundy SM, 2006, AM J CLIN NUTR, V83, P1248, DOI 10.1093/ajcn/83.6.1248
   Jendrassik L, 1938, BIOCHEM Z, V297, P81
   LEATHERDALE BA, 1981, BRIT MED J, V282, P1823, DOI 10.1136/bmj.282.6279.1823
   LOPESVIRELLA MF, 1977, CLIN CHEM, V23, P882
   Moss D., 1999, TIETZ TXB CLIN CHEM, V3rd Edition, P617
[truncated: 3,449,883 more chars]
