# Supplementary material for: A bibliometric analysis and visualization of literature on non-fasting lipid research from 2012 to 2022
Source: Front Endocrinol (Lausanne). 2023 Apr 19;14:1136048. doi: 10.3389/fendo.2023.1136048 (PMC10154597; doi:10.3389/fendo.2023.1136048)
Supplement: Supplementary file 1 [file DataSheet_1.zip › Supplementary_Material/Raw data/download_3001-3500.txt]

FN Clarivate Analytics Web of Science
VR 1.0
PT J
AU Wang, YD
   Wang, J
AF Wang, Yongdi
   Wang, Jian
TI Diagnostic significance of serum FGD5-AS1 and its predictive value for
   the development of cardiovascular diseases in patients with type 2
   diabetes
SO DIABETOLOGY & METABOLIC SYNDROME
LA English
DT Article
DE FGD5-AS1; Cardiovascular complications; Type 2 diabetes mellitus
ID LONG NONCODING RNA; MECHANISMS; LNCRNAS
AB Background As a result of the continuous rise in the incidence of type 2 diabetes mellitus (T2DM), related cardiovascular diseases (CVDs) have been a main healthy burden worldwide. This study aimed to investigate the potential role of FGD5-AS1 as a biomarker for the diagnosis of T2DM and predicting cardiovascular complications in T2DM. Methods Three hundred subjects were recruited in this study, including 100 T2DM patients without CVDs, 100 T2DM patients with CVDs as well as 100 healthy subjects. Plasma FGD5-AS1 level was quantified using RT-qPCR assay. The correlation of FGD5-AS1 level with other key variables was assessed using Pearson correlation analysis. ROC curve analysis was performed to evaluate the diagnostic value of FGD5-AS1 for T2DM and related CVDs. The effect of FGD5-AS1 on AC16 and HA-VSMCs was determined. Results FGD5-AS1 level showed a stepwise decrease in individuals with T2DM and CVDs compared to healthy persons. FGD5-AS1 was associated with BMI, systolic blood pressure, diastolic blood pressure, fasting glucose, 2-h postprandial blood glucose, HbA1c, triglycerides, usCRP, and HDL-cholesterol. The ROC analysis indicated FGD5-AS1 had a significant overall predictive ability to diagnose T2DM, T2DM with CVDs, and the combination of both. FGD5-AS1 increases the growth but alleviates apoptosis and fibrosis of high glucose-induced AC16 cells. FGD5-AS1 attenuate the growth and calcification but induced apoptosis of high glucose-treated HA-VSMC cells. Conclusions These results suggest that FGD5-AS1 are associated with T2DM and measuring FGD5-AS1 could potentially contribute to T2DM screening and prediction for risk of cardiovascular complication.
C1 [Wang, Yongdi] Shandong Univ, Weihai Municipal Hosp, Cheeloo Coll Med, Dept Endocrinol, 70 Heping Rd, Weihai 264200, Shandong, Peoples R China.
   [Wang, Jian] Yidu Cent Hosp Weifang, Dept Lab, Weifang, Shandong, Peoples R China.
RP Wang, YD (corresponding author), Shandong Univ, Weihai Municipal Hosp, Cheeloo Coll Med, Dept Endocrinol, 70 Heping Rd, Weihai 264200, Shandong, Peoples R China.
EM wangyongdi01@163.com
CR Amer Diabet Assoc, 2021, DIABETES CARE, V44, pS15, DOI 10.2337/dc21-S002
   Amer Diabet Assoc, 2021, DIABETES CARE, V44, pS125, DOI 10.2337/dc21-S010
   Cai XY, 2020, MOL MED REP, V22, P4579, DOI 10.3892/mmr.2020.11558
   Chen YX, 2020, ENDOCR J, V67, P659, DOI 10.1507/endocrj.EJ19-0574
   Chen YX, 2021, FRONT GENET, V12, DOI 10.3389/fgene.2021.648111
   Chinese Society of Cardiology of Chinese Medical Association, 2020, Zhonghua Xin Xue Guan Bing Za Zhi, V48, P1000, DOI 10.3760/cma.j.cn112148-20201009-00796
   Das S, 2020, CURR OPIN CARDIOL, V35, P234, DOI 10.1097/HCO.0000000000000728
   Feng Y, 2019, THERANOSTICS, V9, P4558, DOI 10.7150/thno.31052
   Fu J, 2020, GENE, V755, DOI 10.1016/j.gene.2020.144886
   Ge C, 2020, AGING-US, V12, P14355, DOI 10.18632/aging.103476
   Glovaci D, 2019, CURR CARDIOL REP, V21, DOI 10.1007/s11886-019-1107-y
   Gu Dongfeng, 2019, Zhonghua Yufang Yixue Zazhi, V53, P13, DOI 10.3760/cma.j.issn.0253-9624.2019.01.004
   Guo J, 2019, CLIN SCI, V133, P1321, DOI 10.1042/CS20190372
   Henning RJ, 2018, FUTUR CARDIOL, V14, DOI 10.2217/fca-2018-0045
   Htay T, 2019, CURR CARDIOL REP, V21, DOI 10.1007/s11886-019-1133-9
   Jarroux J, 2017, ADV EXP MED BIOL, V1008, P1, DOI 10.1007/978-981-10-5203-3_1
   Li XJ, 2017, EXP CLIN ENDOCR DIAB, V125, P377, DOI 10.1055/s-0043-100018
   Lovic D, 2020, CURR VASC PHARMACOL, V18, P104, DOI 10.2174/1570161117666190405165911
   Schmitz SU, 2016, CELL MOL LIFE SCI, V73, P2491, DOI 10.1007/s00018-016-2174-5
   Shen LS, 2019, MATH BIOSCI ENG, V16, P6426, DOI 10.3934/mbe.2019321
   Tinajero MG, 2021, ENDOCRIN METAB CLIN, V50, P337, DOI 10.1016/j.ecl.2021.05.013
   Valla M, 2018, J HISTOCHEM CYTOCHEM, V66, P787, DOI 10.1369/0022155418792032
   Viigimaa M, 2020, CURR VASC PHARMACOL, V18, P110, DOI 10.2174/1570161117666190405165151
   Wang HY, 2021, DIABETOL METAB SYNDR, V13, DOI 10.1186/s13098-021-00719-3
   Wu LX, 2020, LIFE SCI, V256, DOI 10.1016/j.lfs.2020.117998
   Xia Y, 2021, CHEM-BIOL INTERACT, V349, DOI 10.1016/j.cbi.2021.109652
   Yang X, 2002, DIABETOLOGIA, V45, P1584, DOI 10.1007/s00125-002-0905-7
   Yang Y, 2021, CARTILAGE, V13, p1412S, DOI 10.1177/19476035211003324
   Yu ZW, 2020, LIFE SCI, V240, DOI 10.1016/j.lfs.2019.117138
   Zhang XY, 2021, FRONT CELL DEV BIOL, V9, DOI 10.3389/fcell.2021.630634
   Zhang XQ, 2019, FOLIA NEUROPATHOL, V57, P357, DOI 10.5114/fn.2019.91194
   Zhong JY, 2020, ANN NY ACAD SCI, V1474, P61, DOI 10.1111/nyas.14381
NR 32
TC 1
Z9 1
U1 2
U2 2
PU BMC
PI LONDON
PA CAMPUS, 4 CRINAN ST, LONDON N1 9XW, ENGLAND
EI 1758-5996
J9 DIABETOL METAB SYNDR
JI Diabetol. Metab. Syndr.
PD JAN 28
PY 2022
VL 14
IS 1
AR 20
DI 10.1186/s13098-022-00789-x
PG 10
WC Endocrinology & Metabolism
WE Science Citation Index Expanded (SCI-EXPANDED)
SC Endocrinology & Metabolism
GA YQ3DH
UT WOS:000749192500005
PM 35090550
OA Green Published, gold
DA 2022-11-10
ER

PT J
AU Pincu, Y
   Tryggestad, JB
   Teague, AM
   Short, KR
AF Pincu, Yair
   Tryggestad, Jeanie B.
   Teague, April M.
   Short, Kevin R.
TI The effect of a high fat meal on heart rate variability and arterial
   stiffness in adolescents with or without type 1 diabetes
SO JOURNAL OF DIABETES AND ITS COMPLICATIONS
LA English
DT Article
DE Children; Metabolism; Endocrine; Cardiometabolic; Autonomic regulation
ID INSULIN-RESISTANCE; AUTONOMIC NEUROPATHY; ENDOTHELIAL FUNCTION;
   SUBSTRATE OXIDATION; YOUNG-ADULTS; MIXED MEAL; CHILDREN; YOUTH;
   ASSOCIATION; SEARCH
AB Aim: Type 1 diabetes (T1D) is associated with increased arterial stiffness and cardiac autonomic neuropathy. We tested whether those variables are acutely affected by a high fat meal (HFM).
   Methods: Responses to a HFM were measured in adolescents with T1D (N = 14) or without T1D (Control, N = 21). Heart rate variability (HRV), arterial stiffness, blood pressure (BP), and energy expenditure (EE) were measured before (baseline) and four times over 180 min postprandially.
   Results: T1D had higher blood glucose and insulin, but the suppression of fatty acids (similar to 40%) and rise in triglycerides (similar to 60%) were similar between groups. T1D had 9% higher EE, but postprandial increase in EE was similar to Controls. T1D had similar to 7 to 24% lower baseline HRV but a similar postprandial decline of similar to 8 to 25% as Controls. Both groups had a similar 2 to 5% increase in BP after the meal. Rate pressure product increased postprandially in both groups and was higher in T1D. Pulsewave velocity and augmentation index did not differ between groups or change postprandially.
   Conclusion: Adolescents with T1D have evidence of cardiac autonomic dysfunction and increased EE, but those variables, along with arterial stiffness, are not acutely made worse by a HFM.
C1 [Pincu, Yair] Univ Oklahoma, Hlth & Exercise Sci, Norman, OK 73019 USA.
   [Tryggestad, Jeanie B.; Teague, April M.; Short, Kevin R.] Univ Oklahoma, Hlth Sci Ctr, Dept Pediat, Sect Diabet & Endocrinol, Oklahoma City, OK 73104 USA.
   [Pincu, Yair; Tryggestad, Jeanie B.; Teague, April M.; Short, Kevin R.] Univ Oklahoma, Hlth Sci Ctr, Harold Hamm Diabet Ctr, Oklahoma City, OK 73104 USA.
RP Short, KR (corresponding author), Dept Pediat, Sect Diabet & Endocrinol, 1200 Childrens Ave Suite 4D, Oklahoma City, OK 73104 USA.
EM kevin.short@ouhsc.edu
OI Teague, April/0000-0001-9004-1671
FU Ardmore Institute of Health; Harold Hamm Diabetes Center; Children's
   Hospital Foundation Metabolic Research Program; Children's Hospital
   Foundation
FX This work was primarily supported by the Ardmore Institute of Health and
   the Harold Hamm Diabetes Center, with additional support from the
   Children's Hospital Foundation Metabolic Research Program, and the
   Children's Hospital Foundation. The funders had no involvement in study
   design, data collection, or the dissemination of results.
CR AKINCI A, 1993, PEDIATR CARDIOL, V14, P140, DOI 10.1007/BF00795641
   Ansell SKD, 2020, PEDIATR DIABETES, V21, P486, DOI 10.1111/pedi.12983
   Berry SEE, 2008, J NUTR, V138, P1910, DOI 10.1093/jn/138.10.1910
   Cho YH, 2018, PEDIATR DIABETES, V19, P794, DOI 10.1111/pedi.12642
   Cozzolino D, 2014, J CLIN ENDOCR METAB, V99, P3199, DOI 10.1210/jc.2013-4211
   Cozzolino D, 2010, J CLIN ENDOCR METAB, V95, P194, DOI 10.1210/jc.2009-1663
   Cree-Green M, 2018, J CLIN ENDOCR METAB, V103, P3647, DOI 10.1210/jc.2018-00433
   Cree-Green M, 2015, DIABETES, V64, P383, DOI 10.2337/db14-0765
   Dabelea D, 2011, DIABETOLOGIA, V54, P78, DOI 10.1007/s00125-010-1911-9
   Dabelea D, 2017, JAMA-J AM MED ASSOC, V317, P825, DOI 10.1001/jama.2017.0686
   de Ferranti SD, 2014, DIABETES CARE, V37, P2843, DOI 10.2337/dc14-1720
   Dobbs WC, 2019, SPORTS MED, V49, P417, DOI 10.1007/s40279-019-01061-5
   Emerson SR, 2017, ADV NUTR, V8, P213, DOI 10.3945/an.116.014431
   FRAYN KN, 1983, J APPL PHYSIOL, V55, P628, DOI 10.1152/jappl.1983.55.2.628
   Gill JMR, 2005, HORM METAB RES, V37, P336, DOI 10.1055/s-2005-861481
   Gordin D, 2007, DIABETOLOGIA, V50, P1808, DOI 10.1007/s00125-007-0730-0
   Haller MJ, 2004, DIABETES CARE, V27, P2911, DOI 10.2337/diacare.27.12.2911
   Jaiswal M, 2018, PEDIATR DIABETES, V19, P680, DOI 10.1111/pedi.12633
   Jaiswal M, 2013, DIABETES CARE, V36, P2351, DOI 10.2337/dc12-0923
   Kardelen F, 2006, PEDIATR DIABETES, V7, P45, DOI 10.1111/j.1399-543X.2006.00141.x
   Kearney MT, 1996, CLIN SCI, V91, P415, DOI 10.1042/cs0910415
   Kim HY, 2019, ANN PEDIATR ENDOCRIN, V24, P180, DOI 10.6065/apem.2019.24.3.180
   KITAMURA K, 1972, J APPL PHYSIOL, V32, P516, DOI 10.1152/jappl.1972.32.4.516
   Kuczmarski RJ., 2002, CDC GROWTH CHARTS US, V11, P1, DOI DOI 10.1016/J.BBRC.2015.06.114
   Lassenius MI, 2014, NUTR METAB, V11, DOI 10.1186/1743-7075-11-28
   Lithander FE, 2013, NUTR J, V12, DOI 10.1186/1475-2891-12-93
   Lodefalk M, 2008, DIABETIC MED, V25, P1030, DOI 10.1111/j.1464-5491.2008.02530.x
   Mahmud FH, 2008, J PEDIATR-US, V152, P557, DOI 10.1016/j.jpeds.2007.08.044
   Mayer-Davis EJ, 2006, J AM DIET ASSOC, V106, P689, DOI 10.1016/j.jada.2006.02.002
   Meehan CS, 2017, PEDIATR DIABETES, V18, P311, DOI 10.1111/pedi.12389
   Moran A, 1999, DIABETES, V48, P2039, DOI 10.2337/diabetes.48.10.2039
   MULLER AF, 1992, DIGESTION, V52, P184
   Nadeau KJ, 2010, J CLIN ENDOCR METAB, V95, P513, DOI 10.1210/jc.2009-1756
   Perseghin G, 2005, DIABETOLOGIA, V48, P2615, DOI 10.1007/s00125-005-0014-5
   Phillips LK, 2010, J CLIN ENDOCR METAB, V95, P4455, DOI 10.1210/jc.2010-0413
   Rothberg LJ, 2016, DIABETES TECHNOL THE, V18, P366, DOI 10.1089/dia.2016.0010
   Salem M, 2011, ACTA DIABETOL, V48, P41, DOI 10.1007/s00592-010-0214-4
   Sauder KA, 2019, LANCET CHILD ADOLESC, V3, P35, DOI 10.1016/S2352-4642(18)30309-2
   Shah AS, 2015, PEDIATR DIABETES, V16, P367, DOI 10.1111/pedi.12279
   Terlemez S, 2016, J DIABETES COMPLICAT, V30, P864, DOI 10.1016/j.jdiacomp.2016.03.012
   Tyldum GA, 2009, J AM COLL CARDIOL, V53, P200, DOI 10.1016/j.jacc.2008.09.033
   Urbina EM, 2010, J PEDIATR-US, V156, P731, DOI 10.1016/j.jpeds.2009.11.011
   Vasconcellos FVA, 2015, BLOOD PRESS MONIT, V20, P351, DOI 10.1097/MBP.0000000000000143
   Vinik AI, 2013, J DIABETES INVEST, V4, P4, DOI 10.1111/jdi.12042
   Wohl P, 2004, METABOLISM, V53, P655, DOI 10.1016/j.metabol.2003.12.013
   Wolpert HA, 2013, DIABETES CARE, V36, P810, DOI 10.2337/dc12-0092
   Yu MC, 2012, EUR J PEDIATR, V171, P855, DOI 10.1007/s00431-012-1679-7
   Ziegler D, 2018, METABOLISM, V79, P1, DOI [10.1016/j.rnetabol.2017.10.013, 10.1016/j.metabol.2017.10.013]
NR 48
TC 0
Z9 0
U1 0
U2 4
PU ELSEVIER SCIENCE INC
PI NEW YORK
PA STE 800, 230 PARK AVE, NEW YORK, NY 10169 USA
SN 1056-8727
EI 1873-460X
J9 J DIABETES COMPLICAT
JI J. Diabetes Complications
PD MAR
PY 2022
VL 36
IS 3
AR 108130
DI 10.1016/j.jdiacomp.2022.108130
PG 8
WC Endocrinology & Metabolism
WE Science Citation Index Expanded (SCI-EXPANDED)
SC Endocrinology & Metabolism
GA ZF7NT
UT WOS:000759752600005
PM 35067450
DA 2022-11-10
ER

PT J
AU McDonald, JD
   Mah, E
   Chitchumroonchokchai, C
   Reverri, EJ
   Li, JH
   Volek, JS
   Villamena, FA
   Bruno, RS
AF McDonald, Joshua D.
   Mah, Eunice
   Chitchumroonchokchai, Chureeporn
   Reverri, Elizabeth J.
   Li, Jinhui
   Volek, Jeff S.
   Villamena, Frederick A.
   Bruno, Richard S.
TI Co-ingestion of whole eggs or egg whites with glucose protects against
   postprandial hyperglycaemia-induced oxidative stress and dysregulated
   arginine metabolism in association with improved vascular endothelial
   function in prediabetic men
SO BRITISH JOURNAL OF NUTRITION
LA English
DT Article
DE Oral glucose challenge; Flow-mediated dilation; Oxidative stress; Nitric
   oxide
ID NITRIC-OXIDE SYNTHASE; SMOOTH-MUSCLE-CELLS; CARDIOVASCULAR-DISEASE;
   ANGIOTENSIN-II; L-HOMOARGININE; SUPEROXIDE-PRODUCTION;
   LIPID-PEROXIDATION; HEALTHY; DYSFUNCTION; DIMETHYLARGININE
AB Replacing a portion of a glucose challenge with whole eggs (EGG) or egg whites (WHITE) was shown to protect against glucose-induced impairments in vascular function. We hypothesised in the present study that previously observed vasoprotection following co-ingestion of EGG or WHITE with glucose was attributed to limiting postprandial hyperglycaemia-induced oxidative stress that improves NO center dot bioavailability. Prediabetic men completed a randomised, cross-over study in which they ingested isoenergetic meals containing 100 g glucose (GLU), or 75 g glucose with 15 EGG, seven WHITE or two egg yolks (YOLK). At 30 min intervals for 3 h, we assessed plasma NO. metabolites, the lipid peroxidation biomarker malondialdehyde, antioxidants, arginine and its methylated metabolites (asymmetric dimethylarginine and symmetric dimethylarginine), tetrahydrobiopterin redox status, vasoconstrictors and inflammatory markers. Compared with GLU, malondialdehyde was lower and NO center dot metabolites were greater in EGG and WHITE, but YOLK was not different from GLU. Malondialdehyde was inversely correlated with NO center dot metabolites and vascular function, whereas NO center dot metabolites were positively correlated with vascular function. Compared with GLU, arginine was greater, but asymmetric and symmetric dimethylarginine and angiotensin-II were lower in all egg-based meals. Antioxidants, tetrahydrobiopterin redox status and inflammatory markers did not differ among treatments. Thus, while each egg-based meal improved arginine metabolism, only EGG and WHITE limited lipid peroxidation. This suggests that vasoprotection mediated by EGG and WHITE likely occurs in an NO center dot-dependent manner by improving arginine metabolism and attenuating oxidative stress that otherwise limit NO center dot biosynthesis and bioavailability to the vascular endothelium.
C1 [McDonald, Joshua D.; Mah, Eunice; Chitchumroonchokchai, Chureeporn; Reverri, Elizabeth J.; Li, Jinhui; Bruno, Richard S.] Ohio State Univ, Human Nutr Program, Dept Human Sci, Columbus, OH 43210 USA.
   [Mah, Eunice] Biofortis Inc, Addison, IL 60101 USA.
   [Volek, Jeff S.] Ohio State Univ, Dept Human Sci, Kinesiol Program, Columbus, OH 43210 USA.
   [Villamena, Frederick A.] Ohio State Univ, Dept Biol Chem & Pharmacol, Columbus, OH 43210 USA.
RP Bruno, RS (corresponding author), Ohio State Univ, Human Nutr Program, Dept Human Sci, Columbus, OH 43210 USA.
EM bruno.27@osu.edu
RI Li, Jin/GYQ-5363-2022; Villamena, Frederick/E-4248-2011; Reverri,
   Elizabeth/H-3840-2014
OI Villamena, Frederick/0000-0002-7330-8431; Reverri,
   Elizabeth/0000-0001-7692-0901
FU American Egg Board/Egg Nutrition Center
FX The present study was funded by the American Egg Board/Egg Nutrition
   Center. American Egg Board/Egg Nutrition Center had no role in the
   design, analysis or writing of this article.
CR Atzler D, 2016, BRIT J CLIN PHARMACO, V82, P1477, DOI 10.1111/bcp.13068
   Atzler D, 2015, CURR OPIN CLIN NUTR, V18, P83, DOI 10.1097/MCO.0000000000000123
   Basevi V, 2011, DIABETES CARE, V34, P1887, DOI 10.2337/dc11-s011
   Biondi R, 2012, ARCH BIOCHEM BIOPHYS, V520, P7, DOI 10.1016/j.abb.2012.01.010
   BLAND JM, 1995, BRIT MED J, V310, P446, DOI 10.1136/bmj.310.6977.446
   Bode-Boger SM, 2006, J AM SOC NEPHROL, V17, P1128, DOI 10.1681/ASN.2005101119
   Boger RH, 2000, CIRC RES, V87, P99, DOI 10.1161/01.RES.87.2.99
   Borch-Johnsen K, 2001, ARCH INTERN MED, V161, P397, DOI 10.1001/archinte.161.3.397
   Brownlee M, 2001, NATURE, V414, P813, DOI 10.1038/414813a
   Bruno RS, 2008, J NUTR, V138, P323, DOI 10.1093/jn/138.2.323
   Cai H, 2000, CIRC RES, V87, P840, DOI 10.1161/01.RES.87.10.840
   Chatzizisis YS, 2007, J AM COLL CARDIOL, V49, P2379, DOI 10.1016/j.jacc.2007.02.059
   Crabtree MJ, 2008, AM J PHYSIOL-HEART C, V294, pH1530, DOI 10.1152/ajpheart.00823.2007
   Daiber A, 2017, BRIT J PHARMACOL, V174, P1670, DOI 10.1111/bph.13403
   Davalos A, 2004, J FOOD PROTECT, V67, P1939, DOI 10.4315/0362-028X-67.9.1939
   Day RT, 2010, CELL SIGNAL, V22, P1849, DOI 10.1016/j.cellsig.2010.07.012
   DiMarco DM, 2017, J NUTR, V147, P323, DOI 10.3945/jn.116.241877
   Esposito K, 2002, CIRCULATION, V106, P2067, DOI 10.1161/01.CIR.0000034509.14906.AE
   Gleize B, 2012, FOOD CHEM, V134, P2560, DOI 10.1016/j.foodchem.2012.04.043
   Grassi D, 2012, HYPERTENSION, V60, P827, DOI 10.1161/HYPERTENSIONAHA.112.193995
   Gross M, 2003, AM J CLIN NUTR, V77, P458, DOI 10.1093/ajcn/77.2.458
   Harris RA, 2010, HYPERTENSION, V55, P1075, DOI 10.1161/HYPERTENSIONAHA.110.150821
   Ihlemann N, 2003, AM J PHYSIOL-HEART C, V285, pH875, DOI 10.1152/ajpheart.00008.2003
   Ito T, 1996, NEUROCHEM INT, V29, P187, DOI 10.1016/0197-0186(95)00119-0
   Jahandideh F, 2014, PLOS ONE, V9, DOI 10.1371/journal.pone.0115006
   Keidar S, 2002, J RENIN-ANGIO-ALDO S, V3, P24, DOI 10.3317/jraas.2002.004
   Kobayashi H, 2017, BIOSCI BIOTECH BIOCH, V81, P1206, DOI 10.1080/09168451.2017.1290519
   Kuzkaya N, 2005, BIOCHEM PHARMACOL, V70, P343, DOI 10.1016/j.bcp.2005.05.009
   Leiper J, 1999, CARDIOVASC RES, V43, P542, DOI 10.1016/S0008-6363(99)00162-5
   LIDDLE RA, 1986, J CLIN INVEST, V77, P992, DOI 10.1172/JCI112401
   Liu YF, 2017, CRIT REV FOOD SCI NU
   Loader J, 2015, ARTERIOSCL THROM VAS, V35, P2060, DOI 10.1161/ATVBAHA.115.305530
   Loot AE, 2009, J EXP MED, V206, P2889, DOI 10.1084/jem.20090449
   Luo ZM, 2010, HYPERTENSION, V56, P498, DOI 10.1161/HYPERTENSIONAHA.110.152959
   Mah E, 2012, NUTR RES, V32, P727, DOI 10.1016/j.nutres.2012.08.002
   Mah E, 2011, J NUTR, V141, P1961, DOI 10.3945/jn.111.144592
   Mariotti F, 2007, J NUTR, V137, P1383, DOI 10.1093/jn/137.6.1383
   Matoba N, 1999, FEBS LETT, V452, P181, DOI 10.1016/S0014-5793(99)00587-6
   Matsuzawa Y, 2015, J AM HEART ASSOC, V4, DOI 10.1161/JAHA.115.002270
   McDonald JD, 2018, BRIT J NUTR, V119, P259, DOI [10.1017/S0007114517003610, 10.1017/s0007114517003610]
   Michel T, 2013, CIRCULATION, V128, P1400, DOI 10.1161/CIRCULATIONAHA.113.005924
   Moali C, 1998, BIOCHEMISTRY-US, V37, P10453, DOI 10.1021/bi980742t
   Mozaffarian D, 2016, CIRCULATION, V133, pE38, DOI 10.1161/CIR.0000000000000350
   Naseem Khalid M., 2005, Molecular Aspects of Medicine, V26, P33, DOI 10.1016/j.mam.2004.09.003
   Nishikawa T, 2000, NATURE, V404, P787, DOI 10.1038/35008121
   Njike V, 2010, NUTR J, V9, DOI 10.1186/1475-2891-9-28
   Papageorgiou N, 2015, AMINO ACIDS, V47, P1741, DOI 10.1007/s00726-015-2017-y
   Pearce KL, 2011, BRIT J NUTR, V105, P584, DOI 10.1017/S0007114510003983
   Preli RB, 2002, ATHEROSCLEROSIS, V162, P1, DOI 10.1016/S0021-9150(01)00717-1
   Ramzy D, 2006, CIRCULATION, V114, pI319, DOI 10.1161/CIRCULATIONAHA.105.001503
   Ruef J, 2001, CARDIOVASC PATHOL, V10, P311, DOI 10.1016/S1054-8807(01)00095-3
   Ryoo S, 2006, CIRC RES, V99, P951, DOI 10.1161/01.RES.0000247034.24662.b4
   Schleicher RL, 2009, AM J CLIN NUTR, V90, P1252, DOI 10.3945/ajcn.2008.27016
   Shatanawi A, 2015, EUR J PHARMACOL, V746, P106, DOI 10.1016/j.ejphar.2014.10.042
   Siti HN, 2015, VASC PHARMACOL, V71, P40, DOI 10.1016/j.vph.2015.03.005
   Tain YL, 2017, TOXINS, V9, DOI 10.3390/toxins9030092
   Takeda M, 2009, CIRC J, V73, P955, DOI 10.1253/circj.CJ-08-0850
   USDA Agricultural Research Service, 2016, NUTR INT FOOD BEV ME
   USDA Agricultural Research Service (ARS), 2016, USDA NAT NUTR DAT ST
   Valdes C, 2017, J CHROMATOGR B, V1055, P113, DOI 10.1016/j.jchromb.2017.04.018
   Valtonen P, 2008, CIRC J, V72, P1879, DOI 10.1253/circj.CJ-08-0240
   Vasquez-Vivar J, 1998, P NATL ACAD SCI USA, V95, P9220, DOI 10.1073/pnas.95.16.9220
   Versari D, 2009, DIABETES CARE, V32, pS314, DOI 10.2337/dc09-S330
   Zobel EH, 2017, CARDIOVASC DIABETOL, V16, DOI 10.1186/s12933-017-0569-8
NR 64
TC 5
Z9 5
U1 0
U2 6
PU CAMBRIDGE UNIV PRESS
PI CAMBRIDGE
PA EDINBURGH BLDG, SHAFTESBURY RD, CB2 8RU CAMBRIDGE, ENGLAND
SN 0007-1145
EI 1475-2662
J9 BRIT J NUTR
JI Br. J. Nutr.
PD OCT 28
PY 2018
VL 120
IS 8
BP 901
EP 913
DI 10.1017/S0007114518002192
PG 13
WC Nutrition & Dietetics
WE Science Citation Index Expanded (SCI-EXPANDED)
SC Nutrition & Dietetics
GA GV1PR
UT WOS:000445852400007
PM 30160222
OA Bronze
DA 2022-11-10
ER

PT J
AU Raynor, HA
   Davidson, PG
   Burns, H
   Nadelson, MDH
   Mesznik, S
   Uhley, V
   Moloney, L
AF Raynor, Hollie A.
   Davidson, Patricia G.
   Burns, Heather
   Nadelson, Micki D. Hall
   Mesznik, Shelley
   Uhley, Virginia
   Moloney, Lisa
TI Medical Nutrition Therapy and Weight Loss Questions for the Evidence
   Analysis Library Prevention of Type 2 Diabetes Project: Systematic
   Reviews
SO JOURNAL OF THE ACADEMY OF NUTRITION AND DIETETICS
LA English
DT Review
DE Prediabetes; Metabolic syndrome; Medical nutrition therapy; Weight loss;
   Evidence Analysis Library
ID LIFE-STYLE INTERVENTION; RANDOMIZED CONTROLLED-TRIAL; IMPAIRED
   GLUCOSE-TOLERANCE; HEALTHY-LIVING PARTNERSHIPS; CARDIOVASCULAR
   RISK-FACTORS; QUALITY-OF-LIFE; METABOLIC SYNDROME; INTRAGASTRIC BALLOON;
   INSULIN SENSITIVITY; MEDITERRANEAN DIET
AB Background Eleven recommendations, based on systematic reviews, were developed for the Evidence Analysis Library's prevention of type 2 diabetes project. Two recommendations, medical nutrition therapy (MNT) and weight loss, were rated strong.
   Objective Present the basis of systematic reviews for MNT and weight loss recommendations.
   Methods Literature searches using Medline were conducted to identify studies that met eligibility criteria. The MNT literature search covered a time span of 1995 to 2012, the weight loss literature search covered 2008 to 2012 due to inclusion of a Cochrane Review meta-analysis of randomized controlled trials (RCTs) published in 2008. Eligibility criteria for inclusion of articles included original research using higher-quality study designs (ie, RCTs, case control, cohort; crossover, and nonrandomized trials) with participants aged >18 years and meeting prediabetes or metabolic syndrome diagnostic criteria. MNT was defined as individualized and delivered by a registered dietitian nutritionist or international equivalent and length of weight loss interventions was >= 3 months.
   Main outcome measures Two-hour postprandial blood glucose level, glycated hemoglobin level, albumin-to-creatinine ratio (metabolic syndrome samples only), fasting blood glucose level, high-density lipoprotein cholesterol level, systolic and diastolic blood pressure, triglyceride levels, urinary albumin excretion rate (metabolic syndrome samples only), waist circumference (WC), and waist-to-hip ratio were evaluated.
   Results For MNT, 11 publications were included, with all 11 using an RC' study design and 10 including participants with prediabetes. A majority of publications reported significant improvements in glycemic outcomes, WC, and blood pressure. For weight loss, 28 publications were identified, with one meta-analysis (only included RCTs) and 20 publications using an RC' study design, with the meta-analysis and 10 RCTs including participants with prediabetes. A majority of publications reported significant improvements in glycemic outcomes, triglyceride level, WC, and blood pressure.
   Conclusions Systematic reviews provided strong evidence that MNT and weight loss alter clinical parameters in ways that should reduce the risk of developing type 2 diabetes.
C1 [Raynor, Hollie A.] Univ Tennessee, Knoxville, TN USA.
   [Davidson, Patricia G.] West Chester Univ Penn, W Chester, PA USA.
   [Burns, Heather] Endocrine & Diabet Soouthern Illinois, Herrin, IL USA.
   [Nadelson, Micki D. Hall] Univ Oklahoma, Hlth Sci Ctr, Coll Pharm, Family Med Ctr,Silver Clin, Oklahoma City, OK 73190 USA.
   [Mesznik, Shelley] Columbia Univ, Teachers Coll, New York, NY 10027 USA.
   [Uhley, Virginia] Oakland Univ, William Beaumont Sch Med, Biomed Sci & Nutr, Rochester, MI 48063 USA.
   [Moloney, Lisa] Acad Nutr & Dietet, Evidence Anal Lib, 120 S Riverside Plaza,Suite 2000, Chicago, IL 60606 USA.
RP Moloney, L (corresponding author), Acad Nutr & Dietet, Evidence Anal Lib, 120 S Riverside Plaza,Suite 2000, Chicago, IL 60606 USA.
EM lmoloney@eatright.org
OI Moloney, Lisa/0000-0001-5412-5667; Raynor, Hollie/0000-0002-3782-9504
CR Abdul-Ghani MA, 2008, DIABETES CARE, V31, P1650, DOI 10.2337/dc08-0225
   Aizawa K, 2009, DIABETES RES CLIN PR, V83, P249, DOI 10.1016/j.diabres.2008.11.016
   Al-Sarraj T, 2010, METAB SYNDR RELAT D, V8, P39, DOI 10.1089/met.2009.0035
   Allen Peg, 2008, Prev Chronic Dis, V5, pA76
   American Diabetes Association, 2017, Diabetes Care, V40, pS44
   American Diabetes Association, 2017, Diabetes Care, V40, pS88
   Bhopal RS, 2014, LANCET DIABETES ENDO, V2, P218, DOI 10.1016/S2213-8587(13)70204-3
   Bihan H, 2009, DIABETES METAB, V35, P185, DOI 10.1016/j.diabet.2008.11.002
   Burtscher M, 2009, CLIN J SPORT MED, V19, P394, DOI 10.1097/JSM.0b013e3181b8b6dc
   Busnello FM, 2011, ARQ BRAS CARDIOL, V97, P217, DOI 10.1590/S0066-782X2011005000077
   Caiazzo R, 2010, BRIT J SURG, V97, P884, DOI 10.1002/bjs.6993
   Chan DC, 2008, EUR J CLIN INVEST, V38, P743, DOI 10.1111/j.1365-2362.2008.02019.x
   Chen CN, 2015, J PHYS ACT HEALTH, V12, P74, DOI 10.1123/jpah.2013-0284
   Christian JG, 2011, J AM DIET ASSOC, V111, P75, DOI 10.1016/j.jada.2010.10.006
   Cicero AFG, 2009, EUR J CARDIOV PREV R, V16, P698, DOI 10.1097/HJR.0b013e32833158e4
   Corpeleijn E, 2006, DIABETOLOGIA, V49, P2392, DOI 10.1007/s00125-006-0383-4
   de la Cruz-Munoz N, 2011, J AM COLL SURGEONS, V212, P505, DOI 10.1016/j.jamcollsurg.2010.12.015
   de la Iglesia R, 2014, BRIT J NUTR, V111, P643, DOI 10.1017/S0007114513002778
   Di Daniele N, 2013, ACTA DIABETOL, V50, P409, DOI 10.1007/s00592-012-0445-7
   Dyson PA, 1997, METABOLISM, V46, P50, DOI 10.1016/S0026-0495(97)90318-8
   Eriksson J, 1999, DIABETOLOGIA, V42, P793, DOI 10.1007/s001250051229
   Ervin R Bethene, 2009, Natl Health Stat Report, P1
   Fritz T, 2013, DIABETES-METAB RES, V29, P25, DOI 10.1002/dmrr.2321
   Fuller NR, 2013, OBESITY, V21, P1561, DOI 10.1002/oby.20414
   Gagnon C, 2011, DIABETES METAB, V37, P410, DOI 10.1016/j.diabet.2011.01.003
   Gavin JR, 1997, DIABETES CARE, V20, P1183
   Grundy SM, 2012, J AM COLL CARDIOL, V59, P635, DOI 10.1016/j.jacc.2011.08.080
   Grundy SM, 2002, CIRCULATION, V106, P3143, DOI 10.1161/circ.106.25.3143
   Handu D, 2016, J ACAD NUTR DIET, V116, P311, DOI 10.1016/j.jand.2015.11.008
   Jahangiry L, 2015, TRIALS, V16, DOI 10.1186/s13063-015-0950-4
   Jakubowicz D, 2013, OBESITY, V21, P2504, DOI 10.1002/oby.20460
   Jensen MD, 2014, CIRCULATION, V129, pS102, DOI 10.1161/01.cir.0000437739.71477.ee
   Katula JA, 2013, AM J PREV MED, V44, pS324, DOI 10.1016/j.amepre.2012.12.015
   Katula JA, 2011, DIABETES CARE, V34, P1451, DOI 10.2337/dc10-2115
   Kim MK, 2009, METAB SYNDR RELAT D, V7, P469, DOI 10.1089/met.2008.0086
   Landaeta-Diaz L, 2013, EUR J PREV CARDIOL, V20, P555, DOI 10.1177/2047487312445000
   Lee K, 2009, INT J CLIN PRACT, V63, P195, DOI 10.1111/j.1742-1241.2008.01965.x
   Lindstrom J, 2003, DIABETES CARE, V26, P3230, DOI 10.2337/diacare.26.12.3230
   Lindstrom J, 2010, HORM METAB RES, V42, pS37, DOI 10.1055/s-0029-1240975
   Lorenzo C, 2003, DIABETES CARE, V26, P3153, DOI 10.2337/diacare.26.11.3153
   Lu YH, 2011, ADV THER, V28, P511, DOI 10.1007/s12325-011-0022-4
   Ma YS, 2015, ANN INTERN MED, V162, P248, DOI 10.7326/M14-0611
   Mafort TT, 2014, OBES SURG, V24, P232, DOI 10.1007/s11695-013-1061-5
   Marrero DG, 2016, AM J PUBLIC HEALTH, V106, P949, DOI 10.2105/AJPH.2015.303035
   Menke A, 2015, JAMA-J AM MED ASSOC, V314, P1021, DOI 10.1001/jama.2015.10029
   Mensink M, 2003, OBES RES, V11, P1588, DOI 10.1038/oby.2003.211
   Mensink M, 2003, INT J OBESITY, V27, P377, DOI 10.1038/sj.ijo.0802249
   Mora-Rodriguez R, 2016, INT J SPORTS MED, V37, P274, DOI 10.1055/s-0035-1564259
   Mujica V, 2010, J AM SOC HYPERTENS, V4, P148, DOI 10.1016/j.jash.2010.02.008
   Munakata M, 2011, HYPERTENS RES, V34, P612, DOI 10.1038/hr.2010.272
   Ng TWK, 2010, CLIN SCI, V118, P79, DOI 10.1042/CS20090110
   Oh EG, 2010, METABOLISM, V59, P1035, DOI 10.1016/j.metabol.2009.10.027
   Oldroyd JC, 2006, DIABETES RES CLIN PR, V72, P117, DOI 10.1016/j.diabres.2005.09.018
   Oldroyd JC, 2001, DIABETES RES CLIN PR, V52, P29, DOI 10.1016/S0168-8227(00)00244-8
   Orozco LJ, 2008, COCHRANE DB SYST REV, V3, DOI DOI 10.1002/14651858.CD003054.PUB3
   Pajunen P, 2010, HORM METAB RES, V42, pS56, DOI 10.1055/s-0029-1240976
   Parikh P, 2010, AM J PUBLIC HEALTH, V100, pS232, DOI 10.2105/AJPH.2009.170910
   Paulweber B, 2010, HORM METAB RES, V42, pS3, DOI 10.1055/s-0029-1240928
   Perez-Cornago A, 2014, NUTR J, V13, DOI 10.1186/1475-2891-13-36
   Prior SJ, 2014, DIABETES CARE, V37, P1469, DOI 10.2337/dc13-2358
   Sakane N, 2011, BMC PUBLIC HEALTH, V11, DOI 10.1186/1471-2458-11-40
   Sattin RW, 2016, J COMMUN HEALTH, V41, P87, DOI 10.1007/s10900-015-0071-8
   Seligman BGS, 2011, METABOLISM, V60, P1736, DOI 10.1016/j.metabol.2011.05.006
   Straznicky NE, 2012, DIABETES OBES METAB, V14, P139, DOI 10.1111/j.1463-1326.2011.01497.x
   Straznicky NE, 2011, J HYPERTENS, V29, P553, DOI 10.1097/HJH.0b013e3283418875
   Straznicky NE, 2010, DIABETES, V59, P71, DOI 10.2337/db09-0934
   Weinstock RS, 2013, J GEN INTERN MED, V28, P1620, DOI 10.1007/s11606-013-2529-7
   Yassine HN, 2009, J GERONTOL A-BIOL, V64, P90, DOI 10.1093/gerona/gln032
NR 68
TC 20
Z9 20
U1 2
U2 15
PU ELSEVIER SCIENCE INC
PI NEW YORK
PA STE 800, 230 PARK AVE, NEW YORK, NY 10169 USA
SN 2212-2672
EI 2212-2680
J9 J ACAD NUTR DIET
JI J. Acad. Nutr. Diet.
PD OCT
PY 2017
VL 117
IS 10
BP 1578
EP 1611
DI 10.1016/j.jand.2017.06.361
PG 34
WC Nutrition & Dietetics
WE Science Citation Index Expanded (SCI-EXPANDED); Social Science Citation Index (SSCI)
SC Nutrition & Dietetics
GA FJ3IQ
UT WOS:000412625900009
PM 28958344
DA 2022-11-10
ER

PT J
AU Li, SL
   Li, ZQ
   Chen, NS
   Jin, PF
   Zhang, JC
AF Li, Songlin
   Li, Ziqiang
   Chen, Naisong
   Jin, Pengfei
   Zhang, Jiacan
TI Dietary lipid and carbohydrate interactions: implications on growth
   performance, feed utilization and non-specific immunity in hybrid
   grouper (Epinephelus fuscoguttatus female x E-lanceolatus male)
SO AQUACULTURE
LA English
DT Article
DE Hybrid grouper; Lipid; Carbohydrate; Growth; Non-specific immunity
ID MEGALOBRAMA-AMBLYCEPHALA FINGERLINGS; DICENTRARCHUS-LABRAX JUVENILES;
   CARP CTENOPHARYNGODON-IDELLA; SEA BREAM JUVENILES; BODY-COMPOSITION;
   METABOLIC UTILIZATION; SUPEROXIDE-DISMUTASE; DISEASE RESISTANCE;
   GLUCOSE-METABOLISM; LARGEMOUTH BASS
AB The present study was conducted to explore the effects of dietary lipid, carbohydrate and their interactions on growth performance, feed utilization, body composition and non-specific immunity of hybrid grouper (Epinephelus fuscoguttatus female x E. lanceolatus female). Nine isoproteic diets were formulated with three levels of dietary lipid (7, 10 and 13%) and carbohydrate (8, 12 and 16%) in a 3x3 factorial design. Triplicate groups of 30 juvenile fish (initial weight, 21.48 +/- 0.24 g) were fed each of the diets twice daily to apparent satiation for 8 weeks. Results showed that a significant interaction between dietary lipid and carbohydrate was observed in the specific growth rate (SGR), and the SGR of grouper was not affected by dietary lipid but decreased significantly with the increase of dietary carbohydrate. Thereinto, grouper fed the diet containing 10% lipid and 8% carbohydrate obtained the highest SGR. Higher dietary lipid or carbohydrate significantly decreased feed intake (FI), but significantly elevated feed efficiency ratio (FER) and protein efficiency ratio (PER). Additionally, the retention rate of protein (PRR) and lipid (LRR) were both significantly improved with increasing dietary lipid level, while LRR was significantly decreased as dietary carbohydrate content increased. Meanwhile, significant interactions between dietary carbohydrate and lipid occurred in feed utilization. The apparent digestibility coefficient (ADC) of starch was significantly reduced with the increase of dietary lipid or carbohydrate level, and the interaction was also significant. With grouper fed the diet with 8, 12 and 16% carbohydrate, the postprandial glucose content peaked at the 3, 6 and 12h time-points, respectively. The activity of serum lysozyme increased significantly with the increase of dietary lipid, but significantly decreased as dietary carbohydrate content increased, while it was not significantly affected by the interaction. In addition, grouper fed the diets with 10% lipid obtained the highest SOD activity, in which no significant difference was observed with the increase of dietary carbohydrate content. In above, a combination of 10% lipid and 8% carbohydrate in the diet for this grouper should be optimum.
C1 [Li, Songlin; Li, Ziqiang; Chen, Naisong; Jin, Pengfei; Zhang, Jiacan] Shanghai Ocean Univ, Natl Demonstrat Ctr Expt Teaching Fisheries Sci, Shanghai 201306, Peoples R China.
   [Li, Songlin] Qingdao Natl Lab Marine Sci & Technol, Lab Marine Fisheries Sci & Food Prod Proc, 1 Wenhai Rd, Qingdao 266237, Peoples R China.
   [Chen, Naisong] Shanghai Ocean Univ, Agr Minist Environm Ecol & Fish Nutr, Res Ctr, Shanghai 20136, Peoples R China.
   [Chen, Naisong] Shanghai Ocean Univ, Shanghai Collaborat Innovat Aquat Anim Genet & Br, Shanghai 201306, Peoples R China.
RP Chen, NS (corresponding author), Shanghai Ocean Univ, Natl Demonstrat Ctr Expt Teaching Fisheries Sci, Shanghai 201306, Peoples R China.
EM nschen@shou.edu.cn
FU Shanghai Agriculture Applied Technology Development Program, China
   [G20130508]; China-ASEAN Maritime Cooperation Fund (DF); open fund of
   Laboratory for Marine Fisheries Science and Food Production Processes,
   Qingdao National Laboratory for Marine Science and Technology
   [2016LMFS-B17]; Key Laboratory of Mariculture of Ministry of Education,
   Ocean University of China [KLM2017003]
FX The work was supported by Shanghai Agriculture Applied Technology
   Development Program, China (Grant No. G20130508), the China-ASEAN
   Maritime Cooperation Fund (DF), and open fund of Laboratory for Marine
   Fisheries Science and Food Production Processes, Qingdao National
   Laboratory for Marine Science and Technology (2016LMFS-B17) and Key
   Laboratory of Mariculture of Ministry of Education, Ocean University of
   China (KLM2017003).
CR Amoah A, 2008, J WORLD AQUACULT SOC, V39, P397, DOI 10.1111/j.1749-7345.2008.00168.x
   ANDERSON J, 1984, AQUACULTURE, V37, P303, DOI 10.1016/0044-8486(84)90296-5
   AOAC, 2003, OFFICIAL METHODS ANA, V17th
   BERGOT F, 1983, AQUACULTURE, V34, P203, DOI 10.1016/0044-8486(83)90203-X
   BRADFORD MM, 1976, ANAL BIOCHEM, V72, P248, DOI 10.1016/0003-2697(76)90527-3
   BRAUGE C, 1994, AQUACULTURE, V123, P109, DOI 10.1016/0044-8486(94)90123-6
   Campa-Codova AI, 2002, COMP BIOCHEM PHYS C, V133, P557, DOI 10.1016/S1532-0456(02)00125-4
   Castro C, 2016, BRIT J NUTR, V116, P19, DOI 10.1017/S000711451600163X
   Castro C, 2016, LIPIDS, V51, P743, DOI 10.1007/s11745-016-4140-2
   Chatzifotis S, 2010, AQUACULTURE, V307, P65, DOI 10.1016/j.aquaculture.2010.07.002
   Couto A, 2012, FISH PHYSIOL BIOCHEM, V38, P595, DOI 10.1007/s10695-011-9537-5
   Du ZY, 2006, BRIT J NUTR, V95, P905, DOI 10.1079/BJN20061733
   Ellis A.E., 1990, TECHNIQUES FISH IMMU, P101
   FOLCH J, 1957, J BIOL CHEM, V226, P497
   Goodwin AE, 2002, J WORLD AQUACULT SOC, V33, P466, DOI 10.1111/j.1749-7345.2002.tb00026.x
   Hemre GI, 2002, AQUACULT NUTR, V8, P175, DOI 10.1046/j.1365-2095.2002.00200.x
   Hidalgo MC, 1999, AQUACULTURE, V170, P267, DOI 10.1016/S0044-8486(98)00413-X
   Higgs D, 2000, ENCY AQUACULTURE, P476
   Hikima J, 2001, BBA-GENE STRUCT EXPR, V1520, P35, DOI 10.1016/S0167-4781(01)00248-2
   Jiang YD, 2015, AQUACULT INT, V23, P99, DOI 10.1007/s10499-014-9801-7
   Jin Y, 2013, FISH SHELLFISH IMMUN, V34, P1202, DOI 10.1016/j.fsi.2013.01.008
   Lee SM, 2002, AQUACULTURE, V207, P79, DOI 10.1016/S0044-8486(01)00751-7
   Li SL, 2018, FISHERIES SCI, V84, P641, DOI 10.1007/s12562-018-1208-3
   Li XF, 2010, AQUACULTURE, V303, P65, DOI 10.1016/j.aquaculture.2010.03.014
   Li XF, 2012, FISH PHYSIOL BIOCHEM, V38, P529, DOI 10.1007/s10695-011-9533-9
   Li XY, 2015, AQUAC RES, V46, P2851, DOI 10.1111/are.12437
   Lin YH, 2003, AQUACULTURE, V225, P243, DOI 10.1016/S0044-8486(03)00293-X
   Luo Y, 2016, N AM J AQUACULT, V78, P168, DOI 10.1080/15222055.2015.1129004
   Luo Z, 2005, AQUACULT INT, V13, P257, DOI 10.1007/s10499-004-2478-6
   McCleary BV, 2002, J AOAC INT, V85, P1103
   MCCORD JM, 1969, J BIOL CHEM, V244, P6049
   Mohanta KN, 2008, AQUACULT NUTR, V14, P350, DOI 10.1111/j.1365-2095.2007.00542.x
   Mohanta KN, 2009, AQUAC RES, V40, P927, DOI 10.1111/j.1365-2109.2009.02186.x
   Mohapatra M, 2003, AQUACULT NUTR, V9, P189, DOI 10.1046/j.1365-2095.2003.00243.x
   Moreira IS, 2008, AQUACULTURE, V274, P153, DOI 10.1016/j.aquaculture.2007.11.016
   *NRC, 2011, COMM NUTR REQ FISH S
   Peng M, 2014, AQUACULTURE, V433, P442, DOI 10.1016/j.aquaculture.2014.07.005
   Peres H, 2002, AQUACULTURE, V205, P287, DOI 10.1016/S0044-8486(01)00682-2
   Perez-Velazquez M, 2017, AQUAC RES, V48, P2607, DOI 10.1111/are.13002
   Rahimnejad S, 2015, AQUACULTURE, V446, P283, DOI 10.1016/j.aquaculture.2015.05.019
   Ren MC, 2011, AQUAC RES, V42, P1467, DOI 10.1111/j.1365-2109.2010.02739.x
   Sa R, 2007, AQUAC RES, V38, P100, DOI 10.1111/j.1365-2109.2006.01629.x
   Sargent J. R., 2002, FISH NUTR, P191
   SEIFTER S, 1950, ARCH BIOCHEM, V25, P191
   Sorensen M, 2010, AQUAC RES, V41, P419, DOI 10.1111/j.1365-2109.2009.02346.x
   Stone DAJ, 2003, REV FISH SCI, V11, P337, DOI 10.1080/10641260390260884
   Tort L, 1996, AQUACULT INT, V4, P31
   Trichet VV, 2010, AQUAC RES, V41, P356, DOI 10.1111/j.1365-2109.2009.02374.x
   TRINDER P, 1969, J CLIN PATHOL, V22, P158, DOI 10.1136/jcp.22.2.158
   Tsukahara H., 1966, B JPN SOC SCI FISH, V32, P502, DOI [10.2331/suisan.32.502, DOI 10.2331/SUISAN.32.502]
   Wang JT, 2016, AQUACULTURE, V459, P143, DOI 10.1016/j.aquaculture.2016.03.034
   Watanabe T, 2002, FISHERIES SCI, V68, P242, DOI 10.1046/j.1444-2906.2002.00418.x
   Wu CL, 2016, FISH SHELLFISH IMMUN, V49, P132, DOI 10.1016/j.fsi.2015.12.030
   Xu HG, 2010, AQUACULTURE, V307, P75, DOI 10.1016/j.aquaculture.2010.07.001
   Xu XiangTai, 2016, Journal of Shanghai Ocean University, V25, P61
   Yan J, 2015, PLOS ONE, V10, DOI 10.1371/journal.pone.0129937
   Zhou C, 2013, J APPL ICHTHYOL, V29, P1348, DOI 10.1111/jai.12264
   Zhou CP, 2014, FISH SHELLFISH IMMUN, V41, P183, DOI 10.1016/j.fsi.2014.08.024
   Zuo RT, 2012, FISH SHELLFISH IMMUN, V32, P249, DOI 10.1016/j.fsi.2011.11.005
NR 59
TC 21
Z9 23
U1 3
U2 48
PU ELSEVIER SCIENCE BV
PI AMSTERDAM
PA PO BOX 211, 1000 AE AMSTERDAM, NETHERLANDS
SN 0044-8486
EI 1873-5622
J9 AQUACULTURE
JI Aquaculture
PD JAN 1
PY 2019
VL 498
BP 568
EP 577
DI 10.1016/j.aquaculture.2018.09.015
PG 10
WC Fisheries; Marine & Freshwater Biology
WE Science Citation Index Expanded (SCI-EXPANDED)
SC Fisheries; Marine & Freshwater Biology
GA GV1BU
UT WOS:000445802900067
DA 2022-11-10
ER

PT J
AU Kim, YC
   Byun, S
   Zhang, Y
   Seok, S
   Kemper, B
   Ma, J
   Kemper, JK
AF Kim, Young-Chae
   Byun, Sangwon
   Zhang, Yang
   Seok, Sunmi
   Kemper, Byron
   Ma, Jian
   Kemper, Jongsook Kim
TI Liver ChIP-seq analysis in FGF19-treated mice reveals SHP as a global
   transcriptional partner of SREBP-2
SO GENOME BIOLOGY
LA English
DT Article
DE FGF15; Bile acid; Nuclear receptor; HMGCR; Cholesterol biosynthesis
ID SMALL HETERODIMER PARTNER; BILE-ACID SYNTHESIS; NEGATIVE
   FEEDBACK-REGULATION; FARNESOID X RECEPTOR; METABOLISM; BINDING;
   MECHANISMS; REPRESSION; OBESITY; AUTOPHAGY
AB Background: Fibroblast growth factor-19 (FGF19) is an intestinal hormone that mediates postprandial metabolic responses in the liver. The unusual orphan nuclear receptor, small heterodimer partner (SHP), acts as a co-repressor for many transcriptional factors and has been implicated in diverse biological pathways including FGF19-mediated repression of bile acid synthesis. To explore global functions of SHP in mediating FGF19 action, we identify genome-wide SHP binding sites in hepatic chromatin in mice treated with vehicle or FGF19 by ChIP-seq analysis.
   Results: The overall pattern of SHP binding sites between these two groups is similar, but SHP binding is enhanced at the sites by addition of FGF19. SHP binding is detected preferentially in promoter regions that are enriched in motifs for unexpected non-nuclear receptors. We observe global co-localization of SHP sites with published sites for SREBP-2, a master transcriptional activator of cholesterol biosynthesis. FGF19 increases functional interaction between endogenous SHP and SREBP-2 and inhibits SREBP-2 target genes, and these effects were blunted in SHP-knockout mice. Furthermore, FGF19-induced phosphorylation of SHP at Thr-55 is shown to be important for its functional interaction with SREBP-2 and reduction of liver/serum cholesterol levels.
   Conclusion: This study reveals SHP as a global transcriptional partner of SREBP-2 in regulation of sterol biosynthetic gene networks and provides a potential mechanism for cholesterol-lowering action of FGF19.
C1 [Kim, Young-Chae; Byun, Sangwon; Seok, Sunmi; Kemper, Byron; Kemper, Jongsook Kim] Univ Illinois, Dept Mol & Integrat Physiol, Urbana, IL 61801 USA.
   [Zhang, Yang; Ma, Jian] Univ Illinois, Dept Bioengn, Urbana, IL 61801 USA.
   [Ma, Jian] Univ Illinois, Carl R Woese Inst Genom Biol, Urbana, IL 61801 USA.
RP Ma, J (corresponding author), Univ Illinois, Dept Bioengn, Urbana, IL 61801 USA.
EM jianma@illinois.edu; jongsook@illinois.edu
RI Ma, Jian/A-9838-2008; Zhang, Yang/U-5562-2019
OI Ma, Jian/0000-0002-4202-5834; Zhang, Yang/0000-0002-1483-9195; Byun,
   Sangwon/0000-0001-5101-8372
FU National Institutes of Health [DK062777, DK095842, HG007352]; National
   Science Foundation [1054309, 1262575]; NATIONAL HUMAN GENOME RESEARCH
   INSTITUTE [R01HG007352] Funding Source: NIH RePORTER; NATIONAL INSTITUTE
   OF DIABETES AND DIGESTIVE AND KIDNEY DISEASES [R56DK062777, R01DK062777,
   R01DK095842] Funding Source: NIH RePORTER
FX We thank H. Eric Xu for providing purified recombinant FGF19; David
   Moore for SHP-KO mice; and Johan Auwerx for GST-SHP constructs. The
   study was supported by National Institutes of Health grants DK062777 and
   DK095842 to JKK and was also partially supported by National Institutes
   of Health grant HG007352 and National Science Foundation grants 1054309
   and 1262575 to JM.
CR Bavner A, 2005, TRENDS ENDOCRIN MET, V16, P478, DOI 10.1016/j.tem.2005.10.005
   Brown MS, 1997, CELL, V89, P331, DOI 10.1016/S0092-8674(00)80213-5
   Chanda D, 2008, ENDOCR J, V55, P253, DOI 10.1507/endocrj.K07E-103
   Dunham I, 2012, NATURE, V489, P57, DOI 10.1038/nature11247
   Fang SS, 2007, MOL CELL BIOL, V27, P1407, DOI 10.1128/MCB.00944-06
   Fu T, 2012, P NATL ACAD SCI USA, V109, P16137, DOI 10.1073/pnas.1205951109
   Im SS, 2011, CELL METAB, V13, P540, DOI 10.1016/j.cmet.2011.04.001
   Inagaki T, 2005, CELL METAB, V2, P217, DOI 10.1016/j.cmet.2005.09.001
   Jeon TI, 2012, TRENDS ENDOCRIN MET, V23, P65, DOI 10.1016/j.tem.2011.10.004
   Kanamaluru D, 2011, MOL CELL BIOL, V31, P1540, DOI 10.1128/MCB.01212-10
   Kemper JK, 2004, MOL CELL BIOL, V24, P7707, DOI 10.1128/MCB.24.17.7707-7719.2004
   Kerr TA, 2002, DEV CELL, V2, P713, DOI 10.1016/S1534-5807(02)00154-5
   Kim DH, 2015, EMBO J, V34, P184, DOI 10.15252/embj.201489527
   Kim YC, 2015, HEPATOLOGY, V62, P220, DOI 10.1002/hep.27677
   Kir S, 2011, COLD SH Q B, V76, P139, DOI 10.1101/sqb.2011.76.010710
   Kir S, 2011, SCIENCE, V331, P1621, DOI 10.1126/science.1198363
   Kliewer SA, 2015, DIGEST DIS, V33, P327, DOI 10.1159/000371670
   Kong B, 2012, HEPATOLOGY, V56, P1034, DOI 10.1002/hep.25740
   Kouzarides T, 2007, CELL, V128, P693, DOI 10.1016/j.cell.2007.02.005
   Langmead B, 2009, GENOME BIOL, V10, DOI 10.1186/gb-2009-10-3-r25
   Lee J, 2012, HEPATOLOGY, V56, P108, DOI 10.1002/hep.25609
   Lee YK, 2000, MOL CELL BIOL, V20, P187, DOI 10.1128/MCB.20.1.187-195.2000
   Lundasen T, 2006, J INTERN MED, V260, P530, DOI 10.1111/j.1365-2796.2006.01731.x
   Machanick P, 2011, BIOINFORMATICS, V27, P1696, DOI 10.1093/bioinformatics/btr189
   Mathelier A, 2014, NUCLEIC ACIDS RES, V42, pD142, DOI 10.1093/nar/gkt997
   McLean CY, 2010, NAT BIOTECHNOL, V28, P495, DOI 10.1038/nbt.1630
   Miao J, 2009, GENE DEV, V23, P986, DOI 10.1101/gad.1773909
   Osborne TF, 1995, CRIT REV EUKAR GENE, V5, P317, DOI 10.1615/CritRevEukarGeneExpr.v5.i3-4.50
   Pan XY, 2010, CELL METAB, V12, P174, DOI 10.1016/j.cmet.2010.05.014
   Ramirez F, 2014, NUCLEIC ACIDS RES, V42, pW187, DOI 10.1093/nar/gku365
   Seo YK, 2011, CELL METAB, V13, P367, DOI 10.1016/j.cmet.2011.03.005
   Seok S, 2014, NATURE, V516, P108, DOI 10.1038/nature13949
   Seok S, 2013, J BIOL CHEM, V288, P23252, DOI 10.1074/jbc.M113.452037
   Seol W, 1996, SCIENCE, V272, P1336, DOI 10.1126/science.272.5266.1336
   Shin HJ, 2009, BIOINFORMATICS, V25, P2605, DOI 10.1093/bioinformatics/btp479
   Thomas-Chollier M, 2011, NUCLEIC ACIDS RES, V39, pW86, DOI 10.1093/nar/gkr377
   Vallim TQD, 2013, CELL METAB, V17, P657, DOI 10.1016/j.cmet.2013.03.013
   Volle DH, 2007, GENE DEV, V21, P303, DOI 10.1101/gad.409307
   Wang L, 2002, DEV CELL, V2, P721, DOI 10.1016/S1534-5807(02)00187-9
   Yuk JM, 2011, NAT IMMUNOL, V12, P742, DOI 10.1038/ni.2064
NR 40
TC 25
Z9 28
U1 0
U2 6
PU BMC
PI LONDON
PA CAMPUS, 4 CRINAN ST, LONDON N1 9XW, ENGLAND
SN 1474-760X
J9 GENOME BIOL
JI Genome Biol.
PD DEC 4
PY 2015
VL 16
AR 268
DI 10.1186/s13059-015-0835-6
PG 14
WC Biotechnology & Applied Microbiology; Genetics & Heredity
WE Science Citation Index Expanded (SCI-EXPANDED)
SC Biotechnology & Applied Microbiology; Genetics & Heredity
GA CX7BG
UT WOS:000365855000001
PM 26634251
OA Green Published, gold
DA 2022-11-10
ER

PT J
AU Zhang, XX
   Liu, Y
   Xiong, DQ
   Xie, CG
AF Zhang, Xinxia
   Liu, Ya
   Xiong, Daqian
   Xie, Chunguang
TI Insulin combined with Chinese medicine improves glycemic outcome through
   multiple pathways in patients with type2 diabetes mellitus
SO JOURNAL OF DIABETES INVESTIGATION
LA English
DT Article
DE Insulin; Shen-Qi-Formulas; Type 2 diabetes
ID IMPAIRED GLUCOSE-TOLERANCE; BLOOD-PRESSURE RESPONSE; MICROVASCULAR
   COMPLICATIONS; OXIDATIVE STRESS; ASSOCIATION; RESISTANCE; METFORMIN;
   EXERCISE; DISEASE; SYSTEM
AB Introduction/AimsInsufficient insulin secretion or inefficient insulin response are responsible for the clinical outcome of type2 diabetes mellitus. Administration of insulin alone is prone to cause secondary effects, resulting in an unsatisfactory outcome. Shen-Qi-Formula (SQF), a well-known Chinese medicinal formula, has been used for diabetic treatment for a long time. The present study was designed to investigate whether SQF in combination with insulin improved the clinical outcome of type2 diabetes mellitus, and what mechanisms were possibly involved in the treatment.
   Materials and MethodsA total of 219 patients were included in the study. Of these, 110 patients were treated with insulin monotherapy, and 109 with the combination therapy of SQF and insulin. Before and after 12-week treatment, the fasting blood glucose, postprandial blood glucose, -cell function, insulin resistance and blood lipids were measured.
   ResultsThe 12weeks of SQF treatment in combination with insulin significantly decreased the fasting and postprandial blood glucose levels. Insulin secretion was not increased after the treatment, but -cell function and insulin resistance were obviously improved. Furthermore, 12weeks of treatment with SQF and insulin improved the levels of glucagon-like peptide-1, oxidative stress, blood lipids, coagulation function and bodyweight.
   ConclusionThe results from our study showed that the combination therapy of SQF and insulin significantly improved the clinical outcome of type2 diabetes mellitus compared with insulin monotherapy. The mechanism of improvement was possibly involved in the multiple pathways.
C1 [Zhang, Xinxia; Liu, Ya; Xie, Chunguang] Chengdu Univ Tradit Chinese Med, Teaching Hosp, Dept Endocrinol, Chengdu, Sichuan, Peoples R China.
   [Xiong, Daqian] Chengdu Univ Tradit Chinese Med, Teaching Hosp, Clin Lab, Chengdu, Sichuan, Peoples R China.
RP Xie, CG (corresponding author), Chengdu Univ Tradit Chinese Med, Teaching Hosp, Dept Endocrinol, Chengdu, Sichuan, Peoples R China.
EM chunguangxie1964@163.com
CR Adler AI, 2000, BMJ-BRIT MED J, V321, P412, DOI 10.1136/bmj.321.7258.412
   Attele AS, 2002, DIABETES, V51, P1851, DOI 10.2337/diabetes.51.6.1851
   BILGIN R, 1993, BIOCHEM MOL BIOL INT, V31, P1129
   Boyle JP, 1999, AM J EPIDEMIOL, V149, P55
   Ceriello A, 2004, ARTERIOSCL THROM VAS, V24, P816, DOI 10.1161/01.ATV.0000122852.22604.78
   Chang LT, 2013, EVID-BASED COMPL ALT, V2013, P33
   Creager MA, 2003, CIRCULATION, V108, P1527, DOI 10.1161/01.CIR.0000091257.27563.32
   Drucker DJ, 2006, LANCET, V368, P1696, DOI 10.1016/S0140-6736(06)69705-5
   Festa A, 2003, CIRCULATION, V108, P1822, DOI 10.1161/01.CIR.0000091339.70120.53
   Garg M K, 2011, Indian J Endocrinol Metab, V15, pS44, DOI 10.4103/2230-8210.83059
   Grant SJ, 2013, BMC COMPLEM ALTERN M, V13, DOI 10.1186/1472-6882-13-104
   Haffner SM, 1996, DIABETES CARE, V19, P1138, DOI 10.2337/diacare.19.10.1138
   Hlebowicz J, 2009, AM J CLIN NUTR, V89, P815, DOI 10.3945/ajcn.2008.26807
   Hui Hongxiang, 2009, Chin Med, V4, P11, DOI 10.1186/1749-8546-4-11
   Kaur D.R., 2012, J NAT MED, V67, P662
   Kempf K, 2008, DIABETES-METAB RES, V24, P427, DOI 10.1002/dmrr.869
   Khan HA, 2007, CLIN EXP MED, V7, P24, DOI 10.1007/s10238-007-0121-3
   KIEFFER TJ, 1995, ENDOCRINOLOGY, V136, P3585, DOI 10.1210/en.136.8.3585
   Krentz AJ, 2005, DRUGS, V65, P385, DOI 10.2165/00003495-200565030-00005
   Kumagai S, 2002, METABOLISM, V51, P1247, DOI 10.1053/meta.2002.35180
   Leahy JL, 2010, J CLIN ENDOCR METAB, V95, P4206, DOI 10.1210/jc.2010-0668
   Leiter LA, 2005, AM J HYPERTENS, V18, P121, DOI 10.1016/j.amjhyper.2004.07.001
   Levy JC, 1998, DIABETES CARE, V21, P2191, DOI 10.2337/diacare.21.12.2191
   Ma SW, 2008, DIABETES OBES METAB, V10, P1125, DOI 10.1111/j.1463-1326.2008.00858.x
   Modi Pankaj, 2007, Curr Drug Discov Technol, V4, P39
   Muscelli E, 2008, DIABETES, V57, P1340, DOI 10.2337/db07-1315
   Naslund E, 1998, OBES SURG, V8, P253, DOI 10.1381/096089298765554449
   NAUCK M, 1986, DIABETOLOGIA, V29, P46, DOI 10.1007/BF02427280
   Neustadt J, 2008, MOL NUTR FOOD RES, V52, P780, DOI 10.1002/mnfr.200700075
   Pavo I, 2003, J CLIN ENDOCR METAB, V88, P1637, DOI 10.1210/jc.2002-021786
   Ramachandran B, 2003, DIABETES OBES METAB, V5, P455, DOI 10.1046/j.1463-1326.2003.00302.x
   Robertson RP, 2003, DIABETES, V52, P581, DOI 10.2337/diabetes.52.3.581
   Signorini AM, 2002, CURR THER RES CLIN E, V63, P411, DOI 10.1016/S0011-393X(02)80047-9
   Snehalatha C, 2009, DIABETES CARE, V32, P1796, DOI 10.2337/dc09-0676
   SOTANIEMI EA, 1995, DIABETES CARE, V18, P1373, DOI 10.2337/diacare.18.10.1373
   Stratton IM, 2000, BMJ-BRIT MED J, V321, P405, DOI 10.1136/bmj.321.7258.405
   Vilsboll T, 2012, BMJ-BRIT MED J, V344, DOI 10.1136/bmj.d7771
   Vuksan V, 2000, ARCH INTERN MED, V160, P1009, DOI 10.1001/archinte.160.7.1009
   Vuksan V, 2001, J AM COLL NUTR, V20, p370S, DOI 10.1080/07315724.2001.10719170
   Vuksan V, 2008, NUTR METAB CARDIOVAS, V18, P46, DOI 10.1016/j.numecd.2006.04.003
   Wallace TM, 2004, DIABETES CARE, V27, P1487, DOI 10.2337/diacare.27.6.1487
   Xie WD, 2011, EVID-BASED COMPL ALT, V2011, P1, DOI 10.1155/2011/726723
   Yardley JE, 2015, PEDIATR EXERC SCI, V27, P120, DOI 10.1123/pes.2014-0062
   Yu YL, 2009, J ETHNOPHARMACOL, V124, P444, DOI 10.1016/j.jep.2009.05.027
   Zhang BB, 2000, CURR OPIN CHEM BIOL, V4, P461, DOI 10.1016/S1367-5931(00)00103-4
   Zhuang TF, 2014, NUTRIENTS, V6, P3968, DOI 10.3390/nu6093968
NR 46
TC 12
Z9 12
U1 1
U2 12
PU WILEY
PI HOBOKEN
PA 111 RIVER ST, HOBOKEN 07030-5774, NJ USA
SN 2040-1116
EI 2040-1124
J9 J DIABETES INVEST
JI J. Diabetes Investig.
PD NOV
PY 2015
VL 6
IS 6
BP 708
EP 715
DI 10.1111/jdi.12352
PG 8
WC Endocrinology & Metabolism
WE Science Citation Index Expanded (SCI-EXPANDED)
SC Endocrinology & Metabolism
GA CU7AL
UT WOS:000363687000017
PM 26543546
OA Green Published, gold
DA 2022-11-10
ER

PT J
AU Chen, MR
   Luo, WL
   Li, JM
   Cao, KY
   Li, XH
   Huang, HH
   He, Y
AF Chen, Minrui
   Luo, Weiliang
   Li, Jiming
   Cao, Kaiyi
   Li, Xiaohui
   Huang, Huihong
   He, Yan
TI Clinical Characteristics and Outcomes of Acute Ischemic Stroke in
   Patients with Type 2 Diabetes: A Single-Center, Retrospective Study in
   Southern China
SO INTERNATIONAL JOURNAL OF ENDOCRINOLOGY
LA English
DT Article
ID RISK-FACTORS; NONFASTING TRIGLYCERIDES; MELLITUS; PATHOPHYSIOLOGY;
   ATHEROSCLEROSIS; EPIDEMIOLOGY; ASSOCIATION; PREVENTION; PREVALENCE;
   SUBTYPE
AB Objective. To explore the associations between type 2 diabetes mellitus (DM) and stroke by evaluating the clinical risk factors, characteristics, and outcomes of acute ischemic stroke (AIS) patients with and without type 2 DM. Methods. A total of 1,156 AIS patients (including 410 with type 2 DM (AIS-DM group)) and 746 without type 2 DM (AIS-NDM group)) were included. Patients' demographics, auxiliary examinations, clinical manifestations, and treatment outcomes were recorded and analyzed. Results. Among the included AIS patients, 35.46% had type 2 DM. The AIS-DM group had less males (59.76% versus 70.64%), less smokers (33.90% versus 41.96%), more patients with hypertension (72.93% versus 63.94%; p=0.002), higher triglyceride levels (42.93% versus 25.08%; p <= 0.01), and lower total cholesterol (147.06 mg/dl versus 175.31 mg/dl) than the AIS-NDM group. The proportion of patients with large artery atherosclerosis (LAA) in the AIS-DM group was lower (77.56% versus 85.92%; p<0.05) than that in the AIS-NDM group, and the proportion of patients with small arterial occlusions (SAO) in the AIS-DM group was higher (27.07% versus 13.67%; p<0.05) than that in the AIS-NDM group. The mean National Institutes of Health Stroke Scale (NIHSS) score at admission in the AIS-DM group was lower than that in the AIS-NDM group (4.39 versus 5.00; p=0.008), but there was no significant difference in the NIHSS score or the modified Rankin Scale score between the two groups at discharge. A total of 85 AIS patients underwent intravenous thrombolysis treatment with recombinant tissue plasminogen activator (rtPA). The door-to-needle time (DNT) did not differ significantly between the groups (49.39 +/- 30.40 min versus 44.25 +/- 15.24 min; p=0.433). In addition, there were no significant differences in the baseline NIHSS score, 7-day NIHSS score, and mRS score at discharge between the groups. After intravenous thrombolysis with rtPA, the AIS-NDM group had better recovery (44.30% versus 29.20%; p=0.017) and a higher ratio of good treatment outcome at discharge (65.60% versus 54.20%; p=0.762). Conclusions. Type 2 DM is associated with AIS and its risk factors, such as dyslipidemia and hypertension. Patients in the AIS-DM group had less LAA and smaller arterial occlusions, and DM could exacerbate the short-term clinical outcomes in AIS patients.
C1 [Chen, Minrui] Guangdong Med Univ, Dept Clin Med 1, Zhanjiang 524023, Guangdong, Peoples R China.
   [Luo, Weiliang; Li, Jiming; Cao, Kaiyi; Li, Xiaohui; Huang, Huihong; He, Yan] Guangdong Med Univ, Dept Neurol, Huizhou Hosp, Huizhou Municipal Cent Hosp, Huizhou 516001, Guangdong, Peoples R China.
RP Luo, WL (corresponding author), Guangdong Med Univ, Dept Neurol, Huizhou Hosp, Huizhou Municipal Cent Hosp, Huizhou 516001, Guangdong, Peoples R China.
EM lwl306@126.com
CR ADAMS HP, 1993, STROKE, V24, P35, DOI 10.1161/01.STR.24.1.35
   Altemimi MT, 2019, CUREUS, V11, DOI 10.7759/cureus.6017
   Amer Diabet Assoc, 2018, DIABETES CARE, V41, pS13, DOI 10.2337/dc18-S002
   [Anonymous], 2015, DIABETES CARE, V38, pS8, DOI 10.2337/dc15-S005
   Bansal S, 2007, JAMA-J AM MED ASSOC, V298, P309, DOI 10.1001/jama.298.3.309
   Boehme AK, 2017, CIRC RES, V120, P472, DOI 10.1161/CIRCRESAHA.116.308398
   BROTT T, 1989, STROKE, V20, P864, DOI 10.1161/01.STR.20.7.864
   Chen R, 2016, AM J MED SCI, V351, P380, DOI 10.1016/j.amjms.2016.01.011
   Cheng C, 2019, J DIABETES, V11, P183, DOI 10.1111/1753-0407.12836
   China JCOT, 2007, ZHOONGHUA XINXUEGUAN, V35, P390
   China JCOT, 2017, ZHONGHUA QUAN KE YI, V16, P15
   Chugh C, 2019, INDIAN J CRIT CARE M, V23, pS140, DOI 10.5005/jp-journals-10071-23192
   Colussi G, 2020, J HUM HYPERTENS, V34, P91, DOI 10.1038/s41371-019-0268-x
   Davis TME, 1999, ARCH INTERN MED, V159, P1097, DOI 10.1001/archinte.159.10.1097
   Echouffo-Tcheugui JB, 2018, EUR HEART J, V39, P2376, DOI 10.1093/eurheartj/ehy036
   Feigin VL, 2016, LANCET NEUROL, V15, P913, DOI 10.1016/S1474-4422(16)30073-4
   Freiberg JJ, 2008, JAMA-J AM MED ASSOC, V300, P2142, DOI 10.1001/jama.2008.621
   Gainey J, 2018, LIPIDS HEALTH DIS, V17, DOI 10.1186/s12944-018-0870-x
   Hu SH, 2020, INT J STROKE, V15, P18, DOI 10.1177/1747493019873562
   Huang YX, 2014, POPUL HEALTH METR, V12, DOI 10.1186/s12963-014-0028-7
   Jamrozik K, 2000, STROKE, V31, P863, DOI 10.1161/01.STR.31.4.863
   Jia Q, 2012, STROKE, V43, P650, DOI 10.1161/STROKEAHA.111.633784
   Jia Q, 2011, STROKE, V42, P2758, DOI 10.1161/STROKEAHA.111.621649
   Kernan WN, 2014, STROKE, V45, P2160, DOI 10.1161/STR.0000000000000024
   Kruyt ND, 2010, NAT REV NEUROL, V6, P145, DOI 10.1038/nrneurol.2009.231
   [黎建乐 Li Jianle], 2020, [中国神经精神疾病杂志, Chinese Journal of Nervous and Mental Diseases], V46, P1
   Megherbi SE, 2003, STROKE, V34, P688, DOI 10.1161/01.STR.0000057975.15221.40
   Palacio S, 2014, STROKE, V45, P2689, DOI 10.1161/STROKEAHA.114.005018
   Pan YS, 2016, PLOS ONE, V11, DOI 10.1371/journal.pone.0153178
   Peters SAE, 2014, LANCET, V383, P1973, DOI 10.1016/S0140-6736(14)60040-4
   Regenhardt RW, 2018, JAMA NEUROL, V75, P1273, DOI 10.1001/jamaneurol.2018.1073
   Ru XJ, 2019, SCI REP-UK, V9, DOI 10.1038/s41598-019-53848-1
   Sacco RL, 2013, STROKE, V44, P2064, DOI 10.1161/STR.0b013e318296aeca
   Saeedi P, 2019, DIABETES RES CLIN PR, V157, DOI 10.1016/j.diabres.2019.107843
   Schmidt AM, 2019, ARTERIOSCL THROM VAS, V39, P558, DOI 10.1161/ATVBAHA.119.310961
   Schmidt AM, 2018, ARTERIOSCL THROM VAS, V38, pE1, DOI 10.1161/ATVBAHA.117.310221
   Schofield JD, 2016, DIABETES THER, V7, P203, DOI 10.1007/s13300-016-0167-x
   Shahar E, 2003, STROKE, V34, P623, DOI 10.1161/01.STR.0000057812.51734.FF
   Tsivgoulis G, 2019, DIABETES, V68, P1861, DOI 10.2337/db19-0440
   Wang HD, 2016, LANCET, V388, P1459, DOI 10.1016/S0140-6736(16)31012-1
   Wang WZ, 2017, CIRCULATION, V135, P759, DOI 10.1161/CIRCULATIONAHA.116.025250
   Wang Z., 2020, CHINESE J CARDIOVASC, V25, P55, DOI [10.3969/j.issn.1007-5410.2020.01.013, DOI 10.3969/J.ISSN.1007-5410.2020.01.013]
   Wei LM, 2019, QUANT IMAG MED SURG, V9, P960, DOI 10.21037/qims.2019.04.17
   Wu SM, 2019, LANCET NEUROL, V18, P394, DOI 10.1016/S1474-4422(18)30500-3
   Yaghi S, 2015, STROKE, V46, P3322, DOI 10.1161/STROKEAHA.115.011164
   Zhou MG, 2019, LANCET, V394, P1145, DOI 10.1016/S0140-6736(19)30427-1
   [周盛年 Zhou Shengnian], 2019, [中华神经科杂志, Chinese Journal of Neurology], V52, P716
NR 47
TC 1
Z9 2
U1 2
U2 2
PU HINDAWI LTD
PI LONDON
PA ADAM HOUSE, 3RD FLR, 1 FITZROY SQ, LONDON, W1T 5HF, ENGLAND
SN 1687-8337
EI 1687-8345
J9 INT J ENDOCRINOL
JI Int. J. Endocrinol.
PD JUN 14
PY 2021
VL 2021
AR 5517228
DI 10.1155/2021/5517228
PG 7
WC Endocrinology & Metabolism
WE Science Citation Index Expanded (SCI-EXPANDED)
SC Endocrinology & Metabolism
GA TF1LZ
UT WOS:000670476000001
PM 34234826
OA gold, Green Published
DA 2022-11-10
ER

PT J
AU Cazzo, E
   Pareja, JC
   Geloneze, B
   Chaim, EA
   Barreto, MRL
   Magro, DO
AF Cazzo, Everton
   Pareja, Jose Carlos
   Geloneze, Bruno
   Chaim, Elinton Adami
   Lazzarini Barreto, Maria Rita
   Magro, Daniela Oliveira
TI Biliopancreatic Diversion Decreases Postprandial Apolipoprotein A-IV
   Levels in Mildly Obese Individuals with Type 2 Diabetes Mellitus: a
   Prospective Study
SO OBESITY SURGERY
LA English
DT Article
DE Bariatric surgery; Biliopancreatic diversion; Apolipoprotein A-IV;
   Lipoproteins; HDL; Obesity
ID INTESTINAL-LIPID-METABOLISM; Y GASTRIC BYPASS; BARIATRIC SURGERY;
   GLUCOSE-HOMEOSTASIS; GHRELIN LEVELS; WEIGHT; RISK; METAANALYSIS;
   LIPOPROTEIN; SCOPINARO
AB Background Bariatric surgery usually leads to improvement on the general lipid profile, but its role in the levels of apolipoprotein A-IV (Apo-AIV) is not completely understood. Apo-AIV is a gut-released lipoprotein which is enrolled in satiety regulation and presents anti-inflammatory, anti-atherogenic, and anti-oxidative properties. The objective of this study was to determine the influence of biliopancreatic diversion (BPD) in the levels of Apo-AIV.
   Methods This is a prospective exploratory study which evaluated eight obese individuals with type 2 diabetes mellitus (T2DM) who underwent BPD (Scopinaro operation) and were followed-up for 12 months. Apo-AIV levels were determined by means of serial dosages through a standard meal tolerance test (MTT) in the immediate preoperative period and then 12 months later.
   Results There was a significant change in the Apo-AIV curve following MTT before and after surgery. At 0 and 45 min, the Apo-AIV levels did not significantly differ before and after surgery; at 120 and 180 min, Apo-AIV levels were significantly lower following BPD.
   Conclusions We observed a decrease of postprandial levels of Apo-AIV following MTT in mildly obese individuals with T2DM. This finding appears to be related to the suppression in the Apo-AIV response that obese individuals tend to present. Weight reduction itself, endotoxemia, and the large segments of bypassed intestine may be enrolled in this impaired response.
C1 [Cazzo, Everton; Pareja, Jose Carlos; Chaim, Elinton Adami; Lazzarini Barreto, Maria Rita; Magro, Daniela Oliveira] State Univ Campinas UNICAMP, Dept Surg, Fac Med Sci, R Alexander Fleming S-N,Cidade Univ Zeferino Vaz, BR-13085000 Campinas, SP, Brazil.
   [Geloneze, Bruno] State Univ Campinas UNICAMP, Res Lab Metab & Diabet LIMED, Gastroctr, Campinas, SP, Brazil.
RP Cazzo, E (corresponding author), State Univ Campinas UNICAMP, Dept Surg, Fac Med Sci, R Alexander Fleming S-N,Cidade Univ Zeferino Vaz, BR-13085000 Campinas, SP, Brazil.
EM notrevezzo@yahoo.com.br
RI Chaim, Elinton A/C-7518-2019; Geloneze, Bruno/F-4231-2010; Cazzo,
   Everton/F-2223-2013
OI Chaim, Elinton A/0000-0003-4627-0631; Geloneze,
   Bruno/0000-0002-0557-4578; MAGRO, DANIELA OLIVEIRA/0000-0002-8180-6254;
   Chaim, Elinton/0000-0001-9370-9518; Cazzo, Everton/0000-0002-5804-1580
FU Fundacao de Amparo a Pesquisa do Estado de Sao Paulo-FAPESP
   [2009/50430-6]
FX This study was supported by grants from Fundacao de Amparo a Pesquisa do
   Estado de Sao Paulo-FAPESP, protocol 2009/50430-6.
CR Adams TD, 2007, NEW ENGL J MED, V357, P753, DOI 10.1056/NEJMoa066603
   Aminian A, 2015, SURG OBES RELAT DIS, V11, P238, DOI 10.1016/j.soard.2014.07.017
   Angrisani L, 2015, OBES SURG, V25, P1822, DOI 10.1007/s11695-015-1657-z
   Benaiges D, 2012, OBES SURG, V22, P1268, DOI 10.1007/s11695-012-0662-8
   Bohdjalian A, 2010, OBES SURG, V20, P535, DOI 10.1007/s11695-009-0066-6
   Brolin RE, 2000, J GASTROINTEST SURG, V4, P464, DOI 10.1016/S1091-255X(00)80087-6
   Buchwald H, 2004, JAMA-J AM MED ASSOC, V292, P1724, DOI 10.1001/jama.292.14.1724
   Buchwald H, 2009, AM J MED, V122, P248, DOI 10.1016/j.amjmed.2008.09.041
   Cazzo E, 2014, DIABETES TECHNOL THE, V16, P262, DOI 10.1089/dia.2013.0249
   Culnan DM, 2009, OBESITY, V17, P46, DOI 10.1038/oby.2008.428
   Dib N, 2013, J PHYSIOL PHARMACOL, V64, P571
   Farey JE, 2017, OBES SURG, V27, P399, DOI 10.1007/s11695-016-2302-1
   Ferrer F, 2003, METABOLISM, V52, P1537, DOI 10.1016/j.metabol.2003.07.004
   Fisher RM, 1999, J LIPID RES, V40, P287
   Garber AJ, 2013, ENDOCR PRACT, V19, P536, DOI 10.4158/EP13176.CS
   Garcia-Fuentes E, 2008, OBES SURG, V18, P1424, DOI 10.1007/s11695-008-9560-5
   Garcia-Unzueta MT, 2005, OBES SURG, V15, P187, DOI 10.1381/0960892053268453
   JONES KB, 1992, OBES SURG, V2, P83, DOI 10.1381/096089292765560600
   Kohan AB, 2015, AM J PHYSIOL-GASTR L, V308, pG472, DOI 10.1152/ajpgi.00098.2014
   Lingenhel A, 2004, INT J OBESITY, V28, P1509, DOI 10.1038/sj.ijo.0802789
   Pardina E, 2009, OBES SURG, V19, P1414, DOI 10.1007/s11695-008-9793-3
   Pressler JW, 2015, DIABETES, V64, P498, DOI 10.2337/db14-0825
   Raffaelli M, 2014, ANN SURG, V259, P694, DOI 10.1097/SLA.0b013e31829d6989
   Scopinaro N, 2006, OBES SURG, V16, P683, DOI 10.1381/096089206777346637
   Vila M, 2009, OBES SURG, V19, P299, DOI 10.1007/s11695-008-9790-6
   Wang F, 2015, J LIPID RES, V56, P1403, DOI 10.1194/jlr.R052753
   WHO, 2014, GLOBAL STATUS REPORT ON VIOLENCE PREVENTION 2014, P1
NR 27
TC 3
Z9 3
U1 0
U2 2
PU SPRINGER
PI NEW YORK
PA 233 SPRING ST, NEW YORK, NY 10013 USA
SN 0960-8923
EI 1708-0428
J9 OBES SURG
JI Obes. Surg.
PD APR
PY 2017
VL 27
IS 4
BP 1008
EP 1012
DI 10.1007/s11695-016-2414-7
PG 5
WC Surgery
WE Science Citation Index Expanded (SCI-EXPANDED)
SC Surgery
GA EQ4TG
UT WOS:000398070900024
PM 27744582
DA 2022-11-10
ER

PT J
AU Morris, C
   O'Grada, CM
   Ryan, MF
   Gibney, MJ
   Roche, HM
   Gibney, ER
   Brennan, L
AF Morris, Ciara
   O'Grada, Colm M.
   Ryan, Miriam F.
   Gibney, Michael J.
   Roche, Helen M.
   Gibney, Eileen R.
   Brennan, Lorraine
TI Modulation of the lipidomic profile due to a lipid challenge and fitness
   level: a postprandial study
SO LIPIDS IN HEALTH AND DISEASE
LA English
DT Article
DE Lipidomics; Oral lipid tolerance test; Fitness level
ID FATTY-ACID-COMPOSITION; GLUCOSE-TOLERANCE TEST; BODY-COMPOSITION;
   INSULIN SENSITIVITY; PHYSICAL-ACTIVITY; AEROBIC FITNESS; BLOOD-LIPIDS;
   EXERCISE; METABOLISM; METABOLOMICS
AB Background: The lipid composition of plasma is known to vary due to both phenotypic factors such as age, gender and BMI as well as with various diseases including cancer and neurological disorders. However, there is little investigation into the variation in the lipidome due to exercise and/or metabolic challenges. The objectives of this present study were (i) To identify the glycerophospholipid, sphingolipids and ceramide changes in response to an oral lipid tolerance test (OLTT) in healthy adults and (ii) To identify the effect of aerobic fitness level on lipidomic profiles.
   Methods: 214 healthy adults aged 18-60 years were recruited as part of a metabolic challenge study. A sub-group of 40 volunteers were selected for lipidomic analysis based on their aerobic fitness level. Ceramides, glycerophospholipids and sphingomyelins were quantified in baseline fasting plasma samples as well as at 60, 120, 180, 240 and 300 min following a lipid challenge using high-throughput flow injection ESI-MS/MS.
   Results: Mixed model repeated measures analysis identified lipids which were significantly changing over the time course of the lipid challenge. Included in these lipids were lysophosphoethanolamines (LPE), phosphoethanolamines (PE), phosphoglycerides (PG) and ceramides (Cer). Five lipids (LPE a C18:2, LPE a C18:1, PE aa C36:2, PE aa C36:3 and N-C16:1-Cer) had a fold change > 1.5 at 120 min following the challenge and these lipids remained elevated. Furthermore, three of these lipids (LPE a C18:2, PE aa C36:2 and PE aa C36:3) were predictive of fasting and peak plasma TAG concentrations following the OLTT. Further analysis revealed that fitness level has a significant impact on the response to the OLTT:in particular significant differences between fitness groups were observed for phosphatidylcholines (PC), sphingomyelins (SM) and ceramides.
   Conclusion: This study identified specific lipids which were modulated by an acute lipid challenge. Furthermore, it identified a series of lipids which were modulated by fitness level. Future lipidomic studies should take into account environmental factors such as diet and fitness level during biomarker discovery work.
C1 [Morris, Ciara; O'Grada, Colm M.; Ryan, Miriam F.; Gibney, Michael J.; Roche, Helen M.; Gibney, Eileen R.; Brennan, Lorraine] Univ Coll Dublin, UCD Inst Food & Hlth, Dublin 4, Ireland.
   [Morris, Ciara; O'Grada, Colm M.; Roche, Helen M.; Brennan, Lorraine] Univ Coll Dublin, UCD Conway Inst Biomol & Biomed Res, Dublin 4, Ireland.
RP Brennan, L (corresponding author), Univ Coll Dublin, UCD Inst Food & Hlth, Dublin 4, Ireland.
EM lorraine.brennan@ucd.ie
RI Roche, Helen M/AAF-4164-2019
OI Roche, Helen M/0000-0002-0628-3318; Brennan,
   Lorraine/0000-0002-7711-7499
FU Food for Health Research Initiative (NDP) of the Irish Department of
   Agriculture, Fisheries and Food [07FHRIUCD1]; Health Research Board;
   Department of Health and Children
FX This study was funded under the Food for Health Research Initiative (NDP
   2007-2013; 07FHRIUCD1) of the Irish Department of Agriculture, Fisheries
   and Food, the Health Research Board and the Department of Health and
   Children.
CR Amati F, 2011, DIABETES, V60, P2588, DOI 10.2337/db10-1221
   AUSTIN A, 1993, DIABETES CARE, V16, P421, DOI 10.2337/diacare.16.2.421
   Barber MN, 2012, PLOS ONE, V7, DOI 10.1371/journal.pone.0041456
   Bentley-Lewis R, 2014, J CLIN TRANSL ENDOCR, V1, P38, DOI 10.1016/j.jcte.2014.03.003
   Biaggi RR, 1999, AM J CLIN NUTR, V69, P898
   Bijlsma S, 2006, ANAL CHEM, V78, P567, DOI 10.1021/ac051495j
   Boullart ACI, 2012, BBA-MOL CELL BIOL L, V1821, P867, DOI 10.1016/j.bbalip.2011.10.002
   Bye A, 2012, PLOS ONE, V7, DOI 10.1371/journal.pone.0042330
   Coen PM, 2012, TRENDS ENDOCRIN MET, V23, P391, DOI 10.1016/j.tem.2012.05.009
   Erion DM, 2010, NAT MED, V16, P400, DOI 10.1038/nm0410-400
   Georgiopoulou VV, 2010, RESPIROLOGY, V15, P823, DOI 10.1111/j.1440-1843.2010.01771.x
   Gill JMR, 2004, EUR J LIPID SCI TECH, V106, P110, DOI 10.1002/ejlt.200300906
   Gill JMR, 2003, J NUTR BIOCHEM, V14, P122, DOI 10.1016/S0955-2863(02)00275-9
   Ginsberg HN, 1997, ANN INTERN MED, V126, P912, DOI 10.7326/0003-4819-126-11-199706010-00012
   Guzel NA, 2012, CHINESE J PHYSIOL, V55, P202, DOI 10.4077/CJP.2012.AMM122
   Hailey DW, 2010, CELL, V141, P656, DOI 10.1016/j.cell.2010.04.009
   Han XL, 2005, EXPERT REV PROTEOMIC, V2, P253, DOI 10.1586/14789450.2.2.253
   Hardman AE, 1998, P NUTR SOC, V57, P63, DOI 10.1079/PNS19980011
   Harrison M, 2009, J APPL PHYSIOL, V106, P943, DOI 10.1152/japplphysiol.91367.2008
   Hunter GR, 2010, OBESITY, V18, P274, DOI 10.1038/oby.2009.229
   Hyotylainen T, 2013, MOL NUTR FOOD RES, V57, P1306, DOI 10.1002/mnfr.201200759
   Hyson Dianne, 2003, Curr Atheroscler Rep, V5, P437, DOI 10.1007/s11883-003-0033-y
   JONES NL, 1985, AM REV RESPIR DIS, V131, P700
   Katsanos CS, 2006, SPORTS MED, V36, P547, DOI 10.2165/00007256-200636070-00001
   Kien CL, 2013, DIABETES, V62, P1054, DOI 10.2337/db12-0363
   Kostka T, 1999, MED SCI SPORT EXER, V31, P1183, DOI 10.1097/00005768-199908000-00016
   Krug S, 2012, FASEB J, V26, P2607, DOI 10.1096/fj.11-198093
   Lankinen M, 2009, PLOS ONE, V4, DOI 10.1371/journal.pone.0005258
   Lehmann R, 2013, DIABETES CARE, V36, P2331, DOI 10.2337/dc12-1760
   Meikle PJ, 2014, PHARMACOL THERAPEUT, V143, P12, DOI 10.1016/j.pharmthera.2014.02.001
   Moazzami AA, 2014, J NUTR, V144, P807, DOI 10.3945/jn.113.188912
   Morris C, 2013, MOL NUTR FOOD RES, V57, P1246, DOI 10.1002/mnfr.201200629
   O'Gorman A, 2014, J CHROMATOGR B, V966, P140, DOI [10.1016/j.jchromb.2014.01.032, 10.1016/]
   Pagels P, 2012, J PHYS ACT HEALTH, V9, P867, DOI 10.1123/jpah.9.6.867
   Pellis L, 2012, METABOLOMICS, V8, P347, DOI 10.1007/s11306-011-0320-5
   Postle AD, 2012, CURR OPIN CLIN NUTR, V15, P127, DOI 10.1097/MCO.0b013e32834fb003
   Postle AD, 2009, EUR J LIPID SCI TECH, V111, P2, DOI 10.1002/ejlt.200800158
   Rancoule C, 2013, DIABETOLOGIA, V56, P1394, DOI 10.1007/s00125-013-2891-3
   Rhee EP, 2011, J CLIN INVEST, V121, P1402, DOI 10.1172/JCI44442
   Rojas-Garcia R, 2012, AMYOTROPH LATERAL SC, V13, P66, DOI 10.3109/17482968.2011.636049
   Ryan MF, 2013, AM J CLIN NUTR, V97, P261, DOI 10.3945/ajcn.112.047936
   Schwab U, 2008, PLOS ONE, V3, DOI 10.1371/journal.pone.0002630
   Sorensen CM, 2010, CLIN BIOCHEM, V43, P948, DOI 10.1016/j.clinbiochem.2010.04.075
   Steenbergen R, 2005, J BIOL CHEM, V280, P40032, DOI 10.1074/jbc.M506510200
   van Ommen B, 2014, GENES NUTR, V9, DOI 10.1007/s12263-014-0423-5
   Vance JE, 2013, BBA-MOL CELL BIOL L, V1831, P543, DOI 10.1016/j.bbalip.2012.08.016
   Wallace M, 2014, MOL BIOSYST, V10, P1586, DOI 10.1039/c3mb70529c
   Watson AD, 2006, J LIPID RES, V47, P2101, DOI 10.1194/jlr.R600022-JLR200
   Weiss JN, 2006, J LIPID RES, V47, P2355, DOI 10.1194/jlr.R600023-JLR200
   Wenk MR, 2005, NAT REV DRUG DISCOV, V4, P594, DOI 10.1038/nrd1776
   Wopereis S, 2013, BMC MED GENOMICS, V6, DOI 10.1186/1755-8794-6-44
   Yore MM, 2014, CELL, V159, P318, DOI 10.1016/j.cell.2014.09.035
   Zhao XJ, 2010, METABOLOMICS, V6, P362, DOI 10.1007/s11306-010-0203-1
   Zhao XJ, 2009, AM J PHYSIOL-ENDOC M, V296, pE384, DOI 10.1152/ajpendo.90748.2008
NR 54
TC 16
Z9 17
U1 0
U2 13
PU BMC
PI LONDON
PA CAMPUS, 4 CRINAN ST, LONDON N1 9XW, ENGLAND
EI 1476-511X
J9 LIPIDS HEALTH DIS
JI Lipids Health Dis.
PD JUL 1
PY 2015
VL 14
AR 65
DI 10.1186/s12944-015-0062-x
PG 11
WC Biochemistry & Molecular Biology; Nutrition & Dietetics
WE Science Citation Index Expanded (SCI-EXPANDED)
SC Biochemistry & Molecular Biology; Nutrition & Dietetics
GA CL8WT
UT WOS:000357255500001
PM 26123789
OA Green Published, gold
DA 2022-11-10
ER

PT J
AU Finley, JW
   Soto-Vaca, A
   Heimbach, J
   Rao, TP
   Juneja, LR
   Slavin, J
   Fahey, GC
AF Finley, John W.
   Soto-Vaca, Adriana
   Heimbach, James
   Rao, T. P.
   Juneja, Lekh Raj
   Slavin, Joanne
   Fahey, George C.
TI Safety Assessment and Caloric Value of Partially Hydrolyzed Guar Gum
SO JOURNAL OF AGRICULTURAL AND FOOD CHEMISTRY
LA English
DT Article
DE guar gum; partially hydrolyzed guar gum; PHGG; caloric availability
ID ENHANCES CALCIUM-ABSORPTION; POSTPRANDIAL BLOOD-GLUCOSE; IN-VITRO
   FERMENTATION; LONG-TERM TREATMENT; CHAIN FATTY-ACIDS; DIETARY FIBER;
   PLASMA-CHOLESTEROL; SERUM-CHOLESTEROL; DOUBLE-BLIND;
   INTESTINAL-ABSORPTION
AB Guar gum and partially hydrolyzed guar gum (PHGG) are food ingredients that have been available for many years. PHGG is the partially hydrolyzed product from guar gum obtained from the Indian cluster bean (Cyanopsis tetragonolopus). The gum (CAS Registry No. 9000-30-0) is composed of galactomannan, a gel-forming polysaccharide with a molecular weight ranging from 200 to 300 kDa. The intact and partially hydrolyzed forms have multiple food applications. The intact material can be used to control the viscosity, stability, and texture of foods. PHGG is highly soluble and has little physical impact on foods. Both forms are indigestible but are excellent sources of fermentable dietary fiber. The caloric value of intact guar gum is accepted as 2.0, whereas the caloric value of PHGG has not been firmly established. It is the goal of this paper to review the chemistry, safety, in vivo effects, and caloric value of PHGG.
C1 [Finley, John W.; Soto-Vaca, Adriana] Louisiana State Univ, Dept Food Sci, Baton Rouge, LA 70810 USA.
   [Heimbach, James] JHeimbach LLC, Port Royal, VA 22535 USA.
   [Rao, T. P.; Juneja, Lekh Raj] Taiyo Kagaku Co Ltd, Yokaichi, Mie 5121111, Japan.
   [Slavin, Joanne] Univ Minnesota, Dept Food Sci & Nutr, St Paul, MN 55108 USA.
   [Fahey, George C.] Univ Illinois, Dept Anim Sci, Urbana, IL 61801 USA.
RP Finley, JW (corresponding author), Louisiana State Univ, Dept Food Sci, Baton Rouge, LA 70810 USA.
EM jfinle5@lsu.edu
RI Slavin, Joanne/GOJ-9874-2022
OI Slavin, Joanne/0000-0003-0720-5300
CR Abrams SA, 2005, AM J CLIN NUTR, V82, P471
   Abrams SA, 2007, J NUTR, V137, P2208, DOI 10.1093/jn/137.10.2208
   Alam NH, 1998, CLIN NUTR, V17, P125, DOI 10.1016/S0261-5614(98)80006-X
   Anderson S. A, 1993, FASEB MONOGRAPH
   ARO A, 1984, AM J CLIN NUTR, V39, P911, DOI 10.1093/ajcn/39.6.911
   ARO A, 1981, DIABETOLOGIA, V21, P29, DOI 10.1007/BF03216219
   Asp NG, 1997, ADV EXP MED BIOL, V427, P201
   BALASCIO JR, 1981, J FOOD BIOCHEM, V5, P271, DOI 10.1111/j.1745-4514.1981.tb00679.x
   BAYLISS C E, 1985, Food Microbiology (London), V2, P53, DOI 10.1016/0740-0020(85)90023-1
   Beards E, 2010, ANAEROBE, V16, P420, DOI 10.1016/j.anaerobe.2010.05.006
   BLACKBURN NA, 1984, CLIN SCI, V66, P329, DOI 10.1042/cs0660329
   Blake DE, 1997, AM J CLIN NUTR, V65, P107, DOI 10.1093/ajcn/65.1.107
   BOSELLO O, 1984, AM J CLIN NUTR, V40, P1165, DOI 10.1093/ajcn/40.6.1165
   Bosscher D, 2006, NUTR RES REV, V19, P216, DOI 10.1017/S0954422407249686
   BULLER HA, 1990, ANNU REV MED, V41, P141
   CALVERT R, 1985, AM J CLIN NUTR, V41, P1249, DOI 10.1093/ajcn/41.6.1249
   Casterline JL, 1997, J AGR FOOD CHEM, V45, P2463, DOI 10.1021/jf960846f
   CONCHIE J, 1959, NATURE, V184, P1233, DOI 10.1038/1841233a0
   CUMMINGS JH, 1981, GUT, V22, P763, DOI 10.1136/gut.22.9.763
   Cummings JH, 1997, EUR J CLIN NUTR, V51, P417, DOI 10.1038/sj.ejcn.1600427
   DAVIS SE, 1975, ACS SYM SER, P296
   Freitas KD, 2006, CLIN NUTR, V25, P851, DOI 10.1016/j.clnu.2006.02.010
   EBELING P, 1988, AM J CLIN NUTR, V48, P98, DOI 10.1093/ajcn/48.1.98
   ELLIS PR, 1991, BRIT J NUTR, V66, P363, DOI 10.1079/BJN19910041
   EMI S, 1972, AGR BIOL CHEM TOKYO, V36, P991, DOI 10.1080/00021369.1972.10860352
   ENGLYST HN, 1992, EUR J CLIN NUTR, V46, pS33
   EVANS AJ, 1992, BRIT J NUTR, V68, P217, DOI 10.1079/BJN19920079
   Fastinger ND, 2008, J AM COLL NUTR, V27, P356, DOI 10.1080/07315724.2008.10719712
   Favier ML, 1997, LIPIDS, V32, P953, DOI 10.1007/s11745-997-0123-z
   FLEMING SE, 1986, CLIN GASTROENTEROL, V15, P787
   Flickinger EA, 2000, J NUTR, V130, P1267, DOI 10.1093/jn/130.5.1267
   Franck A, 2005, FOOD AUST, V57, P530
   FRENCH SJ, 1994, AM J CLIN NUTR, V59, P87, DOI 10.1093/ajcn/59.1.87
   GEE JM, 1983, BRIT J NUTR, V50, P215, DOI 10.1079/BJN19830091
   GHERARDINI F, 1985, J BACTERIOL, V161, P500, DOI 10.1128/JB.161.2.500-506.1985
   GHERARDINI FC, 1987, J BACTERIOL, V169, P2038, DOI 10.1128/jb.169.5.2038-2043.1987
   GHERARDINI FC, 1987, J BACTERIOL, V169, P2031, DOI 10.1128/jb.169.5.2031-2037.1987
   GOLAY A, 1995, NUTR METAB CARDIOVAS, V5, P141
   GRAHAM SL, 1981, FOOD COSMET TOXICOL, V19, P287, DOI 10.1016/0015-6264(81)90386-2
   Hara H, 1996, BRIT J NUTR, V76, P773, DOI 10.1079/BJN19960083
   Hara H, 1999, J NUTR, V129, P39, DOI 10.1093/jn/129.1.39
   Health Canada, 1988, GUID SAF PHYS EFF NO
   Heimbach J., 2006, DETERMINATION GRAS S
   Heini AF, 1998, INT J OBESITY, V22, P906, DOI 10.1038/sj.ijo.0800680
   HORN N, 1986, Food Microbiology (London), V3, P295, DOI 10.1016/0740-0020(86)90012-2
   IDE T, 1991, ANN NUTR METAB, V35, P34, DOI 10.1159/000177619
   IKEGAMI S, 1990, J NUTR, V120, P353, DOI 10.1093/jn/120.4.353
   Institute of Medicine (U.S.) and Institute of Medicine, 2005, DIET REF INT EN CARB
   Institute of Medicine (U.S.). Committee on Food Chemicals Codex, 2003, FOOD CHEM COD
   Institute of Medicine (U.S.). Standing Committee on the Scientific Evaluation of Dietary Reference Intakes; Institute of Medicine (U.S.), 2001, DIET REF INT PROP DE
   Ishihara N, 2000, POULTRY SCI, V79, P689, DOI 10.1093/ps/79.5.689
   JARJIS HA, 1984, BRIT J NUTR, V51, P371, DOI 10.1079/BJN19840043
   JENKINS DJA, 1980, AM J CLIN NUTR, V33, P575, DOI 10.1093/ajcn/33.3.575
   JENKINS DJA, 1979, AM J CLIN NUTR, V32, P16, DOI 10.1093/ajcn/32.1.16
   JENKINS DJA, 1980, BRIT MED J, V280, P1353, DOI 10.1136/bmj.280.6228.1353-a
   JENKINS DJA, 1977, ANN INTERN MED, V86, P20, DOI 10.7326/0003-4819-86-1-20
   KHAN AR, 1981, AM J CLIN NUTR, V34, P2446, DOI 10.1093/ajcn/34.11.2446
   KIRSTEN R, 1989, EUR J CLIN PHARMACOL, V37, P117, DOI 10.1007/BF00558217
   KNUDSEN KEB, 1995, BRIT J NUTR, V74, P101, DOI 10.1079/BJN19950110
   Kondo S, 2004, BIOSCI BIOTECH BIOCH, V68, P1135, DOI 10.1271/bbb.68.1135
   Kovacs EMR, 2002, EUR J CLIN NUTR, V56, P771, DOI 10.1038/sj.ejcn.1601407
   Kovacs EMR, 2001, INT J OBESITY, V25, P307, DOI 10.1038/sj.ijo.0801546
   LANDIN K, 1992, AM J CLIN NUTR, V56, P1061, DOI 10.1093/ajcn/56.6.1061
   LAVIN JH, 1995, APPETITE, V25, P89, DOI 10.1006/appe.1995.0043
   *LIF SCI RES OFF, 1994, EV EN CERT SUG ALC U
   Livesey G., 1992, Nutrition Research Reviews, V5, P61, DOI 10.1079/NRR19920007
   LUPTON JR, 1988, AM J PHYSIOL, V255, pG633, DOI 10.1152/ajpgi.1988.255.5.G633
   McCance R. A., 1929, CARBOHYDRATE CONTENT, V135, P73
   MCINTYRE A, 1991, GASTROENTEROLOGY, V101, P1274, DOI 10.1016/0016-5085(91)90077-X
   MCIVOR ME, 1985, DIABETES CARE, V8, P274, DOI 10.2337/diacare.8.3.274
   Miller-Fosmore C. M., 2002, UTILIZATION OLIGOSAC
   Miyazato S, 2010, EUR J NUTR, V49, P165, DOI 10.1007/s00394-009-0062-6
   MORGAN LM, 1985, BRIT J NUTR, V53, P467, DOI 10.1079/BJN19850056
   National Toxicology Program, 1982, Natl Toxicol Program Tech Rep Ser, V229, P1
   NYMAN M, 1982, BRIT J NUTR, V47, P357, DOI 10.1079/BJN19820047
   OKUBO T, 1994, BIOSCI BIOTECH BIOCH, V58, P1364, DOI 10.1271/bbb.58.1364
   Ou SY, 2001, J AGR FOOD CHEM, V49, P1026, DOI 10.1021/jf000574n
   Pasman WJ, 1997, APPETITE, V29, P77, DOI 10.1006/appe.1997.0091
   PATEL MB, 1985, POULTRY SCI, V64, P1148, DOI 10.3382/ps.0641148
   PENAGINI R, 1986, AM J GASTROENTEROL, V81, P123
   Peters AL, 1996, DIABETES CARE, V19, P899, DOI 10.2337/diacare.19.8.899b
   PETERSON DB, 1987, DIABETIC MED, V4, P111, DOI 10.1111/j.1464-5491.1987.tb00843.x
   Phillips GO, 1998, FOOD ADDIT CONTAM A, V15, P251, DOI 10.1080/02652039809374639
   POKSAY KS, 1983, J NUTR, V113, P1544, DOI 10.1093/jn/113.8.1544
   Pylkas AM, 2005, J MED FOOD, V8, P113, DOI 10.1089/jmf.2005.8.113
   RAINBIRD AL, 1984, BRIT J NUTR, V52, P489, DOI 10.1079/BJN19840116
   RAY S, 1982, POULTRY SCI, V61, P488, DOI 10.3382/ps.0610488
   Roberfroid MB, 1999, J NUTR, V129, p1436S, DOI 10.1093/jn/129.7.1436S
   Roberts DD, 1996, J AGR FOOD CHEM, V44, P1321, DOI 10.1021/jf950567c
   ROEDIGER WEW, 1982, GASTROENTEROLOGY, V83, P424
   ROEDIGER WEW, 1980, GUT, V21, P793, DOI 10.1136/gut.21.9.793
   RUMESSEN JJ, 1990, AM J CLIN NUTR, V52, P675, DOI 10.1093/ajcn/52.4.675
   Salminen S., 2004, LACTIC ACID BACTERIA, DOI [10.1201/9780824752033, DOI 10.1201/9780824752033]
   SALYERS AA, 1977, APPL ENVIRON MICROB, V34, P529, DOI 10.1128/AEM.34.5.529-533.1977
   SALYERS AA, 1977, APPL ENVIRON MICROB, V33, P319, DOI 10.1128/AEM.33.2.319-322.1977
   Sandoz Nutrition Corp, 1991, REP EXP PAN GR UNPUB
   Scholz-Ahrens KE, 2007, J NUTR, V137, p838S, DOI 10.1093/jn/137.3.838S
   Select Committee on GRAS Substances (SCOGS), 1973, OP GUAR GUM
   SHAH N, 1987, NUTR REP INT, V36, P223
   SHAH N, 1986, J NUTR, V116, P786, DOI 10.1093/jn/116.5.786
   Shu YW, 1996, J AGR FOOD CHEM, V44, P2544, DOI 10.1021/jf950586m
   SIMONS LA, 1982, ATHEROSCLEROSIS, V45, P101, DOI 10.1016/0021-9150(82)90175-7
   SMITH U, 1982, ATHEROSCLEROSIS, V45, P1, DOI 10.1016/0021-9150(82)90166-6
   SOUTHGATE DAT, 1978, J SCI FOOD AGR, V29, P979, DOI 10.1002/jsfa.2740291113
   SPILLER GA, 1991, ARTERIOSCLER THROMB, V11, P1204, DOI 10.1161/01.ATV.11.5.1204
   SUPERKO HR, 1988, AM J CARDIOL, V62, P51, DOI 10.1016/0002-9149(88)91363-X
   Suzuki T, 2004, J NUTR, V134, P1942, DOI 10.1093/jn/134.8.1942
   TADESSE K, 1980, Q J EXP PHYSIOL CMS, V65, P85, DOI 10.1113/expphysiol.1980.sp002502
   TAKAHASHI H, 1994, COMP BIOCHEM PHYS A, V107, P255
   TAKAHASHI H, 1994, COMP BIOCHEM PHYS A, V109, P75, DOI 10.1016/0300-9629(94)90313-1
   TAKAHASHI H, 1993, NUTR RES, V13, P649, DOI 10.1016/S0271-5317(05)80557-3
   TAKAHASHI H, 1995, NUTR RES, V15, P527, DOI 10.1016/0271-5317(95)00020-8
   Takeno F., 1990, J JPN SOC NUTR FOOD, V43, P421
   TOMLIN J, 1986, BRIT J NUTR, V55, P481, DOI 10.1079/BJN19860055
   Trinidad T, 2004, INT J FOOD SCI TECH, V39, P1093, DOI 10.1111/j.1365-2621.2004.00880.x
   Tsuji K, 1998, J AGR FOOD CHEM, V46, P2253, DOI 10.1021/jf9708453
   Tudorica CM, 2002, J AGR FOOD CHEM, V50, P347, DOI 10.1021/jf0106953
   TULUNG B, 1987, J NUTR, V117, P1556, DOI 10.1093/jn/117.9.1556
   Tuohy KM, 2001, BRIT J NUTR, V86, P341, DOI 10.1079/BJN2001394
   TUOMILEHTO J, 1988, ATHEROSCLEROSIS, V72, P157, DOI 10.1016/0021-9150(88)90076-7
   TUOMILEHTO J, 1983, HUM NUTR-CLIN NUTR, V37, P109
   TUOMILEHTO J, 1980, ACTA MED SCAND, V208, P45
   UUSITUPA M, 1989, AM J CLIN NUTR, V49, P345, DOI 10.1093/ajcn/49.2.345
   UUSITUPA M, 1984, ANN CLIN RES, V16, P126
   VANDEVEN MLHM, 1994, APPETITE, V23, P139, DOI 10.1006/appe.1994.1042
   Velazquez M, 2000, ANAEROBE, V6, P87, DOI 10.1006/anae.1999.0318
   VUORINENMARKKOLA H, 1992, AM J CLIN NUTR, V56, P1056, DOI 10.1093/ajcn/56.6.1056
   Williams JA, 2004, J NUTR, V134, P886, DOI 10.1093/jn/134.4.886
   WIRTH A, 1982, ATHEROSCLEROSIS, V45, P291, DOI 10.1016/0021-9150(82)90230-1
   Wolf BW, 2003, EUR J CLIN NUTR, V57, P1120, DOI 10.1038/sj.ejcn.1601652
   WOOD PJ, 1990, J AGR FOOD CHEM, V38, P753, DOI 10.1021/jf00093a036
   Yamada K, 1999, BIOSCI BIOTECH BIOCH, V63, P2163, DOI 10.1271/bbb.63.2163
   Yamatoya K, 1997, FOOD HYDROCOLLOID, V11, P239, DOI 10.1016/S0268-005X(97)80030-6
   Yamatoya K., 1993, Nippon Eiyo Shokuryo Gakkaishi = Journal of the Japanese Society of Nutrition and Food Science, V46, P199
NR 134
TC 18
Z9 21
U1 1
U2 26
PU AMER CHEMICAL SOC
PI WASHINGTON
PA 1155 16TH ST, NW, WASHINGTON, DC 20036 USA
SN 0021-8561
EI 1520-5118
J9 J AGR FOOD CHEM
JI J. Agric. Food Chem.
PD FEB 27
PY 2013
VL 61
IS 8
BP 1756
EP 1771
DI 10.1021/jf304910k
PG 16
WC Agriculture, Multidisciplinary; Chemistry, Applied; Food Science &
   Technology
WE Science Citation Index Expanded (SCI-EXPANDED)
SC Agriculture; Chemistry; Food Science & Technology
GA 099KD
UT WOS:000315619000019
PM 23347282
DA 2022-11-10
ER

PT J
AU Wang, WD
   Xing, L
   Teng, JR
   Li, S
   Mi, N
AF Wang, Wei-Dong
   Xing, Lin
   Teng, Jun-Ru
   Li, Shuo
   Mi, Na
TI Effects of basal insulin application on serum visfatin and adiponectin
   levels in type 2 diabetes
SO EXPERIMENTAL AND THERAPEUTIC MEDICINE
LA English
DT Article
DE basal insulin; type 2 diabetes; complications
ID TO-TARGET TRIAL; NPH INSULIN; PLASMA ADIPONECTIN; GLARGINE; RESISTANCE;
   ATHEROSCLEROSIS; INFLAMMATION; MACROPHAGES; EXPRESSION; PARAMETERS
AB The aim of this study was to investigate the effects of basal insulin application on the serum visfatin and adiponectin (APN) levels of patients with type 2 diabetes mellitus (T2DM). A total of 200 patients with T2DM, who were diagnosed in The Third People's Hospital of Jinan (glycosylated hemoglobin >= 7%), were randomly divided into treatment and control groups. The patients used only oral hypoglycemic drugs and had never received insulin therapy. In the treatment group, basal insulin was administered in combination with the original application of oral hypoglycemic drugs, whereas the control group maintained the original use of oral hypoglycemic drugs or took other oral hypoglycemic agents. The body mass index and fasting blood glucose, postprandial blood glucose, glycosylated hemoglobin, visfatin, APN and blood lipid levels of the patients were examined prior to the treatment and six months later. The drug and insulin doses in the treatment group were adjusted according to the patients' blood glucose, which allowed the fasting and postprandial blood glucose levels to attain the standards. The fasting and postprandial blood glucose levels in the control group also achieved the standards. It was found that the six-month application of basal insulin could significantly decrease the glycosylated hemoglobin and significantly increase the serum APN levels; the serum visfatin levels, however, remained unchanged. The immediate application of basal insulin could facilitate the attainment of glycosylated hemoglobin standards in T2DM and could increase the plasma APN levels, preventing diabetic vascular complications.
C1 [Wang, Wei-Dong; Xing, Lin; Li, Shuo; Mi, Na] Third Peoples Hosp Jinan, Dept Endocrinol, Jinan 250132, Shandong, Peoples R China.
   [Teng, Jun-Ru] Third Peoples Hosp Jinan, Dept Clin Lab, Jinan 250132, Shandong, Peoples R China.
RP Wang, WD (corresponding author), Third Peoples Hosp Jinan, Dept Endocrinol, 1 Wangsheren North St,Gongye North Rd, Jinan 250132, Shandong, Peoples R China.
EM weidongwangcn@163.com
RI Li, Shuo/GXV-6545-2022
FU Jinan Municipal Health Bureau
FX This study was supported by the Science and Technology Project of Jinan
   Municipal Health Bureau.
CR Adya R, 2008, DIABETES CARE, V31, P758, DOI 10.2337/dc07-1544
   Cai XJ, 2010, MOL ENDOCRINOL, V24, P218, DOI 10.1210/me.2009-0128
   Chen MP, 2006, J CLIN ENDOCR METAB, V91, P295, DOI 10.1210/jc.2005-1475
   Choudhary S, 2011, ENDOCRINOLOGY, V152, P3622, DOI 10.1210/en.2011-1343
   Chu CH, 2011, J THROID RES, V2011, DOI 10.4061/2011/194721
   Cobitz Alexander R, 2009, Diabetes Care, V32, pe59, DOI 10.2337/dc09-0125
   Curat CA, 2006, DIABETOLOGIA, V49, P744, DOI 10.1007/s00125-006-0173-z
   Dahl TB, 2007, CIRCULATION, V115, P972, DOI 10.1161/CIRCULATIONAHA.106.665893
   Donath MY, 2011, NAT REV IMMUNOL, V11, P98, DOI 10.1038/nri2925
   Fagerberg B, 2011, J INTERN MED, V269, P636, DOI 10.1111/j.1365-2796.2010.02336.x
   Forouhi NG, 2001, INT J OBESITY, V25, P1327, DOI 10.1038/sj.ijo.0801723
   Forst T, 2010, DIABETES OBES METAB, V12, P437, DOI 10.1111/j.1463-1326.2010.01209.x
   Hivert MF, 2011, DIABETOLOGIA, V54, P1019, DOI 10.1007/s00125-011-2067-y
   Holman RR, 2008, NEW ENGL J MED, V359, P1577, DOI 10.1056/NEJMoa0806470
   Hug C, 2005, SCIENCE, V307, P366, DOI 10.1126/science.1106933
   Imai S, 2009, CURR PHARM DESIGN, V15, P20, DOI 10.2174/138161209787185814
   Inoue M, 2005, METABOLISM, V54, P281, DOI 10.1016/j.metabol.2004.09.006
   Jalovaara K, 2008, METABOLISM, V57, P1130, DOI 10.1016/j.metabol.2008.03.019
   Janka HU, 2005, DIABETES CARE, V28, P254, DOI 10.2337/diacare.28.2.254
   Kadoglou NPE, 2010, EXP CLIN ENDOCR DIAB, V118, P75, DOI 10.1055/s-0029-1237360
   Kim SR, 2012, BIOCHEM BIOPH RES CO, V418, P662, DOI 10.1016/j.bbrc.2012.01.072
   Kubota N, 2002, J BIOL CHEM, V277, P25863, DOI 10.1074/jbc.C200251200
   Kyriazi E, 2011, HORM METAB RES, V43, P537, DOI 10.1055/s-0031-1277227
   Lau CH, 2011, ANN HUM GENET, V75, P370, DOI 10.1111/j.1469-1809.2010.00635.x
   Lepore M, 2000, DIABETES, V49, P2142, DOI 10.2337/diabetes.49.12.2142
   Lin Y, 2005, J BIOL CHEM, V280, P4617, DOI 10.1074/jbc.M411863200
   Lindsay RS, 2002, LANCET, V360, P57, DOI 10.1016/S0140-6736(02)09335-2
   Nayak BS, 2010, PRIM CARE DIABETES, V4, P187, DOI 10.1016/j.pcd.2010.05.006
   Pickup JC, 2004, DIABETES CARE, V27, P813, DOI 10.2337/diacare.27.3.813
   Ran JM, 2010, DIABETES RES CLIN PR, V88, P177, DOI 10.1016/j.diabres.2010.01.021
   Retnakaran R, 2008, CLIN ENDOCRINOL, V69, P885, DOI 10.1111/j.1365-2265.2008.03264.x
   Riddle MC, 2003, DIABETES CARE, V26, P3080, DOI 10.2337/diacare.26.11.3080
   Robertson RP, 2003, DIABETES, V52, P581, DOI 10.2337/diabetes.52.3.581
   SAMAL B, 1994, MOL CELL BIOL, V14, P1431, DOI 10.1128/MCB.14.2.1431
   Sethi JK, 2005, TRENDS MOL MED, V11, P344, DOI 10.1016/j.molmed.2005.06.010
   Skrabal CA, 2011, THORAC CARDIOV SURG, V59, P201, DOI 10.1055/s-0030-1250211
   Stefan N, 2003, DIABETES CARE, V26, P3315, DOI 10.2337/diacare.26.12.3315
   Stentz FB, 2004, DIABETES, V53, P2079, DOI 10.2337/diabetes.53.8.2079
   Su SC, 2011, ACTA DIABETOL, V48, P113, DOI 10.1007/s00592-009-0171-y
   Swinnen SG, 2010, DIABETES CARE, V33, P1176, DOI 10.2337/dc09-2294
   Tesauro M, 2007, METABOLISM, V56, P413, DOI 10.1016/j.metabol.2006.10.026
   Winkler Gabor, 2009, Orvosi Hetilap, V150, P771, DOI 10.1556/OH.2009.28608
   Wolf AM, 2004, BIOCHEM BIOPH RES CO, V323, P630, DOI 10.1016/j.bbrc.2004.08.145
   Wong WT, 2011, CELL METAB, V14, P104, DOI 10.1016/j.cmet.2011.05.009
   Yang WY, 2010, NEW ENGL J MED, V362, P1090, DOI 10.1056/NEJMoa0908292
   Yki-Jarvinen H, 2006, DIABETOLOGIA, V49, P442, DOI 10.1007/s00125-005-0132-0
NR 46
TC 4
Z9 5
U1 1
U2 4
PU SPANDIDOS PUBL LTD
PI ATHENS
PA POB 18179, ATHENS, 116 10, GREECE
SN 1792-0981
EI 1792-1015
J9 EXP THER MED
JI Exp. Ther. Med.
PD JUN
PY 2015
VL 9
IS 6
BP 2219
EP 2224
DI 10.3892/etm.2015.2428
PG 6
WC Medicine, Research & Experimental
WE Science Citation Index Expanded (SCI-EXPANDED)
SC Research & Experimental Medicine
GA CJ4ZI
UT WOS:000355496800029
PM 26136963
OA gold, Green Published
DA 2022-11-10
ER

PT J
AU McMillan, DW
   Henderson, GC
   Nash, MS
   Jacobs, KA
AF McMillan, David W.
   Henderson, Gregory C.
   Nash, Mark S.
   Jacobs, Kevin A.
TI Effect of Paraplegia on the Time Course of Exogenous Fatty Acid
   Incorporation Into the Plasma Triacylglycerol Pool in the Postprandial
   State
SO FRONTIERS IN PHYSIOLOGY
LA English
DT Article
DE spinal cord injury; stable isotope lipid tracer; dietary fat metabolism;
   neurogenic obesity; autonomic nervous system
AB Spinal cord injury (SCI) results in disordered fat metabolism. Autonomic decentralization might contribute to dyslipidemia in SCI, in part by influencing the uptake of dietary fats through the gut-lymph complex. However, the neurogenic contributions to dietary fat metabolism are unknown in this population. We present a subset of results from an ongoing registered clinical trial (NCT03691532) related to dietary fat absorption. We fed a standardized (20 kcal.kgFFM(-1)) liquid meal tolerance test (50% carb, 35% fat, and 15% protein) that contained stable isotope lipid tracer (5 mg.kgFFM(-1) [U-C-13]palmitate) to persons with and without motor complete thoracic SCI. Blood samples were collected at six postprandial time points over 400 min. Changes in dietary fatty acid incorporated into the triacylglycerol (TAG) pool ("exogenous TAG") were used as a marker of dietary fat absorption. This biomarker showed that those with paraplegia had a lower amplitude than non-injured participants at Post(240) (52.4 +/- 11.0 vs. 77.5 +/- 16.0 mu M), although this failed to reach statistical significance (p = 0.328). However, group differences in the time course of absorption were notable. The injury level was also strongly correlated with time-to-peak exogenous TAG concentration (r = -0.806, p = 0.012), with higher injuries resulting in a slower rise in exogenous TAG. This time course documenting exogenous TAG change is the first to show a potential neurogenic alteration in SCI dietary fat absorption.
C1 [McMillan, David W.] Univ Miami, Miller Sch Med, Dept Phys Med & Rehabil, Miami, FL 33136 USA.
   [McMillan, David W.; Nash, Mark S.] Univ Miami, Miller Sch Med, Miami Project Cure Paralysis, Miami, FL 33136 USA.
   [Henderson, Gregory C.] Purdue Univ, Dept Nutr Sci, W Lafayette, IN 47907 USA.
   [Jacobs, Kevin A.] Univ Miami, Dept Kinesiol & Sport Sci, Miami, FL USA.
RP McMillan, DW (corresponding author), Univ Miami, Miller Sch Med, Dept Phys Med & Rehabil, Miami, FL 33136 USA.; McMillan, DW (corresponding author), Univ Miami, Miller Sch Med, Miami Project Cure Paralysis, Miami, FL 33136 USA.
EM dmcmillan@med.miami.edu
RI McMillan, David William/AAJ-7471-2020
OI McMillan, David William/0000-0003-4167-5656
FU Craig H. Neilsen Foundation Spinal Cord Injury Research on the
   Translational Spectrum Pilot research grant [545472]
FX This project was funded by a Craig H. Neilsen Foundation Spinal Cord
   Injury Research on the Translational Spectrum Pilot research grant
   (Grant Number 545472).
CR Bachmann SB, 2019, CELL REP, V27, P3305, DOI 10.1016/j.celrep.2019.05.050
   Bauman WA, 1999, SPINAL CORD, V37, P485, DOI 10.1038/sj.sc.3100862
   Beck LA, 2014, J SPINAL CORD MED, V37, P359, DOI 10.1179/2045772313Y.0000000151
   Bigford G, 2017, TOP SPINAL CORD INJ, V23, P188, DOI 10.1310/sci2303-188
   Choe K, 2015, J CLIN INVEST, V125, P4042, DOI 10.1172/JCI76509
   Cirnigliaro CM, 2015, OBESITY, V23, P1811, DOI 10.1002/oby.21194
   Clasey JL, 2005, ARCH PHYS MED REHAB, V86, P2106, DOI 10.1016/j.apmr.2005.06.013
   Davitt PM, 2013, J APPL PHYSIOL, V114, P1743, DOI 10.1152/japplphysiol.00095.2013
   Ellenbroek D, 2015, J SPINAL CORD MED, V38, P468, DOI 10.1179/2045772314Y.0000000199
   Emmons RR, 2014, J SPINAL CORD MED, V37, P765, DOI 10.1179/2045772314Y.0000000231
   Emmons RR, 2010, J AM COLL NUTR, V29, P476, DOI 10.1080/07315724.2010.10719884
   Farkas GJ, 2019, SPINAL CORD, V57, P3, DOI 10.1038/s41393-018-0218-4
   Gondim FDA, 2001, AUTON NEUROSCI-BASIC, V87, P52
   Gorgey AS, 2011, J SPINAL CORD MED, V34, P99, DOI 10.1179/107902610X12911165975106
   Gorgey AS, 2011, APPL PHYSIOL NUTR ME, V36, P107, DOI 10.1139/H10-091
   Gracia G, 2020, AM J PHYSIOL-GASTR L, V318, pG725, DOI 10.1152/ajpgi.00340.2019
   Groah SL, 2009, J SPINAL CORD MED, V32, P25, DOI 10.1080/10790268.2009.11760749
   Heath RB, 2007, AM J PHYSIOL-ENDOC M, V292, pE732, DOI 10.1152/ajpendo.00409.2006
   Hodson L, 2009, AM J PHYSIOL-ENDOC M, V296, pE64, DOI 10.1152/ajpendo.90730.2008
   Horning M., 1998, FASEB J
   Jones AE, 1999, BRIT J NUTR, V81, P37, DOI 10.1017/S0007114599000872
   Kao CH, 1999, DIGEST DIS SCI, V44, P1512, DOI 10.1023/A:1026690305537
   Karlsson AK, 1999, SPINAL CORD, V37, P383, DOI 10.1038/sj.sc.3100867
   Kirshblum SC, 2011, J SPINAL CORD MED, V34, P535, DOI 10.1179/204577211X13207446293695
   Knuth ND, 2006, J NUTR, V136, P1498, DOI 10.1093/jn/136.6.1498
   La Fountaine MF, 2017, PLOS ONE, V12, DOI 10.1371/journal.pone.0173934
   Libin Alexander, 2013, Top Spinal Cord Inj Rehabil, V19, P183, DOI 10.1310/sci1903-183
   Mackiewicz-Milewska M, 2016, J SPINAL CORD MED, V39, P400, DOI 10.1179/2045772315Y.0000000032
   Maurer AH, 2015, J NUCL MED, V56, P1229, DOI 10.2967/jnumed.112.114314
   McMillan DW, 2019, TRIALS, V20, DOI 10.1186/s13063-019-3583-1
   Myers J, 2007, AM J PHYS MED REHAB, V86, P142, DOI 10.1097/PHM.0b013e31802f0247
   Nash MS, 2018, TOP SPINAL CORD INJ, V24, P379, DOI 10.1310/sci2404-379
   Nash MS, 2005, J SPINAL CORD MED, V28, P320, DOI 10.1080/10790268.2005.11753827
   Phan CT, 2001, FRONT BIOSCI-LANDMRK, V6, pD299, DOI 10.2741/Phan
   Puga GM, 2012, J NUTR, V142, P1806, DOI 10.3945/jn.112.162008
   SEGAL JL, 1995, AM J GASTROENTEROL, V90, P466
   Spungen AM, 2000, J APPL PHYSIOL, V88, P1310, DOI 10.1152/jappl.2000.88.4.1310
   Standring S., 2021, SMALL INTESTINE GRAY, V42nd Edn, P1173
   Telinius N, 2014, AM J PHYSIOL-HEART C, V306, pH206, DOI 10.1152/ajpheart.00517.2013
   Wahman K, 2010, J REHABIL MED, V42, P489, DOI 10.2340/16501977-0541
   Yarar-Fisher C, 2013, OBESITY, V21, P1223, DOI 10.1002/oby.20199
   Yi CX, 2010, BBA-MOL BASIS DIS, V1802, P416, DOI 10.1016/j.bbadis.2010.01.006
   ZHANG RL, 1994, AM J GASTROENTEROL, V89, P1856
NR 43
TC 1
Z9 1
U1 0
U2 1
PU FRONTIERS MEDIA SA
PI LAUSANNE
PA AVENUE DU TRIBUNAL FEDERAL 34, LAUSANNE, CH-1015, SWITZERLAND
SN 1664-042X
J9 FRONT PHYSIOL
JI Front. Physiol.
PD FEB 3
PY 2021
VL 12
AR 626003
DI 10.3389/fphys.2021.626003
PG 6
WC Physiology
WE Science Citation Index Expanded (SCI-EXPANDED)
SC Physiology
GA QH9ZP
UT WOS:000618635100001
PM 33613318
OA gold, Green Published
DA 2022-11-10
ER

PT J
AU Birkeland, E
   Gharagozlian, S
   Gulseth, HL
   Birkeland, KI
   Hartmann, B
   Holst, JJ
   Holst, R
   Aas, AM
AF Birkeland, Eline
   Gharagozlian, Sedegheh
   Gulseth, Hanne L.
   Birkeland, Kare, I
   Hartmann, Bolette
   Holst, Jens J.
   Holst, Rene
   Aas, Anne-Marie
TI Effects of prebiotics on postprandial GLP-1, GLP-2 and glucose
   regulation in patients with type 2 diabetes: A randomised, double-blind,
   placebo-controlled crossover trial
SO DIABETIC MEDICINE
LA English
DT Article
DE GLP-1; GLP-2; incretin effect; prebiotics; standardised mixed meal; type
   2 diabetes
ID INULIN SUPPLEMENTATION; LIPID PROFILE; GLYCEMIC STATUS; GUT MICROBIOTA;
   METAANALYSIS; PROBIOTICS; INCREASES; STATEMENT; WOMEN
AB Aims We aimed to investigate the effect of prebiotic inulin-type fructans (ITF) versus a control supplement on postprandial levels of glucagon-like peptide-1 and -2 (GLP-1 and -2), glucose and insulin in people with type 2 diabetes. Methods Adult men and women with type 2 diabetes were randomised in a double-blind, placebo-controlled crossover study. The study participants received 16 g/d ITF and 16 g/d control supplement (maltodextrin) for 6 weeks each in two phases separated by a 4-week washout. A standardised mixed-meal test was performed before and after each intake period. The primary end point was changes in the GLP-1 response, and secondary end points were GLP-2, glucose and insulin responses. Data were analysed using mixed-model analysis. Results A total of 29 participants were included in the study. Differences between and within the two treatments in estimated area under the curves were not significant. Yet, the predicted means for meal-induced GLP-1 response in plasma showed a 4.8% decline after the prebiotic treatment and an 8.6% increase after the control treatment (difference in changes between the treatments, p < 0.001). Fasting or postprandial glucose, insulin or GLP-2 levels were not changed. Conclusions Our findings do not support that ITF improve incretin responses or glucose regulations in this population. Clinicaltrials.gov (NCT02569684).
C1 [Birkeland, Eline; Gharagozlian, Sedegheh; Aas, Anne-Marie] Oslo Univ Hosp, Dept Clin Serv, Div Med, Sect Nutr & Dietet, Oslo, Norway.
   [Birkeland, Eline; Birkeland, Kare, I; Aas, Anne-Marie] Univ Oslo, Inst Clin Med, Oslo, Norway.
   [Gulseth, Hanne L.] Oslo Univ Hosp, Dept Endocrinol Morbid Obes & Prevent Med, Oslo, Norway.
   [Gulseth, Hanne L.] Norwegian Inst Publ Hlth, Dept Chron Dis & Ageing, Oslo, Norway.
   [Birkeland, Kare, I] Oslo Univ Hosp, Dept Transplantat Med, Oslo, Norway.
   [Hartmann, Bolette; Holst, Jens J.] Univ Copenhagen, Fac Hlth & Med Sci, Dept Biomed Sci, Copenhagen, Denmark.
   [Hartmann, Bolette; Holst, Jens J.] Univ Copenhagen, Fac Hlth & Med Sci, NNF Ctr Basic Metab Res, Copenhagen, Denmark.
   [Holst, Rene] Univ Oslo, Fac Med, Oslo Ctr Biostat & Epidemiol, Oslo, Norway.
RP Birkeland, E (corresponding author), Oslo Univ Hosp, Dept Clin Serv, Div Med, Sect Nutr & Dietet, Oslo, Norway.
EM eline.birkeland@ous-hf.no
RI Holst, Jens/AAA-8022-2022
OI Holst, Jens Juul/0000-0001-6853-3805; Hartmann,
   Bolette/0000-0001-8509-2036
FU DAM Foundation; Norwegian Diabetes Association; Mills AS, Oslo, Norway;
   NovoNordisk Foundation
FX This research was supported by the DAM Foundation, The Norwegian
   Diabetes Association, and Mills AS, Oslo, Norway. Synergy1 and placebo
   were provided and packed by Beneo, Mannheim, Germany, which had no
   influence on study design nor interpretation of results. JJH and BH were
   supported by the NovoNordisk Foundation.
CR Beserra BTS, 2015, CLIN NUTR, V34, P845, DOI 10.1016/j.clnu.2014.10.004
   Birkeland E, 2020, EUR J NUTR, V59, P3325, DOI 10.1007/s00394-020-02282-5
   Bonsu NKA, 2011, J DIABETES, V3, P58, DOI 10.1111/j.1753-0407.2010.00099.x
   Canfora EE, 2017, GASTROENTEROLOGY, V153, P87, DOI 10.1053/j.gastro.2017.03.051
   Cani PD, 2007, DIABETOLOGIA, V50, P2374, DOI 10.1007/s00125-007-0791-0
   Cani PD, 2013, CURR OPIN PHARMACOL, V13, P935, DOI 10.1016/j.coph.2013.09.008
   Cani PD, 2009, AM J CLIN NUTR, V90, P1236, DOI 10.3945/ajcn.2009.28095
   Carlsen MH, 2010, NUTR J, V9, DOI 10.1186/1475-2891-9-37
   David LA, 2014, NATURE, V505, P559, DOI 10.1038/nature12820
   Dehghan P, 2013, HEALTH PROMOT PERSPE, V3, P55, DOI 10.5681/hpp.2013.007
   Dewulf EM, 2013, GUT, V62, P1112, DOI 10.1136/gutjnl-2012-303304
   Dwan K, 2019, BMJ-BRIT MED J, V366, DOI 10.1136/bmj.l4378
   Farhangi MA, 2016, PRIM CARE DIABETES, V10, P265, DOI 10.1016/j.pcd.2015.10.009
   Forslund K, 2015, NATURE, V528, P262, DOI 10.1038/nature15766
   Genta S, 2009, CLIN NUTR, V28, P182, DOI 10.1016/j.clnu.2009.01.013
   Gibson GR, 2017, NAT REV GASTRO HEPAT, V14, P491, DOI 10.1038/nrgastro.2017.75
   Hartmann B, 2000, PEPTIDES, V21, P73, DOI 10.1016/S0196-9781(99)00176-X
   Inagaki N, 2015, LANCET DIABETES ENDO, V3, P191, DOI 10.1016/S2213-8587(14)70251-7
   Jackson MA, 2016, GUT, V65, P749, DOI 10.1136/gutjnl-2015-310861
   Karlsson FH, 2013, NATURE, V498, P99, DOI 10.1038/nature12198
   Luo J, 2000, J NUTR, V130, P1572, DOI 10.1093/jn/130.6.1572
   Mahboobi S, 2018, ADV PHARM BULL, V8, P565, DOI 10.15171/apb.2018.065
   Nilsson AC, 2015, BRIT J NUTR, V114, P899, DOI 10.1017/S0007114515002524
   ORSKOV C, 1994, DIABETES, V43, P535, DOI 10.2337/diabetes.43.4.535
   Parnell JA, 2009, AM J CLIN NUTR, V89, P1751, DOI 10.3945/ajcn.2009.27465
   Pedersen C, 2016, BRIT J NUTR, V116, P1869, DOI 10.1017/S0007114516004086
   Reynolds AN, 2020, PLOS MED, V17, DOI 10.1371/journal.pmed.1003053
   Roshanravan N, 2017, HORM METAB RES, V49, P886, DOI 10.1055/s-0043-119089
   Russo F, 2012, NUTR RES, V32, P940, DOI 10.1016/j.nutres.2012.09.010
   Sanders ME, 2014, ANN NY ACAD SCI, V1309, P19, DOI 10.1111/nyas.12377
   Tibshirani RJ., 1993, INTRO BOOTSTRAP, V57, P1, DOI [DOI 10.1007/978-1-4899-4541-9, 10.1007/978-1-4899-4541-9]
   Wang L, 2019, J TRANSL MED, V17, DOI 10.1186/s12967-019-02159-0
   Zhang WY, 2020, J CLIN BIOCHEM NUTR, V66, P176, DOI 10.3164/jcbn.19-103
NR 33
TC 1
Z9 1
U1 0
U2 1
PU WILEY
PI HOBOKEN
PA 111 RIVER ST, HOBOKEN 07030-5774, NJ USA
SN 0742-3071
EI 1464-5491
J9 DIABETIC MED
JI Diabetic Med.
PD OCT
PY 2021
VL 38
IS 10
AR e14657
DI 10.1111/dme.14657
EA AUG 2021
PG 10
WC Endocrinology & Metabolism
WE Science Citation Index Expanded (SCI-EXPANDED)
SC Endocrinology & Metabolism
GA UN5IO
UT WOS:000682525700001
PM 34297363
OA Green Published, hybrid
DA 2022-11-10
ER

PT J
AU Sadiq, ME
   Egwuenu, C
   Wasagu, RSU
   Umar, UZ
   Usman, B
AF Sadiq, Masud Eneji
   Egwuenu, Chibuzo
   Wasagu, Rabiu Saidu Umar
   Umar, Usman Zayyanu
   Usman, Bello
TI beta-Islet cell regeneration potential of Mirabilis jalapa in
   hyperglycemic rats
SO ASIAN PACIFIC JOURNAL OF TROPICAL BIOMEDICINE
LA English
DT Article
ID DIABETES-MELLITUS; GLUCOSE TOXICITY; GLIBENCLAMIDE; STRESS
AB Objective: To investigate the role of Mirabilis jalapa root extracts in restoration of glucose homeostasis in alloxan-induced hyperglycemic Wistar albino rats.
   Methods: Experimental hyperglycemic rats were treated daily with 200 and 400 mg/kg of Mirabilis jalapa extracts after initial fasting for 6 h. Two-hour postprandial glucose and changes in body weight were monitored during treatment. After 14 d, the rats were sacrificed and blood was collected for biochemical assessment of serum glucose and insulin levels, lipid profile, and oxidative stress markers. Histopathological examinations of harvested pancreas were also carried out.
   Results: Mirabilis jalapa root extracts at 200 and 400 mg/kg increased the body weight of hyperglycemic rats. Postprandial glucose levels of the extract-treated hyperglycemic groups progressively declined during treatment compared with the untreated hyperglycemic control group (P<0.05). The lipid profile indices of the untreated negative control group were significantly elevated (P<0.05), which were reversed by treatment with Mirabilis jalapa extracts. The remarkable increases in antioxidant enzyme activities and a significant decrease in malondialdehyde levels were observed in the hyperglycemic group treated with Mirabilis jalapa extracts. Mirabilis jalapa extracts also significantly increased serum insulin levels (P<0.05). In addition, histopathological examinations of the pancreas revealed a significant cell population within the islet nests of the extract-treated hyperglycemic groups.
   Conclusions: Mirabilis jalapa extract can restore glucose homeostasis and show hypoglycemic and hypolipidemic effects in hyperglycemic rats. Further studies are needed to verify the active components of the plant and the underlying mechanism of action in the future.
C1 [Sadiq, Masud Eneji; Egwuenu, Chibuzo; Wasagu, Rabiu Saidu Umar] Usmanu Danfodiyo Univ, Dept Biochem & Mol Biol, Sokoto, Nigeria.
   [Umar, Usman Zayyanu] Usmanu Danfodiyo Univ, Dept Physiol, Sokoto, Nigeria.
   [Usman, Bello] Usmanu Danfodiyo Univ, Dept Morbid Anat & Forens Med, Sokoto, Nigeria.
RP Sadiq, ME (corresponding author), Usmanu Danfodiyo Univ, Dept Biochem & Mol Biol, Sokoto, Nigeria.
EM sadiq.masud@udusok.edu.ng
FU Institutional Based Research, (TeTFund/DR&D/CE/UNIV/SOKOTO/RP/VOL 1)
   Usmanu Danfodiyo University, Sokoto
FX The study was supported by Institutional Based Research, (TeTFund/DR &
   D/CE/UNIV/SOKOTO/RP/VOL 1) Usmanu Danfodiyo University, Sokoto
CR Cho NH, 2018, DIABETES RES CLIN PR, V138, P271, DOI 10.1016/j.diabres.2018.02.023
   Dhatariya KK, 2020, NAT REV DIS PRIMERS, V6, DOI 10.1038/s41572-020-0165-1
   Gogoi J., 2012, South Asian Journal of Experimental Biology, V2, P209
   GUIOT Y, 1994, EUR J PHARMACOL, V261, P157, DOI 10.1016/0014-2999(94)90314-X
   Jialal I, 2019, WORLD J DIABETES, V10, P280, DOI 10.4239/wjd.v10.i5.280
   Kawahito S, 2009, WORLD J GASTROENTERO, V15, P4137, DOI 10.3748/wjg.15.4137
   Khan MAB, 2020, J EPIDEMIOL GLOB HEA, V10, P107, DOI 10.2991/jegh.k.191028.001
   Kumar S, 2016, J PHARMACOGN PHYTOCH, V6, P1502
   Lambadiari V, 2015, WORLD J DIABETES, V6, P626, DOI 10.4239/wjd.v6.i4.626
   Lavania P., 2019, J ADV MED DENT SCIE, V7, P218
   Ling ZD, 2006, DIABETES, V55, P78, DOI 10.2337/diabetes.55.01.06.db05-0820
   Manne-Goehler J, 2019, PLOS MED, V16, DOI 10.1371/journal.pmed.1002751
   Obi BC, 2016, J DIABETES RES, V2016, DOI 10.1155/2016/1635361
   OECD, 1995, OECD GUIDELINE TESTI
   Robertson RP, 2003, DIABETES, V52, P581, DOI 10.2337/diabetes.52.3.581
   Robson R, 2018, DIABETES METAB SYND, V12, P455, DOI 10.1016/j.dsx.2017.12.029
   Sadiq M. E., 2018, Nigerian Journal of Basic and Applied Sciences, V26, P59, DOI 10.4314/njbas.v26i2.9
   Saha S, 2020, INT J HERBAL MED, V8, P14
   Smriti Komal, 2016, J Oral Biol Craniofac Res, V6, P41, DOI 10.1016/j.jobcr.2015.12.004
   Stadler K, 2015, CURR DIABETES REP, V15, DOI 10.1007/s11892-015-0611-8
   WHO, 2012, GLOBAL TUBERCULOSIS REPORT 2012, P1
   Wiggins BS, 2020, J PHARM PRACT, V33, P882, DOI 10.1177/0897190019868413
   Yan LJ, 2018, ANIM MODEL EXP MED, V1, P7, DOI 10.1002/ame2.12001
   Zhou JY, 2012, EVID-BASED COMPL ALT, V2012, DOI 10.1155/2012/257374
NR 24
TC 0
Z9 0
U1 1
U2 1
PU WOLTERS KLUWER MEDKNOW PUBLICATIONS
PI MUMBAI
PA WOLTERS KLUWER INDIA PVT LTD , A-202, 2ND FLR, QUBE, C T S  NO 1498A-2
   VILLAGE MAROL, ANDHERI EAST, MUMBAI, Maharashtra, INDIA
SN 2221-1691
EI 2588-9222
J9 ASIAN PAC J TROP BIO
JI Asian Pac. Trop. Biomed.
PD AUG
PY 2022
VL 12
IS 8
BP 351
EP 356
DI 10.4103/2221-1691.350183
PG 6
WC Tropical Medicine
WE Science Citation Index Expanded (SCI-EXPANDED)
SC Tropical Medicine
GA 3L2ZY
UT WOS:000834635600004
OA gold
DA 2022-11-10
ER

PT J
AU Akbar, S
   Pincon, A
   Lanhers, MC
   Claudepierre, T
   Corbier, C
   Gregory-Pauron, L
   Malaplate-Armand, C
   Visvikis, A
   Oster, T
   Yen, FT
AF Akbar, Samina
   Pincon, Anthony
   Lanhers, Marie-Claire
   Claudepierre, Thomas
   Corbier, Catherine
   Gregory-Pauron, Lynn
   Malaplate-Armand, Catherine
   Visvikis, Athanase
   Oster, Thierry
   Yen, Frances T.
TI Expression profile of hepatic genes related to lipid homeostasis in LSR
   heterozygous mice contributes to their increased response to high-fat
   diet
SO PHYSIOLOGICAL GENOMICS
LA English
DT Article
DE lipolysis stimulated lipoprotein receptor; hepatic lipid metabolism;
   high-fat diet; obesity; dyslipidemia
ID STIMULATED LIPOPROTEIN RECEPTOR; LIVER-SPECIFIC DELETION; INDUCED
   OBESITY; FEEDBACK INHIBITION; INSULIN-RESISTANCE; LEPTIN RECEPTOR; LDL
   RECEPTOR; CLEARANCE; DISEASE; PROTEIN
AB Perturbations of lipid homeostasis manifest as dyslipidemias and obesity, which are significant risk factors for atherosclerosis and diabetes. Lipoprotein receptors in the liver are key players in the regulation of lipid homeostasis, among which the hepatic lipolysis stimulated lipoprotein receptor, LSR, was recently shown to play an important role in the removal of lipoproteins from the circulation during the postprandial phase. Since heterozygous LSR+/- mice demonstrate moderate dyslipidemia and develop higher body weight gain in response to high-fat diet compared with littermate LSR+/+ controls, we questioned if LSR heterozygosity could affect genes related to hepatic lipid metabolism. A target-specific qPCR array for 84 genes related to lipid metabolism was performed on mRNA isolated from livers of 6 mo old female LSR+/+ mice and LSR+/+ littermates following a 6 wk period on a standard (STD) or high-fat diet (60% kcal, HFD). Of the 84 genes studied, 32 were significantly downregulated in STD-LSR+/- mice compared with STD-LSR+/+, a majority of which were PPAR alpha target genes involved in lipid metabolism and transport, and insulin and adipokine-signaling pathways. Of these 32 genes, 80% were also modified in HFD-LSR+/+, suggesting that STD-LSR+/- mice demonstrated a predisposition towards a "high-fat"-like profile, which could reflect dysregulation of liver lipid homeostasis. Since similar profiles of genes were affected by either LSR heterozygosity or by high-fat diet, this would suggest that LSR is a key receptor in regulating hepatic lipid homeostasis, and whose downregulation combined with a Western-type diet may increase predisposition to diet-induced obesity.
C1 [Akbar, Samina; Pincon, Anthony; Lanhers, Marie-Claire; Claudepierre, Thomas; Corbier, Catherine; Gregory-Pauron, Lynn; Malaplate-Armand, Catherine; Oster, Thierry; Yen, Frances T.] Univ Lorraine, INRA USC UR AFPA EA3998 0340, Vandoeuvre Les Nancy, France.
   [Yen, Frances T.] INSERM, Nancy, France.
   [Visvikis, Athanase] Univ Lorraine, UMR CNRS IMOPA 7365, Vandoeuvre Les Nancy, France.
RP Yen, FT (corresponding author), Univ Lorraine, ENSAIA, UR AFPA, 2 Ave Foret Haye,TSA 40602, F-54518 Vandoeuvre Les Nancy, France.
EM frances.yen-potin@univ-lorraine.fr
RI Yen, Frances T/G-9175-2014
OI Yen, Frances T/0000-0001-8740-4304; Claudepierre,
   Thomas/0000-0001-6968-8518
FU Higher Education Commission of Pakistan; French Ministry of Higher
   Education and Research; Region Lorraine; MESR
FX S. Akbar and A. Pincon were supported by thesis fellowships from the
   Higher Education Commission of Pakistan and the French Ministry of
   Higher Education and Research, respectively. Research grants from the
   Region Lorraine and from the MESR provided funding for research.
CR Agouni A, 2011, BIOCHEM J, V438, P369, DOI 10.1042/BJ20110373
   Assmann G, 1996, AM J CARDIOL, V77, P1179, DOI 10.1016/S0002-9149(96)00159-2
   BIHAIN BE, 1992, BIOCHEMISTRY-US, V31, P4628, DOI 10.1021/bi00134a013
   Bjorbaek C, 2000, J BIOL CHEM, V275, P40649, DOI 10.1074/jbc.M007577200
   Boden G, 2011, CURR OPIN ENDOCRINOL, V18, P139, DOI 10.1097/MED.0b013e3283444b09
   Brown MS, 1999, P NATL ACAD SCI USA, V96, P11041, DOI 10.1073/pnas.96.20.11041
   Cohen P, 2002, SCIENCE, V297, P240, DOI 10.1126/science.1071527
   deFaria E, 1996, J LIPID RES, V37, P197
   Delibegovic M, 2009, DIABETES, V58, P590, DOI 10.2337/db08-0913
   den Boer MAM, 2006, ENDOCRINOLOGY, V147, P4553, DOI 10.1210/en.2006-0417
   Dokmanovic-Chouinard M, 2008, PLOS GENET, V4, DOI 10.1371/journal.pgen.1000137
   Dunn SL, 2005, MOL ENDOCRINOL, V19, P925, DOI 10.1210/me.2004-0353
   Emanuela F, 2012, J NUTR METAB, V2012, DOI 10.1155/2012/476380
   FREDERICH RC, 1995, NAT MED, V1, P1311, DOI 10.1038/nm1295-1311
   Gaggini M, 2013, NUTRIENTS, V5, P1544, DOI 10.3390/nu5051544
   Gregoire FM, 2002, AM J PHYSIOL-ENDOC M, V282, pE703, DOI 10.1152/ajpendo.00072.2001
   Hotamisligil GS, 1996, SCIENCE, V271, P665, DOI 10.1126/science.271.5249.665
   Hulsen T, 2008, BMC GENOMICS, V9, DOI 10.1186/1471-2164-9-488
   Jiang L, 2009, PLOS ONE, V4, DOI 10.1371/journal.pone.0006884
   Kim JK, 2001, P NATL ACAD SCI USA, V98, P7522, DOI 10.1073/pnas.121164498
   Kim S, 2004, GENE, V340, P99, DOI 10.1016/j.gene.2004.06.015
   Koonen DPY, 2007, DIABETES, V56, P2863, DOI 10.2337/db07-0907
   Lamming DW, 2012, SCIENCE, V335, P1638, DOI 10.1126/science.1215135
   LEI KJ, 1993, SCIENCE, V262, P580, DOI 10.1126/science.8211187
   Liu G, 2016, J LIPID RES, V57, P1155, DOI 10.1194/jlr.M065011
   MacDonald MLE, 2009, ARTERIOSCL THROM VAS, V29, P341, DOI 10.1161/ATVBAHA.108.181099
   Maeda K, 2005, CELL METAB, V1, P107, DOI 10.1016/j.cmet.2004.12.008
   MANN CJ, 1995, BIOCHEMISTRY-US, V34, P10421, DOI 10.1021/bi00033a014
   Mesli S, 2004, EUR J BIOCHEM, V271, P3103, DOI 10.1111/j.1432-1033.2004.04223.x
   Narvekar P, 2009, DIABETES, V58, P1040, DOI 10.2337/db08-1184
   National Human Genome Research Institute, 2016, GWAS CAT
   Rakhshandehroo M, 2010, PPAR RES, V2010, DOI 10.1155/2010/612089
   Rohlmann A, 1998, J CLIN INVEST, V101, P689, DOI 10.1172/JCI1240
   RUBINSZTEIN DC, 1990, J CLIN INVEST, V86, P1306, DOI 10.1172/JCI114839
   Stenger C, 2010, FASEB J, V24, P4218, DOI 10.1096/fj.10-160440
   Sun L, 2011, CHINESE MED J-PEKING, V124, P867, DOI 10.3760/cma.j.issn.0366-6999.2011.06.012
   van der Heijden RA, 2015, AGING-US, V7, P256, DOI 10.18632/aging.100738
   Vazzana N, 2011, CURR MED CHEM, V18, P5267, DOI 10.2174/092986711798184299
   Yen FT, 2008, J BIOL CHEM, V283, P25650, DOI 10.1074/jbc.M801027200
   YEN FT, 1994, BIOCHEMISTRY-US, V33, P1172, DOI 10.1021/bi00171a017
   Yoon M, 2009, PHARMACOL RES, V60, P151, DOI 10.1016/j.phrs.2009.02.004
NR 41
TC 6
Z9 6
U1 0
U2 12
PU AMER PHYSIOLOGICAL SOC
PI BETHESDA
PA 9650 ROCKVILLE PIKE, BETHESDA, MD 20814 USA
SN 1094-8341
EI 1531-2267
J9 PHYSIOL GENOMICS
JI Physiol. Genomics
PD DEC
PY 2016
VL 48
IS 12
BP 928
EP 935
DI 10.1152/physiolgenomics.00077.2016
PG 8
WC Cell Biology; Genetics & Heredity; Physiology
WE Science Citation Index Expanded (SCI-EXPANDED)
SC Cell Biology; Genetics & Heredity; Physiology
GA EE5IL
UT WOS:000389639700006
PM 27789735
OA Bronze
DA 2022-11-10
ER

PT J
AU Zhou, ZX
   Hou, LD
   Cui, MN
   Mourot, L
   Zhu, WL
AF Zhou, Zhixiong
   Hou, Lindong
   Cui, Mengnan
   Mourot, Laurent
   Zhu, Weili
TI Acute effects of low-volume intermittent versus higher-volume continuous
   exercise on arterial stiffness in healthy young men
SO SCIENTIFIC REPORTS
LA English
DT Article
ID MULTIPLE SHORT BOUTS; POSTPRANDIAL LIPEMIA; ACCUMULATED EXERCISE;
   INTENSITY EXERCISE; BLOOD-PRESSURE; SINGLE; ADHERENCE
AB To compare the acute effects of low-volume intermittent and higher-volume continuous exercise on arterial stiffness, 20 healthy men (22.4 +/- 0.4 years) were randomized to non-exercise control (CON), high-volume Continuous Exercise (CE), lower-volume Intermittent exercise of Long bouts with Long interval ( ILL), of Long bouts with Short interval (ILS), and of Short bouts with Short interval trial (ISS). Exercise intensity was 35% heart rate reserve. Arterial stiffness in Cardio-ankle vascular index (CAVI) was measured at baseline (BL), immediately ( 0 min) and 40 min after exercise. CAVI changes from BL in the same trial ((sic)CAVI) were used for analysis. There was no significant (sic)CAVI change in CON. (sic)CAVI decreased significantly at 0 min in all exercise trials, and reverted to baseline at 40 min only in CE and ILL. At 40 min, (sic)CAVI in ILS and ISS remained significantly lower than that of CON and CE. When ILS and ISS were compared with CON at 40 min, only (sic)CAVI in ISS remained significantly lower than that of CON. Despite low volume, the effect of intermittent exercise on arterial stiffness could be either equal or superior to that of higher-volume continuous exercise.
C1 [Zhou, Zhixiong; Hou, Lindong; Cui, Mengnan; Zhu, Weili] Capital Univ Phys Educ & Sports, Cardiovasc Hlth Lab, 11 Bei San Huan Xi Rd, Beijing 100191, Peoples R China.
   [Mourot, Laurent] Univ Bourgogne Franche Comte, Exercise Performance Hlth Innovat EPHI Platform, Prognost Factors & Regulatory Factors Cardiac & V, Besancon, France.
   [Mourot, Laurent] Natl Res Tomsk Polytech Univ, Div Phys Educ, Lenin Ave 30, Tomsk Oblast 634050, Russia.
RP Zhu, WL (corresponding author), Capital Univ Phys Educ & Sports, Cardiovasc Hlth Lab, 11 Bei San Huan Xi Rd, Beijing 100191, Peoples R China.
EM weili_zhu@163.com
OI , Weili ZHU/0000-0001-9285-9936
FU National Key Research and Development Program of China [2020YFC2006200];
   Universite of Franche Comte; Tomsk Polytechnic University
FX This work was funded by National Key Research and Development Program of
   China (No. 2020YFC2006200) and supported by the Universite of Franche
   Comte and Tomsk Polytechnic University Development Program.
CR Ciolac EG, 2010, HYPERTENS RES, V33, P836, DOI 10.1038/hr.2010.72
   DANIELS J, 1984, SPORTS MED, V1, P327, DOI 10.2165/00007256-198401040-00006
   Eriksen L, 2007, DIABETOLOGIA, V50, P2245, DOI 10.1007/s00125-007-0783-0
   Goto K, 2011, CLIN PHYSIOL FUNCT I, V31, P215, DOI 10.1111/j.1475-097X.2010.01003.x
   Green DJ, 2017, PHYSIOL REV, V97, P495, DOI 10.1152/physrev.00014.2016
   Guimaraes GV, 2010, HYPERTENS RES, V33, P627, DOI 10.1038/hr.2010.42
   Haskell WL, 2007, MED SCI SPORT EXER, V39, P1423, DOI [10.1249/mss.0b013e3180616b27, 10.1161/CIRCULATIONAHA.107.185649]
   Haskell WL, 2001, MED SCI SPORT EXER, V33, pS454, DOI 10.1097/00005768-200106001-00015
   Holmstrup M, 2014, METABOLISM, V63, P510, DOI 10.1016/j.metabol.2013.12.006
   JAKICIC JM, 1995, INT J OBESITY, V19, P893
   Jones H, 2009, CHRONOBIOL INT, V26, P293, DOI 10.1080/07420520902739717
   Kearney TM, 2014, J AM SOC HYPERTENS, V8, P117, DOI 10.1016/j.jash.2013.10.001
   Miyashita M, 2009, INT J SPORT NUTR EXE, V19, P569, DOI 10.1123/ijsnem.19.6.569
   Murphy MH, 2019, SPORTS MED, V49, P1585, DOI 10.1007/s40279-019-01145-2
   Otsuka K, 2014, HYPERTENS RES, V37, P1014, DOI 10.1038/hr.2014.116
   Rakobowchuk M, 2009, EUR J APPL PHYSIOL, V105, P787, DOI 10.1007/s00421-008-0964-7
   Rodrigues IB, 2017, OSTEOPOROSIS INT, V28, P735, DOI 10.1007/s00198-016-3793-2
   Ronsen O, 2002, AM J PHYSIOL-CELL PH, V283, pC1612, DOI 10.1152/ajpcell.00242.2002
   Sugawara J, 2004, AM J PHYSIOL-HEART C, V287, pH2666, DOI 10.1152/ajpheart.00077.2004
   Sugawara J, 2003, JPN J PHYSIOL, V53, P239, DOI 10.2170/jjphysiol.53.239
   Thompson PD, 2001, MED SCI SPORT EXER, V33, pS438, DOI 10.1097/00005768-200106001-00012
   Tordi N, 2010, EUR J APPL PHYSIOL, V108, P801, DOI 10.1007/s00421-009-1285-1
   Tyldum GA, 2009, J AM COLL CARDIOL, V53, P200, DOI 10.1016/j.jacc.2008.09.033
   Wang HL, 2014, EUR J APPL PHYSIOL, V114, P1385, DOI 10.1007/s00421-014-2869-y
   Zdrenghea D, 2003, Rom J Intern Med, V41, P137
   Zheng L, 2015, EUR J APPL PHYSIOL, V115, P177, DOI 10.1007/s00421-014-3008-5
   Zhou ZX, 2015, EUR J APPL PHYSIOL, V115, P2149, DOI 10.1007/s00421-015-3195-8
NR 27
TC 0
Z9 0
U1 0
U2 1
PU NATURE PORTFOLIO
PI BERLIN
PA HEIDELBERGER PLATZ 3, BERLIN, 14197, GERMANY
SN 2045-2322
J9 SCI REP-UK
JI Sci Rep
PD FEB 2
PY 2022
VL 12
IS 1
AR 1749
DI 10.1038/s41598-022-05800-z
PG 8
WC Multidisciplinary Sciences
WE Science Citation Index Expanded (SCI-EXPANDED)
SC Science & Technology - Other Topics
GA YS9HB
UT WOS:000750981100073
PM 35110636
OA Green Published, gold
DA 2022-11-10
ER

PT J
AU Cetin, AK
   Dasgin, H
   Gulec, A
   Onbasilar, I
   Akyol, A
AF Cetin, Arzu Kabasakal
   Dasgin, Halil
   Gulec, Atila
   Onbasilar, Ilyas
   Akyol, Asli
TI Maternal Low Quality Protein Diet Alters Plasma Amino Acid
   Concentrations of Weaning Rats
SO NUTRIENTS
LA English
DT Article
DE fetal programming; low quality protein; pregnancy; rats
ID METHYL DONOR DEFICIENCY; SKELETAL-MUSCLE; FOOD-INTAKE; POSTPRANDIAL
   LIPEMIA; INSULIN-RESISTANCE; GENE-EXPRESSION; GROWTH; QUANTITY;
   METABOLISM; RESTRICTION
AB Several studies have indicated the influence of a maternal low protein diet on the fetus. However, the effect of a maternal low quality protein diet on fetal growth and development is largely unknown. Wistar rats (11 weeks old) were mated and maintained on either a chow diet with 20% casein (n = 6) as the control group (C), or a low quality protein diet with 20% wheat gluten (n = 7) as the experimental group (WG) through gestation and lactation. Maternal body weights were similar in both groups throughout the study. Birth weights were not influenced by maternal diet and offspring body weights during lactation were similar between the groups. Offspring's plasma amino acid profiles showed that plasma methionine, glutamine and lysine were significantly lower and aspartic acid, ornithine and glycine-proline were significantly higher in the WG. Plant based protein comprises an important part of protein intake in developing countries. It is well-known that these diets can be inadequate in terms of essential amino acids. The current study shows differential effects of a maternal low quality protein diet on the offspring's plasma amino acids. Future studies will examine further aspects of the influence of maternal low quality protein diets on fetal growth and development.
C1 [Cetin, Arzu Kabasakal; Gulec, Atila; Akyol, Asli] Hacettepe Univ, Dept Nutr & Dietet, TR-06100 Ankara, Turkey.
   [Dasgin, Halil] Kirikkale Univ, Dept Nutr & Dietet, TR-71100 Merkez, Kirikkale, Turkey.
   [Onbasilar, Ilyas] Hacettepe Univ, Fac Med, TR-06100 Ankara, Turkey.
RP Akyol, A (corresponding author), Hacettepe Univ, Dept Nutr & Dietet, TR-06100 Ankara, Turkey.
EM arzu.kabasakal@hacettepe.edu.tr; halil.dasgin@gmail.com;
   guleca@hacettepe.edu.tr; ilyas@hacettepe.edu.tr;
   asli.akyol@hacettepe.edu.tr
RI Akyol, Aslı/I-9987-2013; GULEC, ATILA/I-9981-2013
OI Akyol, Aslı/0000-0001-6301-6358; 
FU Scientific and Technological Research Council of Turkey (TUBITAK)
   [114S812]
FX The present study was funded by the Scientific and Technological
   Research Council of Turkey (TUBITAK), Number 114S812.
CR Aissa AF, 2013, FOOD CHEM TOXICOL, V62, P456, DOI 10.1016/j.fct.2013.09.004
   Alippi Rosa M, 2012, Endocrinol Nutr, V59, P35, DOI 10.1016/j.endonu.2011.09.005
   [Anonymous], 1985, WHO TECH REP SER, P1
   Aragao RD, 2014, BRIT J NUTR, V112, P328, DOI 10.1017/S0007114514000865
   Badawy AAB, 2008, AMINO ACIDS, V34, P587, DOI 10.1007/s00726-007-0012-7
   BARKER DJP, 1993, DIABETOLOGIA, V36, P62, DOI 10.1007/BF00399095
   Barker DJP, 2002, TRENDS ENDOCRIN MET, V13, P364, DOI 10.1016/S1043-2760(02)00689-6
   Bayham BE, 2014, J DIABETES COMPLICAT, V28, P547, DOI 10.1016/j.jdiacomp.2014.02.002
   Bazer FW, 2015, ADV EXP MED BIOL, V843, P23, DOI 10.1007/978-1-4939-2480-6_2
   BOZZINI C, 1989, J DENT RES, V68, P840, DOI 10.1177/00220345890680051801
   Bozzini CE, 2013, ARCH ORAL BIOL, V58, P427, DOI 10.1016/j.archoralbio.2012.08.007
   BURNS RA, 1982, J NUTR, V112, P1843, DOI 10.1093/jn/112.10.1843
   Cabeco LC, 2012, J MOL HISTOL, V43, P461, DOI 10.1007/s10735-012-9413-3
   Elmes MJ, 2007, BRIT J NUTR, V98, P93, DOI 10.1017/S000711450769182X
   Eriksson JG, 2002, DIABETOLOGIA, V45, P342, DOI 10.1007/s00125-001-0757-6
   FREEMAN HJ, 1979, AM J MED, V67, P1030, DOI 10.1016/0002-9343(79)90645-4
   Gilani GS, 2012, BRIT J NUTR, V108, pS315, DOI 10.1017/S0007114512002371
   Alfenas RDG, 2010, ARQ BRAS ENDOCRINOL, V54, P45, DOI 10.1590/S0004-27302010000100008
   Han RJ, 2012, FASEB J, V26, P3528, DOI 10.1096/fj.12-203943
   Haq AU, 1996, J NUTR, V126, P3083, DOI 10.1093/jn/126.12.3083
   Holmer-Jensen J, 2013, NUTR RES, V33, P34, DOI 10.1016/j.nutres.2012.11.004
   Hoppe C, 2005, EUR J CLIN NUTR, V59, P393, DOI 10.1038/sj.ejcn.1602086
   Imai S, 2003, J NUTR SCI VITAMINOL, V49, P33, DOI 10.3177/jnsv.49.33
   Ishida A, 2011, J NUTR SCI VITAMINOL, V57, P401, DOI 10.3177/jnsv.57.401
   JANSEN GR, 1986, J NUTR, V116, P957, DOI 10.1093/jn/116.6.957
   JANSEN GR, 1986, J NUTR, V116, P376, DOI 10.1093/jn/116.3.376
   JANSEN GR, 1987, AM J CLIN NUTR, V46, P250, DOI 10.1093/ajcn/46.2.250
   JANSEN GR, 1991, J NUTR, V121, P1187, DOI 10.1093/jn/121.8.1187
   Jia YM, 2016, EUR J NUTR, V55, P1307, DOI 10.1007/s00394-015-0949-3
   Jimenez-Morales D, 2014, ACTA CRYSTALLOGR D, V70, P48, DOI 10.1107/S139900471302364X
   Kim J, 2014, J ANIM PHYSIOL AN N, V98, P149, DOI 10.1111/jpn.12061
   Konycheva G, 2011, NUTR RES, V31, P790, DOI 10.1016/j.nutres.2011.09.015
   KWONG E, 1977, J NUTR, V107, P420, DOI 10.1093/jn/107.3.420
   Labuschagne CF, 2014, CELL REP, V7, P1248, DOI 10.1016/j.celrep.2014.04.045
   Langley-Evans SC, 1998, LIFE SCI, V63, P605, DOI 10.1016/S0024-3205(98)00311-7
   Mattson DL, 2005, HYPERTENSION, V45, P736, DOI 10.1161/01.HYP.0000153318.74544.cc
   McMullen S, 2009, P NUTR SOC, V68, P306, DOI 10.1017/S0029665109001396
   MENAKER L, 1973, J NUTR, V103, P347, DOI 10.1093/jn/103.3.347
   MERCER LP, 1981, J NUTR, V111, P1117, DOI 10.1093/jn/111.6.1117
   Mitsuhashi S, 2014, CURR OPIN BIOTECH, V26, P38, DOI 10.1016/j.copbio.2013.08.020
   Mortensen LS, 2009, AM J CLIN NUTR, V90, P41, DOI 10.3945/ajcn.2008.27281
   PALOU A, 1977, BIOCHEM J, V166, P49, DOI 10.1042/bj1660049
   PARK MSC, 1982, J NUTR, V112, P1892, DOI 10.1093/jn/112.10.1892
   Pellett Peter L., 1996, Food and Nutrition Bulletin, V17, P204
   PENG Y, 1970, J NUTR, V100, P429, DOI 10.1093/jn/100.4.429
   Pooya S, 2012, J HEPATOL, V57, P344, DOI 10.1016/j.jhep.2012.03.028
   REEVES PG, 1993, J NUTR, V123, P1939, DOI 10.1093/jn/123.11.1939
   Sales FA, 2014, J ANIM SCI, V92, P5041, DOI 10.2527/jas.2014-7689
   SAMPSON DA, 1984, J PEDIATR GASTR NUTR, V3, P613, DOI 10.1097/00005176-198409000-00023
   Schaafsma G, 2012, BRIT J NUTR, V108, pS333, DOI 10.1017/S0007114512002541
   TEWS JK, 1980, J NUTR, V110, P394, DOI 10.1093/jn/110.3.394
   Tuttle KR, 2012, AM J KIDNEY DIS, V59, P803, DOI 10.1053/j.ajkd.2011.12.026
   Wood-Bradley RJ, 2015, NUTRIENTS, V7, P1881, DOI 10.3390/nu7031881
   Wu X, 2015, AMINO ACIDS, V47, P45, DOI 10.1007/s00726-014-1861-5
   YOKOGOSHI H, 1992, J NUTR, V122, P2210, DOI 10.1093/jn/122.11.2210
   You LY, 2012, ESSAYS BIOCHEM, V52, P1, DOI [10.1042/BSE0520001, 10.1042/bse0520001]
   YOUNG VR, 1990, J NUTR, V120, P1496, DOI 10.1093/jn/120.suppl_11.1496
   Zheng J, 2015, J DIABETES INVEST, V6, P269, DOI 10.1111/jdi.12303
   Zohdi V, 2015, NUTRIENTS, V7, P119, DOI 10.3390/nu7010119
NR 59
TC 9
Z9 9
U1 0
U2 15
PU MDPI
PI BASEL
PA ST ALBAN-ANLAGE 66, CH-4052 BASEL, SWITZERLAND
EI 2072-6643
J9 NUTRIENTS
JI Nutrients
PD DEC
PY 2015
VL 7
IS 12
BP 9847
EP 9859
DI 10.3390/nu7125508
PG 13
WC Nutrition & Dietetics
WE Science Citation Index Expanded (SCI-EXPANDED)
SC Nutrition & Dietetics
GA CZ4DA
UT WOS:000367052200010
PM 26633475
OA Green Submitted, Green Published, gold
DA 2022-11-10
ER

PT J
AU Sundaresan, S
   Shahid, R
   Riehl, TE
   Chandra, R
   Nassir, F
   Stenson, WF
   Liddle, RA
   Abumrad, NA
AF Sundaresan, Sinju
   Shahid, Rafiq
   Riehl, Terrence E.
   Chandra, Rashmi
   Nassir, Fatiha
   Stenson, William F.
   Liddle, Rodger A.
   Abumrad, Nada A.
TI CD36-dependent signaling mediates fatty acid-induced gut release of
   secretin and cholecystokinin
SO FASEB JOURNAL
LA English
DT Article
DE CCK; cAMP; calcium
ID PROTEIN-COUPLED RECEPTORS; IMMUNOFLUORESCENT LOCALIZATION;
   GASTROINTESTINAL-TRACT; CHOLESTEROL UPTAKE; DIETARY LIPIDS; CD36;
   ACTIVATION; INTESTINE; APPETITE; FOOD
AB Genetic variants in the fatty acid (FA) translocase FAT/CD36 associate with abnormal postprandial lipids and influence risk for the metabolic syndrome. CD36 is abundant on apical enterocyte membranes in the proximal small intestine, where it facilitates FA uptake and FA-initiated signaling. We explored whether CD36 signaling influences FA-mediated secretion of cholecystokinin (CCK) and secretin, peptides released by enteroendocrine cells (EECs) in the duodenum/jejunum, which regulate events important for fat digestion and homeostasis. CD36 was immunodetected on apical membranes of secretin- and CCK-positive EECs and colocalized with cytosolic granules. Intragastric lipid administration to CD36(-/-) mice released less secretin (-60%) and CCK (-50%) compared with wild-type mice. Likewise, diminished secretin and CCK responses to FA were observed with CD36(-/-) intestinal segments in vitro, arguing against influence of alterations in fat absorption. Signaling mechanisms underlying peptide release were examined in STC-1 cells stably expressing human CD36 or a signaling-impaired mutant (CD36K/A). FA stimulation of cells expressing CD36 (vs. vector or CD36K/A) released more secretin (3.5- to 4-fold) and CCK (2- to 3-fold), generated more cAMP (2- to 2.5-fold), and enhanced protein kinase A activation. Protein kinase A inhibition (H-89) blunted secretin (80%) but not CCK release, which was reduced (50%) by blocking of calmodulin kinase II (KN-62). Coculture of STC-1 cells with Caco- 2 cells stably expressing CD36 did not alter secretin or CCK release, consistent with a minimal effect of adjacent enterocytes. In summary, CD36 is a major mediator of FA-induced release of CCK and secretin. These peptides contribute to the role of CD36 in fat absorption and to its pleiotropic metabolic effects.-Sundaresan, S., Shahid, R., Riehl, T. E., Chandra, R., Nassir, F., Stenson, W. F., Liddle, R. A., Abumrad, N. A. CD36-dependent signaling mediates fatty acid-induced gut release of secretin and cholecystokinin. FASEB J. 27, 1191-1202 (2013). www.fasebj.org
C1 [Sundaresan, Sinju; Nassir, Fatiha; Abumrad, Nada A.] Washington Univ, Sch Med, Dept Med, Ctr Human Nutr, St Louis, MO 63110 USA.
   [Riehl, Terrence E.; Stenson, William F.] Washington Univ, Sch Med, Div Gastroenterol, St Louis, MO 63110 USA.
   [Shahid, Rafiq; Chandra, Rashmi; Liddle, Rodger A.] Duke Univ, Dept Med, Div Gastroenterol, Durham, NC 27706 USA.
RP Abumrad, NA (corresponding author), Ctr Human Nutr, Dept Med, 660 S Euclid Ave,Campus Box 8031, St Louis, MO 63110 USA.
EM nabumrad@dom.wustl.edu
OI Nassir, Fatiha/0000-0002-3653-3621
FU U. S. National Institutes of Health [DK033301, DK60022, DK33165,
   DK55753, DK091946]; NATIONAL INSTITUTE OF DIABETES AND DIGESTIVE AND
   KIDNEY DISEASES [R01DK055753, R37DK033165, R01DK033301, P30DK056341,
   R01DK091946, R01DK060022, R01DK033165, R01DK098796] Funding Source: NIH
   RePORTER
FX The authors acknowledge valuable assistance by Terri Pietka (Adipocyte
   Biology and Molecular Nutrition Core, Nutrition and Obesity Research
   Center, Washington University School of Medicine; P30-DK056341) and are
   grateful to Dr. Ondrej Kuda for help with the calcium flux studies and
   to Dr. Doug Hanahan for the permission to obtain STC-1 cells from
   American Type Culture Collection (Manassas, VA, USA). This work was
   supported by funding from U. S. National Institutes of Health grants
   DK033301, DK60022 (to N. A. A.), DK33165, DK55753 (to W. F. S.), and
   DK091946 (to R. A. L.). R. S., T. E. R., R. C., and F. N. assisted in
   data acquisition and reviewed the manuscript; W. F. S. and R. A. L.
   critically reviewed the manuscript; S. S. obtained and analyzed data;
   and S. S. and N. A. A. were involved in development of the study concept
   and design, data analysis and interpretation, and manuscript
   preparation.
CR Abumrad NA, 2012, PHYSIOL REV, V92, P1061, DOI 10.1152/physrev.00019.2011
   Beglinger C, 2004, PHYSIOL BEHAV, V83, P617, DOI 10.1016/j.physbeh.2004.07.031
   Berna MJ, 2007, CURR TOP MED CHEM, V7, P1211
   BUCHAN AMJ, 1978, GUT, V19, P403, DOI 10.1136/gut.19.5.403
   Burgoyne RD, 2003, PHYSIOL REV, V83, P581, DOI 10.1152/physrev.00031.2002
   Chandra R, 2010, CELL TISSUE RES, V341, P289, DOI 10.1007/s00441-010-0997-1
   Chang CH, 1998, AM J PHYSIOL-GASTR L, V275, pG192, DOI 10.1152/ajpgi.1998.275.2.G192
   Cheng CYY, 2011, NEUROPSYCHOPHARMACOL, V36, P459, DOI 10.1038/npp.2010.178
   Cheung AT, 2000, SCIENCE, V290, P1959, DOI 10.1126/science.290.5498.1959
   Chey WY, 2003, J GASTROENTEROL, V38, P1025, DOI 10.1007/s00535-003-1235-3
   Dockray GJ, 2012, CURR OPIN ENDOCRINOL, V19, P8, DOI 10.1097/MED.0b013e32834eb77d
   Drover VA, 2005, J CLIN INVEST, V115, P1290, DOI 10.1172/JCI200521514
   Edfalk S, 2008, DIABETES, V57, P2280, DOI 10.2337/db08-0307
   El-Yassimi A, 2008, J BIOL CHEM, V283, P12949, DOI 10.1074/jbc.M707478200
   Habib AM, 2012, ENDOCRINOLOGY, V153, P3054, DOI 10.1210/en.2011-2170
   Hajri T, 2002, ANNU REV NUTR, V22, P383, DOI 10.1146/annurev.nutr.22.020402.130846
   HARMON CM, 1991, J MEMBRANE BIOL, V121, P261, DOI 10.1007/BF01951559
   Hirasawa A, 2005, NAT MED, V11, P90, DOI 10.1038/nm1168
   Hsieh J, 2009, GASTROENTEROLOGY, V137, P997, DOI 10.1053/j.gastro.2009.05.051
   Hussain MM, 2000, ATHEROSCLEROSIS, V148, P1
   Khan NA, 2009, BBA-MOL CELL BIOL L, V1791, P149, DOI 10.1016/j.bbalip.2009.01.001
   Kuda O, 2011, J BIOL CHEM, V286, P17785, DOI 10.1074/jbc.M111.232975
   Lam IPY, 2008, INT REV CYTOL, V265, P159, DOI 10.1016/S0074-7696(07)65004-9
   Lam IPY, 2006, ANN NY ACAD SCI, V1070, P371, DOI 10.1196/annals.1317.047
   Laugerette F, 2005, J CLIN INVEST, V115, P3177, DOI 10.1172/JCI25299
   Levy E, 2000, MICROSC RES TECHNIQ, V49, P374, DOI 10.1002/(SICI)1097-0029(20000515)49:4<374::AID-JEMT6>3.0.CO;2-W
   LIDDLE RA, 1984, GASTROENTEROLOGY, V87, P542
   Liddle RA, 2000, J GASTROENTEROL, V35, P181, DOI 10.1007/s005350050328
   Liou AP, 2011, GASTROENTEROLOGY, V140, P903, DOI 10.1053/j.gastro.2010.10.012
   Lipsky RH, 1997, RECEPT SIGNAL TRANS, V7, P1
   Little TJ, 2011, PHYSIOL BEHAV, V104, P613, DOI 10.1016/j.physbeh.2011.04.038
   Lobo MVT, 2001, J HISTOCHEM CYTOCHEM, V49, P1253, DOI 10.1177/002215540104901007
   Love-Gregory L, 2011, HUM MOL GENET, V20, P193, DOI 10.1093/hmg/ddq449
   Masuda D, 2009, J LIPID RES, V50, P999, DOI 10.1194/jlr.P700032-JLR200
   Mathias A, 2010, J BIOL CHEM, V285, P33906, DOI 10.1074/jbc.M110.135111
   Nassir F, 2007, J BIOL CHEM, V282, P19493, DOI 10.1074/jbc.M703330200
   Nauli AM, 2006, GASTROENTEROLOGY, V131, P1197, DOI 10.1053/j.gastro.2006.08.012
   Oh DY, 2011, CURR OPIN CLIN NUTR, V14, P322, DOI 10.1097/MCO.0b013e3283479230
   Oh DY, 2010, CELL, V142, P687, DOI 10.1016/j.cell.2010.07.041
   Parker HE, 2010, EXPERT REV MOL MED, V12, DOI 10.1017/S146239940900132X
   Pepino MY, 2012, J LIPID RES, V53, P561, DOI 10.1194/jlr.M021873
   Poirier H, 1996, EUR J BIOCHEM, V238, P368, DOI 10.1111/j.1432-1033.1996.0368z.x
   POLAK JM, 1971, GUT, V12, P605, DOI 10.1136/gut.12.8.605
   POLAK JM, 1971, SCAND J GASTROENTERO, V6, P739, DOI 10.3109/00365527109179946
   PortelaGomes GM, 1997, J HISTOCHEM CYTOCHEM, V45, P815, DOI 10.1177/002215549704500606
   PRPIC V, 1994, BIOCHEM BIOPH RES CO, V201, P1483, DOI 10.1006/bbrc.1994.1871
   Rehfeld JF, 1998, CLIN CHEM, V44, P991
   RINDI G, 1990, AM J PATHOL, V136, P1349
   Sclafani A, 2012, AM J PHYSIOL-REG I, V302, pR1119, DOI 10.1152/ajpregu.00038.2012
   Scott L, 1996, AM J PHYSIOL-GASTR L, V270, pG291, DOI 10.1152/ajpgi.1996.270.2.G291
   Seino S, 2005, PHYSIOL REV, V85, P1303, DOI 10.1152/physrev.00001.2005
   Sidhu S. S., 2000, J PHYSL 1, V528, P165
   Silverstein RL, 2009, CLIN LIPIDOL, V4, P767, DOI 10.2217/CLP.09.57
   Smith J, 2008, WESTERN HUM REV, V62, P36
   Suzuki S, 2010, NEUROGASTROENT MOTIL, V22, P585, DOI 10.1111/j.1365-2982.2009.01444.x
   Tanaka T, 2008, N-S ARCH PHARMACOL, V377, P523, DOI 10.1007/s00210-007-0200-8
   Tashiro M, 2004, AM J PHYSIOL-GASTR L, V286, pG784, DOI 10.1152/ajpgi.00446.2003
   Thi TTT, 2011, J BIOL CHEM, V286, P25201, DOI 10.1074/jbc.M111.233551
   VARNDELL IM, 1985, HISTOCHEM J, V17, P981, DOI 10.1007/BF01417947
   Vinolo MAR, 2012, CURR OPIN CLIN NUTR, V15, P112, DOI 10.1097/MCO.0b013e32834f4598
NR 60
TC 69
Z9 70
U1 1
U2 24
PU FEDERATION AMER SOC EXP BIOL
PI BETHESDA
PA 9650 ROCKVILLE PIKE, BETHESDA, MD 20814-3998 USA
SN 0892-6638
EI 1530-6860
J9 FASEB J
JI Faseb J.
PD MAR
PY 2013
VL 27
IS 3
BP 1191
EP 1202
DI 10.1096/fj.12-217703
PG 12
WC Biochemistry & Molecular Biology; Biology; Cell Biology
WE Science Citation Index Expanded (SCI-EXPANDED)
SC Biochemistry & Molecular Biology; Life Sciences & Biomedicine - Other
   Topics; Cell Biology
GA 098YO
UT WOS:000315585200031
PM 23233532
OA Green Published
DA 2022-11-10
ER

PT J
AU Matikainen, N
   Soderlund, S
   Bjornson, E
   Bogl, LH
   Pietilainen, KH
   Hakkarainen, A
   Lundbom, N
   Eliasson, B
   Rasanen, SM
   Rivellese, A
   Patti, L
   Prinster, A
   Riccardi, G
   Despres, JP
   Almeras, N
   Holst, JJ
   Deacon, CF
   Boren, J
   Taskinen, MR
AF Matikainen, N.
   Soderlund, S.
   Bjornson, E.
   Bogl, L. H.
   Pietilainen, K. H.
   Hakkarainen, A.
   Lundbom, N.
   Eliasson, B.
   Rasanen, S. M.
   Rivellese, A.
   Patti, L.
   Prinster, A.
   Riccardi, G.
   Despres, J. -P.
   Almeras, N.
   Holst, J. J.
   Deacon, C. F.
   Boren, J.
   Taskinen, M. -R.
TI Fructose intervention for 12 weeks does not impair glycemic control or
   incretin hormone responses during oral glucose or mixed meal tests in
   obese men
SO NUTRITION METABOLISM AND CARDIOVASCULAR DISEASES
LA English
DT Article
DE Glucagon-like peptide 1; Glucose-dependent insulinotropic polypeptide;
   Fructose intervention; Incretin response; Liver fat; Metabolic syndrome;
   Mixed meal test; Oral glucose tolerance test
ID INSULIN SENSITIVITY; SWEETENED BEVERAGES; CORN SYRUP; INTRAHEPATIC
   LIPIDS; VISCERAL FAT; LIVER FAT; CONSUMPTION; SUCROSE; DIETS; SECRETION
AB Background and aims: Incretin hormones glucagon-like peptide (GLP)-1 and glucose-dependent insulinotropic polypeptide (GIP) are affected early on in the pathogenesis of metabolic syndrome and type 2 diabetes. Epidemiologic studies consistently link high fructose consumption to insulin resistance but whether fructose consumption impairs the incretin response remains unknown.
   Methods and results: As many as 66 obese (BMI 26-40 kg/m(2)) male subjects consumed fructose-sweetened beverages containing 75 g fructose/day for 12 weeks while continuing their usual lifestyle. Glucose, insulin, GLP-1 and GIP were measured during oral glucose tolerance test (OGTT) and triglycerides (TG), GLP-1, GIP and PYY during a mixed meal test before and after fructose intervention. Fructose intervention did not worsen glucose and insulin responses during OGTT, and GLP-1 and GIP responses during OGTT and fat-rich meal were unchanged. Postprandial TG response increased significantly, p = 0.004, and we observed small but significant increases in weight and liver fat content, but not in visceral or subcutaneous fat depots. However, even the subgroups who gained weight or liver fat during fructose intervention did not worsen their glucose, insulin, GLP-1 or PYY responses. A minor increase in GIP response during OGTT occurred in subjects who gained liver fat (p = 0.049).
   Conclusion: In obese males with features of metabolic syndrome, 12 weeks fructose intervention 75 g/day did not change glucose, insulin, GLP-1 or GIP responses during OGTT or GLP-1, GIP or PYY responses during a mixed meal. Therefore, fructose intake, even accompanied with mild weight gain, increases in liver fat and worsening of postprandial TG profile, does not impair glucose tolerance or gut incretin response to oral glucose or mixed meal challenge. (C) 2017 The Italian Society of Diabetology, the Italian Society for the Study of Atherosclerosis, the Italian Society of Human Nutrition, and the Department of Clinical Medicine and Surgery, Federico II University. Published by Elsevier B.V. All rights reserved.
C1 [Matikainen, N.; Soderlund, S.; Bogl, L. H.; Pietilainen, K. H.; Rasanen, S. M.; Taskinen, M. -R.] Univ Helsinki, Helsinki Univ Hosp, Res Programs Unit, Diabet & Obes, Helsinki, Finland.
   [Matikainen, N.; Pietilainen, K. H.] Univ Helsinki, Cent Hosp, Helsinki Univ, Endocrinol,Abdominal Ctr, Helsinki, Finland.
   [Bjornson, E.; Eliasson, B.; Boren, J.] Univ Gothenburg, Sahlgrenska Univ Hosp, Dept Mol & Clin Med, Wallenberg Lab, Gothenburg, Sweden.
   [Bogl, L. H.] Inst Mol Med FIMM, Helsinki, Finland.
   [Bogl, L. H.] Univ Helsinki, Dept Publ Hlth, Helsinki, Finland.
   [Hakkarainen, A.; Lundbom, N.] Univ Helsinki, Helsinki Univ Hosp, HUS Med Imaging Ctr, Radiol, Helsinki, Finland.
   [Rivellese, A.; Patti, L.; Riccardi, G.] Univ Naples Federico II, Dept Clin Med & Surg, Naples, Italy.
   [Prinster, A.] CNR, Biostruct & Bioimaging Inst, Naples, Italy.
   [Despres, J. -P.; Almeras, N.] Inst Univ Cardiol & Pneumol Quebec, Quebec City, PQ, Canada.
   [Holst, J. J.; Deacon, C. F.] Univ Copenhagen, Fac Hlth & Med Sci, Dept Biomed Sci, NNF Ctr Basic Metab Res, Copenhagen, Denmark.
RP Matikainen, N (corresponding author), Univ Helsinki, Helsinki Univ Hosp, Res Programs Unit, Diabet & Obes, Helsinki, Finland.
EM niina.matikainen@hus.fi
RI Taskinen, Marja-Riitta/AAN-5432-2020; Holst, Jens/AAA-8022-2022;
   Prinster, Anna/AAW-3129-2020; Hakkarainen, Antti/AAF-5928-2020
OI Taskinen, Marja-Riitta/0000-0002-6229-3588; Hakkarainen,
   Antti/0000-0002-7367-2532; Matikainen, Niina/0000-0003-0041-1240;
   Deacon, Carolyn/0000-0003-2611-5642; Holst, Jens
   Juul/0000-0001-6853-3805; Bogl, Leonie-Helen/0000-0003-4316-2619;
   Pietilainen, Kirsi/0000-0002-8522-1288
FU Helsinki University Central Hospital EVO-funds; Academy of Finland
   [266286, 272376]; European Foundation; Sigrid Juselius Foundation; Yrjo
   Jahnsson Foundation; Juho Vainio Foundation; Foundation Leducq France;
   Swedish Research Council; Swedish Heart Lung Foundation; Diabetes
   Research Wellness Foundation; Sahlgrenska University Hospital ALF grant;
   Swedish Diabetes Foundation; NovoNordisk Foundation; EU Project RESOLVE;
   Novo Nordisk Fonden [NNF10OC1013354] Funding Source: researchfish
FX This paper was supported by grants from Helsinki University Central
   Hospital EVO-funds, Academy of Finland (grants 266286 and 272376),
   European Foundation for the Study of Diabetes, Sigrid Juselius
   Foundation, Yrjo Jahnsson Foundation, Juho Vainio Foundation, Foundation
   Leducq France, Swedish Research Council, Swedish Heart Lung Foundation,
   Diabetes Research Wellness Foundation, Sahlgrenska University Hospital
   ALF grant, Swedish Diabetes Foundation, the NovoNordisk Foundation, and
   the EU Project RESOLVE.
CR Aeberli I, 2013, DIABETES CARE, V36, P150, DOI 10.2337/dc12-0540
   Augustin LSA, 2015, NUTR METAB CARDIOVAS, V25, P795, DOI 10.1016/j.numecd.2015.05.005
   Bravo S, 2013, APPL PHYSIOL NUTR ME, V38, P681, DOI 10.1139/apnm-2012-0322
   Bray GA, 2007, AM J CLIN NUTR, V86, P895, DOI 10.1093/ajcn/86.4.895
   Chung M, 2014, AM J CLIN NUTR, V100, P833, DOI 10.3945/ajcn.114.086314
   Deacon CF, 2009, BEST PRACT RES CL EN, V23, P425, DOI 10.1016/j.beem.2009.03.006
   HUTTUNEN JK, 1976, ACTA ODONTOL SCAND, V34, P345, DOI 10.3109/00016357609004646
   Johnston RD, 2013, GASTROENTEROLOGY, V145, P1016, DOI 10.1053/j.gastro.2013.07.012
   Kelishadi R, 2014, NUTRITION, V30, P503, DOI 10.1016/j.nut.2013.08.014
   Kuhre RE, 2014, AM J PHYSIOL-GASTR L, V306, pG622, DOI 10.1152/ajpgi.00372.2013
   Laughlin MR, 2014, ADV NUTR, V5, P248, DOI 10.3945/an.113.005249
   Lecoultre V, 2013, OBESITY, V21, P782, DOI 10.1002/oby.20377
   Lindgren O, 2011, J CLIN ENDOCR METAB, V96, P2519, DOI 10.1210/jc.2011-0266
   Lundbom J, 2011, NMR BIOMED, V24, P238, DOI 10.1002/nbm.1580
   Maersk M, 2012, AM J CLIN NUTR, V95, P283, DOI 10.3945/ajcn.111.022533
   Malik VS, 2015, J AM COLL CARDIOL, V66, P1615, DOI 10.1016/j.jacc.2015.08.025
   Matikainen N, 2016, PLOS ONE, V11, DOI 10.1371/journal.pone.0145890
   Matikainen N, 2014, DIABETES CARE, V37, P242, DOI 10.2337/dc13-1283
   MATTHEWS DR, 1985, DIABETOLOGIA, V28, P412, DOI 10.1007/BF00280883
   Meier JJ, 2012, NAT REV ENDOCRINOL, V8, P728, DOI 10.1038/nrendo.2012.140
   ORSKOV C, 1994, DIABETES, V43, P535, DOI 10.2337/diabetes.43.4.535
   Romaguera D, 2013, DIABETOLOGIA, V56, P1520, DOI 10.1007/s00125-013-2899-8
   Sievenpiper JL, 2014, CURR OPIN LIPIDOL, V25, P8, DOI 10.1097/MOL.0000000000000042
   Silbernagel G, 2011, BRIT J NUTR, V106, P79, DOI 10.1017/S000711451000574X
   Sock ETN, 2010, BRIT J NUTR, V103, P939, DOI 10.1017/S0007114509992819
   Stanhope KL, 2015, AM J CLIN NUTR, V101, P1144, DOI 10.3945/ajcn.114.100461
   Stanhope KL, 2009, J CLIN INVEST, V119, P1322, DOI 10.1172/JCI37385
   ter Horst KW, 2016, AM J CLIN NUTR, V104, P1562, DOI 10.3945/ajcn.116.137786
   Vaag AA, 1996, EUR J ENDOCRINOL, V135, P425, DOI 10.1530/eje.0.1350425
   Vozzo R, 2002, METABOLISM, V51, P949, DOI 10.1053/meta.2002.34012
   Williams KJ, 2016, ATHEROSCLEROSIS, V247, P225, DOI 10.1016/j.atherosclerosis.2016.02.004
   Wolnerhanssen BK, 2015, PLOS ONE, V10, DOI 10.1371/journal.pone.0130280
NR 32
TC 15
Z9 15
U1 0
U2 6
PU ELSEVIER SCI LTD
PI OXFORD
PA THE BOULEVARD, LANGFORD LANE, KIDLINGTON, OXFORD OX5 1GB, OXON, ENGLAND
SN 0939-4753
EI 1590-3729
J9 NUTR METAB CARDIOVAS
JI Nutr. Metab. Carbiovasc. Dis.
PD JUN
PY 2017
VL 27
IS 6
BP 534
EP 542
DI 10.1016/j.numecd.2017.03.003
PG 9
WC Cardiac & Cardiovascular Systems; Endocrinology & Metabolism; Nutrition
   & Dietetics
WE Science Citation Index Expanded (SCI-EXPANDED)
SC Cardiovascular System & Cardiology; Endocrinology & Metabolism;
   Nutrition & Dietetics
GA EX9DG
UT WOS:000403554900005
PM 28428027
OA Green Published
DA 2022-11-10
ER

PT J
AU Ceriello, A
AF Ceriello, Antonio
TI The emerging challenge in diabetes: The "metabolic memory"
SO VASCULAR PHARMACOLOGY
LA English
DT Review
DE Metabolic memory; Non-enzymatic glycation; Oxidative stress;
   Mitochondria; Diabetic complications
ID GLYCATION END-PRODUCTS; OXIDATIVE STRESS GENERATION; ACTIVATED
   PROTEIN-KINASE; TERM GLYCEMIC CONTROL; FACTOR-KAPPA-B; ENDOTHELIAL
   FUNCTION; ACUTE HYPERGLYCEMIA; GENE-EXPRESSION; HIGH GLUCOSE;
   POSTPRANDIAL HYPERTRIGLYCERIDEMIA
AB Large randomized studies have established that early intensive glycemic control reduces the risk of diabetic complications, both micro and macrovascular. However, epidemiological and prospective data support a long-term influence of early metabolic control on clinical outcomes. This phenomenon has recently been defined as "metabolic memory." Potential mechanisms for propagating this "memory" may be the production of reactive species unrelated to the presence of hyperglycemia, depending on the previous production of AGEs which can maintain RAGE over-expression, on the level of glycation of mitochondrial proteins and on the amount of mtDNA produced, all conditions able to induce an altered gene expression which may be persistent even when glycemia is normalized. Clinically, the emergence of this "metabolic memory" suggests the need for a very early aggressive treatment aiming to "normalize" the metabolic control and the addition of agents which reduce cellular reactive species and glycation in addition to normalizing glucose levels in diabetic patients in order to minimize long-term diabetic complications. (C) 2012 Elsevier Inc. All rights reserved.
C1 [Ceriello, Antonio] Inst Invest Biomed August Pi i Sunyer IDIBAPS, Barcelona, Spain.
   [Ceriello, Antonio] Ctr Invest Biomed Red Diabet & Enfermedades Metab, Barcelona 08036, Spain.
RP Ceriello, A (corresponding author), Inst Invest Biomed August Pi i Sunyer IDIBAPS, Barcelona, Spain.
EM aceriell@clinic.ub.es
RI Ceriello, Antonio/J-9575-2016
OI Ceriello, Antonio/0000-0001-8122-3203
CR Ahmed N, 2005, DIABETES CARE, V28, P2465, DOI 10.2337/diacare.28.10.2465
   Allen RG, 2000, FREE RADICAL BIO MED, V28, P463, DOI 10.1016/S0891-5849(99)00242-7
   Beisswenger PJ, 2003, BIOCHEM SOC T, V31, P1358
   Brownlee M, 2001, NATURE, V414, P813, DOI 10.1038/414813a
   Ceriello A, 2005, CIRCULATION, V111, P2518, DOI 10.1161/01.CIR.0000165070.46111.9F
   Ceriello A, 2004, ARCH INTERN MED, V164, P2090, DOI 10.1001/archinte.164.19.2090
   Ceriello A, 2004, DIABETES, V53, P701, DOI 10.2337/diabetes.53.3.701
   Ceriello A, 2003, DIABETES CARE, V26, P1589, DOI 10.2337/diacare.26.5.1589
   Ceriello A, 2010, DIABETIC MED, V27, P862, DOI 10.1111/j.1464-5491.2010.02967.x
   Ceriello A, 2010, DIABETIC MED, V27, P911, DOI 10.1111/j.1464-5491.2009.02928.x
   Ceriello A, 2005, DIABETES, V54, P1, DOI 10.2337/diabetes.54.1.1
   Ceriello A, 2002, CIRCULATION, V106, P1211, DOI 10.1161/01.CIR.0000027569.76671.A8
   Ceriello A, 2008, DIABETES, V57, P1349, DOI 10.2337/db08-0063
   Ceriello A, 2007, DIABETES CARE, V30, P1694, DOI 10.2337/dc07-0318
   Ceriello A, 2007, DIABETES CARE, V30, P649, DOI 10.2337/dc06-2048
   Ceriello A, 2009, J CLIN ENDOCR METAB, V94, P2751, DOI 10.1210/jc.2009-0762
   Corgnali M, 2008, DIABETES-METAB RES, V24, P301, DOI 10.1002/dmrr.804
   de Boer IH, 2011, NEW ENGL J MED, V365, P2366, DOI 10.1056/NEJMoa1111732
   Dogra G, 2001, DIABETOLOGIA, V44, P593, DOI 10.1007/s001250051665
   Drugs for Diabetes, 2005, TREATM GUID MED LETT, P57
   Du XL, 2000, P NATL ACAD SCI USA, V97, P12222, DOI 10.1073/pnas.97.22.12222
   Elfering SL, 2004, AM J PHYSIOL-HEART C, V286, pH22, DOI 10.1152/ajpheart.00766.2003
   Engel S, 2003, NEW ENGL J MED, V348, P2294
   ENGERMAN RL, 1987, DIABETES, V36, P808, DOI 10.2337/diabetes.36.7.808
   Esper RJ, 2006, CARDIOVASC DIABETOL, V5, DOI 10.1186/1475-2840-5-4
   Finkel T, 2000, NATURE, V408, P239, DOI 10.1038/35041687
   Gaede P, 2008, NEW ENGL J MED, V358, P580, DOI 10.1056/NEJMoa0706245
   Genuth S, 2005, DIABETES, V54, P3103, DOI 10.2337/diabetes.54.11.3103
   Genuth S, 2002, JAMA-J AM MED ASSOC, V287, P2563
   Gibson BW, 2005, INT J BIOCHEM CELL B, V37, P927, DOI 10.1016/j.biocel.2004.11.013
   Giugliano D, 1997, CIRCULATION, V95, P1783
   HAMMES HP, 1993, INVEST OPHTH VIS SCI, V34, P2092
   Holman RR, 2008, NEW ENGL J MED, V359, P1565, DOI 10.1056/NEJMoa0806359
   Huvers FC, 1999, DIABETES, V48, P1300, DOI 10.2337/diabetes.48.6.1300
   Ihnat MA, 2007, DIABETOLOGIA, V50, P1523, DOI 10.1007/s00125-007-0684-2
   Kang YB, 1996, LEUKEMIA RES, V20, P397, DOI 10.1016/0145-2126(95)00162-X
   Kilhovd BK, 2005, ARTERIOSCL THROM VAS, V25, P815, DOI 10.1161/01.ATV.0000158380.44231.fe
   Kowluru R.A., 2007, EXP DIABETES RES
   Kowluru RA, 2004, ACTA DIABETOL, V41, P194, DOI 10.1007/s00592-004-0165-8
   Kowluru RA, 2004, J DIABETES COMPLICAT, V18, P282, DOI 10.1016/j.jdiacomp.2004.03.002
   Kowluru RA, 2003, DIABETES, V52, P818, DOI 10.2337/diabetes.52.3.818
   Lander HM, 1997, J BIOL CHEM, V272, P17810, DOI 10.1074/jbc.272.28.17810
   Lapolla A, 2005, CLIN BIOCHEM, V38, P103, DOI 10.1016/j.clinbiochem.2004.09.007
   Lin Y, 2005, J BIOL CHEM, V280, P4617, DOI 10.1074/jbc.M411863200
   LO TWC, 1994, J BIOL CHEM, V269, P32299
   Meugnier E, 2007, CURR OPIN CLIN NUTR, V10, P518, DOI 10.1097/MCO.0b013e3281298fef
   Meugnier E, 2007, DIABETES, V56, P992, DOI 10.2337/db06-1242
   Miyata T, 2002, J AM SOC NEPHROL, V13, P2478, DOI 10.1097/01.ASN.0000032418.67267.F2
   Monnier L, 2003, DIABETES CARE, V26, P881, DOI 10.2337/diacare.26.3.881
   Monnier VM, 1999, DIABETES, V48, P870, DOI 10.2337/diabetes.48.4.870
   Mullan BA, 2005, CLIN EXP PHARMACOL P, V32, P340, DOI 10.1111/j.1440-1681.2005.04193.x
   Nathan DM, 2005, NEW ENGL J MED, V353, P2643, DOI 10.1056/nejmoa052187
   Nishikawa T, 2000, NATURE, V404, P787, DOI 10.1038/35008121
   PAPOULIS A, 1995, BIOCHEMISTRY-US, V34, P648, DOI 10.1021/bi00002a032
   Polak JF, 2011, DIABETES, V60, P607, DOI 10.2337/db10-0296
   Rahbar S, 2000, CLIN CHIM ACTA, V301, P65, DOI 10.1016/S0009-8981(00)00327-2
   Reznick RM, 2006, J PHYSIOL-LONDON, V574, P33, DOI 10.1113/jphysiol.2006.109512
   Rohlfing CL, 2002, DIABETES CARE, V25, P275, DOI 10.2337/diacare.25.2.275
   Rosca MG, 2005, AM J PHYSIOL-RENAL, V289, pF420, DOI 10.1152/ajprenal.00415.2004
   Rosca MG, 2002, AM J PHYSIOL-RENAL, V283, pF52, DOI 10.1152/ajprenal.00302.2001
   ROY S, 1990, P NATL ACAD SCI USA, V87, P404, DOI 10.1073/pnas.87.1.404
   Schiekofer S, 2003, DIABETES, V52, P621, DOI 10.2337/diabetes.52.3.621
   Schisano B, 2011, DIABETOLOGIA, V54, P1219, DOI 10.1007/s00125-011-2049-0
   Schroeder P, 2008, J INVEST DERMATOL, V128, P2297, DOI 10.1038/jid.2008.57
   SHAMOON H, 1993, NEW ENGL J MED, V329, P977, DOI 10.1056/nejm199309303291401
   Sheu SS, 2006, BBA-MOL BASIS DIS, V1762, P256, DOI 10.1016/j.bbadis.2005.10.007
   Sorensen VR, 2005, DIABETIC MED, V22, P871, DOI 10.1111/j.1464-5491.2005.01543.x
   Steffes MW, 2003, JAMA-J AM MED ASSOC, V290, P2159, DOI 10.1001/jama.290.16.2159
   Tanaka N, 2000, J BIOL CHEM, V275, P25781, DOI 10.1074/jbc.M001235200
   Thornalley PJ, 2003, BIOCHEM J, V375, P581, DOI 10.1042/BJ20030763
   Wu XL, 2003, ARCH BIOCHEM BIOPHYS, V419, P16, DOI 10.1016/j.abb.2003.08.011
   Yoshida T, 2006, DIABETOLOGIA, V49, P3094, DOI 10.1007/s00125-006-0437-7
   Zorov DB, 2006, BBA-BIOENERGETICS, V1757, P509, DOI 10.1016/j.bbabio.2006.04.029
NR 73
TC 111
Z9 135
U1 0
U2 26
PU ELSEVIER SCIENCE INC
PI NEW YORK
PA STE 800, 230 PARK AVE, NEW YORK, NY 10169 USA
SN 1537-1891
EI 1879-3649
J9 VASC PHARMACOL
JI Vasc. Pharmacol.
PD NOV-DEC
PY 2012
VL 57
IS 5-6
SI SI
BP 133
EP 138
DI 10.1016/j.vph.2012.05.005
PG 6
WC Pharmacology & Pharmacy
WE Science Citation Index Expanded (SCI-EXPANDED)
SC Pharmacology & Pharmacy
GA 006YE
UT WOS:000308854900002
PM 22609133
DA 2022-11-10
ER

PT J
AU Friedrich, N
   Nauck, M
   Schipf, S
   Volzke, H
   Brabant, G
   Wallaschofski, H
AF Friedrich, Nele
   Nauck, Matthias
   Schipf, Sabine
   Voelzke, Henry
   Brabant, Georg
   Wallaschofski, Henri
TI Cross-sectional and longitudinal associations between insulin-like
   growth factor I and metabolic syndrome: a general population study in
   German adults
SO DIABETES-METABOLISM RESEARCH AND REVIEWS
LA English
DT Article
DE IGF-I; IGFBP-3; metabolic syndrome; type 2 diabetes mellitus; Study of
   Health in Pomerania (SHIP)
ID FACTOR-BINDING PROTEIN-1; IGF-I; CLINICAL-PRACTICE; FAT-METABOLISM;
   HORMONE; GLUCOSE; IGFBP-3; RATIO; RISK; SENSITIVITY
AB Background A previous study showed an inverse association between the insulin-like growth factor I (IGF-I) and the risk of impaired glucose tolerance or diabetes mellitus. Moreover, myocardial infarction patients with high baseline IGF-I levels had a lower risk of diabetes mellitus. These data suggested a protective effect of IGF-I against the development of metabolic syndrome. However, there are no longitudinal data regarding IGF-I and metabolic syndrome. The aim of the present study was to investigate the longitudinal association between IGF-I and metabolic syndrome.
   Methods Data from the population-based Study of Health in Pomerania, Germany, were used for cross-sectional (n=3903) and longitudinal (n=2143) analyses (5-year follow-up). Metabolic syndrome was defined by three or more of the following five components: abdominal obesity, elevated triglycerides, reduced high-density lipoprotein cholesterol, elevated blood pressure and elevated nonfasting glucose. Serum IGF-I and IGF binding protein 3 (IGFBP-3) were determined by chemiluminescence immunoassays. Logistic and Poisson regression analyses were performed to determine associations.
   Results In cross-sectional analyses high IGFBP-3 as well as high and low IGF-I/IGFBP-3 ratio levels were associated with prevalent metabolic syndrome. In longitudinal analyses, the direction of the relation changed: men but not women with high IGF-I or IGF-I/IGFBP-3 ratio levels had an increased, whereas men with low levels had a decreased risk of incident metabolic syndrome.
   Conclusion In concordance with previous studies, our cross-sectional analyses showed a relation between low IGF-I/IGFBP-3 ratio and the prevalence of metabolic syndrome. In contrast, the longitudinal analyses indicated that a high IGF-I level was a risk marker for incident metabolic syndrome. Copyright (c) 2013 John Wiley & Sons, Ltd.
C1 [Friedrich, Nele; Nauck, Matthias; Wallaschofski, Henri] Univ Med Greifswald, Inst Clin Chem & Lab Med, D-17475 Greifswald, Germany.
   [Schipf, Sabine; Voelzke, Henry] Univ Med Greifswald, Inst Community Med, D-17475 Greifswald, Germany.
   [Brabant, Georg] Christie Hosp, Dept Endocrinol, Manchester, Lancs, England.
RP Friedrich, N (corresponding author), Univ Med Greifswald, Inst Clin Chem & Lab Med, Ferdinand Sauerbruch Str NK, D-17475 Greifswald, Germany.
EM nele.friedrich@uni-greifswald.de
FU German Federal Ministry of Education and Research (BMBF) [01ZZ0403,
   01ZZ0103, 01GI0883]; Ministry for Education, Research and Cultural
   Affairs; Ministry of Social Affairs of the Federal State of
   Mecklenburg-West Pomerania; Novo Nordisc; Pfizer
FX This work was funded by grants from the German Federal Ministry of
   Education and Research (BMBF, Grants 01ZZ0403, 01ZZ0103, 01GI0883), the
   Ministry for Education, Research and Cultural Affairs as well as the
   Ministry of Social Affairs of the Federal State of Mecklenburg-West
   Pomerania. Novo Nordisc and Pfizer provided partial grant support for
   the determination of serum samples and data analysis.
CR Alte D, 2004, ALCOHOL CLIN EXP RES, V28, P931, DOI 10.1097/01.ALC.0000128383.34605.16
   BONISCHNETZLER M, 1991, AM J PHYSIOL, V260, pE846, DOI 10.1152/ajpendo.1991.260.6.E846
   BOULWARE SD, 1994, J CLIN INVEST, V93, P1131, DOI 10.1172/JCI117065
   Boyko EJ, 2000, DIABETES CARE, V23, P465, DOI 10.2337/diacare.23.4.465
   BRISMAR K, 1994, J CLIN ENDOCR METAB, V79, P872, DOI 10.1210/jc.79.3.872
   Brugts MP, 2010, DIABETES, V59, P505, DOI 10.2337/db09-0583
   Clemmons DR, 2011, CLIN CHEM, V57, P555, DOI 10.1373/clinchem.2010.150631
   CONOVER CA, 1992, J CLIN ENDOCR METAB, V74, P1355, DOI 10.1210/jc.74.6.1355
   Cousin SP, 2001, ENDOCRINOLOGY, V142, P229, DOI 10.1210/en.142.1.229
   Deutsche, LIG BEK HOH BLUTDR E
   Douglas JB, 2010, CANCER EPIDEM BIOMAR, V19, P2298, DOI 10.1158/1055-9965.EPI-10-0400
   Duggan C, 2013, INT J CANCER, V132, P1191, DOI 10.1002/ijc.27753
   Friedrich N, 2012, DIABETES CARE, V35, P768, DOI 10.2337/dc11-1833
   FRYSTYK J, 1995, METABOLISM, V44, P37, DOI 10.1016/0026-0495(95)90219-8
   Grundy SM, 2002, CIRCULATION, V106, P3143, DOI 10.1161/circ.106.25.3143
   Grundy SM, 2005, CIRCULATION, V112, P2735, DOI 10.1161/CIRCULATIONAHA.105.169404
   GULER HP, 1987, NEW ENGL J MED, V317, P137, DOI 10.1056/NEJM198707163170303
   HUSSAIN MA, 1994, J CLIN INVEST, V94, P1126, DOI 10.1172/JCI117427
   *IDF, 2005, IDF CONS WORLDW DEF
   John U, 2001, SOZ PRAVENTIV MED, V46, P186, DOI 10.1007/BF01324255
   JONES JI, 1995, ENDOCR REV, V16, P3, DOI 10.1210/er.16.1.3
   Jorgensen JOL, 2007, ENDOCRIN METAB CLIN, V36, P75, DOI 10.1016/j.ecl.2006.11.005
   JUUL A, 1994, CLIN ENDOCRINOL, V41, P85, DOI 10.1111/j.1365-2265.1994.tb03788.x
   Kalmijn S, 2000, J CLIN ENDOCR METAB, V85, P4551, DOI 10.1210/jc.85.12.4551
   Katznelson L, 2011, ENDOCR PRACT, V17, P1
   Lam CSP, 2010, ARTERIOSCL THROM VAS, V30, P1479, DOI 10.1161/ATVBAHA.110.203943
   Maggio M, 2007, AM J PHYSIOL-ENDOC M, V292, pE353, DOI 10.1152/ajpendo.00339.2006
   Mohan S, 2002, J ENDOCRINOL, V175, P19, DOI 10.1677/joe.0.1750019
   Molitch ME, 2011, J CLIN ENDOCR METAB, V96, P1587, DOI 10.1210/jc.2011-0179
   Moller N, 2003, GROWTH HORM IGF RES, V13, pS18, DOI 10.1016/S1096-6374(03)00048-0
   Muzumdar RH, 2006, DIABETES, V55, P2788, DOI 10.2337/db06-0318
   Nam SY, 1997, INT J OBESITY, V21, P355, DOI 10.1038/sj.ijo.0800412
   NAUCK M, 1995, CLIN CHEM, V41, P1761
   Norrelund H, 2005, GROWTH HORM IGF RES, V15, P95, DOI 10.1016/j.ghir.2005.02.005
   Oh J, 2012, CLIN CHIM ACTA, V413, P506, DOI 10.1016/j.cca.2011.11.015
   Poitout V, 2002, ENDOCRINOLOGY, V143, P339, DOI 10.1210/en.143.2.339
   Rajkumar K, 1999, J ENDOCRINOL, V162, P457, DOI 10.1677/joe.0.1620457
   RASMUSSEN MH, 1994, METABOLISM, V43, P315, DOI 10.1016/0026-0495(94)90099-X
   RUSSELLJONES DL, 1995, EUR J CLIN INVEST, V25, P403, DOI 10.1111/j.1365-2362.1995.tb01721.x
   Sandhu MS, 2002, LANCET, V359, P1740, DOI 10.1016/S0140-6736(02)08655-5
   Saydah S, 2009, CANCER CAUSE CONTROL, V20, P1309, DOI 10.1007/s10552-009-9351-x
   Schneider HJ, 2011, EUR J ENDOCRINOL, V164, P223, DOI 10.1530/EJE-10-0963
   Sierra-Johnson J, 2009, CLIN SCI, V116, P507, DOI 10.1042/CS20080382
   STONE C, 1985, ADDITIVE SPLINES STA
   Wabitsch M, 2000, HORM METAB RES, V32, P555, DOI 10.1055/s-2007-978685
   Wallander M, 2006, DIABETOLOGIA, V49, P2247, DOI 10.1007/s00125-006-0386-1
   Werner Haim, 2008, Archives of Physiology and Biochemistry, V114, P17, DOI [10.1080/13813450801900694, 10.1080/13813450801900694 ]
   Wilding JPH, 2007, DIABETIC MED, V24, P934, DOI 10.1111/j.1464-5491.2007.02186.x
   Yeap BB, 2010, EUR J ENDOCRINOL, V162, P249, DOI 10.1530/EJE-09-0852
NR 49
TC 12
Z9 12
U1 0
U2 6
PU WILEY
PI HOBOKEN
PA 111 RIVER ST, HOBOKEN 07030-5774, NJ USA
SN 1520-7552
EI 1520-7560
J9 DIABETES-METAB RES
JI Diabetes-Metab. Res. Rev.
PD SEP
PY 2013
VL 29
IS 6
BP 452
EP 462
DI 10.1002/dmrr.2412
PG 11
WC Endocrinology & Metabolism
WE Science Citation Index Expanded (SCI-EXPANDED)
SC Endocrinology & Metabolism
GA 212YU
UT WOS:000324019900003
PM 23576494
DA 2022-11-10
ER

PT J
AU Cao, ZY
   Zhang, P
   He, ZQ
   Yang, J
   Liang, C
   Ren, YS
   Wu, ZG
AF Cao, Zhiyong
   Zhang, Ping
   He, Zhiqing
   Yang, Jing
   Liang, Chun
   Ren, Yusheng
   Wu, Zonggui
TI Obstructive sleep apnea combined dyslipidemia render additive effect on
   increasing atherosclerotic cardiovascular diseases prevalence
SO LIPIDS IN HEALTH AND DISEASE
LA English
DT Article
DE Dyslipidemia; Obstructive sleep apnea; Atherosclerotic cardiovascular
   diseases
ID C-REACTIVE PROTEIN; POSTPRANDIAL LIPEMIA; RISK-FACTORS; LIPOPROTEINS;
   STROKE
AB Background: Current study was designed to investigate the effects of obstructive sleep apnea (OSA) combined dyslipidemia on the prevalence of atherosclerotic cardiovascular diseases (ASCVD).
   Methods: This was a cross-sectional study and subjects with documented dyslipidemia and without previous diagnosis of OSA were enrolled. Polysomnography was applied to evaluate apnea-hypopnea index (AHI). Based on AHI value, subjects were classified into four groups: without OSA, mild, moderate and severe OSA groups. Clinical characteristics and laboratory examination data were recorded. Relationship between AHI event and lipid profiles was analyzed, and logistic regression analysis was used to evaluate the effects of OSA combined dyslipidemia on ASCVD prevalence.
   Results: Totally 248 subjects with dyslipidemia were enrolled. Compared to the other 3 groups, subjects with severe OSA were older, male predominant and had higher smoking rate. In addition, subjects with severe OSA had higher body mass index, waist-hip ratio, blood pressure, and higher rates of overweight and obesity. Serum levels of fasting plasma glucose, glycated hemoglobin, LDL-C and CRP were all significantly higher. ASCVD prevalence was considerably higher in subjects with severe OSA. AHI event in the severe OSA group was up to 35.4 +/- 5.1 events per hour which was significantly higher than the other groups (P < 0.05 for trend). Pearson correlation analysis showed that only LDL-C was positively correlated with AHI events (r = 0.685, P < 0.05). Logistic regression analysis revealed that in unadjusted model, compared to dyslipidemia plus no-OSA group (reference group), OSA enhanced ASCVD risk in subjects with dyslipidemia, regardless of OSA severity. After extensively adjusted for confounding variables, the odds of dyslipidemia plus mild-OSA was reduced to insignificance. While the effects of moderate-and severe-OSA on promoting ASCVD risk in subjects with dyslipidemia remained significant, with severe-OSA most prominent (odds ratio: 1.52, 95 % confidence interval: 1.13-2.02).
   Conclusion: OSA combined dyslipidemia conferred additive adverse effects on cardiovascular system, with severe-OSA most prominent.
C1 [Cao, Zhiyong; He, Zhiqing; Yang, Jing; Liang, Chun; Ren, Yusheng; Wu, Zonggui] Second Mil Med Univ, Shanghai Changzheng Hosp, Shanghai 200003, Peoples R China.
   [Cao, Zhiyong] PLA, Branch Hosp 411, Shanghai 200003, Peoples R China.
   [Zhang, Ping] Second Mil Med Univ, Shanghai Changhai Hosp, Shanghai 200003, Peoples R China.
RP Wu, ZG (corresponding author), Second Mil Med Univ, Shanghai Changzheng Hosp, Shanghai 200003, Peoples R China.
EM wu_zonggui@yeah.net
RI HE, Zhiqing/J-8051-2019
OI HE, Zhiqing/0000-0001-8363-1286
FU NSFC [81130065, 81072981]
FX The study is supported by NSFC (81130065,81072981).
CR Bassetti CL, 2006, STROKE, V37, P967, DOI 10.1161/01.STR.0000208215.49243.c3
   Berryman CE, 2013, J NUTR, V143, P788, DOI 10.3945/jn.112.170993
   Boekholdt SM, 2014, J AM COLL CARDIOL, V64, P485, DOI 10.1016/j.jacc.2014.02.615
   Caglayan E, 2005, CURR OPIN PHARMACOL, V5, P135, DOI 10.1016/j.coph.2005.01.008
   Dallmeier D, 2014, BEST PRACT RES CL EN, V28, P281, DOI 10.1016/j.beem.2014.01.003
   Drager LF, 2010, CURR OPIN ENDOCRINOL, V17, P161, DOI 10.1097/MED.0b013e3283373624
   Flemons WW, 1999, SLEEP, V22, P667, DOI 10.1093/sleep/22.5.667
   Gottlieb DJ, 2010, CIRCULATION, V122, P352, DOI 10.1161/CIRCULATIONAHA.109.901801
   Kato M, 2000, CIRCULATION, V102, P2607
   Li JJ, 2004, MED HYPOTHESES, V62, P499, DOI 10.1016/j.mehy.2003.12.014
   Peppard PE, 2000, JAMA-J AM MED ASSOC, V284, P3015, DOI 10.1001/jama.284.23.3015
   Punjabi NM, 2007, SLEEP, V30, P29, DOI 10.1093/sleep/30.1.29
   Punjabi NM, 2009, PLOS MED, V6, DOI 10.1371/journal.pmed.1000132
   Redline S, 2010, AM J RESP CRIT CARE, V182, P269, DOI 10.1164/rccm.200911-1746OC
   Ryan S, 2005, CIRCULATION, V112, P2660, DOI 10.1161/CIRCULATIONAHA.105.556746
   Shahar E, 2001, AM J RESP CRIT CARE, V163, P19, DOI 10.1164/ajrccm.163.1.2001008
   SOMERS VK, 1995, J CLIN INVEST, V96, P1897, DOI 10.1172/JCI118235
   Stefanutti C, 2014, CURR PHARM DESIGN, V20, P6238, DOI 10.2174/1381612820666140620120130
   Wattanakit K, 2008, ATHEROSCLEROSIS, V197, P125, DOI 10.1016/j.atherosclerosis.2007.02.029
   Worsnop CJ, 1998, AM J RESP CRIT CARE, V157, P111, DOI 10.1164/ajrccm.157.1.9609063
   Young T, 2004, JAMA-J AM MED ASSOC, V291, P2013, DOI 10.1001/jama.291.16.2013
NR 21
TC 11
Z9 12
U1 0
U2 7
PU BMC
PI LONDON
PA CAMPUS, 4 CRINAN ST, LONDON N1 9XW, ENGLAND
EI 1476-511X
J9 LIPIDS HEALTH DIS
JI Lipids Health Dis.
PD MAY 26
PY 2016
VL 15
AR 98
DI 10.1186/s12944-016-0267-7
PG 6
WC Biochemistry & Molecular Biology; Nutrition & Dietetics
WE Science Citation Index Expanded (SCI-EXPANDED)
SC Biochemistry & Molecular Biology; Nutrition & Dietetics
GA DM9FV
UT WOS:000376671400001
PM 27228976
OA Green Published, gold
DA 2022-11-10
ER

PT J
AU Anderson, AS
   Haynie, KR
   McMillan, RP
   Osterberg, KL
   Boutagy, NE
   Frisard, MI
   Davy, BM
   Davy, KP
   Hulver, MW
AF Anderson, Angela S.
   Haynie, Kimberly R.
   McMillan, Ryan P.
   Osterberg, Kristin L.
   Boutagy, Nabil E.
   Frisard, Madlyn I.
   Davy, Brenda M.
   Davy, Kevin P.
   Hulver, Matthew W.
TI Early Skeletal Muscle Adaptations to Short-Term High-Fat Diet in Humans
   Before Changes in Insulin Sensitivity
SO OBESITY
LA English
DT Article
ID METABOLIC ENDOTOXEMIA; RESISTANCE; OBESITY; INFLAMMATION; CHOLESTEROL;
   GLUCOSE; PROTEIN; FIBER; MEN
AB ObjectiveThe purpose of this investigation was to understand the metabolic adaptations to a short-term (5 days), isocaloric, high-fat diet (HFD) in healthy, young males.
   MethodsTwo studies were undertaken with 12 subjects. Study 1 investigated the effect of the HFD on skeletal muscle substrate metabolism and insulin sensitivity. Study 2 assessed the metabolic and transcriptional responses in skeletal muscle to the transition from a fasted to fed state using a high-fat meal challenge before and after 5 days of the HFD.
   ResultsStudy 1 showed no effect of a HFD on skeletal muscle metabolism or insulin sensitivity in fasting samples. Study 2 showed that a HFD elicits significant increases in fasting serum endotoxin and disrupts the normal postprandial excursions of serum endotoxin, as well as metabolic and transcriptional responses in skeletal muscle. These effects after 5 days of the HFD were accompanied by an altered fasting and postprandial response in the ratio of phosphorylated- to total-p38 protein. These changes all occurred in the absence of alterations in insulin sensitivity.
   ConclusionsOur findings provide evidence for early biological adaptations to high-fat feeding that proceed and possibly lead to insulin resistance.
C1 [Anderson, Angela S.; Haynie, Kimberly R.; McMillan, Ryan P.; Osterberg, Kristin L.; Boutagy, Nabil E.; Frisard, Madlyn I.; Davy, Brenda M.; Davy, Kevin P.; Hulver, Matthew W.] Virginia Polytech Inst & State Univ, Dept Human Nutr Foods & Exercise, Blacksburg, VA 24061 USA.
   [McMillan, Ryan P.; Frisard, Madlyn I.; Hulver, Matthew W.] Virginia Polytech Inst & State Univ, Metab Phenotyping Core, Blacksburg, VA 24061 USA.
   [Frisard, Madlyn I.; Davy, Brenda M.; Davy, Kevin P.; Hulver, Matthew W.] Virginia Polytech Inst & State Univ, Fralin Translat Obes Res Ctr, Blacksburg, VA 24061 USA.
RP Hulver, MW (corresponding author), Virginia Polytech Inst & State Univ, Dept Human Nutr Foods & Exercise, Blacksburg, VA 24061 USA.
EM hulvermw@vt.edu
RI Anderson, Angela/AAC-2169-2021
OI Anderson, Angela/0000-0003-0428-6408
FU [ADA-07-12];  [RO1DK078765]; NATIONAL INSTITUTE OF DIABETES AND
   DIGESTIVE AND KIDNEY DISEASES [R56DK078765, R01DK078765] Funding Source:
   NIH RePORTER
FX This research was funded by ADA-07-12 (MWH) and RO1DK078765 (MWH).
CR Boston Ray C, 2003, Diabetes Technol Ther, V5, P1003, DOI 10.1089/152091503322641060
   Cani PD, 2007, DIABETES, V56, P1761, DOI 10.2337/db06-1491
   Clemente-Postigo M, 2012, J LIPID RES, V53, P973, DOI 10.1194/jlr.P020909
   Cuenda A, 2007, BBA-MOL CELL RES, V1773, P1358, DOI 10.1016/j.bbamcr.2007.03.010
   Davy BM, 2002, AM J CLIN NUTR, V76, P351, DOI 10.1093/ajcn/76.2.351
   Ding SL, 2011, CURR OPIN CLIN NUTR, V14, P328, DOI 10.1097/MCO.0b013e3283478727
   Erridge C, 2007, AM J CLIN NUTR, V86, P1286, DOI 10.1093/ajcn/86.5.1286
   Frisard MI, 2010, AM J PHYSIOL-ENDOC M, V298, pE988, DOI 10.1152/ajpendo.00307.2009
   Ghanim H, 2009, DIABETES CARE, V32, P2281, DOI 10.2337/dc09-0979
   Harte AL, 2012, DIABETES CARE, V35, P375, DOI 10.2337/dc11-1593
   Heilbronn LK, 2005, OBES RES, V13, P574, DOI 10.1038/oby.2005.61
   Kim KA, 2012, PLOS ONE, V7, DOI 10.1371/journal.pone.0047713
   Lassenius MI, 2011, DIABETES CARE, V34, P1809, DOI 10.2337/dc10-2197
   Laugerette F, 2014, MOL NUTR FOOD RES, V58, P1513, DOI 10.1002/mnfr.201400044
   Lin J, 2002, NATURE, V418, P797, DOI 10.1038/nature00904
   Marinik Elaina L, 2013, Ther Adv Cardiovasc Dis, V7, P11, DOI 10.1177/1753944712471740
   MATTHEWS DR, 1985, DIABETOLOGIA, V28, P412, DOI 10.1007/BF00280883
   Neves AL, 2013, J MOL ENDOCRINOL, V51, pR51, DOI 10.1530/JME-13-0079
   Pogozelski AR, 2009, PLOS ONE, V4, DOI 10.1371/journal.pone.0007934
   Trumbo P, 2002, J AM DIET ASSOC, V102, P1621, DOI 10.1016/S0002-8223(02)90346-9
NR 20
TC 24
Z9 24
U1 0
U2 11
PU WILEY-BLACKWELL
PI HOBOKEN
PA 111 RIVER ST, HOBOKEN 07030-5774, NJ USA
SN 1930-7381
EI 1930-739X
J9 OBESITY
JI Obesity
PD APR
PY 2015
VL 23
IS 4
BP 720
EP 724
DI 10.1002/oby.21031
PG 5
WC Endocrinology & Metabolism; Nutrition & Dietetics
WE Science Citation Index Expanded (SCI-EXPANDED)
SC Endocrinology & Metabolism; Nutrition & Dietetics
GA CE4XA
UT WOS:000351832400002
PM 25820254
OA Bronze, Green Accepted, Green Submitted
DA 2022-11-10
ER

PT J
AU Grassi, D
   Draijer, R
   Desideri, G
   Mulder, T
   Ferri, C
AF Grassi, Davide
   Draijer, Richard
   Desideri, Giovambattista
   Mulder, Theo
   Ferri, Claudio
TI Black Tea Lowers Blood Pressure and Wave Reflections in Fasted and
   Postprandial Conditions in Hypertensive Patients: A Randomised Study
SO NUTRIENTS
LA English
DT Article
ID ENDOTHELIAL DYSFUNCTION; VASCULAR FUNCTION; FAT LOAD; FLAVONOIDS; PULSE;
   MORTALITY; STIFFNESS; DISEASE; RISK; POLYPHENOLS
AB Hypertension and arterial stiffening are independent predictors of cardiovascular mortality. Flavonoids may exert some vascular protection. We investigated the effects of black tea on blood pressure (BP) and wave reflections before and after fat load in hypertensives. According to a randomized, double-blind, controlled, cross-over design, 19 patients were assigned to consume black tea (129 mg flavonoids) or placebo twice a day for eight days (13 day wash-out period). Digital volume pulse and BP were measured before and 1, 2, 3 and 4 h after tea consumption. Measurements were performed in a fasted state and after a fat load. Compared to placebo, reflection index and stiffness index decreased after tea consumption (p < 0.0001). Fat challenge increased wave reflection, which was counteracted by tea consumption (p < 0.0001). Black tea decreased systolic and diastolic BP (-3.2 mmHg, p < 0.005 and -2.6 mmHg, p < 0.0001; respectively) and prevented BP increase after a fat load (p < 0.0001). Black tea consumption lowers wave reflections and BP in the fasting state, and during the challenging haemodynamic conditions after a fat load in hypertensives. Considering lipemia-induced impairment of arterial function may occur frequently during the day, our findings suggest regular consumption of black tea may be relevant for cardiovascular protection.
C1 [Grassi, Davide; Desideri, Giovambattista; Ferri, Claudio] Univ Aquila, Dept Life Hlth & Environm Sci, I-67100 Laquila, Italy.
   [Draijer, Richard; Mulder, Theo] Unilever R&D, NL-3133 AT Vlaardingen, Netherlands.
RP Grassi, D (corresponding author), Univ Aquila, Dept Life Hlth & Environm Sci, Viale San Salvatore, I-67100 Laquila, Italy.
EM davide.grassi@cc.univaq.it; Richard.Draijer@unilever.com;
   giovambattista.desideri@cc.univaq.it; Theo.Mulder@unilever.com;
   claudio.ferri@cc.univaq.it
RI Ferri, Claudio/AAB-5070-2022; Desideri, Giovambattista/AAB-5079-2022; ,
   Dgrassi/O-6519-2015
OI , Dgrassi/0000-0003-1005-4689; DESIDERI,
   Giovambattista/0000-0002-0145-1271; Ferri, Claudio/0000-0002-3594-2503
FU Unilever R & D Vlaardingen, The Netherlands
FX Authors did not receive grants. The study was supported by funding
   received from Unilever R & D Vlaardingen, The Netherlands. RD and TM are
   employed by the Unilever R & D Vlaardingen, The Netherlands. DG, GD and
   CF had no personal or financial conflict of interest.
CR Benetos A, 2012, J AM COLL CARDIOL, V60, P1503, DOI 10.1016/j.jacc.2012.04.055
   Boudier HAJS, 2003, J HYPERTENS, V21, pS19, DOI 10.1097/00004872-200306003-00004
   Bravo L, 1998, NUTR REV, V56, P317, DOI 10.1111/j.1753-4887.1998.tb01670.x
   Clarenbach CF, 2012, HYPERTENS RES, V35, P228, DOI 10.1038/hr.2011.168
   Gosmanov AR, 2010, AM J PHYSIOL-ENDOC M, V299, pE953, DOI 10.1152/ajpendo.00469.2010
   Grassi D, 2008, J NUTR, V138, P1554
   Grassi D, 2013, AM J CLIN NUTR, V98, p1660S, DOI 10.3945/ajcn.113.058313
   Grassi D, 2011, INTERN EMERG MED, V6, P111, DOI 10.1007/s11739-011-0678-4
   Grassi D, 2011, CURR PHARM BIOTECHNO, V12, P1343, DOI 10.2174/138920111798281018
   Grassi D, 2009, J HYPERTENS, V27, P774, DOI 10.1097/HJH.0b013e328326066c
   Hodgson JM, 2012, ARCH INTERN MED, V172, P186, DOI 10.1001/archinte.172.2.186
   Kay CD, 2012, MOL NUTR FOOD RES, V56, P1605, DOI 10.1002/mnfr.201200363
   Lakenbrink C, 2000, J AGR FOOD CHEM, V48, P2848, DOI 10.1021/jf9908042
   Lewington S, 2002, LANCET, V360, P1903, DOI 10.1016/S0140-6736(02)11911-8
   Lim SS, 2012, LANCET, V380, P2224, DOI 10.1016/S0140-6736(12)61766-8
   Mancia G, 2013, J HYPERTENS, V31, P1281, DOI 10.1097/01.hjh.0000431740.32696.cc
   Millasseau SC, 2002, CLIN SCI, V103, P371, DOI 10.1042/cs1030371
   Millasseau SC, 2000, HYPERTENSION, V36, P952, DOI 10.1161/01.HYP.36.6.952
   Nichols WW, 2008, J CLIN HYPERTENS, V10, P295, DOI 10.1111/j.1751-7176.2008.04746.x
   Peterson JJ, 2012, NUTR REV, V70, P491, DOI 10.1111/j.1753-4887.2012.00508.x
   Piernas C, 2011, AM J CLIN NUTR, V94, P1324, DOI 10.3945/ajcn.110.008466
   Roodenburg AJC, 2011, PLOS ONE, V6, DOI 10.1371/journal.pone.0014721
   Rudolph TK, 2007, AM J CLIN NUTR, V86, P334, DOI 10.1093/ajcn/86.2.334
   Russo C, 2011, J HYPERTENS, V29, P574, DOI 10.1097/HJH.0b013e328342ca56
   Salvi P, 2008, J HUM HYPERTENS, V22, P669, DOI 10.1038/jhh.2008.42
   Westphal S, 2006, ATHEROSCLEROSIS, V185, P313, DOI 10.1016/j.atherosclerosis.2005.06.004
   Zamora-Ros R, 2013, BRIT J NUTR, V109, P1498, DOI 10.1017/S0007114512003273
   Zhang TX, 2012, AM J MED SCI, V344, P447, DOI 10.1097/MAJ.0b013e31824a0164
NR 28
TC 38
Z9 39
U1 1
U2 22
PU MDPI
PI BASEL
PA ST ALBAN-ANLAGE 66, CH-4052 BASEL, SWITZERLAND
SN 2072-6643
J9 NUTRIENTS
JI Nutrients
PD FEB
PY 2015
VL 7
IS 2
BP 1037
EP 1051
DI 10.3390/nu7021037
PG 15
WC Nutrition & Dietetics
WE Science Citation Index Expanded (SCI-EXPANDED)
SC Nutrition & Dietetics
GA CC2ZD
UT WOS:000350212800017
PM 25658240
OA Green Submitted, Green Published, gold
DA 2022-11-10
ER

PT J
AU Nakamura, S
   Hara, T
   Joh, T
   Kobayashi, A
   Yamazaki, A
   Kasuga, K
   Ikeuchi, T
   Ohtsubo, K
AF Nakamura, Sumiko
   Hara, Takashi
   Joh, Toshio
   Kobayashi, Atsushi
   Yamazaki, Akira
   Kasuga, Kensaku
   Ikeuchi, Takeshi
   Ohtsubo, Ken'ichi
TI Effects of super-hard rice bread blended with black rice bran on amyloid
   peptide production and abrupt increase in postprandial blood glucose
   levels in mice
SO BIOSCIENCE BIOTECHNOLOGY AND BIOCHEMISTRY
LA English
DT Article
DE Alzheimer's disease; diabetes; beta-secretase; acetylcholineesterase;
   rice
ID ALPHA-GLUCOSIDASE; ANTIOXIDANT CAPACITIES; GLYCEMIC INDEX;
   PLASMA-LIPIDS; FERULIC ACID; BROWN RICE; INHIBITION; INSULIN; BETA;
   IDENTIFICATION
AB Alzheimer's disease and type 2 diabetes are very serious diseases with the latter having been suggested to cause the former. We prepared super-hard rice bread blended with black rice bran (SRBBB), which contained a high amount of resistant starch that showed strong inhibitory activities against beta-secretase and acetylcholinesterase even after heating. Black rice bran showed greater beta-secretase inhibitory activity (3.6-fold) than Koshihikari rice. The bran contained more oleic acid and anthocyanin, meaning that it is potentially a biofunctional food with a high antioxidant capacity. Furthermore, aged mice, which were fed a SRBBB diet for four weeks, showed lower amyloid beta 40 peptide in the blood than mice fed a commercial diet (p < 0.01). Additionally, their initial blood glucose levels (BGLs) after 12 weeks of being fed SRBBB were significantly lower than those in the control group. Taken together, our results indicate SRBBB shows promise for inhibiting not only amyloid beta production, but also abrupt increases in postprandial BGLs.
C1 [Nakamura, Sumiko; Ohtsubo, Ken'ichi] Niigata Univ Pharm & Appl Life Sci, Fac Appl Life Sci, Niigata, Japan.
   [Hara, Takashi; Joh, Toshio] Niigata Univ, Fac Agr, Niigata, Japan.
   [Kobayashi, Atsushi; Yamazaki, Akira] Echigo Seika Co Ltd, Nagaoka, Niigata, Japan.
   [Kasuga, Kensaku; Ikeuchi, Takeshi] Niigata Univ, Brain Res Inst, Dept Mol Genet, Niigata, Japan.
RP Ohtsubo, K (corresponding author), Niigata Univ Pharm & Appl Life Sci, Fac Appl Life Sci, Niigata, Japan.
EM ohtsubok@nupals.ac.jp
RI Ohtsubo, Kenichi/AAW-1700-2020; Kasuga, Kensaku/AAQ-6627-2020
OI Ohtsubo, Kenichi/0000-0001-9354-3087; Kasuga,
   Kensaku/0000-0002-2178-0769
FU Cabinet Office, Government of Japan (SIP), The Ministry of Education,
   Culture, Sports, Science and Technology; Grants-in-Aid for Scientific
   Research [15K15335] Funding Source: KAKEN
FX This work was supported by the Cabinet Office, Government of Japan
   (SIP), The Ministry of Education, Culture, Sports, Science and
   Technology (Grant-in-aid for scientific research (B)).
CR Abe TK, 2014, FEBS OPEN BIO, V4, P162, DOI 10.1016/j.fob.2014.01.008
   [Anonymous], 2004, BRAN RIC RIC CHEM TE, P480
   [Anonymous], 2004, RIC BRAN OIL RIC RIC, P481
   Arun K, 2012, J NEUROCHEM, V120, P71
   AUGUSTINSSON KB, 1974, BIOCHEM J, V139, P123, DOI 10.1042/bj1390123
   Biessels GJ, 2006, LANCET NEUROL, V5, P64, DOI 10.1016/S1474-4422(05)70284-2
   Cazzola R, 2011, INT J FOOD SCI NUTR, V62, P175, DOI 10.3109/09637486.2010.529068
   DAWSON RM, 1975, BIOCHEM J, V149, P293, DOI 10.1042/bj1490293
   ELLMAN GL, 1961, BIOCHEM PHARMACOL, V7, P88, DOI 10.1016/0006-2952(61)90145-9
   ENGLYST HN, 1985, AM J CLIN NUTR, V42, P778, DOI 10.1093/ajcn/42.5.778
   ENGLYST HN, 1992, EUR J CLIN NUTR, V46, pS33
   Folin O, 1915, J BIOL CHEM, V22, P305
   Fujiwara Y, 2005, JPN SOC HOME EC, V56, P41
   GODDARD MS, 1984, AM J CLIN NUTR, V39, P388, DOI 10.1093/ajcn/39.3.388
   Ha TY, 2005, NUTR RES, V25, P597, DOI 10.1016/j.nutres.2005.05.003
   Halliwell B, 1996, ANNU REV NUTR, V16, P33, DOI 10.1146/annurev.nu.16.070196.000341
   Henry CJK, 2006, INT J FOOD SCI NUTR, V57, P273, DOI 10.1080/09637480600931626
   Iso H, 2010, J ATHEROSCLER THROMB, V18, P83
   Ito M, 2011, J JPN SOC FOOD SCI, V58, P576, DOI 10.3136/nskkk.58.576
   Jung EH, 2007, J AGR FOOD CHEM, V55, P9800, DOI 10.1021/jf0714463
   KAHLON TS, 1992, CEREAL CHEM, V69, P485
   Kang HJ, 2003, J AGR FOOD CHEM, V51, P6598, DOI 10.1021/jf0344946
   Kasuga K, 2007, BIOCHEM BIOPH RES CO, V360, P90, DOI 10.1016/j.bbrc.2007.06.022
   Kim JS, 2000, BIOSCI BIOTECH BIOCH, V64, P2458, DOI 10.1271/bbb.64.2458
   Kimura T., 2010, Nippon Shokuhin Kagaku Kogaku Kaishi = Journal of the Japanese Society for Food Science and Technology, V57, P57, DOI 10.3136/nskkk.57.57
   Kozuka C, 2012, DIABETES, V61, P3084, DOI 10.2337/db11-1767
   Ling WH, 2001, J NUTR, V131, P1421, DOI 10.1093/jn/131.5.1421
   Maeda S., 2015, Journal of Applied Glycoscience, V62, P127, DOI 10.5458/jag.jag.JAG-2015_013
   Martorana A, 2010, CNS NEUROSCI THER, V16, P235, DOI 10.1111/j.1755-5949.2010.00175.x
   Matsui T, 2002, BIOSCI BIOTECH BIOCH, V66, P689, DOI 10.1271/bbb.66.689
   Matsuoka K, 2011, JPN OIL CHEM SOC, V11, P119
   MATTSON FH, 1985, J LIPID RES, V26, P194
   Nakamura S., 2015, Journal of Applied Glycoscience, V62, P53
   Nakamura S, 2009, J FOOD SCI, V74, pE121, DOI 10.1111/j.1750-3841.2009.01088.x
   Nakamura S, 2013, BIOSCI BIOTECH BIOCH, V77, P2419, DOI 10.1271/bbb.130528
   Nakamura S, 2010, BIOSCI BIOTECH BIOCH, V74, P1164, DOI 10.1271/bbb.90850
   Nilsson AC, 2008, AM J CLIN NUTR, V87, P645, DOI 10.1093/ajcn/87.3.645
   Nishi A, 2001, PLANT PHYSIOL, V127, P459, DOI [10.1104/pp.127.2.459, 10.1104/pp.010127]
   Ohara T, 2011, NEUROLOGY, V77, P1126, DOI 10.1212/WNL.0b013e31822f0435
   PARTHASARATHY S, 1990, P NATL ACAD SCI USA, V87, P3894, DOI 10.1073/pnas.87.10.3894
   Pervin M, 2014, MOLECULES, V19, P9403, DOI 10.3390/molecules19079403
   Plat J, 2005, AM J CARDIOL, V96, p15D, DOI 10.1016/j.amjcard.2005.03.015
   Prior RL, 2003, J AGR FOOD CHEM, V51, P3273, DOI 10.1021/jf0262256
   Rissman RA, 2012, J NEURAL TRANSM, V119, P843, DOI 10.1007/s00702-012-0772-4
   Sofi F, 2010, J ALZHEIMERS DIS, V20, P795, DOI 10.3233/JAD-2010-1418
   SPRITZ N, 1969, J CLIN INVEST, V48, P78, DOI 10.1172/JCI105976
   Sutharut J., 2012, International Food Research Journal, V19, P215
   Suzuki M, 2014, J JPN SOC FOOD SCI, V61, P427, DOI 10.3136/nskkk.61.427
   Takatori Y, 2006, YAKUGAKU ZASSHI, V126, P607, DOI 10.1248/yakushi.126.607
   Taniguchi H, 2012, J JPN SOC FOOD SCI, V59, P301
   Tokutake T, 2012, J BIOL CHEM, V287, P35222, DOI 10.1074/jbc.M112.348300
   Tsuda T, 2003, J NUTR, V133, P2125, DOI 10.1093/jn/133.7.2125
   Vladimir-Knezevic S, 2014, MOLECULES, V19, P767, DOI 10.3390/molecules19010767
   Watanabe J, 1997, BIOSCI BIOTECH BIOCH, V61, P177, DOI 10.1271/bbb.61.127
   Watanabe J, 2013, BIOSCI BIOTECH BIOCH, V77, P857, DOI 10.1271/bbb.120786
   Watanabe J, 2012, ANAL SCI, V28, P159, DOI 10.2116/analsci.28.159
   Watanabe Nobuaki, 1996, Journal of the Japan Diabetes Society, V39, P679
   Yamaki K, 2006, J JPN SOC FOOD SCI, V53, P229
   Yamauchi A., 2012, Journal of Japanese Society of Nutrition and Food Science, V65, P271, DOI 10.4327/jsnfs.65.271
   Yang CZ, 2006, J AGR FOOD CHEM, V54, P523, DOI 10.1021/jf0524123
   You Y, 2009, BIOSCI BIOTECH BIOCH, V73, P1392, DOI 10.1271/bbb.90062
NR 61
TC 8
Z9 8
U1 1
U2 22
PU OXFORD UNIV PRESS
PI OXFORD
PA GREAT CLARENDON ST, OXFORD OX2 6DP, ENGLAND
SN 0916-8451
EI 1347-6947
J9 BIOSCI BIOTECH BIOCH
JI Biosci. Biotechnol. Biochem.
PD FEB
PY 2017
VL 81
IS 2
BP 323
EP 334
DI 10.1080/09168451.2016.1240605
PG 12
WC Biochemistry & Molecular Biology; Biotechnology & Applied Microbiology;
   Chemistry, Applied; Food Science & Technology
WE Science Citation Index Expanded (SCI-EXPANDED)
SC Biochemistry & Molecular Biology; Biotechnology & Applied Microbiology;
   Chemistry; Food Science & Technology
GA EJ5YD
UT WOS:000393294200017
PM 27696976
OA Bronze
DA 2022-11-10
ER

PT J
AU D'Aquila, T
   Zembroski, AS
   Buhman, KK
AF D'Aquila, Theresa
   Zembroski, Alyssa S.
   Buhman, Kimberly K.
TI Diet Induced Obesity Alters Intestinal Cytoplasmic Lipid Droplet
   Morphology and Proteome in the Postprandial Response to Dietary Fat
SO FRONTIERS IN PHYSIOLOGY
LA English
DT Article
DE obesity; cytoplasmic lipid droplet; dietary fat absorption;
   triacylglycerol; lipid droplet proteome; enterocytes
ID ACID-BINDING PROTEINS; LIVER; MOBILIZATION; METABOLISM; GROWTH
AB Dietary fat absorption by the small intestine is an efficient, multistep process that regulates the uptake and delivery of essential nutrients and energy. Fatty acids taken up by enterocytes, the absorptive cells of the small intestine, are resynthesized into triacylglycerol (TAG) and either secreted in chylomicrons or temporarily stored in cytoplasmic lipid droplets (CLDs). Proteins that associate with CLDs are thought to regulate the dynamics of TAG storage and mobilization. It is currently unclear what effect diet induced obesity (DIO) has on the balance between dietary fat storage and secretion. Specifically, there is limited knowledge of how DIO affects the level and diversity of proteins that associate with CLDs and regulate CLD dynamics. In the current study, we characterize CLDs from lean and DIO mice through histological and proteomic analyses. We demonstrate that DIO mice have larger intestinal CLDs compared to lean mice in response to dietary fat. Additionally, we identified 375 proteins in the CLD fraction isolated from enterocytes of lean and DIO mice. We identified a subgroup of lipid related proteins that are either increased or unique to the DIO CLD proteome. These proteins are involved in steroid synthesis, TAG synthesis, and lipolysis. This analysis expands our knowledge of the effect of DIO on the process of dietary fat absorption in the small intestine (D'Aquila, 2016).
C1 [D'Aquila, Theresa; Zembroski, Alyssa S.; Buhman, Kimberly K.] Purdue Univ, Dept Nutr Sci, W Lafayette, IN 47907 USA.
RP Buhman, KK (corresponding author), Purdue Univ, Dept Nutr Sci, W Lafayette, IN 47907 USA.
EM kbuhman@purdue.edu
RI Buhman, Kimberly/AAV-3111-2021
OI Buhman, Kimberly/0000-0002-3784-1028
FU Indiana Clinical and Translational Sciences Institute - Project
   Development Teams (PDT) pilot grant from the National Institutes of
   Health, National Center for Advancing Translational Sciences, Clinical
   and Translational Sciences Award [TR000006]; Purdue Research Foundation
   (PRF); American Diabetes Association Innovation Award [7-13-IN-05];
   NATIONAL CENTER FOR ADVANCING TRANSLATIONAL SCIENCES [TL1TR001107]
   Funding Source: NIH RePORTER
FX This project was supported by the Indiana Clinical and Translational
   Sciences Institute funded by a Project Development Teams (PDT) pilot
   grant from the National Institutes of Health, National Center for
   Advancing Translational Sciences, Clinical and Translational Sciences
   Award (Grant #TR000006), the Purdue Research Foundation (PRF), and the
   American Diabetes Association Innovation Award (Grant #7-13-IN-05).
CR Aon MA, 2014, FRONT PHYSIOL, V5, DOI 10.3389/fphys.2014.00282
   Apweiler R, 2014, NUCLEIC ACIDS RES, V42, pD191, DOI 10.1093/nar/gkt1140
   Beilstein F, 2016, EXP CELL RES, V340, P172, DOI 10.1016/j.yexcr.2015.09.018
   Beilstein F, 2013, PLOS ONE, V8, DOI 10.1371/journal.pone.0053017
   Benador IY, 2018, CELL METAB, V27, P869, DOI 10.1016/j.cmet.2018.03.003
   Bouchoux J, 2011, BIOL CELL, V103, P499, DOI 10.1042/BC20110024
   Cox J, 2014, MOL CELL PROTEOMICS, V13, P2513, DOI 10.1074/mcp.M113.031591
   Cox J, 2011, J PROTEOME RES, V10, P1794, DOI 10.1021/pr101065j
   Cox J, 2008, NAT BIOTECHNOL, V26, P1367, DOI 10.1038/nbt.1511
   D'Andrea S, 2016, BIOCHIMIE, V120, P17, DOI 10.1016/j.biochi.2015.07.010
   D'Aquila T, 2016, THESIS
   D'Aquila T, 2016, BBA-MOL CELL BIOL L, V1861, P730, DOI 10.1016/j.bbalip.2016.04.012
   D'Aquila T, 2015, PLOS ONE, V10, DOI 10.1371/journal.pone.0126823
   Dash S, 2015, ANNU REV NUTR, V35, P265, DOI 10.1146/annurev-nutr-071714-034338
   de Wit NJW, 2008, BMC MED GENOMICS, V1, DOI 10.1186/1755-8794-1-14
   Demignot S, 2014, BIOCHIMIE, V96, P48, DOI 10.1016/j.biochi.2013.07.009
   Ding YB, 2012, ACTA BIOCH BIOPH SIN, V44, P394, DOI 10.1093/abbs/gms008
   Douglass JD, 2012, FRONT PHYSIOL, V3, DOI 10.3389/fphys.2012.00025
   Eden E, 2009, BMC BIOINFORMATICS, V10, DOI 10.1186/1471-2105-10-48
   Gajda AM, 2015, PROSTAG LEUKOTR ESS, V93, P9, DOI 10.1016/j.plefa.2014.10.001
   Goodman JM, 2008, J BIOL CHEM, V283, P28005, DOI 10.1074/jbc.R800042200
   Khan SA, 2015, J LIPID RES, V56, P2260, DOI 10.1194/jlr.M056812
   Kondo H, 2006, AM J PHYSIOL-ENDOC M, V291, pE1092, DOI 10.1152/ajpendo.00583.2005
   Kory N, 2016, TRENDS CELL BIOL, V26, P535, DOI 10.1016/j.tcb.2016.02.007
   Krahmer N, 2011, CELL METAB, V14, P504, DOI 10.1016/j.cmet.2011.07.013
   Lagakos WS, 2011, AM J PHYSIOL-GASTR L, V300, pG803, DOI 10.1152/ajpgi.00229.2010
   Lee B, 2009, BBA-MOL CELL BIOL L, V1791, P1173, DOI 10.1016/j.bbalip.2009.08.002
   Lee J, 2018, J LIPID RES, V59, P1940, DOI 10.1194/jlr.M087635
   Quiroga AD, 2012, BBA-MOL CELL BIOL L, V1821, P762, DOI 10.1016/j.bbalip.2011.09.007
   Schuldiner M, 2017, BBA-MOL CELL BIOL L, V1862, P1188, DOI 10.1016/j.bbalip.2017.06.005
   Seyer A, 2013, PLOS ONE, V8, DOI 10.1371/journal.pone.0058224
   Szklarczyk D, 2015, NUCLEIC ACIDS RES, V43, pD447, DOI 10.1093/nar/gku1003
   Uchida A, 2012, FRONT PHYSIOL, V3, DOI 10.3389/fphys.2012.00026
   Wilfling F, 2013, DEV CELL, V24, P384, DOI 10.1016/j.devcel.2013.01.013
   Wolins NE, 2005, J BIOL CHEM, V280, P19146, DOI 10.1074/jbc.M500978200
   Xiao CT, 2018, TRENDS ENDOCRIN MET, V29, P151, DOI 10.1016/j.tem.2017.12.001
   Xie Y, 2003, AM J PHYSIOL-GASTR L, V285, pG735, DOI 10.1152/ajpgi.00202.2003
   Xu WY, 2016, J BIOL CHEM, V291, P4282, DOI 10.1074/jbc.M115.701094
NR 38
TC 18
Z9 18
U1 0
U2 3
PU FRONTIERS MEDIA SA
PI LAUSANNE
PA AVENUE DU TRIBUNAL FEDERAL 34, LAUSANNE, CH-1015, SWITZERLAND
SN 1664-042X
J9 FRONT PHYSIOL
JI Front. Physiol.
PD MAR 5
PY 2019
VL 10
AR 180
DI 10.3389/fphys.2019.00180
PG 13
WC Physiology
WE Science Citation Index Expanded (SCI-EXPANDED)
SC Physiology
GA HN7HX
UT WOS:000460361100001
PM 30890954
OA gold, Green Published
DA 2022-11-10
ER

PT J
AU Vuksan, V
   Xu, ZZ
   Jovanovski, E
   Jenkins, AL
   Beljan-Zdravkovic, U
   Sievenpiper, JL
   Mark Stavro, P
   Zurbau, A
   Duvnjak, L
   Li, MZC
AF Vuksan, Vladimir
   Xu, Zenith Zheng
   Jovanovski, Elena
   Jenkins, Alexandra L.
   Beljan-Zdravkovic, Uljana
   Sievenpiper, John L.
   Mark Stavro, P.
   Zurbau, Andreea
   Duvnjak, Lea
   Li, Michael Z. C.
TI Efficacy and safety of American ginseng (Panax quinquefolius L.) extract
   on glycemic control and cardiovascular risk factors in individuals with
   type 2 diabetes: a double-blind, randomized, cross-over clinical trial
SO EUROPEAN JOURNAL OF NUTRITION
LA English
DT Article
DE Ginseng; Panax quinquefolius; Diabetes mellitus; Blood pressure; Blood
   glucose; Cholesterol
ID IMPAIRED GLUCOSE-TOLERANCE; POSTPRANDIAL GLYCEMIA; NITRIC-OXIDE;
   IMPROVES GLUCOSE; INSULIN; MANAGEMENT; FIBER
AB PurposeDespite the lack of evidence, a growing number of people are using herbal medicine to attenuate the burden of diabetes. There is an urgent need to investigate the clinical potential of herbs. Preliminary observations suggest that American ginseng (Panax quinquefolius [AG]) may reduce postprandial glycemia. Thus, we aimed to evaluate the efficacy and safety of AG as an add-on therapy in individuals with type 2 diabetes (T2DM) controlled by conventional treatment.Methods24 individuals living with T2DM completed the study (F:M=11:13; age=647year; BMI=27.84.6kg/m(2); HbA1c=7.11.2%). Utilizing a double-blind, cross-over design, the participants were randomized to receive either 1g/meal (3g/day) of AG extract or placebo for 8 weeks while maintaining their original treatment. Following a4-week washout period, the participants were crossed over to the opposite 8-week treatment arm. The primary objective was HbA1c, and secondary endpoints included fasting blood glucose and insulin, blood pressure, plasma lipids, serum nitrates/nitrites (NOx), and plasominogen-activating factor-1 (PAI-1). Safety parameters included liver and kidney function.ResultsCompared to placebo, AG significantly reduced HbA1c (-0.29%; p=0.041) and fasting blood glucose (-0.71mmol/L; p=0.008). Furthermore, AG lowered systolic blood pressure (-5.6 +/- 2.7mmHg; p<0.001), increased NOx (+1.85 +/- 2.13 mu mol/L; p<0.03), and produced a mean percent end-difference of -12.3 +/- 3.9% in LDL-C and -13.9 +/- 5.8% in LDL-C/HDL. The safety profiles were unaffected.ConclusionsAG extract added to conventional treatment provided an effective and safe adjunct in the management of T2DM. Larger studies using physiologically standardized ginseng preparations are warranted to substantiate the present findings and to demonstrate therapeutic effectiveness of AG.ClinicalTrials.gov IdentifierNCT02923453.
C1 [Vuksan, Vladimir; Xu, Zenith Zheng; Jovanovski, Elena; Jenkins, Alexandra L.; Beljan-Zdravkovic, Uljana; Sievenpiper, John L.; Mark Stavro, P.; Zurbau, Andreea] St Michaels Hosp, Clin Nutr & Risk Factor Modificat Ctr, Toronto, ON, Canada.
   [Vuksan, Vladimir; Sievenpiper, John L.] St Michaels Hosp, Li Ka Shing Knowledge Inst, Toronto, ON, Canada.
   [Vuksan, Vladimir; Xu, Zenith Zheng; Jovanovski, Elena; Sievenpiper, John L.; Mark Stavro, P.; Zurbau, Andreea] Univ Toronto, Dept Nutr Sci, Fac Med, Toronto, ON, Canada.
   [Vuksan, Vladimir] Univ Toronto, Dept Med, Fac Med, Toronto, ON, Canada.
   [Vuksan, Vladimir; Sievenpiper, John L.] St Michaels Hosp, Div Endocrinol & Metab, Toronto, ON, Canada.
   [Duvnjak, Lea] Univ Zagreb, Vuk Vrhovac Clin Diabet Endocrinol & Metab Dis UH, Sch Med, Zagreb, Croatia.
   [Li, Michael Z. C.] Chai Na Ta Corp, Langley, BC, Canada.
RP Vuksan, V (corresponding author), St Michaels Hosp, Clin Nutr & Risk Factor Modificat Ctr, Toronto, ON, Canada.; Vuksan, V (corresponding author), St Michaels Hosp, Li Ka Shing Knowledge Inst, Toronto, ON, Canada.; Vuksan, V (corresponding author), Univ Toronto, Dept Nutr Sci, Fac Med, Toronto, ON, Canada.; Vuksan, V (corresponding author), Univ Toronto, Dept Med, Fac Med, Toronto, ON, Canada.; Vuksan, V (corresponding author), St Michaels Hosp, Div Endocrinol & Metab, Toronto, ON, Canada.
EM v.vuksan@utoronto.ca
RI Vuksan, Vladimir/T-2647-2018
OI Vuksan, Vladimir/0000-0001-8541-4058
FU Ontario Ministry of Agriculture, Food and Rural Affairs, Agriculture and
   Agri-Food Canada (Ontario Tobacco Diversification Program); Chai-Na-Ta
   Corp.; PSI Graham Farquharson Knowledge Translation Fellowship; Canadian
   Diabetes Association (CDA) Clinician Scientist award; CIHR INMD/CNS New
   Investigator Partnership Prize; Banting & Best Diabetes Centre Sun Life
   Financial New Investigator Award
FX This study was financially supported by the Ontario Ministry of
   Agriculture, Food and Rural Affairs, Agriculture and Agri-Food Canada
   (Ontario Tobacco Diversification Program) with 50% of funding, and the
   rest was provided by Chai-Na-Ta Corp. Langley, BC, Canada, which also
   provided the study materials, CNT 2000 ginseng extract and placebo
   capsules. Chai-Na-Ta Corp. was dissolved in July 9, 2012 and since then
   appears to have ceased to carry out any operations. The PI has made
   efforts and attempts to contact the private Chai-Na-Ta but got no
   response. Hence, Chai-Na-Ta Corp. did not have the opportunity to
   provide comments on the final manuscript as per the research agreement
   clause. JLS is funded by a PSI Graham Farquharson Knowledge Translation
   Fellowship, Canadian Diabetes Association (CDA) Clinician Scientist
   award, CIHR INMD/CNS New Investigator Partnership Prize, and Banting &
   Best Diabetes Centre Sun Life Financial New Investigator Award. We wish
   to acknowledge a research fellow Ryon Bateman from University of Western
   Ontario who performed a nitric oxide analysis for the purpose of the
   present study.
CR American Diabetes Association, 2002, Diabetes Care, V25, P202, DOI 10.2337/diacare.25.1.202
   Bang H, 2014, J MED FOOD, V17, P128, DOI 10.1089/jmf.2013.2889
   Cameron JD, 2007, CLIN EXP PHARMACOL P, V34, P677, DOI 10.1111/j.1440-1681.2007.04659.x
   Dascalu A, 2007, CAN J PHYSIOL PHARM, V85, P856, DOI 10.1139/Y07-030
   De Souza LR, 2015, J ETHNOPHARMACOL, V159, P55, DOI 10.1016/j.jep.2014.10.057
   Fitzloff JF, 1998, ADV GINSENG RES, P138
   Goldstein DE, 2004, DIABETES CARE, V27, P1761, DOI 10.2337/diacare.27.7.1761
   Gui QF, 2016, MEDICINE, V95, DOI 10.1097/MD.0000000000002584
   김혜옥, 2011, [Journal of the Korean Society of Food Science and Nutrition, 한국식품영양과학회지], V40, P696
   Harper W, 2013, CAN J DIABETES, V37, pS61, DOI 10.1016/j.jcjd.2013.01.021
   Jenkins DJA, 2002, AM J CLIN NUTR, V75, P834, DOI 10.1093/ajcn/75.5.834
   Kim DH, 2012, J GINSENG RES, V36, P1, DOI 10.5142/jgr.2012.36.1.1
   KIMURA M, 1981, J PHARMACOBIO-DYNAM, V4, P410, DOI 10.1248/bpb1978.4.410
   Kingwell BA, 2002, DIABETES, V51, P2572, DOI 10.2337/diabetes.51.8.2572
   Komishon AM, 2016, J HUM HYPERTENS
   Lee CH, 2014, J GINSENG RES, V38, P161, DOI 10.1016/j.jgr.2014.03.001
   Mucalo I, 2014, EVID-BASED COMPL ALT, V2014, DOI 10.1155/2014/969168
   Mucalo I, 2013, J ETHNOPHARMACOL, V150, P148, DOI 10.1016/j.jep.2013.08.015
   Mucalo I, 2012, COLLEGIUM ANTROPOL, V36, P1435
   Park JB, 2014, J GINSENG RES, V38, P244, DOI 10.1016/j.jgr.2014.05.011
   Reeds DN, 2011, DIABETES CARE, V34, P1071, DOI 10.2337/dc10-2299
   Shishtar E, 2014, PLOS ONE, V9, DOI 10.1371/journal.pone.0107391
   Sievenpiper JL, 2006, J AM COLL NUTR, V25, P100, DOI 10.1080/07315724.2006.10719519
   Sievenpiper JL, 2004, J AM COLL NUTR, V23, P248, DOI 10.1080/07315724.2004.10719368
   Sievenpiper JL, 2004, DIABETES CARE, V27, P839, DOI 10.2337/diacare.27.3.839-a
   Sievenpiper JL, 2003, EUR J CLIN NUTR, V57, P243, DOI 10.1038/sj.ejcn.1601550
   Sievenpiper JL, 2009, GINSENG TYPE 2 DIABE, P245
   Stavro PM, 2006, HYPERTENSION, V47, P791, DOI 10.1161/01.HYP.0000205150.43169.2c
   Tessari P, 2010, DIABETES, V59, P2152, DOI 10.2337/db09-1772
   Tousoulis D, 2012, CURR VASC PHARMACOL, V10, P4, DOI 10.2174/157016112798829760
   US Department of Health and Human Services CDER, 2008, GUID IND DIAB MELL D
   Vuksan V, 2000, ARCH INTERN MED, V160, P1009, DOI 10.1001/archinte.160.7.1009
   Vuksan V, 2005, NUTR METAB CARDIOVAS, V15, P149, DOI 10.1016/j.numecd.2005.05.001
   Vuksan V, 2000, DIABETES CARE, V23, P9, DOI 10.2337/diacare.23.1.9
   Vuksan V, 2000, J AM COLL NUTR, V19, P738, DOI 10.1080/07315724.2000.10718073
   Vuksan V, 2001, AM J CLIN NUTR, V73, P753
   Vuksan V, 2001, C J D C, V25, P111
   Vuksan V, 2008, NUTR METAB CARDIOVAS, V18, P46, DOI 10.1016/j.numecd.2006.04.003
   Wheaton AG, 2005, ANN EPIDEMIOL, V15, P678, DOI 10.1016/j.annepidem.2004.09.002
   Yeh GY, 2003, DIABETES CARE, V26, P1277, DOI 10.2337/diacare.26.4.1277
   Yoon JW, 2012, J DIABETES INVEST, V3, P309, DOI 10.1111/j.2040-1124.2011.00185.x
   Zinman B, 2016, NEW ENGL J MED, V374, P1094, DOI 10.1056/NEJMc1600827
NR 42
TC 35
Z9 35
U1 1
U2 41
PU SPRINGER HEIDELBERG
PI HEIDELBERG
PA TIERGARTENSTRASSE 17, D-69121 HEIDELBERG, GERMANY
SN 1436-6207
EI 1436-6215
J9 EUR J NUTR
JI Eur. J. Nutr.
PD APR
PY 2019
VL 58
IS 3
BP 1237
EP 1245
DI 10.1007/s00394-018-1642-0
PG 9
WC Nutrition & Dietetics
WE Science Citation Index Expanded (SCI-EXPANDED)
SC Nutrition & Dietetics
GA HW8EV
UT WOS:000466922700028
PM 29478187
DA 2022-11-10
ER

PT J
AU Yu, ZL
   Gao, HX
   Zhang, Z
   He, Z
   He, Q
   Jia, LR
   Zeng, WC
AF Yu, Zhi-Long
   Gao, Hao-Xiang
   Zhang, Zeng
   He, Zheng
   He, Qiang
   Jia, Li-Rong
   Zeng, Wei-Cai
TI Inhibitory effects of Ligustrum robustum (Rxob.) Blume extract on
   alpha-amylase and alpha-glucosidase
SO JOURNAL OF FUNCTIONAL FOODS
LA English
DT Article
DE Ligustrum robustum (Rxob.) Blume; alpha-Amylase; alpha-Glucosidase;
   Antioxidant activity; Polyphenols; Postprandial hyperglycaemia
ID IN-VITRO ANTIOXIDANT; OXIDATIVE STRESS; ILEX-KUDINGCHA; TORMENTIC ACID;
   POLYPHENOLS; MULBERRY
AB The alpha-amylase and alpha-glucosidase inhibitory effects of Ligustrum robustum (Rxob.) Blume extract (LEE) were investigated and the primary bioactive components were isolated and identified With high contents of phenols and fiavonoids, LEE exhibited remarkable inhibitory effects on alpha-amylase and alpha-glucosidase. It also displayed strong antioxidant activity for scavenging free radicals (superoxide and hydroxyl radicals), inhibiting lipid peroxidation and providing reducing power. Moreover, LEE effectively inhibited the catalytic activity of sucrase and maltase in Caco-2 cell monolayer. According to the bioassay-guided isolation and analyses using high-performance liquid chromatography, time-of-flight mass spectrometry, and nuclear magnetic resonance spectroscopy, pomolic acid, tormentic acid, 3-O-cis-p-coumaroyl tormentic acid and 3-O-trans-p-coumaroyl tormentic acid were characterized as the main active constituents. These results suggest that Ligustrum robustum (Rxob.) Blume with a great potential to control postprandial hyperglycaemia might be a novel resource for use in the functional food industry. (C) 2015 Elsevier Ltd. All rights reserved.
C1 [Yu, Zhi-Long; Gao, Hao-Xiang; He, Qiang; Jia, Li-Rong; Zeng, Wei-Cai] Sichuan Univ, Coll Light Ind Text & Food Engn, Chengdu 610065, Sichuan, Peoples R China.
   [Zhang, Zeng] Sichuan Univ, Coll Life Sci, Chengdu 610065, Peoples R China.
   [He, Zheng] South Cent Univ Nationalities, Coll Life Sci, Wuhan 430074, Peoples R China.
RP Zeng, WC (corresponding author), Sichuan Univ, Coll Light Ind Text & Food Engn, Chengdu 610065, Sichuan, Peoples R China.
EM weicaizeng@qq.com
RI Yu, Zhilong/J-8482-2019
OI Yu, Zhilong/0000-0001-5828-2635
FU Natural Science Foundation for the Distinguished Research of Sichuan
   University [2015SCU11032]
FX This work was financially supported by the Natural Science Foundation
   for the Distinguished Research of Sichuan University (2015SCU11032).
CR Bellesia A, 2014, FOOD RES INT, V63, P439, DOI 10.1016/j.foodres.2014.03.047
   Carter P, 2010, BMJ-BRIT MED J, V341, DOI 10.1136/bmj.c4229
   de Sales PM, 2012, J PHARM PHARM SCI, V15, P141
   Estrada O, 2011, PHYTOMEDICINE, V18, P464, DOI 10.1016/j.phymed.2010.10.008
   Fogo AS, 2009, EUR J PHARMACOL, V615, P50, DOI 10.1016/j.ejphar.2009.05.009
   de Mejia EG, 2010, J FUNCT FOODS, V2, P23, DOI 10.1016/j.jff.2009.12.003
   Hansawasdi C, 2006, FITOTERAPIA, V77, P568, DOI 10.1016/j.fitote.2006.09.003
   Hays NP, 2008, PHARMACOL THERAPEUT, V118, P181, DOI 10.1016/j.pharmthera.2008.02.003
   Henriksen EJ, 2011, FREE RADICAL BIO MED, V51, P993, DOI 10.1016/j.freeradbiomed.2010.12.005
   IVORRA MD, 1988, PLANTA MED, P282, DOI 10.1055/s-2006-962433
   Jia Z, 1999, FOOD CHEM, V64, P555, DOI 10.1016/S0308-8146(98)00102-2
   Kim SD, 2013, FOOD CHEM, V136, P297, DOI 10.1016/j.foodchem.2012.08.063
   Kumar D, 2013, J FUNCT FOODS, V5, P1135, DOI 10.1016/j.jff.2013.03.010
   Kumar Sunil, 2011, Pharmacogn Rev, V5, P19, DOI 10.4103/0973-7847.79096
   Lau KM, 2002, J ETHNOPHARMACOL, V83, P63, DOI 10.1016/S0378-8741(02)00192-7
   Leopoldini M, 2011, FOOD CHEM, V125, P288, DOI 10.1016/j.foodchem.2010.08.012
   Li L, 2010, BIOCHEM SYST ECOL, V38, P398, DOI 10.1016/j.bse.2010.03.010
   Liu X, 2014, BMC COMPLEM ALTERN M, V14, DOI 10.1186/1472-6882-14-12
   Lordan S, 2013, FOOD CHEM, V141, P2170, DOI 10.1016/j.foodchem.2013.04.123
   Lushchak VI, 2014, CHEM-BIOL INTERACT, V224, P164, DOI 10.1016/j.cbi.2014.10.016
   MAHATO SB, 1994, PHYTOCHEMISTRY, V37, P1517, DOI 10.1016/S0031-9422(00)89569-2
   MATSUI T, 2006, MINI-REV MED CHEM, V6, P109
   Mcrae JM, 2008, J ETHNOPHARMACOL, V116, P554, DOI 10.1016/j.jep.2008.01.007
   Nazaruk J, 2015, PHYTOCHEM REV, V14, P675, DOI 10.1007/s11101-014-9369-x
   Pandey KB, 2014, INTEGR MED RES, V3, P119, DOI 10.1016/j.imr.2014.06.001
   Quinones M, 2013, PHARMACOL RES, V68, P125, DOI 10.1016/j.phrs.2012.10.018
   Rochette L, 2014, BBA-GEN SUBJECTS, V1840, P2709, DOI 10.1016/j.bbagen.2014.05.017
   Senanayake SPJN, 2013, J FUNCT FOODS, V5, P1529, DOI 10.1016/j.jff.2013.08.011
   Sevin E, 2013, J PHARMACOL TOX MET, V68, P334, DOI 10.1016/j.vascn.2013.07.004
   Singleton VL., 1965, AM J ENOL VITICULT, V16, P144, DOI DOI 10.12691/IJEBB-2-1-5
   Tundis R, 2010, MINI-REV MED CHEM, V10, P315, DOI 10.2174/138955710791331007
   Williamson G, 2010, NUTR RES, V30, P511, DOI 10.1016/j.nutres.2010.07.005
   Wu CL, 2014, J FUNCT FOODS, V7, P180, DOI 10.1016/j.jff.2014.02.013
   Xu DL, 2015, J AGR FOOD CHEM, V63, P3694, DOI 10.1021/acs.jafc.5b00420
   Yamagata K, 2015, NUTRITION, V31, P28, DOI 10.1016/j.nut.2014.04.011
   Yang XR, 2011, J FUNCT FOODS, V3, P305, DOI 10.1016/j.jff.2011.06.001
   Yonemoto R, 2014, J AGR FOOD CHEM, V62, P8411, DOI 10.1021/jf502667z
   Yu ZL, 2013, J FOOD SCI, V78, pC1354, DOI 10.1111/1750-3841.12224
   Yuen VG, 2000, J PHARMACOL TOXICOL, V44, P543, DOI 10.1016/S1056-8719(01)00117-4
   Zar PPK, 2014, J FUNCT FOODS, V6, P523, DOI 10.1016/j.jff.2013.11.019
   Zeng WC, 2013, FOOD CHEM TOXICOL, V58, P311, DOI 10.1016/j.fct.2013.05.004
   Zhao X, 2014, J FUNCT FOODS, V7, P590, DOI 10.1016/j.jff.2013.12.026
   Zhu F, 2009, J AGR FOOD CHEM, V57, P6082, DOI 10.1021/jf901020h
NR 43
TC 21
Z9 24
U1 6
U2 63
PU ELSEVIER
PI AMSTERDAM
PA RADARWEG 29, 1043 NX AMSTERDAM, NETHERLANDS
SN 1756-4646
EI 2214-9414
J9 J FUNCT FOODS
JI J. Funct. Food.
PD DEC
PY 2015
VL 19
BP 204
EP 213
DI 10.1016/j.jff.2015.09.048
PN A
PG 10
WC Food Science & Technology; Nutrition & Dietetics
WE Science Citation Index Expanded (SCI-EXPANDED)
SC Food Science & Technology; Nutrition & Dietetics
GA CX3XZ
UT WOS:000365634100019
OA hybrid
DA 2022-11-10
ER

PT J
AU Morgan, ES
   Tai, LJ
   Pham, NC
   Overman, JK
   Watts, LM
   Smith, A
   Jung, STW
   Gajdosik, M
   Krssak, M
   Krebs, M
   Geary, RS
   Baker, BF
   Bhanot, S
AF Morgan, Erin S.
   Tai, Li-Jung
   Pham, Nguyen C.
   Overman, Julia K.
   Watts, Lynnetta M.
   Smith, Anne
   Jung, Shiangtung W.
   Gajdosik, Martin
   Krssak, Martin
   Krebs, Michael
   Geary, Richard S.
   Baker, Brenda F.
   Bhanot, Sanjay
TI Antisense Inhibition of Glucagon Receptor by IONIS-GCGR(Rx) Improves
   Type 2 Diabetes Without Increase in Hepatic Glycogen Content in Patients
   With Type 2 Diabetes on Stable Metformin Therapy
SO DIABETES CARE
LA English
DT Article
ID POSTPRANDIAL HYPERGLYCEMIA; ANTAGONIST LY2409021; BLOOD-PRESSURE;
   PHARMACOKINETICS; METABOLISM; TARGET; OLIGONUCLEOTIDES;
   PHARMACODYNAMICS; CHOLESTEROL; REDUCTION
AB OBJECTIVE To evaluate the safety and efficacy of IONIS-GCGR(Rx), a 2 '-O-methoxyethyl antisense oligonucleotide targeting the glucagon receptor (GCGR), and the underlying mechanism of liver transaminase increases in patients with type 2 diabetes on stable metformin therapy. RESEARCH DESIGN AND METHODS In three phase 2, randomized, double-blind studies, patients with type 2 diabetes on metformin received weekly subcutaneous injections of IONIS-GCGR(Rx) (50-200 mg) or placebo for 13 or 26 weeks. RESULTS Significant reductions in HbA(1c) were observed after IONIS-GCGR(Rx) treatment versus placebo at week 14 (-2.0% 200 mg, -1.4% 100 mg, -0.3% placebo; P < 0.001) or week 27 (-1.6% 75 mg, -0.9% 50 mg, -0.2% placebo; P < 0.001). Dose-dependent increases in transaminases were observed with IONIS-GCGR(Rx), which were attenuated at lower doses and remained mostly within the normal reference range at the 50-mg dose. There were no other significant safety observations and no symptomatic hypoglycemia or clinically relevant changes in blood pressure, LDL cholesterol, or other vital signs. At week 14, IONIS-GCGR(Rx) 100 mg did not significantly affect mean hepatic glycogen content compared with placebo (15.1 vs. -20.2 mmol/L, respectively; P = 0.093) but significantly increased hepatic lipid content (4.2 vs. -2.7%, respectively; P = 0.005) in the presence of transaminase increases. CONCLUSIONS IONIS-GCGR(Rx) is a potent inhibitor of hepatic glucagon receptor expression with a potential to improve glycemic control at low weekly doses in combination with metformin. Significant reductions in HbA(1c) occurred across the full-dose range tested, with minimal transaminase elevations at lower doses. Furthermore, novel results suggest that despite inhibition of glycogenolysis after GCGR antagonism, IONIS-GCGR(Rx) did not increase hepatic glycogen content.
C1 [Morgan, Erin S.; Tai, Li-Jung; Pham, Nguyen C.; Overman, Julia K.; Watts, Lynnetta M.; Smith, Anne; Jung, Shiangtung W.; Geary, Richard S.; Baker, Brenda F.; Bhanot, Sanjay] Ionis Pharmaceut Inc, Carlsbad, CA 92008 USA.
   [Gajdosik, Martin; Krssak, Martin; Krebs, Michael] Med Univ Vienna, Dept Med 3, Div Endocrinol & Metab, Vienna, Austria.
   [Gajdosik, Martin; Krssak, Martin] Med Univ Vienna, Dept Biomed Imaging & Image Guided Therapy, High Field MR Ctr, Vienna, Austria.
RP Bhanot, S (corresponding author), Ionis Pharmaceut Inc, Carlsbad, CA 92008 USA.
EM sbhanot@ionisph.com
RI Krssak, Martin/AAU-8183-2020
OI Krssak, Martin/0000-0001-9717-803X; Gajdosik,
   Martin/0000-0003-1570-2825; Pham, Nguyen/0000-0002-2720-0921; Baker,
   Brenda/0000-0001-8586-768X; Krebs, Michael/0000-0002-9265-7274
CR Akdim F, 2011, EUR HEART J, V32, P2650, DOI 10.1093/eurheartj/ehr148
   Befroy DE, 2011, DIABETES, V60, P1361, DOI 10.2337/db09-0916
   Bennett CF, 2010, ANNU REV PHARMACOL, V50, P259, DOI 10.1146/annurev.pharmtox.010909.105654
   Bischof MG, 2002, DIABETES, V51, P49, DOI 10.2337/diabetes.51.1.49
   Bischof MG, 2001, DIABETES, V50, P392, DOI 10.2337/diabetes.50.2.392
   Crooke ST, 2018, CELL METAB, V27, P714, DOI 10.1016/j.cmet.2018.03.004
   Digenio A, 2018, DIABETES CARE, V41, P807, DOI 10.2337/dc17-2132
   Dunning BE, 2007, ENDOCR REV, V28, P253, DOI 10.1210/er.2006-0026
   Freier SM, 2008, ANTISENSE DRUG TECHN, P118
   Gajdosik M, 2015, NMR BIOMED, V28, P1283, DOI 10.1002/nbm.3382
   Gaudet D, 2015, NEW ENGL J MED, V373, P438, DOI 10.1056/NEJMoa1400283
   Geary RS, 2015, ADV DRUG DELIVER REV, V87, P46, DOI 10.1016/j.addr.2015.01.008
   Gelling RW, 2003, P NATL ACAD SCI USA, V100, P1438, DOI 10.1073/pnas.0237106100
   Guan HP, 2015, J LIPID RES, V56, P2183, DOI 10.1194/jlr.M060897
   Guzman CB, 2017, DIABETES OBES METAB, V19, P1521, DOI 10.1111/dom.12958
   Hung GN, 2013, NUCLEIC ACID THER, V23, P369, DOI 10.1089/nat.2013.0443
   Kazda CM, 2017, DIABETES OBES METAB, V19, P1071, DOI 10.1111/dom.12904
   Kazda CM, 2016, DIABETES CARE, V39, P1241, DOI 10.2337/dc15-1643
   Kazierad DJ, 2016, DIABETES OBES METAB, V18, P795, DOI 10.1111/dom.12672
   Khan A, 2018, DIABETES CARE, V41, P994, DOI 10.2337/dc17-1316
   Khunti K, 2018, DIABETES RES CLIN PR, V137, P137, DOI 10.1016/j.diabres.2017.12.004
   Kong APS, 2015, CURR DIABETES REP, V15, DOI 10.1007/s11892-015-0646-x
   Kostic A, 2018, DIABETES OBES METAB, V20, P283, DOI 10.1111/dom.13075
   Krssak M, 2004, DIABETES, V53, P3048, DOI 10.2337/diabetes.53.12.3048
   Lin PJ, 2015, AM J MANAG CARE, V21, pE23
   Luu KT, 2017, J PHARMACOKINET PHAR, V44, P179, DOI 10.1007/s10928-017-9505-5
   Morgan E, 2013, DIABETOLOGIA, V56, pS280
   Nunez DJ, 2018, DIABETES OBES METAB, V20, P233, DOI 10.1111/dom.13102
   Petersen KF, 2004, J CLIN ENDOCR METAB, V89, P4656, DOI 10.1210/jc.2004-0408
   Sa ZN, 2017, GENOM PROTEOM BIOINF, V15, P246, DOI 10.1016/j.gpb.2017.03.004
   Shah P, 2000, J CLIN ENDOCR METAB, V85, P4053, DOI 10.1210/jc.85.11.4053
   Sloop KW, 2004, J CLIN INVEST, V113, P1571, DOI 10.1172/JCI200420911
   Vajda EG, 2017, DIABETES OBES METAB, V19, P24, DOI 10.1111/dom.12752
   van Dongen MGJ, 2015, J CLIN PHARMACOL, V55, P298, DOI 10.1002/jcph.396
   Viney NJ, 2016, LANCET, V388, P2239, DOI 10.1016/S0140-6736(16)31009-1
   Yu RZ, 2013, EXPERT OPIN DRUG MET, V9, P169, DOI 10.1517/17425255.2013.737320
NR 36
TC 24
Z9 25
U1 0
U2 6
PU AMER DIABETES ASSOC
PI ALEXANDRIA
PA 1701 N BEAUREGARD ST, ALEXANDRIA, VA 22311-1717 USA
SN 0149-5992
EI 1935-5548
J9 DIABETES CARE
JI Diabetes Care
PD APR
PY 2019
VL 42
IS 4
BP 585
EP 593
DI 10.2337/dc18-1343
PG 9
WC Endocrinology & Metabolism
WE Science Citation Index Expanded (SCI-EXPANDED)
SC Endocrinology & Metabolism
GA HP6SO
UT WOS:000461816500024
PM 30765435
DA 2022-11-10
ER

PT J
AU Cheng, ZH
   Qiao, DL
   Zhao, SM
   Zhang, BJ
   Lin, QL
   Xie, FW
AF Cheng, Zihang
   Qiao, Dongling
   Zhao, Siming
   Zhang, Binjia
   Lin, Qinlu
   Xie, Fengwei
TI Whole grain rice: Updated understanding of starch digestibility and the
   regulation of glucose and lipid metabolism
SO COMPREHENSIVE REVIEWS IN FOOD SCIENCE AND FOOD SAFETY
LA English
DT Review
DE whole grain rice; starch digestibility; starch gelatinization; glycemic
   index; glucose metabolism; lipid metabolism; mechanisms
ID GERMINATED BROWN RICE; HIGH-FAT DIET; ORYZA-SATIVA L.;
   GAMMA-AMINOBUTYRIC-ACID; ENDOPLASMIC-RETICULUM STRESS; GASTRIC DIGESTION
   SIMULATOR; POSTPRANDIAL BLOOD-GLUCOSE; FREEZE-THAW CYCLE; WHITE RICE;
   IN-VITRO
AB Nowadays, resulting from disordered glucose and lipid metabolism, metabolic diseases (e.g., hyperglycemia, type 2 diabetes, and obesity) are among the most serious health issues facing humans worldwide. Increasing evidence has confirmed that dietary intervention (with healthy foods) is effective at regulating the metabolic syndrome. Whole grain rice (WGR) rich in dietary fiber and many bioactive compounds (e.g., gamma-amino butyric acid, gamma-oryzanol, and polyphenols) can not only inhibit starch digestion and prevent rapid increase in the blood glucose level, but also reduce oxidative stress and damage to the liver, thereby regulating glucose and lipid metabolism. The rate of starch digestion is directly related to the blood glucose level in the organism after WGR intake. Therefore, the effects of different factors (e.g., additives, cooking, germination, and physical treatments) on WGR starch digestibility are examined in this review. In addition, the mechanisms from human and animal experiments regarding the correlation between the intake of WGR or its products and the lowered blood glucose and lipid levels and the reduced incidence of diabetes and obesity are discussed. Moreover, information on developing WGR products with the health benefits is provided.
C1 [Cheng, Zihang; Zhao, Siming; Zhang, Binjia] Huazhong Agr Univ, Coll Food Sci & Technol, Grp Cereals & Oils Proc, Minist Educ,Key Lab Environm Correlat Dietol, Wuhan, Peoples R China.
   [Qiao, Dongling] Hubei Univ Technol, Sch Food & Biol Engn, HBUT, Glyn O Phillips Hydrocolloid Res Ctr, Wuhan, Peoples R China.
   [Lin, Qinlu] Cent South Univ Forestry & Technol, Natl Engn Lab Rice & Prod Deep Proc, Changsha, Peoples R China.
   [Xie, Fengwei] Newcastle Univ, Sch Engn, Newcastle Upon Tyne NE1 7RU, Tyne & Wear, England.
RP Xie, FW (corresponding author), Newcastle Univ, Sch Engn, Newcastle Upon Tyne NE1 7RU, Tyne & Wear, England.; Zhang, BJ (corresponding author), Huazhong Agr Univ, Coll Food Sci & Technol, 1 Shizishan St, Wuhan 430070, Hubei, Peoples R China.
EM zhangbj@mail.hzau.edu.cn; david.xie@newcastle.ac.uk
RI cheng, zihang/GYV-0247-2022; Xie, Fengwei/B-4747-2009
OI Xie, Fengwei/0000-0002-2033-082X
FU China Association for Science and Technology [2018QNRC001]
FX China Association for Science and Technology, Grant/Award Number:
   2018QNRC001
CR Abubakar B, 2017, PLOS ONE, V12, DOI 10.1371/journal.pone.0181309
   Aguirre L., 2011, OPEN NUTRACEUTICALS, V4, P189
   Araki R, 2017, CLIN NUTR ESPEN, V19, P9, DOI 10.1016/j.clnesp.2017.01.015
   Aune D, 2016, BMJ-BRIT MED J, V353, DOI 10.1136/bmj.i2716
   Balakrishnan J, 2019, BIOCATAL AGR BIOTECH, V21, DOI 10.1016/j.bcab.2019.101351
   Batista CD, 2019, FOOD CHEM, V286, P98, DOI 10.1016/j.foodchem.2019.01.187
   Baynes JW, 1999, DIABETES, V48, P1, DOI 10.2337/diabetes.48.1.1
   Berneis KK, 2002, J LIPID RES, V43, P1363, DOI 10.1194/jlr.R200004-JLR200
   Betteridge DJ, 2000, METABOLISM, V49, P3, DOI 10.1016/S0026-0495(00)80077-3
   Bhatnagar AS, 2014, LWT-FOOD SCI TECHNOL, V58, P306, DOI 10.1016/j.lwt.2014.03.011
   Boonloh K, 2015, NUTRIENTS, V7, P6313, DOI 10.3390/nu7085292
   Bornhorst GM, 2013, J FOOD SCI, V78, pE1383, DOI 10.1111/1750-3841.12228
   Bornhorst GM, 2013, FOOD BIOPHYS, V8, P137, DOI 10.1007/s11483-013-9288-1
   Boue SM, 2016, J AGR FOOD CHEM, V64, P5345, DOI 10.1021/acs.jafc.6b01909
   Briffaz A, 2013, J CEREAL SCI, V58, P387, DOI 10.1016/j.jcs.2013.08.001
   Budhwar S, 2020, J FOOD BIOCHEM, V44, DOI 10.1111/jfbc.13424
   Chai YW, 2013, J AGR FOOD CHEM, V61, P8608, DOI 10.1021/jf402821r
   Chang YC, 2010, AM J TRANSL RES, V2, P316
   Cho DH, 2016, FOOD CHEM, V196, P259, DOI 10.1016/j.foodchem.2015.09.025
   Choi YS, 2011, MEAT SCI, V88, P59, DOI 10.1016/j.meatsci.2010.12.003
   Chung HJ, 2012, J CEREAL SCI, V56, P451, DOI 10.1016/j.jcs.2012.03.010
   Chung HJ, 2009, LWT-FOOD SCI TECHNOL, V42, P1712, DOI 10.1016/j.lwt.2009.04.007
   Chung SI, 2021, OXID MED CELL LONGEV, V2021, DOI 10.1155/2021/8829778
   Chung SI, 2016, OBES RES CLIN PRACT, V10, P692, DOI 10.1016/j.orcp.2016.02.001
   Chung SI, 2014, NUTRIENTS, V6, P4610, DOI 10.3390/nu6104610
   Chung SI, 2014, CEREAL CHEM, V91, P18, DOI 10.1094/CCHEM-04-13-0062-R
   Chungcharoen T, 2014, DRY TECHNOL, V32, P742, DOI 10.1080/07373937.2013.879387
   Cooper DN, 2015, HEALTHCARE-BASEL, V3, P364, DOI 10.3390/healthcare3020364
   Dastgerdi AH, 2021, SCI REP-UK, V11, DOI 10.1038/s41598-021-02324-w
   de Munter JSL, 2007, PLOS MED, V4, P1385, DOI 10.1371/journal.pmed.0040261
   Dong YH, 2019, FOOD FUNCT, V10, P3880, DOI [10.1039/C9FO00583H, 10.1039/c9fo00583h]
   Donlao N, 2018, DRY TECHNOL, V36, P952, DOI 10.1080/07373937.2017.1366505
   Drechsler KC, 2018, J FOOD ENG, V222, P38, DOI 10.1016/j.jfoodeng.2017.11.007
   Esa NM, 2013, FOOD CHEM, V141, P1306, DOI 10.1016/j.foodchem.2013.03.086
   EXTON JH, 1972, METABOLISM, V21, P945, DOI 10.1016/0026-0495(72)90028-5
   Farooq AM, 2018, INT J BIOL MACROMOL, V118, P160, DOI 10.1016/j.ijbiomac.2018.06.071
   Farooq MA, 2021, FOOD SCI NUTR, V9, P2668, DOI 10.1002/fsn3.2225
   Felix ADR, 2017, BIOSCI BIOTECH BIOCH, V81, P2209, DOI 10.1080/09168451.2017.1372178
   Fernandes JM, 2020, J FOOD SCI TECH MYS, V57, P1393, DOI 10.1007/s13197-019-04174-x
   FERNANDEZ ML, 1989, STARCH-STARKE, V41, P17, DOI 10.1002/star.19890410105
   Gao Y, 2019, J AGR FOOD CHEM, V67, P11657, DOI 10.1021/acs.jafc.9b04684
   Gupta R, 2011, J DIABETES, V3, P29, DOI 10.1111/j.1753-0407.2010.00107.x
   Hallfrisch J, 2003, NUTR RES, V23, P1631, DOI 10.1016/j.nutres.2003.08.014
   Han F, 2018, J AGR FOOD CHEM, V66, P6326, DOI 10.1021/acs.jafc.8b01891
   Hao CL, 2019, J FOOD BIOCHEM, V43, DOI 10.1111/jfbc.12769
   Hashimoto M, 2022, CRIT REV FOOD SCI, V62, P1502, DOI 10.1080/10408398.2020.1844138
   Hatting M, 2018, ANN NY ACAD SCI, V1411, P21, DOI 10.1111/nyas.13435
   Helmyati S, 2020, J DIABETES METAB DIS, V19, P749, DOI 10.1007/s40200-020-00555-8
   Hirakawa A, 2019, J OBESITY CHRONIC DI, P03, DOI [10.17756/jocd.2019-022, DOI 10.17756/JOCD.2019-022]
   Ho JN, 2013, PLANT FOOD HUM NUTR, V68, P274, DOI 10.1007/s11130-013-0366-9
   Holloender PLB, 2015, AM J CLIN NUTR, V102, P556, DOI 10.3945/ajcn.115.109165
   Hong S.H., 2018, J FOOD NUTR RES, V6, P242, DOI [10.12691/jfnr-6-4-6, DOI 10.12691/JFNR-6-4-6]
   Hsu TF, 2008, J NUTR SCI VITAMINOL, V54, P163, DOI 10.3177/jnsv.54.163
   Hu EA, 2012, BMJ-BRIT MED J, V344, DOI 10.1136/bmj.e1454
   Huang SH, 2007, CELL METAB, V5, P237, DOI 10.1016/j.cmet.2007.03.006
   Hylemon PB, 2009, J LIPID RES, V50, P1509, DOI 10.1194/jlr.R900007-JLR200
   Imam Mustapha Umar, 2012, Evid Based Complement Alternat Med, V2012, P816501, DOI 10.1155/2012/816501
   Imam MU, 2014, J FUNCT FOODS, V8, P193, DOI 10.1016/j.jff.2014.03.013
   Imam MU, 2013, J DIABETES RES, V2013, DOI 10.1155/2013/134694
   Imam MU, 2012, INT J MOL SCI, V13, P12952, DOI 10.3390/ijms131012952
   Imam MU, 2012, INT J MOL SCI, V13, P8597, DOI 10.3390/ijms13078597
   Ito Y, 2005, J MED INVESTIG, V52, P159, DOI 10.2152/jmi.52.159
   Jaisut D, 2009, FOOD RES INT, V42, P674, DOI 10.1016/j.foodres.2009.02.011
   Jang HH, 2012, NUTR METAB, V9, DOI 10.1186/1743-7075-9-27
   Jellinger PS, 2009, INSULIN, V4, P2, DOI [DOI 10.1016/S1557-0843(09)80003-1, DOI 10.1016/51557-0843(09)80003-1]
   Jones JG, 2016, DIABETOLOGIA, V59, P1098, DOI 10.1007/s00125-016-3940-5
   Jung EH, 2007, J AGR FOOD CHEM, V55, P9800, DOI 10.1021/jf0714463
   Justo ML, 2013, EUR J NUTR, V52, P789, DOI 10.1007/s00394-012-0385-6
   Kahlon TS, 2003, CEREAL CHEM, V80, P260, DOI 10.1094/CCHEM.2003.80.3.260
   Kahn SE, 2003, DIABETOLOGIA, V46, P3, DOI 10.1007/s00125-002-1009-0
   Karlsson FH, 2013, NATURE, V498, P99, DOI 10.1038/nature12198
   Karupaiah T, 2011, J SCI FOOD AGR, V91, P1951, DOI 10.1002/jsfa.4395
   Katekhong W, 2014, INT J FOOD SCI TECH, V49, P2283, DOI 10.1111/ijfs.12544
   Khatun A, 2019, STARCH-STARKE, V71, DOI 10.1002/star.201900090
   Kim C, 2019, FOOD SCI BIOTECHNOL, V28, P895, DOI 10.1007/s10068-018-0533-8
   Kim JY, 2008, NUTR RES, V28, P66, DOI 10.1016/j.nutres.2007.12.006
   Kim JY, 2007, INT J VITAM NUTR RES, V77, P99, DOI 10.1024/0300-9831.77.2.99
   Kim JY, 2006, ANN NUTR METAB, V50, P347, DOI 10.1159/000094298
   Kim S, 2021, ANIMALS-BASEL, V11, DOI 10.3390/ani11020375
   Kim TH, 2011, NUTR RES, V31, P131, DOI 10.1016/j.nutres.2011.01.010
   Klunklin W, 2018, INT J FOOD SCI TECH, V53, P1962, DOI 10.1111/ijfs.13785
   Kobayashi I, 2017, JARQ-JPN AGR RES Q, V51, P17, DOI 10.6090/jarq.51.17
   Kondo K, 2017, PLOS ONE, V12, DOI 10.1371/journal.pone.0179869
   Kong F, 2011, J FOOD SCI, V76, pE450, DOI 10.1111/j.1750-3841.2011.02271.x
   Kongkachuichai R, 2020, J CEREAL SCI, V94, DOI 10.1016/j.jcs.2020.102994
   Kozuka C, 2015, ENDOCRINOLOGY, V156, P1242, DOI 10.1210/en.2014-1748
   Kozuka C, 2013, OBES RES CLIN PRACT, V7, pE165, DOI 10.1016/j.orcp.2013.02.003
   Kozuka C, 2012, DIABETES, V61, P3084, DOI 10.2337/db11-1767
   Kumar A, 2020, J SCI FOOD AGR, V100, P1598, DOI 10.1002/jsfa.10168
   Lang GH, 2020, FOOD CHEM, V318, DOI 10.1016/j.foodchem.2020.126480
   Lattimer JM, 2010, NUTRIENTS, V2, P1266, DOI 10.3390/nu2121266
   Leardkamolkarn V, 2011, FOOD CHEM, V125, P978, DOI 10.1016/j.foodchem.2010.09.093
   Lewis DFV, 2004, PHARMACOGENOMICS, V5, P305, DOI 10.1517/phgs.5.3.305.29827
   Lim SM, 2016, BMC COMPLEM ALTERN M, V16, DOI 10.1186/s12906-016-1116-y
   Lionetti L, 2009, NUTR METAB CARDIOVAS, V19, P146, DOI 10.1016/j.numecd.2008.10.010
   Liu D, 2020, J FUNCT FOODS, V64, DOI 10.1016/j.jff.2019.103605
   Liu R, 2019, INT J MOL SCI, V20, DOI 10.3390/ijms20030463
   Justo ML, 2016, EUR J NUTR, V55, P2011, DOI 10.1007/s00394-015-1015-x
   Mahasukhonthachat K, 2010, J FOOD ENG, V96, P18, DOI 10.1016/j.jfoodeng.2009.06.051
   Malik VS, 2019, BRIT J NUTR, V121, P1389, DOI 10.1017/S000711451900076X
   Martinez I, 2013, ISME J, V7, P269, DOI 10.1038/ismej.2012.104
   Matsumoto K, 2016, J FUNCT FOODS, V23, P556, DOI 10.1016/j.jff.2016.01.046
   Meera K, 2019, J CEREAL SCI, V87, P202, DOI 10.1016/j.jcs.2019.03.005
   Miura D, 2006, LIFE SCI, V79, P259, DOI 10.1016/j.lfs.2006.01.001
   Mohan V, 2014, DIABETES TECHNOL THE, V16, P317, DOI 10.1089/dia.2013.0259
   Moongngarm A, 2010, FOOD CHEM, V122, P782, DOI 10.1016/j.foodchem.2010.03.053
   MOREL DW, 1983, J LIPID RES, V24, P1070
   Moselhy HF, 2013, J LIPID RES, V54, P852, DOI 10.1194/jlr.D032698
   Nakagawa T, 2005, J NUTR SCI VITAMINOL, V51, P278, DOI 10.3177/jnsv.51.278
   Nakayama T, 2017, NUTR DIABETES, V7, DOI 10.1038/nutd.2017.26
   Nanri A, 2010, AM J CLIN NUTR, V92, P1468, DOI 10.3945/ajcn.2010.29512
   Nie Y, 2017, FOOD FUNCT, V8, P4028, DOI 10.1039/c7fo00654c
   Nyambe-Silavwe H, 2015, J FUNCT FOODS, V19, P723, DOI 10.1016/j.jff.2015.10.003
   Odegaard JI, 2012, CSH PERSPECT MED, V2, DOI 10.1101/cshperspect.a007724
   Osorio-Fuentealba C, 2013, DIABETES, V62, P1519, DOI 10.2337/db12-1066
   Owolabi IO, 2020, J FUNCT FOODS, V66, DOI 10.1016/j.jff.2020.103787
   Paiva FF, 2014, J FOOD COMPOS ANAL, V35, P10, DOI 10.1016/j.jfca.2014.05.003
   Panlasigui LN, 2006, INT J FOOD SCI NUTR, V57, P151, DOI 10.1080/09637480500410879
   Parhofer KG, 2015, DIABETES METAB J, V39, P353, DOI 10.4093/dmj.2015.39.5.353
   Park HY, 2017, FOOD FUNCT, V8, P935, DOI 10.1039/c6fo01763k
   Park NY, 2012, J CLIN BIOCHEM NUTR, V51, P235, DOI 10.3164/jcbn.12-24
   Petersen MC, 2018, PHYSIOL REV, V98, P2133, DOI 10.1152/physrev.00063.2017
   Platel K, 2000, NAHRUNG, V44, P42, DOI 10.1002/(SICI)1521-3803(20000101)44:1&lt;42::AID-FOOD42&gt;3.0.CO;2-D
   Rachek LI, 2014, PROG MOL BIOL TRANSL, V121, P267, DOI 10.1016/B978-0-12-800101-1.00008-9
   Rattanamechaiskul C, 2013, DRY TECHNOL, V31, P368, DOI 10.1080/07373937.2012.709571
   Ravier MA, 2005, DIABETES, V54, P1789, DOI 10.2337/diabetes.54.6.1789
   Reis A, 2012, BBA-BIOMEMBRANES, V1818, P2374, DOI 10.1016/j.bbamem.2012.02.002
   Roohinejad S, 2010, J SCI FOOD AGR, V90, P245, DOI 10.1002/jsfa.3803
   S. Rathna Priya T., 2019, Journal of Ethnic Foods, V6, P1
   SAEEDI P, 2019, DIABETES RES CLIN PR, V157, DOI DOI 10.1016/J.DIABRES.2019.107843
   Saleh ASM, 2019, COMPR REV FOOD SCI F, V18, P1070, DOI 10.1111/1541-4337.12449
   Salgado JM, 2010, J MED FOOD, V13, P1355, DOI 10.1089/jmf.2009.0246
   Samyor D, 2017, INT J FOOD SCI TECH, V52, P1073, DOI 10.1111/ijfs.13378
   Schoeler M, 2019, REV ENDOCR METAB DIS, V20, P461, DOI 10.1007/s11154-019-09512-0
   Seal CJ, 2021, COMPR REV FOOD SCI F, V20, P2742, DOI 10.1111/1541-4337.12728
   Seki T, 2005, BIOL PHARM BULL, V28, P1539, DOI 10.1248/bpb.28.1539
   Selma MV, 2009, J AGR FOOD CHEM, V57, P6485, DOI 10.1021/jf902107d
   Shah S, 2007, ANTIOXID REDOX SIGN, V9, P911, DOI 10.1089/ars.2007.1629
   Shen KP, 2016, J CLIN BIOCHEM NUTR, V59, P39, DOI 10.3164/jcbn.15-117
   Shen KP, 2015, J CLIN BIOCHEM NUTR, V56, P28, DOI 10.3164/jcbn.14-50
   SHULMAN GI, 2000, J CLIN INVEST, V106, P171, DOI DOI 10.1172/JCI10583
   Si X, 2018, J AGR FOOD CHEM, V66, P881, DOI 10.1021/acs.jafc.7b04994
   Son MJ, 2010, J CLIN BIOCHEM NUTR, V46, P150, DOI 10.3164/jcbn.09-98
   Sonnenburg JL, 2016, NATURE, V535, P56, DOI 10.1038/nature18846
   Suez Jotham, 2014, Nature, V514, P181, DOI 10.1038/nature13793
   Sukanya T., 2019, EFFECT COOKING METHO
   Sun Q, 2010, ARCH INTERN MED, V170, P961, DOI 10.1001/archinternmed.2010.109
   Szymonska J, 2005, FOOD HYDROCOLLOID, V19, P753, DOI 10.1016/j.foodhyd.2004.08.004
   Tao H, 2015, PLOS ONE, V10, DOI 10.1371/journal.pone.0127138
   Bui TN, 2014, J NUTR SCI VITAMINOL, V60, P183, DOI 10.3177/jnsv.60.183
   Thiranusornkij L, 2019, FOOD CHEM, V283, P224, DOI 10.1016/j.foodchem.2019.01.048
   Thondre PS, 2010, FOOD RES INT, V43, P1476, DOI 10.1016/j.foodres.2010.04.012
   Ti HH, 2015, FOOD RES INT, V76, P813, DOI 10.1016/j.foodres.2015.07.032
   TOELLER M, 1994, EUR J CLIN INVEST, V24, P31
   Trinidad TP, 2013, INT J FOOD SCI NUTR, V64, P89, DOI 10.3109/09637486.2012.700922
   Usuki S, 2011, PLOS ONE, V6, DOI 10.1371/journal.pone.0028693
   Utzschneider KM, 2016, J CLIN ENDOCR METAB, V101, P2622, DOI 10.1210/jc.2015-4251
   van der Kamp JW, 2014, FOOD NUTR RES, V58, DOI 10.3402/fnr.v58.22100
   Van Hoed V, 2006, J AM OIL CHEM SOC, V83, P315, DOI 10.1007/s11746-006-1206-y
   Verma DK, 2020, TRENDS FOOD SCI TECH, V97, P355, DOI 10.1016/j.tifs.2020.01.007
   Wahlstrom A, 2016, CELL METAB, V24, P41, DOI 10.1016/j.cmet.2016.05.005
   Wang H, 2021, T ASABE, V64, P1039, DOI 10.13031/trans.14314
   Wang H, 2021, T ASABE, V64, P103, DOI 10.13031/trans.13805
   Wang LL, 2020, INT J BIOL MACROMOL, V155, P226, DOI 10.1016/j.ijbiomac.2020.03.203
   Wang Z, 2015, FOOD RES INT, V71, P16, DOI 10.1016/j.foodres.2015.03.002
   Wedick NM, 2015, INT J FOOD SCI NUTR, V66, P797, DOI 10.3109/09637486.2015.1038225
   Wu JY, 2016, J FUNCT FOODS, V24, P338, DOI 10.1016/j.jff.2016.04.019
   Wu P, 2017, FOOD CHEM, V237, P1065, DOI 10.1016/j.foodchem.2017.05.081
   Xie JX, 2001, ACTA CARDIOL, V56, P163, DOI 10.2143/AC.56.3.2005636
   Xu J, 2012, J SCI FOOD AGR, V92, P380, DOI 10.1002/jsfa.4588
   Yang JL, 2003, J NUTR SCI VITAMINOL, V49, P381, DOI 10.3177/jnsv.49.381
   Ye J, 2011, CSH PERSPECT BIOL, V3, DOI 10.1101/cshperspect.a004754
   Yen HW, 2017, BIOSCI BIOTECH BIOCH, V81, P979, DOI 10.1080/09168451.2017.1279848
   Yu Y, 2018, INT J FOOD ENG, V14, DOI 10.1515/ijfe-2018-0184
   Yu Y, 2015, J FOOD SCI TECH MYS, V52, P7904, DOI 10.1007/s13197-015-1901-5
   Zhang BJ, 2021, TRENDS FOOD SCI TECH, V114, P212, DOI 10.1016/j.tifs.2021.05.033
   Zhang DW, 2013, EVID-BASED COMPL ALT, V2013, DOI 10.1155/2013/636053
   Zhang G, 2011, J NUTR, V141, P1685, DOI 10.3945/jn.111.142224
   Zhang GY, 2017, CRIT REV FOOD SCI, V57, P3807, DOI 10.1080/10408398.2015.1130685
   Zhang H, 2020, INT J FOOD ENG, V16, DOI 10.1515/ijfe-2019-0260
   Zhang HJ, 2011, J AGR FOOD CHEM, V59, P10927, DOI 10.1021/jf202721z
   Zhang RF, 2020, J FUNCT FOODS, V73, DOI 10.1016/j.jff.2020.104131
   Zhang XW, 2020, J AGR FOOD CHEM, V68, P4387, DOI 10.1021/acs.jafc.0c00584
   Zhang XP, 2019, FRONT ENDOCRINOL, V9, DOI 10.3389/fendo.2018.00802
   Zhu RX, 2019, NUTRIENTS, V11, DOI 10.3390/nu11030634
   Zhu SM, 2016, FOOD BIOPROCESS TECH, V9, P1844, DOI 10.1007/s11947-016-1770-6
   Zmora N, 2019, NAT REV GASTRO HEPAT, V16, P35, DOI 10.1038/s41575-018-0061-2
   Zou YC, 2020, FOOD FUNCT, V11, P2406, DOI 10.1039/c9fo01524h
NR 188
TC 0
Z9 0
U1 83
U2 83
PU WILEY
PI HOBOKEN
PA 111 RIVER ST, HOBOKEN 07030-5774, NJ USA
SN 1541-4337
J9 COMPR REV FOOD SCI F
JI Compr. Rev. Food. Sci. Food Saf.
PD JUL
PY 2022
VL 21
IS 4
BP 3244
EP 3273
DI 10.1111/1541-4337.12985
EA JUN 2022
PG 30
WC Food Science & Technology
WE Science Citation Index Expanded (SCI-EXPANDED)
SC Food Science & Technology
GA 3D1GZ
UT WOS:000808439600001
PM 35686475
DA 2022-11-10
ER

PT J
AU Chan, PC
   Hsieh, PS
AF Chan, Pei-Chi
   Hsieh, Po-Shiuan
TI The Role and Regulatory Mechanism of Brown Adipose Tissue Activation in
   Diet-Induced Thermogenesis in Health and Diseases
SO INTERNATIONAL JOURNAL OF MOLECULAR SCIENCES
LA English
DT Review
DE brown adipose tissue; diet-induced thermogenesis
ID UNCOUPLING PROTEIN EXPRESSION; RESTING ENERGY-EXPENDITURE;
   HEAT-PRODUCTION; HIGH-FAT; POSTPRANDIAL THERMOGENESIS; METABOLIC-RATE;
   HIGH-CALORIE; NOREPINEPHRINE TURNOVER; ADAPTIVE THERMOGENESIS;
   INSULIN-RESISTANCE
AB Brown adipose tissue (BAT) has been considered a vital organ in response to non-shivering adaptive thermogenesis, which could be activated during cold exposure through the sympathetic nervous system (SNS) or under postprandial conditions contributing to diet-induced thermogenesis (DIT). Humans prefer to live within their thermal comfort or neutral zone with minimal energy expenditure created by wearing clothing, making shelters, or using an air conditioner to regulate their ambient temperature; thereby, DIT would become an important mechanism to counter-regulate energy intake and lipid accumulation. In addition, there has been a long interest in the intriguing possibility that a defect in DIT predisposes one to obesity and other metabolic diseases. Due to the recent advances in methodology to evaluate the functional activity of BAT and DIT, this updated review will focus on the role and regulatory mechanism of BAT biology in DIT in health and diseases and whether these mechanisms are applicable to humans.
C1 [Chan, Pei-Chi; Hsieh, Po-Shiuan] Natl Def Med Ctr NDMC, Dept Physiol & Biophys, 161,Sect 6 Min Chuan East Rd, Taipei 114, Taiwan.
   [Hsieh, Po-Shiuan] Natl Def Med Ctr NDMC, Grad Inst Med Sci, 161,Sect 6 Min Chuan East Rd, Taipei 114, Taiwan.
   [Hsieh, Po-Shiuan] Triserv Gen Hosp, Dept Med Res, Taipei 114, Taiwan.
RP Hsieh, PS (corresponding author), Natl Def Med Ctr NDMC, Dept Physiol & Biophys, 161,Sect 6 Min Chuan East Rd, Taipei 114, Taiwan.; Hsieh, PS (corresponding author), Natl Def Med Ctr NDMC, Grad Inst Med Sci, 161,Sect 6 Min Chuan East Rd, Taipei 114, Taiwan.; Hsieh, PS (corresponding author), Triserv Gen Hosp, Dept Med Res, Taipei 114, Taiwan.
EM pshsieh0465@gmail.com
FU Ministry of Science and Technology of the R.O.C. [MOST
   111-2320-B-016-003 -MY3, MOST 110-2320-B-016-003, MOST
   111-2320-B-016-016]; Chi-Mei Medical Center, Tainan, Taiwan [CMNDMC
   108-03]
FX This study was supported by the Ministry of Science and Technology of
   the R.O.C. under MOST 111-2320-B-016-003 -MY3, MOST 110-2320-B-016-003,
   MOST 111-2320-B-016-016 and the Chi-Mei Medical Center, Tainan, Taiwan
   under CMNDMC 108-03.
CR Adeyemi WJ, 2019, CHINESE J PHYSIOL, V62, P108, DOI 10.4103/CJP.CJP_8_18
   AHERNE W, 1966, J PATHOL BACTERIOL, V91, P223, DOI 10.1002/path.1700910126
   Ahmed BA, 2021, CELL REP MED, V2, DOI 10.1016/j.xcrm.2021.100397
   Araki M, 2018, INT J MOL SCI, V19, DOI 10.3390/ijms19072148
   Bachman ES, 2002, SCIENCE, V297, P843, DOI 10.1126/science.1073160
   Bal NC, 2012, NAT MED, V18, P1575, DOI 10.1038/nm.2897
   Bartelt A, 2017, NAT COMMUN, V8, DOI 10.1038/ncomms15010
   Bartelt A, 2011, NAT MED, V17, P200, DOI 10.1038/nm.2297
   Bastias-Perez M, 2020, CELLS-BASEL, V9, DOI 10.3390/cells9020316
   Baur JA, 2006, NATURE, V444, P337, DOI 10.1038/nature05354
   Becher T, 2021, NAT MED, V27, P58, DOI 10.1038/s41591-020-1126-7
   Beiroa D, 2014, DIABETES, V63, P3346, DOI 10.2337/db14-0302
   Berry DC, 2009, MOL CELL BIOL, V29, P3286, DOI 10.1128/MCB.01742-08
   BERRY MN, 1985, METABOLISM, V34, P141, DOI 10.1016/0026-0495(85)90123-4
   Blaak EE, 2007, OBESITY, V15, P653, DOI 10.1038/oby.2007.606
   Blondin DP, 2020, CELL METAB, V32, P287, DOI 10.1016/j.cmet.2020.07.005
   Blouet C, 2012, PLOS ONE, V7, DOI 10.1371/journal.pone.0051898
   Bolin AP, 2020, J NUTR BIOCHEM, V83, DOI 10.1016/j.jnutbio.2020.108429
   Bolin AP, 2020, J NUTR BIOCHEM, V78, DOI 10.1016/j.jnutbio.2019.108322
   Bonet ML, 2000, J ENDOCRINOL, V166, P511, DOI 10.1677/joe.0.1660511
   Bosy-Westphal A, 2008, AM J CLIN NUTR, V87, P1695, DOI 10.1093/ajcn/87.6.1695
   Broeders EPM, 2015, CELL METAB, V22, P418, DOI 10.1016/j.cmet.2015.07.002
   Byrne NM, 2005, J APPL PHYSIOL, V99, P1112, DOI 10.1152/japplphysiol.00023.2004
   Candi E., 2021, ENDOCR METAB SCI, V2, DOI [10.1016/j.endmts.2020.100077, DOI 10.1016/J.ENDMTS.2020.100077]
   Cannon B, 2004, PHYSIOL REV, V84, P277, DOI 10.1152/physrev.00015.2003
   Cheng L, 2021, ADIPOCYTE, V10, P48, DOI 10.1080/21623945.2020.1870060
   Collins S, 1996, NATURE, V380, P677, DOI 10.1038/380677a0
   Commins SP, 1999, ENDOCRINOLOGY, V140, P292, DOI 10.1210/en.140.1.292
   Commins SP, 1999, ENDOCRINOLOGY, V140, P4772, DOI 10.1210/en.140.10.4772
   Croci I, 2013, GUT, V62, P1625, DOI 10.1136/gutjnl-2012-302789
   DALESSIO DA, 1988, J CLIN INVEST, V81, P1781, DOI 10.1172/JCI113520
   DANFORTH E, 1979, J CLIN INVEST, V64, P1336, DOI 10.1172/JCI109590
   de Jonge L, 1997, OBES RES, V5, P622, DOI 10.1002/j.1550-8528.1997.tb00584.x
   DIAMOND P, 1985, AM J PHYSIOL, V248, pE75, DOI 10.1152/ajpendo.1985.248.1.E75
   Din MU, 2018, CELL METAB, V28, P207, DOI 10.1016/j.cmet.2018.05.020
   Dionne I, 1999, INT J OBESITY, V23, P312, DOI 10.1038/sj.ijo.0800820
   Dong M, 2013, CELL METAB, V18, P118, DOI 10.1016/j.cmet.2013.06.003
   Escher P, 2001, ENDOCRINOLOGY, V142, P4195, DOI 10.1210/en.142.10.4195
   Ezoe M, 2016, J NUTR SCI VITAMINOL, V62, P93, DOI 10.3177/jnsv.62.93
   Feldmann HM, 2009, CELL METAB, V9, P203, DOI 10.1016/j.cmet.2008.12.014
   FELIG P, 1984, CLIN PHYSIOL, V4, P267, DOI 10.1111/j.1475-097X.1984.tb00802.x
   Fernandez-Galilea M, 2020, J PHYSIOL BIOCHEM, V76, P251, DOI 10.1007/s13105-019-00720-5
   Fischer AW, 2017, MOL METAB, V6, DOI 10.1016/j.molmet.2016.10.012
   Fischer AW, 2016, CELL REP, V14, P1621, DOI 10.1016/j.celrep.2016.01.041
   Friedman J, 2016, J CLIN INVEST, V126, P4727, DOI 10.1172/JCI91578
   Frontini A, 2010, CELL METAB, V11, P253, DOI 10.1016/j.cmet.2010.03.004
   Gabarrou JF, 1997, BRIT J NUTR, V78, P963, DOI 10.1079/BJN19970212
   Garcia-Ruiz E, 2015, INT J OBESITY, V39, P1619, DOI 10.1038/ijo.2015.112
   Gavalda-Navarro A, 2022, REV ENDOCR METAB DIS, V23, P31, DOI 10.1007/s11154-021-09640-6
   GLICK Z, 1981, SCIENCE, V213, P1125, DOI 10.1126/science.7268419
   GOLAY A, 1982, DIABETES, V31, P1023, DOI 10.2337/diacare.31.11.1023
   Golic I, 2020, INT J MOL SCI, V21, DOI 10.3390/ijms21239204
   Quinhoneiro DCG, 2018, INT J FOOD SCI NUTR, V69, P995, DOI 10.1080/09637486.2018.1442819
   Gupta R, 2022, CRIT REV FOOD SCI, V62, P7370, DOI 10.1080/10408398.2021.1913989
   Habek N, 2018, INFRARED PHYS TECHN, V89, P271, DOI 10.1016/j.infrared.2018.01.020
   Hamada Y, 2021, SCI REP-UK, V11, DOI 10.1038/s41598-021-03109-x
   Han ZQ, 2021, FOOD FUNCT, V12, P6558, DOI [10.1039/d1fo00671a, 10.1039/D1FO00671A]
   HANSELL DT, 1986, ANN SURG, V203, P240, DOI 10.1097/00000658-198603000-00003
   Hibi M, 2016, INT J OBESITY, V40, P1655, DOI 10.1038/ijo.2016.124
   HIMMSHAGEN J, 1986, AM J PHYSIOL, V250, pE274, DOI 10.1152/ajpendo.1986.250.3.E274
   Hoca M, 2021, ARCH PHYSIOL BIOCHEM, DOI 10.1080/13813455.2021.1893338
   Horvath C, 2020, P NUTR SOC, V79, P338, DOI 10.1017/S0029665120006928
   Huang X, 2013, OBESITY, V21, P85, DOI 10.1002/oby.20007
   Hursel R, 2011, OBES REV, V12, pE573, DOI 10.1111/j.1467-789X.2011.00862.x
   Irandoost P, 2021, PHYTOTHER RES, V35, P1358, DOI 10.1002/ptr.6897
   Ishii S, 2016, J NUTR SCI VITAMINOL, V62, P40, DOI 10.3177/jnsv.62.40
   Kasprzak-Drozd K, 2022, INT J MOL SCI, V23, DOI 10.3390/ijms23020639
   Kaur J, 2022, INT J OBESITY, V46, P153, DOI 10.1038/s41366-021-00967-3
   Kim M, 2015, SCI REP-UK, V5, DOI 10.1038/srep18013
   Kmiec Z, 2005, GERONTOLOGY, V51, P357, DOI 10.1159/000088698
   Kontani Y, 2005, AGING CELL, V4, P147, DOI 10.1111/j.1474-9726.2005.00157.x
   Kozak LP, 2010, CELL METAB, V11, P263, DOI 10.1016/j.cmet.2010.03.009
   LEBLANC J, 1984, AM J PHYSIOL, V246, pE95, DOI 10.1152/ajpendo.1984.246.1.E95
   LEBLANC J, 1985, AM J PHYSIOL, V248, pE333, DOI 10.1152/ajpendo.1985.248.3.E333
   Lee P, 2014, DIABETES, V63, P3686, DOI 10.2337/db14-0513
   LEIBEL RL, 1995, NEW ENGL J MED, V332, P621, DOI 10.1056/NEJM199503093321001
   Li YG, 2018, CELL, V175, P1561, DOI 10.1016/j.cell.2018.10.016
   Lian CY, 2020, CHEM-BIOL INTERACT, V330, DOI 10.1016/j.cbi.2020.109199
   Liao SF, 2021, CURR PHARM DESIGN, V27, P981, DOI 10.2174/1381612826666200824104856
   Loeliger RC, 2021, AM J PHYSIOL-ENDOC M, V320, pE93, DOI 10.1152/ajpendo.00237.2020
   Lone J, 2016, J NUTR BIOCHEM, V27, P193, DOI 10.1016/j.jnutbio.2015.09.006
   Bargut TCL, 2016, EUR J NUTR, V55, P159, DOI 10.1007/s00394-015-0834-0
   Lowell BB, 2000, NATURE, V404, P652, DOI 10.1038/35007527
   LOWELL BB, 1993, NATURE, V366, P740, DOI 10.1038/366740a0
   Luan Y, 2022, J CACHEXIA SARCOPENI, V13, P1289, DOI 10.1002/jcsm.12864
   MA SWY, 1989, CAN J PHYSIOL PHARM, V67, P376, DOI 10.1139/y89-061
   MA SWY, 1987, CAN J PHYSIOL PHARM, V65, P1802, DOI 10.1139/y87-281
   Marlatt KL, 2017, CURR OBES REP, V6, P389, DOI 10.1007/s13679-017-0283-6
   Maurya SK, 2015, J BIOL CHEM, V290, P10840, DOI 10.1074/jbc.M115.636878
   MAXWELL GM, 1987, AM J PHYSIOL, V253, pE264, DOI 10.1152/ajpendo.1987.253.3.E264
   Mele L, 2017, ADV NUTR, V8, P694, DOI 10.3945/an.117.015792
   Mongioi LM, 2021, INT J MOL SCI, V22, DOI 10.3390/ijms22094362
   Moon J, 2020, J OBES METAB SYNDR, V29, P166, DOI 10.7570/jomes20028
   Muller M J, 2002, Obes Rev, V3, P113, DOI 10.1046/j.1467-789X.2002.00057.x
   Murholm M, 2013, BMC CELL BIOL, V14, DOI 10.1186/1471-2121-14-41
   Nagai N, 2003, J CLIN ENDOCR METAB, V88, P5661, DOI 10.1210/jc.2003-030672
   Ndahimana Didace, 2017, Clin Nutr Res, V6, P68, DOI 10.7762/cnr.2017.6.2.68
   Nomura S, 2008, J NUTR BIOCHEM, V19, P840, DOI 10.1016/j.jnutbio.2007.11.005
   Obregon MJ, 2014, FRONT PHYSIOL, V5, DOI 10.3389/fphys.2014.00479
   Oeckl J, 2022, MOL METAB, V61, DOI 10.1016/j.molmet.2022.101499
   Okamatsu-Ogura Y, 2020, METABOLISM, V113, DOI 10.1016/j.metabol.2020.154396
   Okla M, 2017, ADV NUTR, V8, P473, DOI 10.3945/an.116.014332
   Andrade JMO, 2019, BIOMED PHARMACOTHER, V112, DOI 10.1016/j.biopha.2019.108634
   Andrade JMO, 2014, EUR J NUTR, V53, P1503, DOI 10.1007/s00394-014-0655-6
   Orava J, 2011, CELL METAB, V14, P272, DOI 10.1016/j.cmet.2011.06.012
   Osuna-Prieto FJ, 2021, ADV NUTR, V12, P2147, DOI 10.1093/advances/nmab084
   Ouellet V, 2011, J CLIN ENDOCR METAB, V96, P192, DOI 10.1210/jc.2010-0989
   Ozguven S, 2016, EUR J NUCL MED MOL I, V43, P355, DOI 10.1007/s00259-015-3166-7
   Panchal SK, 2018, NUTRIENTS, V10, DOI 10.3390/nu10050630
   Park H, 2019, J CLIN INVEST, V129, P694, DOI 10.1172/JCI120606
   Pereira SE, 2012, OBES SURG, V22, P602, DOI 10.1007/s11695-011-0522-y
   Perry RJ, 2020, J CLIN INVEST, V130, P2001, DOI 10.1172/JCI134699
   Pradhan S, 2020, J FOOD BIOCHEM, V44, DOI 10.1111/jfbc.13448
   Qiao LP, 2014, DIABETOLOGIA, V57, P1027, DOI 10.1007/s00125-014-3180-5
   RAVUSSIN E, 1986, J CLIN INVEST, V78, P1568, DOI 10.1172/JCI112749
   RAVUSSIN E, 1982, LIFE SCI, V31, P2011, DOI 10.1016/0024-3205(82)90040-6
   Reed GW, 1996, AM J CLIN NUTR, V63, P164, DOI 10.1093/ajcn/63.2.164
   Reis M, 2002, MOL MEMBR BIOL, V19, P301, DOI 10.1080/09687680210166217
   Remie CME, 2021, NAT COMMUN, V12, DOI 10.1038/s41467-021-21813-0
   Richter J, 2020, J CLIN ENDOCR METAB, V105, pE211, DOI 10.1210/clinem/dgz311
   Roesler A, 2020, BIOCHEM J, V477, P709, DOI 10.1042/BCJ20190463
   ROTHWELL NJ, 1982, PHARMACOL THERAPEUT, V17, P251, DOI 10.1016/0163-7258(82)90016-X
   ROTHWELL NJ, 1981, METABOLISM, V30, P673, DOI 10.1016/0026-0495(81)90082-2
   ROTHWELL NJ, 1983, INT J OBESITY, V7, P263
   ROTHWELL NJ, 1979, NATURE, V281, P31, DOI 10.1038/281031a0
   ROTHWELL NJ, 1984, J PHYSIOL-LONDON, V355, P457, DOI 10.1113/jphysiol.1984.sp015431
   Rowland LA, 2016, OBESITY, V24, P1430, DOI 10.1002/oby.21542
   Rui LY, 2017, COMPR PHYSIOL, V7, P1281, DOI 10.1002/cphy.c170001
   Rupasinghe HPV, 2016, PHARMACOL THERAPEUT, V165, P153, DOI 10.1016/j.pharmthera.2016.06.005
   SAITO M, 1989, AM J PHYSIOL, V257, pE374, DOI 10.1152/ajpendo.1989.257.3.E374
   Saito M, 2020, FRONT ENDOCRINOL, V11, DOI 10.3389/fendo.2020.00222
   Sakers A, 2022, CELL, V185, P419, DOI 10.1016/j.cell.2021.12.016
   Scarpace PJ, 1997, AM J PHYSIOL-ENDOC M, V273, pE226, DOI 10.1152/ajpendo.1997.273.1.E226
   Schnabl K, 2020, EXP PHYSIOL, V105, P1206, DOI 10.1113/EP087878
   SCHUTZ Y, 1984, AM J CLIN NUTR, V40, P542, DOI 10.1093/ajcn/40.3.542
   SEGAL KR, 1992, METABOLISM, V41, P754, DOI 10.1016/0026-0495(92)90316-3
   Shao WJ, 2012, PLOS ONE, V7, DOI 10.1371/journal.pone.0028784
   Speakman JR, 2013, FRONT PHYSIOL, V4, DOI 10.3389/fphys.2013.00034
   Stanford KI, 2013, J CLIN INVEST, V123, P215, DOI 10.1172/JCI62308
   Stiegler P, 2008, INT J SPORT NUTR EXE, V18, P66, DOI 10.1123/ijsnem.18.1.66
   Tappy L, 1996, REPROD NUTR DEV, V36, P391, DOI 10.1051/rnd:19960405
   TATARANNI PA, 1995, AM J CLIN NUTR, V61, P1013
   Tentolouris N, 2008, METABOLISM, V57, P313, DOI 10.1016/j.metabol.2007.10.004
   Tentolouris N, 2011, NUTRITION, V27, P310, DOI 10.1016/j.nut.2010.02.007
   Thapa D, 2022, PHARMACEUTICALS-BASE, V15, DOI 10.3390/ph15010042
   Thielecke F, 2010, EUR J CLIN NUTR, V64, P704, DOI 10.1038/ejcn.2010.47
   TRAYHURN P, 1977, NATURE, V266, P60, DOI 10.1038/266060a0
   Tremblay A, 2013, INT J OBESITY, V37, P759, DOI 10.1038/ijo.2012.124
   Tseng YH, 2010, NAT REV DRUG DISCOV, V9, P465, DOI 10.1038/nrd3138
   Tsoli M, 2012, CANCER RES, V72, P4372, DOI 10.1158/0008-5472.CAN-11-3536
   Tulp O.L.A.A., 2022, CURR TRENDS TOXI PHA, V2, P1, DOI [10.53902/CTTPR.2022.02.000504, DOI 10.53902/CTTPR.2022.02.000504]
   Turchi R, 2020, CELL DEATH DIS, V11, DOI [10.1038/s41419-020-2347-x, 10.1038/s41419-020-2253-2]
   Ueta CB, 2012, J ENDOCRINOL, V214, P359, DOI 10.1530/JOE-12-0155
   Um JH, 2010, DIABETES, V59, P554, DOI 10.2337/db09-0482
   Usui C, 2015, PHYSIOL REP, V3, DOI 10.14814/phy2.12410
   Vafaeipour Zeinab, 2022, J Integr Med, V20, P193, DOI 10.1016/j.joim.2022.02.008
   van den Berg SAA, 2011, CURR OPIN CLIN NUTR, V14, P243, DOI 10.1097/MCO.0b013e3283455d7a
   Velazquez-Villegas LA, 2018, NAT COMMUN, V9, DOI 10.1038/s41467-017-02068-0
   Vitek L, 2016, J ENDOCRINOL, V228, pR85, DOI 10.1530/JOE-15-0469
   von Essen G, 2017, AM J PHYSIOL-ENDOC M, V313, pE515, DOI 10.1152/ajpendo.00097.2017
   Vosselman MJ, 2013, AM J CLIN NUTR, V98, P57, DOI 10.3945/ajcn.113.059022
   Wakamatsu J, 2013, J NUTR SCI VITAMINOL, V59, P516, DOI 10.3177/jnsv.59.516
   Wang B, 2021, NAT COMMUN, V12, DOI 10.1038/s41467-021-25384-y
   Wang PTQ, 2020, NATURE, V583, P839, DOI 10.1038/s41586-020-2527-y
   Watanabe M, 2006, NATURE, V439, P484, DOI 10.1038/nature04330
   Wen J, 2020, J EXP BIOL, V223, DOI 10.1242/jeb.218974
   WESTSTRATE JA, 1993, AM J CLIN NUTR, V58, P592, DOI 10.1093/ajcn/58.5.592
   WESTSTRATE JA, 1989, AM J CLIN NUTR, V50, P908, DOI 10.1093/ajcn/50.5.908
   Yamazaki T, 2019, J NUTR BIOCHEM, V64, P80, DOI 10.1016/j.jnutbio.2018.10.009
   Yamazaki T, 2021, MAR DRUGS, V19, DOI 10.3390/md19050278
   Yang XH, 2022, FOOD FUNCT, V13, P1232, DOI [10.1039/d1fo02608a, 10.1039/D1FO02608A]
   Yau WW, 2020, INT J MOL SCI, V21, DOI 10.3390/ijms21083020
   Yin RL, 2022, CHINESE J PHYSIOL, V65, P117, DOI 10.4103/cjp.cjp_87_21
   Yoneshiro T, 2019, HANDB EXP PHARMACOL, V251, P359, DOI 10.1007/164_2018_159
   Yoneshiro T, 2012, AM J CLIN NUTR, V95, P845, DOI 10.3945/ajcn.111.018606
   YOSHIDA T, 1987, AM J PHYSIOL, V252, pR402, DOI 10.1152/ajpregu.1987.252.2.R402
   Younan SM, 2013, CHINESE J PHYSIOL, V56, P65, DOI 10.4077/CJP.2013.BAA069
   YOUNG JB, 1982, J CLIN INVEST, V69, P1061, DOI 10.1172/JCI110541
   Zhu XL, 2021, NUTR METAB, V18, DOI 10.1186/s12986-021-00625-5
   Zulet MA, 2008, J NUTR SCI VITAMINOL, V54, P347, DOI 10.3177/jnsv.54.347
NR 180
TC 0
Z9 0
U1 2
U2 2
PU MDPI
PI BASEL
PA ST ALBAN-ANLAGE 66, CH-4052 BASEL, SWITZERLAND
EI 1422-0067
J9 INT J MOL SCI
JI Int. J. Mol. Sci.
PD AUG
PY 2022
VL 23
IS 16
AR 9448
DI 10.3390/ijms23169448
PG 19
WC Biochemistry & Molecular Biology; Chemistry, Multidisciplinary
WE Science Citation Index Expanded (SCI-EXPANDED)
SC Biochemistry & Molecular Biology; Chemistry
GA 4C7MS
UT WOS:000846633100001
PM 36012714
OA Green Published, gold
DA 2022-11-10
ER

PT J
AU Morales, D
   Ramirez, G
   Herrera-Arellano, A
   Tortoriello, J
   Zavala, M
   Zamilpa, A
AF Morales, Dulce
   Ramirez, Guillermo
   Herrera-Arellano, Armando
   Tortoriello, Jaime
   Zavala, Miguel
   Zamilpa, Alejandro
TI Identification of Digestive Enzyme Inhibitors from Ludwigia octovalvis
   (Jacq.) PHRaven
SO EVIDENCE-BASED COMPLEMENTARY AND ALTERNATIVE MEDICINE
LA English
DT Article
ID ALPHA-GLUCOSIDASE INHIBITORS; POSTPRANDIAL HYPERGLYCEMIA;
   GLYCOGEN-PHOSPHORYLASE; CONSTITUENTS; EXTRACT; LEAVES; DISACCHARIDASES;
   ORLISTAT; AMYLASE; LIPEMIA
AB Current antiobesity and antidiabetic tools have been insufficient to curb these diseases and frequently cause side effects; therefore, new pancreatic lipase and alpha-glucosidase inhibitors could be excellent aids for the prevention and treatment of these diseases. The aim of this study was to identify, quantify, and characterize the chemical compounds with the highest degree of inhibitory activity of these enzymes, contained in a Ludwigia octovalvis hydroalcoholic extract. Chemical purification was performed by liquid-liquid separation and column chromatography. Inhibitory activities were measured in vitro, employing acarbose, orlistat, and a Camellia sinensis hydroalcoholic extract as references. For structural elucidation, Nuclear Magnetic Resonance was carried out, and High Performance Liquid Chromatography was used to quantify the compounds. For alpha-glucosidases, L. octovalvis hydroalcoholic extract and its ethyl acetate fraction showed half-maximal Inhibitory Concentration (IC50) values of 700 and 250 mu g/mL, for lipase, 480 and 718 mu g/mL, while C. sinensis showed 260 and 587 mu g/mL. The most active compounds were identified as ethyl gallate (1, IC50 832 mu M) and gallic acid (2, IC50 969 mu M); both displayed competitive inhibition of alpha-glucosidases and isoorientin (3, IC50 201 mu M), which displayed uncompetitive inhibition of lipase. These data could be useful in the development of a novel phytopharmaceutical drug.
C1 [Morales, Dulce; Herrera-Arellano, Armando] Univ Autonoma Estado Morelos, Fac Med, Cuernavaca 62350, Morelos, Mexico.
   [Morales, Dulce; Ramirez, Guillermo; Tortoriello, Jaime; Zamilpa, Alejandro] Inst Mexicano Seguro Social, Ctr Invest Biomed Sur, Xochitepec 62790, Mexico.
   [Zavala, Miguel] UAM Xochimilco, Dept Sistemas Biol, Mexico City 04960, DF, Mexico.
RP Zamilpa, A (corresponding author), Inst Mexicano Seguro Social, Ctr Invest Biomed Sur, Xochitepec 62790, Mexico.
EM azamilpa_2000@yahoo.com.mx
RI Zamilpa, Alejandro/AAC-2241-2019
OI Zamilpa, Alejandro/0000-0002-2233-5958
FU Consejo Nacional de Ciencia y Tecnologia (CONACYT) [598815]; CIS-IMSS
   [FIS/IMSS/PROT/MD17/1693, 99187804]
FX The authors are indebted to Gabriel Flores, curator of HUMO Herbarium,
   for his support identifying L. octovalvis and also to Ernesto Sanchez
   for his technical spectroscopic support of NMR. The technical assistance
   of Arturo Perez and Jonathan Orduno is also acknowledged. This work was
   supported by the Consejo Nacional de Ciencia y Tecnologia (CONACYT)
   [Grant no. 598815] and CIS-IMSS [(FIS/IMSS/PROT/MD17/1693); Grant no.
   99187804]. Alejandro Zamilpa thanks Fundacion IMSS.
CR AVERETT JE, 1990, BIOCHEM SYST ECOL, V18, P529, DOI 10.1016/0305-1978(90)90124-X
   Bell David S H, 2008, Endocr Pract, V14, P112
   Bisswanger, 2008, ENZYME KINETICS PRIN
   Brownlee M, 2005, DIABETES, V54, P1615, DOI 10.2337/diabetes.54.6.1615
   Chang CI, 2004, J NAT PROD, V67, P91, DOI 10.1021/np030267m
   Cumana Campos Luis José, 2010, Acta Bot. Venez., V33, P299
   Derosa G, 2012, ARCH MED SCI, V8, P899, DOI 10.5114/aoms.2012.31621
   Esquivel MA, 2017, CLEV CLIN J MED, V84, pS22, DOI 10.3949/ccjm.84.s1.04
   Gastaldelli A, 2017, DIABETES, V66, P815, DOI 10.2337/db16-1167
   Ghani U, 2015, EUR J MED CHEM, V103, P133, DOI 10.1016/j.ejmech.2015.08.043
   Gupta N, 2007, NUTR RES, V27, P230, DOI 10.1016/j.nutres.2007.02.001
   Hermans MP, 2007, ACTA CLIN BELG, V62, P97, DOI 10.1179/acb.2007.017
   Ishikawa A, 2007, J NUTR SCI VITAMINOL, V53, P166, DOI 10.3177/jnsv.53.166
   Kakarla L, 2016, PHARMACOGN MAG, V12, pS488, DOI 10.4103/0973-1296.191467
   Kam A, 2013, PHYTOTHER RES, V27, P1614, DOI 10.1002/ptr.4913
   Kamiyama O, 2010, FOOD CHEM, V122, P1061, DOI 10.1016/j.foodchem.2010.03.075
   Khan MH, 2010, INDIAN J TRADIT KNOW, V9, P510
   Kim GN, 2016, BIOMED RES INT, V2016, DOI 10.1155/2016/1723042
   Kim JW, 2011, DIABETES METAB J, V35, P444, DOI [10.4093/dmj.2011.35.1.26, 10.4093/dmj.2011.35.5.444]
   Li HL, 2009, J AM SOC MASS SPECTR, V20, P1496, DOI 10.1016/j.jasms.2009.04.003
   Li J, 2008, PLANTA MED, V74, P287, DOI 10.1055/s-2008-1034309
   Lin WS, 2017, J ETHNOPHARMACOL, V207, P211, DOI 10.1016/j.jep.2017.06.044
   Lin WS, 2014, AGE, V36, P689, DOI 10.1007/s11357-013-9606-z
   Liu L, 2010, N-S ARCH PHARMACOL, V381, P371, DOI 10.1007/s00210-010-0502-0
   Mabry T. J., 1970, REAGENTS PROCEDURES
   Martinez-Gonzalez AI, 2017, MOLECULES, V22, DOI 10.3390/molecules22040669
   Murugesan T, 2000, PHYTOTHER RES, V14, P381, DOI 10.1002/1099-1573(200008)14:5&lt;381::AID-PTR590&gt;3.0.CO;2-P
   Murugesan T, 2002, Anc Sci Life, V21, P205
   Ochir S, 2010, J NAT MED-TOKYO, V64, P275, DOI 10.1007/s11418-010-0402-0
   Oki T, 1999, J AGR FOOD CHEM, V47, P550, DOI 10.1021/jf980788t
   Padwal RS, 2007, LANCET, V369, P71, DOI 10.1016/S0140-6736(07)60033-6
   Peng JY, 2005, J CHROMATOGR A, V1074, P111, DOI 10.1016/j.chroma.2005.03.067
   Ramirez G, 2012, EVID-BASED COMPL ALT, V2012, P1
   Ramirez G, 2016, J ETHNOPHARMACOL, V185, P1, DOI 10.1016/j.jep.2016.03.014
   Reddy SV, 2005, PHYTOTHER RES, V19, P277, DOI 10.1002/ptr.1491
   REITSMA JB, 1994, METABOLISM, V43, P293, DOI 10.1016/0026-0495(94)90095-7
   Riddle MC, 2017, DIABETES CARE, V40, P291, DOI 10.2337/dc16-2380
   SEMARNAT, 2006, NOM059SEMARNAT2010, P1
   Shettar V, 2017, NUTR CLIN PRACT, V32, P441, DOI 10.1177/0884533617713189
   Shiraiwa T, 2005, DIABETES CARE, V28, P2806, DOI 10.2337/diacare.28.11.2806
   Tadera K, 2006, J NUTR SCI VITAMINOL, V52, P149, DOI 10.3177/jnsv.52.149
   Tan KCB, 2002, DIABETIC MED, V19, P944, DOI 10.1046/j.1464-5491.2002.00823.x
   Uzuner S., 2013, INT P CHEM BIOL ENV, V50, P180
   Wagner H., 1996, PLANT DRUG ANAL THIN
   Wansi JD, 2007, PHYTOCHEMISTRY, V68, P2096, DOI 10.1016/j.phytochem.2007.02.020
   Wu SJ, 2010, FOOD CHEM TOXICOL, V48, P716, DOI 10.1016/j.fct.2009.12.001
   Yakob HK, 2012, J ETHNOPHARMACOL, V142, P663, DOI 10.1016/j.jep.2012.05.035
   Yan Jing, 2005, Zhongguo Zhong Yao Za Zhi, V30, P1923
NR 48
TC 2
Z9 2
U1 1
U2 7
PU HINDAWI LTD
PI LONDON
PA ADAM HOUSE, 3RD FLR, 1 FITZROY SQ, LONDON, W1T 5HF, ENGLAND
SN 1741-427X
EI 1741-4288
J9 EVID-BASED COMPL ALT
JI Evid.-based Complement Altern. Med.
PY 2018
VL 2018
AR 8781352
DI 10.1155/2018/8781352
PG 11
WC Integrative & Complementary Medicine
WE Science Citation Index Expanded (SCI-EXPANDED)
SC Integrative & Complementary Medicine
GA GO9UF
UT WOS:000440452600001
PM 30105075
OA Green Submitted, Green Published, gold
DA 2022-11-10
ER

PT J
AU Hussain, SA
   Hameed, A
   Fu, JJ
   Xiao, HF
   Liu, Q
   Song, YD
AF Hussain, Syed Ammar
   Hameed, Ahsan
   Fu, Jingjing
   Xiao, Haifang
   Liu, Qing
   Song, Yuanda
TI Comparative in vitro analysis of anti-diabetic activity of Indo-Pak
   black cardamom (Amomum subulatum Roxb.) and Chinese black cardamom
   (Amomum tsao-ko Crevost et Lemaire)
SO PROGRESS IN NUTRITION
LA English
DT Article
DE alpha-amylase inhibitory activity; alpha-glycosidase inhibitory
   activity; Amomum subulatum Roxb.; Amomum tsao-ko Crevost et Lemaire;
   seed and rind; type 2 diabetes
ID ALPHA-AMYLASE INHIBITORS; MEDICINAL-PLANTS; POSTPRANDIAL HYPERGLYCEMIA;
   ANTIOXIDANT ACTIVITY; LIPID-PEROXIDATION; GREATER CARDAMOM;
   CONSTITUENTS; GLUCOSIDASE; EXTRACTS; FRUITS
AB Diabetes mellitus is a metabolic disorder of glucose metabolism. An indispensable strategy for the control of diabetes mellitus, especially diabetes type 2 and its harmful effects, is the efficient management of postprandial hyperglycemia. Amomum subulatum Roxb. and Amomum tsao-ko Crevost et Lemaire are considered useful for the treatment of diabetes mellitus in Indo-Pak region and P.R China respectively. In this study, all tested concentrations of aqueous (v/v) extracts of the seeds and rind showed significant inhibitory activity against a-amylase and a-glucosidase. It can be concluded that aqueous extracts of Amomum subulatum Roxb and Amomum tsao-ko Crevost et Lemaire dry fruit constitutes (seeds and rind) have the significant inhibitory activity against the two carbohydrate hydrolyzing enzymes and the presence of phytochemicals like flavonoids, saponins, and tannins etc may have contributed significantly to the inhibitory potential of plant extracts
C1 [Hussain, Syed Ammar; Hameed, Ahsan; Fu, Jingjing; Xiao, Haifang; Liu, Qing; Song, Yuanda] Shandong Univ Technol, Sch Agr Engn & Food Sci, Colin Ratledge Ctr Microbial Lipids, Zibo, Peoples R China.
RP Song, YD (corresponding author), Shandong Univ Technol, Sch Agr Engn & Food Sci, Colin Ratledge Ctr Microbial Lipids, Zibo, Peoples R China.
EM ysong@sdut.edu.cn
RI Hameed, Ahsan/V-1687-2019; Hussain, Syed Ammar/AAB-9363-2019
OI Hameed, Ahsan/0000-0002-9858-2525; Hussain, Syed
   Ammar/0000-0003-0940-5939
CR Afifi A.F., 2008, GLOB J BIOTECHNOL BI, V3, P14
   Agnihotri S, 2010, INDIAN J PHARM SCI, V72, P657, DOI 10.4103/0250-474X.78542
   Alam K., 2011, International Journal of Pharmaceutical Sciences and Drug Research, V3, P35
   Aneja KR, 2011, ETHNOBOT LEAFLETS, V13, P840
   [Anonymous], 2004, NISCAIR, V1
   Anwar Jamal, 2005, Indian Journal of Traditional Knowledge, V4, P298
   Apostolidis E, 2007, INNOV FOOD SCI EMERG, V8, P46, DOI 10.1016/j.ifset.2006.06.001
   Bailey CJ, 2003, TXB DIABETES, V2, P731
   Balasubramaniam V, 2016, J APPL PHYCOL, V28, P1965, DOI 10.1007/s10811-015-0690-6
   Bisht VK, 2011, AFR J AGR RES, V6, P5386, DOI 10.5897/AJAR11.745
   Chan FKL, 2002, LANCET, V360, P933, DOI 10.1016/S0140-6736(02)11030-0
   Cheng AYY, 2005, CAN MED ASSOC J, V172, P213, DOI 10.1503/cmaj.1031414
   Cho EJ, 2003, PHYTOMEDICINE, V10, P544, DOI 10.1078/094471103322331520
   Cicero LT, 2013, HERBAL THERAPIES TYP, V43, P1
   Dastjerdi Z.M., 2015, EUR J BIOL SCI, V7, P26
   de Sales PM, 2012, J PHARM PHARM SCI, V15, P141
   Dhuley J. N., 1999, Indian Journal of Experimental Biology, V37, P238
   Ebihara T, 2006, J AM GERIATR SOC, V54, P1401, DOI 10.1111/j.1532-5415.2006.00840.x
   Funke Ingrid, 2006, Rev. bras. farmacogn., V16, P1, DOI 10.1590/S0102-695X2006000100002
   Ghimire BK, 2011, J MED PLANTS RES, V5, P1884
   Gin H, 2000, DIABETES METAB, V26, P265
   Hafidh R. R., 2009, American Journal of Pharmacology and Toxicology, V4, P56
   Hameed A, 2017, NUTRIENTS, V9, DOI 10.3390/nu9101101
   Hansawasdi C, 2000, BIOSCI BIOTECH BIOCH, V64, P1041, DOI 10.1271/bbb.64.1041
   Heise T, 2004, DIABETES, V53, P1614, DOI 10.2337/diabetes.53.6.1614
   Hussain SA, 2018, NUTRIENTS, V10, DOI 10.3390/nu10070843
   Hussain T, 2011, PAK J BOT, V43, P531
   Jafri MA, 2001, J ETHNOPHARMACOL, V75, P89, DOI 10.1016/S0378-8741(00)00398-6
   Jain PC, 1976, IND DRUGS, V23, P25
   Jeong SC, 2016, CANCERS, V8, DOI 10.3390/cancers8030033
   Jessie SW, 2005, MOL CELL BIOCHEM, V278, P59, DOI 10.1007/s11010-005-5155-9
   Kapoor I. P. S., 2008, International Journal of Essential Oil Therapeutics, V2, P29
   Kargbo MR, 2015, EUROPEAN ACAD RES, VII
   Kazeem MI, 2013, BIOMED RES INT, V2013, DOI 10.1155/2013/527570
   Kikuzaki H, 2001, J NUTR SCI VITAMINOL, V47, P167, DOI 10.3177/jnsv.47.167
   Kim JS, 2000, BIOSCI BIOTECH BIOCH, V64, P2458, DOI 10.1271/bbb.64.2458
   Kumar PS, 2012, INT RES J PHARM, V3, P128
   Kumar U, 2010, INT J PHARM SCI RES, V1, P138, DOI 10.13040/IJPSR.0975-8232.1(12).138-47
   Kwon YI, 2007, J FOOD BIOCHEM, V31, P370, DOI 10.1111/j.1745-4514.2007.00120.x
   Lavelli V, 2016, FOOD FUNCT, V7, P1655, DOI [10.1039/C6FO00073H, 10.1039/c6fo00073h]
   Lu M, 2011, FOOD RES INT, V44, P530, DOI 10.1016/j.foodres.2010.10.055
   Manohar V, 2002, DIABETES OBES METAB, V4, P43, DOI 10.1046/j.1463-1326.2002.00180.x
   Martin TS, 2000, J AM OIL CHEM SOC, V77, P667, DOI 10.1007/s11746-000-0107-4
   Matsuda H, 2002, PURE APPL CHEM, V74, P1301, DOI 10.1351/pac200274071301
   Matsui T, 2006, MINI-REV MED CHEM, V6, P349, DOI 10.2174/138955706776073484
   Mohamed EAH, 2012, BMC COMPLEM ALTERN M, V12, DOI 10.1186/1472-6882-12-176
   Nakatani N., QUALITY MANAGEMENT N, P230, DOI [10.1021/bk-2002-0803.ch016, DOI 10.1021/BK-2002-0803.CH016]
   Ogunwande IA, 2007, FOOD SCI TECHNOL RES, V13, P169, DOI 10.3136/fstr.13.169
   Pant S, 2012, EC GROWTH SCI TECHNO
   Parmar M. Y., 2009, INT J GREEN PHARM, V3, P250, DOI [10.4103/0973-8258.56286, DOI 10.4103/0973-8258.56286]
   Rajani R. S., 2012, International Journal of Pharmaceutical Research and Bio-Science, V1, P103
   Ritender Bhatt M, 2014, INT J PHARM PHYTOPHA, V3
   Saikat Sen, 2009, Pharmacognosy Reviews, V3, P270
   Shivanand P., 2010, INT J PHARM SCI REV, V1, P27
   Shukla S. H., 2010, Pharma Science Monitor, V1, P90
   SIMA AAF, 1992, DIABETOLOGIA, V35, P325, DOI 10.1007/BF00401199
   Sofowora A., 2006, MED PLANTS TRADITION
   Suleria H. A. R., 2015, Asian Pacific Journal of Tropical Disease, V5, P271, DOI 10.1016/S2222-1808(14)60782-9
   Suleria H. A. R., 2013, Journal of Medicinal Plants Research, V7, P1709
   Suleria HAR, 2015, CRIT REV FOOD SCI, V55, P50, DOI 10.1080/10408398.2011.646364
   Sultan MT, 2014, CRIT REV FOOD SCI, V54, P1298, DOI 10.1080/10408398.2011.633249
   Tarling CA, 2008, CHEMBIOCHEM, V9, P433, DOI 10.1002/cbic.200700470
   Trease GE, 1996, PHARMACOGNOSY
   Verma SK, 2001, J HERB MED TOXICOL, V4, P55
   Verma SK, 2010, J HERB MED TOXICOL, V4, P55, DOI [10.1016/S2222-1808(12)60255-2, DOI 10.1016/S2222-1808(12)60255-2]
   Wang Wei, 2009, Acta Botanica Yunnanica, V31, P284, DOI 10.3724/SP.J.1143.2009.09031
   WILLETT WC, 1994, SCIENCE, V264, P532, DOI 10.1126/science.8160011
   Yadav AS, 2007, BIOFACTORS, V29, P147, DOI 10.1002/biof.552029205
   Young-In Kwon, 2008, Journal of Food Biochemistry, V32, P15, DOI 10.1111/j.1745-4514.2007.00165.x
   Yu LQ, 2008, J NUTR SCI VITAMINOL, V54, P378, DOI 10.3177/jnsv.54.378
   Zhang TT, 2014, FOOD FUNCT, V5, P1747, DOI [10.1039/C4FO00169A, 10.1039/c4fo00169a]
NR 71
TC 4
Z9 4
U1 1
U2 11
PU MATTIOLI 1885
PI FIDENZA
PA VIA DELLA LODESANA 649-SX, FIDENZA, 43046 PR, ITALY
SN 1129-8723
J9 PROG NUTR
JI Prog. Nutr.
PD SEP
PY 2018
VL 20
IS 3
BP 403
EP 414
DI 10.23751/pn.v20i3.6196
PG 12
WC Nutrition & Dietetics
WE Science Citation Index Expanded (SCI-EXPANDED)
SC Nutrition & Dietetics
GA GV6HY
UT WOS:000446210800013
DA 2022-11-10
ER

PT J
AU Kaur, J
   Kaur, K
   Singh, B
   Singh, A
   Sharma, S
AF Kaur, Jashandeep
   Kaur, Kamaljit
   Singh, Baljit
   Singh, Arashdeep
   Sharma, Savita
TI Insights into the latest advances in low glycemic foods, their mechanism
   of action and health benefits
SO JOURNAL OF FOOD MEASUREMENT AND CHARACTERIZATION
LA English
DT Review
DE Diabetes; Dietary fiber; Glycemic index; Postprandial glucose response
ID ALPHA-AMYLASE ACTIVITY; RESISTANT STARCH; DIETARY FIBER; BREAST-CANCER;
   COGNITIVE FUNCTION; PROTEIN-CONTENT; BLOOD-GLUCOSE; INDEX DIETS;
   WEIGHT-LOSS; IN-VITRO
AB Growing prevalence of diseases like diabetes, obesity, cardiovascular diseases demands some serious changes in our eating habits, and shifting to low glycemic foods is one of them. The concept of the glycemic index (GI) was created to quantify the glycemic responses stimulated by carbohydrates in different foods. GI is an important tool that influences our food choices and used to classify the foods on the basis of carbohydrate content. Low GI foods are associated with a lower postprandial blood glucose levels, lower insulin demand, reduction in blood lipid level, increasing fermentation in the colon and improving satiety. Consumption of low GI foods is certainly correlated with a contraction in modern lifestyle disorders such as overweight, diabetes, some types of cancer and heart diseases. This review summarizes the importance of low GI foods and the factors impacting the GI are discussed. Furthermore, the underlying mechanisms and methods for the development of low GI products are mentioned. Research trends in the health advantages of eating foods with a low GI are recapitulated.
C1 [Kaur, Jashandeep; Kaur, Kamaljit; Singh, Baljit; Singh, Arashdeep; Sharma, Savita] Punjab Agr Univ, Dept Food Sci & Technol, Ludhiana 141004, Punjab, India.
RP Kaur, K (corresponding author), Punjab Agr Univ, Dept Food Sci & Technol, Ludhiana 141004, Punjab, India.
EM kamalbhella@pau.edu; kamalbhella@pau.edu; baljitsj@yahoo.co.in;
   arash.pau@gmail.com; savitasharmans@yahoo.co.in
OI Singh, Arashdeep/0000-0003-1554-0512
CR Abdul MMT., 2014, INT J PHARM CHEM SCI, V3, P642
   Adam S, 2018, BIOMARKERS, V23, P386, DOI 10.1080/1354750X.2018.1432690
   Amer Diabet Assoc, 2009, DIABETES CARE, V32, pS13, DOI 10.2337/dc09-S013
   ANUNCIACAO P, 2016, EUR J NUTR
   Argiana V, 2020, NUTRIENTS, V12, DOI 10.3390/nu12072153
   Augustin LSA, 2017, BMC CANCER, V17, DOI 10.1186/s12885-017-3064-4
   BAUTISTA R, 2019, BIOMED PHARMACOTHER
   Beglinger C, 2004, PHYSIOL BEHAV, V83, P617, DOI 10.1016/j.physbeh.2004.07.031
   Bello-Perez LA, 2009, FOOD ENG REV, V1, P50, DOI 10.1007/s12393-009-9004-6
   BELOVIC M, 2017, FOOD CHEM
   Birt DF, 2013, ADV NUTR, V4, P587, DOI 10.3945/an.113.004325
   Blaak EE, 2012, OBES REV, V13, P923, DOI 10.1111/j.1467-789X.2012.01011.x
   Black MH, 2013, DIABETES CARE, V36, P56, DOI 10.2337/dc12-0741
   Borczak Barbara, 2008, Polish Journal of Food and Nutrition Sciences, V58, P373
   Brennan MA, 2012, J AGR FOOD CHEM, V60, P4396, DOI 10.1021/jf3008635
   Briana DD, 2019, J MATERN-FETAL NEO M, V32, P2228, DOI 10.1080/14767058.2018.1430135
   Burrin DG, 2004, CURR OPIN CLIN NUTR, V7, P79, DOI 10.1097/00075197-200401000-00013
   Burris J, 2018, J ACAD NUTR DIET, V118, P1874, DOI 10.1016/j.jand.2018.02.009
   Butterworth PJ, 2011, STARCH-STARKE, V63, P395, DOI 10.1002/star.201000150
   Caprita A., 2010, Journal of Agroalimentary Processes and Technologies, V16, P406
   CASTRO A, 2014, ARQ BRAS ENDOCRINOL
   Chaipai S., 2018, Malaysian Journal of Nutrition, V24, P269
   Chauhan S., 2018, J PHARMACOG PHYTOCHE, V7, P2021
   Chung IM, 2011, FOOD RES INT, V44, P127, DOI 10.1016/j.foodres.2010.10.051
   Cleary LJ, 2007, FOOD CHEM, V102, P889, DOI 10.1016/j.foodchem.2006.06.027
   da Silva CS, 2014, ANIMAL, V8, P1402, DOI 10.1017/S1751731114001116
   Dams T., 2020, EVIDENCE BASED PRACT, V23, P31, DOI [10.1097/EBP.0000000000000433, DOI 10.1097/EBP.0000000000000433]
   Dhital S, 2015, CARBOHYD POLYM, V123, P305, DOI 10.1016/j.carbpol.2015.01.039
   Di Benedetto A, 1999, J DIABETES COMPLICAT, V13, P159, DOI 10.1016/S1056-8727(98)00023-3
   Dong JY, 2011, AM J CLIN NUTR, V94, P900, DOI 10.3945/ajcn.111.015578
   Eelderink C, 2012, AM J CLIN NUTR, V96, P1017, DOI 10.3945/ajcn.112.041947
   FAGHFOORI Z, 2017, DIABET METAB SYND OB
   FAO, 2021, MAX NUTR FOR SECT UG
   Fardet A, 2016, FOOD FUNCT, V7, P2338, DOI [10.1039/C6FO00107F, 10.1039/c6fo00107f]
   Fleming P, 2013, FAM PRACT, V30, P485, DOI 10.1093/fampra/cmt029
   Flores-Silva PC, 2015, J FOOD SCI, V80, pC961, DOI 10.1111/1750-3841.12865
   Fu Z, 2013, CURR DIABETES REV, V9, P25, DOI 10.2174/157339913804143225
   Fujiwara N, 2017, CEREAL CHEM, V94, P110, DOI 10.1094/CCHEM-04-16-0119-FI
   Garber A, 2018, CLIN NUTR, V37, P1690, DOI 10.1016/j.clnu.2017.07.011
   GEIL PB, 1994, J AM COLL NUTR, V13, P549
   Glycemic Index Foundation, 2021, GI HLTH BEN
   Goff LM, 2013, NUTR METAB CARDIOVAS, V23, P1, DOI 10.1016/j.numecd.2012.06.002
   GUSTAFSSON K, 1995, INT J FOOD SCI NUTR, V46, P3, DOI 10.1080/096374800750049521
   Hasjim J., 2013, RESIST STARCH, DOI 10.1002/9781118528723
   Hatekar MS, 2009, AGRO FOOD IND HI TEC, V20, P30
   HERMANSEN M, 2006, REV DIABET STUD
   Hermansson AM, 1996, TRENDS FOOD SCI TECH, V7, P345, DOI 10.1016/S0924-2244(96)10036-4
   Higgins JA, 2014, CRIT REV FOOD SCI, V54, P1158, DOI 10.1080/10408398.2011.629352
   HOSSAIN B, 2018, CURR RES NUTR FOOD
   Hussain SZ, 2019, J FOOD PROCESS PRES, V43, DOI 10.1111/jfpp.14049
   Indian Council of Medical Research, 2017, DIAB REP
   JENKINS DJA, 1981, AM J CLIN NUTR, V34, P362, DOI 10.1093/ajcn/34.3.362
   JENKINS DJA, 1990, DIABETES, V39, P775, DOI 10.2337/diabetes.39.7.775
   Jenkins DJA, 2002, AM J CLIN NUTR, V76, p266S, DOI 10.1093/ajcn/76.1.266S
   Kaniz Fatema, 2010, African Journal of Food Science, V4, P531
   KAPUR K, 2020, ANN NUTR METABOL
   Kaur B, 2016, CRIT REV FOOD SCI, V56, P215, DOI 10.1080/10408398.2012.717976
   Kaviani M, 2020, NUTRIENTS, V12, DOI 10.3390/nu12040982
   Kaviani M, 2019, J HUM KINET, V66, P69, DOI 10.2478/hukin-2018-0050
   Kazemi M, 2022, ADV BUILD ENERGY RES, V16, P296, DOI 10.1080/17512549.2020.1858961
   Kim Y, 2016, NUTRIENTS, V8, DOI 10.3390/nu8010017
   Kizirian NV, 2017, BMJ OPEN DIAB RES CA, V5, DOI 10.1136/bmjdrc-2016-000351
   Kwon YI, 2008, BIORESOURCE TECHNOL, V99, P2981, DOI 10.1016/j.biortech.2007.06.035
   Lamothe LM, 2019, CRIT REV FOOD SCI, V59, P1058, DOI 10.1080/10408398.2017.1392287
   Lankatillake C, 2019, PLANT METHODS, V15, DOI 10.1186/s13007-019-0487-8
   Larsen Thomas Meinert, 2010, N Engl J Med, V363, P2102, DOI 10.1056/NEJMoa1007137
   Leszczynski Waclaw, 2004, Polish Journal of Food and Nutrition Sciences, V13, P37
   LIGHTOWLER H, 2017, EUR J NUTR
   Ma WJ, 2015, PUBLIC HEALTH NUTR, V18, P1506, DOI 10.1017/S1368980014001992
   Mackie AR, 2013, AM J PHYSIOL-GASTR L, V304, pG1038, DOI 10.1152/ajpgi.00060.2013
   MAETENS E, 2017, LWT-FOOD SCI TECHNOL
   Mandel AL, 2012, J NUTR, V142, P853, DOI 10.3945/jn.111.156984
   Mares JA, 2017, NUTRITION IN THE PREVENTION AND TREATMENT OF DISEASE, 4TH EDITION, P393, DOI 10.1016/B978-0-12-802928-2.00019-9
   Mateljan G., 2007, WORLDS HLTH FOODS ES, P110
   Meng HC, 2017, AM J CLIN NUTR, V106, P1246, DOI 10.3945/ajcn.117.162727
   Messia MC, 2016, J CEREAL SCI, V69, P138, DOI 10.1016/j.jcs.2016.03.004
   Micha R, 2010, EUR J CLIN NUTR, V64, P948, DOI 10.1038/ejcn.2010.96
   MILES MJ, 1985, CARBOHYD RES, V135, P271, DOI 10.1016/S0008-6215(00)90778-X
   Mkandawire NL, 2013, J AGR FOOD CHEM, V61, P4448, DOI 10.1021/jf400464j
   Mohan V, 2016, DIABETES TECHNOL THE, V18, P164, DOI 10.1089/dia.2015.0313
   Mohebbi Z, 2019, NUTR FOOD SCI, V49, P1029, DOI 10.1108/NFS-10-2018-0292
   Moore LJS, 2010, J SCI MED SPORT, V13, P182, DOI 10.1016/j.jsams.2008.11.006
   Moran LJ, 2013, J ACAD NUTR DIET, V113, P520, DOI 10.1016/j.jand.2012.11.018
   Mullie P, 2016, CRIT REV FOOD SCI, V56, P152, DOI 10.1080/10408398.2012.718723
   Nayak B, 2014, FOOD RES INT, V56, P35, DOI 10.1016/j.foodres.2013.12.020
   Odenigbo A, 2012, FUNCT FOODS HEALTH D, V2, P280, DOI 10.31989/ffhd.v2i7.83
   Pal S, 2008, J AM COLL NUTR, V27, P387, DOI 10.1080/07315724.2008.10719715
   Papakonstantinou E, 2018, J FUNCT FOODS, V46, P345, DOI 10.1016/j.jff.2018.04.045
   Parada J, 2011, FOOD SCI TECHNOL INT, V17, P187, DOI 10.1177/1082013210387712
   Parada J, 2019, J FUNCT FOODS, V56, P33, DOI 10.1016/j.jff.2019.03.004
   Park SH, 2018, FOOD SCI BIOTECHNOL, V27, P299, DOI 10.1007/s10068-017-0261-5
   Philippou E, 2019, PUBLIC HEALTH NUTR, V22, P1415, DOI 10.1017/S136898001800352X
   Philippou E, 2009, OBESITY, V17, P396, DOI 10.1038/oby.2008.533
   PONTONIO E, 2017, J CEREAL SCI
   Poquette NM, 2014, FOOD FUNCT, V5, P894, DOI 10.1039/c3fo60432b
   Prachayawarakorn S, 2016, J FOOD SCI TECH MYS, V53, P946, DOI 10.1007/s13197-015-2051-5
   Reshmi SK, 2017, FOOD CHEM, V237, P957, DOI 10.1016/j.foodchem.2017.05.138
   Ringuette C, 2018, J CULIN SCI TECHNOL, V16, P336, DOI 10.1080/15428052.2017.1391147
   Roth GA, 2018, LANCET, V392, P1736, DOI [10.1016/S0140-6736(18)32203-7, 10.1016/s0140-6736(18)32203-7]
   Sagnelli D, 2018, J FUNCT FOODS, V40, P408, DOI 10.1016/j.jff.2017.11.028
   Sekar V, 2019, S AFR J BOT, V120, P129, DOI 10.1016/j.sajb.2018.02.001
   Setavand Z., 2019, INT J NUTR SCI, V4, P528, DOI [10.30476/IJNS.2019.81827.1016, DOI 10.30476/IJNS.2019.81827.1016]
   Shankar P, 2013, NUTRITION, V29, P1293, DOI 10.1016/j.nut.2013.03.024
   Sharma B., 2018, CHEM BIOL LETT, V5, P63, DOI DOI 10.2174/092986706776360860
   Shishehgar F, 2019, BMC ENDOCR DISORD, V19, DOI 10.1186/s12902-019-0420-1
   Sieri S, 2017, SCI REP-UK, V7, DOI 10.1038/s41598-017-09498-2
   SIERI S, 2016, NUTR METABOL CARDIOV
   Solomon TPJ, 2013, OBESITY, V21, P2272, DOI 10.1002/oby.20411
   Somaratne GM, 2017, FOOD CHEM, V237, P716, DOI 10.1016/j.foodchem.2017.06.002
   Sunram-Lea S.I., 2017, P NUTR SOC
   Taylor MK, 2017, AM J CLIN NUTR, V106, P1463, DOI 10.3945/ajcn.117.162263
   Thomas D, 2009, COCHRANE DB SYST REV, DOI 10.1002/14651858.CD006296.pub2
   Trinidad TP, 2013, INT J FOOD SCI NUTR, V64, P89, DOI 10.3109/09637486.2012.700922
   van Baak MA, 2009, OBES REV, V10, P9, DOI 10.1111/j.1467-789X.2008.00561.x
   Vlachos D, 2020, NUTRIENTS, V12, DOI 10.3390/nu12061561
   Wang W, 2005, J NAT PROD, V68, P620, DOI 10.1021/np040199j
   Wani S. A., 2018, Journal of the Saudi Society of Agricultural Sciences, V17, P97, DOI 10.1016/j.jssas.2016.01.007
   WCRFI, 2007, AM I CANC RES 1759 R, P20009
   Wee MSM, 2020, COMPR REV FOOD SCI F, V19, P670, DOI 10.1111/1541-4337.12525
   Weickert MO, 2011, AM J CLIN NUTR, V94, P459, DOI 10.3945/ajcn.110.004374
   Williamson G, 2013, MOL NUTR FOOD RES, V57, P48, DOI 10.1002/mnfr.201200511
   WOLEVER TMS, 1986, AM J CLIN NUTR, V43, P167, DOI 10.1093/ajcn/43.1.167
   Wu H, 2014, INVEST OPHTH VIS SCI, V55, P3660, DOI 10.1167/iovs.13-13695
   Xu J, 2020, J MATERN-FETAL NEO M, V33, P687, DOI 10.1080/14767058.2018.1497595
   Yadav BS, 2011, BRIT FOOD J, V113, P710, DOI 10.1108/00070701111140061
   Zafar MI., 2019, AM J CLIN NUTR, V1, P1
   Zhang Q, 2017, FOOD CHEM, V231, P295, DOI 10.1016/j.foodchem.2017.02.016
   Zhu F, 2015, TRENDS FOOD SCI TECH, V43, P129, DOI 10.1016/j.tifs.2015.02.003
   Zocchi E, 2017, FRONT NUTR, V4, DOI 10.3389/fnut.2017.00024
   Zygler A, 2011, ANAL BIOANAL CHEM, V400, P2159, DOI 10.1007/s00216-011-4937-z
NR 130
TC 5
Z9 5
U1 13
U2 43
PU SPRINGER
PI NEW YORK
PA ONE NEW YORK PLAZA, SUITE 4600, NEW YORK, NY, UNITED STATES
SN 2193-4126
EI 2193-4134
J9 J FOOD MEAS CHARACT
JI J. Food Meas. Charact.
PD FEB
PY 2022
VL 16
IS 1
BP 533
EP 546
DI 10.1007/s11694-021-01179-z
EA OCT 2021
PG 14
WC Food Science & Technology
WE Science Citation Index Expanded (SCI-EXPANDED)
SC Food Science & Technology
GA YK3EA
UT WOS:000703948300002
DA 2022-11-10
ER

PT J
AU Kelley, DS
   Adkins, Y
   Woodhouse, LR
   Swislocki, A
   Mackey, BE
   Siegel, D
AF Kelley, Darshan S.
   Adkins, Yuriko
   Woodhouse, Leslie R.
   Swislocki, Arthur
   Mackey, Bruce E.
   Siegel, David
TI Docosahexaenoic Acid Supplementation Improved Lipocentric but Not
   Glucocentric Markers of Insulin Sensitivity in Hypertriglyceridemic Men
SO METABOLIC SYNDROME AND RELATED DISORDERS
LA English
DT Article
ID POLYUNSATURATED FATTY-ACIDS; DENSITY-LIPOPROTEIN CHOLESTEROL;
   EICOSAPENTAENOIC ACID; SERUM-LIPIDS; DIABETES-MELLITUS; PARTICLE-SIZE;
   RESISTANCE; N-3; GLUCOSE; INFLAMMATION
AB Background: Increase in obesity and metabolic syndrome are associated with increases in insulin resistance (IR) and type 2 diabetes mellitus. Results from animal intervention studies and human epidemiological studies suggest that n-3 polyunsaturated fatty acids can prevent and reverse IR, but results from human intervention studies have varied. Results from some human and animal studies suggest that docosahexaenoic acid (22: 6n-3; DHA) may be more effective than eicosapentaenoic acid (20: 5n-3; EPA) in the prevention of IR.
   Methods: By using a placebo-controlled, parallel study design, we examined the effects of DHA supplementation (3 grams/day, 90 days) in the absence of EPA on glucocentric and lipocentric markers of IR in hypertriglyceridemic men (n = 14-17/group).
   Results: DHA supplementation increased fasting plasma glucose concentration by 4.7% (P < 0.05), but did not alter other indices of IR based on fasting (insulin and homeostasis model assessment of insulin resistance [HOMA-IR]) or postprandial insulin and glucose concentrations (areas under curves for insulin and glucose, Matsuda index). Glucose increased by 2.7% in the placebo group and was not significant; increases in glucose in the two groups did not differ from each other. DHA decreased circulating concentrations of several lipocentric markers of IR, including plasma concentrations of nonesterified fatty acids (13.0%), small, dense low-density lipoprotein (LDL) particles (21.7%), and ratio of tryglycerides to high-density lipoprotein cholesterol (TG/HDL-C) (34.0%) (P < 0.05). None of the variables changed in the placebo group.
   Conclusions: Our results suggest that lipocentric markers of IR are more responsive to DHA supplementation than the glucocentric markers. Future studies with DHA in prediabetic subjects and direct measures of insulin sensitivity are needed.
C1 [Kelley, Darshan S.; Adkins, Yuriko; Woodhouse, Leslie R.] Univ Calif Davis, Dept Nutr, ARS, USDA,WHNRC, Davis, CA 95616 USA.
   [Swislocki, Arthur] Vet Affairs No Calif Hlth Care Syst, Martinez, CA USA.
   [Swislocki, Arthur; Siegel, David] Univ Calif Davis, Sch Med, Dept Med, Sacramento, CA 95817 USA.
   [Mackey, Bruce E.] ARS, Western Reg Res Ctr, USDA, Albany, CA USA.
   [Siegel, David] Vet Affairs No Calif Hlth Care Syst, Sacramento, CA USA.
RP Kelley, DS (corresponding author), Univ Calif Davis, Dept Nutr, ARS, USDA,WHNRC, 430 W Hlth Sci Dr, Davis, CA 95616 USA.
EM darshan.kelley@ars.usda.gov
OI Adkins, Yuriko/0000-0002-5705-5964
FU USDA; DHA; Martek Biosciences Corporation, a division of DSM Nutritional
   Products, Columbia
FX Funds for this study were provided by USDA and DHA was donated by Martek
   Biosciences Corporation, a division of DSM Nutritional Products,
   Columbia, MD 21045. No competing financial interests exist.
CR Borai A, 2007, ANN CLIN BIOCHEM, V44, P324, DOI 10.1258/000456307780945778
   Brenna JT, 2009, PROSTAG LEUKOTR ESS, V80, P85, DOI 10.1016/j.plefa.2009.01.004
   Browning LM, 2007, DIABETES OBES METAB, V9, P70, DOI 10.1111/j.1463-1326.2006.00576.x
   Burns SF, 2009, DIABETES CARE, V32, P2087, DOI 10.2337/dc09-0380
   Burrows T, 2011, INT J PEDIATR OBES, V6, pE532, DOI 10.3109/17477166.2010.549489
   Choukem SP, 2008, DIABETES METAB, V34, P664, DOI 10.1016/S1262-3636(08)74602-0
   Cottin SC, 2011, P NUTR SOC, V70, P215, DOI 10.1017/S0029665111000061
   Djousse L, 2011, AM J CLIN NUTR, V93, P143, DOI 10.3945/ajcn.110.005603
   Egert S, 2008, ANN NUTR METAB, V53, P182, DOI 10.1159/000172980
   Engler MM, 2005, AM J CARDIOL, V95, P869, DOI 10.1016/j.amjcard.2004.12.014
   Fan XD, 2011, J CLIN PSYCHIAT, V72, P806, DOI 10.4088/JCP.09m05107yel
   Fedor D, 2009, CURR OPIN CLIN NUTR, V12, P138, DOI 10.1097/MCO.0b013e3283218299
   Gotoh N, 2009, J AGR FOOD CHEM, V57, P11047, DOI 10.1021/jf9026553
   Haugaard SB, 2006, CLIN ENDOCRINOL, V64, P169, DOI 10.1111/j.1365-2265.2006.02444.x
   Huang T, 2010, MOL NUTR FOOD RES, V54, pS112, DOI 10.1002/mnfr.200900189
   Jeyarajah EJ, 2006, CLIN LAB MED, V26, P847, DOI 10.1016/j.cll.2006.07.006
   Jump DB, 2008, CURR OPIN LIPIDOL, V19, P242, DOI 10.1097/MOL.0b013e3282ffaf6a
   KAGAWA Y, 1982, J NUTR SCI VITAMINOL, V28, P441, DOI 10.3177/jnsv.28.441
   Kaushik M, 2009, AM J CLIN NUTR, V90, P613, DOI 10.3945/ajcn.2008.27424
   Kelley DS, 2008, J NUTR, V138, P30, DOI 10.1093/jn/138.1.30
   Kelley DS, 2007, AM J CLIN NUTR, V86, P324, DOI 10.1093/ajcn/86.2.324
   Kelley DS, 2009, J NUTR, V139, P495, DOI 10.3945/jn.108.100354
   Kelley DS, 1998, LIPIDS, V33, P559, DOI 10.1007/s11745-998-0240-8
   Kim SH, 2004, DIABETES CARE, V27, P1998, DOI 10.2337/diacare.27.8.1998
   Krebs JD, 2006, INT J OBESITY, V30, P1535, DOI 10.1038/sj.ijo.0803309
   KROMANN N, 1980, ACTA MED SCAND, V208, P401
   LAWS A, 1992, J INTERN MED, V231, P25, DOI 10.1111/j.1365-2796.1992.tb00494.x
   LAWS A, 1991, ARTERIOSCLER THROMB, V11, P1636, DOI 10.1161/01.ATV.11.6.1636
   Lee HW, 2011, ENDOCRINOLOGY, V152, P414, DOI 10.1210/en.2010-1164
   Lee S, 2008, AM J PHYSIOL-ENDOC M, V294, pE261, DOI 10.1152/ajpendo.00676.2007
   Marchesini G, 1999, AM J MED, V107, P450, DOI 10.1016/S0002-9343(99)00271-5
   Matsuda M, 2010, NUTR METAB CARDIOVAS, V20, P79, DOI 10.1016/j.numecd.2009.07.007
   Matsuda M, 1999, DIABETES CARE, V22, P1462, DOI 10.2337/diacare.22.9.1462
   McGarry JD, 2002, DIABETES, V51, P7, DOI 10.2337/diabetes.51.1.7
   McLaughlin T, 2008, DIABETOLOGIA, V51, P2303, DOI 10.1007/s00125-008-1148-z
   McLaughlin T, 2003, ANN INTERN MED, V139, P802, DOI 10.7326/0003-4819-139-10-200311180-00007
   MOLLER DE, 1991, NEW ENGL J MED, V325, P938
   Mori TA, 2000, AM J CLIN NUTR, V71, P1085
   MOURATOFF GJ, 1969, DIABETES, V18, P29, DOI 10.2337/diab.18.1.29
   Muramatsu T, 2010, PREV MED, V50, P272, DOI 10.1016/j.ypmed.2010.02.014
   Neff LM, 2011, J NUTR, V141, P207, DOI 10.3945/jn.110.130021
   Nigam A, 2009, NUTR METAB CARDIOVAS, V19, P264, DOI 10.1016/j.numecd.2008.07.008
   Nobili V, 2011, ARCH DIS CHILD, V96, P350, DOI 10.1136/adc.2010.192401
   Piche ME, 2004, DIABETES CARE, V27, P2470, DOI 10.2337/diacare.27.10.2470
   Rambjor GS, 1996, LIPIDS, V31, pS45, DOI 10.1007/BF02637050
   Rossmeisl M, 2009, OBESITY, V17, P1023, DOI 10.1038/oby.2008.602
   SAS Institute Inc, 2009, SAS ONLINEDOC 9 2
   Savage DB, 2005, HYPERTENSION, V45, P828, DOI 10.1161/01.HYP.0000163475.04421.e4
   Theobald HE, 2004, AM J CLIN NUTR, V79, P558
   Thorseng T, 2009, INT J CIRCUMPOL HEAL, V68, P327, DOI 10.3402/ijch.v68i4.17373
   Vemuri Madhuri, 2007, Metabolic Syndrome and Related Disorders, V5, P315, DOI 10.1089/met.2007.0007
   Wallach J, 1992, INTERPRETATION DIAGN, P1
   Woodman RJ, 2002, AM J CLIN NUTR, V76, P1007, DOI 10.1093/ajcn/76.5.1007
   Yamamoto K, 2005, BIOORG MED CHEM LETT, V15, P517, DOI 10.1016/j.bmcl.2004.11.053
NR 54
TC 21
Z9 21
U1 0
U2 1
PU MARY ANN LIEBERT INC
PI NEW ROCHELLE
PA 140 HUGUENOT STREET, 3RD FL, NEW ROCHELLE, NY 10801 USA
SN 1540-4196
J9 METAB SYNDR RELAT D
JI Metab. Syndr. Relat. Disord.
PD FEB
PY 2012
VL 10
IS 1
BP 32
EP 38
DI 10.1089/met.2011.0081
PG 7
WC Medicine, Research & Experimental
WE Science Citation Index Expanded (SCI-EXPANDED)
SC Research & Experimental Medicine
GA 879HO
UT WOS:000299320500006
PM 21999398
DA 2022-11-10
ER

PT J
AU Lee, SJ
   Yu, WK
   Park, HR
   Kim, H
   Kim, JH
   Park, J
   Shin, KS
AF Lee, Sue Jung
   Yu, Won Kyu
   Park, Hye-Ryung
   Kim, Hoon
   Kim, Jae Hwan
   Park, Jiyong
   Shin, Kwang-Soon
TI Improved effect of palatinose syrup bioconverted from sucrose on
   hyperglycemia and regulation of hepatic lipogenesis in male C57BL/6J
   mice
SO JOURNAL OF FOOD BIOCHEMISTRY
LA English
DT Article
DE bioconversion; cholesterol homeostasis; hepatic lipogenesis;
   hyperglycemia; palatinose; sucrose
ID INSULIN SENSITIVITY; METABOLIC SYNDROME; GLUCOSE-TOLERANCE;
   ISOMALTULOSE; OVERWEIGHT; CONVERSION; SECRETION; DISEASE; OBESITY; RISK
AB In this study, we prepared palatinose-sucrose (PS) mixtures from sucrose by enzymatic bioconversion to improve the low sweetness of palatinose and to develop sweeteners that can lower blood sugar levels. We hypothesized that PS mixtures containing 30% or 50% palatinose might demonstrate improvement of hyperglycemia. The physiological changes in C57BL/6J mice fed with these concentrations of PS mixture were recorded. After feeding the mice the different diets for 5 weeks, the diet with a higher palatinose content was observed to have resulted in lower serum glucose levels. The expression levels of various genes and proteins related to hepatic lipogenesis and cholesterol homeostasis were measured. The diet containing the 50% PS mixture induced lower expression of HMGCR, CYP7A1, and PPAR gamma as compared to the diet containing the 30% PS mixture. In conclusion, the ingestion of palatinose resulted in lower lipid levels compared to that of sucrose; therefore, palatinose would be a good alternative to sucrose as a healthy sweetener.
   Practical applications Palatinose (isomaltulose), along with tagatose, allulose, and allose, is a well-known sugar substitute. Many studies have reported that palatinose has various beneficial effects on postprandial glucose metabolism, such as glycemic index, fat accumulation, hyperglycemia, and hyperinsulinemia. Although there are many advantages, including desirable biological functions, palatinose has limitations as a complete alternative for sucrose because of higher production costs, lower solubility, and lower sweetness. Therefore, we aimed to investigate the possibility of developing a sucrose substitute by preparing PS mixtures bioconverted using alpha-glucosyltransferase from sucrose and to promote the industrial application of palatinose. Our results suggest that 50% palatinose syrup may be a new candidate as a sugar substitute for industrial application.
C1 [Lee, Sue Jung; Park, Hye-Ryung; Shin, Kwang-Soon] Kyonggi Univ, Dept Food Sci & Biotechnol, 154-42 Gwanggyosan Ro, Suwon 16227, Gyeonggi, South Korea.
   [Yu, Won Kyu] Yonsei Univ, Dairy R&D Ctr, Asan, South Korea.
   [Yu, Won Kyu; Park, Jiyong] Yonsei Univ, Dept Biotechnol, 50 Yonsei Ro, Seoul 03722, South Korea.
   [Kim, Hoon] Kyung Hee Univ, Skin Biotechnol Ctr, Suwon, South Korea.
   [Kim, Jae Hwan] Neo Cremar Co Ltd, Seoul, South Korea.
RP Shin, KS (corresponding author), Kyonggi Univ, Dept Food Sci & Biotechnol, 154-42 Gwanggyosan Ro, Suwon 16227, Gyeonggi, South Korea.; Park, J (corresponding author), Yonsei Univ, Dept Biotechnol, 50 Yonsei Ro, Seoul 03722, South Korea.
EM foodpro@yonsei.ac.kr; ksshin@kyonggi.ac.kr
RI ; Park, Jiyong/G-6265-2019
OI Kim, Jae Hwan/0000-0002-4179-6530; Park, Jiyong/0000-0002-2909-3904;
   Shin, Kwang-Soon/0000-0003-4745-8142; Kim, Hoon/0000-0001-9153-382X
CR Bessesen DH, 2001, J NUTR, V131, p2782S, DOI 10.1093/jn/131.10.2782S
   Cai ZW, 2015, LIPIDS HEALTH DIS, V14, DOI 10.1186/s12944-015-0014-5
   Cederberg H, 2015, DIABETOLOGIA, V58, P1109, DOI 10.1007/s00125-015-3528-5
   Ceriello A, 1996, DIABETES, V45, P471, DOI 10.2337/diabetes.45.4.471
   CHEETHAM PSJ, 1982, NATURE, V299, P628, DOI 10.1038/299628a0
   Crespo J, 2001, HEPATOLOGY, V34, P1158, DOI 10.1053/jhep.2001.29628
   de Oliva-Neto P, 2009, BIORESOURCE TECHNOL, V100, P4252, DOI 10.1016/j.biortech.2009.03.060
   DeFronzo RA, 2011, AM J CARDIOL, V108, p3B, DOI 10.1016/j.amjcard.2011.03.013
   Estrany ME, 2013, CELL BIOCHEM FUNCT, V31, P504, DOI 10.1002/cbf.2927
   Gavrilova O, 2003, J BIOL CHEM, V278, P34268, DOI 10.1074/jbc.M300043200
   Goulter KC, 2012, ENZYME MICROB TECH, V50, P57, DOI 10.1016/j.enzmictec.2011.09.011
   Holub I, 2010, BRIT J NUTR, V103, P1730, DOI 10.1017/S0007114509993874
   Horton JD, 2002, J CLIN INVEST, V109, P1125, DOI 10.1172/JCI200215593
   Huang JH, 1998, J IND MICROBIOL BIOT, V21, P22, DOI 10.1038/sj.jim.2900552
   Hwang D, 2018, NUTR RES, V59, P44, DOI 10.1016/j.nutres.2018.06.010
   Johnson RJ, 2007, AM J CLIN NUTR, V86, P899
   Konig D, 2012, NUTRITION, V28, P651, DOI 10.1016/j.nut.2011.09.019
   Krastanov A, 2006, ENZYME MICROB TECH, V39, P1306, DOI 10.1016/j.enzmictec.2006.03.013
   Lina BAR, 2002, FOOD CHEM TOXICOL, V40, P1375, DOI 10.1016/S0278-6915(02)00105-9
   Luppino FS, 2010, ARCH GEN PSYCHIAT, V67, P220, DOI 10.1001/archgenpsychiatry.2010.2
   Maeda A, 2013, J DIABETES INVEST, V4, P281, DOI 10.1111/jdi.12045
   Must A, 1999, JAMA-J AM MED ASSOC, V282, P1523, DOI 10.1001/jama.282.16.1523
   Oizumi T, 2007, TOHOKU J EXP MED, V212, P91, DOI 10.1620/tjem.212.91
   OKUDA Y, 1986, HORM METAB RES, V18, P361, DOI 10.1055/s-2007-1012317
   Park Hye-Ryung, 2018, [Journal of the Korean Society of Food Science and Nutrition, 한국식품영양과학회지], V47, P279
   Pettinelli P, 2011, J CLIN ENDOCR METAB, V96, P1424, DOI 10.1210/jc.2010-2129
   Sato K, 2007, J NUTR, V137, P1908, DOI 10.1093/jn/137.8.1908
   Stanhope KL, 2016, CRIT REV CL LAB SCI, V53, P52, DOI 10.3109/10408363.2015.1084990
   THORENS B, 1990, DIABETES CARE, V13, P209, DOI 10.2337/diacare.13.3.209
   Wang J, 2014, APPL PHYSIOL NUTR ME, V39, P512, DOI DOI 10.1139/APNM-2013-0456
   WOLEVER TMS, 1991, AM J CLIN NUTR, V54, P846, DOI 10.1093/ajcn/54.5.846
   Wong JMW, 2007, J NUTR, V137, p2539S, DOI 10.1093/jn/137.11.2539S
NR 32
TC 1
Z9 1
U1 1
U2 6
PU WILEY
PI HOBOKEN
PA 111 RIVER ST, HOBOKEN 07030-5774, NJ USA
SN 0145-8884
EI 1745-4514
J9 J FOOD BIOCHEM
JI J. Food Biochem.
PD MAY
PY 2020
VL 44
IS 5
AR e13201
DI 10.1111/jfbc.13201
PG 10
WC Biochemistry & Molecular Biology; Food Science & Technology
WE Science Citation Index Expanded (SCI-EXPANDED)
SC Biochemistry & Molecular Biology; Food Science & Technology
GA LP0CE
UT WOS:000533989300023
PM 32391610
DA 2022-11-10
ER

PT J
AU Arias-Cordova, Y
   Ble-Castillo, JL
   Garcia-Vazquez, C
   Olvera-Hernandez, V
   Ramos-Garcia, M
   Navarrete-Cortes, A
   Jimenez-Dominguez, G
   Juarez-Rojop, IE
   Tovilla-Zarate, CA
   Martinez-Lopez, MC
   Mendez, JD
AF Arias-Cordova, Yolanda
   Luis Ble-Castillo, Jorge
   Garcia-Vazquez, Carlos
   Olvera-Hernandez, Viridiana
   Ramos-Garcia, Meztli
   Navarrete-Cortes, Adrian
   Jimenez-Dominguez, Guadalupe
   Esther Juarez-Rojop, Isela
   Alfonso Tovilla-Zarate, Carlos
   Carolina Martinez-Lopez, Mirian
   Mendez, Jose D.
TI Resistant Starch Consumption Effects on Glycemic Control and Glycemic
   Variability in Patients with Type 2 Diabetes: A Randomized Crossover
   Study
SO NUTRIENTS
LA English
DT Article
DE resistant starch; banana; glycemic variability; glycemic control; type 2
   diabetes; continuous glucose monitoring
ID NATIVE BANANA STARCH; POSTPRANDIAL LIPEMIA; INSULIN SENSITIVITY;
   OXIDATIVE STRESS; GLUCOSE; OBESE; TISSUE
AB We previously observed beneficial effects of native banana starch (NBS) with a high resistant starch (RS) content on glycemic response in lean and obese participants. Here, we aimed to determine the effects of NBS and high-amylose maize starch (HMS) on glycemic control (GC) and glycemic variability (GV) in patients with type 2 diabetes (T2D) when treatments were matched for digestible starch content. In a randomized, crossover study, continuous glucose monitoring (CGM) was performed in 17 participants (aged 28-65 years, BMI & GE; 25 kg/m(2), both genders) consuming HMS, NBS, or digestible maize starch (DMS) for 4 days. HMS and NBS induced an increase in 24 h mean blood glucose during days 2 to 4 (p < 0.05). CONGA, GRADE, and J-index values were higher in HMS compared with DMS only at day 4 (p < 0.05). Yet, NBS intake provoked a reduction in fasting glycemia changes from baseline compared with DMS (p = 0.0074). In conclusion, under the experimental conditions, RS from two sources did not improve GC or GV. Future longer studies are needed to determine whether these findings were affected by a different baseline microbiota or other environmental factors.
C1 [Arias-Cordova, Yolanda; Luis Ble-Castillo, Jorge; Garcia-Vazquez, Carlos; Olvera-Hernandez, Viridiana; Ramos-Garcia, Meztli; Esther Juarez-Rojop, Isela; Carolina Martinez-Lopez, Mirian] Univ Juarez Autonoma Tabasco UJAT, Ctr Invest, Div Acad Ciencias Salud DACS, Villahermosa 86150, Tabasco, Mexico.
   [Navarrete-Cortes, Adrian; Jimenez-Dominguez, Guadalupe] Inst Mexicano Seguro Social IMSS, Hosp Gen Zona 46, Dept Med Interna, Villahermosa 86060, Tabasco, Mexico.
   [Alfonso Tovilla-Zarate, Carlos] Univ Juarez Autonoma Tabasco UJAT, Div Acad Multidisciplinaria Comalcalco DAMC, Comalcalco 86650, Mexico.
   [Mendez, Jose D.] Inst Mexicano Seguro Social IMSS, Ctr Med Nacl Siglo XXI, Hosp Cardiol, Ciudad De Mexico 06703, Mexico.
RP Ble-Castillo, JL (corresponding author), Univ Juarez Autonoma Tabasco UJAT, Ctr Invest, Div Acad Ciencias Salud DACS, Villahermosa 86150, Tabasco, Mexico.
EM yolandaariasc@gmail.com; jblecastillo@hotmail.com; gbasecs@hotmail.com;
   viryolvera11@gmail.com; meztli.garcia@hotmail.com;
   adrianavarrete@msn.com; jimenezg03@hotmail.com;
   iselajuarezrojop@hotmail.com; alfonso_tovillaz@yahoo.com.mx;
   martinezlopez@hotmail.com; mendezf@unam.mx
RI Garcia, Meztli/GSJ-1828-2022
OI Tovilla-Zarate, Carlos Alfonso/0000-0001-8170-8171; Ramos Garcia,
   Meztli/0000-0003-4500-7380; BLE-CASTILLO, JORGE L./0000-0002-1376-1461;
   Garcia-Vazquez, Carlos/0000-0002-0362-2759
FU Programa de Fomento a la Investigacion of the Universidad Juarez
   Autonoma de Tabasco [UJAT-DACS 2015-IA-09]
FX This study was funded by the Programa de Fomento a la Investigacion of
   the Universidad Juarez Autonoma de Tabasco (UJAT-DACS 2015-IA-09).
CR Al-Mana NM, 2018, NUTRIENTS, V10, DOI 10.3390/nu10121993
   Augustin LSA, 2015, NUTR METAB CARDIOVAS, V25, P795, DOI 10.1016/j.numecd.2015.05.005
   Battelino T, 2019, DIABETES CARE, V42, P1593, DOI 10.2337/dci19-0028
   Bergeron N, 2016, BRIT J NUTR, V116, P2020, DOI 10.1017/S0007114516004165
   Ble-Castillo JL, 2017, NUTRIENTS, V9, DOI 10.3390/nu9070696
   Ble-Castillo JL, 2012, INTERCIENCIA, V37, P470
   Ble-Castillo JL, 2010, INT J ENV RES PUB HE, V7, P1953, DOI 10.3390/ijerph7051953
   Bodinham CL, 2014, ENDOCR CONNECT, V3, P75, DOI 10.1530/EC-14-0036
   Bodinham CL, 2013, BRIT J NUTR, V110, P1429, DOI 10.1017/S0007114513000731
   Breyton AE, 2021, NUTR METAB CARDIOVAS, V31, P237, DOI 10.1016/j.numecd.2020.08.010
   Flint HJ, 2012, NUTR REV, V70, pS10, DOI 10.1111/j.1753-4887.2012.00499.x
   Guerci B, 2012, DIABETES METAB, V38, P359, DOI 10.1016/j.diabet.2012.06.001
   Hill NR, 2011, DIABETES TECHNOL THE, V13, P921, DOI 10.1089/dia.2010.0247
   Jimenez-Dominguez G, 2015, INT J ENV RES PUB HE, V12, P7491, DOI 10.3390/ijerph120707491
   Khossousi A, 2008, BRIT J NUTR, V99, P1068, DOI 10.1017/S0007114507864804
   Kodani N, 2013, CLIN DRUG INVEST, V33, P563, DOI 10.1007/s40261-013-0098-5
   Kristensen M, 2013, NUTR METAB CARDIOVAS, V23, P136, DOI 10.1016/j.numecd.2011.03.004
   Lairon D, 2007, J NUTR BIOCHEM, V18, P217, DOI 10.1016/j.jnutbio.2006.08.001
   Liu FT, 2017, SCI REP-UK, V7, DOI 10.1038/s41598-017-10722-2
   Liu YF, 2020, CLINICS, V75, DOI 10.6061/clinics/2020/e1277
   Lockyer S, 2017, NUTR BULL, V42, P10, DOI 10.1111/nbu.12244
   Luhovyy BL, 2014, J FOOD SCI, V79, pH2550, DOI 10.1111/1750-3841.12690
   MacNeil S, 2013, APPL PHYSIOL NUTR ME, V38, P1187, DOI 10.1139/apnm-2013-0023
   MATTHEWS DR, 1985, DIABETOLOGIA, V28, P412, DOI 10.1007/BF00280883
   McCleary BV, 2020, CEREAL CHEM, V97, P114, DOI 10.1002/cche.10208
   Ohara M, 2016, DIABETES RES CLIN PR, V122, P62, DOI 10.1016/j.diabres.2016.09.025
   Papatheodorou K, 2018, J DIABETES RES, V2018, DOI 10.1155/2018/3086167
   Parada J, 2016, CRIT REV FOOD SCI, V56, P2362, DOI 10.1080/10408398.2013.840260
   Pedersen C, 2016, BRIT J NUTR, V116, P1869, DOI 10.1017/S0007114516004086
   Peterson CM, 2018, AM J CLIN NUTR, V108, P492, DOI 10.1093/ajcn/nqy121
   Purez-Lizaur A.B., 2008, SISTEMA MEXICANO ALI
   Robertson MD, 2012, J CLIN ENDOCR METAB, V97, P3326, DOI 10.1210/jc.2012-1513
   Robertson MD, 2003, DIABETOLOGIA, V46, P659, DOI 10.1007/s00125-003-1081-0
   Saeedi P, 2019, DIABETES RES CLIN PR, V157, DOI 10.1016/j.diabres.2019.107843
   Sajilata MG, 2006, COMPR REV FOOD SCI F, V5, P1, DOI 10.1111/j.1541-4337.2006.tb00076.x
   Snelson M, 2019, NUTRIENTS, V11, DOI 10.3390/nu11081833
   Tay J, 2015, ANNU REV NUTR, V35, P389, DOI 10.1146/annurev-nutr-121214-104422
   TOMLIN J, 1990, BRIT J NUTR, V64, P589, DOI 10.1079/BJN19900058
   Uemura F, 2021, SCI REP-UK, V11, DOI 10.1038/s41598-021-83999-z
   VANMUNSTER IP, 1994, DIGEST DIS SCI, V39, P834, DOI 10.1007/BF02087431
   Waliszewski KN, 2003, CARBOHYD POLYM, V52, P237, DOI 10.1016/S0144-8617(02)00270-9
   Wong THT, 2017, STARCH-STARKE, V69, DOI 10.1002/star.201600205
NR 42
TC 2
Z9 2
U1 5
U2 12
PU MDPI
PI BASEL
PA ST ALBAN-ANLAGE 66, CH-4052 BASEL, SWITZERLAND
EI 2072-6643
J9 NUTRIENTS
JI Nutrients
PD NOV
PY 2021
VL 13
IS 11
AR 4052
DI 10.3390/nu13114052
PG 14
WC Nutrition & Dietetics
WE Science Citation Index Expanded (SCI-EXPANDED)
SC Nutrition & Dietetics
GA XH2IS
UT WOS:000725265000001
PM 34836304
OA gold, Green Published
DA 2022-11-10
ER

PT J
AU Jeong, E
   Lim, Y
   Kim, KJ
   Ki, HH
   Lee, D
   Suh, J
   So, SH
   Kwon, O
   Kim, JY
AF Jeong, Eunseon
   Lim, Yeni
   Kim, Kyeong Jin
   Ki, Hyeon-Hui
   Lee, Doheon
   Suh, Jaehyun
   So, Seung-Ho
   Kwon, Oran
   Kim, Ji Yeon
TI A Systems Biological Approach to Understanding the Mechanisms Underlying
   the Therapeutic Potential of Red Ginseng Supplements against Metabolic
   Diseases
SO MOLECULES
LA English
DT Article
DE metabolic disease; network analysis; Panax ginseng; red ginseng; systems
   biology
ID DOUBLE-BLIND; POSTPRANDIAL GLYCEMIA; GINSENOSIDES; EFFICACY
AB Red ginseng has been widely used in health-promoting supplements in Asia and is becoming increasingly popular in Western countries. However, its therapeutic mechanisms against most diseases have not been clearly elucidated. The aim of the present study was to provide the biological mechanisms of red ginseng against various metabolic diseases. We used a systems biological approach to comprehensively identify the component-target and target-pathway networks in order to explore the mechanisms underlying the therapeutic potential of red ginseng against metabolic diseases. Of the 23 components of red ginseng with target, 5 components were linked with 37 target molecules. Systematic analysis of the constructed networks revealed that these 37 targets were mainly involved in 9 signaling pathways relating to immune cell differentiation and vascular health. These results successfully explained the mechanisms underlying the efficiency of red ginseng for metabolic diseases, such as menopausal symptoms in women, blood circulation, diabetes mellitus, and hyperlipidemia.
C1 [Jeong, Eunseon; Kim, Ji Yeon] Seoul Natl Univ Sci & Technol, Dept Food Sci & Technol, Seoul 01811, South Korea.
   [Lim, Yeni; Kwon, Oran] Ewha Womans Univ, Dept Nutr Sci & Food Management, Seoul 03760, South Korea.
   [Kim, Kyeong Jin; Kim, Ji Yeon] Seoul Natl Univ Sci & Technol, Dept Nano Bio Engn, Seoul 01811, South Korea.
   [Ki, Hyeon-Hui; Lee, Doheon] Biosynergy Res Ctr, Daejeon 34141, South Korea.
   [Lee, Doheon] Korea Adv Inst Sci & Technol KAIST, Dept Bio & Brain Engn, Daejeon 34141, South Korea.
   [Suh, Jaehyun; So, Seung-Ho] Korea Ginseng Corp, R&D Headquarter, Daejeon 34128, South Korea.
RP Kim, JY (corresponding author), Seoul Natl Univ Sci & Technol, Dept Food Sci & Technol, Seoul 01811, South Korea.; Kim, JY (corresponding author), Seoul Natl Univ Sci & Technol, Dept Nano Bio Engn, Seoul 01811, South Korea.
EM todayjung@hanmail.net; ynlim@ewha.ac.kr; lovelyj714@naver.com;
   hhki@kaist.ac.kr; doheon@kaist.ac.kr; seojae52@kgc.co.kr;
   biopro@kgc.co.kr; orank@ewha.ac.kr; jiyeonk@seoultech.ac.kr
OI Jeong, Eunseon/0000-0003-4047-2347; Kwon, Oran/0000-0002-2031-7238; Kim,
   Ji Yeon/0000-0002-4316-2726
FU Korea Ginseng Corporation; Bio & Medical Technology Development Program
   of the National Research Foundation (NRF) by the Ministry of Science ICT
   [2012M3A9C4048761]
FX This research was funded by the Korea Ginseng Corporation and Bio &
   Medical Technology Development Program of the National Research
   Foundation (NRF) supported by the Ministry of Science & ICT
   (2012M3A9C4048761).
CR Bach HV, 2016, J KOREAN MED SCI, V31, P1879, DOI 10.3346/jkms.2016.31.12.1879
   Bahrke MS, 2009, INT J SPORT NUTR EXE, V19, P298, DOI 10.1123/ijsnem.19.3.298
   Bang H, 2014, J MED FOOD, V17, P128, DOI 10.1089/jmf.2013.2889
   Boulange CL, 2016, GENOME MED, V8, DOI 10.1186/s13073-016-0303-2
   Buettner C, 2006, ANN PHARMACOTHER, V40, P83, DOI 10.1345/aph.1G216
   Cho YH, 2013, ASIA PAC J CLIN NUTR, V22, P365, DOI 10.6133/apjcn.2013.22.3.04
   Chung H.S, 2015, EVID-BASED COMPL ALT, V2015, P1
   De Souza LR, 2015, J ETHNOPHARMACOL, V159, P55, DOI 10.1016/j.jep.2014.10.057
   De Souza LR, 2011, J ETHNOPHARMACOL, V137, P245, DOI 10.1016/j.jep.2011.05.015
   Fu CG, 2018, CELL PHYSIOL BIOCHEM, V51, P1739, DOI 10.1159/000495677
   Gao Y, 2018, BIOMED PHARMACOTHER, V106, P1091, DOI 10.1016/j.biopha.2018.07.044
   Geng JS, 2010, COCHRANE DB SYST REV, DOI 10.1002/14651858.CD007769.pub2
   김혜옥, 2011, [Journal of the Korean Society of Food Science and Nutrition, 한국식품영양과학회지], V40, P696
   Hayashi Y, 2017, GASTROENTEROLOGY, V153, P521, DOI 10.1053/j.gastro.2017.04.020
   Hur MH, 2010, J GINSENG RES, V34, P342, DOI 10.5142/jgr.2010.34.4.342
   Jovanovski E, 2010, AM J HYPERTENS, V23, P469, DOI 10.1038/ajh.2010.5
   Jung HL, 2011, AM J CHINESE MED, V39, P441, DOI 10.1142/S0192415X11008944
   Kang J, 2013, J TRADIT CHIN MED, V33, P39, DOI 10.1016/S0254-6272(13)60098-9
   Kim I, 2001, J BIOL CHEM, V276, P7614, DOI 10.1074/jbc.M009705200
   Kim S, 2011, CHIN J INTEGR MED, V17, P937, DOI 10.1007/s11655-011-0937-2
   Kim SY, 2012, MENOPAUSE, V19, P461, DOI 10.1097/gme.0b013e3182325e4b
   Kitano H, 2007, NAT REV DRUG DISCOV, V6, P202, DOI 10.1038/nrd2195
   Lee KJ, 2014, J GINSENG RES, V38, P97, DOI 10.1016/j.jgr.2013.12.003
   Lee KJ, 2013, J MED FOOD, V16, P383, DOI 10.1089/jmf.2012.2583
   Lee MS, 2009, J ALZHEIMERS DIS, V18, P339, DOI 10.3233/JAD-2009-1149
   Liu JL, 2017, SCI REP-UK, V7, DOI 10.1038/s41598-017-16571-3
   Madeleine M.M, 2011, BREAST CANC RES TREA, V129, P99
   Mora JRH, 2010, BMC PLANT BIOL, V10, DOI 10.1186/1471-2229-10-35
   Naylor S, 2010, PERS MED, V7, P275, DOI 10.2217/PME.10.16
   Oh MR, 2014, BMC COMPLEM ALTERN M, V14, DOI 10.1186/1472-6882-14-237
   Park KS, 2014, J ETHNOPHARMACOL, V158, P25, DOI 10.1016/j.jep.2014.09.028
   Shin Kyeong Seob, 2007, Journal of Ginseng Research, V31, P109
   Sievenpiper JL, 2006, J AM COLL NUTR, V25, P100, DOI 10.1080/07315724.2006.10719519
   Sievenpiper JL, 2004, J AM COLL NUTR, V23, P248, DOI 10.1080/07315724.2004.10719368
   So SH, 2018, J GINSENG RES, V42, P549, DOI 10.1016/j.jgr.2018.05.002
   Sun S, 2011, FOOD CHEM, V125, P1299, DOI 10.1016/j.foodchem.2010.10.049
   Taira S, 2010, AM J CHINESE MED, V38, P485, DOI 10.1142/S0192415X10008007
   Tao SC, 2017, THERANOSTICS, V7, P733, DOI 10.7150/thno.17450
   Valdeolivas A, 2019, BIOINFORMATICS, V35, P497, DOI 10.1093/bioinformatics/bty637
   Wang CZ, 2009, J AGR FOOD CHEM, V57, P2363, DOI 10.1021/jf803320d
   Yu H, 2017, SCI REP-UK, V7, DOI 10.1038/s41598-017-07448-6
   Yun TK, 2001, LANCET ONCOL, V2, P49, DOI 10.1016/S1470-2045(00)00196-0
   Zhang B, 2018, FRONT PHARM, V9
   Zhao S, 2017, INT IMMUNOPHARMACOL, V47, P118, DOI 10.1016/j.intimp.2017.03.018
   남기열, 2005, Journal of Ginseng Research, V29, P1
NR 45
TC 4
Z9 4
U1 0
U2 9
PU MDPI
PI BASEL
PA ST ALBAN-ANLAGE 66, CH-4052 BASEL, SWITZERLAND
EI 1420-3049
J9 MOLECULES
JI Molecules
PD APR 2
PY 2020
VL 25
IS 8
AR 1967
DI 10.3390/molecules25081967
PG 18
WC Biochemistry & Molecular Biology; Chemistry, Multidisciplinary
WE Science Citation Index Expanded (SCI-EXPANDED)
SC Biochemistry & Molecular Biology; Chemistry
GA LP9DX
UT WOS:000534617300117
PM 32340247
OA Green Published, gold
DA 2022-11-10
ER

PT J
AU Wu, HJ
   Shang, H
   Wu, J
AF Wu, Huijin
   Shang, Hua
   Wu, Jing
TI Effect of ezetimibe on glycemic control: a systematic review and
   meta-analysis of randomized controlled trials
SO ENDOCRINE
LA English
DT Review
DE Ezetimibe; HbA1c; Diabetes; Meta-analysis
ID HEPATIC INSULIN-RESISTANCE; TYPE-2 DIABETES-MELLITUS; FATTY
   LIVER-DISEASE; GLUCOSE-METABOLISM; COMBINATION THERAPY; JAPANESE
   PATIENTS; DOUBLE-BLIND; POSTPRANDIAL HYPERLIPIDEMIA; CHOLESTEROL
   ABSORPTION; INFLAMMATORY MARKERS
AB Given the increased risk of incident diabetes and the side effects on glycemic control with statin treatment, statin and ezetimibe combination therapy has been widely used. However, whether the same concern exists in ezetimibe remains uncertain. This meta-analysis aimed to investigate the influence of ezetimibe treatment on glycemic control.
   Articles were searched from PubMed, EMBASE, and Cochrane Library. Randomized controlled trials (RCTs) were included if they compared the effects of ezetimibe with placebo, ezetimibe plus statin with the same statin, or low-dose stain plus ezetimibe with high-dose statin on FBG and glycosylated hemoglobin A1c (HbA1c).
   Of the 2440 articles retrieved, 16 RCTs were included. Ezetimibe did not cause side effects on FBG (WMD -0.62, 95% CI: -3.13 to 1.90) and HbA1c (WMD 0.07, 95% CI: -0.07 to 0.20%). No significant changes in FBG (WMD -1.78, 95% CI: -6.33 to 2.77%) and HbA1c (WMD -0.05, 95% CI: -0.14 to 0.05%) were observed in ezetimibe plus low-dose statin treatment compared with high-dose statin. According to subgroup analysis, in comparison with high-dose statin, ezetimibe plus low-dose statin taken for more than 3 months showed a significant decrease in FBG (WMD -7.12, 95% CI: -13.86 to -0.38%) compared with that taken for less than 3 months (WMD 0.90, 95% CI: -2.91 to 4.71%). Nevertheless, this difference was invalid when the study conducted by Dagli et al. was removed.
   Compared with high-dose statin therapy, ezetimibe with low-dose statin for more than 3 months may have a beneficial tendency of effects on glycemic control.
C1 [Wu, Huijin; Shang, Hua; Wu, Jing] Mudanjiang Med Univ, Affiliated Hosp 2, Mudanjiang 157009, Heilongjiang, Peoples R China.
RP Wu, HJ (corresponding author), Mudanjiang Med Univ, Affiliated Hosp 2, Mudanjiang 157009, Heilongjiang, Peoples R China.
EM huijin_wu@126.com
CR Baigent C, 2005, LANCET, V366, P1267, DOI 10.1016/S0140-6736(05)67394-1
   Bajaj M, 2004, J CLIN ENDOCR METAB, V89, P4649, DOI 10.1210/jc.2004-0224
   Baker WL, 2010, DIABETES RES CLIN PR, V87, P98, DOI 10.1016/j.diabres.2009.10.008
   Boden G, 2004, DIABETES CARE, V27, P2253, DOI 10.2337/diacare.27.9.2253
   Bozzetto L, 2011, ATHEROSCLEROSIS, V217, P142, DOI 10.1016/j.atherosclerosis.2011.03.012
   Cai RR, 2016, EXPERT OPIN PHARMACO, V17, P1839, DOI 10.1080/14656566.2016.1220539
   Chan DC, 2010, DIABETES CARE, V33, P1134, DOI 10.2337/dc09-1765
   Dagli N, 2007, INFLAMMATION, V30, P230, DOI 10.1007/s10753-007-9041-3
   Kater ALD, 2010, METABOLISM, V59, P921, DOI 10.1016/j.metabol.2010.02.011
   Deushi M, 2007, FEBS LETT, V581, P5664, DOI 10.1016/j.febslet.2007.11.023
   Erqou S, 2014, DIABETOLOGIA, V57, P2444, DOI 10.1007/s00125-014-3374-x
   Garcia-Calvo M, 2005, P NATL ACAD SCI USA, V102, P8132, DOI 10.1073/pnas.0500269102
   Gonzalez-Ortiz M, 2006, CARDIOVASC DRUG THER, V20, P143, DOI 10.1007/s10557-006-7805-x
   Her AY, 2010, J CARDIOVASC PHARM T, V15, P167, DOI 10.1177/1074248409357922
   Higgins JPT, 2011, BMJ-BRIT MED J, V343, DOI 10.1136/bmj.d5928
   Hiramitsu S, 2012, J CARDIOL, V60, P395, DOI 10.1016/j.jjcc.2012.07.010
   Hiramitsu S, 2010, J ATHEROSCLER THROMB, V17, P106, DOI 10.5551/jat.1578
   Ichimori S, 2012, J DIABETES INVEST, V3, P179, DOI 10.1111/j.2040-1124.2011.00147.x
   Kawagoe Y, 2011, ENDOCR J, V58, P171, DOI 10.1507/endocrj.K10E-289
   Kearney PM, 2008, LANCET, V371, P117, DOI 10.1016/S0140-6736(08)60104-X
   Kikuchi K, 2012, J ATHEROSCLER THROMB, V19, P1093, DOI 10.5551/jat.12427
   Kim KJ, 2016, CARDIOVASC THER, V34, P371, DOI 10.1111/1755-5922.12213
   Kishimoto Miyako, 2011, J Med Invest, V58, P86, DOI 10.2152/jmi.58.86
   Krysiak R, 2014, CARDIOVASC THER, V32, P40, DOI 10.1111/1755-5922.12057
   Masuda D, 2009, EUR J CLIN INVEST, V39, P689, DOI 10.1111/j.1365-2362.2009.02163.x
   Moutzouri E, 2011, INT J CLIN PRACT, V65, P1141, DOI 10.1111/j.1742-1241.2011.02779.x
   Muraoka T, 2011, METABOLISM, V60, P617, DOI 10.1016/j.metabol.2010.06.008
   Murray CJL, 1997, LANCET, V349, P1269, DOI 10.1016/S0140-6736(96)07493-4
   Nakamura T, 2012, J CARDIOL, V60, P12, DOI 10.1016/j.jjcc.2012.02.005
   Nomura M, 2009, AM J PHYSIOL-ENDOC M, V297, pE1030, DOI 10.1152/ajpendo.00343.2009
   Nozaki Y, 2009, J HEPATOL, V51, P548, DOI 10.1016/j.jhep.2009.05.017
   Nutescu EA, 2003, PHARMACOTHERAPY, V23, P1463, DOI 10.1592/phco.23.14.1463.31942
   Ramos SC, 2011, NUTR J, V10, DOI 10.1186/1475-2891-10-80
   Ruggenenti P, 2010, DIABETES CARE, V33, P1954, DOI 10.2337/dc10-0320
   Saito I, 2015, LIPIDS HEALTH DIS, V14, DOI 10.1186/s12944-015-0036-z
   Sakamoto K, 2015, PLOS ONE, V10, DOI 10.1371/journal.pone.0138332
   Sandoval JC, 2010, J ATHEROSCLER THROMB, V17, P914, DOI 10.5551/jat.4929
   Sattar N, 2010, LANCET, V375, P735, DOI 10.1016/S0140-6736(09)61965-6
   Takeshita Y, 2014, DIABETOLOGIA, V57, P878, DOI 10.1007/s00125-013-3149-9
   Tamaki N, 2012, J ATHEROSCLER THROMB, V19, P532, DOI 10.5551/jat.10835
   Thomas J, COCHRANE HDB SYSTEMA
   Torimoto K, 2013, LIPIDS HEALTH DIS, V12, DOI 10.1186/1476-511X-12-137
   Tsunoda T, 2013, DIABETES RES CLIN PR, V100, P46, DOI 10.1016/j.diabres.2012.12.026
   Villegas-Rivera G, 2015, OXID MED CELL LONGEV, V2015, DOI 10.1155/2015/756294
   Winkler K, 2012, ATHEROSCLEROSIS, V220, P189, DOI 10.1016/j.atherosclerosis.2011.10.043
   Yagi S, 2010, J ATHEROSCLER THROMB, V17, P173, DOI 10.5551/jat.2378
   Zhong YP, 2012, INT J ENDOCRINOL, V2012, DOI 10.1155/2012/492803
NR 47
TC 16
Z9 17
U1 0
U2 1
PU SPRINGER
PI NEW YORK
PA 233 SPRING ST, NEW YORK, NY 10013 USA
SN 1355-008X
EI 1559-0100
J9 ENDOCRINE
JI Endocrine
PD MAY
PY 2018
VL 60
IS 2
BP 229
EP 239
DI 10.1007/s12020-018-1541-4
PG 11
WC Endocrinology & Metabolism
WE Science Citation Index Expanded (SCI-EXPANDED)
SC Endocrinology & Metabolism
GA GC3GW
UT WOS:000429673300005
PM 29397561
DA 2022-11-10
ER

PT J
AU Ehlers, K
   Brand, T
   Bangert, A
   Hauner, H
   Laumen, H
AF Ehlers, Kerstin
   Brand, Tina
   Bangert, Adina
   Hauner, Hans
   Laumen, Helmut
TI Postprandial activation of metabolic and inflammatory signalling
   pathways in human peripheral mononuclear cells
SO BRITISH JOURNAL OF NUTRITION
LA English
DT Article
DE Mononuclear cells; Postprandial signalling; Akt; NF-kappa B; S6 kinase
ID NF-KAPPA-B; INDUCED INSULIN-RESISTANCE; MAMMALIAN TARGET; OXIDATIVE
   STRESS; OBESE SUBJECTS; MTOR; AKT; INHIBITION; PHOSPHORYLATION;
   RAPAMYCIN
AB High-fat, high-carbohydrate (HFHC) meals induce an inflammatory response in mononuclear cells (MNC). Here, we studied the interaction between metabolic and inflammatory signalling pathways by the measurement of postprandial effects of three different test meals on intracellular Akt, S6 kinase (S6K)/mammalian target of rapamycin and NF-kappa B signalling in human MNC. We recruited six healthy, lean individuals. Each individual ingested three different meals in the morning separated by at least 3 d: a HFHC meal; an oral lipid-tolerance test meal; a healthy breakfast. Blood samples were obtained before and 1, 2, 4, 6 and 8 h after ingestion. Plasma insulin and IL-6 levels were measured. Intracellular metabolic and inflammatory signalling pathways were assessed by measuring the phosphorylation of Akt kinase and S6K, the degradation of inhibitory kappa B-alpha (I kappa B-alpha) protein and the DNA binding activity of NF-kappa B in MNC. mRNA expression levels of the Akt and NF-kappa B target genes Mn superoxide dismutase (MnSOD), CC-chemokine-receptor 5 (CCR5), intercellular adhesion molecule 1 (ICAM-1) and plasminogen activator inhibitor-1 (PAI-1) were measured by quantitative RT-PCR. We found a positive correlation of Akt phosphorylation with NF-kappa B activation (NF-kappa B binding activity: r 0.4500, P=0.0003; I kappa B-alpha protein levels: r - 0.5435, P< 0.0001), a negative correlation of plasma insulin levels with NF-kappa B binding activity (r - 0.3993, P=0.0016) and a positive correlation of plasma insulin levels with S6K activation (r 0.4786, P< 0.0001). The activation of Akt and pro-inflammatory NF-kappa B signalling was supported by the up-regulation of the respective target genes MnSOD and CCR5. In conclusion, the present data suggest a postprandial interaction between the metabolic and inflammatory signalling pathways Akt and NF-kappa B in MNC.
C1 [Ehlers, Kerstin; Hauner, Hans; Laumen, Helmut] TUM, Chair Nutrit Med, Else Kroner Fresenius Ctr Nutr Med, D-85350 Freising Weihenstephan, Germany.
   [Ehlers, Kerstin; Brand, Tina; Bangert, Adina; Hauner, Hans; Laumen, Helmut] TUM, ZIEL Res Ctr Nutr & Food Sci, D-85350 Freising Weihenstephan, Germany.
   [Ehlers, Kerstin; Brand, Tina; Hauner, Hans; Laumen, Helmut] TUM, Clin Cooperat Grp Nutrigen & Type Diabet 2, D-85350 Freising Weihenstephan, Germany.
   [Ehlers, Kerstin; Brand, Tina; Hauner, Hans; Laumen, Helmut] TUM, Clin Cooperat Grp Nutrigen & Type Diabet 2, Neuherberg, Germany.
   [Brand, Tina; Hauner, Hans] TUM, Klinikum Rechts Isar, Else Kroner Fresenius Ctr Nutr Med, Munich, Germany.
   [Bangert, Adina] TUM, Mol Nutr Unit, D-85350 Freising Weihenstephan, Germany.
   [Hauner, Hans; Laumen, Helmut] German Ctr Diabet Res DZD, Neuherberg, Germany.
   [Laumen, Helmut] Helmholtz Zentrum Munchen HMGU, Inst Expt Genet, Neuherberg, Germany.
RP Laumen, H (corresponding author), TUM, Chair Nutrit Med, Else Kroner Fresenius Ctr Nutr Med, Gregor Mendel Str 2, D-85350 Freising Weihenstephan, Germany.
EM helmut.laumen@tum.de
RI Laumen, Helmut/M-5140-2013
OI Laumen, Helmut/0000-0002-5885-5242
FU Else KronerFresenius Foundation; German Federal Ministry of Education
   and Research (BMBF) [0315494A]; Helmholtz Zentrum Munchen,
   Munchen-Neuherberg, Germany; Technische Universitat Munchen,
   Freising-Weihenstephan, Germany; Clinical Cooperation Group
   'Nutrigenomics and Type 2 Diabetes'; Else Kroner-Fresenius Foundation,
   Bad Homburg v. d. H., Germany
FX The present study was supported by the Else Kroner-Fresenius Foundation,
   Bad Homburg v. d. H., Germany, by a grant from the German Federal
   Ministry of Education and Research (BMBF, grant no. 0315494A) (project
   SysMBo) and by the grant Clinical Cooperation Group 'Nutrigenomics and
   Type 2 Diabetes' received from the Helmholtz Zentrum Munchen,
   Munchen-Neuherberg, Germany, and the Technische Universitat Munchen,
   Freising-Weihenstephan, Germany. The funders had no role in the study
   design, data collection and analysis, decision to publish, or
   preparation of the manuscript.
CR Arkan MC, 2005, NAT MED, V11, P191, DOI 10.1038/nm1185
   Beugnet A, 2003, BIOCHEM J, V372, P555, DOI 10.1042/BJ20021266
   BLAND JM, 1995, BRIT MED J, V310, P446, DOI 10.1136/bmj.310.6977.446
   Cheng J, 2011, J BIOL CHEM, V286, P36076, DOI 10.1074/jbc.M111.259549
   Dandona P, 2001, J CLIN ENDOCR METAB, V86, P3257, DOI 10.1210/jc.86.7.3257
   Dandona P, 2010, EXP MOL MED, V42, P245, DOI 10.3858/emm.2010.42.4.033
   Di Paolo S, 2006, J AM SOC NEPHROL, V17, P2236, DOI 10.1681/ASN.2006030196
   Falkenberg Virginia R, 2011, BMC Res Notes, V4, P324, DOI 10.1186/1756-0500-4-324
   Faul F, 2007, BEHAV RES METHODS, V39, P175, DOI 10.3758/BF03193146
   Faul F, 2009, BEHAV RES METHODS, V41, P1149, DOI 10.3758/BRM.41.4.1149
   Ghanim H, 2007, DIABETOLOGIA, V50, P278, DOI 10.1007/s00125-006-0508-9
   Ghanim H, 2010, DIABETES CARE, V33, P1103, DOI 10.2337/dc09-2193
   Ghanim H, 2009, DIABETES CARE, V32, P2281, DOI 10.2337/dc09-0979
   Gower RM, 2011, ARTERIOSCL THROM VAS, V31, P160, DOI 10.1161/ATVBAHA.110.215434
   Houstis N, 2006, NATURE, V440, P944, DOI 10.1038/nature04634
   Huber J, 2008, J CLIN ENDOCR METAB, V93, P3215, DOI 10.1210/jc.2007-2630
   Inoki K, 2002, NAT CELL BIOL, V4, P648, DOI 10.1038/ncb839
   Jankun J, 2012, INT J MOL MED, V29, P3, DOI 10.3892/ijmm.2011.810
   Keophiphath M, 2010, ARTERIOSCL THROM VAS, V30, P39, DOI 10.1161/ATVBAHA.109.197442
   Kim GW, 2009, NEUROBIOL DIS, V36, P169, DOI 10.1016/j.nbd.2009.07.008
   Kim JH, 2008, J BIOL CHEM, V283, P708, DOI 10.1074/jbc.M708568200
   Kim JK, 2001, J CLIN INVEST, V108, P437, DOI 10.1172/JCI11559
   Kim SY, 2012, BIOCHEM BIOPH RES CO, V419, P466, DOI 10.1016/j.bbrc.2012.02.015
   Kops GJPL, 2002, NATURE, V419, P316, DOI 10.1038/nature01036
   Krug S, 2012, FASEB J, V26, P2607, DOI 10.1096/fj.11-198093
   Kwon G, 2004, DIABETES, V53, pS225, DOI 10.2337/diabetes.53.suppl_3.S225
   Lee YG, 2011, FRONT BIOSCI-LANDMRK, V16, P517, DOI 10.2741/3702
   Li LX, 2007, AM J PHYSIOL-ENDOC M, V293, pE587, DOI 10.1152/ajpendo.00278.2007
   Li X, 2011, CELL SIGNAL, V23, P417, DOI 10.1016/j.cellsig.2010.10.016
   Lim S, 2011, BRIT J NUTR, V106, P1544, DOI 10.1017/S0007114511002091
   MacIver NJ, 2008, J LEUKOCYTE BIOL, V84, P949, DOI 10.1189/jlb.0108024
   Madrid LV, 2001, J BIOL CHEM, V276, P18934, DOI 10.1074/jbc.M101103200
   Manning BD, 2003, TRENDS BIOCHEM SCI, V28, P573, DOI 10.1016/j.tibs.2003.09.003
   Mauer J, 2010, PLOS GENET, V6, DOI 10.1371/journal.pgen.1000938
   Ozes ON, 1999, NATURE, V401, P82
   Pasini E, 2010, CARDIOVASC DIABETOL, V9, DOI 10.1186/1475-2840-9-46
   Pierau M, 2012, EUR J IMMUNOL, V42, P3381, DOI 10.1002/eji.201242397
   Rui LY, 2002, J BIOL CHEM, V277, P42394, DOI 10.1074/jbc.C200444200
   Sarbassov DD, 2005, SCIENCE, V307, P1098, DOI 10.1126/science.1106148
   Shoelson SE, 2003, INT J OBESITY, V27, pS49, DOI 10.1038/sj.ijo.0802501
   Sizemore N, 2002, J BIOL CHEM, V277, P3863, DOI 10.1074/jbc.M110572200
   So LM, 2013, J BIOL CHEM, V288, P5718, DOI 10.1074/jbc.M112.379446
   Stagakis I, 2012, ARTHRITIS RES THER, V14, DOI 10.1186/ar3874
   Thomson AW, 2009, NAT REV IMMUNOL, V9, P324, DOI 10.1038/nri2546
   Ueki K, 2004, MOL CELL BIOL, V24, P5434, DOI 10.1128/MCB.24.12.5434-5446.2004
   Um SH, 2004, NATURE, V431, P200, DOI 10.1038/nature02866
   van Oostrom AJHHM, 2004, ATHEROSCLEROSIS, V177, P175, DOI 10.1016/j.atherosclerosis.2004.07.004
   Vander Haar E, 2007, NAT CELL BIOL, V9, P316, DOI 10.1038/ncb1547
   Zhang J, 2008, J BIOL CHEM, V283, P35375, DOI 10.1074/jbc.M806480200
   Zoncu R, 2011, NAT REV MOL CELL BIO, V12, P21, DOI 10.1038/nrm3025
NR 50
TC 7
Z9 8
U1 0
U2 4
PU CAMBRIDGE UNIV PRESS
PI CAMBRIDGE
PA EDINBURGH BLDG, SHAFTESBURY RD, CB2 8RU CAMBRIDGE, ENGLAND
SN 0007-1145
EI 1475-2662
J9 BRIT J NUTR
JI Br. J. Nutr.
PD JUN 28
PY 2014
VL 111
IS 12
BP 2167
EP 2175
DI 10.1017/S0007114514000208
PG 9
WC Nutrition & Dietetics
WE Science Citation Index Expanded (SCI-EXPANDED)
SC Nutrition & Dietetics
GA AJ5ER
UT WOS:000337705700012
PM 24576401
OA Bronze
DA 2022-11-10
ER

PT J
AU Cordoba-Chacon, J
   Gahete, MD
   Pokala, NK
   Geldermann, D
   Alba, M
   Salvatori, R
   Luque, RM
   Kineman, RD
AF Cordoba-Chacon, Jose
   Gahete, Manuel D.
   Pokala, Naveen K.
   Geldermann, David
   Alba, Maria
   Salvatori, Roberto
   Luque, Raul M.
   Kineman, Rhonda D.
TI Long-But Not Short-Term Adult-Onset, Isolated GH Deficiency in Male Mice
   Leads to Deterioration of beta-Cell Function, Which Cannot Be Accounted
   for by Changes in beta-Cell Mass
SO ENDOCRINOLOGY
LA English
DT Article
ID GROWTH-HORMONE DEFICIENCY; HIGH-FAT-DIET; INSULIN SENSITIVITY;
   PLACENTAL-LACTOGEN; DIABETES-MELLITUS; ISLET FUNCTION; PPAR-DELTA;
   SECRETION; OBESITY; GENE
AB Developmental models of GH deficiency (GHD) and excess indicate that GH is positively associated with beta-cell mass. Therefore, the reduction in GH levels observed with age and weight gain may contribute to the age-related decline in beta-cell function. To test this hypothesis, beta-cell mass and function were assessed in a mouse model of adult-onset, isolated GHD (AOiGHD). beta-Cell mass did not differ between low-fat (LF)-fed AOiGHD and controls. However, high fat-fed AOiGHD mice displayed impaired expansion of beta-cell mass and a reduction of bromodeoxyuridine-labeled islet cells, whereas in vitro beta-cell function (basal and glucose-stimulated insulin secretion [GSIS]) did not differ from controls. In contrast, duration of AOiGHD differentially altered in vitro beta-cell function in LF-fed mice. Specifically, islets from young LF-fed AOiGHD mice showed significant reductions in insulin content and basal insulin secretion, but GSIS was similar to that of controls. A similar islet phenotype was observed in a developmental model of isolated GHD (GH-releasing hormone knockout). Given that LF- and high fat-fed AOiGHD mice, as well as GH-releasing hormone knockout mice, display improved insulin sensitivity, islet changes may be due to reduced insulin demand, rather than primary beta-cell dysfunction. However, islets from older LF-fed AOiGHD mice exhibited impaired GSIS, associated with reduced expression of genes important to maintain glucose sensing, suggesting that factors secondary to AOiGHD can alter beta-cell function with age. AOiGHD mice exhibited postprandial hypertriglyceridemia and increased pancreatic expression of lipid/inflammatory stress response genes (activating transcription factor 3 and peroxisome proliferator activator receptor beta/delta). Therefore, we speculate that these changes may initially protect the AOiGHD beta-cell, but with age, lipotoxicity may impair beta-cell function.
C1 [Cordoba-Chacon, Jose; Gahete, Manuel D.; Pokala, Naveen K.; Geldermann, David; Kineman, Rhonda D.] Jesse Brown Vet Affairs Med Ctr, Div Res & Dev, Chicago, IL 60612 USA.
   [Cordoba-Chacon, Jose; Gahete, Manuel D.; Pokala, Naveen K.; Geldermann, David; Kineman, Rhonda D.] Univ Illinois, Dept Med, Sect Endocrinol Diabet & Metab, Chicago, IL 60612 USA.
   [Gahete, Manuel D.; Luque, Raul M.] Univ Cordoba, Dept Cell Biol Physiol & Immunol, Inst Maimonides Invest Biomed Cordoba, Hosp Univ Reina Sofia, Cordoba 14014, Spain.
   Ctr Invest Biomed Red Fisiopatol Obesidad & Nutr, Cordoba 14014, Spain.
   [Alba, Maria; Salvatori, Roberto] Johns Hopkins Univ, Sch Med, Div Endocrinol Diabet & Metab, Baltimore, MD 21218 USA.
RP Kineman, RD (corresponding author), Jesse Brown Vet Affairs Med Ctr, Div Res & Dev, 820 South Damen Ave,Bldg 11A,Suite 6215,MP151, Chicago, IL 60612 USA.
EM kineman@uic.edu
RI Cordoba-Chacon, Jose/AAH-5753-2019; Raul, Luque Huertas/M-6948-2018;
   Gahete, Manuel D./C-4969-2009; Kineman, Rhonda/H-2221-2011
OI Cordoba-Chacon, Jose/0000-0001-8787-2706; Gahete, Manuel
   D./0000-0002-4578-2179; Luque, Raul M./0000-0002-7585-1913; Kineman,
   Rhonda/0000-0001-7322-1152
FU Fundacion Alfonso Martin Escudero; Sara Borrell Program [CD11/00276];
   Junta de Andalucia, Spain [CTS-5051, PI-0369-2012]; Ministerio de
   Economia y Competitividad, Spain [BFU2010-19300]; Spanish Biomedical
   Research Centre in Physiopathology of Obesity and Nutrition; Department
   of Veterans Affairs, Office of Research and Development Merit Award
   [BX001114]; National Institutes of Health [R01DK088133]; NATIONAL CENTER
   FOR ADVANCING TRANSLATIONAL SCIENCES [UL1TR001079] Funding Source: NIH
   RePORTER; NATIONAL INSTITUTE OF DIABETES AND DIGESTIVE AND KIDNEY
   DISEASES [R01DK088133, P30DK079637] Funding Source: NIH RePORTER;
   Veterans Affairs [I01BX001114] Funding Source: NIH RePORTER
FX This work was supported by Fundacion Alfonso Martin Escudero (J.C.-C.);
   the Sara Borrell Program Grant CD11/00276 (to M.D.G.); Junta de
   Andalucia, Spain (CTS-5051 and PI-0369-2012), Ministerio de Economia y
   Competitividad, Spain (BFU2010-19300), and The Spanish Biomedical
   Research Centre in Physiopathology of Obesity and Nutrition (to R.M.L.);
   and by Department of Veterans Affairs, Office of Research and
   Development Merit Award BX001114 and National Institutes of Health Grant
   R01DK088133 (to R.D.K.).
CR Abs R, 2013, EUR J ENDOCRINOL, V168, P297, DOI 10.1530/EJE-12-0807
   Ahren J, 2010, ISLETS, V2, P353, DOI 10.4161.islets.2.6.13619
   Alba M, 2004, ENDOCRINOLOGY, V145, P4134, DOI 10.1210/en.2004-0119
   BESHYAH SA, 1995, CLIN SCI, V89, P321, DOI 10.1042/cs0890321
   Bogazzi F, 2013, ENDOCRINOLOGY, V154, P4226, DOI 10.1210/en.2013-1220
   BRELJE TC, 1993, ENDOCRINOLOGY, V132, P879, DOI 10.1210/en.132.2.879
   BRELJE TC, 1989, ENDOCRINOLOGY, V125, P2392, DOI 10.1210/endo-125-5-2392
   BRELJE TC, 1991, ENDOCRINOLOGY, V128, P45, DOI 10.1210/endo-128-1-45
   Busch AK, 2002, DIABETES, V51, P977, DOI 10.2337/diabetes.51.4.977
   Cohen G, 2011, DIABETES, V60, P2830, DOI 10.2337/db11-0347
   Cordoba-Chacon J, 2012, AM J PHYSIOL-ENDOC M, V303, pE1151, DOI 10.1152/ajpendo.00340.2012
   Danilowicz K, 2008, PITUITARY, V11, P279, DOI 10.1007/s11102-008-0126-2
   De Marinis L, 2004, J CLIN ENDOCR METAB, V89, P174, DOI 10.1210/jc.2002-021308
   Fontes G, 2010, DIABETOLOGIA, V53, P2369, DOI 10.1007/s00125-010-1850-5
   Gahete MD, 2013, ENDOCRINOLOGY, V154, P263, DOI 10.1210/en.2012-1849
   Goffin V, 1996, ENDOCR REV, V17, P385, DOI 10.1210/er.17.4.385
   Goren HJ, 2004, ENDOCRINOLOGY, V145, P3307, DOI 10.1210/en.2003-1400
   Guevara-Aguirre J, 2011, SCI TRANSL MED, V3, DOI 10.1126/scitranslmed.3001845
   Gurzov EN, 2012, ONCOGENE, V31, P1723, DOI 10.1038/onc.2011.353
   IRANMANESH A, 1991, J CLIN ENDOCR METAB, V73, P1081, DOI 10.1210/jcem-73-5-1081
   LEE Y, 1994, P NATL ACAD SCI USA, V91, P10878, DOI 10.1073/pnas.91.23.10878
   Liu JL, 2004, AM J PHYSIOL-ENDOC M, V287, pE405, DOI 10.1152/ajpendo.00423.2003
   LLOYD RV, 1992, AM J PATHOL, V141, P895
   Luque RM, 2006, ENDOCRINOLOGY, V147, P2754, DOI 10.1210/en.2005-1549
   Luque RM, 2011, PLOS ONE, V6, DOI 10.1371/journal.pone.0015767
   McGinley JN, 2000, J HISTOCHEM CYTOCHEM, V48, P355, DOI 10.1177/002215540004800305
   Melmed S, 2013, J CLIN ENDOCR METAB, V98, P2187, DOI 10.1210/jc.2012-4012
   Oliveira JLM, 2006, J CLIN ENDOCR METAB, V91, P2093, DOI 10.1210/jc.2005-2571
   Minami S, 1998, ENDOCR J, V45, pS19, DOI 10.1507/endocrj.45.Suppl_S19
   NIELSEN JH, 1989, MOL ENDOCRINOL, V3, P165, DOI 10.1210/mend-3-1-165
   NIELSEN JH, 1982, ENDOCRINOLOGY, V110, P600, DOI 10.1210/endo-110-2-600
   Oliveira CRP, 2012, J CLIN ENDOCR METAB, V97, P1013, DOI 10.1210/jc.2011-2590
   PARSONS JA, 1995, ENDOCRINOLOGY, V136, P2013, DOI 10.1210/en.136.5.2013
   Perotti M, 2012, CLIN ENDOCRINOL, V77, P721, DOI 10.1111/j.1365-2265.2012.04416.x
   Prentki M, 2006, J CLIN INVEST, V116, P1802, DOI 10.1172/JCI29103
   Robertson K, 2006, AM J PHYSIOL-ENDOC M, V291, pE491, DOI 10.1152/ajpendo.00378.2005
   Rosario W, 2013, 73 SCI SESS AM DIAB
   Salvado L, 2012, EXPERT OPIN THER TAR, V16, P209, DOI 10.1517/14728222.2012.658370
   Shalet SM, 2010, CLIN ENDOCRINOL, V73, P432, DOI 10.1111/j.1365-2265.2010.03809.x
   Song JH, 2010, GENESIS, V48, P628, DOI 10.1002/dvg.20672
   Tang TY, 2013, CELL METAB, V18, P883, DOI 10.1016/j.cmet.2013.10.012
   Twickler TB, 2003, J CLIN ENDOCR METAB, V88, P2479, DOI 10.1210/jc.2003-030278
   Twickler TB, 2000, J CLIN ENDOCR METAB, V85, P4683, DOI 10.1210/jc.85.12.4683
   UNGER RH, 1995, DIABETES, V44, P863, DOI 10.2337/diabetes.44.8.863
   Vandesompele J, 2002, GENOME BIOL, V3, DOI 10.1186/gb-2002-3-7-research0034
   Vicente TAR, 2013, ENDOCR CONNECT, V2, P112, DOI 10.1530/EC-13-0014
   Winzell MS, 2010, EUR J PHARMACOL, V626, P297, DOI 10.1016/j.ejphar.2009.09.053
   Wu YJ, 2011, J CLIN INVEST, V121, P2422, DOI 10.1172/JCI45027
   Yakar S, 2004, J CLIN INVEST, V113, P96, DOI 10.1172/JCI200417763
   Yang Y, 2014, CELL SIGNAL, V26, P268, DOI 10.1016/j.cellsig.2013.11.019
   Zmuda EJ, 2010, MOL ENDOCRINOL, V24, P1423, DOI 10.1210/me.2009-0463
NR 51
TC 22
Z9 22
U1 0
U2 1
PU ENDOCRINE SOC
PI WASHINGTON
PA 2055 L ST NW, SUITE 600, WASHINGTON, DC 20036 USA
SN 0013-7227
EI 1945-7170
J9 ENDOCRINOLOGY
JI Endocrinology
PD MAR
PY 2014
VL 155
IS 3
BP 726
EP 735
DI 10.1210/en.2013-1825
PG 10
WC Endocrinology & Metabolism
WE Science Citation Index Expanded (SCI-EXPANDED)
SC Endocrinology & Metabolism
GA AC2ZF
UT WOS:000332384100011
PM 24424062
OA Green Published, Bronze
DA 2022-11-10
ER

PT J
AU Young, EE
   Chinenye, S
   Unachukwu, CN
AF Young, Ekenechukwu E.
   Chinenye, Sonny
   Unachukwu, Chioma N.
TI Beta cell response to a mixed meal in nigerian patients with type 2
   diabetes
SO BMC ENDOCRINE DISORDERS
LA English
DT Article
DE Beta cell; Type2 diabetes; Meal stimulation; Glycaemic control
ID INSULIN-SECRETION; MELLITUS; SENSITIVITY; RESPONSIVENESS; PATHOGENESIS;
   TOLERANCE
AB Background: The pathophysiology of type2 diabetes involves both insulin resistance and poor beta cell function. Studies have been done in several populations to assess the relative importance of these mechanisms in individual patients. In our environment studies to assess beta cell function have been done with glucagon stimulation or an oral glucose tolerance test. This study was done to assess the response of the beta cell to a standardized mixed meal and its relationship with glycaemic control in patients with type2 diabetes.
   Methods: Ninety patients with type 2 diabetes were recruited into the study. Weight, height, body mass index and waist circumference were measured. Blood samples were analysed for fasting plasma glucose (FPG) and fasting C peptide (FCP) and glycated haemoglobin (HbA1c). Patients were given their usual drugs for management of their diabetes and then served with a standard meal calculated to contain 50 g of carbohydrate, made up of 53 % carbohydrate, 17 % of protein and 30 % of lipids, providing 500 kcal. Blood samples 2 hours after the start of the meal were analysed for postprandial glucose (PPG) and postprandial C peptide (PCP). Fasting (M0) and postprandial beta cell responsiveness (M1) were calculated.
   Results: The mean FPG and PPG were 7.51+/-3.39 mmol/l and 11.02+/-4.03 mmol/l respectively while the mean glycated haemoglobin (HbA1c) was 9.0+/-2.5 %. The mean fasting C peptide was 1.44+/-1.80ug/ml. Many of the patients (56.7 %) had low FCP levels. The mean postprandial C peptide was 4.0+/-2.8 ng/ml. There were significant correlations between M1, HbA1c and PPG (p = 0.015, 0.024, 0.001 respectively) and also between M0, HbA1c, PPG and FPG (p = 0.001, 0.002, 0.001). HbA1c decreased across increasing tertiles of M0 (p < 0.001) and also M1 (p = 0.002). In step-wise linear regression analysis, M0 and M1 significantly predicted HbA1c.
   Conclusions: Many of the patients had low C peptide levels with poor beta cell response to the meal. The patients had poor glycaemic control and poor beta cell function. Both fasting and postprandial beta cell responsiveness were significant determinants of blood glucose and glycated haemoglobin levels. It is likely that putting these patients on insulin may have led to better glycaemic control in them.
C1 [Young, Ekenechukwu E.; Chinenye, Sonny] Univ Nigeria, Dept Med, Teaching Hosp, Ituku Ozalla, Enugu, Niger.
   [Unachukwu, Chioma N.] Univ Port Harcourt, Dept Med, Teaching Hosp, Port Harcourt, Nigeria.
RP Young, EE (corresponding author), Univ Nigeria, Dept Med, Teaching Hosp, Ituku Ozalla, Enugu, Niger.
EM ekeneyoung@yahoo.com
OI Young, Ekenechukwu/0000-0002-2926-8524
CR Albarrak AI, 2002, J CLIN ENDOCR METAB, V87, P198, DOI 10.1210/jc.87.1.198
   Bakari A G, 2004, East Afr Med J, V81, P463
   Cobelli C, 2007, AM J PHYSIOL-ENDOC M, V293, pE1, DOI 10.1152/ajpendo.00421.2006
   Gerich JE, 1998, ENDOCR REV, V19, P491, DOI 10.1210/edrv.19.4.0338
   Hovorka R, 1998, J CLIN ENDOCR METAB, V83, P744, DOI 10.1210/jc.83.3.744
   JOFFE BI, 1992, LANCET, V340, P460, DOI 10.1016/0140-6736(92)91777-6
   Kahn Steven E., 2000, American Journal of Medicine, V108, p2S, DOI 10.1016/S0002-9343(00)00336-3
   Oli JM, 2005, DIABETES RES CLIN PR, V69, P196, DOI 10.1016/j.diabres.2004.12.006
   Osei K, 1997, DIABETES CARE, V20, P396, DOI 10.2337/diacare.20.3.396
   Porte D, 2001, DIABETES-METAB RES, V17, P181
   Pratley RE, 2001, DIABETOLOGIA, V44, P929, DOI 10.1007/s001250100580
   Prospective UK Diabetes Study Group: Diabetes Study Group, 1995, DIABETES, V44, P1248
   Shim WS, 2006, EUR J ENDOCRINOL, V155, P615, DOI 10.1530/eje.1.02249
NR 13
TC 3
Z9 3
U1 0
U2 5
PU BIOMED CENTRAL LTD
PI LONDON
PA 236 GRAYS INN RD, FLOOR 6, LONDON WC1X 8HL, ENGLAND
SN 1472-6823
J9 BMC ENDOCR DISORD
JI BMC Endocr. Disord.
PD JUN 27
PY 2012
VL 12
AR 11
DI 10.1186/1472-6823-12-11
PG 6
WC Endocrinology & Metabolism
WE Science Citation Index Expanded (SCI-EXPANDED)
SC Endocrinology & Metabolism
GA 041ED
UT WOS:000311378900001
PM 22738260
OA Green Published, gold
DA 2022-11-10
ER

PT J
AU Frazier-Wood, AC
   Kabagambe, EK
   Wojczynski, MK
   Borecki, IB
   Tiwari, HK
   Smith, CE
   Ordovas, JM
   Arnett, DK
AF Frazier-Wood, A. C.
   Kabagambe, E. K.
   Wojczynski, M. K.
   Borecki, I. B.
   Tiwari, H. K.
   Smith, C. E.
   Ordovas, J. M.
   Arnett, D. K.
TI The association between LRP-1 variants and chylomicron uptake after a
   high fat meal
SO NUTRITION METABOLISM AND CARDIOVASCULAR DISEASES
LA English
DT Article
DE Candidate gene; LRP-1; Postprandial; Uptake; Clearance; GOLDN
ID DENSITY-LIPOPROTEIN RECEPTOR; GENOME-WIDE ASSOCIATION; VISUALIZATION
AB Background and aims: In vitro studies suggest that low density lipoprotein receptor-related protein 1 (LRP1) plays a role in the secondary uptake of chylomicrons. In addition, in vivo studies using LRP-1 knockout mice show these animals exhibit delayed chylomicron clearance. Whether this is true in humans is unknown. We aimed to determine whether genetic variants in LRP-1 are associated with postprandial chylomicron uptake in humans given an oral fat challenge.
   Methods and results: As many as 817 men and women (mean age +/ - standard deviation = 48.4 +/ - 16.4 years) forming the study population for the Genetics of Lipid Lowering Drugs Network (GOLDN) study ingested an oral fat load of 700 kilocalories per m(2) of body surface area at 83% fat, after an 8-h fast. Chylomicrons were measured by nuclear resonance spectroscopy (NMR) at fasting, and 3.5 and 6 h after the meal. 26 Single nucleotide polymorphisms (SNPs) in the LRP-1 gene were genotyped on the Affymetrix 6.0 array. Chylomicrons were, as expected, zero at fasting. Mixed linear models adjusted for age, sex, study site and pedigree tested for associations between LRP-1 SNPs and changes in chylomicron concentrations 3.5-6 h. A gene-based test across all 26 SNPs was conducted which corrected for the linkage disequilibrium (LD) between SNPs. 11 LRP-1 SNPs were significantly associated with the change in chylomicron concentration correction for multiple testing (Q < 0.05). The subsequent gene-based test, was also significant (P = 0.01).
   Conclusion: These results require replication but strongly indicate the role of LRP1 in postprandial lipoprotein uptake and/or clearance. Clinical trial registration no: NCT00083369. (C) 2013 Elsevier B. V. All rights reserved.
C1 [Frazier-Wood, A. C.; Kabagambe, E. K.; Arnett, D. K.] Univ Alabama Birmingham, Sch Publ Hlth, Dept Epidemiol, Birmingham, AL 35294 USA.
   [Frazier-Wood, A. C.; Tiwari, H. K.] Univ Texas Sch Publ Hlth, Div Epidemiol Human Genet & Environm Sci, Houston, TX 77030 USA.
   [Kabagambe, E. K.; Arnett, D. K.] Univ Alabama Birmingham, Sch Publ Hlth, Nutr Obes Res Ctr, Birmingham, AL 35294 USA.
   [Wojczynski, M. K.; Borecki, I. B.] Washington Univ, Sch Med, Dept Genet, Div Stat Genom, St Louis, MO 63108 USA.
   [Smith, C. E.; Ordovas, J. M.] Tufts Univ, Human Nutr Res Ctr Aging, Jean Mayer US Dept Agr, Nutr & Genom Lab, Boston, MA 02111 USA.
   [Ordovas, J. M.] CNIC, Dept Epidemiol & Populat Genet, Madrid, Spain.
   [Ordovas, J. M.] IMDEA Food, Madrid, Spain.
RP Frazier-Wood, AC (corresponding author), Univ Texas Sch Publ Hlth, Div Epidemiol Human Genet & Environm Sci, 1200 Herman Pressler,Rm E-517, Houston, TX 77030 USA.
EM Lekki.Wood@Gmail.com
RI Wood, Lekki/B-8053-2010; Ordovas, Jose/B-8727-2013
OI Wood, Lekki/0000-0001-7616-2119; Kabagambe, Edmond/0000-0002-8993-3186;
   Ordovas, Jose/0000-0002-7581-5680
FU NATIONAL HEART, LUNG, AND BLOOD INSTITUTE [R01HL091357, K08HL112845,
   U01HL072524] Funding Source: NIH RePORTER; NHLBI NIH HHS [K08 HL112845,
   R01 HL091357, U01 HL072524] Funding Source: Medline; NIMHD NIH HHS [L60
   MD003562] Funding Source: Medline
CR Atkinson B, 2007, KINSHIP MIXED EFFECT
   Barrett JC, 2005, BIOINFORMATICS, V21, P263, DOI 10.1093/bioinformatics/bth457
   BENJAMINI Y, 1995, J R STAT SOC B, V57, P289, DOI 10.1111/j.2517-6161.1995.tb02031.x
   DANIEL TO, 1983, J BIOL CHEM, V258, P4606
   Frazier-Wood AC, 2012, PHARMACOGENOM J
   Hofmann SM, 2007, J CLIN INVEST, V117, P3271, DOI 10.1172/JCI31929
   KOWAL RC, 1989, P NATL ACAD SCI USA, V86, P5810, DOI 10.1073/pnas.86.15.5810
   KROON PA, 1984, BIOCHEM J, V223, P329, DOI 10.1042/bj2230329
   Liu JZ, 2010, AM J HUM GENET, V87, P139, DOI 10.1016/j.ajhg.2010.06.009
   Liu QA, 2011, PLOS BIOL, V9, DOI 10.1371/journal.pbio.1000575
   Masson O, 2009, PLOS ONE, V4, DOI 10.1371/journal.pone.0007422
   Millen AE, 2006, AM J EPIDEMIOL, V163, P279, DOI 10.1093/aje/kwj031
   Nielsen DE, 2012, GENES NUTR
   Pruim RJ, 2010, BIOINFORMATICS, V26, P2336, DOI 10.1093/bioinformatics/btq419
   Schulz Susanne, 2002, Hum Mutat, V20, P404, DOI 10.1002/humu.9070
   Terrand J, 2009, J BIOL CHEM, V284, P381, DOI 10.1074/jbc.M806538200
   Tsai MY, 2004, CLIN CHEM, V50, P1201, DOI 10.1373/clinchem.2004.032938
   Wood AC, 2012, PHARMACOGENET GENOM, V22, P750
NR 18
TC 7
Z9 7
U1 0
U2 8
PU ELSEVIER SCI LTD
PI OXFORD
PA THE BOULEVARD, LANGFORD LANE, KIDLINGTON, OXFORD OX5 1GB, OXON, ENGLAND
SN 0939-4753
EI 1590-3729
J9 NUTR METAB CARDIOVAS
JI Nutr. Metab. Carbiovasc. Dis.
PD NOV
PY 2013
VL 23
IS 11
BP 1154
EP 1158
DI 10.1016/j.numecd.2012.12.007
PG 5
WC Cardiac & Cardiovascular Systems; Endocrinology & Metabolism; Nutrition
   & Dietetics
WE Science Citation Index Expanded (SCI-EXPANDED)
SC Cardiovascular System & Cardiology; Endocrinology & Metabolism;
   Nutrition & Dietetics
GA 252EC
UT WOS:000326986800018
PM 23484911
OA Green Accepted
DA 2022-11-10
ER

PT J
AU Thompson, AK
   Newens, KJ
   Jackson, KG
   Wright, J
   Williams, CM
AF Thompson, Abby K.
   Newens, Katie J.
   Jackson, Kim G.
   Wright, John
   Williams, Christine M.
TI Glu298Asp polymorphism influences the beneficial effects of fish oil
   fatty acids on postprandial vascular function
SO JOURNAL OF LIPID RESEARCH
LA English
DT Article
DE genetics; flow-mediated dilatation; omega-3 fatty acids; vascular
   biology
ID NITRIC-OXIDE SYNTHASE; ENDOTHELIAL FUNCTION; CARDIOVASCULAR-DISEASE;
   GENE POLYMORPHISMS; HEALTHY-SUBJECTS; REACTIVITY; RISK; GENOTYPE;
   OMEGA-3-FATTY-ACIDS; SUPPLEMENTATION
AB Our objective was to determine whether the endothelial nitric oxide synthase (eNOS) Glu298Asp polymorphism influences vascular response to raised NEFA enriched with saturated fatty acids (SFA) or long-chain (LC) n-3 polyunsaturated fatty acids (PUFA). Subjects were prospectively recruited for genotype (Glu298, n = 30 and Asp298, n = 29; balanced for age and gender) consumed SFA on two occasions, with and without the substitution of 0.07 g fat/kg body weight with LC n-3 PUFA, and with heparin infusion to elevate NEFA. Endothelial function was measured before and after NEFA elevation (240 min), with blood samples taken every 30 min. Flow-mediated dilation (FMD) decreased following SFA alone and increased following SFA+LC n-3 PUFA. There were 2-fold differences in the change in FMD response to the different fat loads between the Asp298 and Glu298 genotypes (P = 0.002) and between genders (P < 0.02). Sodium nitroprusside-induced reactivity, measured by laser Doppler imaging with iontophoresis, was significantly greater with SFA+LC n-3 PUFA in all female subjects (P < 0.001) but not in males. Elevated NEFA influences both endothelial-dependent and endothelial-independent vasodilation during the postprandial phase. Effects of fat composition appear to be genotype and gender dependent, with the greatest difference in vasodilatory response to the two fat loads seen in the Asp298 females.-Thompson, A. K., K. J. Newens, K. G. Jackson, J. Wright, and C. M. Williams. Glu298Asp polymorphism influences the beneficial effects of fish oil fatty acids on postprandial vascular function. J. Lipid Res. 2012. 53: 2205-2213.
C1 [Thompson, Abby K.; Newens, Katie J.; Jackson, Kim G.; Wright, John; Williams, Christine M.] Univ Reading, Hugh Sinclair Unit Human Nutr, Dept Food & Nutr Sci, Reading RG6 6AP, Berks, England.
RP Williams, CM (corresponding author), Univ Reading, Hugh Sinclair Unit Human Nutr, Dept Food & Nutr Sci, Reading RG6 6AP, Berks, England.
EM c.m.williams@reading.ac.uk
RI Jackson, Kim/G-7356-2016
OI Jackson, Kim/0000-0002-0070-3203
FU BBSRC Biotechnology and Biological Sciences Research Council
   [BB/E0221816/1]; Unilever PLC; FRST Foundation for Research, Science and
   Technology (New Zealand); BBSRC [BB/E021816/1] Funding Source: UKRI;
   Biotechnology and Biological Sciences Research Council [BB/E021816/1]
   Funding Source: researchfish
FX This work was supported by BBSRC Biotechnology and Biological Sciences
   Research Council (BB/E0221816/1), Unilever PLC, and FRST Foundation for
   Research, Science and Technology (New Zealand). The palm stearin and
   fish oil concentrate were kindly donated by Aarhuskarlshman, UK, and
   Croda Healthcare, UK, respectively.
CR Armah CK, 2008, CLIN SCI, V114, P679, DOI 10.1042/CS20070277
   Arnold C, 2010, J BIOL CHEM, V285, P32720, DOI 10.1074/jbc.M110.118406
   Beysen C, 2002, DIABETOLOGIA, V45, P1533, DOI 10.1007/s00125-002-0964-9
   Casas JP, 2006, AM J EPIDEMIOL, V164, P921, DOI 10.1093/aje/kwj302
   Caslake MJ, 2008, AM J CLIN NUTR, V88, P618, DOI 10.1093/ajcn/88.3.618
   CHIN JPF, 1995, CLIN EXP PHARMACOL P, V22, P71, DOI 10.1111/j.1440-1681.1995.tb01959.x
   Corretti MC, 2002, J AM COLL CARDIOL, V39, P257, DOI 10.1016/S0735-1097(01)01746-6
   Engler MB, 1999, AM J HYPERTENS, V12, P1225, DOI 10.1016/S0895-7061(99)90060-2
   Ferguson JF, 2010, ATHEROSCLEROSIS, V211, P539, DOI 10.1016/j.atherosclerosis.2010.03.027
   Fuentes F, 2001, ANN INTERN MED, V134, P1115, DOI 10.7326/0003-4819-134-12-200106190-00011
   Goodfellow J, 2000, J AM COLL CARDIOL, V35, P265, DOI 10.1016/S0735-1097(99)00548-3
   Huang A, 2004, CIRC RES, V94, P245, DOI 10.1161/01.RES.0000111525.96232.46
   Imamura A, 2008, EUR J ENDOCRINOL, V158, P189, DOI 10.1530/EJE-07-0632
   Keogh JB, 2005, ARTERIOSCL THROM VAS, V25, P1274, DOI 10.1161/01.ATV.0000163185.28245.a1
   Khan F, 2003, CARDIOVASC RES, V59, P955, DOI 10.1016/S0008-6363(03)00395-X
   Leeson CPM, 2002, CIRC RES, V90, P1153, DOI 10.1161/01.RES.0000020562.07492.D4
   Massaro M, 2008, PROSTAG LEUKOTR ESS, V79, P109, DOI 10.1016/j.plefa.2008.09.009
   Newens KJ, 2011, AM J CLIN NUTR, V94, P742, DOI 10.3945/ajcn.110.009233
   Newens KJ, 2011, BRIT J NUTR, V105, P1343, DOI 10.1017/S0007114510004976
   Nicholls SJ, 2006, J AM COLL CARDIOL, V48, P715, DOI 10.1016/j.jacc.2006.04.080
   Odeberg J, 2008, BMC CARDIOVASC DISOR, V8, DOI 10.1186/1471-2261-8-36
   Rizza S, 2009, ATHEROSCLEROSIS, V206, P569, DOI 10.1016/j.atherosclerosis.2009.03.006
   Rossi GP, 2003, J AM COLL CARDIOL, V41, P938, DOI 10.1016/S0735-1097(02)03011-5
   Sader MA, 2002, CARDIOVASC RES, V53, P597, DOI 10.1016/S0008-6363(01)00473-4
   Serrano NC, 2004, HYPERTENSION, V44, P702, DOI 10.1161/01.HYP.0000143483.66701.ec
   Tentolouris N, 2008, DIABETES CARE, V31, P2276, DOI 10.2337/dc08-0924
   Tesauro M, 2000, P NATL ACAD SCI USA, V97, P2832, DOI 10.1073/pnas.97.6.2832
   Turner J, 2008, TRENDS CARDIOVAS MED, V18, P109, DOI 10.1016/j.tcm.2008.02.001
   Vafeiadou K, 2012, BRIT J NUTR, V107, P303, DOI 10.1017/S0007114511004764
   Wang RX, 2011, CARDIOVASC RES, V90, P344, DOI 10.1093/cvr/cvq411
   Wang XL, 2006, DIABETES, V55, P2301, DOI 10.2337/db05-1574
   Williams CM, 2008, GENES NUTR, V3, P41, DOI 10.1007/s12263-008-0086-1
   Xie XY, 2009, MED SCI MONITOR, V15, pBR254
NR 33
TC 7
Z9 7
U1 0
U2 7
PU ELSEVIER
PI AMSTERDAM
PA RADARWEG 29, 1043 NX AMSTERDAM, NETHERLANDS
SN 0022-2275
EI 1539-7262
J9 J LIPID RES
JI J. Lipid Res.
PD OCT
PY 2012
VL 53
IS 10
BP 2205
EP 2213
DI 10.1194/jlr.P025080
PG 9
WC Biochemistry & Molecular Biology
WE Science Citation Index Expanded (SCI-EXPANDED)
SC Biochemistry & Molecular Biology
GA 004QQ
UT WOS:000308696600020
PM 22847178
OA Green Published, hybrid
DA 2022-11-10
ER

PT J
AU Chan, YK
   Budgett, SC
   MacGibbon, AK
   Quek, SY
   Kindleysides, S
   Poppitt, SD
AF Chan, Y. K.
   Budgett, S. C.
   MacGibbon, A. K.
   Quek, S. Y.
   Kindleysides, S.
   Poppitt, S. D.
TI Small particle size lipid emulsions, satiety and energy intake in lean
   men
SO PHYSIOLOGY & BEHAVIOR
LA English
DT Article
DE Lipid emulsions; Small particle size; Dairy; Appetite; VAS; Energy
   intake
ID DIFFERENT DROPLET SIZES; VEGETABLE-OIL EMULSION; ILEAL FAT PERFUSION;
   FOOD-INTAKE; HORMONE-RELEASE; FABULESS OLIBRA; APPETITE; BRAKE; TRANSIT;
   YOGURT
AB Lipid emulsions have been proposed to suppress hunger and food intake. Whilst there is no consensus on optimal structural properties or mechanism of action, small particle size (small-PS) stable emulsions may have greatest efficacy. Fabuless (R), a commercial lipid emulsion reported in some studies to decrease energy intake (EI), is a small-PS, 'hard' fat emulsion comprising highly saturated palm oil base (PS, 82 nm). To determine whether small-PS dairy lipid emulsions can enhance satiety, firstly, we investigated 2 'soft' fat dairy emulsions generated using dairy and soy emulsifying agents (PS, 114 nm and 121 nm) and a non-emulsified dairy control. Secondly, we investigated a small-PS palmolein based 'hard' fat emulsion (fractionated palm oil, PS, 104 nm) and non emulsified control. This was a 6 arm, randomized, cross-over study in 18 lean men, with test lipids delivered in a breakfast meal: (i) Fabuless (R) emulsion (F-EM); (ii) dairy emulsion with dairy emulsifier (DEDE); (iii) dairy emulsion with soy lecithin emulsifier (DESE); (iv) dairy control (DCON); (v) palmolein emulsion with dairy emulsifier (PEDE); (vi) palmolein control (PCON). Participants rated postprandial appetite sensations using visual analogue scales (VAS), and ad libitum energy intake (EI) was measured at a lunch meal 3.5 h later. Dairy lipid emulsions did not significantly alter satiety ratings or change El relative to dairy control (DEDE, 4035 kJ; DESE, 3904 kJ; DCON, 3985 kJ; P>0.05) nor did palm oil based emulsion relative to non-emulsified control (PEDE, 3902 kJ; PCON, 3973 kJ; P>0.05). There was no evidence that small-PS dairy lipid emulsions or commercial Fabuless altered short-term appetite or food intake in lean adults. (C) 2016 Published by Elsevier Inc.
C1 [Chan, Y. K.; Kindleysides, S.; Poppitt, S. D.] Univ Auckland, Human Nutr Unit, Auckland, New Zealand.
   [Chan, Y. K.; Poppitt, S. D.] Univ Auckland, Sch Biol Sci, Auckland, New Zealand.
   [Budgett, S. C.] Univ Auckland, Dept Stat, Auckland, New Zealand.
   [Quek, S. Y.] Univ Auckland, Dept Food Sci, Auckland, New Zealand.
   [Poppitt, S. D.] Univ Auckland, Dept Med, Auckland, New Zealand.
   [MacGibbon, A. K.] Fonterra Res & Dev Ctr, Palmerston North, New Zealand.
   [Chan, Y. K.] Australian Catholic Univ, Mary MacKillop Inst Hlth Res, Melbourne, Vic, Australia.
RP Poppitt, SD (corresponding author), Human Nutr Unit, 18 Carrick Pl, Auckland 1024, New Zealand.
EM yihkai.chan@acu.edu.au; s.poppitt@auckland.ac.nz
RI MacGibbon, Alastair Kenneth Hugh/AAE-4692-2022
OI MacGibbon, Alastair Kenneth Hugh/0000-0002-1223-3501; Chan,
   Yih-Kai/0000-0003-3836-8145; Quek, Siew-Young/0000-0001-5244-9895
FU Lactopharma New Zealand [LPNZ:AUL22979]
FX Lactopharma New Zealand (LPNZ:AUL22979) provided the funding for this
   trial. Fonterra Co-operative provided the lipid/water emulsions. We
   thank Eddie Yao for particle size analyses and assessment of stability
   of the lipid emulsions; also Anne-Thea McGill, Caroline Strik, Katy
   Wiessing and Shelley Baty for assistance in conducting the clinical
   study. We also thank the participants in this intervention trial.
CR Alfenas RCG, 2003, OBES RES, V11, P183, DOI 10.1038/oby.2003.29
   Appleton KM, 2011, OBES REV, V12, pE560, DOI 10.1111/j.1467-789X.2011.00861.x
   Armand M, 1999, AM J CLIN NUTR, V70, P1096
   Blundell J, 2010, OBES REV, V11, P251, DOI 10.1111/j.1467-789X.2010.00714.x
   BOREL P, 1994, JPEN-PARENTER ENTER, V18, P534, DOI 10.1177/0148607194018006534
   Burns AA, 2000, INT J OBESITY, V24, P1419, DOI 10.1038/sj.ijo.0801430
   Burns AA, 2002, EUR J CLIN NUTR, V56, P368, DOI 10.1038/sj.ejcn.1601326
   Burns AA, 2001, INT J OBESITY, V25, P1487, DOI 10.1038/sj.ijo.0801720
   Chan YK, 2012, PHYSIOL BEHAV, V105, P742, DOI 10.1016/j.physbeh.2011.08.042
   Diepvens K, 2007, INT J OBESITY, V31, P942, DOI 10.1038/sj.ijo.0803532
   Flint A, 2003, OBES RES, V11, P1449, DOI 10.1038/oby.2003.194
   French SJ, 2000, GASTROENTEROLOGY, V119, P943, DOI 10.1053/gast.2000.18139
   Golding M, 2011, SOFT MATTER, V7, P3513, DOI 10.1039/c0sm01227k
   Haenni A, 2009, SCAND J GASTROENTERO, V44, P1186, DOI 10.1080/00365520903131999
   Heer Martina, 2012, J Diabetes Sci Technol, V6, P709
   Hursel R., 2010, EFFECTS NOVEL FAT EM
   Hussein MO, 2015, J NUTR, V145, P1170, DOI 10.3945/jn.114.204339
   Knutson L, 2010, AM J CLIN NUTR, V92, P515, DOI 10.3945/ajcn.2009.28941
   Lawton GL, 2000, BRIT J NUTR, V83, P473
   Li Y, 2011, EUR J PHARM BIOPHARM, V79, P423, DOI 10.1016/j.ejpb.2011.03.019
   Lin HC, 1997, DIGEST DIS SCI, V42, P19, DOI 10.1023/A:1018816517404
   Logan CM, 2006, EUR J CLIN NUTR, V60, P1081, DOI 10.1038/sj.ejcn.1602422
   MacIntosh CG, 2003, J NUTR, V133, P2577, DOI 10.1093/jn/133.8.2577
   Maljaars PWJ, 2008, INT J OBESITY, V32, P1633, DOI 10.1038/ijo.2008.166
   Maljaars PWJ, 2012, CLIN NUTR, V31, P535, DOI 10.1016/j.clnu.2011.12.003
   Maljaars PWJ, 2011, BRIT J NUTR, V106, P1609, DOI 10.1017/S0007114511002054
   Maljaars PWJ, 2010, AM J CLIN NUTR, V92, P467, DOI 10.3945/ajcn.2010.30180
   Ohlsson L, 2014, FOOD NUTR RES, V58, DOI 10.3402/fnr.v58.24465
   Peters H, 2014, EUR J NUTR, V53, P723, DOI 10.1007/s00394-013-0576-9
   Poppitt SD, 2010, PHYSIOL BEHAV, V101, P161, DOI 10.1016/j.physbeh.2010.04.036
   Poppitt SD, 2015, PHYSIOL BEHAV, V152, P20, DOI 10.1016/j.physbeh.2015.09.008
   Poppitt SD, 2013, J AM COLL NUTR, V32, P177, DOI 10.1080/07315724.2013.791186
   READ NW, 1984, GASTROENTEROLOGY, V86, P274
   Rebello Candida J, 2012, J Diabetes Sci Technol, V6, P695
   Seimon RV, 2009, AM J CLIN NUTR, V89, P1729, DOI 10.3945/ajcn.2009.27518
   Shin HS, 2013, PHYSIOL BEHAV, V120, P114, DOI 10.1016/j.physbeh.2013.07.008
   Singh H, 2009, PROG LIPID RES, V48, P92, DOI 10.1016/j.plipres.2008.12.001
   Smit HJ, 2012, INT J OBESITY, V36, P1222, DOI 10.1038/ijo.2011.237
   Smit HJ, 2011, EUR J CLIN NUTR, V65, P81, DOI 10.1038/ejcn.2010.187
   SPILLER RC, 1984, GUT, V25, P365, DOI 10.1136/gut.25.4.365
   Steingoetter A, 2015, AM J CLIN NUTR, V101, P714, DOI 10.3945/ajcn.114.100263
   Strik CM, 2010, NUTR J, V9, DOI 10.1186/1475-2891-9-24
   van Avesaat M, 2015, INT J OBESITY, V39, P235, DOI 10.1038/ijo.2014.112
   WELCH I, 1985, GASTROENTEROLOGY, V89, P1293, DOI 10.1016/0016-5085(85)90645-6
   Wickham M, 1998, J LIPID RES, V39, P623
NR 45
TC 6
Z9 6
U1 0
U2 13
PU PERGAMON-ELSEVIER SCIENCE LTD
PI OXFORD
PA THE BOULEVARD, LANGFORD LANE, KIDLINGTON, OXFORD OX5 1GB, ENGLAND
SN 0031-9384
J9 PHYSIOL BEHAV
JI Physiol. Behav.
PD FEB 1
PY 2017
VL 169
BP 98
EP 105
DI 10.1016/j.physbeh.2016.11.025
PG 8
WC Psychology, Biological; Behavioral Sciences
WE Science Citation Index Expanded (SCI-EXPANDED); Social Science Citation Index (SSCI)
SC Psychology; Behavioral Sciences
GA EI8RB
UT WOS:000392774100014
PM 27890592
DA 2022-11-10
ER

PT J
AU Camargo, A
   Meneses, ME
   Perez-Martinez, P
   Delgado-Lista, J
   Jimenez-Gomez, Y
   Cruz-Teno, C
   Tinahones, FJ
   Paniagua, JA
   Perez-Jimenez, F
   Roche, HM
   Malagon, MM
   Lopez-Miranda, J
AF Camargo, Antonio
   Meneses, Maria E.
   Perez-Martinez, Pablo
   Delgado-Lista, Javier
   Jimenez-Gomez, Yolanda
   Cruz-Teno, Cristina
   Tinahones, Francisco J.
   Paniagua, Juan A.
   Perez-Jimenez, Francisco
   Roche, Helen M.
   Malagon, Maria M.
   Lopez-Miranda, Jose
TI Dietary fat differentially influences the lipids storage on the adipose
   tissue in metabolic syndrome patients
SO EUROPEAN JOURNAL OF NUTRITION
LA English
DT Article
DE Adipokines; Lipid metabolism; Adipose tissue; Diet; Metabolic syndrome
ID PLASMINOGEN-ACTIVATOR INHIBITOR; GENE-EXPRESSION; CIRCADIAN
   FLUCTUATIONS; INSULIN-RESISTANCE; ADIPONECTIN; PROTEINS; PLASMA
AB Adipose tissue is now recognized as a highly active metabolic and endocrine organ. Our aim was to investigate the effect of the dietary fat on the two main adipose tissue functions, endocrine and lipid store, by analyzing the adipose tissue gene expression from metabolic syndrome patients.
   A randomized, controlled trial conducted within the LIPGENE study assigned 39 metabolic syndrome patients to 1 of 4 isoenergetic diets: (1) high-saturated fatty acid (HSFA), (2) high-monounsaturated fatty acid (HMUFA), (3) low-fat, high-complex carbohydrate diet supplemented with long-chain n-3 fatty acids (LFHCC n-3), and (4) low-fat, high-complex carbohydrate diet supplemented with placebo (LFHCC), for 12 weeks each. A fat challenge reflecting the fatty acid composition as the original diets was conducted post-intervention.
   The long-term consumption of HSFA, LFHCC, and LFHCC n-3 diets, but not HMUFA diet, decreased the perilipin fasting mRNA levels. LFHCC diet consumption increased fasting FABP4 expression, while it was reduced by the consumption of LFHCC n-3 diet. LFHCC meal reduced, while LFHCC n-3 meal intake increased postprandial CAV1 expression.
   The quantity and quality of dietary fat induce differential lipid storage and processing related gene expression, which may interact with the expression of adipokines through common regulatory mechanisms.
C1 [Camargo, Antonio; Meneses, Maria E.; Perez-Martinez, Pablo; Delgado-Lista, Javier; Cruz-Teno, Cristina; Paniagua, Juan A.; Perez-Jimenez, Francisco; Lopez-Miranda, Jose] Univ Cordoba, Reina Sofia Univ Hosp, IMIBIC, Lipids & Atherosclerosis Unit, Cordoba, Spain.
   [Camargo, Antonio; Meneses, Maria E.; Perez-Martinez, Pablo; Delgado-Lista, Javier; Jimenez-Gomez, Yolanda; Cruz-Teno, Cristina; Tinahones, Francisco J.; Paniagua, Juan A.; Perez-Jimenez, Francisco; Malagon, Maria M.; Lopez-Miranda, Jose] CIBER Fisiopatol Obesidad & Nutr CIBEROBN, Inst Salud Carlos III, Madrid, Spain.
   [Jimenez-Gomez, Yolanda; Malagon, Maria M.] Univ Cordoba, Dept Cell Biol Physiol & Immunol, Cordoba, Spain.
   [Tinahones, Francisco J.] Hosp Virgen de la Victoria, Malaga, Spain.
   [Roche, Helen M.] Univ Coll Dublin, Nutrigen Res Grp, UCD Conway Inst, Sch Publ Hlth & Populat Sci, Dublin 4, Ireland.
RP Lopez-Miranda, J (corresponding author), Univ Cordoba, Reina Sofia Univ Hosp, IMIBIC, Lipids & Atherosclerosis Unit, Av Menendez Pidal S-N, Cordoba, Spain.
EM jlopezmir@uco.es
RI Lopez-Miranda, Jose/Y-8306-2019; Roche, Helen M/AAF-4164-2019;
   Jiménez-Gómez, Yolanda/Y-3742-2018; Camargo, Antonio/G-9720-2015;
   Malagon, Maria M/L-5386-2014; Jimenez, Francisco Perez/AAJ-9559-2021;
   Tinahones, Francisco José/AAB-2882-2020; Meneses, Maria E ME/Q-2572-2018
OI Lopez-Miranda, Jose/0000-0002-8844-0718; Roche, Helen
   M/0000-0002-0628-3318; Jiménez-Gómez, Yolanda/0000-0002-1607-2717;
   Camargo, Antonio/0000-0002-0415-4184; Malagon, Maria
   M/0000-0002-2419-2727; Meneses, Maria E ME/0000-0002-7689-7024; Perez
   Martinez, Pablo/0000-0001-7716-8117; Perez Jimenez,
   Francisco/0000-0001-9808-1280; , Juan A. Paniagua/0000-0003-2892-980X;
   Delgado Lista, Francisco Javier/0000-0002-2982-2716; Perez-Jimenez,
   Francisco/0000-0001-7499-7681; Tinahones, Francisco
   J/0000-0001-6871-4403
FU European community (LIPGENE European) [505944]; Spanish Ministry of
   Health [CB06/03/0047]; Ministerio de Ciencia e Innovacion
   [AGL2006-01979/ALI, AGL2009-12270, SAF2007-62005]; Consejeria de
   Innovacion, Ciencia y Empresa, Proyectos de Investigacion de Excelencia
   Junta de Andalucia [CTS-03039, AGR 05/00922, CT5015, P06-CTS-01425];
   Consejeria de Salud, Junta de Andalucia [06/128, 07/43, PI 0193/09,
   06/129, PI-0252/2009]; Centro de Excelencia Investigadora Aceite de
   Oliva y Salud (CEAS); FEDER, Fondo Social Europeo
FX The CIBEROBN is an initiative of the Instituto de Salud Carlos III,
   Madrid, Spain. This study was supported partly by research grants from
   the European community (LIPGENE European proyect-505944), the Spanish
   Ministry of Health (CB06/03/0047 (CIBER Fisiopatologia de la Obesidad y
   Nutricion)) and the Ministerio de Ciencia e Innovacion
   (AGL2006-01979/ALI, AGL2009-12270 to JL-M and SAF2007-62005 to FP-J),
   Consejeria de Innovacion, Ciencia y Empresa, Proyectos de Investigacion
   de Excelencia Junta de Andalucia (CTS-03039 to MMM, AGR 05/00922, CT5015
   to FP-J and P06-CTS-01425 to JL-M), Consejeria de Salud, Junta de
   Andalucia (06/128, 07/43, PI 0193/09 to JL-M, 06/129 to FP-J, PI-0252/
   2009 to JD-L), Centro de Excelencia Investigadora Aceite de Oliva y
   Salud (CEAS). FEDER, Fondo Social Europeo. We thank M<SUP>a</SUP> Jose
   Gomez-Luna for technical support.
CR Allison BA, 1999, ARTERIOSCL THROM VAS, V19, P1354, DOI 10.1161/01.ATV.19.5.1354
   ANDREOTTI F, 1988, AM J CARDIOL, V62, P635, DOI 10.1016/0002-9149(88)90669-8
   Bickel PE, 2009, BBA-MOL CELL BIOL L, V1791, P419, DOI 10.1016/j.bbalip.2009.04.002
   Bluher M, 2007, DIABETES CARE, V30, P3110, DOI 10.2337/dc07-1257
   BOURGEOIS CS, 1995, AM J PHYSIOL-ENDOC M, V269, pE208, DOI 10.1152/ajpendo.1995.269.2.E208
   Brasaemle DL, 2004, J BIOL CHEM, V279, P46835, DOI 10.1074/jbc.M409340200
   Cohen AW, 2004, DIABETES, V53, P1261, DOI 10.2337/diabetes.53.5.1261
   Davis KE, 2004, J BIOL CHEM, V279, P42453, DOI 10.1074/jbc.M402197200
   El Khoury D, 2010, ATHEROSCLEROSIS, V210, P307, DOI 10.1016/j.atherosclerosis.2009.11.017
   Eriksson P, 1998, ARTERIOSCL THROM VAS, V18, P20, DOI 10.1161/01.ATV.18.1.20
   Flachs P, 2006, DIABETOLOGIA, V49, P394, DOI 10.1007/s00125-005-0053-y
   Furuhashi M, 2007, NATURE, V447, P959, DOI 10.1038/nature05844
   GIBBONS GF, 1986, CLIN SCI, V71, P477, DOI 10.1042/cs0710477
   Gnacinska M, 2009, ADV MED SCI-POLAND, V54, P150, DOI 10.2478/v10039-009-0035-2
   Grundy SM, 2004, ARTERIOSCL THROM VAS, V24, pE13, DOI 10.1161/01.ATV.0000111245.75752.C6
   Hiuge A, 2007, ARTERIOSCL THROM VAS, V27, P635, DOI 10.1161/01.ATV.0000256469.06782.d5
   HUBER K, 1988, THROMB HAEMOSTASIS, V60, P372
   Hung SC, 2009, J DIABETES, V1, P194, DOI 10.1111/j.1753-0407.2009.00034.x
   KANEKO T, 1994, BLOOD COAGUL FIBRIN, V5, P385
   Kawano Jordan, 2009, J Cardiometab Syndr, V4, P44, DOI 10.1111/j.1559-4572.2008.00030.x
   Kim S, 2000, J NUTR, V130, p3110S
   Lavoie M, 2012, NUCLEIC ACIDS RES, V40, P871, DOI 10.1093/nar/gkr759
   Makowski L, 2004, J NUTR, V134, p2464S, DOI 10.1093/jn/134.9.2464S
   Matsuzawa Y, 2005, BEST PRACT RES CL EN, V19, P637, DOI 10.1016/j.beem.2005.07.001
   Matsuzawa Y, 2006, FEBS LETT, V580, P2917, DOI 10.1016/j.febslet.2006.04.028
   Meneses ME, 2011, MOL NUTR FOOD RES, V55, P1759, DOI 10.1002/mnfr.201100200
   Montegaard C, 2010, J NUTR, V140, P38, DOI 10.3945/jn.109.111427
   Morrison RF, 2000, J NUTR, V130, p3116S, DOI 10.1093/jn/130.12.3116S
   Paniagua JA, 2007, DIABETES CARE, V30, P1717, DOI 10.2337/dc06-2220
   Phillips C, 2006, CURR OPIN CARDIOL, V21, P185, DOI 10.1097/01.hco.0000221579.25878.11
   Ray H, 2009, LIPIDS HEALTH DIS, V8, DOI 10.1186/1476-511X-8-58
   Rivellese AA, 1996, DIABETES CARE, V19, P1207, DOI 10.2337/diacare.19.11.1207
   Schaefer U, 2011, NUCLEIC ACIDS RES, V39, pD106, DOI 10.1093/nar/gkq945
   Segarra A, 2001, J AM SOC NEPHROL, V12, P1255, DOI 10.1681/ASN.V1261255
   Shaw DI, 2009, BRIT J NUTR, V101, P750, DOI 10.1017/S0007114508039962
   Suhre K, 2011, J BIOMOL SCREEN, V16, P467, DOI 10.1177/1087057111402200
   Vessby B, 2001, DIABETOLOGIA, V44, P312, DOI 10.1007/s001250051620
   VidalPuig A, 1996, J CLIN INVEST, V97, P2553, DOI 10.1172/JCI118703
   Virtue S, 2010, BBA-MOL CELL BIOL L, V1801, P338, DOI 10.1016/j.bbalip.2009.12.006
NR 39
TC 14
Z9 15
U1 0
U2 17
PU SPRINGER HEIDELBERG
PI HEIDELBERG
PA TIERGARTENSTRASSE 17, D-69121 HEIDELBERG, GERMANY
SN 1436-6207
EI 1436-6215
J9 EUR J NUTR
JI Eur. J. Nutr.
PD MAR
PY 2014
VL 53
IS 2
BP 617
EP 626
DI 10.1007/s00394-013-0570-2
PG 10
WC Nutrition & Dietetics
WE Science Citation Index Expanded (SCI-EXPANDED)
SC Nutrition & Dietetics
GA AB3SN
UT WOS:000331710600029
PM 23922010
DA 2022-11-10
ER

PT J
AU Wada, E
   Kobayashi, M
   Kohno, D
   Kikuchi, O
   Suga, T
   Matsui, S
   Yokota-Hashimoto, H
   Honzawa, N
   Ikeuchi, Y
   Tsuneoka, H
   Hirano, T
   Obinata, H
   Sasaki, T
   Kitamura, T
AF Wada, Eri
   Kobayashi, Masaki
   Kohno, Daisuke
   Kikuchi, Osamu
   Suga, Takayoshi
   Matsui, Sho
   Yokota-Hashimoto, Hiromi
   Honzawa, Norikiyo
   Ikeuchi, Yuichi
   Tsuneoka, Haruka
   Hirano, Touko
   Obinata, Hideru
   Sasaki, Tsutomu
   Kitamura, Tadahiro
TI Disordered branched chain amino acid catabolism in pancreatic islets is
   associated with postprandial hypersecretion of glucagon in diabetic mice
SO JOURNAL OF NUTRITIONAL BIOCHEMISTRY
LA English
DT Article
DE Glucagon; BCAAs; Diabetes; Alpha cell
ID INDUCED INSULIN-SECRETION; GLUCOSE-METABOLISM; ALPHA-CELLS; HEPATIC
   GLUCOSE; SANDWICH ELISA; FATTY-ACIDS; LEUCINE; EXPRESSION; TOLERANCE;
   MASS
AB Dysregulation of glucagon is associated with the pathophysiology of type 2 diabetes. We previously reported that postprandial hyperglucagonemia is more obvious than fasting hyperglucagonemia in type 2 diabetes patients. However, which nutrient stimulates glucagon secretion in the diabetic state and the underlying mechanism after nutrient intake are unclear. To answer these questions, we measured plasma glucagon levels in diabetic mice after oral administration of various nutrients. The effects of nutrients on glucagon secretion were assessed using islets isolated from diabetic mice and palmitatetreated islets. In addition, we analyzed the expression levels of branched chain amino acid (BCAA) catabolism-related enzymes and their metabolites in diabetic islets. We found that protein, but not carbohydrate or lipid, increased plasma glucagon levels in diabetic mice. Among amino acids, BCAAs, but not the other essential or nonessential amino acids, increased plasma glucagon levels. BCAAs also directly increased the intracellular calcium concentration in alpha cells. When BCAAs transport was suppressed by an inhibitor of system L-amino acid transporters, glucagon secretion was reduced even in the presence of BCAAs. We also found that the expression levels of BCAA catabolism-related enzymes and their metabolite contents were altered in diabetic islets and palmitate-treated islets compared to control islets, indicating disordered BCAA catabolism in diabetic islets. Furthermore, BCKDK inhibitor BT2 suppressed BCAA-induced hypersecretion of glucagon in diabetic islets and palmitate-treated islets. Taken together, postprandial hypersecretion of glucagon in the diabetic state is attributable to disordered BCAA catabolism in pancreatic islet cells. (C) 2021 The Author(s). Published by Elsevier Inc.
C1 [Wada, Eri; Kobayashi, Masaki; Kohno, Daisuke; Kikuchi, Osamu; Suga, Takayoshi; Matsui, Sho; Yokota-Hashimoto, Hiromi; Honzawa, Norikiyo; Ikeuchi, Yuichi; Tsuneoka, Haruka; Sasaki, Tsutomu; Kitamura, Tadahiro] Gunma Univ, Metab Signal Res Ctr, Inst Mol & Cellular Regulat, 3-39-15 Showa Machi, Maebashi, Gunma 3718512, Japan.
   [Matsui, Sho; Sasaki, Tsutomu] Kyoto Univ, Div Food Sci & Biotechnol, Lab Nutr Chem, Grad Sch Agr, Kyoto, Japan.
   [Hirano, Touko; Obinata, Hideru] Gunma Univ, Educ & Res Support Ctr, Grad Sch Med, Maebashi, Gunma, Japan.
RP Kitamura, T (corresponding author), Gunma Univ, Metab Signal Res Ctr, Inst Mol & Cellular Regulat, 3-39-15 Showa Machi, Maebashi, Gunma 3718512, Japan.
EM kitamura@gunma-u.ac.jp
OI Kikuchi, Osamu/0000-0003-1364-9565; Sasaki, Tsutomu/0000-0001-8041-1915
FU JSPS KAKENHI [19H03707, 19K08994]; Sasakawa Scientific Research Grant
   from The Japan Science Society; MEXT Project for promoting public
   utilization of advanced research infrastructure [JPMXS0420600120]
FX This work was supported by JSPS KAKENHI 19H03707 (T. Kita-mura) and
   19K08994 (M. Kobayashi) , and a Sasakawa Scientific Research Grant from
   The Japan Science Society (awarded to E. Wada) . This work was the
   result of using research equipment shared in the MEXT Project for
   promoting public utilization of advanced research infrastructure
   (Program for supporting the introduction of the new sharing system)
   Grant Number JPMXS0420600120.
CR Albrechtsen NJW, 2014, DIABETOLOGIA, V57, P1919, DOI 10.1007/s00125-014-3283-z
   Arakawa M, 2011, ENDOCR J, V58, P161, DOI 10.1507/endocrj.K10E-221
   Ashcroft FM, 2005, J CLIN INVEST, V115, P2047, DOI 10.1172/JCI25495
   Basco D, 2018, NAT COMMUN, V9, DOI 10.1038/s41467-018-03034-0
   Bozadjieva N, 2017, J CLIN INVEST, V127, P4379, DOI 10.1172/JCI90004
   Brand CL, 1996, DIABETES, V45, P1076, DOI 10.2337/diabetes.45.8.1076
   Brunetta HS, 2018, AMINO ACIDS, V50, P1663, DOI 10.1007/s00726-018-2658-8
   Campbell JE, 2015, NAT REV ENDOCRINOL, V11, P329, DOI 10.1038/nrendo.2015.51
   CHRISTENSEN HN, 1990, PHYSIOL REV, V70, P43, DOI 10.1152/physrev.1990.70.1.43
   Claessens M, 2009, EUR J CLIN NUTR, V63, P48, DOI 10.1038/sj.ejcn.1602896
   Cummings NE, 2018, J PHYSIOL-LONDON, V596, P623, DOI 10.1113/JP275075
   Gannon MC, 2010, IUBMB LIFE, V62, P660, DOI 10.1002/iub.375
   Hancock AS, 2010, MOL ENDOCRINOL, V24, P1605, DOI 10.1210/me.2010-0120
   Haythorne E, 2019, NAT COMMUN, V10, DOI 10.1038/s41467-019-10189-x
   Holst JJ, 2017, DIABETES, V66, P235, DOI 10.2337/db16-0994
   Hou JJ, 2017, DIABETES, V66, P2188, DOI 10.2337/db16-1305
   Huang YC, 2011, J PHYSIOL-LONDON, V589, P395, DOI 10.1113/jphysiol.2010.200345
   Ichikawa R, 2019, ENDOCR J, V66, P663, DOI 10.1507/endocrj.EJ18-0372
   JOHANSSON H, 1987, BIOCHEM BIOPH RES CO, V147, P309, DOI 10.1016/S0006-291X(87)80122-5
   Kazda CM, 2016, DIABETES CARE, V39, P1241, DOI 10.2337/dc15-1643
   Kazierad DJ, 2016, DIABETES OBES METAB, V18, P795, DOI 10.1111/dom.12672
   Kellard JA, 2020, MOL METAB, V40, DOI 10.1016/j.molmet.2020.101021
   Kim J, 2019, ENDOCRINOLOGY, V160, P979, DOI 10.1210/en.2019-00022
   Kim J, 2017, CELL METAB, V25, P1348, DOI 10.1016/j.cmet.2017.05.006
   Kobayashi M, 2020, ENDOCR J, V67, P903, DOI 10.1507/endocrj.EJ20-0079
   Kohno D, 2016, FRONT NEUROSCI-SWITZ, V10, DOI 10.3389/fnins.2016.00502
   Layman DK, 2003, J NUTR, V133, p261S, DOI 10.1093/jn/133.1.261S
   Li J, 2015, FASEB J, V29, P3379, DOI 10.1096/fj.14-265918
   Li T, 2017, CELL METAB, V25, P374, DOI 10.1016/j.cmet.2016.11.005
   Liang Y, 2004, DIABETES, V53, pA134, DOI 10.2337/diabetes.53.2.410
   Lu M, 2015, BIOFACTORS, V41, P127, DOI 10.1002/biof.1188
   Lynch CJ, 2014, NAT REV ENDOCRINOL, V10, P723, DOI 10.1038/nrendo.2014.171
   Madisen L, 2010, NAT NEUROSCI, V13, P133, DOI 10.1038/nn.2467
   Marroqui L, 2014, NUTR RES REV, V27, P48, DOI 10.1017/S0954422414000031
   Matsui S, 2018, NAT COMMUN, V9, DOI 10.1038/s41467-018-07033-z
   McGarry JD, 1999, DIABETOLOGIA, V42, P128, DOI 10.1007/s001250051130
   Miyachi A, 2017, ANAL BIOANAL CHEM, V409, P5911, DOI 10.1007/s00216-017-0534-0
   Newgard CB, 2009, CELL METAB, V9, P311, DOI 10.1016/j.cmet.2009.02.002
   ROCHA DM, 1972, J CLIN INVEST, V51, P2346, DOI 10.1172/JCI107046
   Sharma AX, 2018, CELL REP, V22, P1760, DOI 10.1016/j.celrep.2018.01.065
   She PX, 2007, AM J PHYSIOL-ENDOC M, V293, pE1552, DOI 10.1152/ajpendo.00134.2007
   Solloway MJ, 2015, CELL REP, V12, P495, DOI 10.1016/j.celrep.2015.06.034
   Suga T, 2019, MOL METAB, V19, P1, DOI 10.1016/j.molmet.2018.10.009
   Wang TJ, 2011, NAT MED, V17, P448, DOI 10.1038/nm.2307
   White PJ, 2018, CELL METAB, V27, P1281, DOI 10.1016/j.cmet.2018.04.015
   Yoneshiro T, 2019, NATURE, V572, P614, DOI 10.1038/s41586-019-1503-x
   Zadeh EHG, 2020, CELL REP, V32, DOI 10.1016/j.celrep.2020.107904
   Zhao HS, 2020, DIABETES, V69, P1164, DOI 10.2337/db19-0920
   Zhou MY, 2019, DIABETES, V68, P1730, DOI 10.2337/db18-0927
   Zhou YS, 2010, J BIOL CHEM, V285, P33718, DOI 10.1074/jbc.M110.136846
   ZHOU YP, 1994, J CLIN INVEST, V93, P870, DOI 10.1172/JCI117042
NR 51
TC 2
Z9 2
U1 1
U2 4
PU ELSEVIER SCIENCE INC
PI NEW YORK
PA STE 800, 230 PARK AVE, NEW YORK, NY 10169 USA
SN 0955-2863
EI 1873-4847
J9 J NUTR BIOCHEM
JI J. Nutr. Biochem.
PD NOV
PY 2021
VL 97
AR 108811
DI 10.1016/j.jnutbio.2021.108811
EA JUL 2021
PG 12
WC Biochemistry & Molecular Biology; Nutrition & Dietetics
WE Science Citation Index Expanded (SCI-EXPANDED)
SC Biochemistry & Molecular Biology; Nutrition & Dietetics
GA WA3XD
UT WOS:000702820900004
PM 34197915
OA hybrid
DA 2022-11-10
ER

PT J
AU Vatner, DF
   Goedeke, L
   Camporez, JPG
   Lyu, K
   Nasiri, AR
   Zhang, DY
   Bhanot, S
   Murray, SF
   Still, CD
   Gerhard, GS
   Shulman, GI
   Samuel, VT
AF Vatner, Daniel F.
   Goedeke, Leigh
   Camporez, Joao-Paulo G.
   Lyu, Kun
   Nasiri, Ali R.
   Zhang, Dongyan
   Bhanot, Sanjay
   Murray, Susan F.
   Still, Christopher D.
   Gerhard, Glenn S.
   Shulman, Gerald I.
   Samuel, Varman T.
TI Angptl8 antisense oligonucleotide improves adipose lipid metabolism and
   prevents diet-induced NAFLD and hepatic insulin resistance in rodents
SO DIABETOLOGIA
LA English
DT Article
DE Angiopoietin-like 8; Antisense oligonucleotide; Ectopic lipid; Insulin
   resistance; Lipoprotein lipase; NAFLD
ID FATTY LIVER-DISEASE; PROTEIN-KINASE-C; ANGIOPOIETIN-LIKE PROTEIN;
   NONALCOHOLIC STEATOHEPATITIS; SKELETAL-MUSCLE; OBESITY; TISSUE; MICE;
   GENE; BETATROPHIN
AB Aims/hypothesis Targeting regulators of adipose tissue lipoprotein lipase could enhance adipose lipid clearance, prevent ectopic lipid accumulation and consequently ameliorate insulin resistance and type 2 diabetes. Angiopoietin-like 8 (ANGPTL8) is an insulin-regulated lipoprotein lipase inhibitor strongly expressed in murine adipose tissue. However, Angptl8 knockout mice do not have improved insulin resistance. We hypothesised that pharmacological inhibition, using a second-generation antisense oligonucleotide (ASO) against Angptl8 in adult high-fat-fed rodents, would prevent ectopic lipid accumulation and insulin resistance by promoting adipose lipid uptake.
   Methods ANGPTL8 expression was assessed by quantitative PCR in omental adipose tissue of bariatric surgery patients. High-fat-fed Sprague Dawley rats and C57BL/6 mice were treated with ASO against Angptl8 and insulin sensitivity was assessed by hyperinsulinaemic-euglycaemic clamps in rats and glucose tolerance tests in mice. Factors mediating lipid-induced hepatic insulin resistance were assessed, including lipid content, protein kinase C epsilon (PKC epsilon) activation and insulin-stimulated Akt phosphorylation. Rat adipose lipid uptake was assessed by mixed meal tolerance tests. Murine energy balance was assessed by indirect calorimetry.
   Results Omental fat ANGPTL8 mRNA expression is higher in obese individuals with fatty liver and insulin resistance compared with BMI-matched insulin-sensitive individuals. Angptl8 ASO prevented hepatic steatosis, PKC epsilon activation and hepatic insulin resistance in high-fat-fed rats. Postprandial triacylglycerol uptake in white adipose tissue was increased in Angptl8 ASO-treated rats. Angptl8 ASO protected high-fat-fed mice from glucose intolerance. Although there was no change in net energy balance, Angptl8 ASO increased fat mass in high-fat-fed mice.
   Conclusions/interpretation Disinhibition of adipose tissue lipoprotein lipase is a novel therapeutic modality to enhance adipose lipid uptake and treat non-alcoholic fatty liver disease and insulin resistance. In line with this, adipose ANGPTL8 is a candidate therapeutic target for these conditions.
C1 [Vatner, Daniel F.; Goedeke, Leigh; Camporez, Joao-Paulo G.; Nasiri, Ali R.; Shulman, Gerald I.; Samuel, Varman T.] Yale Univ, Sch Med, Dept Internal Med, POB 208020, New Haven, CT 06520 USA.
   [Lyu, Kun; Shulman, Gerald I.] Yale Univ, Sch Med, Dept Cellular & Mol Physiol, New Haven, CT 06520 USA.
   [Zhang, Dongyan; Shulman, Gerald I.] Yale Univ, Sch Med, Howard Hughes Med Inst, New Haven, CT 06520 USA.
   [Bhanot, Sanjay; Murray, Susan F.] Ionis Pharmaceut, Carlsbad, CA 92008 USA.
   [Still, Christopher D.; Gerhard, Glenn S.] Geisinger Hlth Syst, Obes Inst, Danville, PA 17822 USA.
   [Samuel, Varman T.] Vet Affairs Med Ctr, 950 Campbell Ave,BLG 5 3rd Floor, West Haven, CT 06516 USA.
RP Vatner, DF; Samuel, VT (corresponding author), Yale Univ, Sch Med, Dept Internal Med, POB 208020, New Haven, CT 06520 USA.; Samuel, VT (corresponding author), Vet Affairs Med Ctr, 950 Campbell Ave,BLG 5 3rd Floor, West Haven, CT 06516 USA.
EM daniel.vatner@yale.edu; varman.samuel@yale.edu
RI Shulman, Gerald I./P-7176-2019
OI Shulman, Gerald I./0000-0003-1529-5668; Camporez, Joao
   Paulo/0000-0003-3486-4301
FU National Institutes of Health [K23 DK-10287, R01 DK-40936, U24
   DK-059635, P30 DK-045735]; Veterans Health Administration [I01
   BX000901]; NATIONAL INSTITUTE OF DIABETES AND DIGESTIVE AND KIDNEY
   DISEASES [R01DK040936, U24DK059635, K23DK102874, P30DK045735] Funding
   Source: NIH RePORTER; Veterans Affairs [I01BX000901] Funding Source: NIH
   RePORTER
FX We would like to thank our funding sources: the National Institutes of
   Health (K23 DK-10287, R01 DK-40936, U24 DK-059635, P30 DK-045735) and
   the Veterans Health Administration (Merit Review Award I01 BX000901).
CR Belfort R, 2006, NEW ENGL J MED, V355, P2297, DOI 10.1056/NEJMoa060326
   Blachnio-Zabielska AU, 2016, CELL PHYSIOL BIOCHEM, V40, P1207, DOI 10.1159/000453174
   Bogan JS, 2001, MOL CELL BIOL, V21, P4785, DOI 10.1128/MCB.21.14.4785-4806.2001
   Cox AR, 2016, PLOS ONE, V11, DOI 10.1371/journal.pone.0159276
   Cusi K, 2016, ANN INTERN MED, V165, P305, DOI 10.7326/M15-1774
   Cuthbertson DJ, 2017, INT J OBESITY, V41, P853, DOI 10.1038/ijo.2017.4
   Ebert T, 2014, J CLIN ENDOCR METAB, V99, pE2510, DOI 10.1210/jc.2013-4349
   Fu ZY, 2014, SCI REP-UK, V4, DOI 10.1038/srep05013
   Gastaldelli A, 2009, HEPATOLOGY, V50, P1087, DOI 10.1002/hep.23116
   Gerhard GS, 2014, INT J OBESITY, V38, P371, DOI 10.1038/ijo.2013.152
   Gomez-Ambrosi J, 2016, J CLIN ENDOCR METAB, V101, P3803, DOI 10.1210/jc.2016-2084
   Gusarova V, 2017, ENDOCRINOLOGY, V158, P1252, DOI 10.1210/en.2016-1894
   Haller JF, 2017, J LIPID RES, V58, P1166, DOI 10.1194/jlr.M075689
   Haridas PAN, 2015, J CLIN ENDOCR METAB, V100, pE1299, DOI 10.1210/jc.2015-1254
   Kernan WN, 2016, NEW ENGL J MED, V374, P1321, DOI 10.1056/NEJMoa1506930
   Kersten S, 2014, BBA-MOL CELL BIOL L, V1841, P919, DOI 10.1016/j.bbalip.2014.03.013
   Kim JK, 2003, DIABETES, V52, P1311, DOI 10.2337/diabetes.52.6.1311
   Kumashiro N, 2011, P NATL ACAD SCI USA, V108, P16381, DOI 10.1073/pnas.1113359108
   Lee HY, 2011, HEPATOLOGY, V54, P1650, DOI 10.1002/hep.24571
   Liu D, 2017, ONCOTARGET, V8, P17510, DOI 10.18632/oncotarget.15102
   Lotta LA, 2017, NAT GENET, V49, P17, DOI 10.1038/ng.3714
   Mayerson AB, 2002, DIABETES, V51, P797, DOI 10.2337/diabetes.51.3.797
   Petersen KF, 2010, NEW ENGL J MED, V362, P1082, DOI 10.1056/NEJMoa0907295
   Petersen MC, 2016, J CLIN INVEST, V126, P4361, DOI 10.1172/JCI86013
   Petrick A, 2015, OBES SURG, V25, P2368, DOI 10.1007/s11695-015-1707-6
   Pfaffl MW, 2001, NUCLEIC ACIDS RES, V29, DOI 10.1093/nar/29.9.e45
   Ping PP, 1999, AM J PHYSIOL-HEART C, V277, pH1771, DOI 10.1152/ajpheart.1999.277.5.H1771
   Pollex RL, 2007, BMC MED GENET, V8, DOI 10.1186/1471-2350-8-80
   Qu X, 1999, J ENDOCRINOL, V162, P207, DOI 10.1677/joe.0.1620207
   Quagliarini F, 2012, P NATL ACAD SCI USA, V109, P19751, DOI 10.1073/pnas.1217552109
   Raichur S, 2014, CELL METAB, V20, P687, DOI 10.1016/j.cmet.2014.09.015
   Ren G, 2012, AM J PHYSIOL-ENDOC M, V303, pE334, DOI 10.1152/ajpendo.00084.2012
   Rizos CV, 2016, ARCH TOXICOL, V90, P1861, DOI 10.1007/s00204-016-1737-4
   Samuel VT, 2007, J CLIN INVEST, V117, P739, DOI 10.1172/JCI30400
   Samuel VT, 2016, J CLIN INVEST, V126, P12, DOI 10.1172/JCI77812
   Sando Julianne J, 2003, Methods Mol Biol, V233, P63
   Shulman GI, 2000, J CLIN INVEST, V106, P171, DOI 10.1172/JCI10583
   Soccio RE, 2014, CELL METAB, V20, P573, DOI 10.1016/j.cmet.2014.08.005
   Turpin SM, 2014, CELL METAB, V20, P678, DOI 10.1016/j.cmet.2014.08.002
   Vatner DF, 2013, AM J PHYSIOL-ENDOC M, V305, pE89, DOI 10.1152/ajpendo.00573.2012
   von Loeffelholz C, 2017, HORM METAB RES, V49, P343, DOI 10.1055/s-0043-102950
   Wang Y, 2013, P NATL ACAD SCI USA, V110, P16109, DOI 10.1073/pnas.1315292110
   Wood GC, 2012, BMC MED INFORM DECIS, V12, DOI 10.1186/1472-6947-12-45
   Yi P, 2013, CELL, V153, P747, DOI 10.1016/j.cell.2013.04.008
   Young LH, 2017, CIRCULATION, V135, P1882, DOI 10.1161/CIRCULATIONAHA.116.024863
   Yu CL, 2002, J BIOL CHEM, V277, P50230, DOI 10.1074/jbc.M200958200
   Zhang R, 2016, OPEN BIOL, V6, DOI 10.1098/rsob.150272
   Zhang R, 2012, BIOCHEM BIOPH RES CO, V424, P786, DOI 10.1016/j.bbrc.2012.07.038
NR 48
TC 39
Z9 41
U1 0
U2 21
PU SPRINGER
PI NEW YORK
PA 233 SPRING ST, NEW YORK, NY 10013 USA
SN 0012-186X
EI 1432-0428
J9 DIABETOLOGIA
JI Diabetologia
PD JUN
PY 2018
VL 61
IS 6
BP 1435
EP 1446
DI 10.1007/s00125-018-4579-1
PG 12
WC Endocrinology & Metabolism
WE Science Citation Index Expanded (SCI-EXPANDED)
SC Endocrinology & Metabolism
GA GF0WB
UT WOS:000431650800020
PM 29497783
OA Green Accepted, Bronze
DA 2022-11-10
ER

PT J
AU Zhao, CZ
   Li, X
   Ma, JH
   Zhu, ZT
   Li, H
   Lou, FL
   Zhai, YF
   Chen, H
   Xiao, SJ
   Peng, QH
   Hua, HL
   Zhang, Q
   Lou, FY
AF Zhao, Chunzhi
   Li, Xing
   Ma, Jianhua
   Zhu, Zhengtai
   Li, Hua
   Lou, Fangli
   Zhai, Yuefang
   Chen, Hui
   Xiao, Shujun
   Peng, Qinhui
   Hua, Huilian
   Zhang, Qing
   Lou, Fangyong
TI Effects of liraglutide combined with metformin and Diamicron on
   glucose-lipid metabolism and islet beta-cell function in elderly
   patients with type 2 diabetes mellitus
SO ALL LIFE
LA English
DT Article
DE Liraglutide; metformin; Diamicron; type 2 diabetes mellitus
ID STATEMENT
AB We explored the therapeutic effects of liraglutide combined with metformin and Diamicron in elderly patients with type 2 diabetes mellitus (T2DM) and the effects of this regimen on glucose - lipid metabolism and islet beta-cell function. Ninety-two elderly patients with T2DM admitted to our hospital were selected as research participants. Of these, 42 patients treated with metformin and Diamicron were included in the control group (CG) and the remaining 50 patients treated with liraglutide combined with metformin and Diamicron were enrolled in the research group (RG). The total rate of efficacy in RG was significantly higher than that in CG (P < 0.05); however, there was no significant difference in the incidence of adverse reactions (P > 0.05). Moreover, no marked differences were observed in glucose-lipid metabolism indexes and islet beta-cell function between the two groups before treatment (P > 0.05). After treatment, fasting plasma glucose, 2-h postprandial blood glucose, and glycosylated hemoglobin levels remarkably decreased in both groups, and these levels were significantly lower in RG than in CG (P < 0.001). Liraglutide combined with metformin and Diamicron can effectively improve glucose - lipid metabolism in elderly patients with T2DM and enhance islet beta-cell function with improved clinical efficacy.
C1 [Zhao, Chunzhi; Zhu, Zhengtai; Li, Hua; Zhai, Yuefang; Chen, Hui; Xiao, Shujun; Peng, Qinhui; Zhang, Qing] Taizhou Peoples Hosp, Dept Geriatr, Taizhou, Peoples R China.
   [Li, Xing] Shanxi Med Univ, Dept Endocrinol, Affiliated 2, Taiyuan, Peoples R China.
   [Ma, Jianhua] Nanjing Med Univ, Dept Endocrinol, Affiliated Nanjing Hosp, Nanjing, Peoples R China.
   [Lou, Fangli] Guizhou Univ Tradit Chinese Med, Nursing Sch, Guiyang, Peoples R China.
   [Hua, Huilian] Taizhou Peoples Hosp, Dept Pharm, Taizhou, Peoples R China.
   [Lou, Fangyong] Taizhou Peoples Hosp, Dept Orthopaed, 399 Hailing South Rd, Taizhou 225300, Jiangsu, Peoples R China.
RP Lou, FY (corresponding author), Taizhou Peoples Hosp, Dept Orthopaed, 399 Hailing South Rd, Taizhou 225300, Jiangsu, Peoples R China.
EM fangyonglou@163.com
FU non-alcoholic fatty liver disease (NAFLD) [ZL201924]; CD3/CD4,
   cytokeratin 18 fragment levels and glucose and lipid metabolism in
   elderly patients with type 2 diabetes (T2DM) [ZL201924]
FX This work was supported by the Relationship between CD3/CD4, cytokeratin
   18 fragment levels and glucose and lipid metabolism in elderly patients
   with type 2 diabetes (T2DM) and non-alcoholic fatty liver disease
   (NAFLD) [School-level project, project number ZL201924].
CR Al-Omary Fatmah A M, 2017, Profiles Drug Subst Excip Relat Methodol, V42, P125, DOI 10.1016/bs.podrm.2017.02.003
   Ayers D, 2017, CURR MED RES OPIN, V33, P1653, DOI 10.1080/03007995.2017.1345730
   Colagiuri S, 2018, DIABETES RES CLIN PR, V143, P1, DOI 10.1016/j.diabres.2018.05.028
   Collier A, 2020, J DIABETES INVEST, V11, P55, DOI 10.1111/jdi.13067
   DeFronzo RA, 2004, MED CLIN N AM, V88, P787, DOI 10.1016/j.mcna.2004.04.013
   Duncan BB, 2017, DIABETOL METAB SYNDR, V9, DOI 10.1186/s13098-017-0216-2
   Eraky SM, 2018, PROSTAG LEUKOTR ESS, V136, P123, DOI 10.1016/j.plefa.2017.06.009
   Hagon-Traub Isabelle, 2020, Rev Med Suisse, V16, P366
   Huang Q, 2019, EXP THER MED, V17, P1863, DOI 10.3892/etm.2019.7148
   Kalra Sanjay, 2017, J Assoc Physicians India, V65, P38
   Ko SH, 2017, DIABETES METAB J, V41, P337, DOI 10.4093/dmj.2017.41.5.337
   Larsson SC, 2018, INT J CARDIOL, V262, P66, DOI 10.1016/j.ijcard.2018.03.099
   Ma RCW, 2018, DIABETOLOGIA, V61, P1249, DOI 10.1007/s00125-018-4557-7
   Mann JFE, 2017, NEW ENGL J MED, V377, P839, DOI 10.1056/NEJMoa1616011
   Matikainen N, 2019, DIABETES OBES METAB, V21, P84, DOI 10.1111/dom.13487
   Miao XY, 2018, PEPTIDES, V100, P127, DOI 10.1016/j.peptides.2017.07.006
   Overbeek JA, 2017, CLIN THER, V39, P759, DOI 10.1016/j.clinthera.2017.02.008
   Peradze N, 2019, CARDIOVASC DIABETOL, V18, DOI 10.1186/s12933-019-0945-7
   Pokala N, 2017, DIABETES OBES METAB, V19, P1454, DOI 10.1111/dom.12939
   Rena G, 2017, DIABETOLOGIA, V60, P1577, DOI 10.1007/s00125-017-4342-z
   Rowley WR, 2017, POPUL HEALTH MANAG, V20, P6, DOI 10.1089/pop.2015.0181
   Sanchez-Rangel E, 2017, DIABETOLOGIA, V60, P1586, DOI 10.1007/s00125-017-4336-x
   Sohail MU, 2017, J DIABETES RES, V2017, DOI 10.1155/2017/9631435
   Strain WD, 2018, DIABETIC MED, V35, P838, DOI 10.1111/dme.13644
   Xu YH, 2017, J NAT PROD, V80, P2319, DOI 10.1021/acs.jnatprod.7b00365
   Yu XT, 2018, INT J ENDOCRINOL, V2018, DOI 10.1155/2018/9519231
   Zheng Y, 2018, NAT REV ENDOCRINOL, V14, P88, DOI 10.1038/nrendo.2017.151
NR 27
TC 0
Z9 0
U1 0
U2 3
PU TAYLOR & FRANCIS LTD
PI ABINGDON
PA 2-4 PARK SQUARE, MILTON PARK, ABINGDON OR14 4RN, OXON, ENGLAND
SN 2689-5293
EI 2689-5307
J9 ALL LIFE
JI All Life
PD JAN 1
PY 2021
VL 14
IS 1
BP 333
EP 339
DI 10.1080/26895293.2021.1917457
PG 7
WC Multidisciplinary Sciences
WE Science Citation Index Expanded (SCI-EXPANDED)
SC Science & Technology - Other Topics
GA RS4LY
UT WOS:000643753700001
OA gold
DA 2022-11-10
ER

PT J
AU Beejmohun, V
   Peytavy-Izard, M
   Mignon, C
   Muscente-Paque, D
   Deplanque, X
   Ripoll, C
   Chapal, N
AF Beejmohun, Vickram
   Peytavy-Izard, Marie
   Mignon, Cyril
   Muscente-Paque, Delphine
   Deplanque, Xavier
   Ripoll, Christophe
   Chapal, Nicolas
TI Acute effect of Ceylon cinnamon extract on postprandial glycemia:
   alpha-amylase inhibition, starch tolerance test in rats, and randomized
   crossover clinical trial in healthy volunteers
SO BMC COMPLEMENTARY AND ALTERNATIVE MEDICINE
LA English
DT Article
DE Cinnamon extract; Postprandial glycemia; Glycemic index; Alpha-amylase
   inhibitor; Starch digestion; Pre-diabetes; Metabolic syndrome
ID TYPE-2 DIABETIC-PATIENTS; DISEASE RISK-FACTORS; PLASMA-GLUCOSE;
   BLOOD-GLUCOSE; HEART-DISEASE; INDEX DIET; OVERWEIGHT; WEIGHT; LIPIDS;
   HYPERGLYCEMIA
AB Background: Postprandial hyperglycemia is a known risk factor for the development of several health disorders including type 2 diabetes, obesity, oxidative stress, and cardiovascular diseases. One encouraging approach for a better control of postprandial glycemia is to reduce carbohydrate digestion. Cinnamon extracts have been known for managing blood glucose. However, their effects on inhibiting digestion of carbohydrate have been poorly analyzed to date. The aim of this study was to investigate the acute effect of a specific Ceylon cinnamon hydro-alcoholic extract (CCE) on carbohydrate digestion and post-meal blood glucose reduction.
   Methods: In vitro enzymatic assays and in vivo starch tolerance tests in rats were designed as preclinical assays. Then, a randomized, double-blind, placebo-controlled, cross-over clinical trial was conducted in 18 healthy female and male volunteers. Following the intake of 1 g of CCE, the subjects ate a standardized meal. Blood samples were collected during the 2 hours following the meal to measure glucose and insulin concentrations. Areas under the curves were calculated and statistical differences between the CCE and placebo groups were analyzed using the Mann Whitney-Wilcoxon test.
   Results: CCE has demonstrated in the in vitro study that it inhibited pancreatic alpha-amylase activity with an IC50 of 25 mu g/mL. In the in vivo study, CCE was shown to acutely reduce the glycemic response to starch in a dose-dependent manner in rats. This effect was significant from the dose of 12.5 mg/kg of body weight. In both, the in vitro and in vivo studies, the hydro-alcoholic extract has shown to be more efficacious than the aqueous extract. In the human clinical trial, 1 g of CCE lowered the area under the curve of glycemia between 0 and 120 min by 14.8% (P = 0.15) and between 0 and 60 min by 21.2% (P < 0.05) compared to the placebo. This effect occurred without stimulating insulin secretion. No adverse effects were reported.
   Conclusion: These results suggest that Ceylon cinnamon hydro-alcoholic extract (CCE) may provide a natural and safe solution for the reduction of postprandial hyperglycemia and therefore help to reduce the risks of developing metabolic disorders.
C1 [Beejmohun, Vickram; Peytavy-Izard, Marie; Mignon, Cyril; Chapal, Nicolas] Dialpha SAS, F-34980 Montferrier Sur Lez, France.
   [Muscente-Paque, Delphine; Deplanque, Xavier; Ripoll, Christophe] Naturalpha SAS, F-59120 Loos, France.
RP Chapal, N (corresponding author), Dialpha SAS, Parc Agropolis 2,2196 Blvd Lironde, F-34980 Montferrier Sur Lez, France.
EM n.chapal@dialpha.com
FU French Ministry of Education and Research; BpiFrance; Region
   Languedoc-Roussillon; Business & Innovation Center of Montpellier
   Agglomeration
FX This research was supported by the French Ministry of Education and
   Research, the BpiFrance, the Region Languedoc-Roussillon, and the
   Business & Innovation Center of Montpellier Agglomeration.
CR Abraham K, 2010, MOL NUTR FOOD RES, V54, P228, DOI 10.1002/mnfr.200900281
   Akilen R, 2012, CLIN NUTR, V31, P609, DOI 10.1016/j.clnu.2012.04.003
   Baker WL, 2008, DIABETES CARE, V31, P41, DOI 10.2337/dc07-1711
   Barclay AW, 2008, AM J CLIN NUTR, V87, P627, DOI 10.1093/ajcn/87.3.627
   Blake DR, 2004, DIABETES, V53, P2095, DOI 10.2337/diabetes.53.8.2095
   Bouche C, 2002, DIABETES CARE, V25, P822, DOI 10.2337/diacare.25.5.822
   Ceriello A, 2004, DIABETES, V53, P701, DOI 10.2337/diabetes.53.3.701
   De Rougemont A, 2007, BRIT J NUTR, V98, P1288, DOI 10.1017/S0007114507778674
   Derosa G, 2012, CLIN THER, V34, P1221, DOI 10.1016/j.clinthera.2012.04.012
   Hanefeld M, 1999, ATHEROSCLEROSIS, V144, P229, DOI 10.1016/S0021-9150(99)00059-3
   Hanefeld M, 2004, EUR HEART J, V25, P10, DOI 10.1016/S0195-668X(03)00468-8
   Hlebowicz J, 2007, AM J CLIN NUTR, V85, P1552, DOI 10.1093/ajcn/85.6.1552
   Hlebowicz J, 2009, AM J CLIN NUTR, V89, P815, DOI 10.3945/ajcn.2008.26807
   JENKINS DJA, 1985, AM J CLIN NUTR, V42, P604, DOI 10.1093/ajcn/42.4.604
   Khan A, 2003, DIABETES CARE, V26, P3215, DOI 10.2337/diacare.26.12.3215
   KOCH GG, 1972, BIOMETRICS, V28, P577, DOI 10.2307/2556170
   Lu T, 2012, NUTR RES, V32, P408, DOI 10.1016/j.nutres.2012.05.003
   Magistrelli A, 2012, J ACAD NUTR DIET, V112, P1806, DOI 10.1016/j.jand.2012.07.037
   Mang B, 2006, EUR J CLIN INVEST, V36, P340, DOI 10.1111/j.1365-2362.2006.01629.x
   Markey O, 2011, CARDIOVASC DIABETOL, V10, DOI 10.1186/1475-2840-10-78
   McMillan-Price J, 2006, ARCH INTERN MED, V166, P1466, DOI 10.1001/archinte.166.14.1466
   Monnier L, 2003, DIABETES CARE, V26, P881, DOI 10.2337/diacare.26.3.881
   Monnier L, 2005, DIABETES METAB, V31, P101, DOI 10.1016/S1262-3636(07)70174-X
   Monnier L, 2007, DIABETES CARE, V30, P263, DOI 10.2337/dc06-1612
   O'Keefe JH, 2008, J AM COLL CARDIOL, V51, P249, DOI 10.1016/j.jacc.2007.10.016
   Pan CY, 2007, CURR DIABETES REV, V3, P141, DOI 10.2174/157339907780598243
   Philippou E, 2008, EUR J CLIN NUTR, V62, P145, DOI 10.1038/sj.ejcn.1602688
   Rafehi H, 2012, DIABETES OBES METAB, V14, P493, DOI 10.1111/j.1463-1326.2011.01538.x
   Shihabudeen HMS, 2011, NUTR METAB, V8, DOI 10.1186/1743-7075-8-46
   Vanschoonbeek K, 2006, J NUTR, V136, P977, DOI 10.1093/jn/136.4.977
   Wickenbere J, 2012, BRIT J NUTR, V107, P1845, DOI 10.1017/S0007114511005113
   Woehrlin F, 2010, J AGR FOOD CHEM, V58, P10568, DOI 10.1021/jf102112p
NR 32
TC 35
Z9 35
U1 1
U2 33
PU BMC
PI LONDON
PA CAMPUS, 4 CRINAN ST, LONDON N1 9XW, ENGLAND
EI 1472-6882
J9 BMC COMPLEM ALTERN M
JI BMC Complement. Altern. Med.
PD SEP 23
PY 2014
VL 14
AR 351
DI 10.1186/1472-6882-14-351
PG 11
WC Integrative & Complementary Medicine
WE Science Citation Index Expanded (SCI-EXPANDED)
SC Integrative & Complementary Medicine
GA AQ2VJ
UT WOS:000342647500005
PM 25249234
OA Green Published, gold
DA 2022-11-10
ER

PT J
AU Widjajakusuma, EC
   Jonosewojo, A
   Hendriati, L
   Wijaya, S
   Ferawati
   Surjadhana, A
   Sastrowardoyo, W
   Monita, N
   Muna, NM
   Fajarwati, RP
   Ervina, M
   Esar, SY
   Soegianto, L
   Lang, T
   Heriyanti, C
AF Widjajakusuma, Elisabeth Catherina
   Jonosewojo, Arijanto
   Hendriati, Lucia
   Wijaya, Sumi
   Ferawati
   Surjadhana, Adrianta
   Sastrowardoyo, Widayat
   Monita, Nadia
   Muna, Nafdsu Makhmudatul
   Fajarwati, Rachma Pantja
   Ervina, Martha
   Esar, Senny Yesery
   Soegianto, Lisa
   Lang, Tirza
   Heriyanti, Cindy
TI Phytochemical screening and preliminary clinical trials of the aqueous
   extract mixture of Andrographis paniculata (Burm. f.) Wall. ex Nees and
   Syzygium polyanthum (Wight.) Walp leaves in metformin treated patients
   with type 2 diabetes
SO PHYTOMEDICINE
LA English
DT Article
DE Andrographis paniculata; Syzygium polyanthum; Type 2 diabetes mellitus;
   GC-MS; Clinical study; Metformin
ID ETHANOLIC EXTRACTS; MEDICINAL-PLANTS; MILK-PRODUCTION; DERIVATIVES;
   PREVALENCE; MELLITUS; THERAPY; TRENDS; SEEDS; LEAF
AB Background: Our previous preclinical study showed that the extract mixture (EM) of Andrographis paniculata (Burm. f.) Wall. ex Nees (AP) and Syzygium polyanthum (Wight.) Walp (SP) leaves had antidiabetic effects and were beneficial on alloxan-induced diabetic rats.
   Purpose: The objectives of this study were to: 1) identify the phytochemical compounds present in aqueous extract of AP and SP and 2) examine the benefits of the EM of AP and SP leaves in lowering blood glucose in the presence of standard antidiabetic treatment using metformin in type 2 diabetic patients in Indonesian Traditional Medicine Polyclinic of Dr. Soetomo General Hospital in Surabaya.
   Methods: Phytochemical analysis of aqueous leaf extract of AP and SP was performed using standard chemical tests, TLC, and GC-MS. Furthermore, a total of 54 subjects with T2DM participated in this study and were randomly assigned to either the intervention group supplemented with the extract mixture of AP and SP at a dose 900 mg/day for 8 weeks, or the control group which received placebo tablets in a randomized placebo-controlled double-blinded parallel clinical trial. Both groups received metformin at dose 1000 mg/day. Body weight, blood pressure, fasting blood glucose, postprandial glucose, haemoglobin A1c, triglycerides, total cholesterol, low density lipoprotein, high density lipoprotein, and markers of liver and kidney damage were measured.
   Results: The results of phytochemical analysis showed that the glycosides, terpenoids, alkaloids, flavonoids, saponins, and tannins were found to be present in the extract mixture. GC-MS analyses of AP and SP showed the presence of 19 and 12 peaks, respectively. Methyl ester of 9-octadecenoic and eicosanoic acid were determined as the main constituents of both species. Moreover, the results of clinical study suggested that the extract mixture improved the decrease of fasting blood glucose and postprandial glucose, significantly lowered body mass index compared with the control group. The EM appeared beneficial for SGPT values and uric acid levels.
   Conclusion: Overall, the results of this study suggested the potential beneficial effects of the extract mixture for use as complementary medicine alongside conventional treatment of metformin. The extract mixture contained many highly potent compounds for treating T2DM and preventing short-and long-term risk complications of diabetes.
C1 [Widjajakusuma, Elisabeth Catherina; Ferawati] Widya Mandala Catholic Univ Surabaya, Res Ctr Tradit Med, Jl Dinoyo 42-44, Surabaya 60265, Indonesia.
   [Widjajakusuma, Elisabeth Catherina; Hendriati, Lucia; Wijaya, Sumi; Surjadhana, Adrianta; Ervina, Martha; Esar, Senny Yesery; Soegianto, Lisa; Lang, Tirza; Heriyanti, Cindy] Widya Mandala Catholic Univ Surabaya, Fac Pharm, Jl Raya Kalisari Selatan 1, Surabaya 60112, Indonesia.
   [Jonosewojo, Arijanto; Sastrowardoyo, Widayat] Airiangga Univ, Fac Med, Jl Mayjen Prof Dr Moestopo 47, Surabaya 60286, Indonesia.
   [Jonosewojo, Arijanto; Sastrowardoyo, Widayat; Monita, Nadia; Muna, Nafdsu Makhmudatul; Fajarwati, Rachma Pantja] Dr Soetomo Gen Hosp, Indonesian Tradit Med Polyclin, Jl Mayjen Prof Dr Moestopo 6-8, Surabaya 60286, Indonesia.
RP Widjajakusuma, EC (corresponding author), Widya Mandala Catholic Univ Surabaya, Fac Pharm, Jl Raya Kalisari Selatan 1, Surabaya 60112, Indonesia.
EM ecwidj@ukwms.ac.id
RI Widjajakusuma, Elisabeth Catherina/GPF-4675-2022
FU Ministry of Research Technology and Higher education [RT-2012-94];
   Directorate General of Higher Education [207a/WM01.5/N/2012]
FX Elisabeth Catherina Widjajakusuma received a grant from Ministry of
   Research Technology and Higher education with grant number RT-2012-94
   and from Directorate General of Higher Education with grant number
   207a/WM01.5/N/2012 to support this study.
CR Abhishek Niranjan, 2010, Indian Journal of Natural Products and Resources, V1, P125
   Agarwal R, 2005, MALAYS J MED SCI, V12, P13
   Akhtar MT, 2016, MOLECULES, V21, DOI 10.3390/molecules21081026
   Aksay E, 2007, TURK J MED SCI, V37, P173
   Anggowati R, 2004, TELAAH ABSORPSI EKST
   [Anonymous], 2008, DENT J-BASEL, DOI DOI 10.20473/J.DJMKG.V41.I3.P147-150
   Artanti Nina, 2012, Pak J Biol Sci, V15, P673
   Babich MM, 1998, AM J MED, V104, P490, DOI 10.1016/S0002-9343(98)00088-6
   Bahmani M, 2014, ASIAN PAC J TROP MED, V7, pS348, DOI 10.1016/S1995-7645(14)60257-1
   Balap A, 2017, J ETHNOPHARMACOL, V195, P214, DOI 10.1016/j.jep.2016.11.022
   Bennett WL, 2011, ANN INTERN MED, V154, P602, DOI 10.7326/0003-4819-154-9-201105030-00336
   Bowling FL, 2015, NAT REV ENDOCRINOL, V11, P606, DOI 10.1038/nrendo.2015.130
   Chan JCN, 2009, JAMA-J AM MED ASSOC, V301, P2129, DOI 10.1001/jama.2009.726
   Danaei G, 2011, LANCET, V378, P31, DOI 10.1016/S0140-6736(11)60679-X
   Dandu AM, 2009, PAK J PHARM SCI, V22, P49
   DeFronzo R, 2015, METAB CLIN EXP, V65, P20
   Deutsch M, 2004, Ann Intern Med, V140, pW25
   Devaraj Sutha, 2010, Journal of Phytology, V2, P25
   Erlena Nor A. A. R., 2018, Pharmacognosy Journal, V10, P110
   Golay A, 2008, INT J OBESITY, V32, P61, DOI 10.1038/sj.ijo.0803695
   Goldstein BJ, 2003, CLIN THER, V25, P890, DOI 10.1016/S0149-2918(03)80112-1
   Gupta RC, 2017, DIABETOL METAB SYNDR, V9, DOI 10.1186/s13098-017-0254-9
   Hassan H, 2015, IJRAN SS, V3, P89
   Hendriati L., 2011, JURNAL BAHAN ALAM IN, V7, P382
   Hendriati L., 2010, INT C MED PLANTS SUR, P208
   Holman R, 2007, Journ Annu Diabetol Hotel Dieu, P13
   Hossain MD, 2014, SCI WORLD J
   Hosseinzadeh H, 2014, J ACUPUNCT MERIDIAN, V7, P211, DOI 10.1016/j.jams.2013.10.004
   Hosseinzadeh H, 2013, J ACUPUNCT MERIDIAN, V6, P18, DOI 10.1016/j.jams.2012.07.019
   Inzucchi SE, 2014, JAMA-J AM MED ASSOC, V312, P2668, DOI 10.1001/jama.2014.15298
   Jayakumar T, 2013, EVID-BASED COMPL ALT, V2013, DOI 10.1155/2013/846740
[truncated: 3,565,730 more chars]
