# Supplementary material for: A bibliometric analysis and visualization of literature on non-fasting lipid research from 2012 to 2022
Source: Front Endocrinol (Lausanne). 2023 Apr 19;14:1136048. doi: 10.3389/fendo.2023.1136048 (PMC10154597; doi:10.3389/fendo.2023.1136048)
Supplement: Supplementary file 1 [file DataSheet_1.zip › Supplementary_Material/Raw data/download_3501-4000.txt]

FN Clarivate Analytics Web of Science
VR 1.0
PT J
AU Maslak, E
   Zabielski, P
   Kochan, K
   Kus, K
   Jasztal, A
   Sitek, B
   Proniewski, B
   Wojcik, T
   Gula, K
   Kij, A
   Walczak, M
   Baranska, M
   Chabowski, A
   Holland, RJ
   Saavedra, JE
   Keefer, LK
   Chlopicki, S
AF Maslak, Edyta
   Zabielski, Piotr
   Kochan, Kamila
   Kus, Kamil
   Jasztal, Agnieszka
   Sitek, Barbara
   Proniewski, Bartosz
   Wojcik, Tomasz
   Gula, Katarzyna
   Kij, Agnieszka
   Walczak, Maria
   Baranska, Malgorzata
   Chabowski, Adrian
   Holland, Ryan J.
   Saavedra, Joseph E.
   Keefer, Larry K.
   Chlopicki, Stefan
TI The liver-selective NO donor, V-PYRRO/NO, protects against liver
   steatosis and improves postprandial glucose tolerance in mice fed high
   fat diet
SO BIOCHEMICAL PHARMACOLOGY
LA English
DT Article
DE Nitric oxide; Hepatoprotection; Liver steatosis; Glucose tolerance;
   Fatty acid metabolism
ID NITRIC-OXIDE SYNTHASE; NECROSIS-FACTOR-ALPHA; CONTROLLED-TRIAL; IN-VIVO;
   NONALCOHOLIC STEATOHEPATITIS; MITOCHONDRIAL BIOGENESIS; HEPATIC
   MICROCIRCULATION; INDUCED HEPATOTOXICITY; INSULIN-RESISTANCE; L-ARGININE
AB Background and purpose: There is an unmet medical need for novel NAFLD treatments. Here we have examined the effects of liver-selective NO donor (V-PYRRO/NO) as compared with metformin on hepatic steatosis and glucose tolerance in mice fed high fat diet.
   Material and methods: Effects of V-PYRRO/NO (5 mg kg(-1)) or metformin (616 mg kg(-1)) were examined in C57BL/6J mice fed high fat diet (HF, 60 kcal% fat). Quantitative determination of steatosis, liver fatty acid composition and western blot analysis of selected proteins involved in mitochondrial biogenesis, fatty acid de nova synthesis and oxidation, triacylglycerols and cholesterol transport from the liver were performed. Liver NO and nitrate concentration and blood biochemistry were also analyzed.
   Results: V-PYRRO/NO and metformin reduced liver steatosis with simultaneous reduction of total liver triacylglycerols, diacylglycerols and ceramides fraction and reversed HF-induced decrease in UFA/SFA ratio. V-PYRRO/NO substantially improved postprandial glucose tolerance, while the effect of metformin was modest and more pronounced on HOMA IR index. The anti-steatotic mechanism of V-PYRRO/NO was dependent on NO release, differed from that of metformin and involved improved glucose tolerance and inhibition of de novo fatty acid synthesis by Akt activation and ACC phosphorylation. In turn, major mechanism of metformin action involved increased expression of proteins implicated in mitochondrial biogenesis and metabolism (PGC-1 alpha, PPAR alpha, COX IV, cytochrome c, HADHSC).
   Conclusions: V-PYRRO/NO acts as a liver-specific NO donor prodrug affording pronounced anti-steatotic effects and may represent an efficient, mechanistically novel approach to prevent liver steatosis and insulin resistance. (C) 2015 Elsevier Inc. All rights reserved.
C1 [Maslak, Edyta; Kochan, Kamila; Kus, Kamil; Jasztal, Agnieszka; Sitek, Barbara; Proniewski, Bartosz; Wojcik, Tomasz; Gula, Katarzyna; Kij, Agnieszka; Walczak, Maria; Baranska, Malgorzata; Chlopicki, Stefan] Jagiellonian Univ, Jagiellonian Ctr Expt Therapeut, PL-30348 Krakow, Poland.
   [Chlopicki, Stefan] Jagiellonian Univ, Coll Med, Chair Pharmacol, Dept Expt Pharmacol, PL-31531 Krakow, Poland.
   [Zabielski, Piotr; Chabowski, Adrian] Med Univ Bialystok, Dept Physiol, PL-15222 Bialystok, Poland.
   [Kus, Kamil; Walczak, Maria] Jagiellonian Univ, Coll Med, Dept Pharmacokinet & Phys Pharm, PL-30688 Krakow, Poland.
   [Kochan, Kamila; Baranska, Malgorzata] Jagiellonian Univ, Fac Chem, PL-30060 Krakow, Poland.
   [Holland, Ryan J.; Keefer, Larry K.] NCI, Biol Chem Lab, Frederick, MD 21702 USA.
   [Saavedra, Joseph E.] Leidos Biomed Res Inc, Frederick Natl Lab Canc Res, Frederick, MD 21702 USA.
RP Chlopicki, S (corresponding author), Jagiellonian Univ, Jagiellonian Ctr Expt Therapeut, Bobrzynskiego 14, PL-30348 Krakow, Poland.
EM edyta.maslak@jcet.eu; piotrz@umb.edu.pl; kochan@chemia.uj.edu.pl;
   kamil.kus@jcet.eu; agnieszka.jasztal@jcet.eu; barbara.sitek@jcet.eu;
   bartosz.proniewski@jcet.eu; tomasz.wojcik@jcet.eu;
   katarzyna.gula@jcet.eu; agnieszka.kij@jcet.eu; maria.walczak@jcet.eu;
   baranska@chemia.uj.edu.pl; adrian@umb.edu.pl; hollandrj@mail.nih.gov;
   saavedjo@mail.nih.gov; keeferl@mail.nih.gov; stefan.chlopicki@jcet.eu
RI Jasztal, Agnieszka/ABH-8204-2020; Kochan, Kamila/AAB-9338-2020;
   Chabowski, Adrian/T-2225-2018; Keefer, Larry K/N-3247-2014
OI Kochan, Kamila/0000-0002-7248-8637; Chabowski,
   Adrian/0000-0002-7407-8156; Keefer, Larry K/0000-0001-7489-9555;
   Walczak, Maria/0000-0002-5670-9866; Chlopicki,
   Stefan/0000-0002-2878-3858; Kus, Kamil/0000-0002-6959-5175; Proniewski,
   Bartosz/0000-0002-5138-1451; Baranska, Malgorzata/0000-0001-8826-3144
FU European Union [POIG.01.01.02-00-069/09]; National Cancer Institute,
   National Institutes of Health [HHSN26120080001E]; Intramural Research
   Program of the NIH, National Cancer Institute, Center for Cancer
   Research
FX This study was supported by European Union from the resources of the
   European Regional Development Fund under the Innovative Economy
   Programme (grant coordinated by JCET-UJ, No. POIG.01.01.02-00-069/09),
   and partially by federal funds from the National Cancer Institute,
   National Institutes of Health, under Contract HHSN26120080001E and by
   the Intramural Research Program of the NIH, National Cancer Institute,
   Center for Cancer Research.
CR Allard JP, 2008, J HEPATOL, V48, P300, DOI 10.1016/j.jhep.2007.09.009
   Araya J, 2004, CLIN SCI, V106, P635, DOI 10.1042/CS20030326
   Baranowski M, 2013, J PHYSIOL PHARMACOL, V64, P289
   Bauer C, 1997, J HEPATOL, V27, P1089, DOI 10.1016/S0168-8278(97)80153-5
   Belfort R, 2006, NEW ENGL J MED, V355, P2297, DOI 10.1056/NEJMoa060326
   Bess E, 2011, PLOS ONE, V6, DOI 10.1371/journal.pone.0020848
   Cacho J, 2008, AM J PHYSIOL-ENDOC M, V295, pE1269, DOI 10.1152/ajpendo.90207.2008
   Chavez AO, 2008, DIABETES, V57, P899, DOI 10.2337/db07-0790
   Cohen JC, 2011, SCIENCE, V332, P1519, DOI 10.1126/science.1204265
   Davis BJ, 2006, DIABETES, V55, P496, DOI 10.2337/diabetes.55.02.06.db05-1064
   DeLeve LD, 2003, HEPATOLOGY, V38, P900, DOI 10.1053/jhep.2003.50383
   Duplain H, 2001, CIRCULATION, V104, P342, DOI 10.1161/01.CIR.104.3.342
   Ekstedt M, 2007, J HEPATOL, V47, P135, DOI 10.1016/j.jhep.2007.02.013
   Fisslthaler B, 2007, CIRC RES, V100, pE12, DOI 10.1161/01.RES.0000257747.74358.1c
   Foretz M, 2010, J CLIN INVEST, V120, P2355, DOI 10.1172/JCI40671
   Fu WJJ, 2005, J NUTR, V135, P714, DOI 10.1093/jn/135.4.714
   Garcia-Villafranca J, 2003, BIOCHEM PHARMACOL, V65, P807, DOI 10.1016/S0006-2952(02)01623-4
   Gustafsson BI, 2005, TRANSPL P, V37, P3338, DOI 10.1016/j.transproceed.2005.09.135
   Haukeland JW, 2009, SCAND J GASTROENTERO, V44, P853, DOI 10.1080/00365520902845268
   Hedli CC, 1997, TOXICOL APPL PHARM, V146, P60, DOI 10.1006/taap.1997.8209
   Hundal RS, 2000, DIABETES, V49, P2063, DOI 10.2337/diabetes.49.12.2063
   Ijaz S, 2005, MICROVASC RES, V70, P129, DOI 10.1016/j.mvr.2005.08.001
   Ijaz S, 2003, MICROCIRCULATION, V10, P447, DOI 10.1038/sj.mn.7800206
   Inami K, 2006, NITRIC OXIDE-BIOL CH, V14, P309, DOI 10.1016/j.niox.2006.01.003
   Jobgen WS, 2006, J NUTR BIOCHEM, V17, P571, DOI 10.1016/j.jnutbio.2005.12.001
   Kakumitsu S, 1998, HEPATOLOGY, V27, P377, DOI 10.1002/hep.510270210
   Kamath S, 2011, PLOS ONE, V6, DOI 10.1371/journal.pone.0027617
   Kawaguchi T, 2004, AM J PATHOL, V165, P1499, DOI 10.1016/S0002-9440(10)63408-6
   Kim YM, 2000, HEPATOLOGY, V32, P770, DOI 10.1053/jhep.2000.18291
   Kim YW, 2007, J ANDROL, V28, P555, DOI 10.2164/jandrol.106.001602
   Kochan K, 2013, ANALYST, V138, P3885, DOI 10.1039/c3an00216k
   Konstantynowicz K, 2011, POSTEP HIG MED DOSW, V65, P236, DOI 10.5604/17322693.939285
   Lavine JE, 2011, JAMA-J AM MED ASSOC, V305, P1659, DOI 10.1001/jama.2011.520
   Liu J, 2003, HEPATOLOGY, V37, P324, DOI 10.1053/jhep.2003.50063
   Liu J, 2004, J PHARMACOL EXP THER, V310, P18, DOI 10.1124/jpet.103.065003
   Mantena SK, 2009, BIOCHEM J, V417, P183, DOI 10.1042/BJ20080868
   Marchesini G, 2001, DIABETES, V50, P1844, DOI 10.2337/diabetes.50.8.1844
   Moal F, 2006, WORLD J GASTROENTERO, V12, P6639, DOI 10.3748/wjg.v12.i41.6639
   Nisoli E, 2003, SCIENCE, V299, P896, DOI 10.1126/science.1079368
   Nisoli E, 2004, P NATL ACAD SCI USA, V101, P16507, DOI 10.1073/pnas.0405432101
   Paschos P, 2012, WORLD J HEPATOL, V4, P327, DOI 10.4254/wjh.v4.i12.327
   Reagan-Shaw S, 2008, FASEB J, V22, P659, DOI 10.1096/fj.07-9574LSF
   Ricciardi R, 2001, TRANSPLANTATION, V71, P193, DOI 10.1097/00007890-200101270-00004
   Saavedra JE, 1997, J MED CHEM, V40, P1947, DOI 10.1021/jm9701031
   Sigruener A, 2014, PLOS ONE, V9, DOI 10.1371/journal.pone.0085724
   Smukler SR, 2002, DIABETES, V51, P3450, DOI 10.2337/diabetes.51.12.3450
   Soltys CLM, 2006, AM J PHYSIOL-HEART C, V290, pH2472, DOI 10.1152/ajpheart.01206.2005
   Stinson S. F., 2002, Xenobiotica, V32, P339, DOI 10.1080/00498250110102665
   Takayama F, 2009, J CLIN BIOCHEM NUTR, V45, P335, DOI 10.3164/jcbn.09-29
   Videla LA, 2004, FREE RADICAL BIO MED, V37, P1499, DOI 10.1016/j.freeradbiomed.2004.06.033
   Viollet B, 2012, CLIN SCI, V122, P253, DOI 10.1042/CS20110386
   Wang XL, 2006, DIABETES, V55, P2301, DOI 10.2337/db05-1574
   Wierzbicki M, 2009, ADV MED SCI-POLAND, V54, P59, DOI 10.2478/v10039-009-0010-y
   Xie XY, 2009, MED SCI MONITOR, V15, pBR254
   Yin W, 2012, J LIPID RES, V53, P51, DOI 10.1194/jlr.M019927
   Zabielski P, 2010, PROSTAG OTH LIPID M, V93, P75, DOI 10.1016/j.prostaglandins.2010.06.006
   Zhang X, 2009, CLIN EXP PHARMACOL P, V36, P631, DOI 10.1111/j.1440-1681.2008.05129.x
NR 57
TC 26
Z9 26
U1 0
U2 26
PU PERGAMON-ELSEVIER SCIENCE LTD
PI OXFORD
PA THE BOULEVARD, LANGFORD LANE, KIDLINGTON, OXFORD OX5 1GB, ENGLAND
SN 0006-2952
EI 1873-2968
J9 BIOCHEM PHARMACOL
JI Biochem. Pharmacol.
PD FEB 1
PY 2015
VL 93
IS 3
BP 389
EP 400
DI 10.1016/j.bcp.2014.12.004
PG 12
WC Pharmacology & Pharmacy
WE Science Citation Index Expanded (SCI-EXPANDED)
SC Pharmacology & Pharmacy
GA CB2AP
UT WOS:000349429400014
PM 25534988
DA 2022-11-10
ER

PT J
AU Yap, MC
   Balasekaran, G
   Burns, SF
AF Yap, Mei Chan
   Balasekaran, Govindasamy
   Burns, Stephen F.
TI Acute effect of 30 min of accumulated versus continuous brisk walking on
   insulin sensitivity in young Asian adults
SO EUROPEAN JOURNAL OF APPLIED PHYSIOLOGY
LA English
DT Article
DE Accumulation; Walking; Glucose tolerance; Insulin sensitivity
ID GLUCOSE-TOLERANCE; EXERCISE INTENSITY; POSTPRANDIAL LIPEMIA; INDUCED
   INCREASE; SINGLE BOUT; LIFE-STYLE; METABOLISM; INTERMITTENT; PREVENTION;
   RESISTANCE
AB The present study compared the acute effect of 30 min of accumulated versus continuous brisk walking on insulin sensitivity estimated in the fasted state and after an oral glucose tolerance test (OGTT) in young, healthy Asians.
   Twenty-five healthy participants (12 males) were provided an OGTT the morning after: (i) accumulating three 10 min bouts of walking the previous evening; (ii) walking continuously for 30 min the previous evening or; (iii) resting the previous evening. Blood samples were taken in the fasted state and for 2 h post-OGTT. Insulin sensitivity was estimated from fasting blood glucose and insulin using the quantitative insulin sensitivity check index (QUICKI) and in response to the OGTT using an insulin sensitivity index (ISI-Matsuda).
   Fasting insulin was lower after continuous (P = 0.006) but not accumulated (P = 0.371) walking versus rest and did not differ between walking trials (P = 0.554). Similarly, QUICKI [Accumulated 0.381 (0.026) vs. Continuous 0.388 (0.029) vs. Rest 0.371 (0.031)] improved only with continuous (P = 0.006) and not accumulated walking (P = 0.255) compared with rest. There was a significant difference in ISI-Matsuda among groups [Accumulated 7.07 (3.04) vs. Continuous 7.29 (2.81) vs. Rest 6.14 (2.46), P = 0.050] with a Bonferroni t test suggesting this was between continuous walking and rest (P = 0.081).
   These findings demonstrate that 30 min of brisk walking is sufficient to improve insulin sensitivity in healthy, young Asians but only continuous and not accumulated walking provides this benefit. Further studies are needed to determine if accumulated and continuous exercise have different chronic effects on insulin sensitivity.
C1 [Yap, Mei Chan] DSO Natl Labs, Def Med & Environm Res Inst, Singapore 117510, Singapore.
   [Balasekaran, Govindasamy; Burns, Stephen F.] Nanyang Technol Univ, Phys Educ & Sports Sci Acad Grp, Natl Inst Educ, Singapore 637616, Singapore.
RP Burns, SF (corresponding author), Nanyang Technol Univ, Phys Educ & Sports Sci Acad Grp, Natl Inst Educ, Singapore 637616, Singapore.
EM stephen.burns@nie.edu.sg
RI Burns, Stephen F./B-2812-2016
OI Burns, Stephen F./0000-0001-7192-4735; Balasekaran,
   Govindasamy/0000-0001-6101-2695
FU Research Grants and Management Team within the Office of Graduate
   Studies and Professional Learning at the National Institute of
   Education; National Institute of Education (Singapore) Academic Research
   Fund (AcRF) [RI 4/10 SB]; DSO
FX The authors would like to thank all the research volunteers who made the
   current investigation possible. The authors acknowledge the support of
   the Research Grants and Management Team within the Office of Graduate
   Studies and Professional Learning at the National Institute of
   Education. This work was supported by a National Institute of Education
   (Singapore) Academic Research Fund (AcRF) Grant no. RI 4/10 SB. MCY
   would like to acknowledge funding support for her Masters (Research)
   programme from DSO.
CR Altena TS, 2004, MED SCI SPORT EXER, V36, P1364, DOI 10.1249/01.MSS.0000135793.43808.6C
   Amer Diabet Assoc, 2010, DIABETES CARE, V33, pS62, DOI 10.2337/dc10-s062
   [Anonymous], 2011, NAT PHYS ACT GUID PR
   [Anonymous], 2010, STAT IND REP PHYS AC
   [Anonymous], 2007, CIRCULATION, DOI DOI 10.1161/CIRCULATIONAHA.107.185649
   [Anonymous], 2010, GLOB REC PHYS ACT HL
   Bajpeyi S, 2009, J APPL PHYSIOL, V106, P1079, DOI 10.1152/japplphysiol.91262.2008
   BALKE B, 1959, U S Armed Forces Med J, V10, P675
   Baynard T, 2005, METABOLISM, V54, P989, DOI 10.1016/j.metabol.2005.02.015
   BORG GAV, 1973, MED SCI SPORT EXER, V5, P90
   BRAUN B, 1995, J APPL PHYSIOL, V78, P300, DOI 10.1152/jappl.1995.78.1.300
   *DEP HLTH PHYS ACT, 2004, LEAST 5 WEEK EV IMP
   DEVLIN JT, 1985, DIABETES, V34, P973, DOI 10.2337/diabetes.34.10.973
   Dube JJ, 2012, MED SCI SPORT EXER, V44, P793, DOI 10.1249/MSS.0b013e31823f679f
   Dunstan DW, 2012, DIABETES CARE, V35, P976, DOI 10.2337/dc11-1931
   Eriksen L, 2007, DIABETOLOGIA, V50, P2245, DOI 10.1007/s00125-007-0783-0
   GARETTO LP, 1984, AM J PHYSIOL, V246, pE471, DOI 10.1152/ajpendo.1984.246.6.E471
   Gill JMR, 1998, MED SCI SPORT EXER, V30, P1515, DOI 10.1097/00005768-199810000-00008
   GORE CJ, 1990, J APPL PHYSIOL, V68, P2362, DOI 10.1152/jappl.1990.68.6.2362
   Hayashi Y, 2005, J CLIN ENDOCR METAB, V90, P4035, DOI 10.1210/jc.2004-2092
   Holloszy JO, 2005, J APPL PHYSIOL, V99, P338, DOI 10.1152/japplphysiol.00123.2005
   Host HH, 1998, J APPL PHYSIOL, V85, P133, DOI 10.1152/jappl.1998.85.1.133
   Hucking K, 2008, OBESITY, V16, P1938, DOI 10.1038/oby.2008.336
   IVY JL, 1985, J APPL PHYSIOL, V59, P154, DOI 10.1152/jappl.1985.59.1.154
   Kang J, 1996, DIABETES CARE, V19, P341, DOI 10.2337/diacare.19.4.341
   Katz A, 2000, J CLIN ENDOCR METAB, V85, P2402, DOI 10.1210/jc.85.7.2402
   KING DS, 1995, J APPL PHYSIOL, V78, P17, DOI 10.1152/jappl.1995.78.1.17
   KING DS, 1988, J APPL PHYSIOL, V64, P1942, DOI 10.1152/jappl.1988.64.5.1942
   Magkos F, 2008, CLIN SCI, V114, P59, DOI 10.1042/CS20070134
   Matsuda M, 1999, DIABETES CARE, V22, P1462, DOI 10.2337/diacare.22.9.1462
   MATTHEWS JNS, 1990, BRIT MED J, V300, P230, DOI 10.1136/bmj.300.6719.230
   MCDONALD GW, 1965, DIABETES, V14, P473, DOI 10.2337/diab.14.8.473
   Ministry of Health, 2010, NAT HLTH SURV 2010 S
   Miyashita M, 2006, AM J CLIN NUTR, V83, P24
   Miyashita M, 2008, AM J CLIN NUTR, V88, P1225, DOI 10.3945/ajcn.2008.26493
   Muniyappa R, 2008, AM J PHYSIOL-ENDOC M, V294, pE15, DOI 10.1152/ajpendo.00645.2007
   Murphy MH, 2009, SPORTS MED, V39, P29, DOI 10.2165/00007256-200939010-00003
   Perseghin G, 1996, NEW ENGL J MED, V335, P1357, DOI 10.1056/NEJM199610313351804
   Petrides AS, 1997, HEPATOLOGY, V26, P972
   Ramachandran A, 2006, DIABETOLOGIA, V49, P289, DOI 10.1007/s00125-005-0097-z
   Randle PJ, 1998, DIABETES METAB REV, V14, P263, DOI 10.1002/(SICI)1099-0895(199812)14:4&lt;263::AID-DMR233&gt;3.0.CO;2-C
   REN JM, 1994, J BIOL CHEM, V269, P14396
   Rheaume C, 2002, HYPERTENSION, V39, P989, DOI 10.1161/01.HYP.0000016921.50185.7B
   ROGERS MA, 1990, J APPL PHYSIOL, V68, P1833, DOI 10.1152/jappl.1990.68.5.1833
   Shulman GI, 1999, AM J CARDIOL, V84, p3J
   Thompson PD, 2001, MED SCI SPORT EXER, V33, pS438, DOI 10.1097/00005768-200106001-00012
   Tuomilehto Jaakko, 2001, New England Journal of Medicine, V344, P1343, DOI 10.1056/NEJM200105033441801
   United States Department of Health and Human Services, 2008, PHYS ACT GUID ADV CO
   YOUNG JC, 1989, J APPL PHYSIOL, V67, P39, DOI 10.1152/jappl.1989.67.1.39
NR 49
TC 4
Z9 4
U1 1
U2 20
PU SPRINGER
PI NEW YORK
PA ONE NEW YORK PLAZA, SUITE 4600, NEW YORK, NY, UNITED STATES
SN 1439-6319
EI 1439-6327
J9 EUR J APPL PHYSIOL
JI Eur. J. Appl. Physiol.
PD SEP
PY 2015
VL 115
IS 9
BP 1867
EP 1875
DI 10.1007/s00421-015-3174-0
PG 9
WC Physiology; Sport Sciences
WE Science Citation Index Expanded (SCI-EXPANDED)
SC Physiology; Sport Sciences
GA CP2XT
UT WOS:000359741900005
PM 25876527
DA 2022-11-10
ER

PT J
AU Kumar, V
   Sharma, K
   Ahmed, B
   Al-Abbasi, FA
   Anwar, F
   Verma, A
AF Kumar, Vikas
   Sharma, Kalicharan
   Ahmed, Bahar
   Al-Abbasi, F. A.
   Anwar, Firoz
   Verma, Amita
TI Deconvoluting the dual hypoglycemic effect of wedelolactone isolated
   from Wedelia calendulacea: investigation via experimental validation and
   molecular docking
SO RSC ADVANCES
LA English
DT Article
ID INDUCED RENAL CARCINOGENESIS; PEPTIDE-1 RECEPTOR AGONISTS; OXIDATIVE
   STRESS; ANTIOXIDANT ACTIVITY; DIABETES-MELLITUS; ALPHA-GLUCOSIDASE;
   SKELETAL-MUSCLE; INFLAMMATION; EXTRACT; LIVER
AB Wedelia calendulacea has a long history of use in the Indian Ayurvedic System of Medicine for the treatment, prevention, and cure of a diverse range of human diseases such as diabetes obesity, and other metabolic diseases. A wide range of chemical constituents, such as triterpenoid saponin, kauren diterpene, and coumestans, has been isolated from the plant. Conversely, no published literature is available in relation to the isolation of wedelolactone (WEL) for its anti-diabetic effect. The aim of the present study was to isolate the bioactive phyto-constituent from Wedelia calendulacea and to scrutinize the antidiabetic effect with its possible mechanism of action. The structure of the isolated compound was elucidated by different spectroscopy techniques. Proteins, such as dipeptidyl peptidase-4 (DPPIV), glucose transporter 1 (GLUT1), and peroxisome proliferator-activated receptors-gamma (PPAR gamma), were also subjected to in silico docking. Later, this isolated compound was scrutinized against alpha-glucosidase and a-amylase enzyme activity along with an oral glucose tolerance test (OGTT) for estimation of glucose utilization. Streptozotocin (STZ) was used for the induction of type II diabetes mellitus (DM) in Wistar rats. The rats were divided into different groups and received the WEL (5, 10, and 20 mg kg(-1), b.w.) and glibenclamide (2.5 mg kg(-1), b.w.) for 28 days. The blood glucose level (BGL), plasma insulin, and body weight were determined at regular time intervals. The serum lipid profile hypolipidemic effect for the different antioxidant markers and hepatic tissue markers were scrutinized along with an inflammatory mediator to deduce the possible mechanism. With the help of spectroscopy techniques, the isolated compound was identified as wedelolactone. In the docking study, WEL showed docking scores of -6.17, -9.43, and -7.66 against DPP4, GLUTI, and PRARY, respectively. WEL showed the inhibition of a-glucosidase (80.65%) and alpha-amylase (93.83%) and suggested an effect on postprandial hyperglycemia. In the OGTT, WEL significantly (P < 0.001) downregulated the BGL, a marker for better utilization of drugs. In the diabetes model, WEL reduced the BGL and enhanced the plasma insulin and body weight. It also significantly (P < 0.001) modulated the lipid profile; this suggested an anti-hyperlipidemia effect. WEL significantly (P < 0.001) distorted the hepatic tissue, acting as an antioxidant marker in a dose-dependent manner. WEL significantly (P < 0.001) downregulated the C-reactive protein (CRP), tumor necrosis factor alpha (TNF-alpha), and interleukin 6 (IL-6) level. On the basis of the available results, we can conclude that WEL can be an alternative drug for the treatment of type II DM either by inhibiting the production of inflammatory mediator or by the downregulation of oxidative stress.
C1 [Kumar, Vikas] Sam Higginbottom Inst Agr Technol & Sci, Fac Hlth Sci, Dept Pharmaceut Sci, Nat Prod Drug Discovery Lab, Allahabad 211007, Uttar Pradesh, India.
   [Sharma, Kalicharan; Ahmed, Bahar] Jamia Hamdard, SPER, Dept Pharmaceut Chem, New Delhi 110062, India.
   [Al-Abbasi, F. A.; Anwar, Firoz] King Abdulaziz Univ, Dept Biochem, Jeddah 21589, Saudi Arabia.
   [Verma, Amita] Sam Higginhottom Univ Agr Technol & Sci, Fac Hlth Sci, Dept Pharmaceut Sci, Bioorgan & Med Chem Res Lab, Allahabad 211007, Uttar Pradesh, India.
RP Verma, A (corresponding author), Sam Higginhottom Univ Agr Technol & Sci, Fac Hlth Sci, Dept Pharmaceut Sci, Bioorgan & Med Chem Res Lab, Allahabad 211007, Uttar Pradesh, India.
EM amitaverma.dr@gmail.com
RI sharma, kalicharan/F-5095-2015; Verma, Amita/AAV-7460-2020; Anwar,
   Firoz/AAS-6679-2021; Kumar, Vikas/D-3076-2018
OI sharma, kalicharan/0000-0003-0333-2521; Anwar,
   Firoz/0000-0003-3553-3512; Al-Abbasi, Fahad/0000-0001-5609-4913; Kumar,
   Vikas/0000-0001-9984-0437; Verma, Amita/0000-0001-6653-7335
CR Afzal M, 2017, ARCH BIOCHEM BIOPHYS, V623, P58, DOI 10.1016/j.abb.2017.05.006
   Ahmed D, 2015, J FOOD SCI TECH MYS, V52, P5427, DOI 10.1007/s13197-014-1676-0
   Ahmed D, 2015, SPRINGERPLUS, V4, DOI 10.1186/s40064-015-1059-7
   Ahmed D, 2014, BMC COMPLEM ALTERN M, V14, DOI 10.1186/1472-6882-14-243
   Ahmed D, 2014, BMC COMPLEM ALTERN M, V14, DOI 10.1186/1472-6882-14-155
   Ali H, 2006, J ETHNOPHARMACOL, V107, P449, DOI 10.1016/j.jep.2006.04.004
   Amer Diabet Assoc, 2009, DIABETES CARE, V32, pS62, DOI [10.2337/dc09-S062, 10.2337/dc12-S064, 10.2337/dc11-S011]
   Anwar F, 2015, TOXICOL RES-UK, V4, P1308, DOI 10.1039/c5tx00146c
   Anwar F, 2015, RSC ADV, V5, P68385, DOI 10.1039/c5ra07291c
   Bastard JP, 2006, EUR CYTOKINE NETW, V17, P4
   BAYNES JW, 1991, DIABETES, V40, P405, DOI 10.2337/diabetes.40.4.405
   Bonnard C, 2008, J CLIN INVEST, V118, P789, DOI 10.1172/JCI32601
   Brunner EJ, 2008, PLOS MED, V5, P1278, DOI 10.1371/journal.pmed.0050155
   Drucker DJ, 2006, LANCET, V368, P1696, DOI 10.1016/S0140-6736(06)69705-5
   Enes P, 2008, COMP BIOCHEM PHYS A, V149, P80, DOI 10.1016/j.cbpa.2007.10.012
   Gitenay D, 2014, CELL DEATH DIS, V5, DOI 10.1038/cddis.2014.63
   Gomathi D., 2012, INT RES J PHARM, V3, P226
   GOVINDACHARI TR, 1985, PHYTOCHEMISTRY, V24, P3068, DOI 10.1016/0031-9422(85)80063-7
   Grant CM, 1996, MOL MICROBIOL, V21, P171, DOI 10.1046/j.1365-2958.1996.6351340.x
   Gu K, 1998, DIABETES CARE, V21, P1138, DOI 10.2337/diacare.21.7.1138
   Hegde D A, 1994, Anc Sci Life, V14, P77
   Heikkinen S, 1999, J BIOL CHEM, V274, P22517, DOI 10.1074/jbc.274.32.22517
   Jensen J, 2006, AM J PHYSIOL-ENDOC M, V290, pE154, DOI 10.1152/ajpendo.00330.2005
   Jensen J, 2011, FRONT PHYSIOL, V2, DOI 10.3389/fphys.2011.00112
   Khan R, 2015, RSC ADV, V5, P67996, DOI 10.1039/c5ra11201j
   Kim GN, 2011, J MED FOOD, V14, P712, DOI 10.1089/jmf.2010.1368
   Konig M, 2012, PLOS COMPUT BIOL, V8, DOI 10.1371/journal.pcbi.1002577
   Kumar V., 2016, BENI SUEF U J BASIC, V5, P255, DOI DOI 10.1016/J.BJBAS.2016.07.001
   Kumar V, 2013, BMC COMPLEM ALTERN M, V13, DOI 10.1186/1472-6882-13-273
   Kumar V, 2016, BMC COMPLEM ALTERN M, V16, DOI 10.1186/s12906-016-1470-9
   Kumar V, 2015, TOXICOL RES-UK, V4, P1072, DOI 10.1039/c5tx00095e
   Kumar V, 2015, J FOOD SCI TECH MYS, V52, P3402, DOI 10.1007/s13197-014-1403-x
   Kumar V, 2015, FOOD FUNCT, V6, P1652, DOI [10.1039/C5FO00178A, 10.1039/c5fo00178a]
   Kumar V, 2013, BMC COMPLEM ALTERN M, V13, DOI 10.1186/1472-6882-13-222
   Liu LM, 2012, HYPERTENSION, V60, P833, DOI 10.1161/HYPERTENSIONAHA.112.195115
   Mentreddy S., 2005, P ASS ADV IND CROP C, P341
   Ortegon MM, 2004, DIABETES CARE, V27, P901, DOI 10.2337/diacare.27.4.901
   Parikh NH, 2014, CHIN J NAT MEDICINES, V12, P335, DOI 10.1016/S1875-5364(14)60041-8
   Pelletier C, 2012, CHRON DIS INJ CAN, V33, P53
   Prakash T, 2008, PHYTOMEDICINE, V15, P959, DOI 10.1016/j.phymed.2008.05.005
   Rolo AP, 2006, TOXICOL APPL PHARM, V212, P167, DOI 10.1016/j.taap.2006.01.003
   SHARMA AK, 1989, J ETHNOPHARMACOL, V25, P93, DOI 10.1016/0378-8741(89)90048-2
   Shin JA, 2013, J DIABETES INVEST, V4, P334, DOI 10.1111/jdi.12075
   Szendroedi J, 2012, NAT REV ENDOCRINOL, V8, P92, DOI 10.1038/nrendo.2011.138
   Valko M, 2006, CHEM-BIOL INTERACT, V160, P1, DOI 10.1016/j.cbi.2005.12.009
   Verma A, 2010, INDIAN DRUGS, V47, P51
   Verma A, 2017, INFLAMMOPHARMACOLOGY, V25, P159, DOI 10.1007/s10787-017-0310-y
   Verma A, 2016, INFLAMMOPHARMACOLOGY, V24, P233, DOI 10.1007/s10787-016-0276-1
   Verspohl EJ, 2009, PHARMACOL THERAPEUT, V124, P113, DOI 10.1016/j.pharmthera.2009.06.002
   von Wilamowitz-Moellendorff A, 2013, DIABETES, V62, P4070, DOI 10.2337/db13-0880
   Wright E, 2006, INT J CLIN PRACT, V60, P308, DOI 10.1111/j.1368-5031.2006.00825.x
   Yao XC, 2013, FOOD CHEM, V139, P59, DOI 10.1016/j.foodchem.2012.12.045
   Zaccardi F, 2016, POSTGRAD MED J, V92, P63, DOI 10.1136/postgradmedj-2015-133281
NR 53
TC 23
Z9 23
U1 3
U2 17
PU ROYAL SOC CHEMISTRY
PI CAMBRIDGE
PA THOMAS GRAHAM HOUSE, SCIENCE PARK, MILTON RD, CAMBRIDGE CB4 0WF, CAMBS,
   ENGLAND
EI 2046-2069
J9 RSC ADV
JI RSC Adv.
PY 2018
VL 8
IS 32
BP 18180
EP 18196
DI 10.1039/c7ra12568b
PG 17
WC Chemistry, Multidisciplinary
WE Science Citation Index Expanded (SCI-EXPANDED)
SC Chemistry
GA GK0TJ
UT WOS:000435824500065
PM 35542112
OA Green Published, gold
DA 2022-11-10
ER

PT J
AU Tamburrelli, C
   Gianfagna, F
   D'Imperio, M
   De Curtis, A
   Rotilio, D
   Iacoviello, L
   De Gaetano, G
   Donati, MB
   Cerletti, C
AF Tamburrelli, Chiara
   Gianfagna, Francesco
   D'Imperio, Marco
   De Curtis, Amalia
   Rotilio, Domenico
   Iacoviello, Licia
   De Gaetano, Giovanni
   Donati, Maria Benedetta
   Cerletti, Chiara
TI Postprandial cell inflammatory response to a standardised fatty meal in
   subjects at different degree of cardiovascular risk
SO THROMBOSIS AND HAEMOSTASIS
LA English
DT Article
DE Fatty meal; cardiovascular risk; platelet and leukocyte activation;
   gender; acute cell inflammatory response
ID ALIMENTARY LIPEMIA; POLYMORPHONUCLEAR LEUKOCYTES; OXIDATIVE STRESS;
   P-SELECTIN; ACTIVATION; HEALTHY; DETERMINANTS; RECRUITMENT; NEUTROPHILS;
   POPULATION
AB A fatty meal may represent a challenge of in vivo acute inflammatory reaction. We evaluated the acute effects of a standardised fatty meal administration on leukocytes and platelets and on their interactions on 61 subjects at different degree of cardiovascular risk, without any clinical event. Before and 2 hours after a fatty meal, blood cells were counted and markers of leukocyte (intracellular myeloperoxidase [MPO] and Mac-1) and platelet (P-selectin and microparticles) activation and mixed platelet-leukocyte conjugates measured by flow-cytometry. After the fatty meal, both white blood cell and platelet count significantly increased, more markedly in subjects with lower cardiovascular risk score. Mac-1 expression too increased (from 32.2 +/- 27.2% to 45.6 +/- 29.0%, p=0.0016), while M PO decreased (from 83.1 +/- 16.3% to 64.5 +/- 23.1%, p<0.0001). A trend for increased platelet activation and interaction with leukocytes was also observed. Women were more markedly susceptible to fatty meal challenge, as compared to men, while age did not seem to affect any cell response to fatty meal. Waist-to-hip ratio and body mass index influenced polymorphonuclear cells (PMN) degranulation and platelet count increase, respectively. Cellular responses to the fatty meal, in particular PMN degranulation, were attenuated in subjects at higher degree of cardiovascular risk, who showed a basal mild inflammatory activation status. In conclusion, a fatly meal consumption may represent a model of acute inflammatory response and appears to be modulated by different demographic and cardiovascular risk degree. This model could be applied to study the effect of food-derived antioxidants or nutritional supplements, but its relevance remains to be demonstrated.
C1 [Tamburrelli, Chiara; Gianfagna, Francesco; D'Imperio, Marco; De Curtis, Amalia; Rotilio, Domenico; Iacoviello, Licia; De Gaetano, Giovanni; Donati, Maria Benedetta; Cerletti, Chiara] Univ Cattolica, Res Labs, Fdn Ric & Cura Giovanni Paolo II, Campobasso, Italy.
RP Cerletti, C (corresponding author), Univ Cattolica Sacro Cuore, Res Labs, Fdn Ric & Cura Giovanni Paolo II, Largo Gemelli 1, I-86100 Campobasso, Italy.
EM chiara.cerletti@moli-sani.org
RI Siani, Alfonso/B-7925-2015; Cerletti, Chiara/K-6447-2016; Gianfagna,
   Francesco/K-4561-2016; Iacoviello, Licia/AGX-7071-2022; de curtis,
   amalia/AAC-2829-2020; Donati, Maria Benedetta/K-6606-2016
OI Cerletti, Chiara/0000-0002-4759-3179; Gianfagna,
   Francesco/0000-0003-4615-0816; Iacoviello, Licia/0000-0003-0514-5885; de
   curtis, amalia/0000-0001-5104-0318; Donati, Maria
   Benedetta/0000-0003-1747-5443; Persichillo,
   Mariarosaria/0000-0002-9731-0173; de Gaetano,
   Giovanni/0000-0002-7823-1402
FU EU (FLORA) [FOOD-CT-01730]; Indena SpA; Bracco SpA
FX This work was partially supported by the 6th EU Framework Program (FLORA
   Contract no. FOOD-CT-01730), Indena SpA and Bracco SpA. The Authors
   thank Dr. Mariarosaria Persichillo and Dr. Livia Rago for their help in
   subject recruitment, and Dr. Augusto Di Castelnuevo for helpful
   discussion..
CR Alipour A, 2008, ARTERIOSCL THROM VAS, V28, P792, DOI 10.1161/ATVBAHA.107.159749
   Austin MA, 1998, AM J CARDIOL, V81, p7B, DOI 10.1016/S0002-9149(98)00031-9
   Biesalski HK, 2007, CURR OPIN CLIN NUTR, V10, P724, DOI 10.1097/MCO.0b013e3282f0cef2
   Biino G, 2011, HAEMATOL-HEMATOL J, V96, P96, DOI 10.3324/haematol.2010.029934
   Boquist S, 1999, CIRCULATION, V100, P723, DOI 10.1161/01.CIR.100.7.723
   Broijersen A, 1998, ATHEROSCLEROSIS, V137, P107, DOI 10.1016/S0021-9150(97)00260-8
   CERLETTI C, 1995, THROMB HAEMOSTASIS, V74, P218
   Cerletti C, 1999, THROMB HAEMOSTASIS, V82, P787
   Cerletti C, 2010, MEDITERR J HEMATOL I, V2, DOI 10.4084/MJHID.2010.023
   Dasgupta SK, 2010, TRANSFUSION, V50, P2167, DOI 10.1111/j.1537-2995.2010.02676.x
   de Gaetano G, 1989, Eur Respir J Suppl, V6, p441s
   Ferrario M, 2005, INT J EPIDEMIOL, V34, P413, DOI 10.1093/ije/dyh405
   Flaumenhaft R, 2009, BLOOD, V113, P1112, DOI 10.1182/blood-2008-06-163832
   Fu XY, 2001, J BIOL CHEM, V276, P41279, DOI 10.1074/jbc.M106958200
   Gresele P, 2011, J NUTR BIOCHEM, V22, P201, DOI 10.1016/j.jnutbio.2010.07.004
   Hansen K, 1997, AM J PHYSIOL-REG I, V273, pR548, DOI 10.1152/ajpregu.1997.273.2.R548
   Izzi B, 2007, THROMB HAEMOSTASIS, V98, P1276, DOI 10.1160/TH07-06-0383
   JAKUBOWSKI JA, 1985, THROMB RES, V39, P725, DOI 10.1016/0049-3848(85)90256-7
   Kalsch T, 2007, THROMB RES, V120, P703, DOI 10.1016/j.thromres.2006.12.022
   Klinke A, 2011, BLOOD, V117, P1350, DOI 10.1182/blood-2010-05-284513
   Libby P, 2011, NATURE, V473, P317, DOI 10.1038/nature10146
   Madec S, 2011, BRIT J NUTR, V106, P364, DOI 10.1017/S0007114511000286
   Maugeri N, 2011, BLOOD, V118, P3359, DOI 10.1182/blood-2011-02-337337
   Michelsen AE, 2009, THROMB RES, V123, P881, DOI 10.1016/j.thromres.2008.10.016
   Natella F, 2002, J AGR FOOD CHEM, V50, P7720, DOI 10.1021/jf020346o
   NIMPF J, 1989, PROSTAG LEUKOTR ESS, V37, P7, DOI 10.1016/0952-3278(89)90179-8
   Norata GD, 2007, ATHEROSCLEROSIS, V193, P321, DOI 10.1016/j.atherosclerosis.2006.09.015
   O'Brien E, 2001, BMJ-BRIT MED J, V322, P531, DOI 10.1136/bmj.322.7285.531
   OBRIEN JR, 1976, LANCET, V1, P878
   PATSCH JR, 1992, ARTERIOSCLER THROMB, V12, P1336, DOI 10.1161/01.ATV.12.11.1336
   Pi-Sunyer FX, 1998, OBES RES, V6, p51S
   Ross R, 1999, NEW ENGL J MED, V340, P115, DOI 10.1056/NEJM199901143400207
   Santimone I, 2011, HAEMATOL-HEMATOL J, V96, P1180, DOI 10.3324/haematol.2011.043042
   SAVIN NE, 1977, ECONOMETRICA, V45, P1989, DOI 10.2307/1914122
   Tamburrelli C, 2011, THROMB RES, V128, P446, DOI 10.1016/j.thromres.2011.05.010
   Ursini F, 2002, BIOL CHEM, V383, P599, DOI 10.1515/BC.2002.062
   van Oostrom AJHHM, 2003, J LIPID RES, V44, P576, DOI 10.1194/jlr.M200419-JLR200
   van Oostrom AJHHM, 2003, METABOLISM, V52, P199, DOI 10.1053/meta.2003.50037
   Wallace JP, 2010, INT J CLIN PRACT, V64, P389, DOI 10.1111/j.1742-1241.2009.02146.x
   Worthylake RA, 2001, CURR OPIN CELL BIOL, V13, P569, DOI 10.1016/S0955-0674(00)00253-2
   ZILVERSMIT DB, 1979, CIRCULATION, V60, P473, DOI 10.1161/01.CIR.60.3.473
NR 41
TC 17
Z9 17
U1 0
U2 7
PU GEORG THIEME VERLAG KG
PI STUTTGART
PA RUDIGERSTR 14, D-70469 STUTTGART, GERMANY
SN 0340-6245
EI 2567-689X
J9 THROMB HAEMOSTASIS
JI Thromb. Haemost.
PD MAR
PY 2012
VL 107
IS 3
BP 530
EP 537
DI 10.1160/TH11-09-0674
PG 8
WC Hematology; Peripheral Vascular Disease
WE Science Citation Index Expanded (SCI-EXPANDED)
SC Hematology; Cardiovascular System & Cardiology
GA 921RO
UT WOS:000302495200017
PM 22274593
DA 2022-11-10
ER

PT J
AU Ono-Moore, KD
   Blackburn, ML
   Adams, SH
AF Ono-Moore, Kikumi D.
   Blackburn, Michael L.
   Adams, Sean H.
TI Is palmitate truly proinflammatory? Experimental confounders and
   context-specificity
SO AMERICAN JOURNAL OF PHYSIOLOGY-ENDOCRINOLOGY AND METABOLISM
LA English
DT Article
DE bovine serum albumin; cyclodextrin; cytokines; fatty acids;
   inflammation; monocytes/macrophages; muscle; myotubes
ID SATURATED FATTY-ACIDS; INDUCED INSULIN-RESISTANCE; TOLL-LIKE RECEPTOR-2;
   SKELETAL-MUSCLE; CARDIOVASCULAR-DISEASE; INFLAMMATORY RESPONSE;
   POSTPRANDIAL LIPEMIA; PROSPECTIVE COHORT; INDUCED APOPTOSIS; 18
   COUNTRIES
AB Based primarily on cell culture results, saturated fatty acids (SFAs) are proposed to promote inflammation and contribute to metabolic dysfunction through Toll-like receptor activation. Studies are often complicated by a requirement for carriers (e.g., BSA) or solvents (e.g., ethanol) to increase SFA solubility. To ascertain whether these factors influence interpretations of SFA-associated inflammation activity, we measured responses of RAW264.7 monocyte/macrophages and C2C12 myotubes to various BSA, ethanol, and cyclodextrin (alternative FA carrier) conditions. Fatty acid-free, low-endotoxin BSA preparations (0.33% to 2% wt/vol) activated whereas 0.5-1.0% ethanol inhibited RAW264.7 TNFa release. Ethanol modestly increased IL-6 secretion in C2C12 myotubes. Cyclodextrins (0.3-6.0 mM) were tested as alternative carriers of palmitate, but their usefulness was limited due to toxicity and solubility issues. Using a lower-inflammation BSA source and no ethanol, similar to 24-b sodium palmitate treatment (<= 600 mu M) failed to trigger RAW264.7 TNF alpha release and, in fact, significantly dampened BSA-induced inflammation by >50%. In C2C12 myotubes, only high palmitate concentrations (500-600 mu M) elicited IL-6 secretion (>2.5-fold increase). Acute palmitate (200 or 500 mu M) treatment did not activate MAP kinase pathways above that of fresh BSA-containing media alone in either cell type. These results highlight the importance of experimental conditions in studies exploring SFA inflammation effects. The limited (or even anti-inflammatory) effects of palmitate that we observed indicate that immunomodulatory effects of SFAs are context-specific. Thus, caution is needed when interpreting the literature related to putative proinflammatory effects of SFA.
C1 [Ono-Moore, Kikumi D.; Blackburn, Michael L.; Adams, Sean H.] Arkansas Childrens Nutr Ctr, 15 Childrens Way,512-20B, Little Rock, AR 72202 USA.
   [Blackburn, Michael L.; Adams, Sean H.] Univ Arkansas Med Sci, Dept Pediat, Little Rock, AR 72205 USA.
RP Adams, SH (corresponding author), Arkansas Childrens Nutr Ctr, 15 Childrens Way,512-20B, Little Rock, AR 72202 USA.
EM shadams@uams.edu
FU US Department of Agriculture-Agricultural Research Service Project
   [6026-51000-010-05S]
FX US Department of Agriculture-Agricultural Research Service Project
   6026-51000-010-05S supported this work.
CR Aguer C, 2015, FASEB J, V29, P336, DOI 10.1096/fj.14-255901
   Brunaldi K, 2010, J LIPID RES, V51, P120, DOI [10.1194/M900200-JLR200, 10.1194/jlr.M900200-JLR200]
   CARA L, 1992, AM J CLIN NUTR, V55, P81, DOI 10.1093/ajcn/55.1.81
   Chavez JA, 2003, ARCH BIOCHEM BIOPHYS, V419, P101, DOI 10.1016/j.abb.2003.08.020
   Chen XL, 2016, SCI REP-UK, V6, DOI 10.1038/srep21454
   Choi YA, 2004, EXP MOL MED, V36, P78, DOI 10.1038/emm.2004.11
   Davis JE, 2011, J NUTR BIOCHEM, V22, P136, DOI 10.1016/j.jnutbio.2009.12.008
   Dehghan M, 2017, LANCET, V390, P2050, DOI [10.1016/S0140-6736(17)32252-3, 10.1016/s0140-6736(17)32252-3]
   Denke Margo A, 2006, Curr Atheroscler Rep, V8, P466, DOI 10.1007/s11883-006-0021-0
   Eiselein L, 2007, AM J PHYSIOL-HEART C, V292, pH2745, DOI 10.1152/ajpheart.00686.2006
   Emerson SR, 2017, ADV NUTR, V8, P213, DOI 10.3945/an.116.014431
   Erkkila A, 2008, PROG LIPID RES, V47, P172, DOI 10.1016/j.plipres.2008.01.004
   Erridge C, 2009, ARTERIOSCL THROM VAS, V29, P1944, DOI 10.1161/ATVBAHA.109.194050
   Frayn KN, 1997, P NUTR SOC, V56, P713, DOI 10.1079/PNS19970071
   GALES BJ, 1993, ANN PHARMACOTHER, V27, P87, DOI 10.1177/106002809302700119
   GROOT PHE, 1991, ARTERIOSCLER THROMB, V11, P653, DOI 10.1161/01.ATV.11.3.653
   Haversen L, 2009, ATHEROSCLEROSIS, V202, P382, DOI 10.1016/j.atherosclerosis.2008.05.033
   Henique C, 2010, J BIOL CHEM, V285, P36818, DOI 10.1074/jbc.M110.170431
   Hommelberg PPH, 2009, AM J PHYSIOL-ENDOC M, V296, pE114, DOI 10.1152/ajpendo.00436.2007
   Huang SR, 2012, J LIPID RES, V53, P2002, DOI 10.1194/jlr.D029546
   Hunter JE, 2001, LIPIDS, V36, P655, DOI 10.1007/s11745-001-0770-0
   Islam AS, 2011, J ORTHOP RES, V29, P211, DOI 10.1002/jor.21199
   Itani SI, 2002, DIABETES, V51, P2005, DOI 10.2337/diabetes.51.7.2005
   Jambhekar SS, 2016, DRUG DISCOV TODAY, V21, P356, DOI 10.1016/j.drudis.2015.11.017
   Jiang P, 2006, ACTA PHARMACOL SIN, V27, P151, DOI 10.1111/j.1745-7254.2006.00261.x
   Jin M, 2013, CELL DEATH DIS, V4, DOI 10.1038/cddis.2013.78
   Katz M, 2007, BBA-MOL CELL RES, V1773, P1161, DOI 10.1016/j.bbamcr.2007.01.002
   Kim JK, 2006, CELL METAB, V4, P417, DOI 10.1016/j.cmet.2006.11.008
   Kim SJ, 2015, BIOCHEM BIOPH RES CO, V463, P832, DOI 10.1016/j.bbrc.2015.04.154
   KINGSBURY K, 1961, BIOCHEM J, V78, P541, DOI 10.1042/bj0780541
   Koutsari C, 2000, METABOLISM, V49, P1150, DOI 10.1053/meta.2000.8612
   Laine PS, 2007, BIOCHEM BIOPH RES CO, V358, P150, DOI 10.1016/j.bbrc.2007.04.092
   Lancaster GI, 2018, CELL METAB, V27, P1096, DOI 10.1016/j.cmet.2018.03.014
   Lee JY, 2004, J BIOL CHEM, V279, P16971, DOI 10.1074/jbc.M312990200
   Lee JY, 2003, J LIPID RES, V44, P479, DOI 10.1194/jlr.M200361-JLR200
   Lee JY, 2001, J BIOL CHEM, V276, P16683, DOI 10.1074/jbc.M011695200
   Lee JY, 2003, J BIOL CHEM, V278, P37041, DOI 10.1074/jbc.M305213200
   Liu J, 2015, BIOCHEM BIOPH RES CO, V463, P262, DOI 10.1016/j.bbrc.2015.05.042
   Liu YY, 2018, MOL MED REP, V18, P1485, DOI 10.3892/mmr.2018.9100
   Mashimo K, 2015, J NIPPON MED SCH, V82, P237, DOI 10.1272/jnms.82.237
   Mathew M, 2010, CARDIOVASC DIABETOL, V9, DOI 10.1186/1475-2840-9-9
   McCoin CS, 2015, AM J PHYSIOL-ENDOC M, V308, pE990, DOI 10.1152/ajpendo.00602.2014
   Mente A, 2017, LANCET DIABETES ENDO, V5, P774, DOI 10.1016/S2213-8587(17)30283-8
   Millen B E, 2001, J Nutr Health Aging, V5, P139
   Motton DD, 2007, AM J CLIN NUTR, V85, P60, DOI 10.1093/ajcn/85.1.60
   Munoz-Canoves P, 2013, FEBS J, V280, P4131, DOI 10.1111/febs.12338
   Nguyen MTA, 2007, J BIOL CHEM, V282, P35279, DOI 10.1074/jbc.M706762200
   Nicholas DA, 2017, PLOS ONE, V12, DOI 10.1371/journal.pone.0176793
   Nishiyama A, 2008, AM J PHYSIOL-CELL PH, V295, pC341, DOI 10.1152/ajpcell.00446.2007
   Oliveira AF, 2015, BIOTECHNIQUES, V58, P228, DOI 10.2144/000114285
   Ono-Moore KD, 2016, J NUTR, V146, P1411, DOI 10.3945/jn.115.223909
   Otto MCD, 2012, AM J CLIN NUTR, V96, P397, DOI 10.3945/ajcn.112.037770
   Pal D, 2012, NAT MED, V18, P1279, DOI 10.1038/nm.2851
   PATSCH JR, 1992, ARTERIOSCLER THROMB, V12, P1336, DOI 10.1161/01.ATV.12.11.1336
   POOL M, 1995, J CLIN APHERESIS, V10, P81, DOI 10.1002/jca.2920100205
   Pu J, 2011, J LIPID RES, V52, P1319, DOI 10.1194/jlr.M011254
   Reynolds CM, 2012, MOL NUTR FOOD RES, V56, P1212, DOI 10.1002/mnfr.201200058
   Schaeffler A, 2009, IMMUNOLOGY, V126, P233, DOI 10.1111/j.1365-2567.2008.02892.x
   Senn JJ, 2006, J BIOL CHEM, V281, P26865, DOI 10.1074/jbc.M513304200
   Shi H, 2006, J CLIN INVEST, V116, P3015, DOI 10.1172/JCI28898
   Shi Xin, 2014, J Stem Cell Res Ther, V4
   Shrestha C, 2013, BIOCHEM BIOPH RES CO, V437, P573, DOI 10.1016/j.bbrc.2013.06.117
   Siri-Tarino PW, 2010, AM J CLIN NUTR, V91, P535, DOI 10.3945/ajcn.2009.27725
   Siri-Tarino PW, 2010, AM J CLIN NUTR, V91, P502, DOI 10.3945/ajcn.2008.26285
   Skeaff CM, 2009, ANN NUTR METAB, V55, P173, DOI 10.1159/000229002
   Snodgrass RG, 2013, J IMMUNOL, V191, P4337, DOI 10.4049/jimmunol.1300298
   Sramek J, 2017, INT J MOL SCI, V18, DOI 10.3390/ijms18112313
   STAFFORD CT, 1988, ANN ALLERGY, V61, P85
   Suganami T, 2005, ARTERIOSCL THROM VAS, V25, P2062, DOI 10.1161/01.ATV.0000183883.72263.13
   Suganami T, 2007, ARTERIOSCL THROM VAS, V27, P84, DOI 10.1161/01.ATV.0000251608.09329.9a
   Szendroedi J, 2014, P NATL ACAD SCI USA, V111, P9597, DOI 10.1073/pnas.1409229111
   Ting HJ, 2007, CIRC RES, V100, P381, DOI 10.1161/01.RES.0000258023.76515.a3
   Tripathy D, 2003, DIABETES, V52, P2882, DOI 10.2337/diabetes.52.12.2882
   Vecchione G, 2016, FOOD CHEM TOXICOL, V90, P84, DOI 10.1016/j.fct.2016.02.004
   Verges B, 2015, DIABETOLOGIA, V58, P886, DOI 10.1007/s00125-015-3525-8
   Wang LM, 2009, J LIPID RES, V50, P204, DOI 10.1194/jlr.M700505-JLR200
   Wong SW, 2009, J BIOL CHEM, V284, P27384, DOI 10.1074/jbc.M109.044065
   Wray-Cahen D, 2001, COMP BIOCHEM PHYS A, V130, P55, DOI 10.1016/S1095-6433(01)00369-5
   Wright CR, 2014, FRONT PHYSIOL, V5, DOI 10.3389/fphys.2014.00170
NR 79
TC 8
Z9 8
U1 0
U2 4
PU AMER PHYSIOLOGICAL SOC
PI BETHESDA
PA 9650 ROCKVILLE PIKE, BETHESDA, MD 20814 USA
SN 0193-1849
EI 1522-1555
J9 AM J PHYSIOL-ENDOC M
JI Am. J. Physiol.-Endocrinol. Metab.
PD NOV
PY 2018
VL 315
IS 5
BP E780
EP E794
DI 10.1152/ajpendo.00187.2018
PG 15
WC Endocrinology & Metabolism; Physiology
WE Science Citation Index Expanded (SCI-EXPANDED)
SC Endocrinology & Metabolism; Physiology
GA HB4TJ
UT WOS:000451048700005
PM 30016150
OA Bronze
DA 2022-11-10
ER

PT J
AU Cozzolino, A
   Feola, T
   Simonelli, I
   Puliani, G
   Pozza, C
   Giannetta, E
   Gianfrilli, D
   Pasqualetti, P
   Lenzi, A
   Isidori, AM
AF Cozzolino, Alessia
   Feola, Tiziana
   Simonelli, Ilaria
   Puliani, Giulia
   Pozza, Carlotta
   Giannetta, Elisa
   Gianfrilli, Daniele
   Pasqualetti, Patrizio
   Lenzi, Andrea
   Isidori, Andrea M.
TI Somatostatin Analogs and Glucose Metabolism in Acromegaly: A
   Meta-Analysis of Prospective Interventional Studies
SO JOURNAL OF CLINICAL ENDOCRINOLOGY & METABOLISM
LA English
DT Article
ID SLOW-RELEASE-LANREOTIDE; LONG-ACTING OCTREOTIDE; CARDIOVASCULAR
   RISK-FACTORS; BETA-CELL FUNCTION; INSULIN-RESISTANCE; JAPANESE PATIENTS;
   TUMOR SHRINKAGE; AUTOGEL THERAPY; TERM TREATMENT; FOLLOW-UP
AB Context: Somatostatin analogs (SSAs) effectively control growth hormone secretion in first-and second-line treatment of acromegaly. Their effect on glucose metabolism is still debated.
   Objective: To address the following questions: (1) Do SSAs affect fasting plasma glucose (FPG), fasting plasma insulin, glycosylated hemoglobin (HbA1c), glucose load (glucose levels after 2-hour oral glucose tolerance test), homeostatic model assessment of insulin resistance (HOMA-I), homeostatic model assessment of pancreatic beta-cell function (HOMA-beta), triglycerides, weight, or body mass index? (2) Do lanreotide and octreotide affect metabolism differently? (3) Does their effect depend on disease control?
   Design: We performed a meta-analysis of prospective interventional trials treating acromegaly with SSAs. Inclusion criteria: all studies reporting glycometabolic outcomes before and after SSAs with a minimum 6-month follow-up.
   Results: The inclusion criteria were met by 47 studies treating 1297 subjects (631 females). SSA treatment effectively lowered fasting plasma insulin [effect size (ES), -6.67 mU/L; 95% confidence interval (CI), -8.38 to -4.95 mU/L; P < 0.001], HOMA-I (ES, -1.57; CI, -2.42 to -0.72; P < 0.001), HOMA-b (ES, -47.45; CI, -73.15 to -21.76; P < 0.001), and triglycerides (ES, -0.37 mmol/L; CI, -0.47 to -0.27 mmol/L; P < 0.001). SSAs worsened glucose levels after a 2-hour oral glucose tolerance test (ES, 0.59 mmol/L; CI, 0.05 to 1.13 mmol/L; P = 0.032), but not FPG. A mild but significant increase in HbA1c (ES, 0.12%; CI, 0.00% to 0.25%; P = 0.044) was found in subjects treated with octreotide.
   Conclusions: SSA treatment in acromegaly patients, while improving disease control, reduces insulin levels, increases after-load glucose, and, ultimately, increases HbA1c levels without affecting FPG. The findings suggest that clinicians treating acromegaly with SSAs should consider targeting postprandial glucose.
C1 [Cozzolino, Alessia; Feola, Tiziana; Puliani, Giulia; Pozza, Carlotta; Giannetta, Elisa; Gianfrilli, Daniele; Lenzi, Andrea; Isidori, Andrea M.] Sapienza Univ Rome, Dept Expt Med, Viale Regina Elena 324, I-00161 Rome, Italy.
   [Simonelli, Ilaria; Pasqualetti, Patrizio] Fatebenefratelli Hosp, AFaR, Med Stat & Informat Technol, I-00153 Rome, Italy.
RP Isidori, AM (corresponding author), Sapienza Univ Rome, Dept Expt Med, Viale Regina Elena 324, I-00161 Rome, Italy.
EM andrea.isidori@uniroma1.it
RI feola, tiziana/AAP-1458-2021; Isidori, Andrea M./F-3062-2010; Simonelli,
   Ilaria/K-5968-2016; Puliani, Giulia/ABH-8785-2020; Isidori,
   Andrea/AAL-3249-2020; POZZA, CARLOTTA/AAG-6706-2020; Giannetta,
   Elisa/K-4381-2018
OI Isidori, Andrea M./0000-0002-9037-5417; Simonelli,
   Ilaria/0000-0002-6172-1317; Puliani, Giulia/0000-0003-2899-9146;
   Isidori, Andrea/0000-0002-9037-5417; POZZA,
   CARLOTTA/0000-0002-1147-6114; Giannetta, Elisa/0000-0003-3614-6151
FU Ministry of Research MIUR Grant SIR [RBSI141LY2]
FX The work was supported by Ministry of Research MIUR Grant SIR No.
   RBSI141LY2 (to E.G.).
CR Abrams P, 2007, EUR J ENDOCRINOL, V157, P571, DOI 10.1530/EJE-07-0366
   Alexopoulou O, 2004, EUR J ENDOCRINOL, V151, P317, DOI 10.1530/eje.0.1510317
   AlMaskari M, 1996, CLIN ENDOCRINOL, V45, P415, DOI 10.1046/j.1365-2265.1996.8270836.x
   Ambrosio MR, 2002, METABOLISM, V51, P387, DOI 10.1053/meta.2002.30526
   Andries M, 2008, CLIN ENDOCRINOL, V68, P473, DOI 10.1111/j.1365-2265.2007.03067.x
   Attanasio Roberto, 2008, Endocr Pract, V14, P846
   Auriemma RS, 2017, ENDOCRINE, V55, P872, DOI 10.1007/s12020-016-0995-5
   Ayuk J, 2002, J CLIN ENDOCR METAB, V87, P4142, DOI 10.1210/jc.2001-011913
   Baldelli R, 2003, J ENDOCRINOL INVEST, V26, P1219, DOI 10.1007/BF03349161
   Baldelli R, 2003, CLIN ENDOCRINOL, V59, P492, DOI 10.1046/j.1365-2265.2003.01876.x
   Baroni MG, 2016, NUTR METAB CARDIOVAS, V26, P85, DOI 10.1016/j.numecd.2016.02.001
   Caron P, 1997, J CLIN ENDOCR METAB, V82, P18, DOI 10.1210/jc.82.1.18
   Chanson P, 2000, Pituitary, V2, P269, DOI 10.1023/A:1009961116472
   Chen HS, 2011, HORM METAB RES, V43, P433, DOI 10.1055/s-0031-1275703
   Chieffo C, 2013, J CLIN ENDOCR METAB, V98, P4047, DOI 10.1210/jc.2013-2262
   Colao A, 2004, ENDOCR REV, V25, P102, DOI 10.1210/er.2002-0022
   Colao A, 2002, EUR J ENDOCRINOL, V146, P303, DOI 10.1530/eje.0.1460303
   Colao A, 2002, J CLIN ENDOCR METAB, V87, P3097, DOI 10.1210/jc.87.7.3097
   Colao A, 2001, J CLIN ENDOCR METAB, V86, P2779, DOI 10.1210/jc.86.6.2779
   Colao A, 2007, EUR J ENDOCRINOL, V157, P579, DOI 10.1530/EJE-07-0383
   Colao A, 2014, PITUITARY, V17, P180, DOI 10.1007/s11102-013-0483-3
   Colao A, 2009, J CLIN ENDOCR METAB, V94, P3746, DOI 10.1210/jc.2009-0941
   Colao A, 2009, CLIN ENDOCRINOL, V71, P237, DOI 10.1111/j.1365-2265.2008.03503.x
   Colao A, 2009, J CLIN ENDOCR METAB, V94, P2907, DOI 10.1210/jc.2008-2627
   Colao A, 2009, J CLIN ENDOCR METAB, V94, P528, DOI 10.1210/jc.2008-1546
   Cozzi R, 2006, J CLIN ENDOCR METAB, V91, P1397, DOI 10.1210/jc.2005-2347
   Davies PH, 1998, CLIN ENDOCRINOL, V48, P311, DOI 10.1046/j.1365-2265.1998.00389.x
   De Marinis L, 2007, PITUITARY, V10, P227, DOI 10.1007/s11102-007-0037-7
   Dekkers OM, 2008, J CLIN ENDOCR METAB, V93, P61, DOI 10.1210/jc.2007-1191
   Delaroudis SP, 2008, CLIN ENDOCRINOL, V69, P279, DOI 10.1111/j.1365-2265.2008.03181.x
   Diez JJ, 2001, J ENDOCRINOL INVEST, V24, P303, DOI 10.1007/BF03343865
   Flogstad AK, 1997, J CLIN ENDOCR METAB, V82, P23, DOI 10.1210/jc.82.1.23
   Frajese Giovanni V, 2004, Horm Res, V61, P246, DOI 10.1159/000077135
   Frara S, 2016, TRENDS ENDOCRIN MET, V27, P470, DOI 10.1016/j.tem.2016.04.014
   Freda PU, 2003, J CLIN ENDOCR METAB, V88, P2037, DOI 10.1210/jc.2002-021683
   Gasco V, 2012, J ENDOCRINOL INVEST, V35, P372, DOI 10.3275/7770
   Ghigo E, 2009, J ENDOCRINOL INVEST, V32, P924, DOI [10.1007/BF03345774, 10.3275/6723]
   Giustina A, 2011, PITUITARY, V14, P125, DOI 10.1007/s11102-010-0269-9
   Giustina A, 2014, EXPERT OPIN INV DRUG, V23, P1619, DOI 10.1517/13543784.2014.942728
   Grasso LFS, 2015, EXPERT OPIN DRUG SAF, V14, P1213, DOI 10.1517/14740338.2015.1059817
   Gutt B, 2005, EXP CLIN ENDOCR DIAB, V113, P139, DOI 10.1055/s-2005-837520
   Hansen L, 2000, AM J PHYSIOL-ENDOC M, V278, pE1010, DOI 10.1152/ajpendo.2000.278.6.E1010
   Helseth R, 2016, ENDOCRINE, V51, P298, DOI 10.1007/s12020-015-0679-6
   HERON I, 1993, J CLIN ENDOCR METAB, V76, P721, DOI 10.1210/jc.76.3.721
   Higgins JPT, 2003, BRIT MED J, V327, P557, DOI 10.1136/bmj.327.7414.557
   Higgins JPT, 2011, BMJ-BRIT MED J, V343, DOI 10.1136/bmj.d5928
   Jallad RS, 2005, CLIN ENDOCRINOL, V63, P168, DOI 10.1111/j.1365-2265.2005.02317.x
   Kasayama S, 2000, CLIN ENDOCRINOL, V52, P549, DOI 10.1046/j.1365-2265.2000.00986.x
   Kelly P, 2010, ENDOCR PRACT, V16, P191, DOI 10.4158/EP09184.OR
   Kendall-Taylor P, 2000, Pituitary, V3, P61, DOI 10.1023/A:1009997506216
   Kinoshita Y, 2011, EUR J ENDOCRINOL, V164, P467, DOI 10.1530/EJE-10-1096
   Leung KC, 2000, J CLIN ENDOCR METAB, V85, P4712, DOI 10.1210/jc.85.12.4712
   Madsen M, 2011, J CLIN ENDOCR METAB, V96, P2405, DOI 10.1210/jc.2011-0654
   MAREK J, 1994, EUR J ENDOCRINOL, V131, P20, DOI 10.1530/eje.0.1310020
   Mazziotti G, 2011, EUR J ENDOCRINOL, V164, P341, DOI 10.1530/EJE-10-0811
   Mazziotti G, 2009, J CLIN ENDOCR METAB, V94, P1500, DOI 10.1210/jc.2008-2332
   Melmed S, 2009, J CLIN ENDOCR METAB, V94, P1509, DOI 10.1210/jc.2008-2421
   Melmed S, 2006, NEW ENGL J MED, V355, P2558, DOI 10.1056/NEJMra062453
   Moher D, 2009, J CLIN EPIDEMIOL, V62, P1006, DOI 10.1016/j.jclinepi.2009.06.005
   Neggers SJ, 2011, EUR J ENDOCRINOL, V164, P11, DOI 10.1530/EJE-10-0969
   Olarescu NC, 2016, TRENDS ENDOCRIN MET, V27, P226, DOI 10.1016/j.tem.2016.02.005
   Ronchi C, 2002, J ENDOCRINOL INVEST, V25, P502, DOI 10.1007/BF03345491
   Ronchi CL, 2003, J ENDOCRINOL INVEST, V26, P533, DOI 10.1007/BF03345216
   Samson SL, 2015, NEUROENDOCRINOLOGY, V102, P8, DOI 10.1159/000381460
   Shimatsu A, 2013, ENDOCR J, V60, P651, DOI 10.1507/endocrj.EJ12-0417
   Singh V, 2007, J CLIN ENDOCR METAB, V92, P673, DOI 10.1210/jc.2006-1578
   Tan KCB, 2003, CLIN ENDOCRINOL, V59, P558, DOI 10.1046/j.1365-2265.2003.01849.x
   Urbani C, 2013, EUR J ENDOCRINOL, V169, P99, DOI 10.1530/EJE-13-0032
   Verhelst JA, 2000, EUR J ENDOCRINOL, V143, P577, DOI 10.1530/eje.0.1430577
NR 69
TC 30
Z9 32
U1 0
U2 5
PU OXFORD UNIV PRESS INC
PI CARY
PA JOURNALS DEPT, 2001 EVANS RD, CARY, NC 27513 USA
SN 0021-972X
EI 1945-7197
J9 J CLIN ENDOCR METAB
JI J. Clin. Endocrinol. Metab.
PD JUN
PY 2018
VL 103
IS 6
BP 2089
EP 2099
DI 10.1210/jc.2017-02566
PG 11
WC Endocrinology & Metabolism
WE Science Citation Index Expanded (SCI-EXPANDED)
SC Endocrinology & Metabolism
GA GI9WT
UT WOS:000434881400003
PM 29590371
OA Bronze
DA 2022-11-10
ER

PT J
AU Okour, M
   Gress, A
   Zhu, XY
   Rieman, D
   Lickliter, JD
   Brigandi, RA
AF Okour, Malek
   Gress, Angela
   Zhu, Xinyi
   Rieman, David
   Lickliter, Jason D.
   Brigandi, Richard A.
TI First-in-Human Pharmacokinetics and Safety Study of GSK3008356, a
   Selective DGAT1 Inhibitor, in Healthy Volunteers
SO CLINICAL PHARMACOLOGY IN DRUG DEVELOPMENT
LA English
DT Article
DE DGAT inhibitor; safety; pharmacokinetics; healthy volunteers; GSK3008356
ID DIACYLGLYCEROL ACYLTRANSFERASE; METABOLISM
AB Diacylglycerol acyltransferase (DGAT) enzymes are involved in triglyceride (TG) biosynthesis. GSK3008356 is a potent and selective DGAT1 inhibitor that was administered orally in a 2-part study as double-blind, randomized, placebo-controlled single doses (SDs) and repeat doses (RDs) in healthy subjects to investigate its pharmacokinetics, pharmacodynamics, and safety/tolerability. Gastrointestinal adverse events were considered drug related and increased with dose and when given as multiple doses. In the SD part (n = 80), GSK3008356 was dosed from 5 to 200 mg as single or multiple doses per day. In the RD part (n = 24), GSK3008356 was dosed twice daily at 1, 3, and 10 mg for 14 days. GSK3008356 was generally well tolerated in the SD and RD parts. With single doses, absorption was rapid (median t(max), 0.5-1.5 hours), whereas single-day divided dosing resulted in higher t(max). Following 14-day RD oral administration, GSK3008356 was also rapidly absorbed, with median t(max) ranging from 0.5 to 0.75 hours on days 1 and 14. Estimated mean half-life ranged from 1.5 to 4.6 hours with SDs and 1.3 to 2.1 hours with RDs. Exposure of GSK3008356 was largely dose proportional after RDs. At higher doses, there was a trend toward lower absolute postprandial TG level in some subjects.
C1 [Okour, Malek; Gress, Angela; Rieman, David; Brigandi, Richard A.] GlaxoSmithKline, Collegeville, PA 19426 USA.
   [Zhu, Xinyi] GlaxoSmithKline, Stevenage, Herts, England.
   [Lickliter, Jason D.] Nucleus Network, Melbourne, Vic, Australia.
RP Okour, M (corresponding author), GlaxoSmithKline, CPMS, 250 S Collegeville Rd, Collegeville, PA 19426 USA.
EM malek.x.okour@gsk.com
CR Bugianesi E, 2002, GASTROENTEROLOGY, V123, P134, DOI 10.1053/gast.2002.34168
   Cases S, 1998, P NATL ACAD SCI USA, V95, P13018, DOI 10.1073/pnas.95.22.13018
   Corey KE, 2015, ALIMENT PHARM THER, V41, P301, DOI 10.1111/apt.13035
   Denison H, 2014, DIABETES OBES METAB, V16, P334, DOI 10.1111/dom.12221
   European Medicines Agency, 2017, GUID STRAT ID MIT RI
   Food and Drug Administration, 2005, GUID IND EST MAX SAF
   Klop B, 2013, NUTRIENTS, V5, P1218, DOI 10.3390/nu5041218
   Kohjima M, 2007, INT J MOL MED, V20, P351
   Lewis SJ, 1997, SCAND J GASTROENTERO, V32, P920, DOI 10.3109/00365529709011203
   Meyers CD, 2015, J CLIN PHARMACOL, V55, P1031, DOI 10.1002/jcph.509
   PATSCH JR, 1992, ARTERIOSCLER THROMB, V12, P1336, DOI 10.1161/01.ATV.12.11.1336
   SANYAL AJ, 2015, HEPATOLOGY S1, V62, pA125
   Yamaguchi K, 2008, HEPATOLOGY, V47, P625, DOI 10.1002/hep.21988
   Yen CLE, 2008, J LIPID RES, V49, P2283, DOI 10.1194/jlr.R800018-JLR200
   Yuen JJ, 2015, HEPATOL SURG NUTR, V4, P184, DOI 10.3978/j.issn.2304-3881.2014.12.02
NR 15
TC 2
Z9 2
U1 0
U2 1
PU WILEY
PI HOBOKEN
PA 111 RIVER ST, HOBOKEN 07030-5774, NJ USA
SN 2160-7648
J9 CLIN PHARM DRUG DEV
JI Clin. Pharmacol. Drug Dev.
PD NOV
PY 2019
VL 8
IS 8
BP 1088
EP 1099
DI 10.1002/cpdd.691
PG 12
WC Pharmacology & Pharmacy
WE Science Citation Index Expanded (SCI-EXPANDED)
SC Pharmacology & Pharmacy
GA JK8YD
UT WOS:000495124900011
PM 30950565
DA 2022-11-10
ER

PT J
AU Tasyurek, HM
   Altunbas, HA
   Balci, MK
   Griffith, TS
   Sanlioglu, S
AF Tasyurek, Hale M.
   Altunbas, Hasan Ali
   Balci, Mustafa Kemal
   Griffith, Thomas S.
   Sanlioglu, Salih
TI Therapeutic Potential of Lentivirus-Mediated Glucagon-Like Peptide-1
   Gene Therapy for Diabetes
SO HUMAN GENE THERAPY
LA English
DT Article
DE type 2 diabetes; glucagon-like peptide-1; lentiviral gene therapy
ID BETA-CELL FUNCTION; GLP-1 RECEPTOR; INSULIN SENSITIVITY;
   GLUCOSE-TOLERANCE; AGONIST RG7697; TYPE-2; EXPRESSION; ISLET; MODEL;
   MECHANISMS
AB Postprandial glucose-induced insulin secretion from the islets of Langerhans is facilitated by glucagon-like peptide-1 (GLP-1)a metabolic hormone with insulinotropic properties. Among the variety of effects it mediates, GLP-1 induces delta cell secretion of somatostatin, inhibits alpha cell release of glucagon, reduces gastric emptying, and slows food intake. These events collectively contribute to weight loss over time. During type 2 diabetes (T2DM), however, the incretin response to glucose is reduced and accompanied by a moderate reduction in GLP-1 secretion. To compensate for the reduced incretin effect, a human immunodeficiency virus-based lentiviral vector was generated to deliver DNA encoding human GLP-1 (LentiGLP-1), and the anti-diabetic efficacy of LentiGLP-1 was tested in a high-fat diet/streptozotocin-induced model of T2DM. Therapeutic administration of LentiGLP-1 reduced blood glucose levels in obese diabetic Sprague Dawley rats, along with improving insulin sensitivity and glucose tolerance. Normoglycemia was correlated with increased blood GLP-1 and pancreatic beta cell regeneration in LentiGLP-1-treated rats. Plasma triglyceride levels were also normalized after LentiGLP-1 injection. Collectively, these data suggest the clinical potential of GLP-1 gene transfer therapy for the treatment of T2DM.
C1 [Tasyurek, Hale M.; Sanlioglu, Salih] Akdeniz Univ Hosp, Human Gene & Cell Therapy Ctr, Antalya, Turkey.
   [Altunbas, Hasan Ali; Balci, Mustafa Kemal] Akdeniz Univ, Div Endocrinol & Metab, Dept Internal Med, Fac Med, Antalya, Turkey.
   [Griffith, Thomas S.] Univ Minnesota, Sch Med, Dept Urol, Minneapolis, MN 55455 USA.
RP Sanlioglu, S (corresponding author), Akdeniz Univ Hosp & Clin, Human Gene & Cell Therapy Ctr, B Block,1st Floor, TR-07058 Antalya, Turkey.
EM ssanlioglu@icloud.com
RI Griffith, Thomas/ABF-8225-2020; BALCI, Mustafa Kemal/C-2979-2016
OI BALCI, Mustafa Kemal/0000-0002-6494-3249
FU Akdeniz University Scientific Research Administration Division;
   Scientific and Technological Research Council of Turkey
   [TUBITAK-112S114]
FX This study is supported by grants from Akdeniz University Scientific
   Research Administration Division and the Scientific and Technological
   Research Council of Turkey (TUBITAK-112S114).
CR Abraham EJ, 2002, ENDOCRINOLOGY, V143, P3152, DOI 10.1210/en.143.8.3152
   Ahren B, 2004, HORM METAB RES, V36, P867, DOI 10.1055/s-2004-826178
   Ahren B, 2013, DIABETES METAB, V39, P195, DOI 10.1016/j.diabet.2013.03.001
   Ahren B, 2003, DIABETES CARE, V26, P2860, DOI 10.2337/diacare.26.10.2860
   Ayuso E, 2004, HUM GENE THER, V15, P805, DOI 10.1089/1043034041648426
   Baggio LL, 2004, DIABETES, V53, P2492, DOI 10.2337/diabetes.53.9.2492
   BELL GI, 1983, NATURE, V302, P716, DOI 10.1038/302716a0
   Cerf Marlon E, 2013, Front Endocrinol (Lausanne), V4, P37, DOI 10.3389/fendo.2013.00037
   Di Nunzio F, 2012, VACCINE, V30, P2499, DOI 10.1016/j.vaccine.2012.01.089
   Dirice E, 2009, HUM GENE THER, V20, P1177, DOI 10.1089/hum.2009.039
   Doerschug K, 2002, J IMMUNOL, V169, P6539, DOI 10.4049/jimmunol.169.11.6539
   Durand S, 2011, VIRUSES-BASEL, V3, P132, DOI 10.3390/v3020132
   Elashoff M, 2011, GASTROENTEROLOGY, V141, P150, DOI 10.1053/j.gastro.2011.02.018
   Elsner M, 2012, MOL THER, V20, P918, DOI 10.1038/mt.2012.8
   Engel SS, 2013, DIABETES, V62, pE18, DOI 10.2337/db13-0525
   Heine RJ, 2013, DIABETES, V62, pE16, DOI 10.2337/db13-0690
   Kahraman S, 2010, MOL IMAGING BIOL, V12, P278, DOI 10.1007/s11307-009-0260-x
   Kieffer TJ, 1999, ENDOCR REV, V20, P876, DOI 10.1210/er.20.6.876
   Kjems LL, 2003, DIABETES, V52, P380, DOI 10.2337/diabetes.52.2.380
   Knop FK, 2007, DIABETES, V56, P1951, DOI 10.2337/db07-0100
   Knop FK, 2009, CURR PROTEIN PEPT SC, V10, P46, DOI 10.2174/138920309787315158
   Kumar M, 2007, GENE THER, V14, P162, DOI 10.1038/sj.gt.3302836
   Lee YS, 2007, DIABETES, V56, P1671, DOI 10.2337/db06-1182
   Leibowitz G, 1999, DIABETES, V48, P745, DOI 10.2337/diabetes.48.4.745
   Niswender K, 2010, DIABETES OBES METAB, V12, P267, DOI 10.1111/j.1463-1326.2009.01175.x
   NOVAK U, 1987, EUR J BIOCHEM, V164, P553, DOI 10.1111/j.1432-1033.1987.tb11162.x
   Oh S, 2003, MOL THER, V7, P478, DOI 10.1016/S1525-0016(03)00036-4
   Owens DR, 2013, DIABETES TECHNOL THE, V15, P776, DOI 10.1089/dia.2013.0081
   Parsons GB, 2007, GENE THER, V14, P38, DOI 10.1038/sj.gt.3302842
   Pietropaolo M, 2007, DIABETES, V56, P1189, DOI 10.2337/db06-0880
   Portron A, 2017, DIABETES OBES METAB, V19, P1446, DOI 10.1111/dom.13025
   Prinz P, 2017, J NEUROGASTROENTEROL, V23, P180, DOI 10.5056/jnm16194
   Raper SE, 1996, PANCREAS, V12, P401, DOI 10.1097/00006676-199605000-00013
   RITZEL R, 1995, DIABETOLOGIA, V38, P720, DOI 10.1007/s001250050344
   Rowzee AM, 2011, EXP DIABETES RES, DOI 10.1155/2011/601047
   Russell S, 2013, INT J CLIN PHARM-NET, V35, P159, DOI 10.1007/s11096-012-9729-9
   Sakuraba H, 2002, DIABETOLOGIA, V45, P85, DOI 10.1007/s125-002-8248-z
   Sanlioglu AD, 2004, VIRUS RES, V104, P51, DOI 10.1016/j.virusres.2004.03.002
   Sanlioglu AD, 2013, ISLETS, V5, P67, DOI 10.4161/isl.24590
   Sanlioglu AD, 2012, EXPERT REV MOL MED, V14, DOI 10.1017/erm.2012.12
   Sanlioglu AD, 2008, J CELL BIOCHEM, V104, P710, DOI 10.1002/jcb.21677
   Sanlioglu S., 2001, Current Gene Therapy, V1, P137, DOI 10.2174/1566523013348788
   Schmitt C, 2017, DIABETES OBES METAB, V19, P1436, DOI 10.1111/dom.13024
   Shah M, 2014, REV ENDOCR METAB DIS, V15, P181, DOI 10.1007/s11154-014-9289-5
   Srinivasan K, 2007, INDIAN J MED RES, V125, P451
   Srinivasan K, 2005, PHARMACOL RES, V52, P313, DOI 10.1016/j.phrs.2005.05.004
   Taniguchi H, 2003, GENE THER, V10, P15, DOI 10.1038/sj.gt.3301846
   Tasyurek HM, 2014, DIABETES-METAB RES, V30, P354, DOI 10.1002/dmrr.2501
   Tasyurek MH, 2014, EXPERT REV MOL MED, V16, DOI 10.1017/erm.2014.7
   THORENS B, 1993, DIABETES, V42, P1678, DOI 10.2337/diabetes.42.11.1678
   Toft-Nielsen MB, 2001, J CLIN ENDOCR METAB, V86, P3717, DOI 10.1210/jc.86.8.3717
   Tourrel C, 2002, DIABETES, V51, P1443, DOI 10.2337/diabetes.51.5.1443
   Vilsboll T, 2001, DIABETIC MED, V18, P144, DOI 10.1046/j.1464-5491.2001.00424.x
   Vilsboll T, 2004, DIABETOLOGIA, V47, P357, DOI 10.1007/s00125-004-1342-6
   Wang YH, 1997, J CLIN INVEST, V99, P2883, DOI 10.1172/JCI119482
   Wang Z, 2006, DIABETES, V55, P875, DOI 10.2337/diabetes.55.04.06.db05-0927
   Williams DL, 2006, DIABETES, V55, P3387, DOI 10.2337/db06-0558
   Winzell MS, 2004, DIABETES, V53, pS215, DOI 10.2337/diabetes.53.suppl_3.S215
   Xu FF, 2017, PLOS ONE, V12, DOI 10.1371/journal.pone.0181939
   Yabe D, 2018, J DIABETES INVEST, V9, P21, DOI 10.1111/jdi.12718
   Zander M, 2002, LANCET, V359, P824, DOI 10.1016/S0140-6736(02)07952-7
NR 61
TC 10
Z9 12
U1 3
U2 8
PU MARY ANN LIEBERT, INC
PI NEW ROCHELLE
PA 140 HUGUENOT STREET, 3RD FL, NEW ROCHELLE, NY 10801 USA
SN 1043-0342
EI 1557-7422
J9 HUM GENE THER
JI Hum. Gene Ther.
PD JUL
PY 2018
VL 29
IS 7
BP 802
EP 815
DI 10.1089/hum.2017.180
EA MAR 2018
PG 14
WC Biotechnology & Applied Microbiology; Genetics & Heredity; Medicine,
   Research & Experimental
WE Science Citation Index Expanded (SCI-EXPANDED)
SC Biotechnology & Applied Microbiology; Genetics & Heredity; Research &
   Experimental Medicine
GA GN9ND
UT WOS:000429888400001
PM 29409356
DA 2022-11-10
ER

PT J
AU Lv, YM
   Miao, YX
   Qiao, LM
   Liu, YX
   Zhang, XY
   Zhang, JH
   Zhang, RJ
   Nan, J
   Chi, FF
   Zhang, LQ
   Zhou, L
AF Lv, Yangmei
   Miao, Yanxia
   Qiao, Liangmei
   Liu, Yixin
   Zhang, Xiaoyan
   Zhang, Jinhui
   Zhang, Ruijuan
   Nan, Jing
   Chi, Fangfang
   Zhang, Luqian
   Zhou, Ling
TI Development and application of a new equation for estimating energy
   requirement in metabolic syndrome in a Chinese population
SO INTERNATIONAL JOURNAL OF CLINICAL AND EXPERIMENTAL MEDICINE
LA English
DT Article
DE Metabolic syndrome; energy intake; energy expenditure; negative energy
   balance; equation; dietary intervention
ID IMPAIRED GLUCOSE-TOLERANCE; LIFE-STYLE INTERVENTION;
   CARDIOVASCULAR-DISEASE; INSULIN-RESISTANCE; PREVENTION; WEIGHT;
   EXPENDITURE; STRATEGIES; OBESITY; WOMEN
AB Purpose: A negative energy balance (i.e., daily energy intake less than energy expenditure) is important for dietary interventions in metabolic syndrome (MetS). This study aimed to develop a new energy requirement equation on the basis of negative energy balance to guide dietary intervention with MetS. Methods: This study included two phases. First we developed a new equation for the energy requirement in MetS based on the daily total energy expenditure and daily energy reduction corresponding to a 5 similar to 10% annual weight loss in 1292 MetS patients. Second, we randomly assigned 493 MetS patients from the first phase who had greater energy intake than energy expenditure to three groups, including one experimental group and two control groups. For the experimental group (group A, n=164), we estimated the energy requirement using the new estimating equation derived from the first phase, whereas for the control groups, we used either a previously developed energy estimation model for MetS (group B, n=163) or the traditional food exchange method (group C, n=166). Results: After a 6-month intervention, we observed a significant reduction in weight (73.69 +/- 7.25 vs. 70.19 +/- 6.86 kg), waist circumference (92.42 +/- 7.13 vs. 88.58 +/- 6.75 cm), 2-h postprandial blood glucose (10.63 +/- 5.41 vs. 7.53 +/- 4.26 mmol/L), and triglyceride level (2.92 +/- 1.45 vs. 1.44 +/- 1.12 mmol/L) in patients of group A, in parallel with a reduction in energy intake (9.30 +/- 2.79 vs. 6.70 +/- 1.85 MJ/d). All these changes were significantly different from the measurements in groups B and C over the same period (P<0.05). Conclusion: A new energy requirement equation based on a negative energy balance improves the effect of dietary intervention on weight, waist circumference, glucose, and triglycerides in MetS patients.
C1 [Lv, Yangmei; Miao, Yanxia; Qiao, Liangmei; Liu, Yixin] Xi An Jiao Tong Univ, Sch Med, Xian Cent Hosp, Dept Nutr, Xian 710003, Shaanxi, Peoples R China.
   [Zhang, Xiaoyan] Xi An Jiao Tong Univ, Sch Med, Xian Cent Hosp, Hlth Examinat Ctr, Xian 710003, Shaanxi, Peoples R China.
   [Zhang, Jinhui] Xi An Jiao Tong Univ, Hlth Sci Ctr, Xian Cent Hosp, Dept Endocrinol, Xian 710003, Shaanxi, Peoples R China.
   [Zhang, Ruijuan; Nan, Jing; Chi, Fangfang; Zhang, Luqian; Zhou, Ling] Xi An Jiao Tong Univ, Hlth Sci Ctr, Sch Publ Hlth, Xian 710061, Shaanxi, Peoples R China.
RP Lv, YM (corresponding author), Xi An Jiao Tong Univ, Sch Med, Xian Cent Hosp, Dept Nutr, Xian 710003, Shaanxi, Peoples R China.
EM wangdong@mail.xjtu.edu.cn
RI zhang, jin/GXV-9154-2022; zhang, jinhui/GXF-6528-2022
FU National Natural Science Foundation of China [81273051]
FX The present study was supported by the National Natural Science
   Foundation of China (No. 81273051).
CR Aadahl M, 2009, PREV MED, V48, P326, DOI 10.1016/j.ypmed.2009.01.015
   Agostoni C, 2010, EFSA J, V8, DOI 10.2903/j.efsa.2010.1458
   Alberti KGMM, 2005, LANCET, V366, P1059, DOI 10.1016/S0140-6736(05)67402-8
   Martinez JA, 2014, NAT REV ENDOCRINOL, V10, P749, DOI 10.1038/nrendo.2014.175
   Amini M, 2010, NUTRITION, V26, P986, DOI 10.1016/j.nut.2010.03.006
   Andersen CJ, 2013, REV ENDOCR METAB DIS, V14, P241, DOI 10.1007/s11154-013-9251-y
   [Anonymous], 2004, CHINESE ENCY NUTR SC
   ARCIERO PJ, 1993, J APPL PHYSIOL, V75, P2514, DOI 10.1152/jappl.1993.75.6.2514
   Assali AR, 2001, J ENDOCRINOL, V171, P293, DOI 10.1677/joe.0.1710293
   Aydin S, 2014, NUTRITION, V30, P1, DOI 10.1016/j.nut.2013.05.013
   Bassi N, 2014, AM J MED, V127, DOI 10.1016/j.amjmed.2014.06.035
   Cheng YZ, 2014, PLOS ONE, V9, DOI 10.1371/journal.pone.0101289
   Chinese Diabetes Society, 2014, CHINESE J DIABETES, V7, P476
   Chuang HH, 2012, BIOFACTORS, V38, P284, DOI 10.1002/biof.1027
   Craig CL, 2003, MED SCI SPORT EXER, V35, P1381, DOI 10.1249/01.MSS.0000078924.61453.FB
   Epstein CD, 2000, CRIT CARE MED, V28, P1363, DOI 10.1097/00003246-200005000-00017
   FERRARO R, 1992, J CLIN INVEST, V90, P780, DOI 10.1172/JCI115951
   Ferreira I, 2012, HYPERTENSION, V60, P542, DOI 10.1161/HYPERTENSIONAHA.112.194738
   Gibney ER, 2000, P NUTR SOC, V59, P199, DOI 10.1017/S0029665100000227
   Grundy SM, 2002, CIRCULATION, V106, P3143, DOI 10.1161/circ.106.25.3143
   Grundy SM, 1999, AM J CARDIOL, V83, p25F
   Gu DF, 2005, LANCET, V365, P1398, DOI 10.1016/S0140-6736(05)66375-1
   Jimenez-Gomez Y, 2010, J NUTR, V140, P1595, DOI 10.3945/jn.109.120816
   Kang GD, 2012, ASIA PAC J CLIN NUTR, V21, P88
   Kassi E, 2011, BMC MED, V9, DOI 10.1186/1741-7015-9-48
   Knowler WC, 2002, NEW ENGL J MED, V346, P393, DOI 10.1056/NEJMoa012512
   Kosaka K, 2005, DIABETES RES CLIN PR, V67, P152, DOI 10.1016/j.diabres.2004.06.010
   Lakka HM, 2002, JAMA-J AM MED ASSOC, V288, P2709, DOI 10.1001/jama.288.21.2709
   Lv YM, 2011, BRIT J NUTR, V105, P256, DOI 10.1017/S0007114510003235
   Lv YM, 2010, HEALTHFUL LIFESTYLE
   Mendoza JA, 2007, DIABETES CARE, V30, P974, DOI 10.2337/dc06-2188
   Nutrition CSO, 2014, CHIN DIET REF INT 20
   Pan XR, 1997, DIABETES CARE, V20, P537, DOI 10.2337/diacare.20.4.537
   Rader DJ, 2007, AM J MED, V120, pS12, DOI 10.1016/j.amjmed.2007.01.003
   Ramachandran A, 2006, DIABETOLOGIA, V49, P289, DOI 10.1007/s00125-005-0097-z
   Sasaki S, 2008, ASIA PAC J CLIN NUTR, V17, P420
   SCHOELLER DA, 1988, J NUTR, V118, P1278, DOI 10.1093/jn/118.11.1278
   Shenoy SF, 2010, NUTR J, V9, DOI 10.1186/1475-2891-9-8
   Tuomilehto J, 2001, NEW ENGL J MED, V344, P1343, DOI 10.1056/NEJM200105033441801
   Wilson PWF, 2005, CIRCULATION, V112, P3066, DOI 10.1161/CIRCULATIONAHA.105.539528
   Wing RR, 2001, ANNU REV NUTR, V21, P323, DOI 10.1146/annurev.nutr.21.1.323
   Yamaoka K, 2012, BMC MED, V10, DOI 10.1186/1741-7015-10-138
   Zhu LZ, 2005, SHANGHAI J PREVENTIV, V17, P8
NR 44
TC 2
Z9 2
U1 0
U2 2
PU E-CENTURY PUBLISHING CORP
PI MADISON
PA 40 WHITE OAKS LN, MADISON, WI 53711 USA
SN 1940-5901
J9 INT J CLIN EXP MED
JI Int. J. Clin. Exp. Med.
PY 2017
VL 10
IS 9
BP 13721
EP 13731
PG 11
WC Medicine, Research & Experimental
WE Science Citation Index Expanded (SCI-EXPANDED)
SC Research & Experimental Medicine
GA FL5PK
UT WOS:000414297600092
DA 2022-11-10
ER

PT J
AU Jdir, H
   Kolsi, RB
   Zouari, S
   Hamden, K
   Zouari, N
   Fakhfakh, N
AF Jdir, Hamida
   Kolsi, Rihab Ben Abdallah
   Zouari, Sami
   Hamden, Khaled
   Zouari, Nacim
   Fakhfakh, Nahed
TI The cruciferous Diplotaxis simplex: Phytochemistry analysis and its
   protective effect on liver and kidney toxicities, and lipid profile
   disorders in alloxan-induced diabetic rats
SO LIPIDS IN HEALTH AND DISEASE
LA English
DT Article
DE Diplotaxis simplex; Glycosylated flavonoids; Diabetic rats; Oxidative
   stress; Liver; Kidney; Pancreas; Lipid profile
ID OXIDATIVE STRESS; POSTPRANDIAL HYPERGLYCEMIA; FLAVONOL GLYCOSIDES;
   ANTIOXIDANT; ENZYMES; INHIBITION; DAMAGE; HYPOTHESIS; MECHANISM;
   CATALASE
AB Background: Type 2 diabetes mellitus is a prevalent systemic disease affecting an important proportion of the population worldwide. It has been suggested that excessive reactive oxygen species generation and therefore development of an oxidative stress status is a key factor leading to diabetic complications. Accordingly, it seems that medicinal plants can offer a wide range of new antidiabetic drugs. Diplotaxis simplex (Viv.) Spreng. (Brassicaceae) is an edible plant largely distributed in the Mediterranean region. D. simplex flowers display important in vitro antioxidant potential and inhibitory activity of the alpha-glucosidase, a key enzyme linked to type 2 diabetes mellitus. In this paper, the antihyperglycemic potential of D. simplex flowers on diabetic rats were investigated.
   Methods: Bioactive substances were determined by liquid chromatography-high resolution electrospray ionization mass spectrometry (LC-HRESIMS) analysis. Animals were divided into four groups of six rats each: a normal control group, a diabetic control group, a diabetic group receiving flowers extract (200 mg/kg body mass) and a diabetic group receiving acarbose (10 mg/kg body mass) as standard drug.
   Results: Many glycosides of rhamnetin, isorhamnetin, quercetin and kaempferol compounds were identified in the ethanolic flowers extract. Alloxan induced hyperglycemia, manifested by a significant (p < 0.05) increase in the blood glucose level as well as in serum a-amylase activity. Furthermore, diabetic rats exhibited oxidative stress, as evidenced by a decrease in antioxidant enzymes activities and an increase in lipid peroxidation level of the pancreas, liver and kidneys. Interestingly, the oral administration of D. simplex flowers extract during 30 days restored the glycemia, a-amylase activity, serum lipid profile and antioxidant enzymes. Moreover, the flowers extract exhibited a renal protective role by decreasing the urea and creatinine levels in diabetic rats serum.
   Conclusions: D. simplex flowers contained bioactive compounds that possess important antioxidant and hypoglycemic properties and protected pancreas, liver and kidneys against hyperglycemia damage.
C1 [Jdir, Hamida] Univ Sfax, Engn Natl Sch Sfax ENIS, Lab Enzyme Engn Lipases & Biochem, Sfax, Tunisia.
   [Kolsi, Rihab Ben Abdallah; Hamden, Khaled] Univ Sfax, Fac Sci Sfax, Lab Anim Ecophysiol, Sfax, Tunisia.
   [Zouari, Sami] Univ Sfax, High Inst Biotechnol Sfax, Lab Med & Environm Chem, Sfax, Tunisia.
   [Zouari, Nacim] Univ Gabes, High Inst Appl Biol Medenine, Medenine, Tunisia.
   [Fakhfakh, Nahed] Univ Sfax, Lab Enzyme Engn & Microbiol, ENIS, Sfax, Tunisia.
RP Zouari, N (corresponding author), Univ Gabes, High Inst Appl Biol Medenine, Medenine, Tunisia.
EM znacim2002@yahoo.fr
RI Hamden, Khaled/AAM-2452-2020
OI Hamden, Khaled/0000-0001-5651-3962; , rihab/0000-0001-6965-3614
CR [Anonymous], CLIN NUTR METAB
   Asante DB, 2016, J DIABETES RES, V2016, DOI 10.1155/2016/8252741
   BARBERA O, 1986, PHYTOCHEMISTRY, V25, P2361, DOI 10.1016/S0031-9422(00)81696-9
   Ben Salah N, 2015, MOLECULES, V20, P18128, DOI 10.3390/molecules201018128
   BRADFORD MM, 1976, ANAL BIOCHEM, V72, P248, DOI 10.1016/0003-2697(76)90527-3
   Ceriello A, 2004, ARTERIOSCL THROM VAS, V24, P816, DOI 10.1161/01.ATV.0000122852.22604.78
   Cho EJ, 2012, J AGR FOOD CHEM, V60, P7398, DOI 10.1021/jf3009553
   El Sayed ZIA, 2015, INT J PHARM SCI RES, V6, P478, DOI 10.13040/IJPSR.0975-8232.6(1).478-84
   Fujisawa T, 2005, METABOLISM, V54, P387, DOI 10.1016/j.metabol.2004.10.004
   Hamden Khaled, 2010, Archives of Physiology and Biochemistry, V116, P146, DOI 10.3109/13813455.2010.486405
   Haraguchi H, 1996, J NAT PROD, V59, P443, DOI 10.1021/np9601622
   Jagdale AD, 2016, J DIABETES COMPLICAT, V30, P398, DOI 10.1016/j.jdiacomp.2016.01.001
   Jdir H, 2016, PHARM BIOL, V54, P2111, DOI 10.3109/13880209.2016.1145704
   Jdir H, 2015, REV BRAS FARMACOGN, V25, P152, DOI 10.1016/j.bjp.2015.02.004
   Kassem MES, 2013, NAT PROD RES, V27, P2272, DOI 10.1080/14786419.2013.825914
   Koechlin-Ramonatxo C., 2006, NUTR CLIN METAB, V20, P165, DOI 10.1016/j.nupar.2006.10.178
   Kumawat Manjulata, 2013, N Am J Med Sci, V5, P213, DOI 10.4103/1947-2714.109193
   Legault J, 2011, J MED FOOD, V14, P1127, DOI 10.1089/jmf.2010.0198
   Leu CH, 2006, CHEM PHARM BULL, V54, P1308, DOI 10.1248/cpb.54.1308
   Liu FY, 2006, ARCH MED RES, V37, P981, DOI 10.1016/j.arcmed.2006.05.013
   MARKLUND S, 1974, EUR J BIOCHEM, V47, P469
   Mnafgui K, 2014, J PHYSIOL BIOCHEM, V70, P93, DOI 10.1007/s13105-013-0284-1
   Mohammed MMD, 2011, J MED PLANTS RES, V5, P5099
   Mueller S, 1997, ANAL BIOCHEM, V245, P55, DOI 10.1006/abio.1996.9939
   PAGLIA DE, 1975, J CLIN INVEST, V56, P1164, DOI 10.1172/JCI108192
   Pedras MSC, 2014, CHEM BIODIVERS, V11, P910, DOI 10.1002/cbdv.201300260
   Rahimi R, 2005, BIOMED PHARMACOTHER, V59, P365, DOI 10.1016/j.biopha.2005.07.002
   Rodrigo R, 2002, FREE RADICAL BIO MED, V33, P409, DOI 10.1016/S0891-5849(02)00908-5
   Sefi M, 2011, J ETHNOPHARMACOL, V135, P243, DOI 10.1016/j.jep.2011.02.029
   SEKI K, 1994, PHYTOCHEMISTRY, V36, P425, DOI 10.1016/S0031-9422(00)97089-4
   Sudha P, 2011, BMC COMPLEM ALTERN M, V11, DOI 10.1186/1472-6882-11-5
   Tarling CA, 2008, CHEMBIOCHEM, V9, P433, DOI 10.1002/cbic.200700470
   Vitaglione P, 2004, CRIT REV FOOD SCI, V44, P575, DOI 10.1080/10408690490911701
   Yan H, 1997, BIOCHEM J, V328, P599, DOI 10.1042/bj3280599
   Yokozawa T, 1998, BIOCHEM PHARMACOL, V56, P213, DOI 10.1016/S0006-2952(98)00128-2
   YOSHIOKA T, 1979, AM J OBSTET GYNECOL, V135, P372, DOI 10.1016/0002-9378(79)90708-7
   Zhao YX, 2013, MOLECULES, V18, P951, DOI 10.3390/molecules18010951
NR 37
TC 6
Z9 6
U1 0
U2 9
PU BMC
PI LONDON
PA CAMPUS, 4 CRINAN ST, LONDON N1 9XW, ENGLAND
EI 1476-511X
J9 LIPIDS HEALTH DIS
JI Lipids Health Dis.
PD MAY 30
PY 2017
VL 16
AR 100
DI 10.1186/s12944-017-0492-8
PG 9
WC Biochemistry & Molecular Biology; Nutrition & Dietetics
WE Science Citation Index Expanded (SCI-EXPANDED)
SC Biochemistry & Molecular Biology; Nutrition & Dietetics
GA EW6SK
UT WOS:000402640400003
PM 28558824
OA Green Published, gold
DA 2022-11-10
ER

PT J
AU Au, JS
   Beaudry, KM
   Pancevski, K
   Hughson, RL
   Devries, MC
AF Au, Jason S.
   Beaudry, Kayleigh M.
   Pancevski, Kristian
   Hughson, Richard L.
   Devries, Michaela C.
TI The impact of preconditioning exercise on the vascular response to an
   oral glucose challenge
SO APPLIED PHYSIOLOGY NUTRITION AND METABOLISM
LA English
DT Article
DE hyperglycemia; blood flow; oscillatory shear index; exercise; oral
   glucose tolerance test; brachial artery; superficial femoral artery
ID ENDOTHELIAL FUNCTION; BLOOD-FLOW; SKELETAL-MUSCLE; POSTPRANDIAL
   HYPERTRIGLYCERIDEMIA; INSULIN SENSITIVITY; ACUTE HYPERGLYCEMIA; INTERVAL
   EXERCISE; PHYSICAL-ACTIVITY; GLYCEMIC CONTROL; HEALTHY
AB Exercise elicits direct benefits to insulin sensitivity but may also indirectly improve glucose uptake by hemodynamic conditioning of the vasculature. The purpose of this study was to examine the modifying effect of 3 different types of exercise on the vascular response to an oral glucose challenge. Twenty healthy adults (9 women, 11 men; aged 23 6 3 years) completed a standard oral glucose tolerance test (OGTT) at rest, as well as 1.5 hours after moderate continuous cycling exercise (30 min; 65% peak oxygen consumption), high-intensity interval cycling exercise (10 x 1 min at 90% peak heart rate), and lower-load higher-repetition resistance exercise (25-35 repetitions/set, 3 sets). Brachial and superficial femoral artery blood flow, conductance, and oscillatory shear index were measured throughout the OGTT. Regardless of rested state or exercise preconditioning, the OGTT induced reductions in brachial artery blood flow and conductance (p < 0.001), and transient increases in brachial and superficial femoral artery oscillatory shear index and retrograde blood flow (p < 0.01). Continuous cycling and resistance exercise were followed with a small degree of protection against prolonged periods of oscillatory flow. Our findings imply transient peripheral vasoconstriction and decreased limb blood flow during a standard OGTT, for which prior exercise was unable to prevent in healthy adults.
   Novelty:
   We investigated the impact of continuous, interval, and resistance exercise on the hemodynamic response to an OGTT.
   Our findings suggest decreased upper-limb blood flow during an OGTT is not prevented by prior exercise in healthy adults.
C1 [Au, Jason S.; Beaudry, Kayleigh M.; Pancevski, Kristian; Hughson, Richard L.; Devries, Michaela C.] Univ Waterloo, Dept Kinesiol, Waterloo, ON, Canada.
   [Hughson, Richard L.] Schlegel Univ, Waterloo Res Inst Aging, Waterloo, ON, Canada.
RP Au, JS (corresponding author), Univ Waterloo, Dept Kinesiol, Waterloo, ON, Canada.
EM jason.au@uwaterloo.ca
OI Beaudry, Kayleigh/0000-0002-4937-6186
FU Canadian Institutes of Health Research [MFE152454]; Natural Sciences and
   Engineering Research Council of Canada [RGPIN-2017-03989]
FX We would like to acknowledge Claire Woodgate and Corey Tremblay for
   their assistance in data collection. This work was funded by the
   Canadian Institutes of Health Research (MFE152454), and the Natural
   Sciences and Engineering Research Council of Canada (RGPIN-2017-03989).
   Author contributions: J.S.A., K.M.B., R.L.H., and M.C.D. conceived and
   designed the research; J.S.A., K.M.B., and K.P. collected and analyzed
   the data; J.S.A. drafted the manuscript; and all authors interpreted the
   results and critically revised and approved the final version of the
   manuscript.
CR [Anonymous], [No title captured]
   Asano RY, 2014, WORLD J DIABETES, V5, P659, DOI 10.4239/wjd.v5.i5.659
   Bae JH, 2001, ATHEROSCLEROSIS, V155, P517, DOI 10.1016/S0021-9150(00)00601-8
   Bakdash JZ, 2017, FRONT PSYCHOL, V8, DOI 10.3389/fpsyg.2017.00456
   Birk GK, 2012, J APPL PHYSIOL, V112, P1653, DOI 10.1152/japplphysiol.01489.2011
   BULOW J, 1987, ACTA PHYSIOL SCAND, V130, P657, DOI 10.1111/j.1748-1716.1987.tb08189.x
   Casey DP, 2012, HYPERTENSION, V60, P1016, DOI 10.1161/HYPERTENSIONAHA.112.200618
   Casonatto J, 2016, EUR J PREV CARDIOL, V23, P1700, DOI 10.1177/2047487316664147
   Ceriello A, 2002, CIRCULATION, V106, P1211, DOI 10.1161/01.CIR.0000027569.76671.A8
   Cheng C, 2006, CIRCULATION, V113, P2744, DOI 10.1161/CIRCULATIONAHA.105.590018
   Credeur DP, 2018, EXP PHYSIOL, V103, P483, DOI 10.1113/EP086713
   de Zepetnek JOT, 2015, EXP PHYSIOL, V100, P1107, DOI 10.1113/EP085056
   Forjaz CLM, 2004, J SPORT MED PHYS FIT, V44, P54
   Francois ME, 2016, AM J PHYSIOL-HEART C, V311, pH1258, DOI 10.1152/ajpheart.00398.2016
   FRAYN KN, 1989, CLIN SCI, V76, P323, DOI 10.1042/cs0760323
   Frosig C, 2009, OBESITY, V17, pS15, DOI 10.1038/oby.2009.383
   Giugliano D, 1997, CIRCULATION, V95, P1783
   Gordin D, 2016, J CLIN ENDOCR METAB, V101, P1134, DOI 10.1210/jc.2015-3635
   Grassi D, 2012, HYPERTENSION, V60, P827, DOI 10.1161/HYPERTENSIONAHA.112.193995
   Ibrahim JG, 2009, TEST-SPAIN, V18, P1, DOI 10.1007/s11749-009-0138-x
   Ihlemann N, 2003, AM J PHYSIOL-HEART C, V285, pH875, DOI 10.1152/ajpheart.00008.2003
   Kanda M, 2020, J APPL PHYSIOL, V128, P1477, DOI 10.1152/japplphysiol.00023.2020
   Koopman R, 2005, EUR J APPL PHYSIOL, V94, P180, DOI 10.1007/s00421-004-1307-y
   Little JP, 2014, APPL PHYSIOL NUTR ME, V39, P835, DOI 10.1139/apnm-2013-0512
   Loader J, 2015, ARTERIOSCL THROM VAS, V35, P2060, DOI 10.1161/ATVBAHA.115.305530
   Malin SK, 2016, OBESITY, V24, P1515, DOI 10.1002/oby.21522
   Manrique C, 2014, ANN NY ACAD SCI, V1311, P138, DOI 10.1111/nyas.12395
   MIKINES KJ, 1988, AM J PHYSIOL, V254, pE248, DOI 10.1152/ajpendo.1988.254.3.E248
   Mikus CR, 2011, J APPL PHYSIOL, V111, P657, DOI 10.1152/japplphysiol.00489.2011
   MUNTZEL MS, 1995, CLIN EXP HYPERTENS, V17, P39, DOI 10.3109/10641969509087053
   Nichols W., 2005, MCDONALDS BLOOD FLOW, V5th
   Olver TD, 2012, APPL PHYSIOL NUTR ME, V37, P176, DOI [10.1139/H11-148, 10.1139/h11-148]
   Ortega JF, 2015, INT J SPORTS MED, V36, P209, DOI 10.1055/s-0034-1389942
   Padilla J, 2006, EUR J APPL PHYSIOL, V98, P256, DOI 10.1007/s00421-006-0272-z
   Padilla J, 2015, EXP PHYSIOL, V100, P759, DOI 10.1113/EP085107
   Parker L, 2020, AM J PHYSIOL-ENDOC M, V318, pE1014, DOI 10.1152/ajpendo.00540.2019
   R CoreTeam, 2019, R LANGUAGE ENV STAT
   Rattigan S, 1997, DIABETES, V46, P1381, DOI 10.2337/diabetes.46.9.1381
   Reynolds LJ, 2015, MED SCI SPORT EXER, V47, P1087, DOI 10.1249/MSS.0000000000000508
   Rezk CC, 2006, EUR J APPL PHYSIOL, V98, P105, DOI 10.1007/s00421-006-0257-y
   Rolo AP, 2006, TOXICOL APPL PHARM, V212, P167, DOI 10.1016/j.taap.2006.01.003
   Russell RD, 2018, AM J PHYSIOL-ENDOC M, V315, pE307, DOI 10.1152/ajpendo.00448.2017
   Schreuder THA, 2014, PHYSIOL REP, V2, DOI 10.1002/phy2.193
   Soares RN, 2017, MICROVASC RES, V111, P67, DOI 10.1016/j.mvr.2017.01.003
   Stanhewicz AE, 2020, J APPL PHYSIOL, V129, P1117, DOI 10.1152/japplphysiol.00427.2020
   Thijssen DHJ, 2009, MED SCI SPORT EXER, V41, P1072, DOI 10.1249/MSS.0b013e3181923957
   Tinken TM, 2009, HYPERTENSION, V54, P278, DOI 10.1161/HYPERTENSIONAHA.109.134361
   Tremblay JC, 2019, J APPL PHYSIOL, V126, P1335, DOI 10.1152/japplphysiol.01065.2018
   Tremblay MS, 2011, APPL PHYSIOL NUTR ME, V36, P47, DOI 10.1139/H11-010
   Vincent Michelle A, 2003, Curr Diab Rep, V3, P279, DOI 10.1007/s11892-003-0018-9
   Walsh LK, 2016, CLIN SCI, V130, P1881, DOI 10.1042/CS20160501
   Weiss EP, 2008, AM J CLIN NUTR, V88, P51, DOI 10.1093/ajcn/88.1.51
   Wenner MM, 2020, J APPL PHYSIOL, V129, P1114, DOI 10.1152/japplphysiol.00443.2020
   Williams JS, 2019, EXP PHYSIOL, V104, P957, DOI 10.1113/EP087536
   Zhu WL, 2007, EUR J APPL PHYSIOL, V99, P585, DOI 10.1007/s00421-006-0378-3
NR 55
TC 5
Z9 5
U1 0
U2 0
PU CANADIAN SCIENCE PUBLISHING
PI OTTAWA
PA 65 AURIGA DR, SUITE 203, OTTAWA, ON K2E 7W6, CANADA
SN 1715-5312
EI 1715-5320
J9 APPL PHYSIOL NUTR ME
JI Appl. Physiol. Nutr. Metab.
PD MAY
PY 2021
VL 46
IS 5
BP 443
EP 451
DI 10.1139/apnm-2020-0559
PG 9
WC Nutrition & Dietetics; Physiology; Sport Sciences
WE Science Citation Index Expanded (SCI-EXPANDED)
SC Nutrition & Dietetics; Physiology; Sport Sciences
GA SD0CQ
UT WOS:000651030100004
PM 33113337
DA 2022-11-10
ER

PT J
AU Hall, M
   Walicka, M
   Panczyk, M
   Traczyk, I
AF Hall, Marianna
   Walicka, Magdalena
   Panczyk, Mariusz
   Traczyk, Iwona
TI Metabolic Parameters in Patients with Suspected Reactive Hypoglycemia
SO JOURNAL OF PERSONALIZED MEDICINE
LA English
DT Article
DE reactive hypoglycemia; hyperinsulinemia; insulin resistance
AB Background: It remains unclear whether reactive hypoglycemia (RH) is a disorder caused by improper insulin secretion, result of eating habits that are not nutritionally balanced or whether it is a psychosomatic disorder. The aim of this study was to investigate metabolic parameters in patients admitted to the hospital with suspected RH. Methods: The study group (SG) included non-diabetic individuals with symptoms consistent with RH. The control group (CG) included individuals without hypoglycemic symptoms and any documented medical history of metabolic disorders. In both groups the following investigations were performed: fasting glucose and insulin levels, Homeostatic Model Assessment for Insulin Resistance (HOMA-IR), 75 g five-hour Oral Glucose Tolerance Test (OGTT) with an assessment of glucose and insulin and lipid profile evaluation. Additionally, Mixed Meal Tolerance Test (MMTT) was performed in SG. Results from OGTT and MMTT were analyzed in line with the non-standardized RH diagnostic criteria. Results: Forty subjects have been enrolled into SG. Twelve (30%) of those patients had hypoglycemic symptoms and glucose level <= 55 mg/dL during five-hour OGTT and have been diagnosed with RH. Ten (25%) subjects manifested hypoglycemic like symptoms without significant glucose decline. Patients with diagnosed RH had statistically significantly lower mean glucose at first (92.1 +/- 37.9 mg/dL vs. 126.4 +/- 32.5 mg/dL; LSD test: p < 0.001) and second (65.6 +/- 19.3 mg/dL vs. 92.6 +/- 19.3 mg/dL; LSD test: p < 0.001) hour of OGTT and insulin value (22.7 +/- 10.9 lU/mL vs. 43.4 +/- 35.0 lU/mL; LSD test: p < 0.001) at second hour of OGTT compared to the patients who did not meet the criteria of RH. Seventeen (43%) subjects from SG reported symptoms suggesting hypoglycemia during MMTT but none of them had glucose value lower than <= 55 mg/dL (68.7 +/- 4.7 mg/dL). From the entire lipid profile, only mean total cholesterol value was significantly higher (p = 0.024) in SG in comparison with CG but did not exceed standard reference range. Conclusions: No metabolic disturbances have been observed in patients with diagnosed reactive hypoglycemia. Hyperinsulinemia has not been associated with glycemic declines in patients with this condition. Occurrence of pseudohypoglicemic symptoms and lower glucose value was more common after ingestion of glucose itself rather than after ingestion of a balanced meal. This could suggest an important role that nutritionally balanced diet may play in maintaining correct glucose and insulin levels in the postprandial period.
C1 [Hall, Marianna; Traczyk, Iwona] Med Univ Warsaw, Dept Human Nutr, Fac Hlth Sci, PL-01445 Warsaw, Poland.
   [Hall, Marianna; Walicka, Magdalena] Minist Internal Affairs & Adm, Cent Clin Hosp, Dept Internal Dis Endocrinol & Diabetol, PL-02507 Warsaw, Poland.
   [Walicka, Magdalena] Polish Acad Sci, Mossakowski Med Res Inst, Dept Human Epigenet, PL-02106 Warsaw, Poland.
   [Panczyk, Mariusz] Med Univ Warsaw, Fac Hlth Sci, Dept Educ & Res Hlth Sci, PL-02091 Warsaw, Poland.
RP Hall, M (corresponding author), Med Univ Warsaw, Dept Human Nutr, Fac Hlth Sci, PL-01445 Warsaw, Poland.; Hall, M (corresponding author), Minist Internal Affairs & Adm, Cent Clin Hosp, Dept Internal Dis Endocrinol & Diabetol, PL-02507 Warsaw, Poland.
EM mhall@wum.edu.pl; magdalena.walicka@cskmswia.pl;
   mariusz.panczyk@wum.edu.pl; iwona.traczyk@wum.edu.pl
RI ; Traczyk, Iwona/W-4177-2018; Panczyk, Mariusz/B-4412-2011
OI Hall, Marianna/0000-0003-4127-7332; Traczyk, Iwona/0000-0001-7413-1212;
   Panczyk, Mariusz/0000-0003-1830-2114
CR Altuntas Y, 2019, MED B SISLI ETFAL HO, V53, P215, DOI 10.14744/SEMB.2019.59455
   Aucoin Monique, 2016, Case Rep Psychiatry, V2016, P7165425, DOI 10.1155/2016/7165425
   Biddinger SB, 2008, CELL METAB, V7, P125, DOI 10.1016/j.cmet.2007.11.013
   Bjornstad P, 2018, CURR DIABETES REP, V18, DOI 10.1007/s11892-018-1101-6
   Brun JF, 2000, DIABETES METAB, V26, P337
   BUSS RW, 1982, HORM METAB RES, V14, P281, DOI 10.1055/s-2007-1018995
   Carmina E., 2019, YEN JAFFES REPROD EN, p887.
   CHALEW SA, 1986, SOUTHERN MED J, V79, P285, DOI 10.1097/00007611-198603000-00006
   Corkey BE, 2012, DIABETES, V61, P4, DOI 10.2337/db11-1483
   Cryer PE, 2009, J CLIN ENDOCR METAB, V94, P709, DOI 10.1210/jc.2008-1410
   Delibas IB, 2018, GINEKOL POL, V89, P25, DOI 10.5603/GP.a2018.0005
   Eckert-Norton Margaret, 2013, J Clin Endocrinol Metab, V98, p39A
   Ensling M, 2011, CARDIORENAL MED, V1, P67, DOI 10.1159/000322886
   Eyth E., 2020, GLUCOSE TOLERANCE TE
   Fu Z, 2013, CURR DIABETES REV, V9, P25, DOI 10.2174/157339913804143225
   Glintborg D, 2017, ENDOCR CONNECT, V6, P267, DOI 10.1530/EC-17-0034
   HOFELDT FD, 1974, DIABETES, V23, P589, DOI 10.2337/diab.23.7.589
   JOHNSON DD, 1980, JAMA-J AM MED ASSOC, V243, P1151, DOI 10.1001/jama.243.11.1151
   Lefebvre P J, 1988, Diabet Med, V5, P200
   LUYCKX AS, 1971, DIABETES, V20, P435, DOI 10.2337/diab.20.6.435
   Lv X, 2020, DIABET METAB SYND OB, V13, P4717, DOI 10.2147/DMSO.S280084
   Ma ML, 2020, LIPIDS HEALTH DIS, V19, DOI 10.1186/s12944-020-01303-w
   Martens P, 2014, EUR J INTERN MED, V25, P415, DOI 10.1016/j.ejim.2014.02.011
   Mongraw-Chaffin M, 2019, J CLIN TRANSL ENDOCR, V18, DOI 10.1016/j.jcte.2019.100202
   Mumm H, 2016, HUM REPROD, V31, P1105, DOI 10.1093/humrep/dew046
   Murata M, 2018, INT HEART J, V59, P705, DOI 10.1536/ihj.17-245
   Natali A, 2017, METABOLISM, V69, P33, DOI 10.1016/j.metabol.2017.01.001
   Oba-Yamamoto C, 2021, J DIABETES INVEST, V12, P651, DOI 10.1111/jdi.13375
   Pantoja-Torres B, 2019, DIABETES METAB SYND, V13, P382, DOI 10.1016/j.dsx.2018.10.006
   PIZIAK VK, 1995, NEW ENGL J MED, V333, P1154
   Prasun P, 2020, BBA-MOL BASIS DIS, V1866, DOI 10.1016/j.bbadis.2020.165838
   Saha B, 2006, INDIAN J CLIN BIOCHE, V21, P67, DOI 10.1007/BF02912915
   Shashaj B, 2016, ACTA DIABETOL, V53, P251, DOI 10.1007/s00592-015-0782-4
   Simpson EJ, 2008, AM J CLIN NUTR, V87, P354, DOI 10.1093/ajcn/87.2.354
   Sorensen M, 2010, SCAND J CLIN LAB INV, V70, P385, DOI 10.3109/00365513.2010.491869
   Sprague Jennifer E, 2011, Pediatr Endocrinol Rev, V9, P463
   Stanley S, 2019, ENDOCR REV, V40, P768, DOI 10.1210/er.2018-00226
   SUSSMAN KE, 1966, DIABETES, V15, P1
   Tabak AG, 2012, LANCET, V379, P2279, DOI 10.1016/S0140-6736(12)60283-9
   Tang Q, 2015, DRUG DISCOV THER, V9, P380, DOI 10.5582/ddt.2015.01207
   Thomas DD, 2019, J ENDOCR SOC, V3, P1727, DOI 10.1210/js.2019-00065
   Tsypes A, 2013, J ANXIETY DISORD, V27, P197, DOI 10.1016/j.janxdis.2013.01.008
   Wallick A., 2010, J NUTR EDUC BEHAV, V42, pS118, DOI [10.1016/j.jneb.2010.03.124, DOI 10.1016/J.JNEB.2010.03.124]
   Yang G, 2016, J DIABETES RES, V2016, DOI 10.1155/2016/9270768
   Yasuhara D, 2006, PSYCHONEUROENDOCRINO, V31, P452, DOI 10.1016/j.psyneuen.2005.11.002
   Zheng Y, 2018, NAT REV ENDOCRINOL, V14, P88, DOI 10.1038/nrendo.2017.151
NR 46
TC 3
Z9 3
U1 1
U2 2
PU MDPI
PI BASEL
PA ST ALBAN-ANLAGE 66, CH-4052 BASEL, SWITZERLAND
EI 2075-4426
J9 J PERS MED
JI J. Pers. Med.
PD APR
PY 2021
VL 11
IS 4
AR 276
DI 10.3390/jpm11040276
PG 13
WC Health Care Sciences & Services; Medicine, General & Internal
WE Science Citation Index Expanded (SCI-EXPANDED)
SC Health Care Sciences & Services; General & Internal Medicine
GA RR4YJ
UT WOS:000643105300001
PM 33916952
OA Green Published, gold
DA 2022-11-10
ER

PT J
AU Sun, L
   Liu, JY
   Li, LR
AF Sun, L.
   Liu, J. Y.
   Li, L. R.
TI Serum YKL-40 levels are associated with type 2 diabetes mellitus in
   patients with obstructive sleep apnea syndrome
SO GENETICS AND MOLECULAR RESEARCH
LA English
DT Article
DE YKL-40; Inflammation; Obstructive sleep apnea syndrome; Type 2 diabetes
   mellitus
ID INFLAMMATION; DISEASE; MARKER; BIOMARKER
AB Patients with obstructive sleep apnea syndrome (OSAS) have an increased risk for type 2 diabetes mellitus (T2DM). It has been recently demonstrated that serum YKL-40 levels, also named as human cartilage glycoprotein 39, are elevated in T2DM patients. The aim of this study was to determine whether serum YKL-40 levels are associated with T2DM in patients with OSAS. This study consisted of 432 patients with OSAS (234 and 198 patients with and without T2DM, respectively). Serum YKL-40 levels were examined using the enzyme-linked immunosorbent assay method. OSAS patients with T2DM had significantly elevated serum YKL-40 levels compared to those without T2DM [205.02 (146.16-272.70) vs 135.72 (114.06-163.38)]. According to the multivariable logistic regression analysis, serum YKL-40 levels were an independent determinant of T2DM in patients with OSAS. Furthermore, based on the linear regression analysis, serum YKL-40 levels were positively associated with the body mass index, systolic blood pressure, serum triglyceride levels, homeostasis model assessment of insulin resistance, and levels of C-reactive protein, fasting plasma glucose, 2-h postprandial plasma glucose, and HbA1c in patients with OSAS. Elevated serum YKL-40 levels may serve as a new biomarker to predict T2DM in patients with OSAS.
C1 [Sun, L.] Linyi Peoples Hosp, Dept Emergency, Linyi, Shandong, Peoples R China.
   [Liu, J. Y.; Li, L. R.] Linyi Peoples Hosp, Dept Prehosp Emergency, Linyi, Shandong, Peoples R China.
RP Li, LR (corresponding author), Linyi Peoples Hosp, Dept Prehosp Emergency, Linyi, Shandong, Peoples R China.
EM lylilr@126.com
CR Aihara K, 2013, SLEEP BREATH, V17, P597, DOI 10.1007/s11325-012-0726-y
   Bilim O, 2010, J CARD FAIL, V16, P873, DOI 10.1016/j.cardfail.2010.05.029
   Botros N, 2009, AM J MED, V122, P1122, DOI 10.1016/j.amjmed.2009.04.026
   Carpagnano GE, 2010, TRANSL RES, V155, P35, DOI 10.1016/j.trsl.2009.09.004
   Catalan V, 2011, J CLIN ENDOCR METAB, V96, P200, DOI 10.1210/jc.2010-0994
   Celik C, 2012, CLIN ENDOCRINOL, V77, P893, DOI 10.1111/j.1365-2265.2012.04437.x
   Guven SF, 2012, SLEEP BREATH, V16, P217, DOI 10.1007/s11325-011-0492-2
   Harvey S, 2000, SCAND J RHEUMATOL, V29, P391
   Nielsen AR, 2008, DIABETES, V57, P3078, DOI 10.2337/db08-0182
   Perciaccante A, 2008, SLEEP MED, V9, P335, DOI 10.1016/j.sleep.2007.04.004
   Persson F, 2012, DIABETES RES CLIN PR, V96, P84, DOI 10.1016/j.diabres.2011.12.008
   Rasche K, 2010, EUR J MED RES, V15, P152
   Rathcke CN, 2006, INFLAMM RES, V55, P53, DOI 10.1007/s00011-005-0010-8
   Rehli M, 1997, GENOMICS, V43, P221, DOI 10.1006/geno.1997.4778
   Reichmuth KJ, 2005, AM J RESP CRIT CARE, V172, P1590, DOI 10.1164/rccm.200504-637OC
   Reutens AT, 2013, MED CLIN N AM, V97, P1, DOI 10.1016/j.mcna.2012.10.001
   Rondbjerg AK, 2011, CARDIOVASC DIABETOL, V10, DOI 10.1186/1475-2840-10-54
   Wang YZ, 2008, SCAND CARDIOVASC J, V42, P295, DOI 10.1080/14017430802220567
   YOUNG T, 1993, NEW ENGL J MED, V328, P1230, DOI 10.1056/NEJM199304293281704
NR 19
TC 6
Z9 6
U1 0
U2 3
PU FUNPEC-EDITORA
PI RIBEIRAO PRETO
PA RUA FLORIANO PEIXOTO 2444, ALTO DA BOA VISTA, RIBEIRAO PRETO, SP 00000,
   BRAZIL
SN 1676-5680
J9 GENET MOL RES
JI Genet. Mol. Res.
PY 2015
VL 14
IS 3
BP 8919
EP 8925
DI 10.4238/2015.August.3.15
PG 7
WC Biochemistry & Molecular Biology; Genetics & Heredity
WE Science Citation Index Expanded (SCI-EXPANDED)
SC Biochemistry & Molecular Biology; Genetics & Heredity
GA CS9OV
UT WOS:000362421500034
PM 26345823
OA Bronze
DA 2022-11-10
ER

PT J
AU Campos, VC
   Tappy, L
AF Campos, V. C.
   Tappy, L.
TI Physiological handling of dietary fructose-containing sugars:
   implications for health
SO INTERNATIONAL JOURNAL OF OBESITY
LA English
DT Article
ID CONTROLLED FEEDING TRIALS; RANDOMIZED CONTROLLED-TRIAL; SWEETENED
   BEVERAGES; INSULIN SENSITIVITY; SOFT DRINKS; BODY-WEIGHT; METABOLIC
   SYNDROME; CONSUMPTION; GLUCOSE; LIVER
AB Fructose has always been present in our diet, but its consumption has increased markedly over the past 200 years. This is mainly due to consumption of sucrose or high-fructose corn syrup in industrial foods and beverages. Unlike glucose, fructose cannot be directly used as an energy source by all cells of the human body and needs first to be converted into glucose, lactate or fatty acids in the liver, intestine and kidney. Because of this specific two-step metabolism, some energy is consumed in splanchnic organs to convert fructose into other substrates, resulting in a lower net energy efficiency of fructose compared with glucose. A high intake of fructose-containing sugars is associated with body weight gain in large cohort studies, and fructose can certainly contribute to energy imbalance leading to obesity. Whether fructose-containing foods promote obesity more than other energy-dense foods remains controversial, however. A short-term (days-weeks) high-fructose intake is not associated with an increased fasting glycemia nor to an impaired insulin-mediated glucose transport in healthy subjects. It, however, increases hepatic glucose production, basal and postprandial blood triglyceride concentrations and intrahepatic fat content. Whether these metabolic alterations are early markers of metabolic dysfunction or merely adaptations to the specific two-step fructose metabolism remain unknown.
C1 [Campos, V. C.; Tappy, L.] Univ Lausanne, Sch Biol & Med, Dept Physiol, Fac Biol & Med, Rue Bugnon 7, CH-1005 Lausanne, Switzerland.
RP Tappy, L (corresponding author), Univ Lausanne, Sch Biol & Med, Dept Physiol, Fac Biol & Med, Rue Bugnon 7, CH-1005 Lausanne, Switzerland.
EM Luc.Tappy@unil.ch
RI Tappy, Luc/A-8911-2017
OI Tappy, Luc/0000-0001-8469-4692
CR Aeberli I, 2013, DIABETES CARE, V36, P150, DOI 10.2337/dc12-0540
   Bellisle F, 2012, J NUTR, V142, p1149S, DOI 10.3945/jn.111.149583
   BJORKMAN O, 1984, J NUTR, V114, P1413, DOI 10.1093/jn/114.8.1413
   BJORKMAN O, 1989, J CLIN INVEST, V83, P52, DOI 10.1172/JCI113884
   Blum JW, 2005, J AM COLL NUTR, V24, P93, DOI 10.1080/07315724.2005.10719449
   Campos V, 2015, OBESITY, V23, P2335, DOI 10.1002/oby.21310
   Choi HK, 2008, BMJ-BRIT MED J, V336, P309, DOI 10.1136/bmj.39449.819271.BE
   Choi Hyon K., 2010, JAMA (Journal of the American Medical Association), V304, P2270, DOI 10.1001/jama.2010.1638
   Cozma AI, 2012, DIABETES CARE, V35, P1611, DOI 10.2337/dc12-0073
   de Ruyter JC, 2012, NEW ENGL J MED, V367, P1397, DOI 10.1056/NEJMoa1203034
   Ebbeling CB, 2012, NEW ENGL J MED, V367, P1407, DOI 10.1056/NEJMoa1203388
   Egli L, 2013, DIABETES, V62, P2259, DOI 10.2337/db12-1651
   Faeh D, 2005, DIABETES, V54, P1907, DOI 10.2337/diabetes.54.7.1907
   Gilbertson TA, 2014, PROG LIPID RES, V53, P82, DOI 10.1016/j.plipres.2013.11.001
   GRAND RJ, 1974, PEDIATR RES, V8, P765
   HANSEN TA, 1994, ANTON LEEUW INT J G, V66, P165, DOI 10.1007/BF00871638
   Hargrove JL, 2005, NUTR J, V4, DOI 10.1186/1475-2891-4-36
   HEINZ F, 1969, COMP BIOCHEM PHYSIOL, V31, P283, DOI 10.1016/0010-406X(69)91653-3
   Hochachka PW, 1999, COMP BIOCHEM PHYS A, V124, P1, DOI 10.1016/S1095-6433(99)00079-3
   Hochachka PW, 1999, ADV EXP MED BIOL, V474, P219
   Hu FB, 2010, PHYSIOL BEHAV, V100, P47, DOI 10.1016/j.physbeh.2010.01.036
   Jayalath VH, 2014, J AM COLL NUTR, V33, P328, DOI 10.1080/07315724.2014.916237
   Jiang PH, 2012, P NATL ACAD SCI USA, V109, P4956, DOI 10.1073/pnas.1118360109
   Johnston RD, 2013, GASTROENTEROLOGY, V145, P1016, DOI 10.1053/j.gastro.2013.07.012
   JUNGAS RL, 1992, PHYSIOL REV, V72, P419, DOI 10.1152/physrev.1992.72.2.419
   KORIEH A, 1991, ARCH INT PHYSIOL BIO, V99, P455
   Kvaavik E, 2005, PUBLIC HEALTH NUTR, V8, P149, DOI 10.1079/PHN2004669
   Laffitte A, 2014, CURR OPIN CLIN NUTR, V17, P379, DOI 10.1097/MCO.0000000000000058
   Langlois Kellie, 2011, Health Rep, V22, P23
   Le KA, 2006, AM J CLIN NUTR, V84, P1374, DOI 10.1093/ajcn/84.6.1374
   Lecoultre V, 2013, OBESITY, V21, P782, DOI 10.1002/oby.20377
   Lowndes J, 2014, NUTRIENTS, V6, P3153, DOI 10.3390/nu6083153
   Lustig RH, 2012, NATURE, V482, P27, DOI 10.1038/482027a
   MALAISSE WJ, 1990, EUR J BIOCHEM, V190, P539, DOI 10.1111/j.1432-1033.1990.tb15607.x
   Marriott BP, 2009, J NUTR, V139, pS1228, DOI 10.3945/jn.108.098277
   MASCORD D, 1992, ALCOHOL ALCOHOLISM, V27, P25
   MAYES PA, 1993, AM J CLIN NUTR, V58, P754
   Mintz Sidney W., 1986, SWEETNESS POWER PLAC
   Montonen J, 2007, J NUTR, V137, P1447, DOI 10.1093/jn/137.6.1447
   Reed DR, 2010, PROG MOL BIOL TRANSL, V94, P213, DOI 10.1016/S1877-1173(10)94008-8
   Rodriguez-Artalejo F, 2003, BRIT J NUTR, V89, P419, DOI 10.1079/BJN2002787
   Schermerhorn Thomas, 2013, Front Endocrinol (Lausanne), V4, P188, DOI 10.3389/fendo.2013.00188
   Schwarz JM, 2015, J CLIN ENDOCR METAB, V100, P2434, DOI 10.1210/jc.2014-3678
   Shimozuru M, 2012, COMP BIOCHEM PHYS B, V163, P254, DOI 10.1016/j.cbpb.2012.06.007
   Sievenpiper JL, 2009, DIABETES CARE, V32, P1930, DOI 10.2337/dc09-0619
   Sobrecases H, 2010, DIABETES METAB, V36, P244, DOI 10.1016/j.diabet.2010.03.003
   Springer N, 2009, RES VET SCI, V87, P115, DOI 10.1016/j.rvsc.2008.11.004
   Stanhope KL, 2016, CRIT REV CL LAB SCI, V53, P52, DOI 10.3109/10408363.2015.1084990
   Suarez RK, 2002, COMP BIOCHEM PHYS A, V133, P335, DOI 10.1016/S1095-6433(02)00165-4
   Sun SZ, 2012, NUTR METAB, V9, DOI 10.1186/1743-7075-9-89
   Sun SZ, 2011, FOOD CHEM TOXICOL, V49, P2875, DOI 10.1016/j.fct.2011.07.068
   Tanaka A, 2005, VET RES COMMUN, V29, P477, DOI 10.1007/s11259-005-1868-1
   Tappy L, 2015, CURR DIABETES REP, V15, DOI 10.1007/s11892-015-0627-0
   Tappy L, 2010, PHYSIOL REV, V90, P23, DOI 10.1152/physrev.00019.2009
   Taubes G, 2012, NATURE, V492, P155, DOI 10.1038/492155a
   Te Morenga L, 2013, BMJ-BRIT MED J, V345, P7492, DOI DOI 10.1136/BMJ.E7492
   Theytaz F, 2014, NUTRIENTS, V6, P2632, DOI 10.3390/nu6072632
   Van den Berghe G, 1978, Curr Top Cell Regul, V13, P97
   Verkhovtseva N V, 2001, Zh Evol Biokhim Fiziol, V37, P338
   Wang DD, 2014, ATHEROSCLEROSIS, V232, P125, DOI 10.1016/j.atherosclerosis.2013.10.019
   Watford M, 2002, NUTR REV, V60, P253, DOI 10.1301/002966402320289377
   White JS, 2008, AM J CLIN NUTR, V88, p1716S, DOI 10.3945/ajcn.2008.25825B
   WILLIAMS CA, 1982, WORLD REV NUTR DIET, V39, P23
   Yang QH, 2014, JAMA INTERN MED, V174, P516, DOI 10.1001/jamainternmed.2013.13563
   Zhang YH, 2013, J NUTR, V143, P1391, DOI 10.3945/jn.113.175323
NR 65
TC 41
Z9 41
U1 3
U2 47
PU NATURE PUBLISHING GROUP
PI LONDON
PA MACMILLAN BUILDING, 4 CRINAN ST, LONDON N1 9XW, ENGLAND
SN 0307-0565
EI 1476-5497
J9 INT J OBESITY
JI Int. J. Obes.
PD MAR
PY 2016
VL 40
SU 1
BP S6
EP S11
DI 10.1038/ijo.2016.8
PG 6
WC Endocrinology & Metabolism; Nutrition & Dietetics
WE Science Citation Index Expanded (SCI-EXPANDED)
SC Endocrinology & Metabolism; Nutrition & Dietetics
GA DJ3OW
UT WOS:000374116100002
PM 27001645
DA 2022-11-10
ER

PT J
AU Rendeiro, C
   Masnik, AM
   Mun, JG
   Du, K
   Clark, D
   Dilger, RN
   Dilger, AC
   Rhodes, JS
AF Rendeiro, Catarina
   Masnik, Ashley M.
   Mun, Jonathan G.
   Du, Kristy
   Clark, Diana
   Dilger, Ryan N.
   Dilger, Anna C.
   Rhodes, Justin S.
TI Fructose decreases physical activity and increases body fat without
   affecting hippocampal neurogenesis and learning relative to an
   isocaloric glucose diet
SO SCIENTIFIC REPORTS
LA English
DT Article
ID CORN SYRUP; POSTPRANDIAL TRIGLYCERIDES; SWEETENED BEVERAGES; INSULIN
   SENSITIVITY; ENERGY-EXPENDITURE; HOUSE MICE; CONSUMPTION; OBESITY;
   METAANALYSIS; IMPAIRS
AB Recent evidence suggests that fructose consumption is associated with weight gain, fat deposition and impaired cognitive function. However it is unclear whether the detrimental effects are caused by fructose itself or by the concurrent increase in overall energy intake. In the present study we examine the impact of a fructose diet relative to an isocaloric glucose diet in the absence of overfeeding, using a mouse model that mimics fructose intake in the top percentile of the USA population (18% energy). Following 77 days of supplementation, changes in body weight (BW), body fat, physical activity, cognitive performance and adult hippocampal neurogenesis were assessed. Despite the fact that no differences in calorie intake were observed between groups, the fructose animals displayed significantly increased BW, liver mass and fat mass in comparison to the glucose group. This was further accompanied by a significant reduction in physical activity in the fructose animals. Conversely, no differences were detected in hippocampal neurogenesis and cognitive/motor performance as measured by object recognition, fear conditioning and rotorod tasks. The present study suggests that fructose per se, in the absence of excess energy intake, increases fat deposition and BW potentially by reducing physical activity, without impacting hippocampal neurogenesis or cognitive function.
C1 [Rendeiro, Catarina; Masnik, Ashley M.; Mun, Jonathan G.; Du, Kristy; Dilger, Ryan N.; Rhodes, Justin S.] Beckman Inst Adv Sci & Technol, Urbana, IL 61801 USA.
   [Rendeiro, Catarina; Masnik, Ashley M.; Mun, Jonathan G.; Du, Kristy; Rhodes, Justin S.] Univ Illinois, Ctr Nutr Learning & Memory, Urbana, IL USA.
   [Masnik, Ashley M.; Rhodes, Justin S.] Univ Illinois, Dept Psychol, Urbana, IL USA.
   [Mun, Jonathan G.; Du, Kristy; Dilger, Ryan N.; Dilger, Anna C.; Rhodes, Justin S.] Univ Illinois, Div Nutr Sci, Urbana, IL USA.
   [Clark, Diana; Dilger, Ryan N.] Univ Illinois, Dept Anim Sci, Urbana, IL USA.
RP Rendeiro, C (corresponding author), Beckman Inst Adv Sci & Technol, 405 N Mathews Ave, Urbana, IL 61801 USA.
EM acnr@illinois.edu
RI Dilger, Anna C./AAE-2468-2019
OI Mun, Jonathan Guo-Han/0000-0003-2667-8189; Dilger,
   Ryan/0000-0003-2538-2845; Rendeiro, Catarina/0000-0003-1225-7105
FU indirect costs recovered (ICR) from federal grants [MH083807, DA027487];
   ICR from private grants from the Center for Nutrition, Learning and
   Memory; NATIONAL INSTITUTE OF MENTAL HEALTH [R01MH083807] Funding
   Source: NIH RePORTER; NATIONAL INSTITUTE ON DRUG ABUSE [R01DA027487]
   Funding Source: NIH RePORTER
FX The authors wish to thank Jennifer Merritt and Tushar Bhattacharya for
   advice and guidance regarding behavioral testing and data analysis. The
   authors also wish to thank Brent Panozzo, Christopher Krebs, and Aya
   Kobeissi for their assistance with data collection. This study was
   funded from indirect costs recovered (ICR) from federal grants, MH083807
   and DA027487, and ICR from private grants from the Center for Nutrition,
   Learning and Memory.
CR Bocarsly ME, 2010, PHARMACOL BIOCHEM BE, V97, P101, DOI 10.1016/j.pbb.2010.02.012
   Bray GA, 2004, AM J CLIN NUTR, V79, P537
   Bremer AA, 2011, CTS-CLIN TRANSL SCI, V4, P243, DOI 10.1111/j.1752-8062.2011.00298.x
   Cannon C., 2008, CLIN CORNERSTONE, V9, P39
   Cannon Christopher P, 2008, Clin Cornerstone, V9, P24
   Chiu S, 2014, EUR J CLIN NUTR, V68, P416, DOI 10.1038/ejcn.2014.8
   Chong MFF, 2007, AM J CLIN NUTR, V85, P1511, DOI 10.1093/ajcn/85.6.1511
   Clark PJ, 2008, NEUROSCIENCE, V155, P1048, DOI 10.1016/j.neuroscience.2008.06.051
   Costello DA, 2012, PLOS ONE, V7, DOI 10.1371/journal.pone.0031124
   Cox CL, 2012, EUR J CLIN NUTR, V66, P201, DOI 10.1038/ejcn.2011.159
   de la Torre Jack C, 2012, Cardiovasc Psychiatry Neurol, V2012, P367516, DOI 10.1155/2012/367516
   de Ruyter JC, 2013, PLOS ONE, V8, DOI 10.1371/journal.pone.0078039
   Dolan LC, 2010, CRIT REV FOOD SCI, V50, P889, DOI 10.1080/10408398.2010.512990
   Ebbeling CB, 2012, NEW ENGL J MED, V367, P1407, DOI 10.1056/NEJMoa1203388
   Egli L, 2013, DIABETES, V62, P2259, DOI 10.2337/db12-1651
   Ervin R Bethene, 2012, NCHS Data Brief, P1
   Faulks SC, 2006, J GERONTOL A-BIOL, V61, P781, DOI 10.1093/gerona/61.8.781
   Guo JE, 2011, PLOS ONE, V6, DOI 10.1371/journal.pone.0015961
   Ha V, 2012, HYPERTENSION, V59, P787, DOI 10.1161/HYPERTENSIONAHA.111.182311
   Havel PJ, 2005, NUTR REV, V63, P133, DOI 10.1301/nr.2005.may.133-157
   Hsu T. M., 2014, HIPPOCAMPUS
   Jurdak N, 2009, PHYSIOL BEHAV, V96, P1, DOI 10.1016/j.physbeh.2008.07.023
   Kaiser KA, 2013, OBES REV, V14, P620, DOI 10.1111/obr.12048
   Koteja P, 2003, PHYSIOL BEHAV, V80, P375, DOI 10.1016/j.physbeh.2003.09.001
   Koteja P, 1999, PHYSIOL BIOCHEM ZOOL, V72, P238, DOI 10.1086/316653
   Lakhan SE, 2013, NUTR J, V12, DOI 10.1186/1475-2891-12-114
   Laughlin MR, 2014, ADV NUTR, V5, P248, DOI 10.3945/an.113.005249
   Le KA, 2006, CURR OPIN CLIN NUTR, V9, P469, DOI 10.1097/01.mco.0000232910.61612.4d
   Marques-Lopes I, 2001, AM J CLIN NUTR, V73, P253
   Marriott BP, 2009, J NUTR, V139, pS1228, DOI 10.3945/jn.108.098277
   MAYES PA, 1993, AM J CLIN NUTR, V58, P754
   Mielke JG, 2005, J NEUROCHEM, V93, P1568, DOI 10.1111/j.1471-4159.2005.03155.x
   Morenga LT, 2013, BMJ-BRIT MED J, V346, DOI 10.1136/bmj.e7492
   Ravussin Y, 2013, INT J OBESITY, V37, P399, DOI 10.1038/ijo.2012.105
   REEVES PG, 1993, J NUTR, V123, P1939, DOI 10.1093/jn/123.11.1939
   Ritze Y, 2014, PLOS ONE, V9, DOI [10.1371/journal.pone.0080169, 10.1371/journal.pone.0101702]
   Rizkalla SW, 2010, NUTR METAB, V7, DOI 10.1186/1743-7075-7-82
   Ross AP, 2012, PHYSIOL BEHAV, V106, P133, DOI 10.1016/j.physbeh.2012.01.008
   Ross AP, 2009, NEUROBIOL LEARN MEM, V92, P410, DOI 10.1016/j.nlm.2009.05.007
   Samuel VT, 2011, TRENDS ENDOCRIN MET, V22, P60, DOI 10.1016/j.tem.2010.10.003
   Sheludiakova A, 2012, EUR J NUTR, V51, P445, DOI 10.1007/s00394-011-0228-x
   Sieuenpiper JL, 2011, J AM DIET ASSOC, V111, P219, DOI 10.1016/j.jada.2010.12.001
   Sievenpiper JL, 2012, ANN INTERN MED, V156, P291, DOI 10.7326/0003-4819-156-4-201202210-00007
   Sievenpiper JL, 2009, DIABETES CARE, V32, P1930, DOI 10.2337/dc09-0619
   Silbernagel G, 2011, BRIT J NUTR, V106, P79, DOI 10.1017/S000711451000574X
   Stanhope KL, 2013, CURR OPIN LIPIDOL, V24, P198, DOI 10.1097/MOL.0b013e3283613bca
   Stanhope KL, 2011, J CLIN ENDOCR METAB, V96, pE1596, DOI 10.1210/jc.2011-1251
   Stanhope KL, 2009, J CLIN INVEST, V119, P1322, DOI 10.1172/JCI37385
   Starr ME, 2012, J GERONTOL A-BIOL, V67, P1043, DOI 10.1093/gerona/gls009
   Stranahan AM, 2008, HIPPOCAMPUS, V18, P1085, DOI 10.1002/hipo.20470
   Sun SZ, 2011, FOOD CHEM TOXICOL, V49, P2875, DOI 10.1016/j.fct.2011.07.068
   Tappy L, 2010, NUTRITION, V26, P1044, DOI 10.1016/j.nut.2010.02.014
   Tappy L, 2010, PHYSIOL REV, V90, P23, DOI 10.1152/physrev.00019.2009
   van der Borght K, 2011, REGUL PEPTIDES, V167, P26, DOI 10.1016/j.regpep.2010.11.002
   van Praag H, 1999, NAT NEUROSCI, V2, P266, DOI 10.1038/6368
   Vos Miriam B, 2008, Medscape J Med, V10, P160
   Wang DD, 2014, ATHEROSCLEROSIS, V232, P125, DOI 10.1016/j.atherosclerosis.2013.10.019
   White JS, 2013, ADV NUTR, V4, P246, DOI 10.3945/an.112.003137
   Yan L, 2011, J AM ASSOC LAB ANIM, V50, P488
   Ye XW, 2011, BRIT J NUTR, V106, P1423, DOI 10.1017/S0007114511001760
   Zombeck JA, 2011, BEHAV GENET, V41, P571, DOI 10.1007/s10519-010-9425-2
NR 61
TC 27
Z9 29
U1 0
U2 18
PU NATURE PUBLISHING GROUP
PI LONDON
PA MACMILLAN BUILDING, 4 CRINAN ST, LONDON N1 9XW, ENGLAND
SN 2045-2322
J9 SCI REP-UK
JI Sci Rep
PD APR 20
PY 2015
VL 5
AR 9589
DI 10.1038/srep09589
PG 9
WC Multidisciplinary Sciences
WE Science Citation Index Expanded (SCI-EXPANDED)
SC Science & Technology - Other Topics
GA CG4SF
UT WOS:000353276400001
PM 25892667
OA Green Published, gold
DA 2022-11-10
ER

PT J
AU Upthagrove, A
   Chen, J
   Meyers, CD
   Kulmatycki, K
   Bretz, A
   Wang, L
   Peng, LN
   Palamar, S
   Lin, M
   Majumdar, T
   Tran, P
   Einolf, HJ
AF Upthagrove, Alana
   Chen, Jin
   Meyers, Charles D.
   Kulmatycki, Kenneth
   Bretz, Angela
   Wang, Lai
   Peng, Lana
   Palamar, Safet
   Lin, Melissa
   Majumdar, Tapan
   Phi Tran
   Einolf, Heidi J.
TI Pradigastat disposition in humans: in vivo and in vitro investigations
SO XENOBIOTICA
LA English
DT Article
DE Acyl glucuronide; AME; DGAT1 inhibitor; familial chylomicronemia
   syndrome; FCS; pharmacokinetics; pradigastat; UGT
ID DRUG-DRUG INTERACTION; ACYL GLUCURONIDE; PARAMETERS; INHIBITOR; LIVER
AB 1. Pradigastat is a potent and specific diacylglycerol acyltransferase-1 (DGAT1) inhibitor effective in lowering postprandial triglycerides (TG) in healthy human subjects and fasting TG in familial chylomicronemia syndrome (FCS) patients.
   2. Here we present the results of human oral absorption, metabolism and excretion (AME), intravenous pharmacokinetic (PK), and in vitro studies which together provide an overall understanding of the disposition of pradigastat in humans.
   3. In human in vitro systems, pradigastat is metabolized slowly to a stable acyl glucuronide (M18.4), catalyzed mainly by UDP-glucuronosyltransferases (UGT) 1A1, UGT1A3 and UGT2B7. M18.4 was observed at very low levels in human plasma.
   4. In the human AME study, pradigastat was recovered in the feces as parent drug, confounding the assessment of pradigastat absorption and the important routes of elimination. However, considering pradigastat exposure after oral and intravenous dosing, this data suggests that pradigastat was completely bioavailable in the radiolabeled AME study and therefore completely absorbed.
   5. Pradigastat is eliminated very slowly into the feces, presumably via the bile. Renal excretion is negligible. Oxidative metabolism is minimal. The extent to which pradigastat is eliminated via metabolism to M18.4 could not be established from these studies due to the inherent instability of glucuronides in the gastrointestinal tract.
C1 [Upthagrove, Alana; Chen, Jin; Kulmatycki, Kenneth; Wang, Lai; Peng, Lana; Palamar, Safet; Majumdar, Tapan; Phi Tran; Einolf, Heidi J.] Novartis Inst Biomed Res, Dept Drug Metab & Pharmacokinet, One Hlth Plaza, E Hanover, NJ 07936 USA.
   [Meyers, Charles D.] Novartis Inst Biomed Res, Translat Med, Cambridge, MA USA.
   [Bretz, Angela] Novartis Res Fdn, Novartis Inst Biomed Res, Genom Inst, San Diego, CA USA.
   [Lin, Melissa] Novartis Pharmaceut, Tech Res & Dev, E Hanover, NJ USA.
   [Lin, Melissa] Merck & Co Inc, Proc Res & Dev, Analyt Chem, Kenilworth, NJ USA.
RP Einolf, HJ (corresponding author), Novartis Inst Biomed Res, Dept Drug Metab & Pharmacokinet, One Hlth Plaza, E Hanover, NJ 07936 USA.
EM heidi.einolf@novartis.com
CR Barter ZE, 2007, CURR DRUG METAB, V8, P33, DOI 10.2174/138920007779315053
   DAVIES B, 1993, PHARMACEUT RES, V10, P1093, DOI 10.1023/A:1018943613122
   Evans G, 2004, HDB BIOANALYSIS DRUG, P318
   Gregory PA, 2004, TOXICOL APPL PHARM, V199, P354, DOI 10.1016/j.taap.2004.01.008
   Harbourt DE, 2012, ANAL CHEM, V84, P98, DOI 10.1021/ac201704a
   Mendonza A, 2016, J CLIN PHARMACOL, V56, P355, DOI 10.1002/jcph.595
   Meyers C, 2013, J CLIN LIPIDOL, V7, P285
   Meyers CD, 2015, J CLIN PHARMACOL, V55, P1031, DOI 10.1002/jcph.509
   Meyers CD, 2015, LIPIDS HEALTH DIS, V14, DOI 10.1186/s12944-015-0006-5
   Obach RS, 1997, J PHARMACOL EXP THER, V283, P46
   Pang K S, 1977, J Pharmacokinet Biopharm, V5, P625, DOI 10.1007/BF01059688
   Sawamura R, 2010, DRUG METAB DISPOS, V38, P1857, DOI 10.1124/dmd.110.034173
   Shipkova M, 2003, THER DRUG MONIT, V25, P1, DOI 10.1097/00007691-200302000-00001
   Yan JH, 2014, J CLIN PHARMACOL, V54, P800, DOI 10.1002/jcph.285
NR 14
TC 1
Z9 1
U1 0
U2 2
PU TAYLOR & FRANCIS LTD
PI ABINGDON
PA 2-4 PARK SQUARE, MILTON PARK, ABINGDON OR14 4RN, OXON, ENGLAND
SN 0049-8254
EI 1366-5928
J9 XENOBIOTICA
JI Xenobiotica
PY 2017
VL 47
IS 12
BP 1077
EP 1089
DI 10.1080/00498254.2016.1263405
PG 13
WC Pharmacology & Pharmacy; Toxicology
WE Science Citation Index Expanded (SCI-EXPANDED)
SC Pharmacology & Pharmacy; Toxicology
GA FN2HY
UT WOS:000415813300007
PM 27855567
DA 2022-11-10
ER

PT J
AU Hamad, S
   Chen, R
   Zhou, ZT
   Nasr, P
   Li, YL
   Tari, NR
   Rogers, MA
   Wright, AJ
AF Hamad, Samar
   Chen, Run
   Zhou, Zhitong
   Nasr, Pedram
   Li, Ye Ling
   Tari, Niloufar Rafiee
   Rogers, Michael A.
   Wright, Amanda J.
TI Palm Lipid Emulsion Droplet Crystallinity and Gastric Acid Stability in
   Relation to in vitro Bioaccessibility and in vivo Gastric Emptying
SO FRONTIERS IN NUTRITION
LA English
DT Article
DE emulsion; lipid bioaccessibility; triacylglycerol; gastric emptying; in
   vitro digestion; TIM-1; human study correlation
ID CHOLECYSTOKININ RELEASE; PHYSICAL STATE; FAT EMULSIONS; DIGESTION;
   ABSORPTION; CROSSOVER; SATIETY; OBESITY; SIZES; MODEL
AB It is poorly understood how the physical state of emulsified triacylglycerol (TAG) alters colloidal behavior in the gastrointestinal tract to modulate lipid digestion and absorption. We, therefore, aimed to investigate the individual and combined effects on fatty acid (FA) bioaccessibility using the dynamic TIM-1 in vitro digestion model and integrate the results with those from a human clinical study. Four 20% oil-in-water emulsions with overlapping particle size distributions contained either partially crystalline solid (palm stearin) or liquid (palm olein) lipid droplets at 37 degrees C and either the colloidally acid-stable Tween 80 (2.2%) or acid-unstable Span 60 (2.5%) emulsifier. Experimental meals were fed to the TIM-1, and jejunal and ileal dialysates were analyzed over 6 h to measure free FA concentration. Cumulative FA bioaccessibility was significantly higher for the liquid stable emulsion compared to all others (p < 0.05), which did not differ (p > 0.05). Emulsified TAG physical state was associated with differences in overall bioaccessibility (higher for liquid state TAG) in the colloidally stable emulsions, but this difference was blunted in droplets susceptible to acidic flocculation. In contrast, human postprandial TAG concentrations did not differ significantly between the emulsions. The discrepancy may relate to differences in in vivo gastric emptying (GE) as evidenced by ultrasonography. When the in vivo differences in GE were accounted for in follow-up TIM-1 experiments, the findings aligned more closely. Cumulative FA bioaccessibility for the liquid stable emulsion no longer differed significantly from the other emulsions, and SU's bioaccessibility was the lowest, consistent with the in vivo observations. This work highlights the potential for TAG physical state and colloidal stability to interactively alter behavior in the gastrointestinal tract with implications for FA absorption, and the importance of establishing and improving in vitro-in vivo correlations in food-nutrition research.
C1 [Hamad, Samar; Chen, Run; Li, Ye Ling; Tari, Niloufar Rafiee; Wright, Amanda J.] Univ Guelph, Dept Human Hlth & Nutr Sci, Guelph, ON, Canada.
   [Zhou, Zhitong; Nasr, Pedram; Rogers, Michael A.] Univ Guelph, Dept Food Sci, Guelph, ON, Canada.
RP Wright, AJ (corresponding author), Univ Guelph, Dept Human Hlth & Nutr Sci, Guelph, ON, Canada.
EM ajwright@uoguelph.ca
OI Rogers, Michael/0000-0003-0079-4309
FU Natural Sciences and Engineering Research Council of Canada [400819,
   2019-2023]
FX This work was supported by the Natural Sciences and Engineering Research
   Council of Canada (400819, 2019-2023).
CR Albahrani Ali A, 2016, Clin Biochem Rev, V37, P27
   ARMAND M, 1992, J NUTR BIOCHEM, V3, P333, DOI 10.1016/0955-2863(92)90024-D
   Armand M, 1999, AM J CLIN NUTR, V70, P1096
   Bonnaire L, 2008, J AGR FOOD CHEM, V56, P3791, DOI 10.1021/jf800159e
   Borduas M, 2021, THESIS U GUELPH GUEL
   BOREL P, 1994, JPEN-PARENTER ENTER, V18, P534, DOI 10.1177/0148607194018006534
   Botchlett Rachel, 2018, J Diabetes Mellit Metab Syndr, V3, P10, DOI 10.28967/jdmms.2018.01.18002
   Camilleri M, 2019, CURR OPIN ENDOCRINOL, V26, P3, DOI 10.1097/MED.0000000000000448
   Corstens MN, 2017, FOOD STRUCT-NETH, V12, P54, DOI 10.1016/j.foostr.2016.07.004
   Day L, 2014, FOOD HYDROCOLLOID, V36, P151, DOI 10.1016/j.foodhyd.2013.09.019
   Dias CB, 2017, LIPIDS HEALTH DIS, V16, DOI 10.1186/s12944-017-0568-5
   ELASHOFF JD, 1982, GASTROENTEROLOGY, V83, P1306
   Fabek H, 2014, FOOD HYDROCOLLOID, V35, P718, DOI 10.1016/j.foodhyd.2013.08.007
   Fave G, 2004, CELL MOL BIOL, V50, P815
   FOLCH J, 1957, J BIOL CHEM, V226, P497
   Foltz M, 2009, AM J PHYSIOL-GASTR L, V296, pG982, DOI 10.1152/ajpgi.90579.2008
   Gervais R, 2009, INT DAIRY J, V19, P574, DOI 10.1016/j.idairyj.2009.05.001
   Golding M, 2011, SOFT MATTER, V7, P3513, DOI 10.1039/c0sm01227k
   Golding M, 2010, CURR OPIN COLLOID IN, V15, P90, DOI 10.1016/j.cocis.2009.11.006
   Guo Q, 2020, COMPR REV FOOD SCI F, V19, P1658, DOI 10.1111/1541-4337.12558
   Guo Q, 2017, J AGR FOOD CHEM, V65, P9120, DOI 10.1021/acs.jafc.7b03368
   Hamad S, 2021, AM J CLIN NUTR, V114, P997, DOI 10.1093/ajcn/nqab116
   Hamad S, 2020, J NUTR, V150, P2295, DOI 10.1093/jn/nxaa164
   Huynh S, 2018, J AM OIL CHEM SOC, V95, P161, DOI 10.1002/aocs.12004
   Kleiveland C. R., 2015, IMPACT FOOD BIOACTIV
   Kolovou GD, 2011, CURR VASC PHARMACOL, V9, P258
   Kondo S, 2004, BIOSCI BIOTECH BIOCH, V68, P1135, DOI 10.1271/bbb.68.1135
   Krul C, 2000, FOOD CHEM TOXICOL, V38, P783, DOI 10.1016/S0278-6915(00)00071-5
   Laugerette F, 2011, BIOCHIMIE, V93, P39, DOI 10.1016/j.biochi.2010.04.016
   Lavie CJ, 2014, J AM COLL CARDIOL, V63, P1345, DOI 10.1016/j.jacc.2014.01.022
   Lievense AM, 2002, RHEUMATOLOGY, V41, P1155, DOI 10.1093/rheumatology/41.10.1155
   Marciani L, 2007, AM J PHYSIOL-GASTR L, V292, pG1607, DOI 10.1152/ajpgi.00452.2006
   Marciani L, 2006, GASTROENTEROLOGY, V130, pA227
   Marciani L, 2009, BRIT J NUTR, V101, P919, DOI 10.1017/S0007114508039986
   Mcclements DJ, 2009, CRIT REV FOOD SCI, V49, P48, DOI 10.1080/10408390701764245
   MINEKUS M, 1995, ATLA-ALTERN LAB ANIM, V23, P197
   Minekus M, 2005, BIOSCI BIOTECH BIOCH, V69, P932, DOI 10.1271/bbb.69.932
   Minekus M, 2014, FOOD FUNCT, V5, P1113, DOI 10.1039/c3fo60702j
   Must A, 1999, JAMA-J AM MED ASSOC, V282, P1523, DOI 10.1001/jama.282.16.1523
   Ng N, 2019, FOOD FUNCT, V10, P8195, DOI [10.1039/C9FO02210D, 10.1039/c9fo02210d]
   Nik AM, 2012, FOOD FUNCT, V3, P234, DOI 10.1039/c1fo10201j
   Prabhakar K, 2013, ACTA PHARM SIN B, V3, P345, DOI 10.1016/j.apsb.2013.08.001
   Sellami M, 2012, BMC BIOTECHNOL, V12, DOI 10.1186/1472-6750-12-48
   Steingoetter A, 2015, AM J CLIN NUTR, V101, P714, DOI 10.3945/ajcn.114.100263
   Tcholakova S, 2006, ADV COLLOID INTERFAC, V123, P259, DOI 10.1016/j.cis.2006.05.021
   Thilakarathna SH, 2016, FOOD FUNCT, V7, P1932, DOI [10.1039/C5FO01272D, 10.1039/c5fo01272d]
   Thilakarathna SH, 2020, J NUTR, V150, P64, DOI 10.1093/jn/nxz207
   Thilakarathna SH, 2018, J AGR FOOD CHEM, V66, P10292, DOI 10.1021/acs.jafc.8b02636
   Verkempinck SHE, 2018, FOOD CHEM, V246, P179, DOI 10.1016/j.foodchem.2017.11.001
   Vors C, 2013, AM J CLIN NUTR, V97, P23, DOI 10.3945/ajcn.112.043976
   Wan LT, 2020, J AGR FOOD CHEM, V68, P7062, DOI 10.1021/acs.jafc.0c00212
NR 51
TC 0
Z9 0
U1 2
U2 2
PU FRONTIERS MEDIA SA
PI LAUSANNE
PA AVENUE DU TRIBUNAL FEDERAL 34, LAUSANNE, CH-1015, SWITZERLAND
SN 2296-861X
J9 FRONT NUTR
JI Front. Nutr.
PD JUL 22
PY 2022
VL 9
AR 940045
DI 10.3389/fnut.2022.940045
PG 14
WC Nutrition & Dietetics
WE Science Citation Index Expanded (SCI-EXPANDED)
SC Nutrition & Dietetics
GA 3P0LM
UT WOS:000837228200001
PM 35938112
OA Green Published, gold
DA 2022-11-10
ER

PT J
AU Fu, JL
   Wang, T
   Liu, JY
   Wang, XJ
   Li, M
   Xiao, XH
AF Fu, Junling
   Wang, Tong
   Liu, Jieying
   Wang, Xiaojing
   Li, Ming
   Xiao, Xinhua
TI Birthweight correlates with later metabolic abnormalities in Chinese
   patients with maturity-onset diabetes of the young type 2
SO ENDOCRINE
LA English
DT Article
DE GCK center dot MODY2 center dot Birthweight center dot Metabolic
   abnormalities
ID CLINICAL CHARACTERISTICS; RISK MARKERS; GCK-MODY; GLUCOKINASE;
   MUTATIONS; GLUCOSE; GENE; HYPERGLYCEMIA; PREGNANCY; CARRIERS
AB Purpose Glucokinase-maturity onset diabetes of the young (GCK-MODY), also known as MODY2, is caused by heterozygous inactivating mutations in the GCK gene. The aim of this study is to investigate the relationship of birthweight and cardiometabolic characteristics in MODY2 patients.
   Methods Genetic screening for GCK mutations from 192 classical MODY families was performed, and birthweight and clinical profiles of 76 patients from 25 families with identified GCK mutations were collected.
   Results Mutations in GCK were identified in 25 (13%) of the 192 families. Four novel (c.1334G>C, c.1289_1294delTGACGC, c.584T>C, and c.30delC) and twenty-one previously reported mutations were identified and cosegregated with the clinical phenotypes of MODY2 within the pedigrees. MODY2 patients presented a mean birthweight of 3.11 +/- 0.44kg. Additionally, birthweight was negatively correlated with 2h-postprandial glucose (r=-0.426, P=0.006), glycated albumin (r=-0.462, P=0.035), glycated hemoglobin (r=-0.529, P=0.001), total cholesterol (r=-0.430, P=0.016), and low-density lipoprotein cholesterol (LDL-C) (r=-0.383, P=0.033) levels after adjustment for age, gender and BMI. Importantly, among the patients who inherited mutations from their mothers, 7 patients whose mothers were treated with insulin during pregnancy had particularly lower birthweight (2.83 +/- 0.39vs. 3.37 +/- 0.39kg; P=0.003), higher total cholesterol (6.15 +/- 0.43 vs. 4.06 +/- 0.16mmol/L; P=0.002) and LDL-C (4.05 +/- 0.35 vs. 2.21 +/- 0.13mmol/L; P=0.001) levels compared to the other 21 patients whose mothers received no treatment.
   Conclusions The correlations between birthweight and cardiometabolic indexes indicated that MODY2 patients with lower birthweight (<3.1kg) should be monitored and treated more actively to prevent metabolic abnormalities, particularly dyslipidemia. Importantly, prenatal genic diagnosis is highly recommended to avoid inappropriate treatment in pregnancy leading to lower birthweight of offspring.
C1 [Fu, Junling; Wang, Tong; Liu, Jieying; Wang, Xiaojing; Li, Ming; Xiao, Xinhua] Chinese Acad Med Sci, Peking Union Med Coll Hosp, Dept Endocrinol, NHC Key Lab Endocrinol, Beijing 100730, Peoples R China.
   [Fu, Junling; Wang, Tong; Liu, Jieying; Wang, Xiaojing; Li, Ming; Xiao, Xinhua] Peking Union Med Coll, Beijing 100730, Peoples R China.
RP Xiao, XH (corresponding author), Chinese Acad Med Sci, Peking Union Med Coll Hosp, Dept Endocrinol, NHC Key Lab Endocrinol, Beijing 100730, Peoples R China.; Xiao, XH (corresponding author), Peking Union Med Coll, Beijing 100730, Peoples R China.
EM xiaoxh2014@vip.163.com
RI Li, Ming/I-1323-2018; Liu, Jieying/ADZ-7556-2022
OI Li, Ming/0000-0002-8427-605X; 
FU National Key RAMP;D Program of China [2017YFC1309603]; National Key
   Research and Development Program of China [2016YFA0101002]; National
   Natural Science Foundation of China [81170736, 81570715, 81870579];
   Medical Epigenetics Research Center, Chinese Academy of Medical Sciences
   [2017PT31036, 2018PT31021]
FX This work was supported by the grants from National Key R&D Program of
   China (2017YFC1309603), National Key Research and Development Program of
   China (2016YFA0101002), National Natural Science Foundation of China
   (No. 81170736, 81570715, 81870579), and Medical Epigenetics Research
   Center, Chinese Academy of Medical Sciences (2017PT31036, 2018PT31021).
CR Barrio R, 2002, J CLIN ENDOCR METAB, V87, P2532, DOI 10.1210/jc.87.6.2532
   Chakera AJ, 2015, DIABETES CARE, V38, P1383, DOI 10.2337/dc14-2769
   Chakera AJ, 2014, DIABETES CARE, V37, P1230, DOI 10.2337/dc13-2248
   Costa A, 2000, EUR J ENDOCRINOL, V142, P380, DOI 10.1530/eje.0.1420380
   Fendler W, 2014, ACTA DIABETOL, V51, P625, DOI 10.1007/s00592-014-0567-1
   FROGUEL P, 1993, NEW ENGL J MED, V328, P697, DOI 10.1056/NEJM199303113281005
   Garin I, 2008, CLIN ENDOCRINOL, V68, P873, DOI 10.1111/j.1365-2265.2008.03214.x
   Girard J, 1997, ANNU REV NUTR, V17, P325, DOI 10.1146/annurev.nutr.17.1.325
   Hattersley AT, 1998, DIABETIC MED, V15, P15, DOI 10.1002/(SICI)1096-9136(199801)15:1<15::AID-DIA562>3.0.CO;2-M
   Hjort R, 2015, DIABETOLOGIA, V58, P2525, DOI 10.1007/s00125-015-3711-8
   Kawakita R, 2014, DIABETIC MED, V31, P1357, DOI 10.1111/dme.12487
   Kim SH, 2015, DIABETES METAB J, V39, P468, DOI 10.4093/dmj.2015.39.6.468
   Li XZ, 2018, BMC PEDIATR, V18, DOI 10.1186/s12887-018-1060-8
   Liu LM, 2018, METABOLISM, V89, P8, DOI 10.1016/j.metabol.2018.09.004
   MAGNUSON MA, 1990, DIABETES, V39, P523, DOI 10.2337/diabetes.39.5.523
   Mantovani Vilma, 2003, Hum Mutat, V22, P338, DOI 10.1002/humu.9179
   Massa O, 2001, DIABETOLOGIA, V44, P898
   MATSCHINSKY F, 1993, J CLIN INVEST, V92, P2092, DOI 10.1172/JCI116809
   Mzayek F, 2016, ANN EPIDEMIOL, V26, P643, DOI 10.1016/j.annepidem.2016.07.013
   Nightingale CM, 2015, DIABETOLOGIA, V58, P474, DOI 10.1007/s00125-014-3474-7
   Osbak KK, 2009, HUM MUTAT, V30, P1512, DOI 10.1002/humu.21110
   Pearson ER, 2001, DIABETES, V50, pS101, DOI 10.2337/diabetes.50.2007.S101
   Portha B, 2011, EXP DIABETES RES, DOI 10.1155/2011/105076
   Shehadeh N, 2005, DIABETIC MED, V22, P994, DOI 10.1111/j.1464-5491.2005.01555.x
   Shields BM, 2010, DIABETOLOGIA, V53, P2504, DOI 10.1007/s00125-010-1799-4
   Spegel P, 2013, DIABETES, V62, P653, DOI 10.2337/db12-0827
   Spyer G, 2009, DIABETIC MED, V26, P14, DOI 10.1111/j.1464-5491.2008.02622.x
   Steele AM, 2013, PLOS ONE, V8, DOI 10.1371/journal.pone.0065326
   Velho G, 2000, DIABETOLOGIA, V43, P1060, DOI 10.1007/s001250051490
   Wang XJ, 2019, ACTA DIABETOL, V56, P281, DOI 10.1007/s00592-018-1232-x
   Xiao XH, 2008, DIABETES CARE, V31, P483, DOI 10.2337/dc07-1130
   Xu JY, 2005, EUR J HUM GENET, V13, P422, DOI 10.1038/sj.ejhg.5201347
NR 32
TC 5
Z9 7
U1 1
U2 2
PU SPRINGER
PI NEW YORK
PA ONE NEW YORK PLAZA, SUITE 4600, NEW YORK, NY, UNITED STATES
SN 1355-008X
EI 1559-0100
J9 ENDOCRINE
JI Endocrine
PD JUL
PY 2019
VL 65
IS 1
BP 53
EP 60
DI 10.1007/s12020-019-01929-6
PG 8
WC Endocrinology & Metabolism
WE Science Citation Index Expanded (SCI-EXPANDED)
SC Endocrinology & Metabolism
GA IH3TB
UT WOS:000474414100006
PM 31028668
OA hybrid, Green Published
DA 2022-11-10
ER

PT J
AU Grunert, SC
   Hannibal, L
   Spiekerkoetter, U
AF Gruenert, Sarah Catharina
   Hannibal, Luciana
   Spiekerkoetter, Ute
TI The Phenotypic and Genetic Spectrum of Glycogen Storage Disease Type VI
SO GENES
LA English
DT Review
DE glycogen storage disease; GSD; PYGL; hepatic cirrhosis; hepatic
   fibrosis; ketotic GSD; carbohydrate metabolism
ID MUTATIONS
AB Glycogen storage disease type VI (GSD VI) is an autosomal recessive disorder of glycogen metabolism due to mutations in the glycogen phosphorylase gene (PYGL), resulting in a deficiency of hepatic glycogen phosphorylase. We performed a systematic literature review in order to collect information on the clinical phenotypes and genotypes of all published GSD VI patients and to compare the data to those for GSD IX, a biochemically and clinically very similar disorder caused by a deficiency of phosphorylase kinase. A total of 63 genetically confirmed cases of GSD VI with clinical information were identified (median age: 5.3 years). The age at presentation ranged from 5 weeks to 38 years, with a median of 1.8 years. The main presenting symptoms were hepatomegaly and poor growth, while the most common laboratory findings at initial presentation comprised elevated activity of liver transaminases, hypertriglyceridemia, fasting hypoglycemia and postprandial hyperlactatemia. Liver biopsies (n = 37) showed an increased glycogen content in 89.2%, liver fibrosis in 32.4% and early liver cirrhosis in 10.8% of cases, respectively. No patient received a liver transplant, and one successful pregnancy was reported. Our review demonstrates that GSD VI is a disorder with broad clinical heterogeneity and a small number of patients with a severe phenotype and liver cirrhosis. Neither clinical nor laboratory findings allow for a differentiation between GSD VI and GSD IX. Early biochemical markers of disease severity or clear genotype phenotype correlations are missing. Given the overall benign and unspecific phenotype and the need for enzymatic or genetic analyses for confirmation of the diagnosis, GSD VI is likely underdiagnosed. With new treatment approaches in sight, early, pre-symptomatic diagnosis, especially with respect to hepatic cirrhosis, will become even more important.
C1 [Gruenert, Sarah Catharina; Spiekerkoetter, Ute] Univ Freiburg, Med Ctr, Fac Med, Dept Gen Paediat Adolescent Med & Neonatol, D-79106 Freiburg, Germany.
   [Hannibal, Luciana] Univ Freiburg, Med Ctr, Fac Med, Lab Clin Biochem & Metab,Dept Gen Paediat Adolesc, D-79106 Freiburg, Germany.
RP Grunert, SC (corresponding author), Univ Freiburg, Med Ctr, Fac Med, Dept Gen Paediat Adolescent Med & Neonatol, D-79106 Freiburg, Germany.
EM sarah.gruenert@uniklinik-freiburg.de;
   luciana.hannibal@uniklinik-freiburg.de;
   ute.spiekerkoetter@uniklinik-freiburg.de
RI Hannibal, Luciana/AAY-7689-2021
OI Hannibal, Luciana/0000-0002-0911-5758
CR Aeppli TR, 2020, EUR J PEDIATR, V179, P405, DOI 10.1007/s00431-019-03499-1
   [Anonymous], 2016, TRANSL SCI RARE DIS, DOI DOI 10.3233/TRD-160006
   Beauchamp NJ, 2007, J INHERIT METAB DIS, V30, P722, DOI 10.1007/s10545-007-0499-9
   Burwinkel B, 1998, AM J HUM GENET, V62, P785, DOI 10.1086/301790
   Fernandes SA, 2020, MOL GENET METAB, V131, P299, DOI 10.1016/j.ymgme.2020.10.004
   Grunert SC, 2021, MOL GENET METAB REP, V27, DOI 10.1016/j.ymgmr.2021.100770
   HERS H G, 1959, Rev Int Hepatol, V9, P35
   Kido J, 2013, J HUM GENET, V58, P285, DOI 10.1038/jhg.2013.17
   Kotb A, 2004, J TROP PEDIATRICS, V50, P196, DOI 10.1093/tropej/50.4.196
   Labrador E., 1993, GENEREVIEWS
   Liang Y, 2020, MOL GENET GENOM MED, V8, DOI 10.1002/mgg3.1444
   Liu B, 2020, J MOL DIAGN, V22, P1373, DOI 10.1016/j.jmoldx.2020.08.006
   Lu SQ, 2020, J PEDIATR ENDOCR MET, V33, P1321, DOI 10.1515/jpem-2020-0173
   Manzia TM, 2011, TRANSPL P, V43, P1181, DOI 10.1016/j.transproceed.2011.01.129
   NEWGARD CB, 1989, CRIT REV BIOCHEM MOL, V24, P69, DOI 10.3109/10409238909082552
   Ogawa A, 2010, PEDIATR INT, V52, pe150, DOI 10.1111/j.1442-200X.2010.03073.x
   Roscher A, 2014, MOL GENET METAB, V113, P171, DOI 10.1016/j.ymgme.2014.09.005
   Sperb-Ludwig F, 2019, MOL GENET GENOM MED, V7, DOI 10.1002/mgg3.877
   Szymanska E, 2020, DIAGNOSTICS, V10, DOI 10.3390/diagnostics10050297
   Vega AI, 2016, GENET MED, V18, P1037, DOI 10.1038/gim.2015.217
   Wilson LH, 2019, HEPATOL COMMUN, V3, P1544, DOI 10.1002/hep4.1426
   Zhan Q, 2021, MEDICINE, V100, DOI 10.1097/MD.0000000000025520
NR 22
TC 4
Z9 4
U1 0
U2 1
PU MDPI
PI BASEL
PA ST ALBAN-ANLAGE 66, CH-4052 BASEL, SWITZERLAND
EI 2073-4425
J9 GENES-BASEL
JI Genes
PD AUG
PY 2021
VL 12
IS 8
AR 1205
DI 10.3390/genes12081205
PG 10
WC Genetics & Heredity
WE Science Citation Index Expanded (SCI-EXPANDED)
SC Genetics & Heredity
GA UG3IE
UT WOS:000689149800001
PM 34440378
OA Green Published, gold
DA 2022-11-10
ER

PT J
AU Irwin, N
   Frizelle, P
   O'Harte, FPM
   Flatt, PR
AF Irwin, Nigel
   Frizelle, Pamela
   O'Harte, Finbarr P. M.
   Flatt, Peter R.
TI Metabolic effects of activation of CCK receptor signaling pathways by
   twice-daily administration of the enzyme-resistant CCK-8 analog,
   (pGlu-Gln)-CCK-8, in normal mice
SO JOURNAL OF ENDOCRINOLOGY
LA English
DT Article
DE cholecystokinin (CCK); glucose homeostasis; insulin sensitivity; food
   intake
ID DEPENDENT INSULINOTROPIC POLYPEPTIDE; PEGYLATED CHOLECYSTOKININ; GASTRIN
   PEPTIDES; FOOD-INTAKE; RATS; SATIETY; GLUCOSE; SECRETION; RESPONSES;
   GLUCAGON
AB Cholecystokinin (CCK) is a hormone that has important physiological effects on energy balance. This study has used a stable CCK1 receptor agonist, (pGlu-Gln)-CCK-8, to evaluate the metabolic effects of prolonged administration in normal mice. Twice-daily injection of (pGlu-Gln)-CCK-8 for 28 days resulted in significantly lowered body weights (P < 0.05) on days 24 and 28, which was associated with decreased accumulated calorie intake (P < 0.01) from day 12 onward. Nonfasting plasma glucose was significantly reduced (P < 0.05) on day 28, while plasma insulin concentrations were increased (P < 0.05). After 28 days, glucose tolerance and glucose-mediated insulin secretion were not significantly different in (pGlu-Gln)-CCK-8-treated mice. However, following a 15-min refeeding period in 18-h fasted mice, glucose levels were significantly (P < 0.05) decreased by (pGlu-Gln)-CCK-8 despite similar food intake and nutrient-induced insulin levels. Insulin sensitivity in (pGlu-Gln)-CCK-8-treated mice was significantly (P < 0.01) improved compared with controls. Accumulation of triacylglycerol in liver was reduced (P < 0.01) but there were no differences in circulating cholesterol and triacylglycerol concentrations, as well as triacylglycerol content of pancreatic, muscle, and adipose tissue in (pGlu-Gln)-CCK-8 mice. These data highlight the beneficial metabolic effects of prolonged (pGlu-Gln)-CCK-8 administration and confirm a lack of detrimental effects.
C1 [Irwin, Nigel; Frizelle, Pamela; O'Harte, Finbarr P. M.; Flatt, Peter R.] Univ Ulster, Sch Biomed Sci, SAAD Ctr Pharm & Diabet, Coleraine BT52 1SA, Londonderry, North Ireland.
RP Irwin, N (corresponding author), Univ Ulster, Sch Biomed Sci, SAAD Ctr Pharm & Diabet, Coleraine BT52 1SA, Londonderry, North Ireland.
EM n.irwin@ulster.ac.uk
RI Irwin, Nigel/H-9696-2019
OI Irwin, Nigel/0000-0003-4855-964X; Flatt, Peter/0000-0001-8548-7943;
   O'Harte, Finbarr/0000-0002-7199-4239
FU SAAD Trading and Contracting Company; Department of Education and
   Learning, Northern Ireland
FX These studies were supported by the SAAD Trading and Contracting Company
   and the Department of Education and Learning, Northern Ireland.
CR AHREN B, 1991, DIABETES RES CLIN PR, V13, P153, DOI 10.1016/0168-8227(91)90059-M
   Ali S, 2011, J CLIN INVEST, V121, P1917, DOI 10.1172/JCI43615
   Bi S, 2007, AM J PHYSIOL-REG I, V293, pR55, DOI 10.1152/ajpregu.00002.2007
   Chen S, 2007, AM J PHYSIOL-ENDOC M, V293, pE1459, DOI 10.1152/ajpendo.00375.2007
   Degen L, 2001, PEPTIDES, V22, P1265, DOI 10.1016/S0196-9781(01)00450-8
   Devlin MJ, 1997, AM J CLIN NUTR, V65, P114, DOI 10.1093/ajcn/65.1.114
   FLATT PR, 1981, DIABETOLOGIA, V20, P573
   GIBBS J, 1973, NATURE, V245, P323, DOI 10.1038/245323a0
   Habib AM, 2012, ENDOCRINOLOGY, V153, P3054, DOI 10.1210/en.2011-2170
   Hisadome K, 2011, DIABETES, V60, P2701, DOI 10.2337/db11-0489
   Holst JJ, 2009, MOL CELL ENDOCRINOL, V297, P127, DOI 10.1016/j.mce.2008.08.012
   Irwin N, 2012, DIABETOLOGIA, V55, P2747, DOI 10.1007/s00125-012-2654-6
   Kerr BD, 2009, BIOCHEM PHARMACOL, V78, P1008, DOI 10.1016/j.bcp.2009.05.037
   Kuntz Emmanuelle, 2004, JOP, V5, P464
   Lavine JA, 2010, ENDOCRINOLOGY, V151, P3577, DOI 10.1210/en.2010-0233
   Liddle RA., 1994, GUT PEPTIDES BIOCH P
   Lo CM, 2011, DIABETES, V60, P2000, DOI 10.2337/db10-0789
   Lubbers T, 2010, ANN SURG, V252, P376, DOI 10.1097/SLA.0b013e3181dae411
   Montgomery IA, 2010, DIABETES OBES METAB, V12, P744, DOI 10.1111/j.1463-1326.2010.01228.x
   MORAN TH, 1993, AM J PHYSIOL, V265, pR620, DOI 10.1152/ajpregu.1993.265.3.R620
   Moran TH, 2008, PHYSIOL BEHAV, V94, P71, DOI 10.1016/j.physbeh.2007.11.035
   MUTT V, 1968, EUR J BIOCHEM, V6, P156, DOI 10.1111/j.1432-1033.1968.tb00433.x
   MUTT V, 1980, GASTROINTESTINAL HOR, P169
   O'Harte FPM, 1998, DIABETES, V47, P1619, DOI 10.2337/diabetes.47.10.1619
   Rehfeld JF, 2011, ACTA PHYSIOL, V201, P405, DOI 10.1111/j.1748-1716.2010.02235.x
   Rehfeld JF, 2007, CURR TOP MED CHEM, V7, P1154
   Sato N, 2003, DIGEST DIS SCI, V48, P1944, DOI 10.1023/A:1026110002713
   Schroeder M, 2010, BEHAV BRAIN RES, V211, P198, DOI 10.1016/j.bbr.2010.03.038
   Strader AD, 2005, GASTROENTEROLOGY, V128, P175, DOI 10.1053/j.gastro.2004.10.043
   Verbaeys I, 2008, BRIT J PHARMACOL, V155, P417, DOI 10.1038/bjp.2008.257
   Verbaeys I, 2007, BRIT J PHARMACOL, V152, P396, DOI 10.1038/sj.bjp.0707390
   Verbaeys I, 2009, PHYSIOL BEHAV, V98, P198, DOI 10.1016/j.physbeh.2009.05.010
   Verbaeys I, 2009, PEPTIDES, V30, P699, DOI 10.1016/j.peptides.2008.11.010
NR 33
TC 17
Z9 18
U1 1
U2 5
PU BIOSCIENTIFICA LTD
PI BRISTOL
PA EURO HOUSE, 22 APEX COURT WOODLANDS, BRADLEY STOKE, BRISTOL BS32 4JT,
   ENGLAND
SN 0022-0795
J9 J ENDOCRINOL
JI J. Endocrinol.
PD JAN
PY 2013
VL 216
IS 1
BP 53
EP 59
DI 10.1530/JOE-12-0353
PG 7
WC Endocrinology & Metabolism
WE Science Citation Index Expanded (SCI-EXPANDED)
SC Endocrinology & Metabolism
GA 073BM
UT WOS:000313718300010
PM 23055535
OA Bronze
DA 2022-11-10
ER

PT J
AU Oh, ES
   Petersen, KS
   Kris-Etherton, PM
   Rogers, CJ
AF Oh, Ester S.
   Petersen, Kristina S.
   Kris-Etherton, Penny M.
   Rogers, Connie J.
TI Four weeks of spice consumption lowers plasma proinflammatory cytokines
   and alters the function of monocytes in adults at risk of
   cardiometabolic disease: secondary outcome analysis in a 3-period,
   randomized, crossover, controlled feeding trial
SO AMERICAN JOURNAL OF CLINICAL NUTRITION
LA English
DT Article
DE inflammatory cytokines; monocytes; nutritional intervention;
   cardiovascular disease; randomized controlled trial
ID LIPID PROFILE; CD14(++)CD16(+) MONOCYTES; BIOAVAILABILITY; ANTHOCYANINS;
   POLYPHENOLS; CHEMOKINES; PHENOTYPE; ADHESION; OBESITY; CELLS
AB Background: Numerous studies demonstrate acute anti-inflammatory properties of individual spices, but none have examined the effect of longer-term consumption of a spice blend incorporated in a meal.
   Objectives: We investigated the effect of longer-term spice consumption on inflammatory cytokines and monocyte subsets [classical (CM), intermediate (IM), nonclassical (NCM)] in adults at risk of cardiometabolic disease.
   Methods: A 3-period, randomized, crossover, controlled feeding trial was conducted. Participants (n = 71 recruited; n = 63 completed) randomly consumed diets differing in terms of the quantity of spices: 0.547 g (low-dose spice diet; LSD), 3.285 g (medium-dose spice diet; MSD), or 6.571 g (high-dose spice diet; HSD) . d(-1) . 2100 kcal(-1), for 4 wk with a >= 2-wk washout between diets. At baseline and after each diet period, proinflammatory cytokines (IL-1 beta, IL-6, IL-8, monocyte chemoattractant protein1, and TNF-alpha) in plasma and LPS-stimulated peripheral blood mononuclear cell culture supernatants, and the phenotype and function of monocyte subsets, were measured in fasted participants. Postprandial proinflammatory cytokines also were quantified at baseline by consumption of a low-spice-dose test meal, and after each diet period by consumption of a test meal containing a spice dose corresponding to daily spice consumption during the preceding 4-wk diet period.
   Results: Fasting plasma IL-6 was reduced (mean +/- SEM: -118.26 +/- 50.63 fg/mL; P < 0.05) after MSD compared with baseline. Postprandial plasma IL-1 beta, IL-8, and TNF-alpha were lower (mean +/- SEM : -9.47 +/- 2.70 fg/mL, -0.20 +/- 0.05 pg/mL, and -33.28 +/- 12.35 fg/mL, respectively) after MSD compared with LSD (main diet effect; P < 0.05). CM adherence was reduced (mean +/- SEM: -0.86 +/- 0.34; P = 0.034) after HSD compared with LSD. IM migration was reduced after MSD and HSD compared with LSD (mean +/- SEM: -0.39 +/- 0.09 and -0.56 +/- 0.14, respectively; P < 0.05).
   Conclusions: Four weeks of MSD consumption reduced fasting plasma IL-6 and postprandial plasma IL-1 beta, IL-8, and TNF-alpha as well as altering monocyte function.
C1 [Oh, Ester S.; Kris-Etherton, Penny M.; Rogers, Connie J.] Penn State Univ, Dept Nutr Sci, University Pk, PA 16802 USA.
   [Petersen, Kristina S.] Texas Tech Univ, Dept Nutr Sci, Lubbock, TX 79409 USA.
   [Rogers, Connie J.] Penn State Univ, Huck Inst Life Sci, Ctr Mol Immunol & Infect Dis, University Pk, PA 16802 USA.
RP Rogers, CJ (corresponding author), Penn State Univ, Dept Nutr Sci, University Pk, PA 16802 USA.; Rogers, CJ (corresponding author), Penn State Univ, Huck Inst Life Sci, Ctr Mol Immunol & Infect Dis, University Pk, PA 16802 USA.
EM cjr102@psu.edu
FU McCormick Science Institute [MSI-10001]; NIH [TL1TR002016]; National
   Center for Advancing Translational Sciences at the NIH [1UL1TR002014-01]
FX Supported by McCormick Science Institute grant MSI-10001 (to PMKE and
   CJR). Supported in addition by NIH TL1 training program TL1TR002016 (to
   ESO) and National Center for Advancing Translational Sciences at the NIH
   grant 1UL1TR002014-01. The McCormick Science Institute and the NIH had
   no role in study design, data collection, data analysis, data
   interpretation, or writing the manuscript. Chefs from McCormick and
   Company, Inc. designed the menus based on the nutrient criteria of the
   experimental diets that were defined by the investigators. The
   corresponding author had full access to all data in the study and had
   final responsibility for the decision to submit for publication. The
   content is solely the responsibility of the authors and does not
   represent the official views of the NIH.
CR Arablou T, 2014, INT J FOOD SCI NUTR, V65, P515, DOI 10.3109/09637486.2014.880671
   Atashak S, 2011, J SPORT SCI MED, V10, P685
   Auffray C, 2007, SCIENCE, V317, P666, DOI 10.1126/science.1142883
   Banaszewski K, 2013, J BERRY RES, V3, P113, DOI 10.3233/JBR-130048
   Bendavid I, 2021, CLIN NUTR, V40, P690, DOI 10.1016/j.clnu.2020.11.012
   Boyette LB, 2017, PLOS ONE, V12, DOI 10.1371/journal.pone.0176460
   Carlin LM, 2013, CELL, V153, P362, DOI 10.1016/j.cell.2013.03.010
   Cejkova S, 2016, COR VASA, V58, pE419, DOI 10.1016/j.crvasa.2015.08.002
   Charo IF, 2004, CIRC RES, V95, P858, DOI 10.1161/01.RES.0000146672.10582.17
   Chuengsamarn S, 2014, J NUTR BIOCHEM, V25, P144, DOI 10.1016/j.jnutbio.2013.09.013
   Connaughton EP, 2018, IMMUNOL CELL BIOL, V96, P742, DOI 10.1111/imcb.12032
   Cros J, 2010, IMMUNITY, V33, P375, DOI 10.1016/j.immuni.2010.08.012
   Devevre EF, 2015, J IMMUNOL, V194, P3917, DOI 10.4049/jimmunol.1402655
   Dias JA, 2015, ATHEROSCLEROSIS, V238, P38, DOI 10.1016/j.atherosclerosis.2014.11.006
   Eghbaliferiz S, 2016, PHYTOTHER RES, V30, P1379, DOI 10.1002/ptr.5643
   Fatkhullina AR, 2016, BIOCHEMISTRY-MOSCOW+, V81, P1358, DOI 10.1134/S0006297916110134
   Hales Craig M, 2020, NCHS Data Brief, P1
   Hamers AAJ, 2012, CIRC RES, V110, P428, DOI 10.1161/CIRCRESAHA.111.260760
   Hanna RN, 2012, CIRC RES, V110, P416, DOI 10.1161/CIRCRESAHA.111.253377
   Heine GH, 2008, KIDNEY INT, V73, P622, DOI 10.1038/sj.ki.5002744
   Holst B, 2008, CURR OPIN BIOTECH, V19, P73, DOI 10.1016/j.copbio.2008.03.003
   Hong JW, 2012, BMC COMPLEM ALTERN M, V12, DOI 10.1186/1472-6882-12-237
   Isbill J, 2018, HEALTH PROMOT PERSPE, V8, P33, DOI 10.15171/hpp.2018.04
   Jafari Sahar, 2017, J Tradit Complement Med, V7, P332, DOI 10.1016/j.jtcme.2016.08.004
   Joshi K, 2010, RES PHARM BIOTECHNOL, V2, P14
   Kapellos TS, 2019, FRONT IMMUNOL, V10, DOI 10.3389/fimmu.2019.02035
   Khan A, 2009, J CLIN BIOCHEM NUTR, V44, P52, DOI 10.3164/jcbn.08-188
   Kim HJ, 2018, J CELL BIOCHEM, V119, P260, DOI 10.1002/jcb.26138
   Krankel N, 2011, CYTOM PART A, V79A, P256, DOI 10.1002/cyto.a.21043
   Krychtiuk KA, 2015, PLOS ONE, V10, DOI 10.1371/journal.pone.0123367
   Kunnumakkara AB, 2018, J TRANSL MED, V16, DOI 10.1186/s12967-018-1381-2
   Lal A. Arun Sam, 2004, Indian Journal of Experimental Biology, V42, P909
   Nguyen L, 2019, J APPL RES MED AROMA, V12, P13, DOI 10.1016/j.jarmap.2018.12.001
   Mahluji S, 2013, INT J FOOD SCI NUTR, V64, P682, DOI 10.3109/09637486.2013.775223
   Manna P, 2015, METAB SYNDR RELAT D, V13, P423, DOI 10.1089/met.2015.0095
   Matsuda D, 2008, BIOL PHARM BULL, V31, P1063, DOI 10.1248/bpb.31.1063
   McKellar GE, 2009, NAT REV CARDIOL, V6, P410, DOI 10.1038/nrcardio.2009.57
   Meng HC, 2017, EUR J NUTR, V56, P649, DOI 10.1007/s00394-015-1109-5
   Micha R, 2017, JAMA-J AM MED ASSOC, V317, P912, DOI 10.1001/jama.2017.0947
   Monfoulet LE, 2017, FREE RADICAL BIO MED, V112, P109, DOI 10.1016/j.freeradbiomed.2017.07.019
   Monteiro R, 2014, MEDIAT INFLAMM, V2014, DOI 10.1155/2014/615917
   Moroni F, 2019, MEDIAT INFLAMM, V2019, DOI 10.1155/2019/7434376
   Nakayama H, 2014, NUTR J, V13, DOI 10.1186/1475-2891-13-67
   Ndumele CE, 2016, J AM HEART ASSOC, V5, DOI 10.1161/JAHA.116.003921
   Ogden C, 2018, PREVALENCE OVERWEIGH
   Oh ES, 2021, FRONT CARDIOVASC MED, V8, DOI 10.3389/fcvm.2021.640124
   Oh ES, 2020, J NUTR, V150, P1600, DOI 10.1093/jn/nxaa063
   Ong SM, 2018, CELL DEATH DIS, V9, DOI 10.1038/s41419-018-0327-1
   Petersen KS, 2021, AM J CLIN NUTR, V114, P1936, DOI 10.1093/ajcn/nqab291
   Randolph GJ, 2009, J THROMB HAEMOST, V7, P28, DOI 10.1111/j.1538-7836.2009.03423.x
   Rogacev KS, 2011, EUR HEART J, V32, P84, DOI 10.1093/eurheartj/ehq371
   Soltani B, 2017, INT J RADIAT BIOL, V93, P303, DOI 10.1080/09553002.2016.1242817
   Srinivasan K, 2013, FOOD FUNCT, V4, P503, DOI 10.1039/c2fo30249g
   Suk S, 2017, MOL NUTR FOOD RES, V61, DOI 10.1002/mnfr.201700139
   Thomas G, 2015, ARTERIOSCL THROM VAS, V35, P1306, DOI 10.1161/ATVBAHA.114.304650
   Trading Economics, 2018, EG IMP CAT
   Vlacil AK, 2019, VASC PHARMACOL, V113, P9, DOI 10.1016/j.vph.2018.12.002
   Weber C, 2004, ARTERIOSCL THROM VAS, V24, P1997, DOI 10.1161/01.ATV.0000142812.03840.6f
   Williams H, 2017, INT ANGIOL, V36, P145, DOI 10.23736/S0392-9590.16.03661-0
   Wong KL, 2011, BLOOD, V118, pE15, DOI 10.1182/blood-2010-12-326355
   Woollard KJ, 2010, NAT REV CARDIOL, V7, P77, DOI 10.1038/nrcardio.2009.228
   Wu HZ, 2017, NAT REV CARDIOL, V14, P385, DOI 10.1038/nrcardio.2017.75
   Zare R, 2014, COMPLEMENT THER CLIN, V20, P297, DOI 10.1016/j.ctcp.2014.10.001
   Zawada AM, 2011, BLOOD, V118, pE50, DOI 10.1182/blood-2011-01-326827
   Zhang LJ, 2019, J NUTR BIOCHEM, V73, DOI [10.1016/j.jnuthio.2019.108222, 10.1016/j.jnutbio.2019.108222]
   Ziegler-Heitbrock L, 2010, BLOOD, V116, pE74, DOI 10.1182/blood-2010-02-258558
NR 66
TC 0
Z9 0
U1 0
U2 0
PU OXFORD UNIV PRESS
PI OXFORD
PA GREAT CLARENDON ST, OXFORD OX2 6DP, ENGLAND
SN 0002-9165
EI 1938-3207
J9 AM J CLIN NUTR
JI Am. J. Clin. Nutr.
PD JAN
PY 2022
VL 115
IS 1
BP 61
EP 72
DI 10.1093/ajcn/nqab331
EA OCT 2021
PG 12
WC Nutrition & Dietetics
WE Science Citation Index Expanded (SCI-EXPANDED)
SC Nutrition & Dietetics
GA YH4CF
UT WOS:000743115600008
DA 2022-11-10
ER

PT J
AU Finucane, FM
   Sharp, SJ
   Hatunic, M
   Sleigh, A
   Rolfe, EDL
   Sayer, AA
   Cooper, C
   Griffin, SJ
   Savage, DB
   Wareham, NJ
AF Finucane, Francis M.
   Sharp, Stephen J.
   Hatunic, Mensud
   Sleigh, Alison
   Rolfe, Ema De Lucia
   Sayer, Avan Aihie
   Cooper, Cyrus
   Griffin, Simon J.
   Savage, David B.
   Wareham, Nicholas J.
TI Intrahepatic Lipid Content and Insulin Resistance Are More Strongly
   Associated with Impaired NEFA Suppression after Oral Glucose Loading
   Than with Fasting NEFA Levels in Healthy Older Individuals
SO INTERNATIONAL JOURNAL OF ENDOCRINOLOGY
LA English
DT Article
ID FATTY-ACID CONCENTRATIONS; HEPATIC STEATOSIS; LIVER; METABOLISM;
   INFLAMMATION; SENSITIVITY; COHORT; LINKS
AB Introduction. The mechanisms underlying the association between insulin resistance and intrahepatic lipid (IHL) accumulation are not completely understood. We sought to determine whether this association was explained by differences in fasting non-esterified fatty acid (NEFA) levels and/or NEFA suppression after oral glucose loading. Materials and Methods. We performed a cross-sectional analysis of 70 healthy participants in the Hertfordshire Physical Activity Trial (39 males, age 71.3 +/- 2.4 years) who underwent oral glucose tolerance testing with glucose, insulin, and NEFA levels measured over two hours. IHL was quantified with magnetic resonance spectroscopy. Insulin sensitivity was measured with the oral glucose insulin sensitivity (OGIS) model, the leptin: adiponectin ratio (LAR), and the homeostasis model assessment (HOMA). Results. Measures of insulin sensitivity were not associated with fasting NEFA levels, but OGIS was strongly associated with NEFA suppression at 30 minutes and strongly inversely associated with IHL. Moreover, LAR was strongly inversely associated with NEFA suppression and strongly associated with IHL. This latter association (beta = 1.11 [1.01, 1.21], P = 0.026) was explained by reduced NEFA suppression (P = 0.24 after adjustment). Conclusions. Impaired postprandial NEFA suppression, but not fasting NEFA, contributes to the strong and well-established association between whole body insulin resistance and liver fat accumulation.
C1 [Finucane, Francis M.; Sharp, Stephen J.; Rolfe, Ema De Lucia; Griffin, Simon J.; Wareham, Nicholas J.] Addenbrookes Hosp, Inst Metab Sci, MRC, Epidemiol Unit, Cambridge CB2 0QQ, England.
   [Finucane, Francis M.] NUI Galway, Inst Clin Sci, Sch Med, Galway Diabet Res Ctr, Galway, Ireland.
   [Hatunic, Mensud; Savage, David B.] Inst Metab Sci, Metab Res Labs, Cambridge CB2 0QQ, England.
   [Sleigh, Alison] Univ Cambridge, Wolfson Brain Imaging Ctr, Cambridge CB2 0QQ, England.
   [Sayer, Avan Aihie; Cooper, Cyrus] Univ Southampton, Lifecourse Epidemiol Unit, MRC, Southampton SO16 6YD, Hants, England.
RP Finucane, FM (corresponding author), Addenbrookes Hosp, Inst Metab Sci, MRC, Epidemiol Unit, POB 285 Hills Rd, Cambridge CB2 0QQ, England.
EM francis.finucane@mrc-epid.cam.ac.uk
RI O'Rahilly, Stephen/ABF-6509-2020; Finucane, Francis/G-6031-2012;
   Griffin, Simon/K-3106-2013
OI O'Rahilly, Stephen/0000-0003-2199-4449; Finucane,
   Francis/0000-0002-5374-7090; Hatunic, Mensud/0000-0002-9693-1226;
   Sleigh, Alison/0000-0002-3859-8701; Griffin, Simon/0000-0002-2157-4797;
   Cooper, Cyrus/0000-0003-3510-0709; Savage, David
   Bousfield/0000-0002-7857-7032; Aihie Sayer, Avan/0000-0003-1283-6457
FU Medical Research Council; MRC [G0600717, MC_U106179474, MC_U106179472,
   MC_UU_12011/2, MC_UU_12015/4, MC_UU_12015/2, MC_UP_A620_1015,
   MC_UU_12015/1, G0701532] Funding Source: UKRI; Medical Research Council
   [MC_U106179474, MC_UP_A620_1015, MC_UP_A620_1014, MC_UU_12015/1,
   MC_U147585824, G0701532, MC_U106179471, U1475000002, G0600717,
   MC_UU_12011/1, MC_UU_12015/2, G0600717B, MC_UU_12011/2, MC_U106179472,
   U1475000001, MC_UU_12015/4] Funding Source: researchfish; National
   Institute for Health Research [NF-SI-0508-10082] Funding Source:
   researchfish
FX This work was funded by the Medical Research Council.
CR Bickerton AST, 2008, DIABETOLOGIA, V51, P1466, DOI 10.1007/s00125-008-1040-x
   Boden G, 2002, EUR J CLIN INVEST, V32, P14, DOI 10.1046/j.1365-2362.32.s3.3.x
   BONADONNA RC, 1994, AM J PHYSIOL, V266, pE501
   Bradbury MW, 2006, AM J PHYSIOL-GASTR L, V290, pG194, DOI 10.1152/ajpgi.00413.2005
   CHEN YDI, 1987, J CLIN ENDOCR METAB, V64, P17, DOI 10.1210/jcem-64-1-17
   Donnelly KL, 2005, J CLIN INVEST, V115, P1343, DOI [10.1172/JCI23621, 10.1172/JCI200523621]
   Finucane FM, 2010, DIABETOLOGIA, V53, P624, DOI 10.1007/s00125-009-1641-z
   Finucane FM, 2009, DIABETOLOGIA, V52, P2345, DOI 10.1007/s00125-009-1508-3
   Holt HB, 2006, DIABETOLOGIA, V49, P141, DOI 10.1007/s00125-005-0070-x
   JENSEN MD, 1989, DIABETES, V38, P1595, DOI 10.2337/diabetes.38.12.1595
   Kotronen A, 2008, DIABETES CARE, V31, P165, DOI 10.2337/dc07-1463
   Koutsari C, 2011, J CLIN ENDOCR METAB, V96, P541, DOI 10.1210/jc.2010-1651
   Mari A, 2001, DIABETES CARE, V24, P539, DOI 10.2337/diacare.24.3.539
   MATTHEWS DR, 1985, DIABETOLOGIA, V28, P412, DOI 10.1007/BF00280883
   RANDLE PJ, 1963, LANCET, V1, P785
   Salamone LM, 2000, J APPL PHYSIOL, V89, P345, DOI 10.1152/jappl.2000.89.1.345
   Savage DB, 2010, CURR OPIN LIPIDOL, V21, P329, DOI 10.1097/MOL.0b013e32833b7782
   Savage DB, 2005, HYPERTENSION, V45, P828, DOI 10.1161/01.HYP.0000163475.04421.e4
   Stefan N, 2008, ENDOCR REV, V29, P939, DOI 10.1210/er.2008-0009
   Syddall HE, 2005, INT J EPIDEMIOL, V34, P1234, DOI 10.1093/ije/dyi127
   Szczepaniak LS, 2005, AM J PHYSIOL-ENDOC M, V288, pE462, DOI 10.1152/ajpendo.00064.2004
   Xu HY, 2003, J CLIN INVEST, V112, P1821, DOI 10.1172/JCI200319451
NR 22
TC 3
Z9 3
U1 0
U2 5
PU HINDAWI LTD
PI LONDON
PA ADAM HOUSE, 3RD FLR, 1 FITZROY SQ, LONDON, W1T 5HF, ENGLAND
SN 1687-8337
EI 1687-8345
J9 INT J ENDOCRINOL
JI Int. J. Endocrinol.
PY 2013
VL 2013
AR 870487
DI 10.1155/2013/870487
PG 7
WC Endocrinology & Metabolism
WE Science Citation Index Expanded (SCI-EXPANDED)
SC Endocrinology & Metabolism
GA 144HA
UT WOS:000318929100001
PM 23737780
OA Green Published, gold
DA 2022-11-10
ER

PT J
AU Nowak, M
   Nowak, W
   Grzeszczak, W
AF Nowak, Mariusz
   Nowak, Wojciech
   Grzeszczak, Wladyslaw
TI Tirzepatide - a dual GIP/GLP-1 receptor agonist - a new antidiabetic
   drug with potential metabolic activity in the treatment of type 2
   diabetes
SO ENDOKRYNOLOGIA POLSKA
LA English
DT Review
DE Key words; type 2 diabetes; glucagon-like peptide-1 (GLP-1); glucose
   -dependent insulinotropic polypeptide (GIP); tirzepatide
ID DEPENDENT INSULINOTROPIC POLYPEPTIDE; GLUCAGON-LIKE PEPTIDE-1; FATTY
   LIVER-DISEASE; NONALCOHOLIC STEATOHEPATITIS; GLUCOSE; GIP; GLP-1;
   SECRETION; SENSITIVITY; RISK
AB The incretin hormones glucagon-like peptide 1 (GLP-1) and glucose-dependent insulinotropic polypeptide (GIP) are responsible for up to 65% of postprandial insulin secretion. Tirzepatide, developed by Eli Lilly, is a dual GIP/GLP-1 receptor agonist in the form of a synthetic linear peptide; its acylation technology allows it to bind to albumin, thus making it possible to dose the drug once a week. This review summarizes the key characteristics and pharmacokinetics of tirzepatide. The authors present the results of a phase 1, 2, and 3 clinical trial on the effects of tirzepatide on glycaemic and lipid control and the beneficial effects on body weight in a dose-dependent manner in patients with type 2 diabetes mellitus (T2DM). Tirzepatide has the ability to reduce glycaemic levels, improve insulin sensitivity, reduce body weight, and improve lipid metabolism, which is critically important in T2DM. Tirzepatide administered by weekly subcutaneous injections appears to be a promising drug for the treatment of T2DM as well as car-diometabolic disorders. The mechanism of action and safety profile of tirzepatide potentially fills important gaps in the current treatment of T2DM. (Endokrynol Pol 2022; 73 (4): 745-755)
C1 [Nowak, Mariusz] Med Univ Silesia, Fac Med Sci Zabrze, Dept Pathophysiol & Endocrinol, Pathophysiol Div, Katowice, Poland.
   [Nowak, Wojciech] Med Univ Siles Katowice, Fac Med Sci Zabrze, Dept Pathophysiol & Endocrinol, Pathophysiol Div,Sci Student Assoc, Katowice, Poland.
   [Grzeszczak, Wladyslaw] Med Univ Siles Katowice, Fac Med Sci Zabrze, Dept Internal Med Diabetol & Nephrol, Katowice, Poland.
RP Nowak, M (corresponding author), Med Univ Silesia, Fac Med Sci Zabrze, Dept Pathophysiol & Endocrinol, Pathophysiol Div, Katowice, Poland.
EM mnowak@sum.edu.pl
OI Nowak, Mariusz/0000-0003-1754-9959
CR [Anonymous], 2021, STUDY TIRZEPATIDE LY
   Arnouts P, 2014, NEPHROL DIAL TRANSPL, V29, P1284, DOI 10.1093/ndt/gft462
   Asmar M, 2019, ENDOCR CONNECT, V8, P806, DOI 10.1530/EC-19-0144
   Baggio LL, 2007, GASTROENTEROLOGY, V132, P2131, DOI 10.1053/j.gastro.2007.03.054
   Calanna S, 2013, DIABETOLOGIA, V56, P965, DOI 10.1007/s00125-013-2841-0
   Calanna S, 2013, DIABETES CARE, V36, P3346, DOI 10.2337/dc13-0465
   Chalasani N, 2018, HEPATOLOGY, V67, P328, DOI 10.1002/hep.29367
   Chia CW, 2009, DIABETES, V58, P1342, DOI 10.2337/db08-0958
   Christensen M, 2011, DIABETES, V60, P3103, DOI 10.2337/db11-0979
   Coskun T, 2018, MOL METAB, V18, P3, DOI 10.1016/j.molmet.2018.09.009
   Costacou T, 2018, DIABETES CARE, V41, P426, DOI 10.2337/dc17-1118
   Cusi K, 2018, DIABETIC MED, V35, P1434, DOI 10.1111/dme.13697
   Czech MP, 2017, NAT MED, V23, P804, DOI 10.1038/nm.4350
   Dahl D, 2021, DIABETES, V70, DOI 10.2337/db21-80-LB
   Davies M, 2016, CLIN PHARMACOL-ADV A, V8, P61, DOI 10.2147/CPAA.S82008
   Del Prato S, 2021, LANCET, V398, P1811, DOI 10.1016/S0140-6736(21)02188-7
   Drucker DJ, 2006, LANCET, V368, P1696, DOI 10.1016/S0140-6736(06)69705-5
   Drucker DJ, 2018, CELL METAB, V27, P740, DOI 10.1016/j.cmet.2018.03.001
   ELAHI D, 1994, REGUL PEPTIDES, V51, P63, DOI 10.1016/0167-0115(94)90136-8
   ELRICK H, 1964, J CLIN ENDOCR METAB, V24, P1076, DOI 10.1210/jcem-24-10-1076
   Finan B, 2013, SCI TRANSL MED, V5, DOI 10.1126/scitranslmed.3007218
   Fisman EZ, 2021, CARDIOVASC DIABETOL, V20, DOI 10.1186/s12933-021-01412-5
   Flores-Guerrero JL, 2018, J CLIN MED, V7, DOI 10.3390/jcm7120513
   Fracanzani AL, 2008, HEPATOLOGY, V48, P792, DOI 10.1002/hep.22429
   Frias JP, 2021, NEW ENGL J MED, V385, P503, DOI 10.1056/NEJMoa2107519
   Frias JP, 2020, EXPERT REV ENDOCRINO, V15, P379, DOI 10.1080/17446651.2020.1830759
   Frias JP, 2020, DIABETES OBES METAB, V22, P938, DOI 10.1111/dom.13979
   Frias JP, 2018, LANCET, V392, P2180, DOI 10.1016/S0140-6736(18)32260-8
   Furihata K, 2022, DIABETES OBES METAB, V24, P239, DOI 10.1111/dom.14572
   Ganda OP, 2018, J AM COLL CARDIOL, V72, P330, DOI 10.1016/j.jacc.2018.04.061
   Gasbjerg LS, 2019, DIABETES, V68, P906, DOI 10.2337/db18-1123
   Gerstein HC, 2019, LANCET, V394, P121, DOI 10.1016/S0140-6736(19)31149-3
   Hartman ML, 2020, DIABETES CARE, V43, P1352, DOI 10.2337/dc19-1892
   Husain M, 2020, CARDIOVASC DIABETOL, V19, DOI 10.1186/s12933-020-01106-4
   Johansson KS, 2020, EXPERT OPIN DRUG DIS, V15, P1253, DOI 10.1080/17460441.2020.1791078
   Kim SJ, 2010, J LIPID RES, V51, P3145, DOI 10.1194/jlr.M006841
   Lee PDK, 2016, ENDOCR PRACT, V22, P136, DOI 10.4158/EP15885.OR
   Liew CF, 2005, J CLIN ENDOCR METAB, V90, P1483, DOI 10.1210/jc.2004-1501
   Longato E, 2020, CARDIOVASC DIABETOL, V19, DOI 10.1186/s12933-020-01049-w
   Loomba R, 2012, HEPATOLOGY, V56, P943, DOI 10.1002/hep.25772
   Ludvik B, 2021, LANCET, V398, P583, DOI 10.1016/S0140-6736(21)01443-4
   Marso SP, 2016, NEW ENGL J MED, V375, P311, DOI 10.1056/NEJMoa1603827
   Matikainen N, 2019, DIABETES OBES METAB, V21, P84, DOI 10.1111/dom.13487
   Min T, 2021, DIABETES THER, V12, P143, DOI 10.1007/s13300-020-00981-0
   NAUCK MA, 1986, J CLIN ENDOCR METAB, V63, P492, DOI 10.1210/jcem-63-2-492
   Nauck MA, 2016, LANCET DIABETES ENDO, V4, P525, DOI 10.1016/S2213-8587(15)00482-9
   Newgard CB, 2017, CELL METAB, V25, P43, DOI 10.1016/j.cmet.2016.09.018
   Nowak M, 2022, ENDOKRYNOL POL, V73, P361, DOI 10.5603/EP.a2022.0014
   Ohwaki K, 2020, DIABETES, V69, DOI 10.2337/db20-969-P
   Pirro V, 2022, J CLIN ENDOCR METAB, V107, P363, DOI 10.1210/clinem/dgab722
   Retnakaran R, 2006, DIABETES, V55, P1832, DOI 10.2337/db05-1620
   Rhee EP, 2011, J CLIN INVEST, V121, P1402, DOI 10.1172/JCI44442
   Rizzo M, 2018, BBA-MOL BASIS DIS, V1864, P2814, DOI 10.1016/j.bbadis.2018.05.012
   Rosenstock J, 2021, LANCET, V398, P143, DOI 10.1016/S0140-6736(21)01324-6
   Russo GT, 2018, DIABETES-METAB RES, V34, DOI 10.1002/dmrr.3016
   Thomas MK, 2021, J CLIN ENDOCR METAB, V106, P388, DOI 10.1210/clinem/dgaa863
   Toft-Nielsen MB, 2001, J CLIN ENDOCR METAB, V86, P3717, DOI 10.1210/jc.86.8.3717
   Urva S, 2021, CLIN PHARMACOKINET, V60, P1049, DOI 10.1007/s40262-021-01012-2
   Vilsboll T, 2002, DIABETOLOGIA, V45, P1111, DOI 10.1007/s00125-002-0878-6
   White PJ, 2019, SCIENCE, V363, P582, DOI 10.1126/science.aav0558
   Willard FS, 2020, JCI INSIGHT, V5, DOI 10.1172/jci.insight.140532
   Wilson JM, 2020, DIABETES OBES METAB, V22, P2451, DOI 10.1111/dom.14174
   Xiao Changting, 2012, Cardiovascular & Hematological Agents in Medicinal Chemistry, V10, P289
   Younossi ZM, 2016, HEPATOLOGY, V64, P73, DOI 10.1002/hep.28431
NR 64
TC 1
Z9 1
U1 4
U2 4
PU VIA MEDICA
PI GDANSK
PA UL SWIETOKRZYSKA 73, 80-180 GDANSK, POLAND
SN 0423-104X
J9 ENDOKRYNOL POL
JI Endokrynol. Pol.
PY 2022
VL 73
IS 4
BP 745
EP 755
DI 10.5603/EP.a2022.0029
PG 11
WC Endocrinology & Metabolism
WE Science Citation Index Expanded (SCI-EXPANDED)
SC Endocrinology & Metabolism
GA 4W9OY
UT WOS:000860485200001
PM 35593668
OA gold
DA 2022-11-10
ER

PT J
AU Graham, VS
   Lawson, C
   Wheeler-Jones, CPD
   Perona, JS
   Ruiz-Gutierrez, V
   Botham, KM
AF Graham, V. S.
   Lawson, C.
   Wheeler-Jones, C. P. D.
   Perona, J. S.
   Ruiz-Gutierrez, V.
   Botham, K. M.
TI Triacylglycerol-rich lipoproteins derived from healthy donors fed
   different olive oils modulate cytokine secretion and cyclooxygenase-2
   expression in macrophages: the potential role of oleanolic acid
SO EUROPEAN JOURNAL OF NUTRITION
LA English
DT Article
DE Triacylglycerol-rich lipoproteins; Olive oil; Oleanolic acid; Cytokine
   secretion; Cyclooxygenase-2; Macrophages
ID HUMAN ATHEROSCLEROTIC PLAQUE; SMOOTH-MUSCLE-CELLS; CHYLOMICRON REMNANTS;
   NONFASTING TRIGLYCERIDES; INFLAMMATORY RESPONSE; CARDIOVASCULAR RISK;
   MINOR COMPONENTS; OXIDATIVE STRESS; BETA-SITOSTEROL; GENE-EXPRESSION
AB Current evidence suggests that consumption of virgin olive oil (VOO) helps to protect against the development of atherosclerosis and that minor components such as oleanolic acid contribute to this effect. In this study, the effects of triacylglycerol-rich lipoproteins (TRLs) derived from olive oil on inflammatory processes in macrophages and how they are modulated by oleanolic acid was investigated.
   TRLs isolated from healthy volunteers 2 and 4 h after a test meal containing VOO, pomace olive oil (POO) (the second pressing of olive oil, enriched in minor components) or POO enriched with oleanolic acid (OPOO) were incubated with macrophages derived from the human monocyte cell line, THP-1.
   All types of TRLs caused a decrease of about 50% in the secretion of monocyte chemoattractant protein-1 (MCP-1) by the cells. Interleukin (IL)-6 secretion was also significantly decreased by 2 and 4 h VOO TRLs and by 4 h OPOO TRLs. In contrast, increased IL-1 beta secretion was observed with all 2 h TRL types, and increased tumour necrosis factor-alpha (TNF-alpha) production with 2 h VOO and POO, but not OPOO, TRLs. TRLs isolated after 4 h, however, had no significant effects on TNF-alpha secretion and increased IL-1 beta secretion only when they were derived from VOO. Cyclooxygenase-2 (COX-2) mRNA expression was strongly down-regulated by all types of TRLs, but protein expression was significantly depressed only by 4 h OPOO TRLs.
   These findings demonstrate that TRLs derived from olive oil influence inflammatory processes in macrophages and suggest that oleanolic acid may have beneficial effects.
C1 [Graham, V. S.; Lawson, C.; Wheeler-Jones, C. P. D.; Botham, K. M.] Univ London Royal Vet Coll, Dept Vet Basic Sci, London NW1 0TU, England.
   [Perona, J. S.; Ruiz-Gutierrez, V.] Inst Grasa IG CSIC, Seville 41012, Spain.
RP Botham, KM (corresponding author), Univ London Royal Vet Coll, Dept Vet Basic Sci, Royal Coll St, London NW1 0TU, England.
EM kbotham@rvc.ac.uk
RI Perona, J/B-9721-2014; Perona, Javier/K-9201-2019
OI Perona, J/0000-0001-5919-993X; Perona, Javier/0000-0001-5919-993X;
   Botham, Kathleen/0000-0002-0221-979X
FU Comision Interministerial de Ciencia y Tecnologia (CICYT)
   [AGL2005-00572, AGL2008-02285]; RETICS [RD06/0045/002]
FX This work was supported by a grant from Comision Interministerial de
   Ciencia y Tecnologia (CICYT, AGL2005-00572 and AGL2008-02285) and RETICS
   (RD06/0045/002). We should like to thank Mirela Rada for the supply of
   oleanolic acid and Emilio Montero for help with obtaining the serum
   samples.
CR Alipour A, 2008, ATHEROSCLEROSIS SUPP, V9, P39, DOI 10.1016/j.atherosclerosissup.2008.05.007
   Alipour A, 2008, ARTERIOSCL THROM VAS, V28, P792, DOI 10.1161/ATVBAHA.107.159749
   Bansal S, 2007, JAMA-J AM MED ASSOC, V298, P309, DOI 10.1001/jama.298.3.309
   Bentley C, 2010, NUTR METAB IN PRESS
   Bermudez B, 2008, CARDIOVASC RES, V79, P294, DOI 10.1093/cvr/cvn082
   Bogani P, 2007, ATHEROSCLEROSIS, V190, P181, DOI 10.1016/j.atherosclerosis.2006.01.011
   Botham KM, 2007, BIOCHEM SOC T, V35, P454, DOI 10.1042/BST0350454
   Botham KM, 2005, CURR PHARM DESIGN, V11, P3681, DOI 10.2174/138161205774580732
   Bravo ENM, 2010, OPEN TRANSL MED J, V2, P1, DOI DOI 10.2174/1876399501002010001
   Chan ESL, 2007, ARTHRITIS RES THER, V9, DOI 10.1186/ar2109
   Chatterjee A, 2008, VASC PHARMACOL, V49, P134, DOI 10.1016/j.vph.2008.06.008
   Cipollone F, 2008, PHARMACOL THERAPEUT, V118, P161, DOI 10.1016/j.pharmthera.2008.01.002
   De Pascale C, 2009, FEBS J, V276, P5689, DOI 10.1111/j.1742-4658.2009.07260.x
   Dell'Agli M, 2006, J AGR FOOD CHEM, V54, P3259, DOI 10.1021/jf0529161
   Estruch R, 2006, ANN INTERN MED, V145, P1, DOI 10.7326/0003-4819-145-1-200607040-00004
   Fernandez-Arche A, 2009, J NUTR BIOCHEM, V20, P155, DOI 10.1016/j.jnutbio.2008.01.007
   FOLCH J, 1957, J BIOL CHEM, V226, P497
   GIANTURCO SH, 1982, J CLIN INVEST, V70, P168, DOI 10.1172/JCI110590
   Higgins LJ, 2009, CURR ATHEROSCLER REP, V11, P199, DOI 10.1007/s11883-009-0031-9
   Hyson Dianne, 2003, Curr Atheroscler Rep, V5, P437, DOI 10.1007/s11883-003-0033-y
   Kadar A, 2001, CARDIOVASC SURG, V9, P109, DOI 10.1016/S0967-2109(00)00097-1
   KEYS A, 1986, AM J EPIDEMIOL, V124, P903, DOI 10.1093/oxfordjournals.aje.a114480
   Marquez-Martin A, 2006, CYTOKINE, V36, P211, DOI 10.1016/j.cyto.2006.12.007
   Martinez-Gonzalez J, 2008, J NUTR, V138, P443, DOI 10.1093/jn/138.3.443
   MATTSON FH, 1985, J LIPID RES, V26, P194
   Moreno JJ, 2003, FREE RADICAL BIO MED, V35, P1073, DOI 10.1016/S0891-5849(03)00465-9
   Napolitano M, 2005, EUR J CLIN INVEST, V35, P482, DOI 10.1111/j.1365-2362.2005.01523.x
   Norata GD, 2006, J MOL CELL CARDIOL, V40, P484, DOI 10.1016/j.yjmcc.2006.01.022
   Nordestgaard BG, 2007, JAMA-J AM MED ASSOC, V298, P299, DOI 10.1001/jama.298.3.299
   Pal S, 2003, CLIN CHEM LAB MED, V41, P792, DOI 10.1515/CCLM.2003.120
   Palmer AM, 2005, ATHEROSCLEROSIS, V180, P233, DOI 10.1016/j.atherosclerosis.2004.12.038
   Perez-Jimenez F, 2007, MOL NUTR FOOD RES, V51, P1199, DOI [10.1002/mnfr.200600273, 10.1002/mnfr.200790023]
   Perona JS, 2007, BIOCHEM SOC T, V35, P446, DOI 10.1042/BST0350470
   Perona JS, 2008, BRIT J NUTR, V99, P29, DOI 10.1017/S0007114507793868
   Perona JS, 2004, J NUTR, V134, P3284, DOI 10.1093/jn/134.12.3284
   Perona JS, 2004, J SEP SCI, V27, P653, DOI 10.1002/jssc.200301723
   Pfaffl MW, 2001, NUCLEIC ACIDS RES, V29, DOI 10.1093/nar/29.9.e45
   Proctor SD, 2002, CURR OPIN LIPIDOL, V13, P461, DOI 10.1097/00041433-200210000-00001
   Proctor SD, 2003, ARTERIOSCL THROM VAS, V23, P1595, DOI 10.1161/01.ATV.0000084638.14534.0A
   RAPP JH, 1994, ARTERIOSCLER THROMB, V14, P1767, DOI 10.1161/01.ATV.14.11.1767
   Ritter JM, 2009, TRENDS PHARMACOL SCI, V30, P503, DOI 10.1016/j.tips.2009.07.007
   Rodriguez-Rodriguez R, 2008, BRIT J PHARMACOL, V155, P535, DOI 10.1038/bjp.2008.289
   Rodriguez-Rodriguezl R, 2004, BRIT J NUTR, V92, P635, DOI 10.1079/BJN20041231
   Stark AH, 2002, NUTR REV, V60, P170, DOI 10.1301/002966402320243250
   Ting HJ, 2007, CIRC RES, V100, P381, DOI 10.1161/01.RES.0000258023.76515.a3
   Vivancos M, 2005, FREE RADICAL BIO MED, V39, P91, DOI 10.1016/j.freeradbiomed.2005.02.025
   Vivancos M, 2008, BRIT J NUTR, V99, P1199, DOI 10.1017/S0007114507876203
   Wang LM, 2009, J LIPID RES, V50, P204, DOI 10.1194/jlr.M700505-JLR200
   Wheeler-Jones CPD, 2007, BIOCHEM SOC T, V35, P442, DOI 10.1042/BST0350437
   Wilhelm Monica G, 2003, J Atheroscler Thromb, V10, P132
NR 50
TC 14
Z9 14
U1 1
U2 17
PU SPRINGER HEIDELBERG
PI HEIDELBERG
PA TIERGARTENSTRASSE 17, D-69121 HEIDELBERG, GERMANY
SN 1436-6207
EI 1436-6215
J9 EUR J NUTR
JI Eur. J. Nutr.
PD APR
PY 2012
VL 51
IS 3
BP 301
EP 309
DI 10.1007/s00394-011-0215-2
PG 9
WC Nutrition & Dietetics
WE Science Citation Index Expanded (SCI-EXPANDED)
SC Nutrition & Dietetics
GA 918EJ
UT WOS:000302231800004
PM 21681438
OA Green Submitted
DA 2022-11-10
ER

PT J
AU Xu, WJ
   Jin, JY
   Zou, T
   Han, D
   Liu, HK
   Zhu, XM
   Yang, YX
   Xie, SQ
AF Xu, Wen-Jie
   Jin, Jun-Yan
   Zou, Tao
   Han, Dong
   Liu, Hao-Kun
   Zhu, Xiao-Ming
   Yang, Yun-Xia
   Xie, Shou-Qi
TI Growth, feed utilization and metabolic responses of three gibel carp
   (Carassius gibelio) strains to fishmeal and plant protein-based diets
SO AQUACULTURE NUTRITION
LA English
DT Article
DE fishmeal; gene expression; Gibel carp (Carassius gibelio); growth; plant
   protein; plasma metabolite; strain
ID GILTHEAD SEA BREAM; AMINO-ACID-CONCENTRATIONS; HEPATIC GENE-EXPRESSION;
   SALMON SALMO-SALAR; SOYBEAN-MEAL; LIPID-METABOLISM; CANOLA-MEAL;
   BIOCHEMICAL INDEXES; BODY-COMPOSITION; AURATUS-GIBELIO
AB The utilization of plant-based diets in fishes could be affected by their genetic backgrounds. To examine this, three strains of one-year-old gibel carp, Dongting (strain DT: 30.42 +/- 0.05 g), CAS III (strain A: 43.34 +/- 0.08 g) and CAS & (strain F: 61.78 +/- 0.10 g), were fed fishmeal (FM), soybean meal (SBM) and rapeseed meal (RM) diets for 8 weeks. The present results showed that growth performances, feed utilization, body composition, postprandial kinetics of plasma metabolites and gene expression of lipid metabolism markers in the three strains were affected by diets and strains (p 0.05). Strain A had higher SGR than strain DT and F (A > F > DT) with the three diets, whereas strain F had higher FE than the other two strains with FM and RM diets (p 0.05). Compared to FM diet, plant protein-based diets resulted in poor growth, feed use and nutrient retention in all the three strains, and different strains showed differing changes in fatty acid synthesis and oxidation to different dietary proteins. Overall, strain A showed better growth performances than the other two strains irrespective of diet, and all the three strains could utilize RM diet better than SBM diet.
C1 [Xu, Wen-Jie; Jin, Jun-Yan; Zou, Tao; Han, Dong; Liu, Hao-Kun; Zhu, Xiao-Ming; Yang, Yun-Xia; Xie, Shou-Qi] Chinese Acad Sci, Inst Hydrobiol, State Key Lab Freshwater Ecol & Biotechnol, Wuhan, Hubei, Peoples R China.
   [Xu, Wen-Jie; Zou, Tao] Univ Chinese Acad Sci, Beijing, Peoples R China.
   [Han, Dong] Freshwater Aquaculture Collaborat Innovat Ctr Hub, Wuhan, Hubei, Peoples R China.
RP Xie, SQ (corresponding author), Chinese Acad Sci, Inst Hydrobiol, State Key Lab Freshwater Ecol & Biotechnol, Wuhan, Hubei, Peoples R China.
EM sqxie@ihb.ac.cn
RI liu, haokun/AFK-3976-2022; liu, haokun/AAG-2761-2022
OI liu, haokun/0000-0003-0585-0541; liu, haokun/0000-0003-0585-0541; Jin,
   Junyan/0000-0002-2314-4969
FU National Natural Science Foundation of China [31101908]; China
   Agriculture Research System [CARS-45-09]; Strategic Priority Research
   Program of the Chinese Academy of Sciences [XDA08010405]
FX National Natural Science Foundation of China, Grant/Award Number:
   31101908; China Agriculture Research System, Grant/Award Number:
   CARS-45-09; Strategic Priority Research Program of the Chinese Academy
   of Sciences, Grant/Award Number: XDA08010405
CR Ai QH, 2005, J WORLD AQUACULT SOC, V36, P498, DOI 10.1111/j.1749-7345.2005.tb00397.x
   Aldin E, 2006, J FOOD SCI, V71, pS211, DOI 10.1111/j.1365-2621.2006.tb15643.x
   AOAC, 2003, OFFICIAL METHODS ANA, V17th
   Bell JG, 2003, AQUACULTURE, V218, P515, DOI 10.1016/S0044-8486(02)00462-3
   Bilguven M, 2011, TURK J FISH AQUAT SC, V11, P345, DOI 10.4194/1303-2712-v11_3_02
   Blanchard G, 2008, AQUACULTURE, V284, P144, DOI 10.1016/j.aquaculture.2008.07.011
   Boirie Y, 1997, P NATL ACAD SCI USA, V94, P14930, DOI 10.1073/pnas.94.26.14930
   Bonaldo A, 2011, AQUACULTURE, V318, P101, DOI 10.1016/j.aquaculture.2011.05.003
   Bos C, 2003, J NUTR, V133, P1308
   Bu XY, 2018, J WORLD AQUACULT SOC, V49, P1068, DOI 10.1111/jwas.12470
   Bulbul M, 2015, AQUACULTURE, V438, P98, DOI 10.1016/j.aquaculture.2015.01.007
   Dias J, 2005, COMP BIOCHEM PHYS A, V142, P19, DOI 10.1016/j.cbpb.2005.07.005
   Dupont-Nivet M, 2009, AQUACULTURE, V295, P15, DOI 10.1016/j.aquaculture.2009.06.031
   Enami H. R., 2011, Journal of Fisheries and Aquatic Science, V6, P22, DOI 10.3923/jfas.2011.22.36
   Fouillet H, 2002, J NUTR, V132, P125, DOI 10.1093/jn/132.1.125
   Francis G, 2001, AQUACULTURE, V199, P197, DOI 10.1016/S0044-8486(01)00526-9
   Gao FX, 2017, BMC GENOMICS, V18, DOI 10.1186/s12864-017-3945-6
   Geay F, 2011, BMC GENOMICS, V12, DOI 10.1186/1471-2164-12-522
   Gomez-Requeni P, 2004, AQUACULTURE, V232, P493, DOI 10.1016/S0044-8486(03)00532-5
   Gui D, 2010, ANIM FEED SCI TECH, V156, P112, DOI 10.1016/j.anifeedsci.2010.01.012
   Gui JF, 2010, SCI CHINA LIFE SCI, V53, P409, DOI 10.1007/s11427-010-0092-6
   Hardy RW, 2010, AQUAC RES, V41, P770, DOI 10.1111/j.1365-2109.2009.02349.x
   Jahan P, 2003, FISHERIES SCI, V69, P219, DOI 10.1046/j.1444-2906.2003.00611.x
   Jin JY, 2017, GEN COMP ENDOCR, V246, P363, DOI 10.1016/j.ygcen.2017.01.012
   Kaushik SJ, 2010, AQUAC RES, V41, P322, DOI 10.1111/j.1365-2109.2009.02174.x
   Kerner J, 2000, BBA-MOL CELL BIOL L, V1486, P1, DOI 10.1016/S1388-1981(00)00044-5
   Kokou F, 2015, J WORLD AQUACULT SOC, V46, P115, DOI 10.1111/jwas.12181
   Koo SH, 2001, J BIOL CHEM, V276, P9437, DOI 10.1074/jbc.M010029200
   Larsen BK, 2012, AQUACULTURE, V326, P90, DOI 10.1016/j.aquaculture.2011.11.028
   Le Boucher R, 2011, AQUAC RES, V42, P583, DOI 10.1111/j.1365-2109.2010.02654.x
   Lim SJ, 2011, AQUACULTURE, V313, P165, DOI 10.1016/j.aquaculture.2011.01.007
   Liu H, 2016, AQUACULT NUTR, V22, P142, DOI 10.1111/anu.12239
   Luo YW, 2012, AQUACULTURE, V368, P109, DOI 10.1016/j.aquaculture.2012.09.013
   Messina M, 2013, AQUACULTURE, V376, P6, DOI 10.1016/j.aquaculture.2012.11.005
   Minghetti M, 2011, BBA-MOL CELL BIOL L, V1811, P194, DOI 10.1016/j.bbalip.2010.12.008
   MOORE S, 1968, J BIOL CHEM, V243, P6281
   Mora MP, 1999, CHEM PHYS LIPIDS, V101, P255, DOI 10.1016/S0009-3084(99)00067-5
   Morais S, 2011, BRIT J NUTR, V106, P1457, DOI 10.1017/S0007114511001954
   Naylor RL, 2009, P NATL ACAD SCI USA, V106, P15103, DOI 10.1073/pnas.0905235106
   Ngo DT, 2016, AQUACULTURE, V464, P95, DOI 10.1016/j.aquaculture.2016.06.020
   Pfaffl MW, 2001, NUCLEIC ACIDS RES, V29, DOI 10.1093/nar/29.9.e45
   Pierce LR, 2008, AQUACULTURE, V278, P37, DOI 10.1016/j.aquaculture.2008.03.017
   Pratoomyot J, 2010, AQUACULTURE, V305, P124, DOI 10.1016/j.aquaculture.2010.04.019
   Ratnayake WMN, 2000, J NUTR, V130, P1166, DOI 10.1093/jn/130.5.1166
   Richard N, 2006, BRIT J NUTR, V96, P299, DOI 10.1079/BJN20061821
   Riche M, 2015, AQUACULTURE, V435, P458, DOI 10.1016/j.aquaculture.2014.10.001
   Rolland M, 2015, AQUACULT INT, V23, P1071, DOI 10.1007/s10499-014-9865-4
   Sadoul B, 2016, SCI REP-UK, V6, DOI 10.1038/srep35957
   Sampath H, 2005, ANNU REV NUTR, V25, P317, DOI 10.1146/annurev.nutr.25.051804.101917
   Schuhmacher A, 1995, J APPL ICHTHYOL, V11, P309, DOI 10.1111/j.1439-0426.1995.tb00032.x
   Shafaeipour A, 2008, AQUACULT NUTR, V14, P110, DOI 10.1111/j.1365-2095.2007.00509.x
   Shimano H, 2001, PROG LIPID RES, V40, P439, DOI 10.1016/S0163-7827(01)00010-8
   Smith AA, 2017, AQUACULTURE, V481, P191, DOI 10.1016/j.aquaculture.2017.08.038
   Soares CM, 2000, REV BRAS ZOOTECN, V29, P15, DOI 10.1590/S1516-35982000000100003
   Suarez JA, 2009, AQUACULTURE, V289, P118, DOI 10.1016/j.aquaculture.2009.01.001
   Sugiura S., 2011, AQUACULTURE SCI, V59, P109, DOI [10. 11233/aquaculturesci. 59. 109, DOI 10.11233/AQUACULTURESCI.59.109]
   Tacchi L, 2012, BMC GENOMICS, V13, P1, DOI 10.1186/1471-2164-13-363
   Tan QS, 2013, AQUACULTURE, V414, P119, DOI 10.1016/j.aquaculture.2013.07.036
   Torstensen B. E., 2015, AQUAC NUTR, V10, P175, DOI DOI 10.1111/j.1365-2095.2004.00289.x
   Venou B, 2006, AQUACULTURE, V261, P343, DOI 10.1016/j.aquaculture.2006.07.030
   Wacyk J, 2012, AQUACULTURE, V356, P223, DOI 10.1016/j.aquaculture.2012.05.013
   Wang C, 2015, AQUACULT NUTR, V21, P552, DOI 10.1111/anu.12192
   Wang Z, 2016, AQUACULTURE, V454, P148, DOI 10.1016/j.aquaculture.2015.12.019
   Xie S, 2001, J APPL ICHTHYOL, V17, P70, DOI 10.1046/j.1439-0426.2001.00275.x
   Yamamoto T, 1998, FISHERIES SCI, V64, P474, DOI 10.2331/fishsci.64.474
   Yamamoto T, 2016, AQUACULTURE, V465, P380, DOI 10.1016/j.aquaculture.2016.09.030
   Yamamoto T, 2015, FISHERIES SCI, V81, P83, DOI 10.1007/s12562-014-0817-8
   Yamamoto T, 2014, FISHERIES SCI, V80, P569, DOI 10.1007/s12562-014-0707-0
   Zou Z, 2001, J APPL ICHTHYOL, V17, P54, DOI 10.1046/j.1439-0426.2001.00245.x
NR 69
TC 10
Z9 10
U1 3
U2 18
PU WILEY
PI HOBOKEN
PA 111 RIVER ST, HOBOKEN 07030-5774, NJ USA
SN 1353-5773
EI 1365-2095
J9 AQUACULT NUTR
JI Aquac. Nutr.
PD APR
PY 2019
VL 25
IS 2
BP 319
EP 332
DI 10.1111/anu.12855
PG 14
WC Fisheries
WE Science Citation Index Expanded (SCI-EXPANDED)
SC Fisheries
GA HO5KT
UT WOS:000460965900007
OA gold
DA 2022-11-10
ER

PT J
AU Hatziri, A
   Kalogeropoulou, C
   Xepapadaki, E
   Birli, E
   Karavia, EA
   Papakosta, E
   Filou, S
   Constantinou, C
   Kypreos, KE
AF Hatziri, Aikaterini
   Kalogeropoulou, Christina
   Xepapadaki, Eva
   Birli, Eleni
   Karavia, Eleni A.
   Papakosta, Eugenia
   Filou, Serafoula
   Constantinou, Caterina
   Kypreos, Kyriakos E.
TI Site-specific effects of apolipoprotein E expression on diet-induced
   obesity and white adipose tissue metabolic activation
SO BIOCHIMICA ET BIOPHYSICA ACTA-MOLECULAR BASIS OF DISEASE
LA English
DT Article
DE Apolipoprotein e; Obesity; White adipose tissue; Brown adipose tissue;
   Mitochondrial metabolic activity
ID DENSITY-LIPOPROTEIN RECEPTOR; MEDIATED GENE-TRANSFER; FATTY
   LIVER-DISEASE; E-DEFICIENT MICE; IN-VIVO; GLUCOSE-HOMEOSTASIS;
   INSULIN-RESISTANCE; LIPID DEPOSITION; LDL RECEPTOR; APOE
AB Apolipoprotein E (APOE) has been strongly implicated in the development of diet induced obesity. In the present study, we investigated the contribution of brain and peripherally expressed human apolipoprotein E3 (APOE3), the most common human isoform, to diet induced obesity.
   In our studies APOE3 knock-in (Apoe3(knock-in)), Apoe-deficient (apoe(-/-)) and brain-specific expressing APOE3 (Apoe3(brain)) mice were fed western-type diet for 12 week and biochemical analyses were performed. Moreover, AAV-mediated gene transfer of APOE3 to apoe(-/-) mice was employed, as a means to achieve APOE3 expression selectively in periphery, since peripherally expressed APOE does not cross blood brain barrier (BBB) or blood cerebrospinal fluid barrier (BCSFB).
   Our data suggest a bimodal role of APOE3 in visceral white adipose tissue (WAT) mitochondrial metabolic activation that is highly dependent on its site of expression and independent of postprandial dietary lipid deposition.
   Our findings indicate that brain APOE3 expression is associated with a potent inhibition of visceral WAT mitochondrial oxidative phosphorylation, leading to significantly reduced substrate oxidation, increased fat accumulation and obesity. In contrast, peripherally expressed APOE3 is associated with a notable shift of substrate oxidation towards non-shivering thermogenesis in visceral WAT mitochondria, leading to resistance to obesity.
C1 [Hatziri, Aikaterini; Kalogeropoulou, Christina; Xepapadaki, Eva; Birli, Eleni; Karavia, Eleni A.; Papakosta, Eugenia; Filou, Serafoula; Constantinou, Caterina; Kypreos, Kyriakos E.] Univ Patras, Dept Med, Pharmacol Lab, Med Sch, Rion 26500, TK, Greece.
RP Kypreos, KE (corresponding author), Univ Patras, Dept Med, Pharmacol Lab, Med Sch, Rion 26500, TK, Greece.
EM kkypreos@med_upatras.gr
RI Kypreos, Kyriakos/AAG-1745-2020; KYPREOS, KYRIAKOS/AAN-4485-2020
OI Kypreos, Kyriakos/0000-0001-6784-2710; Xepapadaki,
   Eva/0000-0002-0903-2637
FU action "Excellence" of the Operational Program "Education and Lifelong
   Learning" (Action's Beneficiary: Hellenic General Secretariat for
   Research and Technology) [248]; European Social Fund (ESF); Hellenic
   State
FX The work was financially supported in part by the action "Excellence"
   [grant #248, awarded to KEK] of the Operational Program "Education and
   Lifelong Learning" (Action's Beneficiary: Hellenic General Secretariat
   for Research and Technology), that is co-financed by the European Social
   Fund (ESF) and the Hellenic State.
CR Arbones-Mainar JM, 2008, INT J OBESITY, V32, P1595, DOI 10.1038/ijo.2008.143
   Augustus AS, 2003, AM J PHYSIOL-ENDOC M, V284, pE331, DOI 10.1152/ajpendo.00298.2002
   BRESLOW JL, 1982, J BIOL CHEM, V257, P4639
   BRESLOW JL, 1982, J LIPID RES, V23, P1224
   Chiba T, 2003, ARTERIOSCL THROM VAS, V23, P1423, DOI 10.1161/01.ATV.0000085040.58340.36
   Commins SP, 1999, ENDOCRINOLOGY, V140, P292, DOI 10.1210/en.140.1.292
   Constantinou C, 2014, J LIPID RES, V55, P1434, DOI 10.1194/jlr.M050047
   Duivenvoorden I, 2005, DIABETES, V54, P664, DOI 10.2337/diabetes.54.3.664
   Eichner JE, 2002, AM J EPIDEMIOL, V155, P487, DOI 10.1093/aje/155.6.487
   Filou S, 2016, BIOCHEMISTRY-US, V55, P3752, DOI 10.1021/acs.biochem.6b00389
   Gao JH, 2007, DIABETES, V56, P24, DOI 10.2337/db06-0144
   HAVEL RJ, 1973, P NATL ACAD SCI USA, V70, P2015, DOI 10.1073/pnas.70.7.2015
   Heeren J, 2013, ENDOCRIN METAB CLIN, V42, P89, DOI 10.1016/j.ecl.2012.11.004
   Hofmann SM, 2008, DIABETES, V57, P5, DOI 10.2337/db07-0403
   Hofmann SM, 2007, J CLIN INVEST, V117, P3271, DOI 10.1172/JCI31929
   Huang ZH, 2006, DIABETES, V55, P3394, DOI 10.2337/db06-0354
   Jeffery E, 2014, ADIPOCYTE, V3, P206, DOI 10.4161/adip.29674
   Karagiannides I, 2008, FEBS J, V275, P4796, DOI 10.1111/j.1742-4658.2008.06619.x
   Karavia EA, 2015, EUR J PHARMACOL, V766, P76, DOI 10.1016/j.ejphar.2015.09.040
   Karavia EA, 2015, BIOCHEMISTRY-US, V54, P5605, DOI 10.1021/acs.biochem.5b00700
   Karavia EA, 2013, J NUTR BIOCHEM, V24, P567, DOI 10.1016/j.jnutbio.2012.02.007
   Karavia EA, 2012, MOL MED, V18, P901, DOI 10.2119/molmed.2012.00113
   Karavia EA, 2011, FEBS J, V278, P3119, DOI 10.1111/j.1742-4658.2011.08238.x
   Kypreos KE, 2001, FASEB J, V15, P1598, DOI 10.1096/fj.00-0882fje
   Kypreos KE, 2001, J BIOL CHEM, V276, P19778, DOI 10.1074/jbc.M100418200
   Kypreos KE, 2008, BIOCHEMISTRY-US, V47, P10491, DOI 10.1021/bi801249c
   Kypreos KE, 2009, FEBS J, V276, P5720, DOI 10.1111/j.1742-4658.2009.07301.x
   Li XP, 2003, BIOCHEMISTRY-US, V42, P10406, DOI 10.1021/bi027093c
   LINTON MF, 1991, J CLIN INVEST, V88, P270, DOI 10.1172/JCI115288
   Mahley RW, 2009, J LIPID RES, V50, pS183, DOI 10.1194/jlr.R800069-JLR200
   Martens K, 2010, FEBS LETT, V584, P1054, DOI 10.1016/j.febslet.2010.01.061
   Petropoulou PI, 2015, BBA-MOL BASIS DIS, V1852, P2106, DOI 10.1016/j.bbadis.2015.07.010
   PLUMP AS, 1992, CELL, V71, P343, DOI 10.1016/0092-8674(92)90362-G
   REDDICK RL, 1994, ARTERIOSCLER THROMB, V14, P141, DOI 10.1161/01.ATV.14.1.141
   Ruiz J, 2005, J LIPID RES, V46, P1721, DOI 10.1194/jlr.M500114-JLR200
   Saely CH, 2012, GERONTOLOGY, V58, P15, DOI 10.1159/000321319
   Schulz TJ, 2013, BIOCHEM J, V453, P167, DOI 10.1042/BJ20130457
   Sun YL, 1998, J NEUROSCI, V18, P3261
   UTERMANN G, 1977, NATURE, V269, P604, DOI 10.1038/269604a0
   Watanabe M, 2008, BIOL PHARM BULL, V31, P775, DOI 10.1248/bpb.31.775
   Wilson PWF, 1996, ARTERIOSCL THROM VAS, V16, P1250, DOI 10.1161/01.ATV.16.10.1250
   Yamamoto T, 2008, ANAL BIOCHEM, V372, P222, DOI 10.1016/j.ab.2007.09.005
   Zaiss AK, 2002, J VIROL, V76, P4580, DOI 10.1128/JVI.76.9.4580-4590.2002
   ZANNIS VI, 1982, MOL CELL BIOCHEM, V42, P3
   ZANNIS VI, 1981, BIOCHEMISTRY-US, V20, P1033, DOI 10.1021/bi00507a059
   Zannis VI, 2004, CURR OPIN LIPIDOL, V15, P151, DOI 10.1097/00041433-200404000-00008
   ZANNIS VI, 1982, J LIPID RES, V23, P911
   ZANNIS VI, 1981, AM J HUM GENET, V33, P11
   Zannis VI., 2004, MOL MECH ATHEROSCLER, V8, P111
NR 49
TC 8
Z9 9
U1 0
U2 3
PU ELSEVIER SCIENCE BV
PI AMSTERDAM
PA PO BOX 211, 1000 AE AMSTERDAM, NETHERLANDS
SN 0925-4439
EI 0006-3002
J9 BBA-MOL BASIS DIS
JI Biochim. Biophys. Acta-Mol. Basis Dis.
PD FEB
PY 2018
VL 1864
IS 2
BP 471
EP 480
DI 10.1016/j.bbadis.2017.11.007
PG 10
WC Biochemistry & Molecular Biology; Biophysics; Cell Biology
WE Science Citation Index Expanded (SCI-EXPANDED)
SC Biochemistry & Molecular Biology; Biophysics; Cell Biology
GA FU8AN
UT WOS:000424074300014
PM 29154926
OA Bronze
DA 2022-11-10
ER

PT J
AU Higgins, JA
   Brown, IL
AF Higgins, Janine A.
   Brown, Ian L.
TI Resistant starch: a promising dietary agent for the prevention/treatment
   of inflammatory bowel disease and bowel cancer
SO CURRENT OPINION IN GASTROENTEROLOGY
LA English
DT Review
DE cancer; inflammation; lipids; microbiome; resistant starch; weight
   control
ID RED MEAT; RICE; FERMENTATION; EXPRESSION; COLON; INHIBITION; TRACT;
   MAIZE; MICE
AB Purpose of review
   Resistant starch represents a diverse range of indigestible starch-based dietary carbohydrates. Resistant starch has been investigated in the past for its effects on bowel health (pH, epithelial thickness, and apoptosis of colorectal cancer cells); reduction in postprandial glycemia; increased insulin sensitivity; and effects on the gut microbiome. This review highlights advances as resistant starch gains clinical relevance as a potential treatment/preventive tool for diseases such as colorectal cancer (CRC) and diabetes.
   Recent findings
   Recent articles have evaluated the comparative physiological effects of different types of resistant starch and investigated the effects of resistant starch on blood lipids, body weight, and defining resistant starch-induced changes to the micriobiome that may be important in health and disease. The most novel and relevant recent data describe a role for resistant starch in ameliorating inflammation; the use of resistant starch for optimal bowel health and prevention of CRC; and, further, that the systemic effects of resistant starch may be important for the treatment of other forms of cancer, such as breast cancer.
   Summary
   This review describes advances in resistant starch research highlighting the gastrointestinal effects that are now being linked to systemic, whole body effects with clinical relevance. These effects have important implications for overall health and the prevention or amelioration of various chronic diseases.
C1 [Higgins, Janine A.; Brown, Ian L.] Univ Colorado Denver, Ctr Human Nutr, Aurora, CO USA.
   [Higgins, Janine A.; Brown, Ian L.] Univ Colorado Denver, Dept Pediat, Aurora, CO USA.
   [Higgins, Janine A.; Brown, Ian L.] Childrens Hosp Colorado, Aurora, CO USA.
   [Brown, Ian L.] Flinders Univ S Australia, Fac Hlth Sci, Sch Med, Adelaide, SA, Australia.
RP Brown, IL (corresponding author), POB 405, Gymea, NSW 2227, Australia.
EM Ian.brown@clovercorp.com.au
OI Higgins, Janine/0000-0002-4273-194X
FU National Institutes of Health [DK 038088, DK43607]; Colorado CTSI [UL1
   RR025780]; NATIONAL CENTER FOR RESEARCH RESOURCES [UL1RR025780] Funding
   Source: NIH RePORTER; NATIONAL INSTITUTE OF DIABETES AND DIGESTIVE AND
   KIDNEY DISEASES [R01DK038088] Funding Source: NIH RePORTER
FX Supported in part by the National Institutes of Health (DK 038088 and
   DK43607; Colorado CTSI Grant UL1 RR025780). Contents are the authors'
   sole responsibility and do not necessarily represent official NIH views.
CR Abell GCJ, 2011, BRIT J NUTR, V105, P1480, DOI 10.1017/S0007114510005349
   ASP NG, 1987, SCAND J GASTROENTERO, V22, P29, DOI 10.3109/00365528709095847
   Bassaganya-Riera J, 2011, J NUTR, V141, P1318, DOI 10.3945/jn.111.139022
   Bodinham CL, 2012, PLOS ONE, V7, DOI 10.1371/journal.pone.0040834
   Brites CM, 2011, NUTR RES, V31, P302, DOI 10.1016/j.nutres.2011.02.001
   Burn J, 2011, CANCER PREV RES, V4, P655, DOI 10.1158/1940-6207.CAPR-11-0106
   Chen L, 2011, J CONTROL RELEASE, V152, pE51, DOI 10.1016/j.jconrel.2011.08.116
   Clarke JM, 2012, CARCINOGENESIS, V33, P197, DOI 10.1093/carcin/bgr254
   Clarke JM, 2011, AM J CLIN NUTR, V94, P1276, DOI 10.3945/ajcn.111.017228
   Conlon MA, 2012, J NUTR, V142, P832, DOI 10.3945/jn.111.147660
   Cruz-Bravo RK, 2011, J FOOD SCI, V76, pT41, DOI 10.1111/j.1750-3841.2010.02025.x
   Englyst K N, 2007, Eur J Clin Nutr, V61 Suppl 1, pS19, DOI 10.1038/sj.ejcn.1602937
   Ha AW, 2012, NUTR RES PRACT, V6, P16, DOI 10.4162/nrp.2012.6.1.16
   Hallstrom E, 2011, FOOD NUTR RES, V55, DOI 10.3402/fnr.v55i0.7074
   Han GQ, 2012, MOL BIOL REP, V39, P1869, DOI 10.1007/s11033-011-0932-x
   Haub MD, 2012, J NUTR METAB, V2012, DOI 10.1155/2012/478043
   He J, 2011, BRIT J NUTR, V106, P1470, DOI 10.1017/S0007114511001966
   Higgins JA, 2011, NUTR METAB, V8, DOI 10.1186/1743-7075-8-49
   Karupaiah T, 2011, J SCI FOOD AGR, V91, P1951, DOI 10.1002/jsfa.4395
   Keenan MJ, 2012, J NUTRIGENET NUTRIGE, V5, P26, DOI 10.1159/000335319
   Kondegowda NG, 2011, NUTR CANCER, V63, P55, DOI 10.1080/01635581.2010.516871
   Maki KC, 2012, J NUTR, V142, P717, DOI 10.3945/jn.111.152975
   McOrist AL, 2011, J NUTR, V141, P883, DOI 10.3945/jn.110.128504
   O'Callaghan NJ, 2012, CLIN NUTR, V31, P60, DOI 10.1016/j.clnu.2011.09.003
   Pu HY, 2011, J AGR FOOD CHEM, V59, P5738, DOI 10.1021/jf2005468
   Purwani EY, 2012, ANAEROBE, V18, P55, DOI 10.1016/j.anaerobe.2011.09.007
   Regmi PR, 2011, J NUTR, V141, P1273, DOI 10.3945/jn.111.140509
   Robertson MD, 2012, J CLIN ENDOCR METAB, V97, P3326, DOI 10.1210/jc.2012-1513
   Topping D., 2012, J JAPAN ASS DIETA SA, V16, ps11
   Winter J, 2011, CANCER PREV RES, V4, P1920, DOI 10.1158/1940-6207.CAPR-11-0176
   Ze X, 2012, ISME J
   Zhao YS, 2011, J AGR FOOD CHEM, V59, P9700, DOI 10.1021/jf202002c
   Zhou JN, 2012, MOL NUTR FOOD RES, V56, P515, DOI 10.1002/mnfr.201100521
   Zhu LJ, 2012, PLANT BIOTECHNOL J, V10, P353, DOI 10.1111/j.1467-7652.2011.00667.x
NR 34
TC 54
Z9 57
U1 6
U2 138
PU LIPPINCOTT WILLIAMS & WILKINS
PI PHILADELPHIA
PA TWO COMMERCE SQ, 2001 MARKET ST, PHILADELPHIA, PA 19103 USA
SN 0267-1379
EI 1531-7056
J9 CURR OPIN GASTROEN
JI Curr. Opin. Gastroenterol.
PD MAR
PY 2013
VL 29
IS 2
BP 190
EP 194
DI 10.1097/MOG.0b013e32835b9aa3
PG 5
WC Gastroenterology & Hepatology
WE Science Citation Index Expanded (SCI-EXPANDED)
SC Gastroenterology & Hepatology
GA 088MS
UT WOS:000314839500013
PM 23385525
DA 2022-11-10
ER

PT J
AU Wariyapperuma, WANM
   Jayawardena, B
   Thammitiyagodage, MG
   Karunakaran, R
   Kumara, WGSS
AF Wariyapperuma, W. A. Niroshani Madushika
   Jayawardena, Bimali
   Thammitiyagodage, Mayuri G.
   Karunakaran, Ramani
   Kumara, W. G. Sarath Sisira
TI Hypoglycemic and anti-lipidemic properties of Cinnamomum zeylanicum
   ("Sri Wijaya" accession) water-soluble nutraceutical in
   streptozotocin-induced diabetic and healthy wistar rats
SO PHARMACOGNOSY MAGAZINE
LA English
DT Article
DE Blood glucose; Cinnamomum zeylanicum; diabetes mellitus; Wistar rats
ID ALLEVIATES POSTPRANDIAL HYPERGLYCEMIA; ALPHA-GLUCOSIDASE; BLOOD-GLUCOSE;
   INSULIN-RECEPTOR; IMPROVES GLUCOSE; ESSENTIAL OILS; HEART-DISEASE;
   EXTRACT; RISK; POLYPHENOLS
AB Background: Hyperglycemia is a serious health crisis worldwide, and more than 90% of the Sri Lankan patients effected with the condition have diabetes mellitus type 2. Natural therapeutic agents can manage the progression of the disease. Objectives: To investigate the hypoglycemic and antilipidemic effects of Cinnamomum zeylanicum ("Sri Wijaya" accession) water-soluble nutraceuticals in diabetic-induced and healthy Wistar rats. Materials and Methods: The diabetic and nondiabetic Wistar rats were treated with Cinnamon pressured water, Cinnamon decoction, pretreated pressured water Cinnamon extract for 1 month. The results were compared with the group treated with the positive control, Acarbose untreated normal group. Blood glucose and other biochemical parameters were estimated using commercial test kits. Results: There was a significant difference in the fasting serum glucose, food consumption, and water consumption in rats with induced diabetes. The total cholesterol level was significantly decreased in the normal groups treated with Cinnamon extracts, compared with the untreated groups. There was a significant increase in high-density lipoprotein cholesterol levels in the normal group treated with pressured water Cinnamon extract and decoction when compared with the Acarbose-treated diabetic group. Alanine aminotransferase (ALT) levels were significantly higher in the diabetic group treated with Acarbose than in all Cinnamon-treated groups. However, no significant difference was shown in normal rat groups for aspartate aminotransferase and ALT. Conclusion: Cinnamon nutraceuticals have the potential to reduce hyperglycemia in diabetic rats. Cinnamon extracts may inhibit alpha -amylase and alpha -glucosidase enzymes in rat pancreatic tissues.
C1 [Wariyapperuma, W. A. Niroshani Madushika; Jayawardena, Bimali] Univ Kelaniya, Dept Chem, Fac Sci, Colombo, Sri Lanka.
   [Thammitiyagodage, Mayuri G.; Karunakaran, Ramani; Kumara, W. G. Sarath Sisira] Med Res Inst, Dept Lab Anim Sci, Colombo, Sri Lanka.
RP Jayawardena, B (corresponding author), Univ Kelaniya, Dept Chem, Fac Sci, Colombo, Sri Lanka.
EM bimali@kln.ac.lk
CR Abeysekera W. P. K. M., 2013, Tropical Agricultural Research, V24, P128
   Abeysekera WPKM, 2019, EVID-BASED COMPL ALT, V2019, DOI 10.1155/2019/2693795
   Adisakwattana S, 2011, PLANT FOOD HUM NUTR, V66, P143, DOI 10.1007/s11130-011-0226-4
   Afshin A, 2014, AM J CLIN NUTR, V100, P278, DOI 10.3945/ajcn.113.076901
   Anand P, 2010, CHEM-BIOL INTERACT, V186, P72, DOI 10.1016/j.cbi.2010.03.044
   Ananthakrishnan R, 2018, INT J FOOD PROP, V21, P50, DOI 10.1080/10942912.2018.1437629
   [Anonymous], 2015, DIABETES CARE, V38, pS1, DOI 10.2337/dc15-S001
   Azad R., 2015, Tropical Agricultural Research and Extension, V18, P163
   Babu PS, 2007, PHYTOMEDICINE, V14, P15, DOI 10.1016/j.phymed.2006.11.005
   Ballin NZ, 2014, FOOD CONTROL, V38, P198, DOI 10.1016/j.foodcont.2013.10.014
   Cao HP, 2007, ARCH BIOCHEM BIOPHYS, V459, P214, DOI 10.1016/j.abb.2006.12.034
   Charan Jaykaran, 2013, Indian J Psychol Med, V35, P121, DOI 10.4103/0253-7176.116232
   Chen M, 2014, BMC MED, V12, DOI 10.1186/s12916-014-0215-1
   Chiasson JL, 2002, LANCET, V359, P2072, DOI 10.1016/S0140-6736(02)08905-5
   Juarez-Rojop IE, 2012, BMC COMPLEM ALTERN M, V12, DOI 10.1186/1472-6882-12-236
   Heo SJ, 2009, EUR J PHARMACOL, V615, P252, DOI 10.1016/j.ejphar.2009.05.017
   Hewavitharana N, 2018, INT J APPL SCI BIOTE, V6, P285
   IDF, 2019, IDF DIABETES ATLAS, V9th, P168
   Imparl-Radosevich J, 1998, HORM RES, V50, P177, DOI 10.1159/000023270
   Jarvill-Taylor KJ, 2001, J AM COLL NUTR, V20, P327, DOI 10.1080/07315724.2001.10719053
   Jayaprakasha GK, 2006, J AGR FOOD CHEM, V54, P1672, DOI 10.1021/jf052736r
   JUNOD A, 1969, J CLIN INVEST, V48, P2129, DOI 10.1172/JCI106180
   Kannappan S., 2006, SMJ Singapore Medical Journal, V47, P858
   Khan A, 2003, DIABETES CARE, V26, P3215, DOI 10.2337/diacare.26.12.3215
   Kim SH, 2006, J ETHNOPHARMACOL, V104, P119, DOI 10.1016/j.jep.2005.08.059
   Knowler WC, 2002, NEW ENGL J MED, V346, P393, DOI 10.1056/NEJMoa012512
   Kwon KB, 2006, WORLD J GASTROENTERO, V12, P4331, DOI 10.3748/wjg.v12.i27.4331
   Lee SH, 2010, FOOD CHEM TOXICOL, V48, P2633, DOI 10.1016/j.fct.2010.06.032
   Mancini-Filho J, 1998, Boll Chim Farm, V137, P443
   Montano ME, 2010, NUTR HOSP, V25, P931, DOI 10.3305/nh.2010.25.6.4803
   Mozaffarian D, 2016, CIRCULATION, V133, P187, DOI 10.1161/CIRCULATIONAHA.115.018585
   Ouattara B, 1997, INT J FOOD MICROBIOL, V37, P155, DOI 10.1016/S0168-1605(97)00070-6
   Peng XF, 2010, J AGR FOOD CHEM, V58, P6692, DOI 10.1021/jf100538t
   Pushparaj P, 2000, J ETHNOPHARMACOL, V72, P69, DOI 10.1016/S0378-8741(00)00200-2
   Qin BL, 2003, DIABETES RES CLIN PR, V62, P139, DOI 10.1016/S0168-8227(03)00173-6
   Ranasinghe L, 2002, LETT APPL MICROBIOL, V35, P208, DOI 10.1046/j.1472-765X.2002.01165.x
   Ranasinghe P, 2012, DIABETIC MED, V29, P1480, DOI 10.1111/j.1464-5491.2012.03718.x
   Ranasinghe P, 2012, PHARMACOGN RES, V4, P73, DOI 10.4103/0974-8490.94719
   Reagan-Shaw S, 2008, FASEB J, V22, P659, DOI 10.1096/fj.07-9574LSF
   Saboudry MA, 1988, BREEDING CARE LAB AN
   Schoene NW, 2005, CANCER LETT, V230, P134, DOI 10.1016/j.canlet.2004.12.039
   Shan BE, 1999, INT J IMMUNOPHARMACO, V21, P149, DOI 10.1016/S0192-0561(98)00074-5
   Shen Y, 2010, BIOSCI BIOTECH BIOCH, V74, P2418, DOI 10.1271/bbb.100453
   Shihabudeen HMS, 2011, NUTR METAB, V8, DOI 10.1186/1743-7075-8-46
   Soliman M. M., 2013, American Journal of Biochemistry and Biotechnology, V9, P172
   Thammitiyagodage MG, 2020, BMC NEPHROL, V21, DOI 10.1186/s12882-020-1693-3
   Virtanen JK, 2015, AM J CLIN NUTR, V101, P1088, DOI 10.3945/ajcn.114.104109
   Waynforth H, 1992, EXPT SURG TECHNIQUES
   Wong Y. C., 2014, Oriental Journal of Chemistry, V30, P37
   Yeh HC, 2010, ANN INTERN MED, V152, P10, DOI 10.7326/0003-4819-152-1-201001050-00005
   Zhang Q, 2013, PLOS ONE, V8, DOI 10.1371/journal.pone.0079697
NR 51
TC 0
Z9 0
U1 1
U2 2
PU WOLTERS KLUWER MEDKNOW PUBLICATIONS
PI MUMBAI
PA WOLTERS KLUWER INDIA PVT LTD , A-202, 2ND FLR, QUBE, C T S  NO 1498A-2
   VILLAGE MAROL, ANDHERI EAST, MUMBAI, Maharashtra, INDIA
SN 0973-1296
EI 0976-4062
J9 PHARMACOGN MAG
JI Pharmacogn. Mag.
PD APR-JUN
PY 2021
VL 17
IS 6
SU 2
BP S188
EP S195
DI 10.4103/pm.pm_334_20
PG 8
WC Chemistry, Medicinal
WE Science Citation Index Expanded (SCI-EXPANDED)
SC Pharmacology & Pharmacy
GA XH2YZ
UT WOS:000725307600008
DA 2022-11-10
ER

PT J
AU Guo, J
   Jackson, KG
   Taha, CSBC
   Li, Y
   Givens, DI
   Lovegrove, JA
AF Guo, Jing
   Jackson, Kim G.
   Taha, Che Suhaili Binti Che
   Li, Yue
   Givens, David I.
   Lovegrove, Julie A.
TI A 25-Hydroxycholecalciferol-Fortified Dairy Drink Is More Effective at
   Raising a Marker of Postprandial Vitamin D Status than Cholecalciferol
   in Men with Suboptimal Vitamin D Status
SO JOURNAL OF NUTRITION
LA English
DT Article
DE vitamin D-3; 25(OH)D-3; dairy drink; milk; butter; vascular function;
   augmentation index; vitamin D status
ID ARTERIAL STIFFNESS; SUPPLEMENTATION
AB Background: One strategy for improving population vitamin D status is consumption of fortified foods. However, the effects of dairy products fortified with different vitamin D isoforms on postprandial vitamin D status and metabolic outcomes have not been addressed.
   Objective: We investigated whether consumption of dairy drinks fortified with either 25-hydroxycholecalciferol [25(OH)D-3] or cholecalciferol (vitamin D-3) had differential effects on 24-h circulating plasma 25(OH)D-3 concentration (a marker of vitamin D status) and cardiometabolic risk markers.
   Methods: A randomized, controlled, 3-way crossover, double-blind, postprandial study was conducted in 17 men with suboptimal vitamin D status [mean +/- SEM age: 49 +/- 3 y; body mass index (in kg/m(2)): 26.4 +/- 0.6; and plasma 25(OH)D-3 concentration: 31.7 +/- 3.4 nmol/L]. They were randomly assigned to consume 3 different test meals (4.54 MJ, 51 g fat, 125 g carbohydrate, and 23 g protein), which contained either a nonfortified dairy drink (control), 20 mg 25(OH)D-3-fortified (+HyD(3)) dairy drink, or 20 mg vitamin D-3-fortified (+D-3) dairy drink with toasted bread and jam on different occasions, separated by a 2-wk washout. Plasma 25(OH)D-3 concentrations and cardiometabolic risk markers, including vascular stiffness, serum lipids, and inflammatory markers, were measured frequently within 8 h postprandially and 24 h after the dairy drink was consumed.
   Results: Plasma 25(OH)D-3 concentrations (the primary outcome) were significantly higher after the +HyD(3) dairy drink was consumed compared with +D-3 and control (P = 0.019), which was reflected in the 1.5-fold and 1.8-fold greater incremental area under the curve for the 0-8 h response, respectively. The change in plasma 25(OH)D-3 concentrations from baseline to 24 h for the +HyD(3) dairy drink was also 0.9-fold higher than the +D-3 dairy drink and 4.4-fold higher than the control (P < 0.0001), which were not significantly different from each other.
   Conclusion: The dairy drink fortified with 25(OH)D-3 was more effective at raising plasma 25(OH)D-3 concentrations postprandially than was the dairy drink fortified with vitamin D-3 in men with suboptimal vitamin D status. This trial was registered at clinicaltrials.gov as NCT02535910.
C1 [Guo, Jing; Jackson, Kim G.; Givens, David I.; Lovegrove, Julie A.] Univ Reading, Sch Psychol & Clin Language Sci, Inst Food Nutr & Hlth, Reading, Berks, England.
   [Guo, Jing; Jackson, Kim G.; Li, Yue; Givens, David I.; Lovegrove, Julie A.] Univ Reading, Sch Psychol & Clin Language Sci, Hugh Sinclair Unit Human Nutr, Reading, Berks, England.
   [Guo, Jing; Jackson, Kim G.; Givens, David I.; Lovegrove, Julie A.] Univ Reading, Sch Psychol & Clin Language Sci, Inst Cardiovasc & Metab Res, Reading, Berks, England.
   [Taha, Che Suhaili Binti Che] Univ Reading, Sch Psychol & Clin Language Sci, Psychol, Reading, Berks, England.
RP Lovegrove, JA (corresponding author), Univ Reading, Sch Psychol & Clin Language Sci, Inst Food Nutr & Hlth, Reading, Berks, England.; Lovegrove, JA (corresponding author), Univ Reading, Sch Psychol & Clin Language Sci, Hugh Sinclair Unit Human Nutr, Reading, Berks, England.; Lovegrove, JA (corresponding author), Univ Reading, Sch Psychol & Clin Language Sci, Inst Cardiovasc & Metab Res, Reading, Berks, England.
EM j.a.lovegrove@reading.ac.uk
RI taha, che suhaili che/AAK-1155-2020; Jackson, Kim/G-7356-2016
OI Jackson, Kim/0000-0002-0070-3203; Guo, Jing/0000-0002-4818-1520
FU Barham Benevolent Foundation
FX Supported by the Barham Benevolent Foundation. This is a free access
   article, distributed under terms
   (http://www.nutrition.org/publications/guidelines-and-policies/license/)
   that permit unrestricted noncommercial use, distribution, and
   reproduction in any medium, provided the original work is properly
   cited.
CR Alty SR, 2007, IEEE T BIO-MED ENG, V54, P2268, DOI 10.1109/TBME.2007.897805
   Axtell Andrea L, 2010, J Vis Exp, DOI 10.3791/2167
   Barger-Lux MJ, 1998, OSTEOPOROSIS INT, V8, P222, DOI 10.1007/s001980050058
   Bikle D, 2009, J CLIN ENDOCR METAB, V94, P26, DOI 10.1210/jc.2008-1454
   Bischoff-Ferrari HA, 2012, J BONE MINER RES, V27, P160, DOI 10.1002/jbmr.551
   Brady LM, 2004, INT J OBESITY, V28, P222, DOI 10.1038/sj.ijo.0802547
   Calvo MS, 2004, AM J CLIN NUTR, V80, p1710S, DOI 10.1093/ajcn/80.6.1710S
   Cashman KD, 2016, AM J CLIN NUTR, V103, P1033, DOI 10.3945/ajcn.115.120873
   Cashman KD, 2012, AM J CLIN NUTR, V95, P1350, DOI 10.3945/ajcn.111.031427
   Catalano A, 2015, EUR J CLIN INVEST, V45, P144, DOI 10.1111/eci.12390
   de Vries MA, 2017, J CLIN ENDOCR METAB, V102, P992, DOI 10.1210/jc.2016-3394
   European Medicines Agency, 2011, GUID BIOAN METH VAL
   *FDA, 2013, BIOAN METH VAL
   FRIEDEWALD WT, 1972, CLIN CHEM, V18, P499
   HOLICK MF, 1995, AM J CLIN NUTR, V61, p638S, DOI 10.1093/ajcn/61.3.638S
   Institute of Medicine, 2011, DIETARY REFERENCE IN
   Jackson KG, 2012, ATHEROSCLEROSIS, V220, P22, DOI 10.1016/j.atherosclerosis.2011.08.012
   Jetter A, 2014, BONE, V59, P14, DOI 10.1016/j.bone.2013.10.014
   Liao J, 2014, CURR ATHEROSCLER REP, V16, DOI 10.1007/s11883-013-0387-8
   Lockyer S, 2015, BRIT J NUTR, V114, P75, DOI 10.1017/S0007114515001269
   Lunde MS, 2011, NUTR METAB, V2011
   National Diet and Nutrition Survey, 2012, RES YEAR 1 2 3 4 COM
   Navarro-Valverde C, 2016, J STEROID BIOCHEM, V164, P205, DOI 10.1016/j.jsbmb.2016.01.014
   Ortego-Jurado M, 2015, J OSTEOPOROS, V2015, DOI 10.1155/2015/729451
   Rassaf T, 2002, FREE RADICAL BIO MED, V33, P1590, DOI 10.1016/S0891-5849(02)01183-8
   Scientific Advisory Committee on Nutrition, 2016, VIT D HLTH
   Spiro A, 2014, NUTR BULL, V39, P322, DOI 10.1111/nbu.12108
   STAMP TCB, 1974, LANCET, V2, P121
   Upala S, 2016, SCAND CARDIOVASC J, V50, P230, DOI 10.3109/14017431.2016.1173226
   Wiley AS, 2011, PLOS ONE, V6, DOI 10.1371/journal.pone.0014685
   Wu SY, 2014, AM J CLIN NUTR, V100, P1232, DOI 10.3945/ajcn.114.088880
NR 31
TC 8
Z9 8
U1 0
U2 6
PU OXFORD UNIV PRESS
PI OXFORD
PA GREAT CLARENDON ST, OXFORD OX2 6DP, ENGLAND
SN 0022-3166
EI 1541-6100
J9 J NUTR
JI J. Nutr.
PD NOV
PY 2017
VL 147
IS 11
BP 2076
EP 2082
DI 10.3945/jn.117.254789
PG 7
WC Nutrition & Dietetics
WE Science Citation Index Expanded (SCI-EXPANDED)
SC Nutrition & Dietetics
GA FO8GU
UT WOS:000417124300009
PM 28931588
OA Bronze, Green Submitted
DA 2022-11-10
ER

PT J
AU Patwekar, M
   Patwekar, F
   Mezni, A
   Sanaullah, S
   Fatema, SR
   Almas, U
   Ahmad, I
   Tirth, V
   Mallick, J
AF Patwekar, Mohsina
   Patwekar, Faheem
   Mezni, Amine
   Sanaullah, Syed
   Fatema, Shaikh Rohin
   Almas, Ustad
   Ahmad, Irfan
   Tirth, Vineet
   Mallick, Jewel
TI Assessment of Antioxidative and Alpha-Amylase Potential of Polyherbal
   Extract
SO EVIDENCE-BASED COMPLEMENTARY AND ALTERNATIVE MEDICINE
LA English
DT Article
ID STREPTOZOTOCIN
AB The present study aims to prepare a polyherbal formulation (PHF) of Azadirachta indica (Neem), Aloe barbadensis (Aloe vera), Allium sativum (garlic), Acacia arabica (Babul), and Aegle marmelos (Bel) and evaluation of antidiabetic and antioxidant activity utilizing the in vitro model. Air-dried powder of 5 medicinal plants, which are divided into equal portions, and PHF, is prepared by the soxhlet technique using polar and nonpolar solvents. The PHF is screened for the phytochemical screening, and then the antidiabetic activity is determined by alpha-amylase inhibition. The extracts thus obtained are also subjected to the inhibition assay by the use of (DNS) dinitro salicylic acid. The antioxidant activity was determined by the DPPH radical scavenging assay, H2O2 scavenging assay, and TBARS assay. In in vitro study, the result revealed polyherbal formulation in which hot water extract has the topmost inhibitory effect on alpha-amylase activity, ranging from 20.4% to 79.5% with an IC50 value of 48.98 +/- 0.31 mu g/ml. This extract clearly showed the effective lowering of postprandial hypertriglyceridemia (PPHG). In the antioxidant activity carried out by using the (DPPH) radical scavenging assay, the highest result was obtained by the concentration of 250 mu g/ml, which was around 77.2 +/- 0.05 with statistical significance compared with control (a: p < 0.01; b: p < 0.001), while in the GTA method, the highest result was obtained by the concentration of 250 mu g/ml, which was around 78.2 +/- 0.05, and in the case of the TBARS assay, the concentration of 250 mu g/ml gave around 76.2 +/- 0.03 anti-oxidant value. In conclusion, the study shows that polyherbal formulation has superior antidiabetic activity and antioxidant properties.
C1 [Patwekar, Mohsina; Patwekar, Faheem; Sanaullah, Syed; Fatema, Shaikh Rohin; Almas, Ustad] Luqman Coll Pharm, Gulbarga, Karnataka, India.
   [Mezni, Amine] Taif Univ, Coll Sci, Dept Chem, POB 11099, Taif 21944, Saudi Arabia.
   [Ahmad, Irfan] King Khalid Univ, Coll Appl Med Sci, Dept Clin Lab Sci, Abha, Saudi Arabia.
   [Tirth, Vineet] King Khalid Univ, Coll Engn, Mech Engn Dept, Abha 61421, Asir, Saudi Arabia.
   [Mallick, Jewel] BGC Trust Univ Bangladesh, Dept Pharm, Chittagong 4381, Bangladesh.
RP Patwekar, M (corresponding author), Luqman Coll Pharm, Gulbarga, Karnataka, India.; Mallick, J (corresponding author), BGC Trust Univ Bangladesh, Dept Pharm, Chittagong 4381, Bangladesh.
EM mohsina.patwekar@gmail.com; faheem_ip@rediffmail.com;
   aminemezni@yahoo.fr; ssanaulla@hotmail.com; srohin301@gmail.com;
   ustadalmas545@gmail.com; irfancsmmu@gmail.com; vtirth@kku.edu.sa;
   jewel@bgctub.ac.bd
RI Tirth, Vineet/N-6149-2018; Patwekar, Mohsina/I-6735-2019; Ahmad,
   Irfan/AAU-4179-2020
OI Patwekar, Mohsina/0000-0002-5043-366X; Ahmad, Irfan/0000-0002-9500-4623;
   Mallick, Jewel/0000-0002-7938-0901; /0000-0003-0453-8126
FU King Khalid University, Abha, Saudi Arabia [RGP.02-87-43]; Taif
   University Researchers Supporting Project, Taif University, Taif, Saudi
   Arabia [TURSP-2020/28]
FX The authors are grateful to the Scientific Research Deanship at ( King
   Khalid University, Abha, Saudi Arabia, for their financial support
   through the Large Research Group Project under grant number RGP.02-87-43
   and to Taif University Researchers Supporting Project (number
   TURSP-2020/28), Taif University, Taif, Saudi Arabia.
CR Alam Uazman, 2014, Handb Clin Neurol, V126, P211, DOI 10.1016/B978-0-444-53480-4.00015-1
   Benzidia B, 2019, J KING SAUD UNIV SCI, V31, P1175, DOI 10.1016/j.jksus.2018.05.022
   Bhutkar M. A., 2012, International Journal of Chemical Sciences, V10, P457
   Chattopadhyay RR, 1999, J ETHNOPHARMACOL, V67, P373, DOI 10.1016/S0378-8741(99)00094-X
   Cooke DW, 2008, PEDIATR REV, V29, P374, DOI 10.1542/pir.29-11-374
   Eidi A, 2006, PHYTOMEDICINE, V13, P624, DOI 10.1016/j.phymed.2005.09.010
   Faheem I.P., 2020, WORLD J PHARM RES, V10, P1258, DOI [10.20959/wjpr20211-19453, DOI 10.20959/WJPR20211-19453]
   Faheem I.P., 2021, INNOVATION PHARMAREU, V9, P1
   Faheem I.P., 2010, INT J PHARM SCI, V2, P528
   Farnsworth N.R., 1988, BIODIVERSITY, P83
   Hossain MA, 2015, ARAB J CHEM, V8, P66, DOI 10.1016/j.arabjc.2011.01.007
   Islam Md Shahidul, 2012, Methods Mol Biol, V933, P161, DOI 10.1007/978-1-62703-068-7_10
   Marin-Penalver JJ, 2016, WORLD J DIABETES, V7, P354, DOI 10.4239/wjd.v7.i17.354
   Li HT, 2011, PHYTOTHER RES, V25, P189, DOI 10.1002/ptr.3238
   Maan AA, 2018, J HERB MED, V12, P1, DOI 10.1016/j.hermed.2018.01.002
   Mohanta TK, 2007, SCI RES ESSAYS, V2, P486
   Mohsina F.P., 2018, INT J ADV PHARM BIOT, V4, DOI [10.38111/ijapb.20180402001, DOI 10.38111/IJAPB.20180402001]
   Moure A, 2001, FOOD CHEM, V72, P145, DOI 10.1016/S0308-8146(00)00223-5
   Parasuraman Subramani, 2014, Pharmacogn Rev, V8, P73, DOI 10.4103/0973-7847.134229
   Patil Raju, 2011, Asian Pacific Journal of Tropical Biomedicine, V1, pS291
   Patwekar M., 2022, INDO GLOBAL J PHARM, V12, P156
   Petchi Rajendran Ramesh, 2014, J Tradit Complement Med, V4, P108, DOI 10.4103/2225-4110.126174
   Quazi A., 2022, INT J HLTH SCI, V6
   Rajesham V.V., 2012, INDOAMERICAN J PHARM, V2
   Sabu M. C., 2004, Indian Journal of Physiology and Pharmacology, V48, P81
   Sarita Karole, 2019, Journal of Drug Delivery and Therapeutics, V9, P453, DOI 10.22270/jddt.v9i1-s.2339
   Shanmugasundaram Devanand, 2016, J Complement Integr Med, V13, P267, DOI 10.1515/jcim-2015-0028
   SHIMADA K, 1992, J AGR FOOD CHEM, V40, P945, DOI 10.1021/jf00018a005
   Szkudelski T, 2012, EXP BIOL MED, V237, P481, DOI 10.1258/ebm.2012.011372
   Vladimir-Knezevic S, 2011, MOLECULES, V16, P1454, DOI 10.3390/molecules16021454
NR 30
TC 1
Z9 1
U1 1
U2 1
PU HINDAWI LTD
PI LONDON
PA ADAM HOUSE, 3RD FLR, 1 FITZROY SQ, LONDON, W1T 5HF, ENGLAND
SN 1741-427X
EI 1741-4288
J9 EVID-BASED COMPL ALT
JI Evid.-based Complement Altern. Med.
PD MAY 31
PY 2022
VL 2022
AR 7153526
DI 10.1155/2022/7153526
PG 10
WC Integrative & Complementary Medicine
WE Science Citation Index Expanded (SCI-EXPANDED)
SC Integrative & Complementary Medicine
GA 2D0VD
UT WOS:000811274100008
PM 35685725
OA gold, Green Published
DA 2022-11-10
ER

PT J
AU Zhang, YN
   Chen, MZ
   Tao, YC
   Chu, BW
   Ma, Y
   Lu, K
   Sun, H
AF Zhang, Yinan
   Chen, Mingzhu
   Tao, Yunchang
   Chu, Baiwang
   Ma, Ying
   Lu, Kui
   Sun, Hua
TI Natural 8-C-ascorbyl-(-)-epigallocatechin as antidiabetic agent:
   alpha-glucosidase and PTP-1B signaling pathway dual regulators
SO FITOTERAPIA
LA English
DT Article
DE 8-C-Ascorbyl-(-)-epigallocatechin; a-Glucosidase; PTP-1B; Diabetes;
   Docking
ID TEA POLYPHENOLS; CATECHINS; ANTIOXIDANT; CHOLESTEROL; DERIVATIVES;
   INHIBITION; ABSORPTION
AB alpha-Glucosidase and protein tyrosine phosphatase 1B (PTP-1B) signaling pathway dual regulators decrease postprandial blood glucose levels and improve insulin sensitivity, making it a new treatment strategy for type 2 diabetes. This study examined in vitro antidiabetic activities of 8-C-ascorbyl-(-)-epigallocatechin (AE), found in oolong tea. AE inhibited alpha-glucosidase (IC50 = 142.8 NM) with activity higher than that of acarbose (IC50 = 250.2 NM). AE significantly promoted glucose-consumption and activated the insulin signaling pathway through enhancing the protein levels of p-GSK38 and p-Akt and inhibiting the expression of PTP-1B, along with slightly inhibitory activity against PTP-1B. Docking analysis showed AE inhibited alpha-glucosidase activity via binding to the catalytic site through hydrogen bonds and Pi-Pi interactions, as well as a good shape match to the active pocket. In addition, AE could relieve oxidative damage and possessed good antioxidant capacity. Taken together, the results of this study indicate that AE exhibits antidiabetic activity in vitro, making it a potential functional food ingredient and drug candidate for management of type 2 diabetes.
C1 [Zhang, Yinan; Chen, Mingzhu; Tao, Yunchang; Chu, Baiwang; Lu, Kui; Sun, Hua] Tianjin Univ Sci & Technol, Coll Biotechnol, Tianjin 300457, Peoples R China.
   [Ma, Ying] Tianjin Med Univ, Sch Pharm, Tianjin 300070, Peoples R China.
RP Lu, K; Sun, H (corresponding author), Tianjin Univ Sci & Technol, Coll Biotechnol, Tianjin 300457, Peoples R China.
EM lukui@tust.edu.cn; sunhua@tust.edu.cn
FU innovation and entrepreneurship team project of Jiangsu province
   [JSSCTD202133]
FX This work was supported by innovation and entrepreneurship team project
   of Jiangsu province (JSSCTD202133) .
CR Chen MZ, 2019, EUR J MED CHEM, V178, P108, DOI 10.1016/j.ejmech.2019.05.083
   Eldridge MD, 1997, J COMPUT AID MOL DES, V11, P425, DOI 10.1023/A:1007996124545
   Fujiki H, 1998, MUTAT RES-FUND MOL M, V402, P307, DOI 10.1016/S0027-5107(97)00310-2
   HASHIMOTO F, 1989, CHEM PHARM BULL, V37, P3255
   Hashimoto F, 1996, BIOORG MED CHEM LETT, V6, P695, DOI 10.1016/0960-894X(96)00095-9
   IKEDA I, 1992, BIOCHIM BIOPHYS ACTA, V1127, P141, DOI 10.1016/0005-2760(92)90269-2
   Ikeda I, 2003, J AGR FOOD CHEM, V51, P7303, DOI 10.1021/jf034728l
   Khanal P, 2020, CHIN HERB MED, V12, P406, DOI 10.1016/j.chmed.2020.02.004
   Lin G, 2013, CHEM-ASIAN J, V8, P700, DOI 10.1002/asia.201201168
   Liu YX, 2008, J ORG CHEM, V73, P4625, DOI 10.1021/jo8005649
   Lu K., 2021, Patent No. [202011143616.6, 2020111436166]
   Luo J, 2018, BRIT J PHARMACOL, V175, P140, DOI 10.1111/bph.14080
   MIURA S, 1994, BIOL PHARM BULL, V17, P1567
   Murase T, 2002, INT J OBESITY, V26, P1459, DOI 10.1038/sj.ijo.0802141
   Nakai M, 2005, J AGR FOOD CHEM, V53, P4593, DOI 10.1021/jf047814+
   Sun H., 2019, Patent No. [201910030716.9, 2019100307169]
   Sun H., 2019, Patent No. [201910030717.3, 2019100307173]
   Sun H, 2017, BIOORG MED CHEM LETT, V27, P3226, DOI 10.1016/j.bmcl.2017.06.040
   Sun H, 2017, J AGR FOOD CHEM, V65, P1574, DOI 10.1021/acs.jafc.6b05445
   Suzuki K, 2001, BIOL PHARM BULL, V24, P1088, DOI 10.1248/bpb.24.1088
   Xiang C, 2018, RSC ADV, V8, P15366, DOI 10.1039/c8ra02523a
   Xu Q, 2018, INT J BIOL MACROMOL, V106, P379, DOI 10.1016/j.ijbiomac.2017.08.042
   YEN GC, 1995, J AGR FOOD CHEM, V43, P27, DOI 10.1021/jf00049a007
   Zhang MD, 2020, EUR J MED CHEM, V205, DOI 10.1016/j.ejmech.2020.112649
   Zhang XL, 2016, BRIT J PHARMACOL, V173, P1939, DOI 10.1111/bph.13483
   Zhang Y.A., 2021, MOLECULES, V26
NR 26
TC 0
Z9 0
U1 2
U2 2
PU ELSEVIER
PI AMSTERDAM
PA RADARWEG 29, 1043 NX AMSTERDAM, NETHERLANDS
SN 0367-326X
EI 1873-6971
J9 FITOTERAPIA
JI Fitoterapia
PD OCT
PY 2022
VL 162
AR 105263
DI 10.1016/j.fitote.2022.105263
PG 6
WC Chemistry, Medicinal; Pharmacology & Pharmacy
WE Science Citation Index Expanded (SCI-EXPANDED)
SC Pharmacology & Pharmacy
GA 4V3ZY
UT WOS:000859419600011
PM 35934158
DA 2022-11-10
ER

PT J
AU Nair, N
   Vittinghoff, E
   Pletcher, MJ
   Oelsner, EC
   Allen, NB
   Ndumele, CE
   West, NA
   Strotmeyer, ES
   Mukamal, KJ
   Siscovick, DS
   Biggs, ML
   Laferrere, B
   Moran, AE
   Zhang, YY
AF Nair, Nandini
   Vittinghoff, Eric
   Pletcher, Mark J.
   Oelsner, Elizabeth C.
   Allen, Norrina B.
   Ndumele, Chiadi E.
   West, Nancy A.
   Strotmeyer, Elsa S.
   Mukamal, Kenneth J.
   Siscovick, David S.
   Biggs, Mary L.
   Laferrere, Blandine
   Moran, Andrew E.
   Zhang, Yiyi
TI Associations of Body Mass Index and Waist Circumference in Young
   Adulthood with Later Life Incident Diabetes
SO JOURNAL OF CLINICAL ENDOCRINOLOGY & METABOLISM
LA English
DT Article
DE body mass index; waist circumference; diabetes
ID INSULIN-RESISTANCE; WEIGHT-GAIN; RISK; OBESITY; HEALTH; AGE;
   ATHEROSCLEROSIS; RACE/ETHNICITY; MECHANISMS; OVERWEIGHT
AB Context: The independent contribution of young adult exposure to overweight and obesity to later-life incident diabetes is not well studied.
   Objective: To assess the associations of exposures to elevated body mass index (BMI) and waist circumference (WC) in young adulthood (ages 18-39 years) with incident diabetes later in life (>= 40 years).
   Design: Pooled data from 6 US prospective cohorts (Atherosclerosis Risk in Communities Study, Cardiovascular Risk Development in Young Adults Study, Cardiovascular Health Study, (4) Framingham Heart Study Offspring Cohort, (5) Health, Aging and Body Composition Study, and (6) Multi-Ethnic Study of Atherosclerosis.
   Setting: Population-based cohort studies.
   Participants: 30 780 participants (56.1% female, 69.8% non-Hispanic white) without a diagnosis of diabetes by age 40.
   Interventions: We imputed BMI and WC trajectories from age 18 for every participant and estimated time-weighted average exposures to BMI or WC during young adulthood and later life.
   Main Outcome Measure(s): Incident diabetes defined as fasting glucose >= 126 mg/dL, nonfasting glucose >= 200 mg/dL, or use of diabetes medications.
   Results: During a 9-year median follow-up, 4323 participants developed incident diabetes. Young adult BMI and WC were associated with later-life incident diabetes after controlling for later-life exposures [hazard ratios (HR) 1.99 for BMI >= 30 kg/m(2) and 2.13 for WC > 88cm (women)/>102cm (men) compared to normal ranges]. Young adult homeostatic model of insulin resistance mediated 49% and 44% of the association between BMI and WC with later-life incident diabetes. High-density lipoproteins and triglycerides mediated a smaller proportion of these associations.
   Conclusions: Elevated BMI and WC during young adulthood were independently associated with later-life incident diabetes. Insulin resistance may be a key mediator.
C1 [Nair, Nandini] Columbia Univ, Div Endocrinol, New York, NY 10032 USA.
   [Vittinghoff, Eric] Univ Calif San Francisco, Dept Epidemiol & Biostat, San Francisco, CA 94143 USA.
   [Pletcher, Mark J.] Univ Calif San Francisco, Dept Med, Dept Epidemiol & Biostat, San Francisco, CA 94143 USA.
   [Oelsner, Elizabeth C.; Moran, Andrew E.; Zhang, Yiyi] Columbia Univ, Div Gen Med, New York, NY 10032 USA.
   [Allen, Norrina B.] Northwestern Univ, Dept Preventat Med, Feinberg Sch Med, Chicago, IL 60611 USA.
   [Ndumele, Chiadi E.] Johns Hopkins Univ, Sch Med, Dept Epidemiol, Div Cardiol, Baltimore, MD USA.
   [West, Nancy A.] Univ Utah, Div Epidemiol, Salt Lake City, UT USA.
   [Strotmeyer, Elsa S.] Univ Pittsburgh, Grad Sch Publ Hlth, Dept Epidemiol, Pittsburgh, PA 15260 USA.
   [Mukamal, Kenneth J.] Beth Israel Deaconess Med Ctr, Div Gen Med, Boston, MA 02215 USA.
   [Siscovick, David S.] New York Acad Med, New York, NY USA.
   [Biggs, Mary L.] Univ Washington, Dept Biostat, Seattle, WA 98195 USA.
   [Laferrere, Blandine] Columbia Univ, Div Endocrinol, New York Obes Res Ctr, New York, NY 10032 USA.
RP Zhang, YY (corresponding author), Columbia Univ, Med Ctr, Div Gen Med, 622 W 168th St,PH9-109A, New York, NY 10032 USA.
EM yz3160@cumc.columbia.edu
RI Mukamal, Kenneth/GVR-7978-2022
OI Vittinghoff, Eric/0000-0001-8535-0920; Strotmeyer,
   Elsa/0000-0002-4093-6036
FU U.S. National Heart, Lung, and Blood Institute (NHLBI) [R01HL130500,
   R01HL107475]; NIH [T32DK007271]; NHLBI; University ofAlabama at
   Birmingham [HHSN268201800005I, HHSN268201800007I]; Northwestern
   University [HHSN268201800003I]; University of Minnesota
   [HHSN268201800006I]; Kaiser Foundation Research Institute
   [HHSN268201800004I]; National Heart, Lung, and Blood Institute, National
   Institutes of Health, Department of Health and Human Services
   [HHSN268201700001I, HHSN268201700002I, HHSN268201700003I,
   HHSN268201700005I, HHSN268201700004I]; National Heart, Lung, and Blood
   Institute [HHSN268201500003I, N01-HC-95159, N01-HC-95160, N01-HC-95161,
   N01-HC-95162, N01-HC-95163, N01-HC-95164, N01-HC-95165, N01-HC-95166,
   N01-HC-95167, N01-HC-95168, N01-HC-95169]; National Center for Advancing
   Translational Sciences (NCATS) [UL1-TR-000040, UL1-TR-001079,
   UL1-TR-001420]; National Institute on Aging (NIA) [N01-AG-6-2101,
   N01-AG-6-2103, N01-AG-6-2106, R01AG023629]; NIA [R01-AG028050]; NINR
   [R01-NR012459]; National Heart, Lung, and Blood Institute (NHLBI)
   [HHSN268201200036C, HHSN268200800007C, HHSN268201800001C, N01HC55222,
   N01HC85079, N01HC85080, N01HC85081, N01HC85082, N01HC85083, N01HC85086,
   U01HL080295, U01HL130114]; National Institute of Neurological Disorders
   and Stroke (NINDS); Framingham Heart Study (NHLBI/NIH)
   [HHSN268201500001I]; Boston University School of Medicine
FX This work was primarily supported by the U.S. National Heart, Lung, and
   Blood Institute (NHLBI) grants R01HL130500 (A.E.M.) and R01HL107475
   (A.E.M.). N.N. received additional NIH support via grant T32DK007271.
   The Coronary Artery Risk Development in Young Adults Study (CARDIA) is
   conducted and supported bythe NHLBI in collaboration with the University
   ofAlabama at Birmingham (HHSN268201800005I and HHSN268201800007I),
   Northwestern University (HHSN268201800003I), University of Minnesota
   (HHSN268201800006I), and Kaiser Foundation Research Institute
   (HHSN268201800004I). The Atherosclerosis Risk in Communities study has
   been funded in whole or in part with federal funds from the National
   Heart, Lung, and Blood Institute, National Institutes of Health,
   Department of Health and Human Services, under Contract nos.
   (HHSN268201700001I, HHSN268201700002I, HHSN268201700003I,
   HHSN268201700005I, and HHSN268201700004I). The MESA study was supported
   by contracts HHSN268201500003I, N01-HC-95159, N01-HC-95160,
   N01-HC-95161, N01-HC-95162, N01-HC-95163, N01-HC-95164, N01-HC-95165,
   N01-HC-95166, N01-HC-95167, N01-HC-95168, and N01-HC-95169 from the
   National Heart, Lung, and Blood Institute, and by grants UL1-TR-000040,
   UL1-TR-001079, and UL1-TR-001420 from the National Center for Advancing
   Translational Sciences (NCATS). A full list of participating MESA
   investigators and institutions can be found at
   http://www.mesa-nhlbi.org.The Health ABC study is supported by National
   Institute on Aging (NIA) contracts #N01-AG-6-2101; N01-AG-6-2103;
   N01-AG-6-2106; NIA grant R01-AG028050; NINR grant R01-NR012459. The CHS
   study is supported by contracts HHSN268201200036C, HHSN268200800007C,
   HHSN268201800001C, N01HC55222, N01HC85079, N01HC85080, N01HC85081,
   N01HC85082, N01HC85083, N01HC85086, and grants U01HL080295 and
   U01HL130114 from the National Heart, Lung, and Blood Institute (NHLBI),
   with additional contribution from the National Institute of Neurological
   Disorders and Stroke (NINDS). Additional support was provided by
   R01AG023629 from the National Institute on Aging (NIA). A full list of
   principal CHS investigators and institutions can be found at
   CHS-NHLBI.org. Finally, the FHS-O study was supported by the NHLBI,
   Framingham Heart Study (NHLBI/NIH contract #HHSN268201500001I) and the
   Boston University School of Medicine.
CR Abdullah A, 2011, PUBLIC HEALTH NUTR, V14, P119, DOI 10.1017/S1368980010001813
   Al Hazzouri AZ, 2019, INT J EPIDEMIOL, V48, P1004, DOI 10.1093/ije/dyy264
   Biggs ML, 2010, JAMA-J AM MED ASSOC, V303, P2504, DOI 10.1001/jama.2010.843
   Bild DE, 2002, AM J EPIDEMIOL, V156, P871, DOI 10.1093/aje/kwf113
   Borruel S, 2014, PLOS ONE, V9, DOI 10.1371/journal.pone.0114112
   Chen C, 2019, BMJ-BRIT MED J, V367, DOI 10.1136/bmj.l5584
   Donath MY, 2005, DIABETES, V54, pS108, DOI 10.2337/diabetes.54.suppl_2.S108
   Ford ES, 1997, AM J EPIDEMIOL, V146, P214, DOI 10.1093/oxfordjournals.aje.a009256
   Fox CS, 2007, CIRCULATION, V116, P39, DOI 10.1161/CIRCULATIONAHA.106.675355
   Fried Linda P., 1991, Annals of Epidemiology, V1, P263
   FRIEDMAN GD, 1988, J CLIN EPIDEMIOL, V41, P1105, DOI 10.1016/0895-4356(88)90080-7
   Goodpaster BH, 2001, J APPL PHYSIOL, V90, P2157, DOI 10.1152/jappl.2001.90.6.2157
   Guh DP, 2009, BMC PUBLIC HEALTH, V9, DOI 10.1186/1471-2458-9-88
   Hales Craig M, 2017, NCHS Data Brief, P1
   Janssen I, 2004, AM J CLIN NUTR, V79, P379
   Jensen MD, 2014, J AM COLL CARDIOL, V63, P2985, DOI 10.1016/j.jacc.2013.11.004
   KANNEL WB, 1979, AM J EPIDEMIOL, V110, P281, DOI 10.1093/oxfordjournals.aje.a112813
   Klein S, 2007, DIABETES CARE, V30, P1647, DOI 10.2337/dc07-9921
   Koster A, 2008, AM J EPIDEMIOL, V167, P1465, DOI 10.1093/aje/kwn079
   Lee CMY, 2017, DIABETES RES CLIN PR, V132, P36, DOI 10.1016/j.diabres.2017.07.022
   Li NS, 2014, ATHEROSCLEROSIS, V233, P130, DOI 10.1016/j.atherosclerosis.2013.12.013
   MATTHEWS DR, 1985, DIABETOLOGIA, V28, P412, DOI 10.1007/BF00280883
   Menke A, 2014, ANN INTERN MED, V161, P328, DOI 10.7326/M14-0286
   Micklesfield LK, 2012, OBESITY, V20, P1109, DOI 10.1038/oby.2011.367
   Nair N, FIGSHARE
   Nguyen QM, 2008, DIABETES CARE, V31, P2044, DOI 10.2337/dc08-0898
   Oelsner EC, 2018, AM J EPIDEMIOL, V187, P2265, DOI 10.1093/aje/kwy139
   OHLSON LO, 1985, DIABETES, V34, P1055, DOI 10.2337/diabetes.34.10.1055
   Pletcher MJ, 2016, PLOS ONE, V11, DOI 10.1371/journal.pone.0154288
   Reis JP, 2013, DIABETES CARE, V36, P1241, DOI 10.2337/dc12-1714
   Schafer JL, 1999, STAT METHODS MED RES, V8, P3, DOI 10.1191/096228099671525676
   Seo DC, 2017, PREV MED, V97, P100, DOI 10.1016/j.ypmed.2017.01.012
   StataCorp, 2019, STATA STAT SOFTWARE
   Stokes A, 2018, DIABETES CARE, V41, P1025, DOI 10.2337/dc17-2336
   Tchkonia T, 2013, CELL METAB, V17, P644, DOI 10.1016/j.cmet.2013.03.008
   Valeri L, 2013, PSYCHOL METHODS, V18, P137, DOI 10.1037/a0031034
   Wahrenberg H, 2005, BRIT MED J, V330, P1363, DOI 10.1136/bmj.38429.473310.AE
   WILLIAMS OD, 1989, AM J EPIDEMIOL, V129, P687, DOI 10.1093/oxfordjournals.aje.a115184
   WILLIAMSON DF, 1990, ARCH INTERN MED, V150, P665, DOI 10.1001/archinte.150.3.665
   Zhang YY, 2019, J AM COLL CARDIOL, V74, P330, DOI 10.1016/j.jacc.2019.03.529
   Zheng Y, 2017, JAMA-J AM MED ASSOC, V318, P255, DOI 10.1001/jama.2017.7092
NR 41
TC 4
Z9 4
U1 0
U2 0
PU ENDOCRINE SOC
PI WASHINGTON
PA 2055 L ST NW, SUITE 600, WASHINGTON, DC 20036 USA
SN 0021-972X
EI 1945-7197
J9 J CLIN ENDOCR METAB
JI J. Clin. Endocrinol. Metab.
PD DEC
PY 2021
VL 106
IS 12
BP E5011
EP E5020
DI 10.1210/clinem/dgab551
EA JUL 2021
PG 10
WC Endocrinology & Metabolism
WE Science Citation Index Expanded (SCI-EXPANDED)
SC Endocrinology & Metabolism
GA YJ4ZG
UT WOS:000744541300016
PM 34302728
OA Green Published, hybrid
DA 2022-11-10
ER

PT J
AU Sander, M
   Becker, S
   Thiery, J
   Ceglarek, U
AF Sander, M.
   Becker, S.
   Thiery, J.
   Ceglarek, U.
TI Simultaneous Identification and Quantification of Triacyglycerol Species
   in Human Plasma by Flow-Injection Electrospray Ionization Tandem Mass
   Spectrometry
SO CHROMATOGRAPHIA
LA English
DT Article
DE Triacylglycerol species; Flow-injection analysis; Electrospray
   ionization; Tandem mass spectrometry; Neutral loss
ID FATTY-ACIDS; NONFASTING TRIGLYCERIDES; QUALITATIVE-ANALYSIS;
   GAS-CHROMATOGRAPHY; INSULIN-RESISTANCE; HEART-DISEASE; TRIACYLGLYCEROLS;
   PHASE; RISK; PURIFICATION
AB The analysis of triacylglycerol (TG) species is of interest in diseases that are associated with hypertriglycidemia. The individual composition of TGs seems to be of special interest in the development of atherosclerosis or diabetes type II. Enzymatic methods based on saponification and glycerol analysis are not suited for the TG fatty acid distribution. The aim of the study was to develop a rapid method for a molecular species fingerprinting of TGs. Protein precipitation of 5 A mu L human plasma was carried out with toluene/methanol (1:1 v/v). Tandem mass spectrometric detection (mass range m/z 700-1,000) was performed by combination of nine neutral loss scans (14:0, 15:0, 16:0, 16:1, 18:0, 18:1, 18:2, 18:3, and 20:4) after flow-injection analysis for 2 min. Deuterated internal standards had been used for quantification. In human EDTA-plasma the detection limit was 3.3 A mu g/mL and the lower limit of quantification was 11.1 A mu g/mL. Linearity was proved for TG concentrations up to 100 A mu g/mL for each TG species. Nineteen TG molecular species were determined with an intra-day coefficient of variation of 15.0-20.9 % (n = 9), and an inter-day coefficient of variation of 17.3-36.6 % (n = 9). Recovery of TG 50:0 using the equivalent internal standard was 97.0 %. Nineteen TG molecular species can be analyzed in 2 min from human plasma or serum by the novel tandem mass spectrometric approach. In subsequent studies, the distribution of plasma TG molecular species can be analyzed under high-throughput conditions in healthy and diseased individuals.
C1 [Sander, M.; Becker, S.; Thiery, J.; Ceglarek, U.] Univ Hosp Leipzig, Inst Lab Med Clin Chem & Mol Diagnost, D-04103 Leipzig, Germany.
   [Becker, S.; Thiery, J.; Ceglarek, U.] Univ Leipzig, LIFE Leipzig Res Ctr Civilizat Dis, D-04109 Leipzig, Germany.
RP Sander, M (corresponding author), Univ Hosp Leipzig, Inst Lab Med Clin Chem & Mol Diagnost, Liebigstr 27, D-04103 Leipzig, Germany.
EM madlen.sander@medizin.uni-leipzig.de
RI Ceglarek, Uta/GOE-5561-2022
CR BLIGH EG, 1959, CAN J BIOCHEM PHYS, V37, P911
   Dillon JT, 2012, J CHROMATOGR A, V1240, P90, DOI 10.1016/j.chroma.2012.03.083
   Fernandez C, 2013, PLOS ONE, V8, DOI 10.1371/journal.pone.0071846
   Fliszar KA, 2006, J PHARMACEUT BIOMED, V40, P896, DOI 10.1016/j.jpba.2005.08.024
   FOLCH J, 1957, J BIOL CHEM, V226, P497
   Freiberg JJ, 2008, JAMA-J AM MED ASSOC, V300, P2142, DOI 10.1001/jama.2008.621
   Han XL, 2001, ANAL BIOCHEM, V295, P88, DOI 10.1006/abio.2001.5178
   Holcapek M, 2010, J CHROMATOGR A, V1217, P8186, DOI 10.1016/j.chroma.2010.10.064
   HOVING EB, 1988, J CHROMATOGR-BIOMED, V434, P395, DOI 10.1016/S0378-4347(88)80006-9
   Hsu FF, 2010, J AM SOC MASS SPECTR, V21, P657, DOI 10.1016/j.jasms.2010.01.007
   Hunter JE, 2001, LIPIDS, V36, P655, DOI 10.1007/s11745-001-0770-0
   Hutchins PM, 2008, J LIPID RES, V49, P804, DOI 10.1194/jlr.M700521-JLR200
   Krank J, 2007, METHOD ENZYMOL, V432, P1, DOI 10.1016/S0076-6879(07)32001-6
   Leiker TJ, 2011, INT J MASS SPECTROM, V305, P103, DOI 10.1016/j.ijms.2010.09.008
   Lembcke J, 2005, J LIPID RES, V46, P21, DOI 10.1194/jlr.C400004-JLR200
   Liu L, 2007, J CLIN INVEST, V117, P1679, DOI 10.1172/JCI30565
   McAnoy AM, 2005, J AM SOC MASS SPECTR, V16, P1498, DOI 10.1016/j.jasms.2005.04.017
   McBride PE, 2007, JAMA-J AM MED ASSOC, V298, P336, DOI 10.1001/jama.298.3.336
   MYHER JJ, 1988, J CHROMATOGR, V452, P93, DOI 10.1016/S0021-9673(01)81440-0
   Nagy K, 2013, J LIPID RES, V54, P290, DOI 10.1194/jlr.D031484
   Nordestgaard BG, 2007, JAMA-J AM MED ASSOC, V298, P299, DOI 10.1001/jama.298.3.299
   Quehenberger O, 2010, J LIPID RES, V51, P3299, DOI 10.1194/jlr.M009449
   Rhee EP, 2011, J CLIN INVEST, V121, P1402, DOI 10.1172/JCI44442
   Roche_ Diagnostics_ GmbH, 2011, METH TRIGL COB C SYS
   Schwudke D, 2006, ANAL CHEM, V78, P585, DOI 10.1021/ac051605m
   Storlien LH, 1997, PROSTAG LEUKOTR ESS, V57, P379, DOI 10.1016/S0952-3278(97)90414-2
NR 26
TC 4
Z9 4
U1 0
U2 16
PU SPRINGER HEIDELBERG
PI HEIDELBERG
PA TIERGARTENSTRASSE 17, D-69121 HEIDELBERG, GERMANY
SN 0009-5893
EI 1612-1112
J9 CHROMATOGRAPHIA
JI Chromatographia
PD MAR
PY 2015
VL 78
IS 5-6
BP 435
EP 443
DI 10.1007/s10337-014-2782-x
PG 9
WC Biochemical Research Methods; Chemistry, Analytical
WE Science Citation Index Expanded (SCI-EXPANDED)
SC Biochemistry & Molecular Biology; Chemistry
GA CD1FQ
UT WOS:000350820500013
DA 2022-11-10
ER

PT J
AU Goncalves, A
   Margier, M
   Tagliaferri, C
   Lebecque, P
   George, S
   Wittrant, Y
   Coxam, V
   Amiot, MJ
   Reboul, E
AF Goncalves, Aurelie
   Margier, Marielle
   Tagliaferri, Camille
   Lebecque, Patrice
   George, Stephane
   Wittrant, Yohann
   Coxam, Veronique
   Amiot, Marie-Josephe
   Reboul, Emmanuelle
TI Pinoresinol of olive oil decreases vitamin D intestinal absorption
SO FOOD CHEMISTRY
LA English
DT Article
DE Cholecalciferol; Uptake; Polyphenol; Enterocyte; Caco-2 cells; Rats
ID FATTY-ACIDS; SR-BI; CHOLESTEROL; TOCOPHEROL; TRANSPORT
AB Enriching oils, such as olive oil, could be one solution to tackle the worldwide epidemic of vitamin D deficiency and to better fit with omega 3 (DHA) recommendations. However, data regarding the interactions occurring at the intestinal level between vitamin D and phenols from olive oil are scarce. We first determined the effect of polyphenols from a virgin olive oil, and a virgin olive oil enriched with DHA, on vitamin D absorption in rats. We then investigated the effects of 3 main olive oil phenols (oleuropein, hydroxytyrosol and pinoresinol) on vitamin D uptake by Caco-2 cells. The presence of polyphenols in the olive oil supplemented with DHA inhibited vitamin D postprandial response in rats (-25%, p < 0.05). Similar results were obtained with a mix of the 3 polyphenols delivered to Caco-2 cells. However, this inhibitory effect was due to the presence of pinoresinol only. As the pinoresinol content can highly vary between olive oils, the present results should be taken into account to formulate an appropriate oil product enriched in vitamin D. (C) 2016 Elsevier Ltd. All rights reserved.
C1 [Goncalves, Aurelie; Margier, Marielle; Amiot, Marie-Josephe; Reboul, Emmanuelle] INRA, Nutr Obes & Risk Thrombosis UMR1260, F-13385 Marseille, France.
   [Goncalves, Aurelie; Margier, Marielle; Amiot, Marie-Josephe; Reboul, Emmanuelle] INSERM, UMR U1062, F-13385 Marseille, France.
   [Goncalves, Aurelie; Margier, Marielle; Amiot, Marie-Josephe; Reboul, Emmanuelle] Aix Marseille Univ, F-13385 Marseille, France.
   [Tagliaferri, Camille; Lebecque, Patrice; Wittrant, Yohann; Coxam, Veronique] INRA, UMR 1019, UNH, CRNH Auvergne, F-63000 Clermont Ferrand, France.
   [George, Stephane] CTCPA, Dept Biochem, Site Agroparc, F-84911 Avignon, France.
RP Reboul, E (corresponding author), Aix Marseille Univ, Fac Med Timone, UMR INSERM INRA 1062 1260, 27 Blvd Jean Moulin, F-13385 Marseille 5, France.
EM Emmanuelle.Reboul@univ-amu.fr
RI Reboul, Emmanuelle/K-6637-2017; GONCALVES, Aurelie/ABC-5817-2021; Amiot,
   Marie Josephe/M-1203-2017; AMIOT, MARIE JOSEPHE/N-8894-2019
OI Reboul, Emmanuelle/0000-0002-4576-1992; GONCALVES,
   Aurelie/0000-0003-0843-4578; Amiot, Marie Josephe/0000-0003-4563-4587;
   AMIOT, MARIE JOSEPHE/0000-0003-4563-4587
FU CIFRE grant from ANRT [French National Association for Research and
   Technology]; Lesieur Company; CIFRE grant; pOLIVd3 ANR [French National
   Research Agency] program [ANR-10-ALIA-0008]
FX AG and CT were funded by a CIFRE grant from the ANRT [French National
   Association for Research and Technology] in partnership with Lesieur
   Company. This work was supported by both the CIFRE grant and the pOLIVd3
   ANR [French National Research Agency] program ANR-10-ALIA-0008. We
   declare no conflicts of interest or financial interest.
CR Adams JS, 2010, J CLIN ENDOCR METAB, V95, P471, DOI 10.1210/jc.2009-1773
   Agostoni C, 2013, EFSA J, V11, DOI 10.2903/j.efsa.2013.3408
   Black LJ, 2012, J NUTR, V142, P1102, DOI 10.3945/jn.112.158014
   Brown J, 2013, NUTR J, V12, DOI 10.1186/1475-2891-12-151
   Cannell J, 2008, EXPERT OPIN PHARMACO, V9, P107, DOI 10.1517/14656566.9.1.107
   Cashman KD, 2014, J HUM NUTR DIET, V27, P434, DOI 10.1111/jhn.12226
   Garcia-Martinez O, 2014, INT J FOOD SCI NUTR, V65, P834, DOI 10.3109/09637486.2014.931361
   Goncalves A, 2015, FOOD CHEM, V172, P155, DOI 10.1016/j.foodchem.2014.09.021
   Goncalves A, 2013, J NUTR BIOCHEM, V24, P1751, DOI 10.1016/j.jnutbio.2013.03.004
   Goncalves A, 2011, MOL NUTR FOOD RES, V55, pS303, DOI 10.1002/mnfr.201100055
   Holick MF, 2008, AM J CLIN NUTR, V87, p1080S
   Holick MF, 2007, NEW ENGL J MED, V357, P266, DOI 10.1056/NEJMra070553
   Kamal-Eldin A, 2000, LIPIDS, V35, P427, DOI 10.1007/s11745-000-541-y
   KAMALELDIN A, 1995, LIPIDS, V30, P499, DOI 10.1007/BF02537023
   Lappe JM, 2007, AM J CLIN NUTR, V85, P1586, DOI 10.1093/ajcn/85.6.1586
   Lappe JM, 2015, J CLIN DENSITOM, V18, P478, DOI 10.1016/j.jocd.2015.04.015
   Loest HB, 2002, J NUTR, V132, P1282, DOI 10.1093/jn/132.6.1282
   Lopez-Miranda J, 2010, NUTR METAB CARDIOVAS, V20, P284, DOI 10.1016/j.numecd.2009.12.007
   Maillot M, 2009, J NUTR, V139, P1721, DOI 10.3945/jn.109.107318
   Mithal A, 2009, OSTEOPOROSIS INT, V20, P1807, DOI 10.1007/s00198-009-0954-6
   Nieland TJF, 2004, J LIPID RES, V45, P1256, DOI 10.1194/jlr.M300358-JLR200
   Nieland TJF, 2002, P NATL ACAD SCI USA, V99, P15422, DOI 10.1073/pnas.222421399
   O'Mahony L, 2011, NUTRIENTS, V3, P1023, DOI 10.3390/nu3121023
   Reboredo-Rodriguez P, 2014, FOOD CHEM, V164, P418, DOI 10.1016/j.foodchem.2014.05.043
   Reboul E, 2007, EUR J CLIN NUTR, V61, P1167, DOI 10.1038/sj.ejcn.1602635
   Reboul E, 2005, BIOCHEM J, V387, P455, DOI 10.1042/BJ20040554
   Reboul E, 2006, J BIOL CHEM, V281, P4739, DOI 10.1074/jbc.M509042200
   Reboul E, 2007, BRIT J NUTR, V97, P440, DOI 10.1017/S0007114507352604
   Reboul E, 2011, MOL NUTR FOOD RES, V55, P691, DOI 10.1002/mnfr.201000553
   Salem N, 2015, CURR OPIN CLIN NUTR, V18, P147, DOI 10.1097/MCO.0000000000000145
   Scalbert A, 2000, J NUTR, V130, p2073S, DOI 10.1093/jn/130.8.2073S
   Spiro A, 2014, NUTR BULL, V39, P322, DOI 10.1111/nbu.12108
   Tagliaferri C, 2014, PLOS ONE, V9, DOI 10.1371/journal.pone.0115817
NR 33
TC 13
Z9 14
U1 2
U2 59
PU ELSEVIER SCI LTD
PI OXFORD
PA THE BOULEVARD, LANGFORD LANE, KIDLINGTON, OXFORD OX5 1GB, OXON, ENGLAND
SN 0308-8146
EI 1873-7072
J9 FOOD CHEM
JI Food Chem.
PD SEP 1
PY 2016
VL 206
BP 234
EP 238
DI 10.1016/j.foodchem.2016.03.048
PG 5
WC Chemistry, Applied; Food Science & Technology; Nutrition & Dietetics
WE Science Citation Index Expanded (SCI-EXPANDED)
SC Chemistry; Food Science & Technology; Nutrition & Dietetics
GA DH8OR
UT WOS:000373054500031
PM 27041321
DA 2022-11-10
ER

PT J
AU Rebello, CJ
   Greenway, FL
   Finley, JW
AF Rebello, Candida J.
   Greenway, Frank L.
   Finley, John W.
TI Whole Grains and Pulses: A Comparison of the Nutritional and Health
   Benefits
SO JOURNAL OF AGRICULTURAL AND FOOD CHEMISTRY
LA English
DT Review
DE whole grains; legumes; pulses; obesity; diabetes; cardiovascular disease
ID OAT BETA-GLUCAN; POSTPRANDIAL BLOOD-GLUCOSE; CORONARY-HEART-DISEASE;
   MILDLY HYPERCHOLESTEROLEMIC MEN; MOLECULAR-WEIGHT DISTRIBUTION; TYPE-2
   DIABETES-MELLITUS; SERUM LDL-CHOLESTEROL; GLYCEMIC INDEX DIET;
   PLANT-BASED DIETS; TERM FOOD-INTAKE
AB Nutrition plays an important role in the prevention and management of disease. Whole grain cereals contain a host of nutrients and bioactive substances that have health-promoting effects. Epidemiological evidence shows a consistent inverse association between whole grain intake and the risk of chronic disease. Despite a concerted effort by scientists, educators, and policy makers to promote the consumption of whole grains, it remains dismally short of the recommended intakes. Pulses (dried beans and peas) differ from whole grains in their structural and physicochemical properties and have varying amounts of fiber, resistant starch, vitamins, minerals, and other bioactive components; nevertheless, these food groups complement each other. Observational as well as intervention trials show that pulse consumption has beneficial effects on the prevention and management of chronic disease. The nutritional and phytochemical components of pulses coupled with those of whole grains suggest a potential synergistic effect that could provide significant health benefits.
C1 [Rebello, Candida J.; Finley, John W.] Louisiana State Univ, Sch Nutr & Food Sci, Baton Rouge, LA 70803 USA.
   [Rebello, Candida J.; Greenway, Frank L.] Pennington Biomed Res Ctr, Baton Rouge, LA 70808 USA.
RP Rebello, CJ (corresponding author), Pennington Biomed Res Ctr, 6400 Perkins Rd, Baton Rouge, LA 70808 USA.
EM Candida.Rebello@pbrc.edu
RI Greenway, Frank/N-1966-2017
OI Greenway, Frank/0000-0002-1766-6111
CR AACC International, WHOLE GRAINS
   Abete I, 2009, J MED FOOD, V12, P100, DOI 10.1089/jmf.2007.0700
   Abeysekara S, 2012, BRIT J NUTR, V108, pS103, DOI 10.1017/S0007114512000748
   Adlercreutz H, 2002, LANCET ONCOL, V3, P364, DOI 10.1016/S1470-2045(02)00777-5
   Adom KK, 2005, J AGR FOOD CHEM, V53, P2297, DOI 10.1021/jf048456d
   Adrogue HJ, 2007, NEW ENGL J MED, V356, P1966, DOI 10.1056/NEJMra064486
   Adrogue HJ, 2014, J AM SOC HYPERTENS, V8, P203, DOI 10.1016/j.jash.2013.09.003
   Agarwal S, 2000, Drug Metabol Drug Interact, V17, P189
   Ajala O, 2013, AM J CLIN NUTR, V97, P505, DOI 10.3945/ajcn.112.042457
   Alberts DS, 2000, NEW ENGL J MED, V342, P1156, DOI 10.1056/NEJM200004203421602
   Anderson JW, 2002, BRIT J NUTR, V88, pS263, DOI [10.1079/BJN.2002716, 10.1079/BJN2002716]
   Andersson A, 2007, J NUTR, V137, P1401, DOI 10.1093/jn/137.6.1401
   Andersson R, 2009, J AGR FOOD CHEM, V57, P2004, DOI 10.1021/jf801280f
   Andriantsitohaina R, 2012, BRIT J NUTR, V108, P1532, DOI 10.1017/S0007114512003406
   Archer BJ, 2004, BRIT J NUTR, V91, P591, DOI 10.1079/BJN20031088
   Bachman JL, 2008, J AM DIET ASSOC, V108, P804, DOI 10.1016/j.jada.2008.02.026
   Barbagallo Mario, 2003, Molecular Aspects of Medicine, V24, P39, DOI 10.1016/S0098-2997(02)00090-0
   Bazzano LA, 2011, NUTR METAB CARDIOVAS, V21, P94, DOI 10.1016/j.numecd.2009.08.012
   Bazzano LA, 2001, ARCH INTERN MED, V161, P2573, DOI 10.1001/archinte.161.21.2573
   Beck EJ, 2009, NUTR RES, V29, P705, DOI 10.1016/j.nutres.2009.09.012
   Beck EJ, 2009, MOL NUTR FOOD RES, V53, P1343, DOI 10.1002/mnfr.200800343
   Begum AN, 2004, J NUTR, V134, P120, DOI 10.1093/jn/134.1.120
   Behall KM, 2006, J AM DIET ASSOC, V106, P1445, DOI 10.1016/j.jada.2006.06.010
   Behall KM, 2004, J AM COLL NUTR, V23, P55, DOI 10.1080/07315724.2004.10719343
   Behall KM, 2004, AM J CLIN NUTR, V80, P1185, DOI 10.1093/ajcn/80.5.1185
   Belski R, 2011, INT J OBESITY, V35, P810, DOI 10.1038/ijo.2010.213
   Bingham SA, 2003, LANCET, V361, P1496, DOI 10.1016/S0140-6736(03)13174-1
   BJORCK I, 1994, AM J CLIN NUTR, V59, p699S, DOI 10.1093/ajcn/59.3.699S
   Boccardi V, 2012, EMBO MOL MED, V4, P685, DOI 10.1002/emmm.201200246
   Bodinham CL, 2011, BRIT J NUTR, V106, P327, DOI 10.1017/S0007114511000225
   Bouchenak M, 2013, J MED FOOD, V16, P185, DOI 10.1089/jmf.2011.0238
   Boye JI, 2010, LWT-FOOD SCI TECHNOL, V43, P987, DOI 10.1016/j.lwt.2010.01.014
   Brownlee IA, 2010, BRIT J NUTR, V104, P125, DOI 10.1017/S0007114510000644
   BURKITT DP, 1971, CANCER, V28, P3, DOI 10.1002/1097-0142(197107)28:1<3::AID-CNCR2820280104>3.0.CO;2-N
   Butt MS, 2008, EUR J NUTR, V47, P68, DOI 10.1007/s00394-008-0698-7
   Campos-Vega R, 2010, FOOD RES INT, V43, P461, DOI 10.1016/j.foodres.2009.09.004
   Cedar H, 2012, ANNU REV BIOCHEM, V81, P97, DOI 10.1146/annurev-biochem-052610-091920
   Celleno Leonardo, 2007, Int J Med Sci, V4, P45
   Cho SS, 2013, AM J CLIN NUTR, V98, P594, DOI 10.3945/ajcn.113.067629
   Chow J, 2010, ADV IMMUNOL, V107, P243, DOI [10.1016/S0065-2776(10)07001-X, 10.1016/B978-0-12-381300-8.00008-3]
   Cooper DA, 2004, J NUTR, V134, p221S, DOI 10.1093/jn/134.1.221S
   Costa GED, 2006, FOOD CHEM, V94, P327, DOI 10.1016/j.foodchem.2004.11.020
   Crider KS, 2012, ADV NUTR, V3, P21, DOI 10.3945/an.111.000992
   Crozier A, 2009, NAT PROD REP, V26, P1001, DOI 10.1039/b802662a
   De Mejia EG, 2005, CRIT REV FOOD SCI, V45, P425, DOI 10.1080/10408390591034445
   De Moura FF, 2009, J NUTR, V139, p2220S, DOI 10.3945/jn.109.112383
   de Munter JSL, 2007, PLOS MED, V4, P1385, DOI 10.1371/journal.pmed.0040261
   De Smet E, 2012, MOL NUTR FOOD RES, V56, P1058, DOI 10.1002/mnfr.201100722
   den Besten G, 2013, J LIPID RES, V54, P2325, DOI 10.1194/jlr.R036012
   Diamant M, 2011, OBES REV, V12, P272, DOI 10.1111/j.1467-789X.2010.00797.x
   DLUHY RG, 1972, J APPL PHYSIOL, V33, P22, DOI 10.1152/jappl.1972.33.1.22
   Duranti M, 2006, FITOTERAPIA, V77, P67, DOI 10.1016/j.fitote.2005.11.008
   Duranti M, 2004, J NUTR, V134, P1334, DOI 10.1093/jn/134.6.1334
   Erkkila AT, 2005, AM HEART J, V150, P94, DOI 10.1016/j.ahj.2004.08.013
   FAO, PULS DER PROD
   Fardet A, 2008, J CEREAL SCI, V48, P258, DOI 10.1016/j.jcs.2008.01.002
   Fardet A, 2010, NUTR RES REV, V23, P65, DOI 10.1017/S0954422410000041
   FDA, FDA APPR TEN HLTH CL
   Ferroni P, 2012, ANTIOXID REDOX SIGN, V17, P1447, DOI 10.1089/ars.2011.4324
   Flint AJ, 2009, AM J CLIN NUTR, V90, P493, DOI 10.3945/ajcn.2009.27460
   Fuchs CS, 1999, NEW ENGL J MED, V340, P169, DOI 10.1056/NEJM199901213400301
   Giacco R, 2014, NUTR METAB CARDIOVAS, V24, P837, DOI 10.1016/j.numecd.2014.01.007
   Giacco R, 2010, NUTR METAB CARDIOVAS, V20, P186, DOI 10.1016/j.numecd.2009.03.025
   Giacco R, 2013, CLIN NUTR, V32, P941, DOI 10.1016/j.clnu.2013.01.016
   Golestani A, 2006, CLIN CHIM ACTA, V365, P153, DOI 10.1016/j.cca.2005.08.008
   Gropper S. S., 2009, ADV NUTR HUMAN METAB, P323
   Hall RS, 2005, ASIA PAC J CLIN NUTR, V14, P91
   Halton TL, 2006, NEW ENGL J MED, V355, P1991, DOI 10.1056/NEJMoa055317
   Hamedani A, 2009, AM J CLIN NUTR, V89, P1343, DOI 10.3945/ajcn.2008.26827
   Hammond BR, 2013, ADV NUTR, V4, P474, DOI 10.3945/an.113.004028
   Harris KA, 2010, CURR ATHEROSCLER REP, V12, P368, DOI 10.1007/s11883-010-0136-1
   He MA, 2010, CIRCULATION, V121, P2162, DOI 10.1161/CIRCULATIONAHA.109.907360
   Heim KE, 2002, J NUTR BIOCHEM, V13, P572, DOI 10.1016/S0955-2863(02)00208-5
   Hermsdorff HHM, 2011, EUR J NUTR, V50, P61, DOI 10.1007/s00394-010-0115-x
   Hlebowicz J, 2008, J AM COLL NUTR, V27, P470, DOI 10.1080/07315724.2008.10719727
   Hlebowicz J, 2007, NUTR J, V6, DOI 10.1186/1475-2891-6-22
   Hodgson JM, 2010, INT J OBESITY, V34, P1086, DOI 10.1038/ijo.2010.26
   Holt SHA, 1999, INT J FOOD SCI NUTR, V50, P13, DOI 10.1080/096374899101382
   Hooper LV, 2001, SCIENCE, V292, P1115, DOI 10.1126/science.1058709
   Hosseinpour-Niazi S, 2012, ARCH IRAN MED, V15, P538, DOI 012159/AIM.005
   Hosseinpour-Niazi S, 2011, DIABETES RES CLIN PR, V94, P276, DOI 10.1016/j.diabres.2011.07.020
   I of Medicine, 2001, DIETARY REFERENCE IN
   Ibrugger S, 2014, APPETITE, V80, P248, DOI 10.1016/j.appet.2014.05.026
   Institute of Medicine (IOM), 2002, DIET REF INT EN CARB
   Isaksson Hanna, 2008, Food Nutr Res, V52, DOI 10.3402/fnr.v52i0.1809
   Isaksson H, 2012, PHYSIOL BEHAV, V105, P877, DOI 10.1016/j.physbeh.2011.10.023
   Isaksson H, 2011, NUTR J, V10, DOI 10.1186/1475-2891-10-31
   Isaksson H, 2009, NUTR J, V8, DOI 10.1186/1475-2891-8-39
   Jacobs DR, 1998, NUTR CANCER, V30, P85, DOI 10.1080/01635589809514647
   Jang Y, 2001, ARTERIOSCL THROM VAS, V21, P2065, DOI 10.1161/hq1201.100258
   Jayalath VH, 2014, AM J HYPERTENS, V27, P56, DOI 10.1093/ajh/hpt155
   Jenkins DJA, 2012, ARCH INTERN MED, V172, P1653, DOI 10.1001/2013.jamainternmed.70
   JENKINS DJA, 1983, DIABETOLOGIA, V24, P257, DOI 10.1007/BF00282710
   JENKINS DJA, 1981, AM J CLIN NUTR, V34, P362, DOI 10.1093/ajcn/34.3.362
   JENKINS DJA, 1982, DIABETOLOGIA, V22, P450, DOI 10.1007/BF00282589
   Jenkins DJA, 2002, DIABETES CARE, V25, P1522, DOI 10.2337/diacare.25.9.1522
   JENKINS DJA, 1982, AM J CLIN NUTR, V35, P1339, DOI 10.1093/ajcn/35.6.1339
   JENKINS DJA, 1980, BRIT MED J, V281, P578, DOI 10.1136/bmj.281.6240.578
   Johnson SK, 2005, EUR J CLIN NUTR, V59, P169, DOI 10.1038/sj.ejcn.1602054
   Jonnalagadda SS, 2011, J NUTR, V141, p1011S, DOI 10.3945/jn.110.132944
   Kabagambe EK, 2005, J NUTR, V135, P1770, DOI 10.1093/jn/135.7.1770
   Kalogeropoulos N, 2010, FOOD CHEM, V121, P682, DOI 10.1016/j.foodchem.2010.01.005
   KARLSTROM B, 1987, DIABETES RES CLIN EX, V5, P199
   Katcher HI, 2008, AM J CLIN NUTR, V87, P79, DOI 10.1093/ajcn/87.1.79
   Keenan JM, 2007, BRIT J NUTR, V97, P1162, DOI 10.1017/S0007114507682968
   Keogh J, 2011, APPETITE, V57, P707, DOI 10.1016/j.appet.2011.08.015
   Kim H, 2006, CEREAL FOOD WORLD, V51, P29, DOI 10.1094/CFW-51-0029
   Koh-Banerjee P, 2004, AM J CLIN NUTR, V80, P1237, DOI 10.1093/ajcn/80.5.1237
   Koh-Banerjee P, 2003, P NUTR SOC, V62, P25, DOI 10.1079/PNS2002232
   Kristensen M, 2012, J NUTR, V142, P710, DOI 10.3945/jn.111.142315
   Kristensen M, 2011, APPETITE, V56, P65, DOI 10.1016/j.appet.2010.11.147
   Kulis M, 2010, ADV GENET, V70, P27, DOI [10.1016/S0065-2660(10)70002-X, 10.1016/B978-0-12-380866-0.60002-2]
   Lanza E, 2007, CANCER EPIDEM BIOMAR, V16, P1745, DOI 10.1158/1055-9965.EPI-07-0127
   Lattimer JM, 2010, NUTRIENTS, V2, P1266, DOI 10.3390/nu2121266
   LEATHWOOD P, 1988, APPETITE, V10, P1, DOI 10.1016/S0195-6663(88)80028-X
   Lee YP, 2006, AM J CLIN NUTR, V84, P975, DOI 10.1093/ajcn/84.5.975
   Lee YP, 2009, AM J CLIN NUTR, V89, P766, DOI 10.3945/ajcn.2008.26708
   Ley SH, 2014, AM J CLIN NUTR, V99, P352, DOI 10.3945/ajcn.113.075663
   Lin B., US GRAIN CONSUMPTION
   Liu RH, 2004, J NUTR, V134, p3479S, DOI 10.1093/jn/134.12.3479S
   Liu SM, 2003, AM J CLIN NUTR, V78, P920, DOI 10.1093/ajcn/78.5.920
   Liu SM, 2002, J AM COLL NUTR, V21, P298, DOI 10.1080/07315724.2002.10719227
   Liyana-Pathirana CM, 2006, J AGR FOOD CHEM, V54, P1256, DOI 10.1021/jf052556h
   Lopez-Garcia E, 2014, AM J CLIN NUTR, V99, P172, DOI 10.3945/ajcn.113.068106
   Tomat AL, 2011, NUTRITION, V27, P392, DOI 10.1016/j.nut.2010.09.010
   Lyly M, 2009, EUR J NUTR, V48, P251, DOI 10.1007/s00394-009-0009-y
   Ma YS, 2008, NUTRITION, V24, P941, DOI 10.1016/j.nut.2008.04.005
   Madhusudhan B, 1995, CARBOHYD POLYM, V28, P153, DOI 10.1016/0144-8617(95)00108-5
   Madhusudhan B, 1996, CARBOHYD POLYM, V29, P41, DOI 10.1016/0144-8617(96)87015-9
   Mahadevamma, 2002, J CEREAL SCI, V35, P117, DOI 10.1006/jcrs.2002.0111
   Maki KC, 2010, J AM DIET ASSOC, V110, P205, DOI 10.1016/j.jada.2009.10.037
   Martin A, 1996, FREE RADICAL BIO MED, V21, P505, DOI 10.1016/0891-5849(96)00118-9
   McKeown NM, 2013, J NUTR, V143, p744S, DOI 10.3945/jn.112.172536
   McKeown NM, 2010, AM J CLIN NUTR, V92, P1165, DOI 10.3945/ajcn.2009.29106
   McNaughton SA, 2012, J NUTR, V142, P320, DOI 10.3945/jn.111.148692
   Melanson KJ, 2006, J AM DIET ASSOC, V106, P1380, DOI 10.1016/j.jada.2006.06.003
   Mellen PB, 2007, AM J CLIN NUTR, V85, P1495, DOI 10.1093/ajcn/85.6.1495
   Messina MJ, 1999, AM J CLIN NUTR, V70, p439S, DOI 10.1093/ajcn/70.3.439s
   Millward DJ, 1999, P NUTR SOC, V58, P249, DOI 10.1017/S0029665199000348
   Mobley AR, 2013, J NUTR, V143, p1527S, DOI 10.3945/jn.113.175737
   Mollard RC, 2012, BRIT J NUTR, V108, pS111, DOI 10.1017/S0007114512000712
   Mollard R. C., 2011, BR J NUTR, P1
   Mollard RC, 2011, APPL PHYSIOL NUTR ME, V36, P634, DOI [10.1139/H11-071, 10.1139/h11-071]
   Murty CM, 2010, APPETITE, V54, P282, DOI 10.1016/j.appet.2009.11.012
   Nasi A, 2009, J PROTEOMICS, V72, P527, DOI 10.1016/j.jprot.2009.02.001
   Naumann E, 2006, AM J CLIN NUTR, V83, P601, DOI 10.1093/ajcn.83.3.601
   Nestel P, 2004, AM J CLIN NUTR, V79, P390
   Newby PK, 2007, AM J CLIN NUTR, V86, P1745
   Newby PK, 2009, AM J CLIN NUTR, V89, pS1572, DOI 10.3945/ajcn.2009.26736G
   Nilsson A, 2013, PLOS ONE, V8, DOI 10.1371/journal.pone.0059985
   North CJ, 2009, EUR J CLIN NUTR, V63, P921, DOI 10.1038/ejcn.2009.8
   O'Neil CE, 2010, J AM DIET ASSOC, V110, P1461, DOI 10.1016/j.jada.2010.07.012
   Okarter N, 2010, CRIT REV FOOD SCI, V50, P193, DOI 10.1080/10408390802248734
   Papanikolaou Y, 2008, J AM COLL NUTR, V27, P569, DOI 10.1080/07315724.2008.10719740
   Park Y, 2005, JAMA-J AM MED ASSOC, V294, P2849, DOI 10.1001/jama.294.22.2849
   Pellegrini N, 2006, MOL NUTR FOOD RES, V50, P1030, DOI 10.1002/mnfr.200600067
   Pereira MA, 2002, AM J CLIN NUTR, V75, P848, DOI 10.1093/ajcn/75.5.848
   Pittaway JK, 2006, ANN NUTR METAB, V50, P512, DOI 10.1159/000098143
   Pittaway JK, 2008, J AM DIET ASSOC, V108, P1009, DOI 10.1016/j.jada.2008.03.009
   Pittaway JK, 2007, J AM COLL NUTR, V26, P334, DOI 10.1080/07315724.2007.10719620
   Plat J, 2012, ATHEROSCLEROSIS, V225, P521, DOI 10.1016/j.atherosclerosis.2012.09.018
   Pol K, 2013, AM J CLIN NUTR, V98, P872, DOI 10.3945/ajcn.113.064659
   Pusztai A, 1998, BRIT J NUTR, V79, P213, DOI 10.1079/BJN19980033
   Ragaee SM, 2001, J AGR FOOD CHEM, V49, P2437, DOI 10.1021/jf001227g
   Rave K, 2007, BRIT J NUTR, V98, P929, DOI 10.1017/S0007114507749267
   Rebello CJ, 2014, OBES REV, V15, P392, DOI 10.1111/obr.12144
   Rebello CJ, 2013, J AM COLL NUTR, V32, P272, DOI 10.1080/07315724.2013.816614
   Robertson KD, 2005, NAT REV GENET, V6, P597, DOI 10.1038/nrg1655
   Rochfort S, 2007, J AGR FOOD CHEM, V55, P7981, DOI 10.1021/jf071704w
   Rosen LAH, 2011, J AGR FOOD CHEM, V59, P12149, DOI 10.1021/jf2019837
   Rosen LAH, 2009, NUTR J, V8, DOI 10.1186/1475-2891-8-42
   Rosen LA, 2011, NUTR J, V10, DOI 10.1186/1475-2891-10-7
   ROWE JW, 1980, METABOLISM, V29, P498, DOI 10.1016/0026-0495(80)90074-8
   Roy F, 2010, FOOD RES INT, V43, P432, DOI 10.1016/j.foodres.2009.09.002
   Ryden L, 2013, EUR HEART J, V34, P3035, DOI 10.1093/eurheartj/eht108
   Sahyoun NR, 2006, AM J CLIN NUTR, V83, P124
   Samieri C, 2013, ANN INTERN MED, V159, P584, DOI 10.7326/0003-4819-159-9-201311050-00004
   Samra R, 2007, AM J CLIN NUTR, V86, P972, DOI 10.1093/ajcn/86.4.972
   Sanchez-Mata MC, 1998, J AGR FOOD CHEM, V46, P3648, DOI 10.1021/jf980127w
   SANDSTROM B, 1989, J NUTR, V119, P48, DOI 10.1093/jn/119.1.48
   Schatzkin A, 2007, AM J CLIN NUTR, V85, P1353, DOI 10.1093/ajcn/85.5.1353
   Schneider AVC, 2002, BRIT J NUTR, V88, pS243, DOI [10.1079/BJN2002713, 10.1079/BJN2002615]
   Schroder H, 2007, J NUTR BIOCHEM, V18, P149, DOI 10.1016/j.jnutbio.2006.05.006
   Schroeder N, 2009, APPETITE, V53, P363, DOI 10.1016/j.appet.2009.07.019
   Seal CJ, 2010, CEREAL CHEM, V87, P167, DOI 10.1094/CCHEM-87-2-0167
   Shih PH, 2005, FOOD CHEM TOXICOL, V43, P1557, DOI 10.1016/j.fct.2005.05.001
   Sichieri R., 1993, ARQ BRAS ENDOCRINOL, V37, P135
   SIDHU GS, 1986, BRIT J NUTR, V55, P643, DOI 10.1079/BJN19860070
   Sievenpiper JL, 2009, DIABETOLOGIA, V52, P1479, DOI 10.1007/s00125-009-1395-7
   Singletary KW, 2007, J MED FOOD, V10, P244, DOI 10.1089/jmf.2006.258
   Slavin J, 2004, NUTR RES REV, V17, P99, DOI 10.1079/NRR200374
   Slavin J, 2003, P NUTR SOC, V62, P129, DOI 10.1079/PNS2002221
   Slavin J, 2013, NUTRIENTS, V5, P1417, DOI 10.3390/nu5041417
   Smith CE, 2012, BRIT J NUTR, V108, pS74, DOI 10.1017/S0007114512000700
   Sofi F, 2010, AM J CLIN NUTR, V92, P1189, DOI 10.3945/ajcn.2010.29673
   Song S, 2012, DIABETES RES CLIN PR, V98, pE28, DOI 10.1016/j.diabres.2012.09.038
   Steinberg D, 2006, J LIPID RES, V47, P1339, DOI 10.1194/jlr.R600009-JLR200
   Tharanathan RN, 2003, TRENDS FOOD SCI TECH, V14, P507, DOI 10.1016/j.tifs.2003.07.002
   Tharanathan RN, 2002, CRIT REV BIOTECHNOL, V22, P65, DOI 10.1080/07388550290789469
   Thom E, 2000, J INT MED RES, V28, P229, DOI 10.1177/147323000002800505
   Thompson FE, 2005, J AM DIET ASSOC, V105, P352, DOI 10.1016/j.jada.2004.12.032
   THOMPSON LU, 1987, AM J CLIN NUTR, V46, P467, DOI 10.1093/ajcn/46.3.467
   Thompson SV, 2012, NUTR J, V11, DOI 10.1186/1475-2891-11-23
   THORNE MJ, 1983, AM J CLIN NUTR, V38, P481, DOI 10.1093/ajcn/38.3.481
   Tighe P, 2010, AM J CLIN NUTR, V92, P733, DOI 10.3945/ajcn.2010.29417
   Tiwari B. K., 2011, PULSE FOODS PROCESSI
   TORSDOTTIR I, 1989, AM J CLIN NUTR, V50, P1415, DOI 10.1093/ajcn/50.6.1415
   Tosh SM, 2013, EUR J CLIN NUTR, V67, P310, DOI 10.1038/ejcn.2013.25
   Tovar J, 2014, BRIT J NUTR, V111, P706, DOI 10.1017/S000711451300305X
   Trichopoulou A, 2003, NEW ENGL J MED, V348, P2599, DOI 10.1056/NEJMoa025039
   Udani J, 2007, ALTERN THER HEALTH M, V13, P32
   Udani Jay, 2004, Altern Med Rev, V9, P63
   USDA, TEMP ASS FOL AC FORT
   USDA, WELC US NAT NUTR DAT
   USDA, FOOD SOURC SEL NUTR
   USDA, COMP AN VAL ENR NUTR
   USDA-DHHS, DIET GUID AM 2010
   Veenstra JM, 2010, FOOD RES INT, V43, P553, DOI 10.1016/j.foodres.2009.07.029
   Venn BJ, 2010, J AM COLL NUTR, V29, P365, DOI 10.1080/07315724.2010.10719853
   Venn BJ, 2004, EUR J CLIN NUTR, V58, P1443, DOI 10.1038/sj.ejcn.1601995
   Vermeirssen V, 2005, INT J FOOD SCI NUTR, V56, P415, DOI 10.1080/09637480500407461
   Villegas R, 2008, AM J CLIN NUTR, V87, P162, DOI 10.1093/ajcn/87.1.162
   Vita JA, 2005, AM J CLIN NUTR, V81, p292S, DOI 10.1093/ajcn/81.1.292S
   Vitaglione P, 2010, J AM COLL NUTR, V29, P113, DOI 10.1080/07315724.2010.10719824
   Vitaglione P, 2009, APPETITE, V53, P338, DOI 10.1016/j.appet.2009.07.013
   Volpe SL, 2013, ADV NUTR, V4, p378S, DOI 10.3945/an.112.003483
   Vucenik I, 2006, NUTR CANCER, V55, P109, DOI 10.1207/s15327914nc5502_1
   Wang L, 2007, AM J CLIN NUTR, V86, P472, DOI 10.1093/ajcn/86.2.472
   Wang S, 2011, FOOD RES INT, V44, P14, DOI 10.1016/j.foodres.2010.09.028
   Wang XB, 2007, LANCET, V369, P1876, DOI 10.1016/S0140-6736(07)60854-X
   Wang Y, 2009, INT J OBESITY, V33, P621, DOI 10.1038/ijo.2009.45
   WEAVER CM, 1993, J FOOD SCI, V58, P1401, DOI 10.1111/j.1365-2621.1993.tb06192.x
   WILLETT WC, 1995, AM J CLIN NUTR, V61, p1402S, DOI 10.1093/ajcn/61.6.1402S
   Williams PG, 2012, NUTR REV, V70, P80, DOI 10.1111/j.1753-4887.2011.00452.x
   Winham DM, 2007, NUTR RES, V27, P380, DOI 10.1016/j.nutres.2007.04.017
   Winham DM, 2011, NUTR J, V10, DOI 10.1186/1475-2891-10-128
   Wolever TMS, 2010, AM J CLIN NUTR, V92, P723, DOI 10.3945/ajcn.2010.29174
   WOLEVER TMS, 1988, AM J CLIN NUTR, V48, P1041, DOI 10.1093/ajcn/48.4.1041
   Wu GD, 2011, SCIENCE, V334, P105, DOI 10.1126/science.1208344
   Wu XL, 2004, J AGR FOOD CHEM, V52, P4026, DOI 10.1021/jf049696w
   Ye EQ, 2012, J NUTR, V142, P1304, DOI 10.3945/jn.111.155325
   YOUNG VR, 1994, AM J CLIN NUTR, V59, p1203S, DOI 10.1093/ajcn/59.5.1203S
   Zhang ZY, 2010, LIPIDS, V45, P765, DOI 10.1007/s11745-010-3463-7
NR 243
TC 131
Z9 133
U1 12
U2 215
PU AMER CHEMICAL SOC
PI WASHINGTON
PA 1155 16TH ST, NW, WASHINGTON, DC 20036 USA
SN 0021-8561
EI 1520-5118
J9 J AGR FOOD CHEM
JI J. Agric. Food Chem.
PD JUL 23
PY 2014
VL 62
IS 29
SI SI
BP 7029
EP 7049
DI 10.1021/jf500932z
PG 21
WC Agriculture, Multidisciplinary; Chemistry, Applied; Food Science &
   Technology
WE Science Citation Index Expanded (SCI-EXPANDED)
SC Agriculture; Chemistry; Food Science & Technology
GA AL9OY
UT WOS:000339471800018
PM 24992700
DA 2022-11-10
ER

PT J
AU Wang, QC
   He, G
   Mai, KS
   Xu, W
   Zhou, HH
   Wang, X
   Mei, L
AF Wang, Qingchao
   He, Gen
   Mai, Kangsen
   Xu, Wei
   Zhou, Huihui
   Wang, Xuan
   Mei, Lin
TI Chronic rapamycin treatment on the nutrient utilization and metabolism
   of juvenile turbot (Psetta maxima)
SO SCIENTIFIC REPORTS
LA English
DT Article
ID RAINBOW-TROUT; HEPATIC GLUCONEOGENESIS; SKELETAL-MUSCLE;
   GENE-EXPRESSION; AMINO-ACID; MTOR; PROTEIN; PROLIFERATION; INHIBITION;
   DIFFERENTIATION
AB High dietary protein inclusion is necessary in fish feeds and also represents a major cost in the aquaculture industry, which demands improved dietary conversion into body proteins in fish. In mammals, the target of rapamycin (TOR) is a key nutritionally responsive molecule governing postprandial anabolism. However, its physiological significance in teleosts has not been fully examined. In the present study, we examined the nutritional physiology of turbot after chronic rapamycin inhibition. Our results showed that a 6-week inhibition of TOR using dietary rapamycin inclusion (30 mg/kg diet) reduced growth performance and feed utilization. The rapamycin treatment inhibited TOR signaling and reduced expression of key enzymes in glycolysis, lipogenesis, cholesterol biosynthesis, while increasing the expression of enzymes involved in gluconeogenesis. Furthermore, rapamycin treatment increased intestinal goblet cell number in turbot, while the expressions of Notch and Hes1 were down regulated. It was possible that stimulated goblet cell differentiation by rapamycin was mediated through Notch-Hes1 pathway. Therefore, our results demonstrate the important role of TOR signaling in fish nutritional physiology.
C1 [Wang, Qingchao; He, Gen; Mai, Kangsen; Xu, Wei; Zhou, Huihui; Wang, Xuan; Mei, Lin] Ocean Univ China, Minist Agr, Key Lab Aquaculture Nutr & Feed, Qingdao, Peoples R China.
   [Wang, Qingchao] Huazhong Agr Univ, Minist Agr, Coll Fisheries, Key Lab Freshwater Anim Breeding, Wuhan, Peoples R China.
RP He, G (corresponding author), Ocean Univ China, Minist Agr, Key Lab Aquaculture Nutr & Feed, Qingdao, Peoples R China.
EM hegen@ouc.edu.cn
RI Wang, Qingchao/AAQ-8685-2021
OI Wang, Qingchao/0000-0002-5373-9621
FU National Natural Science Foundation of China Fund [31222055]; 973
   program [2014CB138602]; China Scholarship Council [[2014] 3026]
FX This study was supported by the National Natural Science Foundation of
   China Fund (31222055) to G.H. and 973 program (2014CB138602) to K.M. We
   also thank China Scholarship Council gratefully for scholarship [2014]
   3026 to Q.W. We thank D. Xu, Y. Wei, X. Wang, B. Zhang, C. Dong, Y. Liu,
   for their help during the sampling.
CR Albert V, 2015, CURR OPIN CELL BIOL, V33, P55, DOI 10.1016/j.ceb.2014.12.001
   Apelqvist A, 1999, NATURE, V400, P877, DOI 10.1038/23716
   Bazer FW, 2015, ANIM NUTR, V1, P85, DOI 10.1016/j.aninu.2015.07.005
   Bentzinger CF, 2008, CELL METAB, V8, P411, DOI 10.1016/j.cmet.2008.10.002
   Cho CY, 2001, AQUAC RES, V32, P349, DOI 10.1046/j.1355-557x.2001.00027.x
   Cowey CB, 1989, FISH NUTR, P259
   Crosnier C, 2005, DEVELOPMENT, V132, P1093, DOI 10.1242/dev.01644
   Crosnier C, 2006, NAT REV GENET, V7, P349, DOI 10.1038/nrg1840
   Cunha I, 2013, COMP BIOCHEM PHYS B, V164, P247, DOI 10.1016/j.cbpb.2013.01.003
   Dai WW, 2016, AM J PHYSIOL-REG I, V310, pR74, DOI 10.1152/ajpregu.00281.2015
   Dai WW, 2014, AM J PHYSIOL-REG I, V307, pR1231, DOI 10.1152/ajpregu.00166.2014
   Dai W, 2013, J EXP BIOL, V216, P4483, DOI 10.1242/jeb.091157
   Drake JC, 2013, J GERONTOL A-BIOL, V68, P1493, DOI 10.1093/gerona/glt047
   Duvel K, 2010, MOL CELL, V39, P171, DOI 10.1016/j.molcel.2010.06.022
   Dumas A, 2007, AQUACULTURE, V273, P165, DOI 10.1016/j.aquaculture.2007.09.026
   Fang YM, 2013, CELL METAB, V17, P456, DOI 10.1016/j.cmet.2013.02.008
   French DC, 2001, CLIN CHEM, V47, P1316
   Hentges KE, 2001, P NATL ACAD SCI USA, V98, P13796, DOI 10.1073/pnas.241184198
   Houde VP, 2010, DIABETES, V59, P1338, DOI 10.2337/db09-1324
   Huo YL, 2011, BIOCHEM SOC T, V39, P446, DOI 10.1042/BST0390446
   Kaushik SJ, 2010, AQUAC RES, V41, P322, DOI 10.1111/j.1365-2109.2009.02174.x
   Lansard M, 2011, J NUTR, V141, P75, DOI 10.3945/jn.110.124511
   Laplante M, 2013, J CELL SCI, V126, P1713, DOI 10.1242/jcs.125773
   Lee JK, 2003, AQUACULT NUTR, V9, P283, DOI 10.1046/j.1365-2095.2003.00255.x
   Li XG, 2016, J ANIM SCI, V94, P1541, DOI 10.2527/jas.2015-9432
   Mai KS, 2000, J SHELLFISH RES, V19, P861
   Morita M, 2015, CELL CYCLE, V14, P473, DOI 10.4161/15384101.2014.991572
   Murakami M, 2004, MOL CELL BIOL, V24, P6710, DOI 10.1128/mcb.24.15.6710-6718.2004
   Peng T, 2002, MOL CELL BIOL, V22, P5575, DOI 10.1128/MCB.22.15.5575-5584.2002
   Pfaffl MW, 2001, NUCLEIC ACIDS RES, V29, DOI 10.1093/nar/29.9.e45
   Regost C, 2001, AQUACULTURE, V193, P291, DOI 10.1016/S0044-8486(00)00493-2
   Rovira J., 2016, TRANSPLANTATION DIRE, V2, P1
   Sarker PK, 2013, REV AQUACULT, V5, P199, DOI 10.1111/raq.12013
   Saxton RA, 2016, SCIENCE, V351, P53, DOI 10.1126/science.aad2087
   Seiliez I, 2008, AM J PHYSIOL-REG I, V295, pR329, DOI 10.1152/ajpregu.00146.2008
   Seiliez I, 2011, AM J PHYSIOL-REG I, V300, pR733, DOI 10.1152/ajpregu.00579.2010
   Ueo T, 2012, DEVELOPMENT, V139, P1071, DOI 10.1242/dev.069070
   Um SH, 2004, NATURE, V431, P200, DOI 10.1038/nature02866
   Umar Shahid, 2010, Curr Gastroenterol Rep, V12, P340, DOI 10.1007/s11894-010-0130-3
   van Es JH, 2005, NATURE, V435, P959, DOI 10.1038/nature03659
   VanDussen KL, 2012, DEVELOPMENT, V139, P488, DOI 10.1242/dev.070763
   Wang Q, 2016, AQUACULT NUTR, V22, P752, DOI 10.1111/anu.12296
   Wiczer BM, 2010, CURR OPIN DRUG DISC, V13, P604
   Wullschleger S, 2006, CELL, V124, P471, DOI 10.1016/j.cell.2006.01.016
   Xu DD, 2016, BRIT J NUTR, V115, P379, DOI 10.1017/S0007114515004535
   Yecies JL, 2011, CANCER RES, V71, P2815, DOI 10.1158/0008-5472.CAN-10-4158
   Yu CN, 2016, J AGR FOOD CHEM, V64, P1557, DOI 10.1021/acs.jafc.5b06089
   Yuan Y., 2015, BR J NUTR, V8, P1
   Zhang BL, 2016, NUTRITION, V32, P1123, DOI 10.1016/j.nut.2016.02.023
   Zhou Y, 2015, CELL DEATH DIS, V6, DOI 10.1038/cddis.2014.588
NR 50
TC 15
Z9 16
U1 4
U2 31
PU NATURE PUBLISHING GROUP
PI LONDON
PA MACMILLAN BUILDING, 4 CRINAN ST, LONDON N1 9XW, ENGLAND
SN 2045-2322
J9 SCI REP-UK
JI Sci Rep
PD JUN 16
PY 2016
VL 6
AR 28068
DI 10.1038/srep28068
PG 8
WC Multidisciplinary Sciences
WE Science Citation Index Expanded (SCI-EXPANDED)
SC Science & Technology - Other Topics
GA DO9BN
UT WOS:000378079400002
PM 27305975
OA gold, Green Published
DA 2022-11-10
ER

PT J
AU Fang, XX
   Rioux, LE
   Labrie, S
   Turgeon, SL
AF Fang, Xixi
   Rioux, Laurie-Eve
   Labrie, Steve
   Turgeon, Sylvie L.
TI Commercial cheeses with different texture have different disintegration
   and protein/peptide release rates during simulated in vitro digestion
SO INTERNATIONAL DAIRY JOURNAL
LA English
DT Article
ID GASTRIC DIGESTION; MILK-FAT; FOOD; PROTEIN; MICROSTRUCTURE; KINETICS;
   CASEIN; SYSTEM; BOLUS
AB Solid food disintegration in the stomach has recently been linked to food texture, which changes during digestion. This phenomenon is likely to affect the kinetics of protein digestion and therefore associated postprandial metabolic responses. Depending upon the variety, the cheese protein and lipid content as well as the texture can be modulated, illustrating complexity. Five commercial cheeses, covering a range of textural properties, were selected and characterised. Cheese particles were submitted to an in vitro digestion model to study cheese disintegration and protein/peptide release. Cheese disintegration was affected by cheese texture and composition. At the end of gastric digestion, elastic cheeses (mozzarella) were less disintegrated when compared with ripened and soft cheeses with high fat content (Camembert, aged Cheddar). The protein digestion was different amongst cheeses according to different disintegration rates. Cheese structural and textural properties, attributed to processing parameters, can be used to modulate gastro-intestinal digestion of cheese proteins. (C) 2016 Elsevier Ltd. All rights reserved.
C1 [Fang, Xixi; Rioux, Laurie-Eve; Labrie, Steve; Turgeon, Sylvie L.] Univ Laval, Inst Nutr & Funct Foods, STEM Dairy Res Ctr, Quebec City, PQ G1V 0A6, Canada.
RP Turgeon, SL (corresponding author), Univ Laval, Inst Nutr & Funct Foods, STEM Dairy Res Ctr, Quebec City, PQ G1V 0A6, Canada.
EM sylvie.turgeon@fsaa.ulaval.ca
RI Labrie, Steve/ABC-3573-2021; Turgeon, Sylvie/AAZ-9386-2021
OI Labrie, Steve/0000-0002-8038-1960; Turgeon, Sylvie/0000-0003-2448-2844
FU Canadian Agri-Science Clusters Initiative (Dairy Farmers of Canada,
   Agriculture and Agri-Food Canada and the Canadian Dairy Commission);
   Canadian Foundation [FCI 25496]; Le fonds de recherche du Quebec -
   Nature et Technologies [2012-VN-164567]; Ministere de l'Economie, de
   l'Innovation et de l'Exportation (MEIE) [PSR-SIIRI-748]; 'FAST' program
   through a CREATE-NSERC project
FX This project was supported by grants from: 1) the Canadian Agri-Science
   Clusters Initiative (Dairy Farmers of Canada, Agriculture and Agri-Food
   Canada and the Canadian Dairy Commission); 2) the Canadian Foundation
   for Innovation to establish a platform to study food structure for
   optimal nutritional uses (FCI 25496); 3) Le fonds de recherche du Quebec
   - Nature et Technologies (2012-VN-164567); and 4) the Ministere de
   l'Economie, de l'Innovation et de l'Exportation (MEIE) (PSR-SIIRI-748).
   The authors wish to acknowledge the scholarship support for X. Fang from
   the 'FAST' program funded through a CREATE-NSERC project. The authors
   also wish to thank D. Gagnon and D. Buchner Sanchez Olivera for
   technical support.
CR [Anonymous], 2004, CHEESE CHEM PHYS MIC, DOI DOI 10.1016/S1874-558X
   Boirie Y, 2011, NUTR CLIN METAB, V25, pS1, DOI 10.1016/S0985-0562(11)70001-2
   Bornhorst GM, 2015, J FOOD SCI, V80, pR924, DOI 10.1111/1750-3841.12846
   Bornhorst GM, 2013, FOOD BIOPHYS, V8, P50, DOI 10.1007/s11483-013-9283-6
   Breen L, 2011, NUTR METAB, V8, DOI 10.1186/1743-7075-8-68
   Dangin M, 2003, J PHYSIOL-LONDON, V549, P635, DOI 10.1113/jphysiol.2002.036897
   DRESSMAN JB, 1986, PHARMACEUT RES, V3, P123, DOI 10.1023/A:1016353705970
   Everett DW, 2008, INT DAIRY J, V18, P759, DOI 10.1016/j.idairyj.2008.03.012
   Foegeding EA, 2003, INT DAIRY J, V13, P585, DOI 10.1016/S0958-6946(03)00094-3
   Gallier S, 2012, J DAIRY SCI, V95, P3579, DOI 10.3168/jds.2011-5223
   Ganapathy V, 2001, CURR TOP MEMBR, V50, P379
   GAUDICHON C, 1994, J NUTR, V124, P1970, DOI 10.1093/jn/124.10.1970
   Gunasekaran S., 2003, CHEESE RHEOLOGY TEXT, P1
   Guo Q, 2014, SOFT MATTER, V10, P1214, DOI 10.1039/c3sm52758a
   Horwitz W., 2008, OFFICIAL METHODS ANA
   Horwitz W., 2000, OFFICIAL METHODS ANA
   IDF, 1991, IDF B, V261
   IDF, 1991, IDF B, V268
   ISO/IDF, 2008, 17837IDFRM ISOTS
   ISO-IDF, 2004, 1735 ISOIDF
   Jalabert-Malbos ML, 2007, FOOD QUAL PREFER, V18, P803, DOI 10.1016/j.foodqual.2007.01.010
   Kindstedt P., 2004, CHEESE CHEM PHYS MIC, V1, P251, DOI DOI 10.1016/S1874-558X(04)80047-2
   Kong F, 2008, J FOOD SCI, V73, pR67, DOI 10.1111/j.1750-3841.2008.00766.x
   Kong FB, 2009, FOOD BIOPHYS, V4, P180, DOI 10.1007/s11483-009-9116-9
   Lacroix M, 2006, AM J CLIN NUTR, V84, P1070, DOI 10.1093/ajcn/84.5.1070
   Lamothe S, 2012, FOOD FUNCT, V3, P724, DOI 10.1039/c2fo10256k
   LAWRENCE RC, 1987, J DAIRY SCI, V70, P1748, DOI 10.3168/jds.S0022-0302(87)80207-2
   Le Feunteun S, 2008, MACROMOLECULES, V41, P2079, DOI 10.1021/ma702248z
   Le Feunteun S, 2014, FOOD BIOPROCESS TECH, V7, P1099, DOI 10.1007/s11947-013-1116-6
   Lentle R. G., 2011, PHYS PROCESSES DIGES, P47
   Lopez C, 2005, REPROD NUTR DEV, V45, P497, DOI 10.1051/rnd:2005034
   Lucey JA, 2003, J DAIRY SCI, V86, P2725, DOI 10.3168/jds.S0022-0302(03)73869-7
   McSweeney P.L.H., 2004, CHEESE CHEM PHYS MIC, P347, DOI DOI 10.1016/S1874-558X(04)80073-3
   Minekus M, 2014, FOOD FUNCT, V5, P1113, DOI 10.1039/c3fo60702j
   Morris VJ, 2008, SOFT MATTER, V4, P943, DOI 10.1039/b718904d
   Murtaza MA, 2014, CRIT REV FOOD SCI, V54, P1309, DOI 10.1080/10408398.2011.634531
   Parada J, 2007, J FOOD SCI, V72, pR21, DOI 10.1111/j.1750-3841.2007.00274.x
   Parrot S, 2003, NAHRUNG, V47, P87, DOI 10.1002/food.200390032
   Rinaldi L, 2014, LWT-FOOD SCI TECHNOL, V57, P99, DOI 10.1016/j.lwt.2014.01.026
   Rioux L. E., 2012, Food Digestion, V3, P25
   Sousa MJ, 2001, INT DAIRY J, V11, P327, DOI 10.1016/S0958-6946(01)00062-0
   Spinnler H. - E., 2004, CHEESE CHEM PHYS MIC, V2, P157
   Turgeon SL, 2011, FOOD HYDROCOLLOID, V25, P1915, DOI 10.1016/j.foodhyd.2011.02.026
   WIECHELMAN KJ, 1988, ANAL BIOCHEM, V175, P231, DOI 10.1016/0003-2697(88)90383-1
NR 44
TC 34
Z9 34
U1 2
U2 59
PU ELSEVIER SCI LTD
PI OXFORD
PA THE BOULEVARD, LANGFORD LANE, KIDLINGTON, OXFORD OX5 1GB, OXON, ENGLAND
SN 0958-6946
EI 1879-0143
J9 INT DAIRY J
JI Int. Dairy J.
PD MAY
PY 2016
VL 56
BP 169
EP 178
DI 10.1016/j.idairyj.2016.01.023
PG 10
WC Food Science & Technology
WE Science Citation Index Expanded (SCI-EXPANDED)
SC Food Science & Technology
GA DI5MK
UT WOS:000373543100022
DA 2022-11-10
ER

PT J
AU Qi, KX
   Yi, XE
   Li, C
AF Qi, Kaixin
   Yi, Xueer
   Li, Cheng
TI Effects of endogenous macronutrients and processing conditions on starch
   digestibility in wheat bread
SO CARBOHYDRATE POLYMERS
LA English
DT Article
DE Wheat bread; Starch digestibility; Postprandial blood glucose level;
   Resistant starch
ID IN-VITRO DIGESTION; ENZYMATIC-HYDROLYSIS; STRUCTURALLY DRIVEN; GLYCEMIC
   INDEX; PEA STARCH; RICE; RETROGRADATION; AMYLOSE; MECHANISM; PROTEINS
AB Development of wheat bread with slow starch digestibility is of great importance in terms of generally improving human health. Many factors can be used to determine starch digestibility in wheat bread, including the composition and structure of different bread micro-and macronutrients such as starch, protein, lipid, fiber and polyphenol. Processing conditions including dough hydration, kneading, fermentation, baking and storage pa-rameters are also important factors in determining starch digestibility in wheat bread. This review aimed to summarize these factors from the literature and corresponding mechanisms how they determine starch di-gestibility. It provides opportunities to reduce starch digestibility in wheat bread by selecting a desirable com-bination of raw bread ingredients and processing conditions. Considering the global epidemic of chronic diseases such as type 2 diabetes, this review contains important information that can turn wheat bread into a much healthier food product with a lower glycemic index.
C1 [Qi, Kaixin; Yi, Xueer; Li, Cheng] Univ Shanghai Sci & Technol, Sch Hlth Sci & Engn, Shanghai 200093, Peoples R China.
   [Li, Cheng] Yangzhou Univ, Joint Int Res Lab Agr Agri Prod Safety, Minist Educ China, Yangzhou 225009, Jiangsu, Peoples R China.
RP Li, C (corresponding author), Univ Shanghai Sci & Technol, Sch Hlth Sci & Engn, Shanghai 200093, Peoples R China.
EM licheng@usst.edu.cn
FU National Natural Science Foundation of China [32001646]; Natural Science
   Foundation of Jiangsu Province [BK20190906]
FX Dr. Cheng Li would like to thank the financial support from National
   Natural Science Foundation of China (32001646) and Natural Science
   Foundation of Jiangsu Province (BK20190906) .
CR Ahuja G, 2014, CEREAL CHEM, V91, P233, DOI 10.1094/CCHEM-07-13-0139-R
   Ai YF, 2013, CARBOHYD POLYM, V92, P120, DOI 10.1016/j.carbpol.2012.08.092
   Ali A, 2010, INT J FOOD PROP, V13, P198, DOI 10.1080/10942910802472852
   Ao ZH, 2007, J AGR FOOD CHEM, V55, P4540, DOI 10.1021/jf063123x
   Asare EK, 2011, J AGR FOOD CHEM, V59, P4743, DOI 10.1021/jf200054e
   Bajka BH, 2021, FOOD HYDROCOLLOID, V114, DOI 10.1016/j.foodhyd.2020.106565
   Bhattarai RR, 2017, FOOD FUNCT, V8, P2573, DOI [10.1039/C7FO00086C, 10.1039/c7fo00086c]
   Binou P, 2021, EUR J NUTR, V60, P455, DOI 10.1007/s00394-020-02265-6
   Borczak B, 2018, STARCH-STARKE, V70, DOI 10.1002/star.201700022
   Darwiche G, 2001, AM J CLIN NUTR, V74, P254
   de la Hera E, 2014, FOOD CHEM, V151, P526, DOI 10.1016/j.foodchem.2013.11.115
   Deng N, 2021, TRENDS FOOD SCI TECH, V112, P667, DOI 10.1016/j.tifs.2021.04.032
   Aguirre JF, 2011, STARCH-STARKE, V63, P587, DOI 10.1002/star.201100023
   Garcia-Hernandez A, 2022, J FOOD SCI TECH MYS, V59, P1922, DOI 10.1007/s13197-021-05206-1
   Goh R, 2015, FOOD CHEM, V180, P203, DOI 10.1016/j.foodchem.2015.02.054
   Gong B, 2019, FOOD HYDROCOLLOID, V96, P634, DOI 10.1016/j.foodhyd.2019.06.003
   Graca C, 2021, FOOD CHEM, V339, DOI 10.1016/j.foodchem.2020.127887
   Gu FT, 2020, CARBOHYD POLYM, V243, DOI 10.1016/j.carbpol.2020.116475
   Gutierrez TJ, 2021, TRENDS FOOD SCI TECH, V109, P711, DOI 10.1016/j.tifs.2021.01.078
   Halajzadeh J, 2020, CRIT REV FOOD SCI, V60, P3172, DOI 10.1080/10408398.2019.1680950
   Heitmann M, 2017, EUR FOOD RES TECHNOL, V243, P1877, DOI 10.1007/s00217-017-2894-2
   Hernandez HAR, 2022, FOOD HYDROCOLLOID, V124, DOI 10.1016/j.foodhyd.2021.107226
   HOLM J, 1992, AM J CLIN NUTR, V55, P420, DOI 10.1093/ajcn/55.2.420
   Kan LJ, 2020, FOOD FUNCT, V11, P5933, DOI [10.1039/d0fo01145b, 10.1039/D0FO01145B]
   Kolodziejczyk P, 2020, J FOOD SCI TECH MYS, V57, P222, DOI 10.1007/s13197-019-04050-8
   Korompokis K, 2021, J CEREAL SCI, V102, DOI 10.1016/j.jcs.2021.103333
   Korompokis K, 2021, FOOD CHEM, V362, DOI 10.1016/j.foodchem.2021.130203
   Lau E, 2016, BRIT J NUTR, V115, P2122, DOI 10.1017/S0007114516001458
   Li CL, 2022, FOOD HYDROCOLLOID, V123, DOI 10.1016/j.foodhyd.2021.107181
   Li C, 2021, FOOD FUNCT, V12, P682, DOI [10.1039/d0fo02934c, 10.1039/D0FO02934C]
   Li C, 2020, INT J BIOL MACROMOL, V164, P2717, DOI 10.1016/j.ijbiomac.2020.08.123
   Li EP, 2022, CARBOHYD POLYM, V278, DOI 10.1016/j.carbpol.2021.118955
   Li EP, 2019, STARCH-STARKE, V71, DOI 10.1002/star.201900072
   Li F, 2021, INT J BIOL MACROMOL, V188, P774, DOI 10.1016/j.ijbiomac.2021.08.079
   Lu ZH, 2018, FOOD CHEM, V245, P71, DOI 10.1016/j.foodchem.2017.10.037
   Martinez MM, 2018, CARBOHYD POLYM, V197, P531, DOI 10.1016/j.carbpol.2018.06.021
   Martinez MM, 2018, FOOD CHEM, V239, P295, DOI 10.1016/j.foodchem.2017.06.122
   Miao M, 2015, CRIT REV FOOD SCI, V55, P1642, DOI 10.1080/10408398.2012.704434
   Mikulec A, 2018, J FOOD PROCESS ENG, V41, DOI 10.1111/jfpe.12628
   Obadi M, 2020, J CEREAL SCI, V95, DOI 10.1016/j.jcs.2020.103047
   Ou SJL, 2022, FOOD CHEM, V374, DOI 10.1016/j.foodchem.2021.131744
   Parenti O, 2021, J FOOD ENG, V309, DOI 10.1016/j.jfoodeng.2021.110692
   Quilez J, 2012, NUTR REV, V70, P666, DOI 10.1111/j.1753-4887.2012.00540.x
   Reyes I, 2016, STARCH-STARKE, V68, P961, DOI 10.1002/star.201600088
   Rieder A, 2019, FOOD FUNCT, V10, P1529, DOI [10.1039/C8FO02098A, 10.1039/c8fo02098a]
   Roman L, 2019, FOOD CHEM, V274, P664, DOI 10.1016/j.foodchem.2018.09.023
   Sahagun M, 2020, LWT-FOOD SCI TECHNOL, V117, DOI 10.1016/j.lwt.2019.108642
   Simonato B, 2015, FOOD CHEM, V174, P219, DOI 10.1016/j.foodchem.2014.11.023
   Smith F, 2015, MOL NUTR FOOD RES, V59, P2034, DOI 10.1002/mnfr.201500262
   Srikanlaya C, 2017, INT J FOOD SCI TECH, V52, P1904, DOI 10.1111/ijfs.13467
   Stamataki NS, 2017, BRIT J NUTR, V117, P1001, DOI 10.1017/S0007114517000770
   Sui XN, 2016, FOOD CHEM, V196, P910, DOI 10.1016/j.foodchem.2015.09.113
   Sun L, 2022, FOOD CHEM, V369, DOI 10.1016/j.foodchem.2021.130877
   Sun LJ, 2020, CRIT REV FOOD SCI, V60, P541, DOI 10.1080/10408398.2018.1544883
   Venturi M, 2022, LWT-FOOD SCI TECHNOL, V153, DOI 10.1016/j.lwt.2021.112500
   Wang H, 2019, FOOD CHEM, V299, DOI 10.1016/j.foodchem.2019.125131
   Wang SJ, 2015, COMPR REV FOOD SCI F, V14, P568, DOI 10.1111/1541-4337.12143
   Wang SJ, 2016, FOOD CHEM, V190, P285, DOI 10.1016/j.foodchem.2015.05.086
   Wang SJ, 2012, J AGR FOOD CHEM, V60, P6439, DOI 10.1021/jf3011992
   Wang XX, 2021, FOOD HYDROCOLLOID, V119, DOI 10.1016/j.foodhyd.2021.106840
   Whitney K, 2020, INT J FOOD SCI TECH, V55, P3639, DOI 10.1111/ijfs.14698
   Wolter A, 2013, J CEREAL SCI, V58, P431, DOI 10.1016/j.jcs.2013.09.003
   Yu LW, 2021, FRONT NUTR, V8, DOI 10.3389/fnut.2021.785847
   Yu WW, 2018, FERMENTATION-BASEL, V4, DOI 10.3390/fermentation4040103
   Yu WW, 2019, TRENDS FOOD SCI TECH, V86, P530, DOI 10.1016/j.tifs.2018.08.003
   Yu WW, 2018, FOOD CHEM, V241, P493, DOI 10.1016/j.foodchem.2017.09.021
   Zhang BJ, 2019, FOOD HYDROCOLLOID, V95, P133, DOI 10.1016/j.foodhyd.2019.04.031
   Zhang GY, 2008, J AGR FOOD CHEM, V56, P4695, DOI 10.1021/jf072823e
   Zhang GY, 2009, CRIT REV FOOD SCI, V49, P852, DOI 10.1080/10408390903372466
   Zhang ZW, 2021, CARBOHYD POLYM, V256, DOI 10.1016/j.carbpol.2020.117518
   Zhao T, 2019, CARBOHYD POLYM, V218, P163, DOI 10.1016/j.carbpol.2019.04.061
   Zhou XL, 2021, FOOD BIOSCI, V43, DOI 10.1016/j.fbio.2021.101292
   Zou W, 2015, FOOD CHEM, V188, P559, DOI 10.1016/j.foodchem.2015.05.032
NR 73
TC 0
Z9 0
U1 36
U2 36
PU ELSEVIER SCI LTD
PI OXFORD
PA THE BOULEVARD, LANGFORD LANE, KIDLINGTON, OXFORD OX5 1GB, OXON, ENGLAND
SN 0144-8617
EI 1879-1344
J9 CARBOHYD POLYM
JI Carbohydr. Polym.
PD NOV 1
PY 2022
VL 295
AR 119874
DI 10.1016/j.carbpol.2022.119874
PG 10
WC Chemistry, Applied; Chemistry, Organic; Polymer Science
WE Science Citation Index Expanded (SCI-EXPANDED)
SC Chemistry; Polymer Science
GA 3G3PX
UT WOS:000831268700002
PM 35989014
DA 2022-11-10
ER

PT J
AU Smith, JAB
   Savikj, M
   Sethi, P
   Platt, S
   Gabriel, BM
   Hawley, JA
   Dunstan, D
   Krook, A
   Zierath, JR
   Naslund, E
AF Smith, Jonathon A. B.
   Savikj, Mladen
   Sethi, Parneet
   Platt, Simon
   Gabriel, Brendan M.
   Hawley, John A.
   Dunstan, David
   Krook, Anna
   Zierath, Juleen R.
   Naslund, Erik
TI Three weeks of interrupting sitting lowers fasting glucose and glycemic
   variability, but not glucose tolerance, in free-living women and men
   with obesity
SO AMERICAN JOURNAL OF PHYSIOLOGY-ENDOCRINOLOGY AND METABOLISM
LA English
DT Article
DE activity breaks; glycemia; insulin resistance; lipids; obesity;
   prolonged sitting
ID ALL-CAUSE MORTALITY; INSULIN-RESISTANCE; PHYSICAL-ACTIVITY;
   SKELETAL-MUSCLE; SEDENTARY TIME; POSTPRANDIAL GLUCOSE; RANDOMIZED
   CROSSOVER; MODERATE EXERCISE; DIABETES-MELLITUS; BREAKING
AB We aimed to determine whether interrupting prolonged sitting improves glycemic control and the metabolic profile of free-living adults with obesity. Sixteen sedentary individuals {10 women/6 men; median [interquartile range (IQR)] age 50 (44-53) yr, body mass index (BMI) 32 (32-35.8) kg/m(2)} were fitted with continuous glucose and activity monitors for 4 wk. After a 1-wk baseline period, participants were randomized into habitual lifestyle (Control) or frequent activity breaks from sitting (FABS) intervention groups. Each day, between 0800 and 1800 h, FABS received smartwatch notifications to break sitting with 3min of low-to-moderate-intensity physical activity every 30 min. Glycemic control was assessed by oral glucose tolerance test (OGTT) and continuous glucose monitoring. Blood samples and vastus lateralis biopsies were taken for assessment of clinical chemistry and the skeletal muscle lipidome, respectively. Compared with baseline, FABS increased median steps by 744 [IQR (483-951)] and walking time by 10.4 [IQR (2.2-24.6)] min/day. Other indices of activity/sedentary behavior were unchanged. Glucose tolerance and average 24-h glucose curves were also unaffected. However, mean (+/- SD) fasting glucose levels [-0.34 (+/- 0.37) mmol/L] and daily glucose variation [%CV; -2% (+/- 2.2%)] reduced in FABS, suggesting a modest benefit for glycemic control that was most robust at higher volumes of daily activity. Clinical chemistry and the skeletal muscle lipidome were largely unperturbed, although two long-chain triglycerides increased 1.25-fold in FABS, postintervention. All parameters remained stable in control. Under free-living conditions, FABS lowered fasting glucose and glucose variability. Larger volumes of activity breaks from sitting may be required to promote greater health benefits.
   NEW & NOTEWORTHY Under free-living conditions, breaking sitting modestly increased activity behavior. Breaking sitting was insufficient to modulate glucose tolerance or the skeletal muscle lipidome. Activity breaks reduced fasting blood glucose levels and daily glucose variation compared with baseline, with a tendency to also decrease fasting LDLc. This intervention may represent the minimal dose for breaking sedentary behavior, with larger volumes of activity possibly required to promote greater health benefits.
C1 [Smith, Jonathon A. B.; Platt, Simon; Gabriel, Brendan M.; Krook, Anna; Zierath, Juleen R.] Karolinska Inst, Dept Physiol & Pharmacol, Integrat Physiol, Stockholm, Sweden.
   [Savikj, Mladen; Zierath, Juleen R.] Karolinska Inst, Dept Mol Med & Surg, Integrat Physiol, Stockholm, Sweden.
   [Sethi, Parneet; Dunstan, David] Baker Heart & Diabet Inst, Melbourne, Vic, Australia.
   [Hawley, John A.; Dunstan, David] Australian Catholic Univ, Mary MacKillop Inst Hlth Res, Exercise & Nutr Res Program, Melbourne, Vic, Australia.
   [Naslund, Erik] Karolinska Inst, Danderyd Hosp, Dept Clin Sci, Div Surg, Stockholm, Sweden.
RP Naslund, E (corresponding author), Karolinska Inst, Danderyd Hosp, Dept Clin Sci, Div Surg, Stockholm, Sweden.
EM erik.naslund@ki.se
RI Gabriel, Brendan/AAH-2625-2019; Hawley, John/U-3814-2018
OI Gabriel, Brendan/0000-0001-6878-8779; Zierath,
   Juleen/0000-0001-6891-7497; Savikj, Mladen/0000-0002-9708-0750; Hawley,
   John/0000-0002-0886-9881; Smith, Jonathon/0000-0003-2452-1655
FU Novo Nordisk Foundation [NNF14OC0011493]; Swedish Diabetes Foundation
   [DIA2018-357]; Diabetes Wellness Sverige [1849-PG]; Swedish Research
   Council [2015-00165, 2018-02389, 2009-1068]; Knut and Alice Wallenberg
   Foundation [2018-0094]; Region Stockholm (ALF project) [20190173];
   National Health and Medical Research Council; Victorian Government's
   Operational Infrastructure Support scheme; Strategic Research Programme
   in Diabetes at Karolinska Institutet [2009-1068]
FX GRANTS This work was supported by grants from the Novo Nordisk
   Foundation (NNF14OC0011493) , Swedish Diabetes Foundation (DIA2018-357)
   , Diabetes Wellness Sverige (1849-PG) , Swedish Research Council
   (2015-00165, 2018-02389) , the Strategic Research Programme in Diabetes
   at Karolinska Institutet (2009-1068) , the Knut and Alice Wallenberg
   Foundation (2018-0094) , and the Region Stockholm (ALF project;
   20190173) . D.D. is supported by the National Health and Medical
   Research Council and the Victorian Government's Operational
   Infrastructure Support scheme.
CR Abdul-Ghani MA, 2007, DIABETES CARE, V30, P89, DOI 10.2337/dc06-1519
   Alibegovic AC, 2010, AM J PHYSIOL-ENDOC M, V299, pE752, DOI 10.1152/ajpendo.00590.2009
   Aronson D, 2004, DIABETIC MED, V21, P39, DOI 10.1046/j.1464-5491.2003.01084.x
   Bailey DP, 2017, EUR J APPL PHYSIOL, V117, P1299, DOI 10.1007/s00421-017-3610-4
   Bailey DP, 2015, J SCI MED SPORT, V18, P294, DOI 10.1016/j.jsams.2014.03.008
   Benatti FB, 2017, MED SCI SPORT EXER, V49, P2305, DOI 10.1249/MSS.0000000000001354
   Bey L, 2003, J PHYSIOL-LONDON, V551, P673, DOI 10.1113/jphysiol.2003.045591
   Blankenship JM, 2019, J APPL PHYSIOL, V126, P616, DOI 10.1152/japplphysiol.00389.2018
   CHAN JM, 1994, DIABETES CARE, V17, P961, DOI 10.2337/diacare.17.9.961
   Chastin SFM, 2015, OBESITY, V23, P1800, DOI 10.1002/oby.21180
   Climie RE, 2018, J APPL PHYSIOL, V125, P1787, DOI 10.1152/japplphysiol.00544.2018
   Coen PM, 2012, TRENDS ENDOCRIN MET, V23, P391, DOI 10.1016/j.tem.2012.05.009
   De Jong NP, 2019, J APPL PHYSIOL, V126, P984, DOI 10.1152/japplphysiol.00632.2018
   Dunstan DW, 2012, DIABETES CARE, V35, P976, DOI 10.2337/dc11-1931
   Duvivier BMFM, 2018, SCI REP-UK, V8, DOI 10.1038/s41598-018-26616-w
   Duvivier BMFM, 2017, FRONT PHYSIOL, V8, DOI 10.3389/fphys.2017.00353
   Duvivier BMFM, 2017, DIABETOLOGIA, V60, P490, DOI 10.1007/s00125-016-4161-7
   Duvivier BMFM, 2013, PLOS ONE, V8, DOI 10.1371/journal.pone.0055542
   Edwardson CL, 2017, J SPORT HEALTH SCI, V6, P162, DOI 10.1016/j.jshs.2016.02.002
   Ekelund U, 2019, BMJ-BRIT MED J, V366, DOI 10.1136/bmj.l4570
   Goodpaster BH, 2000, METABOLISM, V49, P467, DOI 10.1016/S0026-0495(00)80010-4
   Grace MS, 2019, SCI REP-UK, V9, DOI 10.1038/s41598-019-40490-0
   Grontved A, 2011, JAMA-J AM MED ASSOC, V305, P2448, DOI 10.1001/jama.2011.812
   Hallal PC, 2012, LANCET, V380, P247, DOI 10.1016/S0140-6736(12)60646-1
   Hamburg NM, 2007, ARTERIOSCL THROM VAS, V27, P2650, DOI 10.1161/ATVBAHA.107.153288
   Healy GN, 2008, DIABETES CARE, V31, P661, DOI 10.2337/dc07-2046
   Healy GN, 2011, EUR HEART J, V32, P590, DOI 10.1093/eurheartj/ehq451
   Heinonen I, 2013, BMJ OPEN, V3, DOI 10.1136/bmjopen-2013-002901
   Henson J, 2013, DIABETOLOGIA, V56, P1012, DOI 10.1007/s00125-013-2845-9
   Henson J, 2016, DIABETES CARE, V39, P130, DOI 10.2337/dc15-1240
   Herd SL, 2001, METABOLISM, V50, P756, DOI 10.1053/meta.2001.24199
   Homer AR, 2017, J CLIN LIPIDOL, V11, P1268, DOI 10.1016/j.jacl.2017.06.007
   Hu FB, 2003, JAMA-J AM MED ASSOC, V289, P1785, DOI 10.1001/jama.289.14.1785
   Hulver MW, 2003, AM J PHYSIOL-ENDOC M, V284, pE741, DOI 10.1152/ajpendo.00514.2002
   Kim JY, 2000, AM J PHYSIOL-ENDOC M, V279, pE1039, DOI 10.1152/ajpendo.2000.279.5.E1039
   Knowler WC, 2002, NEW ENGL J MED, V346, P393, DOI 10.1056/NEJMoa012512
   Krogh-Madsen R, 2010, J APPL PHYSIOL, V108, P1034, DOI 10.1152/japplphysiol.00977.2009
   Larsen RN, 2015, CLIN SCI, V129, P117, DOI 10.1042/CS20140790
   Lindstrom J, 2003, DIABETES CARE, V26, P3230, DOI 10.2337/diacare.26.12.3230
   Loh R, 2020, SPORTS MED, V50, P295, DOI 10.1007/s40279-019-01183-w
   McDonnell C M, 2005, Diabetes Technol Ther, V7, P253, DOI 10.1089/dia.2005.7.253
   MIKINES KJ, 1988, AM J PHYSIOL, V254, pE248, DOI 10.1152/ajpendo.1988.254.3.E248
   Mikus CR, 2012, MED SCI SPORT EXER, V44, P225, DOI 10.1249/MSS.0b013e31822ac0c0
   Nylen C, 2019, AM J PHYSIOL-ENDOC M, V316, pE178, DOI 10.1152/ajpendo.00253.2018
   Pan XR, 1997, DIABETES CARE, V20, P537, DOI 10.2337/diacare.20.4.537
   Parr EB, 2018, NUTRIENTS, V10, DOI 10.3390/nu10060733
   Pulsford RM, 2017, J SCI MED SPORT, V20, P278, DOI [10.1016/j.jsams.3016.08.012, 10.1016/j.jsams.2016.08.012]
   Radikova Z, 2006, EXP CLIN ENDOCR DIAB, V114, P249, DOI 10.1055/s-2006-924233
   Rees JL, 2019, ACTA DIABETOL, V56, P755, DOI 10.1007/s00592-019-01358-x
   Saint-Maurice PF, 2020, JAMA-J AM MED ASSOC, V323, P1151, DOI 10.1001/jama.2020.1382
   Sarwar N, 2010, LANCET, V375, P2215, DOI 10.1016/S0140-6736(10)60484-9
   Schwingshackl L, 2014, DIABETOLOGIA, V57, P1789, DOI 10.1007/s00125-014-3303-z
   Stephens BR, 2011, METABOLISM, V60, P941, DOI 10.1016/j.metabol.2010.08.014
   Taylor FC, 2021, AM J PHYSIOL-HEART C, V320, pH393, DOI 10.1152/ajpheart.00422.2020
   Thorp AA, 2014, MED SCI SPORT EXER, V46, P2053, DOI 10.1249/MSS.0000000000000337
   Thorsen IK, 2019, METABOLISM, V96, P1, DOI 10.1016/j.metabol.2019.04.003
   van der Berg JD, 2016, DIABETOLOGIA, V59, P709, DOI 10.1007/s00125-015-3861-8
   Vinagre CGC, 2007, J APPL PHYSIOL, V103, P1166, DOI 10.1152/japplphysiol.01176.2006
   Yeung EH, 2010, J CLIN ENDOCR METAB, V95, P5435, DOI 10.1210/jc.2010-0702
NR 59
TC 2
Z9 2
U1 0
U2 3
PU AMER PHYSIOLOGICAL SOC
PI Rockville
PA 6120 Executive Blvd, Suite 600, Rockville, MD, UNITED STATES
SN 0193-1849
EI 1522-1555
J9 AM J PHYSIOL-ENDOC M
JI Am. J. Physiol.-Endocrinol. Metab.
PD AUG
PY 2021
VL 321
IS 2
BP E203
EP E216
DI 10.1152/ajpendo.00599.2020
PG 14
WC Endocrinology & Metabolism; Physiology
WE Science Citation Index Expanded (SCI-EXPANDED)
SC Endocrinology & Metabolism; Physiology
GA UF4HS
UT WOS:000688536900001
PM 34151582
OA Green Submitted
DA 2022-11-10
ER

PT J
AU Malin, SK
   Finnegan, S
   Fealy, CE
   Filion, J
   Rocco, MB
   Kirwan, JP
AF Malin, Steven K.
   Finnegan, Stephen
   Fealy, Ciaran E.
   Filion, Julianne
   Rocco, Michael B.
   Kirwan, John P.
TI beta-Cell Dysfunction Is Associated with Metabolic Syndrome Severity in
   Adults
SO METABOLIC SYNDROME AND RELATED DISORDERS
LA English
DT Article
ID RISK REDUCTION INTERVENTION; IMPAIRS INSULIN-SECRETION; ORAL
   GLUCOSE-TOLERANCE; RESISTANCE; EXERCISE; SENSITIVITY; OBESE
AB Background: Metabolic syndrome is prevalent in adults characterized by increased visceral adiposity and insulin resistance (IR). However, the link between pancreatic beta-cell function and metabolic syndrome severity in adults across the glucose spectrum is unknown. We hypothesized that poor beta-cell function would independently predict a higher metabolic syndrome Z-score (i.e., severity).
   Methods: Seventy (12 normal glucose tolerant, 37 prediabetic, 21 type 2 diabetic) obese adults [62.4 +/- 1.1 year; 34.6 +/- 0.6 kg/m(2); data are mean +/- standard error of the mean (SEM)] participated in this cross-sectional study. A 2-hr 75-gram oral glucose tolerance test (OGTT) was administered, and insulin and glucose area under the curve was determined for calculations of insulin action. Fasting and glucose-stimulated insulin secretion was calculated using homeostasis model assessment of insulin secretion (HOMA-B) and the insulinogenic index (i.e., I0-30/Glc(0-30) or I60-120/Glc(60-120)), respectively. Fasting and postprandial insulin sensitivity was assessed by HOMA-IR and the Matsuda Index, respectively. beta-cell function was estimated using the disposition index via HOMA-B/HOMA-IR, I0-30/Glc(0-30) or I60-120/Glc(60-120)xMatsuda Index, which represents basal, first-, and second-phase insulin release, respectively. Body composition (via computerized tomography and dual X-ray absorptiometry) and sex-specific metabolic syndrome Z-scores were calculated from waist circumference, blood pressure, fasting glucose, triglycerides, and high-density lipoproteins.
   Results: Compared to those with normal glucose tolerance, visceral fat and IR were higher and beta-cell function was lower in adults with glucose intolerance and type 2 diabetes mellitus. Elevated visceral fat and IR (HOMA-IR and Matsuda Index) correlated with elevated Z-scores (r=0.51, r=0.54, r=-0.49; all P<0.002, respectively). Basal, first-, and second-phase beta-cell function correlated with low Z-scores (r=-0.59, r=-0.51, and r=-0.43, all P<0.001). Insulin secretion significantly predicted the Z-score independent of sex, body fat, blood lipids, blood pressure, IR, and glucose metabolism (P<0.005).
   Conclusion: beta-cell dysfunction is highly correlated with the severity of metabolic syndrome in adults. Future work is warranted to elucidate the mechanism by which cardiometabolic disturbances influence insulin secretion.
C1 [Malin, Steven K.; Finnegan, Stephen; Fealy, Ciaran E.; Filion, Julianne; Kirwan, John P.] Cleveland Clin, Lerner Res Inst, Dept Pathobiol, Cleveland, OH 44106 USA.
   [Malin, Steven K.; Kirwan, John P.] Case Western Reserve Univ, Sch Med, Dept Nutr, Cleveland, OH USA.
   [Rocco, Michael B.] Cleveland Clin, Inst Heart & Vasc, Dept Prevent Cardiol, Cleveland, OH 44106 USA.
   [Kirwan, John P.] Cleveland Clin, Endocrine & Metab Inst, Metab Translat Res Ctr, Cleveland, OH 44106 USA.
RP Kirwan, JP (corresponding author), Cleveland Clin Fdn, Lerner Res Inst, Dept Pathobiol, 9500 Euclid Ave NE40, Cleveland, OH 44195 USA.
EM kirwanj@ccf.org
RI Kirwan, John P/G-6942-2012
OI Malin, Steven/0000-0002-7360-6711
FU National Institutes of Health [R01 AG12834]; National Center for
   Research Resources, Cleveland, Ohio [CTSA 1UL1 RR-024989]; NIH [T32
   DK007319]; NATIONAL CENTER FOR ADVANCING TRANSLATIONAL SCIENCES
   [UL1TR000439] Funding Source: NIH RePORTER; NATIONAL CENTER FOR RESEARCH
   RESOURCES [UL1RR024989] Funding Source: NIH RePORTER; NATIONAL INSTITUTE
   OF DIABETES AND DIGESTIVE AND KIDNEY DISEASES [T32DK007319] Funding
   Source: NIH RePORTER; NATIONAL INSTITUTE ON AGING [R01AG012834] Funding
   Source: NIH RePORTER
FX S.K.M and J.P.K contributed to the study design. S. K. M was primarily
   responsible for data analysis and statistical integrity. S. K. M, S. F,
   C. F., M. R., and J.F assisted with data analysis and study
   organization. S. K. M and J.P.K. wrote the manuscript. We thank the
   nursing staff for technical assistance. We also thank the dedicated
   research assistants and participants for their effort. This research was
   supported by the National Institutes of Health R01 AG12834 (to J.P.K.),
   and the National Center for Research Resources, CTSA 1UL1 RR-024989,
   Cleveland, Ohio. S. K. M was supported by an NIH T32 DK007319.
CR Basu R, 2006, DIABETES, V55, P2001, DOI 10.2337/db05-1692
   Bateman LA, 2011, AM J CARDIOL, V108, P838, DOI 10.1016/j.amjcard.2011.04.037
   Cobelli C, 2007, AM J PHYSIOL-ENDOC M, V293, pE1, DOI 10.1152/ajpendo.00421.2006
   Cubeddu LX, 2012, METAB SYNDR RELAT D, V10, P344, DOI 10.1089/met.2012.0040
   DeFronzo RA, 2011, J CLIN ENDOCR METAB, V96, P2354, DOI 10.1210/jc.2011-0246
   Dela F, 2010, AM J PHYSIOL-ENDOC M, V299, pE80, DOI 10.1152/ajpendo.00765.2009
   Ford ES, 2005, DIABETES CARE, V28, P2745, DOI 10.2337/diacare.28.11.2745
   Franks PW, 2004, DIABETES CARE, V27, P1187, DOI 10.2337/diacare.27.5.1187
   American Heart Association, 2005, Cardiol Rev, V13, P322
   Haffner SM, 1996, DIABETES, V45, P742, DOI 10.2337/diabetes.45.6.742
   Hribal ML, 2003, FASEB J, V17, P1340, DOI 10.1096/fj.02-0685fje
   Johnson JL, 2007, AM J CARDIOL, V100, P1759, DOI 10.1016/j.amjcard.2007.07.027
   Kahn SE, 2001, J NUTR, V131, p354S, DOI 10.1093/jn/131.2.354S
   KAHN SE, 1993, DIABETES, V42, P1663, DOI 10.2337/diabetes.42.11.1663
   KAHN SE, 1990, AM J PHYSIOL, V258, pE937, DOI 10.1152/ajpendo.1990.258.6.E937
   Kahn SE, 2006, NATURE, V444, P840, DOI 10.1038/nature05482
   Kashyap S, 2003, DIABETES, V52, P2461, DOI 10.2337/diabetes.52.10.2461
   Katch V., 2007, EXERCISE PHYSL ENERG
   Malin SK, 2013, OBESITY, V21, P93, DOI 10.1002/oby.20235
   Matsuda M, 1999, DIABETES CARE, V22, P1462, DOI 10.2337/diacare.22.9.1462
   MATTHEWS DR, 1985, DIABETOLOGIA, V28, P412, DOI 10.1007/BF00280883
   McGarry JD, 2002, DIABETES, V51, P7, DOI 10.2337/diabetes.51.1.7
   Muzumdar R, 2004, DIABETES, V53, P441, DOI 10.2337/diabetes.53.2.441
   O'Leary VB, 2006, J APPL PHYSIOL, V100, P1584, DOI 10.1152/japplphysiol.01336.2005
   Perreault L, 2009, DIABETES CARE, V32, P1583, DOI 10.2337/dc09-0523
   PHILLIPS DIW, 1994, DIABETIC MED, V11, P286, DOI 10.1111/j.1464-5491.1994.tb00273.x
   Poitout V, 2002, ENDOCRINOLOGY, V143, P339, DOI 10.1210/en.143.2.339
   Solomon TPJ, 2010, AM J CLIN NUTR, V92, P1359, DOI 10.3945/ajcn.2010.29771
   Solomon TPJ, 2010, DIABETES CARE, V33, P1561, DOI 10.2337/dc09-2021
   Toft-Nielsen MB, 2001, J CLIN ENDOCR METAB, V86, P3717, DOI 10.1210/jc.86.8.3717
   Utzschneider KM, 2009, DIABETES CARE, V32, P335, DOI 10.2337/dc08-1478
   Wallace TM, 2004, DIABETES CARE, V27, P1487, DOI 10.2337/diacare.27.6.1487
   Wijndaele K, 2006, DIABETES CARE, V29, P2329, DOI 10.2337/dc06-1341
NR 33
TC 31
Z9 39
U1 0
U2 2
PU MARY ANN LIEBERT, INC
PI NEW ROCHELLE
PA 140 HUGUENOT STREET, 3RD FL, NEW ROCHELLE, NY 10801 USA
SN 1540-4196
EI 1557-8518
J9 METAB SYNDR RELAT D
JI Metab. Syndr. Relat. Disord.
PD MAR 1
PY 2014
VL 12
IS 2
BP 79
EP 85
DI 10.1089/met.2013.0083
PG 7
WC Medicine, Research & Experimental
WE Science Citation Index Expanded (SCI-EXPANDED)
SC Research & Experimental Medicine
GA AB0CP
UT WOS:000331459700001
PM 24283920
OA Green Published
DA 2022-11-10
ER

PT J
AU Ko, J
   Skudder-Hill, L
   Cho, J
   Bharmal, SH
   Petrov, MS
AF Ko, Juyeon
   Skudder-Hill, Loren
   Cho, Jaelim
   Bharmal, Sakina H.
   Petrov, Maxim S.
TI The Relationship between Abdominal Fat Phenotypes and Insulin Resistance
   in Non-Obese Individuals after Acute Pancreatitis
SO NUTRIENTS
LA English
DT Article
DE diabetes; pancreatitis; insulin resistance; intra-pancreatic fat;
   visceral fat; fat phenotypes; lipid metabolism
ID EXOCRINE PANCREAS; SKELETAL-MUSCLE; ECTOPIC FAT; ASSOCIATIONS; CLAMP
AB Both type 2 prediabetes/diabetes (T2DM) and new-onset prediabetes/diabetes after acute pancreatitis (NODAP) are characterized by impaired tissue sensitivity to insulin action. Although the outcomes of NODAP and T2DM are different, it is unknown whether drivers of insulin resistance are different in the two types of diabetes. This study aimed to investigate the associations between abdominal fat phenotypes and indices of insulin sensitivity in non-obese individuals with NODAP, T2DM, and healthy controls. Indices of insulin sensitivity (homeostasis model assessment of insulin sensitivity (HOMA-IS), Raynaud index, triglyceride and glucose (TyG) index, Matsuda index) were calculated in fasting and postprandial states. Fat phenotypes (intra-pancreatic fat, intra-hepatic fat, skeletal muscle fat, visceral fat, and subcutaneous fat) were determined using magnetic resonance imaging and spectroscopy. Linear regression and relative importance analyses were conducted. Age, sex, and glycated hemoglobin A1c were adjusted for. A total of 78 non-obese individuals (26 NODAP, 20 T2DM, and 32 healthy controls) were included. Intra-pancreatic fat was significantly associated with all the indices of insulin sensitivity in the NODAP group, consistently in both the unadjusted and adjusted models. Intra-pancreatic fat was not significantly associated with any index of insulin sensitivity in the T2DM and healthy controls groups. The variance in HOMA-IS was explained the most by intra-pancreatic fat (R-2= 29%) in the NODAP group and by visceral fat (R-2= 21%) in the T2DM group. The variance in the Raynaud index was explained the most by intra-pancreatic fat (R-2= 18%) in the NODAP group and by visceral fat (R-2= 15%) in the T2DM group. The variance in the TyG index was explained the most by visceral fat in both the NODAP group (R-2= 49%) and in the T2DM group (R-2= 25%). The variance in the Matsuda index was explained the most by intra-pancreatic fat (R-2= 48%) in the NODAP group and by visceral fat (R-2= 38%) in the T2DM group. The differing association between intra-pancreatic fat and insulin resistance can be used to differentiate NODAP from T2DM. Insulin resistance in NODAP appears to be predominantly driven by increased intra-pancreatic fat deposition.
C1 [Ko, Juyeon; Skudder-Hill, Loren; Cho, Jaelim; Bharmal, Sakina H.; Petrov, Maxim S.] Univ Auckland, Sch Med, Auckland 1023, New Zealand.
RP Petrov, MS (corresponding author), Univ Auckland, Sch Med, Auckland 1023, New Zealand.
EM ju.ko@auckland.ac.nz; loren7891@outlook.com; j.cho@auckland.ac.nz;
   s.bharmal@auckland.ac.nz; max.petrov@gmail.com
OI Petrov, Maxim/0000-0002-5923-9062
FU Royal Society of New Zealand (Rutherford Discovery Fellowship)
FX The study was funded by the Royal Society of New Zealand (Rutherford
   Discovery Fellowship to Max Petrov).
CR Al-Mrabeh A, 2017, PLOS ONE, V12, DOI 10.1371/journal.pone.0174660
   Alizargar J, 2020, CARDIOVASC DIABETOL, V19, DOI 10.1186/s12933-019-0982-2
   Amer Diabet Assoc, 2020, DIABETES CARE, V43, pS14, DOI 10.2337/dc20-S002
   Aune D, 2021, DIGEST DIS SCI, V66, P1249, DOI 10.1007/s10620-020-06275-6
   Barreto SG, 2010, AM J PHYSIOL-GASTR L, V299, pG10, DOI 10.1152/ajpgi.00077.2010
   Bharmal SH, 2020, CLIN TRANSL GASTROEN, V11, DOI 10.14309/ctg.0000000000000132
   Bharmal SH, 2019, PANCREAS, V48, P670, DOI 10.1097/MPA.0000000000001318
   Bharmal SH, 2020, J GASTROENTEROL, V55, P775, DOI 10.1007/s00535-020-01682-y
   Bonal C, 2009, GASTROENTEROLOGY, V136, P309, DOI 10.1053/j.gastro.2008.10.015
   Cervantes Aya, 2019, J Clin Med Res, V11, P435, DOI 10.14740/jocmr3820
   Chamroonkiadtikun P, 2020, PRIM CARE DIABETES, V14, P161, DOI 10.1016/j.pcd.2019.08.004
   Cho J, 2020, DIABETES CARE, V43, P2106, DOI 10.2337/dc20-0207
   Cho J, 2020, CLIN PHARMACOL THER, V107, P580, DOI 10.1002/cpt.1644
   Cho J, 2019, DIABETES CARE, V42, P1675, DOI 10.2337/dc19-0145
   Cho J, 2019, AM J GASTROENTEROL, V114, P804, DOI 10.14309/ajg.0000000000000225
   Cho J, 2019, CURR MED RES OPIN, V35, P1157, DOI 10.1080/03007995.2018.1560748
   Chu AY, 2017, NAT GENET, V49, P125, DOI 10.1038/ng.3738
   Crane JC, 2013, INT J BIOMED IMAGING, V2013, DOI 10.1155/2013/169526
   Das SLM, 2014, WORLD J GASTROENTERO, V20, P17196, DOI 10.3748/wjg.v20.i45.17196
   Das SLM, 2014, GUT, V63, P818, DOI 10.1136/gutjnl-2013-305062
   Dellinger EP, 2012, ANN SURG, V256, P875, DOI 10.1097/SLA.0b013e318256f778
   DeSouza SV, 2019, EUR RADIOL, V29, P3746, DOI 10.1007/s00330-019-06126-7
   Fernandez-Real JM, 2003, DIABETES CARE, V26, P1362, DOI 10.2337/diacare.26.5.1362
   Gromping U, 2006, J STAT SOFTW, V17, DOI 10.18637/jss.v017.i01
   Gudipaty L, 2020, DIABETES-METAB RES, V36, DOI 10.1002/dmrr.3295
   Gulen MI, 2015, BIOTECH HISTOCHEM, V90, P495, DOI 10.3109/10520295.2015.1021380
   Heise T, 2016, DIABETES OBES METAB, V18, P962, DOI 10.1111/dom.12703
   Ho TW, 2015, MEDICINE, V94, DOI 10.1097/MD.0000000000001123
   Irlbeck T, 2010, INT J OBESITY, V34, P781, DOI 10.1038/ijo.2009.279
   Kiefer LS, 2018, BRIT J RADIOL, V91, DOI 10.1259/bjr.20180019
   LANKISCH PG, 1990, PANCREAS, V5, P626, DOI 10.1097/00006676-199009000-00021
   Lee JS, 2009, WORLD J GASTROENTERO, V15, P1869, DOI 10.3748/wjg.15.1869
   Modesto AE, 2020, EUR RADIOL, V30, P2902, DOI 10.1007/s00330-019-06633-7
   Pendharkar SA, 2019, HORM METAB RES, V51, P191, DOI 10.1055/a-0802-9569
   Pendharkar SA, 2020, J CLIN GASTROENTEROL, V54, pE11, DOI 10.1097/MCG.0000000000001145
   Pendharkar SA, 2018, INFLAMM RES, V67, P339, DOI 10.1007/s00011-017-1125-4
   Pendharkar SA, 2017, DIGEST LIVER DIS, V49, P540, DOI 10.1016/j.dld.2016.12.010
   Petrov MS, 2020, CURR OPIN GASTROEN, V36, P443, DOI 10.1097/MOG.0000000000000654
   Petrov MS, 2019, UNITED EUR GASTROENT, V7, P1283, DOI 10.1177/2050640619888310
   Petrov MS, 2019, NAT REV GASTRO HEPAT, V16, P175, DOI 10.1038/s41575-018-0087-5
   Petrov MS, 2018, PANCREAS, V47, P1051, DOI 10.1097/MPA.0000000000001155
   Petrov MS, 2017, PANCREATOLOGY, V17, P523, DOI 10.1016/j.pan.2017.06.007
   Petrov MS, 2013, AM J GASTROENTEROL, V108, P140, DOI 10.1038/ajg.2012.384
   Schneider CA, 2012, NAT METHODS, V9, P671, DOI 10.1038/nmeth.2089
   Shulman GI, 2014, NEW ENGL J MED, V371, P1131, DOI 10.1056/NEJMra1011035
   Singh RG, 2019, NUTR METAB CARDIOVAS, V29, P956, DOI 10.1016/j.numecd.2019.06.003
   Singh RG, 2019, CYTOKINE, V120, P107, DOI 10.1016/j.cyto.2019.04.011
   Singh RG, 2019, AM J PHYSIOL-GASTR L, V316, pG806, DOI 10.1152/ajpgi.00385.2018
   Singh RG, 2019, DIABETES OBES METAB, V21, P417, DOI 10.1111/dom.13523
   Singh RG, 2018, DIGEST LIVER DIS, V50, P1081, DOI 10.1016/j.dld.2018.04.023
   Singh RG, 2017, DIABETES-METAB RES, V33, DOI 10.1002/dmrr.2918
   Singh RG, 2017, PEPTIDES, V91, P1, DOI 10.1016/j.peptides.2017.03.001
   Singh RG, 2017, METABOLISM, V69, P1, DOI 10.1016/j.metabol.2016.12.012
   Sreedhar UL, 2020, J GASTROINTEST SURG, V24, P2560, DOI 10.1007/s11605-019-04417-4
   Stuart Charlotte E, 2020, J Clin Med Res, V12, P377, DOI 10.14740/jocmr4165
   Suraamornkul S, 2010, METAB SYNDR RELAT D, V8, P113, DOI 10.1089/met.2009.0030
   Szczepaniak LS, 2012, DIABETES CARE, V35, P2377, DOI 10.2337/dc12-0701
   Woodmansey C, 2017, DIABETES CARE, V40, P1486, DOI 10.2337/dc17-0542
   Yu XW, 2019, J DIABETES INVEST, V10, P1050, DOI 10.1111/jdi.12975
NR 59
TC 16
Z9 16
U1 1
U2 2
PU MDPI
PI BASEL
PA ST ALBAN-ANLAGE 66, CH-4052 BASEL, SWITZERLAND
EI 2072-6643
J9 NUTRIENTS
JI Nutrients
PD SEP
PY 2020
VL 12
IS 9
AR 2883
DI 10.3390/nu12092883
PG 14
WC Nutrition & Dietetics
WE Science Citation Index Expanded (SCI-EXPANDED)
SC Nutrition & Dietetics
GA OD5UQ
UT WOS:000579919200001
PM 32967240
OA gold, Green Published
DA 2022-11-10
ER

PT J
AU Hu, ZP
   Liu, XK
   Yang, MY
AF Hu, Zhipeng
   Liu, Xiaoke
   Yang, Maoyi
TI Evidence and Potential Mechanisms of Jin-Gui Shen-Qi Wan as a Treatment
   for Type 2 Diabetes Mellitus: A Systematic Review and Meta-Analysis
SO FRONTIERS IN PHARMACOLOGY
LA English
DT Review
DE Jin-Gui Shen-Qi Wan; traditional Chinese medicine; type 2 diabetes
   mellitus; systematic review; meta-analysis
ID DI-HUANG-WAN; HYPERGLYCEMIA; SETS
AB Background: Type 2 diabetes mellitus (T2DM) is a subtype of diabetes mellitus characterized by progressive dysfunction of beta-cell insulin secretion and insulin resistance. Jin-Gui Shen-Qi Wan (JGSQW) has for many years been widely used in clinical practice as a treatment for T2DM. However, its effect remains unknown.
   Objectives: This study aims to summarize the clinical evidence of the effect of JGSQW on glucose and lipid metabolism in T2DM and the potential mechanisms underlying this effect.
   Methods: Six databases were searched without language or publication status restrictions. Data were extracted to a predefined template for synthesis.
   Results: Fourteen studies with 1586 participants were included in this meta-analysis. All 14 studies were judged to be at high risk of bias. JGSQW is safe for T2DM patients. Pooled results indicated that combination treatment results in a reduction in glycated hemoglobin (HbA1c) (mean difference (MD) -0.49%; 95% CI -0.67 to -0.31), fasting blood glucose (FBG) (MD -0.84; 95% CI -1.19 to -0.49), and 2-hour postprandial glucose 2hBG (MD -1.38; 95% CI -1.60 to -1.16). No significant difference in glucose metabolismwas observed between JGSQW and hypoglycemic agents. The available evidence was insufficient to determine the effects on lipid metabolism. Sensitivity analyses indicated that these results were robust.
   Conclusion: By combining the available evidence, we found that JGSQW is safe for T2DM patients. Compared with hypoglycemic agents alone, combination treatment with JGSQW enhances the effect on glucose metabolism in patients with T2DM. We found no difference in the efficacy of JGSQWalone compared to hypoglycemic agents alone. In terms of lipid metabolism, the current evidence is insufficient and too inconsistent for us to draw firm conclusions, so further studies are needed.
C1 [Hu, Zhipeng; Liu, Xiaoke; Yang, Maoyi] Hosp Chengdu Univ Tradit Chinese Med, Chengdu, Peoples R China.
RP Yang, MY (corresponding author), Hosp Chengdu Univ Tradit Chinese Med, Chengdu, Peoples R China.
EM 3406673658@qq.com
FU National Natural Science Foundation of China [82104843]; Sichuan Science
   and Technology Program [2020096]; science and technology development
   funding project of the Hospital of the Chengdu University of Traditional
   Chinese Medicine [19YY07]; Chengdu University of Traditional Chinese
   Medicine [ZRQN2019005]
FX This work was funded by the National Natural Science Foundation of China
   (No. 82104843), the Sichuan Science and Technology Program (no.
   2020096), science and technology development funding project of the
   Hospital of the Chengdu University of Traditional Chinese Medicine (no.
   19YY07), and "Xinglin scholar" scientific research promotion plan of the
   Chengdu University of Traditional Chinese Medicine (no. ZRQN2019005).
CR Alam MM, 2014, LIFE SCI, V109, P8, DOI 10.1016/j.lfs.2014.06.005
   Amer Diabet Assoc, 2021, DIABETES CARE, V44, pS15, DOI 10.2337/dc21-S002
   Athyros VG, 2018, HORM-INT J ENDOCRINO, V17, P61, DOI 10.1007/s42000-018-0014-8
   Bain E, 2016, AUST NZ J OBSTET GYN, V56, P113, DOI 10.1111/ajo.12433
   Bin J, 2020, J CLIN RATIONAL DRUG, V13, P58
   Boers M, 2014, J CLIN EPIDEMIOL, V67, P745, DOI 10.1016/j.jclinepi.2013.11.013
   Chen CC, 2008, J ETHNOPHARMACOL, V117, P483, DOI 10.1016/j.jep.2008.02.032
   Chen D., 2012, J XINYU U, V17, P99
   Chen L, 2019, TRENDS FOOD SCI TECH, V85, P149, DOI 10.1016/j.tifs.2018.11.026
   Chen S., 2013, J JINZHOU MEDICAL U, V34, P20
   Chen S, 2016, MEDIAT INFLAMM, V2016, DOI 10.1155/2016/9340637
   Chen W., 2008, ZHEJIANG J TRADITION, V43, P577
   Chen W., 2014, J EMERGENCY TRADITIO, V23, P1422
   Chen W, 2008, ZHEJIANG J TRADITION, V43
   Chen WeiYan, 2015, China Journal of Traditional Chinese Medicine and Pharmacy, V30, P252
   Chen X., 2012, THESIS GANSU U TRADI
   Cheng JT, 2001, HORM METAB RES, V33, P727, DOI 10.1055/s-2001-19138
   Cho NH, 2018, DIABETES RES CLIN PR, V138, P271, DOI 10.1016/j.diabres.2018.02.023
   Cuirong H, 2017, TRADITIONAL CHINESE, V36, P57
   Dall TM, 2019, DIABETES CARE, V42, P1661, DOI 10.2337/dc18-1226
   Egan AM, 2020, DIABETES CARE, V43, P3129, DOI 10.2337/dc20-1621
   Eid S, 2019, DIABETOLOGIA, V62, P1539, DOI 10.1007/s00125-019-4959-1
   Fan J, 2017, HLTH CARE GUIDE, P215
   Gao Y, 2008, THESIS GANSU U TRADI
   Hirotani Y, 2007, YAKUGAKU ZASSHI, V127, P1509, DOI 10.1248/yakushi.127.1509
   Hirotani Y, 2007, BIOL PHARM BULL, V30, P1015, DOI 10.1248/bpb.30.1015
   Hirotani Y, 2010, DRUG DISCOV THER, V4, P129
   Hongyun S, 2018, SPEC HLTH, V251
   Hu F, 2012, J SHANXI U CHIN MED, V13
   Huang J., 2017, EFFECT PTEN PROTEIN
   Huang Y., 2011, EFFECTS JINGUI SHENQ
   Jin Z., 2011, SHANGHAI J TRADITION, V45, P76
   Jin Z., 2008, MOD TRADITIONAL CHIN, V28, P66
   Jin Z., 2012, ACTA CHIN MED PHARM, V40, P136
   Jin Z., 2012, ACTA CHIN MED PHARM, V40, P56
   Jingzu Z., 2019, CHIN FOLK THER, V27, P56
   Kirkham JJ, 2019, TRIALS, V20, DOI 10.1186/s13063-019-3230-x
   Kirkham JJ, 2017, PLOS MED, V14, DOI 10.1371/journal.pmed.1002447
   Kirkham JJ, 2016, PLOS MED, V13, DOI 10.1371/journal.pmed.1002148
   Li M, 2017, THESIS HUNAN U TRADI
   Li M., 2017, ACTA CHIN MED PHARM, V23, P82
   Li T., 2012, THESIS GANSU U TRADI
   Li YZ, 2020, BMJ-BRIT MED J, V369, DOI 10.1136/bmj.m997
   Liang X., 2002, BEIJING J TRADITIONA, V21, P271
   Lina C, 2012, CHINA MED HERALD, V9, P102
   Liu J.H., 2004, CHIN J CLIN REHABIL, V8, P8254
   Liu R., 2013, J FUJIAN U TRADITION, V23, P32
   Liu X., 2011, GUIDING J TRADITIONA, V17, P22
   Liu X, 2012, ACTA CHIN MED PHARM, V40, P25
   Luo C, 2015, INT IMMUNOPHARMACOL, V28, P744, DOI 10.1016/j.intimp.2015.07.018
   Page MJ, 2021, INT J SURG, V88, DOI 10.1016/j.ijsu.2021.105906
   Pan Y., 2008, EFFECTS JINGUI SHENQ
   Shea BJ, 2017, BMJ-BRIT MED J, V358, DOI 10.1136/bmj.j4008
   Shi Z., 2011, MOD J INTEGRATED TRA, V20, P4475
   Shi Z., 2011, ACTA CHIN MED, V26, P592
   Shufang G, 2020, HLTH VIS, V101, P199
   Sterne JAC, 2019, BMJ-BRIT MED J, V366, DOI 10.1136/bmj.l4898
   Suchal K, 2017, INT J MOL SCI, V18, DOI 10.3390/ijms18051001
   Teng H, 2018, TRENDS FOOD SCI TECH, V72, P34, DOI 10.1016/j.tifs.2017.11.012
   Wang B., 2012, J GANNAN MED U, V32, P332
   Wang L., 2019, CHINA MOD DOCTOR, V57, P37
   Wang Yue, 2012, China Journal of Traditional Chinese Medicine and Pharmacy, V27, P740
   Williamson PR, 2017, TRIALS, V18, DOI 10.1186/s13063-017-1978-4
   Williamson PR, 2012, TRIALS, V13, DOI 10.1186/1745-6215-13-132
   Wolffenbuttel B.H.R., 2017, CURRENT TOTAL EC BUR
   Xiaoming Y, 2011, CHIN J EXP PRESCRIPT, V17, P261
   Xinyi Z, 2011, J TRADITIONAL CHIN M, V26, P982
   Yang WY, 2018, DIABETES CARE, V41, P917, DOI 10.2337/dci18-0007
   Yang X, 2016, NEW WORLD DIABETES, V19, P21
   Yao Y., 2016, ZHEJIANG CLIN MED J, V18, P595
   Yao ZX, 2019, EUR J NUTR, V58, P819, DOI 10.1007/s00394-018-1713-2
   Yinzhong L, 2013, J PRACT DIABETES, V9, P36
   Yu Z., 2012, J GANSU U TRADITIONA, V29, P21
   Yuting G, 2012, CHINA MED HERALD, V9, P110
   Zhang J., 2014, CHIN J EXP TRADITION, V20, P165
   Zhang K., 2014, ZHEJIANG J TRADITION, V49, P846
   Zhao Q., 2019, MECH SHENQI PILL ENE
   Zhaoyi H., 2010, CHIN J TRADITIONAL C, V28, P2457
   Zhuang MJ, 2018, DRUG DES DEV THER, V12, DOI 10.2147/DDDT.S153898
NR 79
TC 1
Z9 1
U1 28
U2 34
PU FRONTIERS MEDIA SA
PI LAUSANNE
PA AVENUE DU TRIBUNAL FEDERAL 34, LAUSANNE, CH-1015, SWITZERLAND
EI 1663-9812
J9 FRONT PHARMACOL
JI Front. Pharmacol.
PD SEP 6
PY 2021
VL 12
AR 699932
DI 10.3389/fphar.2021.699932
PG 14
WC Pharmacology & Pharmacy
WE Science Citation Index Expanded (SCI-EXPANDED)
SC Pharmacology & Pharmacy
GA UT3HH
UT WOS:000698010400001
PM 34552482
OA Green Published, gold
DA 2022-11-10
ER

PT J
AU Tzoulaki, I
   Siontis, KC
   Evangelou, E
   Ioannidis, JPA
AF Tzoulaki, Ioanna
   Siontis, Konstantinos C.
   Evangelou, Evangelos
   Ioannidis, John P. A.
TI Bias in Associations of Emerging Biomarkers With Cardiovascular Disease
SO JAMA INTERNAL MEDICINE
LA English
DT Article
ID CORONARY-HEART-DISEASE; GLOMERULAR-FILTRATION-RATE; ALL-CAUSE MORTALITY;
   C-REACTIVE PROTEIN; PROGNOSTIC VALUE; COLLABORATIVE ANALYSIS; IMPROVED
   PREDICTION; EMPIRICAL-EVIDENCE; RANDOMIZED-TRIALS; RISK-ASSESSMENT
AB Importance: Numerous cardiovascular biomarkers are proposed as potential predictors of cardiovascular risk.
   Objective: To evaluate whether there is evidence for biases favoring statistically significant results and inflating associations in this literature.
   Design and Setting: PubMed search for meta-analyses of cardiovascular biomarkers that are not part of the Framingham Risk Score.
   Main Outcome Measures: We estimated summary effects and between-study heterogeneity (considered "very large" for I-2 > 75%). We evaluated whether large studies had significantly more conservative results than smaller studies (small-study effects) and whether there were too many studies with statistically significant results compared with what would be expected on the basis of the findings of the largest study in each meta-analysis.
   Results: Of 56 eligible meta-analyses, 49 had statistically significant results. Very large heterogeneity and small-study effects were seen in 9 and 13 meta-analyses, respectively. In 29 meta-analyses (52%), there was a significant excess of studies with statistically significant results. Only 13 of the statistically significant meta-analyses had more than 1000 cases and no hints of large heterogeneity, small-study effects, or excess significance. These included the associations of glomerular filtration rate and albumin to creatinine ratio in general and high-risk populations with cardiovascular disease mortality and of non-high-density lipoprotein cholesterol, serum albumin, Chlamydia pneumoniae IgG, glycosylated hemoglobin, nonfasting insulin, apolipoprotein B/AI ratio, erythrocyte sedimentation rate, and lipoprotein-associated phospholipase mass or activity with coronary heart disease.
   Conclusions and Relevance: Selective reporting biases may be common in the evidence on emerging cardiovascular biomarkers. Most of the proposed associations of these biomarkers may be inflated.
C1 [Tzoulaki, Ioanna; Siontis, Konstantinos C.; Evangelou, Evangelos] Univ Ioannina Sch Med, Dept Hyg & Epidemiol, Ioannina, Greece.
   [Tzoulaki, Ioanna] Univ London Imperial Coll Sci Technol & Med, Dept Epidemiol & Biostat, London, England.
   [Siontis, Konstantinos C.] Mayo Clin, Coll Med, Mayo Sch Grad Med Educ, Rochester, MN USA.
   [Ioannidis, John P. A.] Stanford Univ Sch Med, Stanford Prevent Res Ctr, Dept Med, Stanford, CA USA.
   [Ioannidis, John P. A.] Stanford Univ Sch Med, Stanford Prevent Res Ctr, Dept Hlth Res & Policy, Stanford, CA USA.
   [Ioannidis, John P. A.] Stanford Univ Sch Humanities & Sci, Dept Stat, Stanford, CA USA.
RP Ioannidis, JPA (corresponding author), Stanford Prevent Res Ctr, 1265 Welch Rd,Med Sch Off Bldg,Room X306, Stanford, CA 94350 USA.
EM jioannid@stanford.edu
RI Evangelou, Evangelos/C-3033-2013; Tzoulaki, Ioanna/ABE-6269-2020;
   Ioannidis, John P. A./G-9836-2011
OI Evangelou, Evangelos/0000-0002-5488-2999; Tzoulaki,
   Ioanna/0000-0002-4275-9328; 
FU Medical Research Council [G0801056B] Funding Source: researchfish
CR Andre F, 2011, NAT REV CLIN ONCOL, V8, P171, DOI 10.1038/nrclinonc.2011.4
   Apple FS, 2005, CLIN CHEM, V51, P810, DOI 10.1373/clinchem.2004.046292
   Chan AW, 2004, JAMA-J AM MED ASSOC, V291, P2457, DOI 10.1001/jama.291.20.2457
   Chan AW, 2005, BMJ-BRIT MED J, V330, P753, DOI 10.1136/bmj.38356.424606.8F
   Chinn S, 2000, STAT MED, V19, P3127, DOI 10.1002/1097-0258(20001130)19:22<3127::AID-SIM784>3.0.CO;2-M
   Clarke R, 2002, JAMA-J AM MED ASSOC, V288, P2015, DOI 10.1001/jama.288.16.2015
   Danesh J, 2000, EUR HEART J, V21, P515, DOI 10.1053/euhj.1999.1699
   Danesh J, 2000, BRIT MED J, V321, P208, DOI 10.1136/bmj.321.7255.208
   Danesh J, 2000, BMJ-BRIT MED J, V321, P199, DOI 10.1136/bmj.321.7255.199
   Danesh J, 2005, JAMA-J AM MED ASSOC, V294, P1799, DOI 10.1001/jama.294.14.1799
   Di Angelantonio E, 2009, CIRCULATION, V120, P2177, DOI 10.1161/CIRCULATIONAHA.109.884866
   Di Angelantonio E, 2009, JAMA-J AM MED ASSOC, V302, P1993, DOI 10.1001/jama.2009.1619
   Dwan K, 2008, PLOS ONE, V3, DOI 10.1371/journal.pone.0003081
   Egger M, 1997, BMJ-BRIT MED J, V315, P629, DOI 10.1136/bmj.315.7109.629
   Erqou S, 2010, J AM COLL CARDIOL, V55, P2160, DOI 10.1016/j.jacc.2009.10.080
   Erqou S, 2009, JAMA-J AM MED ASSOC, V302, P412, DOI 10.1001/jama.2009.1063
   Flores-Mateo G, 2006, AM J CLIN NUTR, V84, P762, DOI 10.1093/ajcn/84.4.762
   Freedman L S, 1982, Stat Med, V1, P121, DOI 10.1002/sim.4780010204
   Gilstrap LG, 2012, CLIN CHEM, V58, P72, DOI 10.1373/clinchem.2011.165712
   Greenland P, 2010, J AM COLL CARDIOL, V56, pE50, DOI 10.1016/j.jacc.2010.09.001
   Hansen TW, 2011, HYPERTENSION, V57, P3, DOI 10.1161/HYPERTENSIONAHA.109.133900
   Hlatky Mark A, 2009, Circulation, V119, P2408, DOI 10.1161/CIRCULATIONAHA.109.192278
   Inaba Y, 2010, J NUCL CARDIOL, V17, P61, DOI 10.1007/s12350-009-9157-y
   Ioannidis JPA, 2007, BRIT MED J, V335, P914, DOI 10.1136/bmj.39343.408449.80
   Ioannidis JPA, 2007, CLIN TRIALS, V4, P245, DOI 10.1177/1740774507079441
   Ioannidis JPA, 2012, CIRC RES, V110, P658, DOI 10.1161/RES.0b013e31824da8ad
   Ioannidis JPA, 2011, ARCH GEN PSYCHIAT, V68, P773, DOI 10.1001/archgenpsychiatry.2011.28
   Ioannidis JPA, 2011, EPIDEMIOLOGY, V22, P450, DOI 10.1097/EDE.0b013e31821b506e
   Ioannidis JPA, 2011, JAMA-J AM MED ASSOC, V305, P2200, DOI 10.1001/jama.2011.713
   Ioannidis JPA, 2010, JAMA-J AM MED ASSOC, V303, P1646, DOI 10.1001/jama.2010.503
   Ioannidis JPA, 2005, PLOS MED, V2, P696, DOI 10.1371/journal.pmed.0020124
   Kaptoge S, 2010, LANCET, V375, P132, DOI 10.1016/S0140-6736(09)61717-7
   Kavvoura FK, 2008, AM J EPIDEMIOL, V168, P855, DOI 10.1093/aje/kwn206
   Khan NA, 2005, CIRCULATION, V112, P3088, DOI 10.1161/CIRCULATIONAHA.105.560128
   Kodama S, 2009, JAMA-J AM MED ASSOC, V301, P2024, DOI 10.1001/jama.2009.681
   Lau J, 1997, ANN INTERN MED, V127, P820, DOI 10.7326/0003-4819-127-9-199711010-00008
   Lee M, 2010, CIRC-CARDIOVASC QUAL, V3, P675, DOI 10.1161/CIRCOUTCOMES.110.957696
   Lloyd-Jones DM, 2010, CIRCULATION, V121, P1768, DOI 10.1161/CIRCULATIONAHA.109.849166
   Lorenz MW, 2007, CIRCULATION, V115, P459, DOI 10.1161/CIRCULATIONAHA.106.628875
   Matsushita K, 2010, LANCET, V375, P2073, DOI 10.1016/S0140-6736(10)60674-5
   McGeechan K, 2009, ANN INTERN MED, V151, P404, DOI 10.7326/0003-4819-151-6-200909150-00005
   Naghavi M, 2003, CIRCULATION, V108, P1664, DOI 10.1161/01.CIR.0000087480.94275.97
   Ottani F, 2000, AM HEART J, V140, P917, DOI 10.1067/mhj.2000.111107
   Padayachee L, 2009, ANAESTHESIA, V64, P416, DOI 10.1111/j.1365-2044.2008.05786.x
   Pierdomenico SD, 2011, AM J HYPERTENS, V24, P52, DOI 10.1038/ajh.2010.203
   Ryding ADS, 2009, ANESTHESIOLOGY, V111, P311, DOI 10.1097/ALN.0b013e3181aaeb11
   Santos-Oliveira R, 2011, DIABETOLOGIA, V54, P1327, DOI 10.1007/s00125-011-2078-8
   Sarwar A, 2009, JACC-CARDIOVASC IMAG, V2, P675, DOI 10.1016/j.jcmg.2008.12.031
   Sarwar N, 2007, EUR HEART J, V28, P2491, DOI 10.1093/eurheartj/ehm115
   Sarwar N, 2010, PLOS MED, V7, DOI 10.1371/journal.pmed.1000278
   Sattar N, 2006, CIRCULATION, V114, P623, DOI 10.1161/CIRCULATIONAHA.106.618918
   Sterne JAC, 2011, BMJ-BRIT MED J, V343, DOI 10.1136/bmj.d4002
   Thompson A, 2006, J INTERN MED, V259, P481, DOI 10.1111/j.1365-2796.2006.01644.x
   Thompson A, 2010, LANCET, V375, P1536, DOI 10.1016/S0140-6736(10)60319-4
   Tzoulaki I, 2011, BMJ-BRIT MED J, V343, DOI 10.1136/bmj.d6829
   Tzoulaki I, 2011, INT J EPIDEMIOL, V40, P1094, DOI 10.1093/ije/dyr013
   Tzoulaki I, 2009, JAMA-J AM MED ASSOC, V302, P2345, DOI 10.1001/jama.2009.1757
   van der Velde M, 2011, KIDNEY INT, V79, P1341, DOI 10.1038/ki.2010.536
   Vasan RS, 2006, CIRCULATION, V113, P2335, DOI 10.1161/CIRCULATIONAHA.104.482570
   Vlachopoulos C, 2010, J AM COLL CARDIOL, V55, P1318, DOI 10.1016/j.jacc.2009.10.061
   Wang TJ, 2011, CIRCULATION, V123, P551, DOI 10.1161/CIRCULATIONAHA.109.912568
   Wheeler JG, 2005, PLOS MED, V2, P236, DOI 10.1371/journal.pmed.0020076
   Whincup RH, 2002, EUR HEART J, V23, P1764, DOI 10.1053/euhj.2001.3237
   Wilson PWF, 2009, JAMA-J AM MED ASSOC, V302, P2369, DOI 10.1001/jama.2009.1765
   Wilson PWF, 1998, CIRCULATION, V97, P1837, DOI 10.1161/01.CIR.97.18.1837
   Wormser D, 2011, LANCET, V377, P1085, DOI 10.1016/S0140-6736(11)60105-0
NR 66
TC 87
Z9 87
U1 0
U2 12
PU AMER MEDICAL ASSOC
PI CHICAGO
PA 330 N WABASH AVE, STE 39300, CHICAGO, IL 60611-5885 USA
SN 2168-6106
EI 2168-6114
J9 JAMA INTERN MED
JI JAMA Intern. Med.
PD APR 22
PY 2013
VL 173
IS 8
BP 664
EP 671
DI 10.1001/jamainternmed.2013.3018
PG 8
WC Medicine, General & Internal
WE Science Citation Index Expanded (SCI-EXPANDED)
SC General & Internal Medicine
GA 159IR
UT WOS:000320039600013
PM 23529078
OA Bronze
DA 2022-11-10
ER

PT J
AU Ramos-Romero, S
   Hereu, M
   Atienza, L
   Amezqueta, S
   Casas, J
   Munoz, S
   Medina, I
   Miralles-Perez, B
   Romeu, M
   Torres, JL
AF Ramos-Romero, Sara
   Hereu, Merce
   Atienza, Lidia
   Amezqueta, Susana
   Casas, Josefina
   Munoz, Silvia
   Medina, Isabel
   Miralles-Perez, Bernat
   Romeu, Marta
   Torres, Josep L.
TI The Buckwheat Iminosugar d-Fagomine Attenuates Sucrose-Induced Steatosis
   and Hypertension in Rats
SO MOLECULAR NUTRITION & FOOD RESEARCH
LA English
DT Article
DE blood pressure; d-fagomine; diabetes; fructose; metabolic syndrome
ID OBESITY; DIET; FRUCTOSE; LEPTIN; METABOLISM; RESISTANCE; FOOD
AB Scope This study examines the long-term functional effects of d-fagomine on sucrose-induced factors of metabolic dysfunctions and explores possible molecular mechanisms behind its action. Methods and results Wistar Kyoto rats are fed a 35% sucrose solution with d-fagomine (or not, for comparison) or mineral water (controls) for 24 weeks. The following are recorded: body weight; energy intake; glucose tolerance; plasma leptin concentration and lipid profile; populations of Bacteroidetes, Firmicutes, bacteroidales, clostridiales, enterobacteriales, and Escherichia coli in feces; blood pressure; urine uric acid and F-2t isoprostanes (F-2-IsoPs); perigonadal fat deposition; and hepatic histology and diacylglycerols (DAGs) in liver and adipose tissue. d-Fagomine reduces sucrose-induced hypertension, urine uric acid and F-2-IsoPs (markers of oxidative stress), steatosis, and liver DAGs, without significantly affecting perigonadal fat deposition, and impaired glucose tolerance. It also promotes excretion of enterobacteriales generated by the dietary intervention. Conclusion d-fagomine counteracts sucrose-induced steatosis and hypertension, presumably by reducing the postprandial levels of fructose in the liver.
C1 [Ramos-Romero, Sara; Hereu, Merce; Torres, Josep L.] CSIC, Inst Adv Chem Catalonia IQAC, ES-08034 Barcelona, Spain.
   [Ramos-Romero, Sara] Univ Barcelona, Fac Biol, Dept Cell Biol Physiol & Immunol, E-08028 Barcelona, Spain.
   [Atienza, Lidia] Puerta del Mar Univ Hosp, Dept Pathol, Cadiz 11009, Spain.
   [Amezqueta, Susana] Univ Barcelona, Dept Engn Quim & Quim Analit, E-08028 Barcelona, Spain.
   [Amezqueta, Susana] Univ Barcelona, Inst Biomed IBUB, E-08028 Barcelona, Spain.
   [Casas, Josefina] CSIC, Inst Adv Chem Catalonia IQAC, Dept Biol Chem, Res Unit Bioact Mol RUBAM, ES-08034 Barcelona, Spain.
   [Casas, Josefina] ISCIII, Ctr Biomed Res Hepat & Digest Dis CIBEREHD, Madrid 28029, Spain.
   [Munoz, Silvia; Medina, Isabel] CSIC, IIM, Vigo 36208, Spain.
   [Miralles-Perez, Bernat; Romeu, Marta] Univ Rovira & Virgili, Fac Med & Ciencies Salut, Reus 43201, Spain.
RP Ramos-Romero, S (corresponding author), CSIC, Inst Adv Chem Catalonia IQAC, ES-08034 Barcelona, Spain.; Ramos-Romero, S (corresponding author), Univ Barcelona, Fac Biol, Dept Cell Biol Physiol & Immunol, E-08028 Barcelona, Spain.
EM sara.ramos@iqac.csic.es
RI MEDINA, ISABEL/AAL-4012-2021; Miralles-Pérez, Bernat/ABI-2034-2020;
   ROMEU, MARTA/O-7129-2019; Casas, Josefina/L-7934-2014; Torres, Josep
   Lluís/N-7256-2013; Ramos-Romero, Sara/AAH-6209-2020; Ramos-Romero,
   Sara/K-8301-2017
OI Miralles-Pérez, Bernat/0000-0003-1294-7069; ROMEU,
   MARTA/0000-0002-2131-1858; Torres, Josep Lluís/0000-0002-5072-8265;
   MEDINA, ISABEL/0000-0002-1854-3359; Ramos-Romero,
   Sara/0000-0002-9293-4454
FU Spanish Ministry of Economy, Industry and Competitiveness
   [AGL2013-49079-C2-1, 2-R, AGL2017-83599-R, BES2014-068592]
FX This work was supported by the Spanish Ministry of Economy, Industry and
   Competitiveness (grant numbers AGL2013-49079-C2-1, 2-R and
   AGL2017-83599-R, and graduate fellowship BES2014-068592 to M.H.). The
   authors thank Eva Dalmau for the DAG analysis. English language revision
   by Christopher Evans is also appreciated.
CR Amezqueta S, 2017, J AGR FOOD CHEM, V65, P4414, DOI 10.1021/acs.jafc.7b01026
   Amezqueta S, 2013, FOOD CHEM, V136, P1316, DOI 10.1016/j.foodchem.2012.09.038
   Bluher S, 2009, AM J CLIN NUTR, V89, p991S, DOI 10.3945/ajcn.2008.26788E
   Choe SS, 2016, FRONT ENDOCRINOL, V7, DOI 10.3389/fendo.2016.00030
   COOK GA, 1983, BIOCHEM J, V212, P525, DOI 10.1042/bj2120525
   Despres JP, 2006, NATURE, V444, P881, DOI 10.1038/nature05488
   DiNicolantonio JJ, 2018, PROG CARDIOVASC DIS, V61, P3, DOI 10.1016/j.pcad.2017.12.001
   DiNicolantonio JJ, 2016, PROG CARDIOVASC DIS, V59, P219, DOI 10.1016/j.pcad.2016.07.004
   Eckel RH, 2005, LANCET, V365, P1415, DOI 10.1016/S0140-6736(05)66378-7
   Fabbrini E, 2009, P NATL ACAD SCI USA, V106, P15430, DOI 10.1073/pnas.0904944106
   Franks PW, 2005, OBES RES, V13, P1476, DOI 10.1038/oby.2005.178
   Gomez L, 2012, BRIT J NUTR, V107, P1739, DOI 10.1017/S0007114511005009
   GREKIN RJ, 1995, HYPERTENSION, V26, P193, DOI 10.1161/01.HYP.26.1.193
   Harris RBS, 2018, AM J PHYSIOL-REG I, V314, pR598, DOI 10.1152/ajpregu.00384.2017
   Havel PJ, 2005, NUTR REV, V63, P133, DOI 10.1301/nr.2005.may.133-157
   Janssen AF, 2017, J PHYSIOL-LONDON, V595, P477, DOI 10.1113/JP272476
   Ley RE, 2006, NATURE, V444, P1022, DOI 10.1038/4441022a
   Leyva F, 1997, EUR HEART J, V18, P858
   Lindqvist A, 2005, REGUL PEPTIDES, V130, P123, DOI 10.1016/j.regpep.2005.05.002
   Matsuzaka T, 2004, DIABETES, V53, P560, DOI 10.2337/diabetes.53.3.560
   Mazzali Marilda, 2010, Curr Rheumatol Rep, V12, P108, DOI 10.1007/s11926-010-0094-1
   Mendez L, 2013, FREE RADICAL BIO MED, V55, P8, DOI 10.1016/j.freeradbiomed.2012.11.004
   Mittelman SD, 2002, DIABETES, V51, P755, DOI 10.2337/diabetes.51.3.755
   Molinar-Toribio E, 2015, FOOD FUNCT, V6, P2614, DOI [10.1039/c5fo00591d, 10.1039/C5FO00591D]
   Oudot C, 2013, KIDNEY INT, V83, P674, DOI 10.1038/ki.2012.478
   Pfaffl MW, 2001, NUCLEIC ACIDS RES, V29, DOI 10.1093/nar/29.9.e45
   Ramos-Romero S, 2018, MOL NUTR FOOD RES, V62, DOI 10.1002/mnfr.201800373
   Ramos-Romero S, 2018, AM J PHYSIOL-ENDOC M, V314, pE552, DOI 10.1152/ajpendo.00323.2017
   Reagan-Shaw S, 2008, FASEB J, V22, P659, DOI 10.1096/fj.07-9574LSF
   Schwartz MW, 2000, NATURE, V404, P661, DOI 10.1038/35007534
   Simbari F, 2016, J EXTRACELL VESICLES, V5, DOI 10.3402/jev.v5.30741
   Stanhope KL, 2008, CURR OPIN LIPIDOL, V19, P16, DOI 10.1097/MOL.0b013e3282f2b24a
   Taltavull N, 2014, LIPIDS HEALTH DIS, V13, DOI 10.1186/1476-511X-13-31
   Tran LT, 2009, MOL CELL BIOCHEM, V332, P145, DOI 10.1007/s11010-009-0184-4
   Turnbaugh PJ, 2008, CELL HOST MICROBE, V3, P213, DOI 10.1016/j.chom.2008.02.015
   Van den Berghe G, 1986, Prog Biochem Pharmacol, V21, P1
   Vogt B, 2007, SEMIN NEPHROL, V27, P529, DOI 10.1016/j.semnephrol.2007.07.009
NR 37
TC 7
Z9 7
U1 1
U2 14
PU WILEY
PI HOBOKEN
PA 111 RIVER ST, HOBOKEN 07030-5774, NJ USA
SN 1613-4125
EI 1613-4133
J9 MOL NUTR FOOD RES
JI Mol. Nutr. Food Res.
PD JAN
PY 2020
VL 64
IS 1
AR 1900564
DI 10.1002/mnfr.201900564
EA NOV 2019
PG 10
WC Food Science & Technology
WE Science Citation Index Expanded (SCI-EXPANDED)
SC Food Science & Technology
GA KA4DG
UT WOS:000497895400001
PM 31657510
OA Green Accepted, Green Submitted
DA 2022-11-10
ER

PT J
AU Yamamoto, JM
   Kellett, JE
   Balsells, M
   Garcia-Patterson, A
   Hadar, E
   Sola, I
   Gich, I
   van der Beek, EM
   Castaneda-Gutierrez, E
   Heinonen, S
   Hod, M
   Laitinen, K
   Olsen, SF
   Poston, L
   Rueda, R
   Rust, P
   van Lieshout, L
   Schelkle, B
   Murphy, HR
   Corcoy, R
AF Yamamoto, Jennifer M.
   Kellett, Joanne E.
   Balsells, Montserrat
   Garcia-Patterson, Apolonia
   Hadar, Eran
   Sola, Ivan
   Gich, Ignasi
   van der Beek, Eline M.
   Castaneda-Gutierrez, Euridice
   Heinonen, Seppo
   Hod, Moshe
   Laitinen, Kirsi
   Olsen, Sjurdur F.
   Poston, Lucilla
   Rueda, Ricardo
   Rust, Petra
   van Lieshout, Lilou
   Schelkle, Bettina
   Murphy, Helen R.
   Corcoy, Rosa
TI Gestational Diabetes Mellitus and Diet: A Systematic Review and
   Meta-analysis of Randomized Controlled Trials Examining the Impact of
   Modified Dietary Interventions on Maternal Glucose Control and Neonatal
   Birth Weight
SO DIABETES CARE
LA English
DT Review
ID INTERNATIONAL WORKSHOP-CONFERENCE; STOP HYPERTENSION DIET; GLYCEMIC
   INDEX DIET; PREGNANCY OUTCOMES; LIPID PROFILES; WOMEN; RECOMMENDATIONS;
   DIAGNOSIS; HYPERGLYCEMIA; ASSOCIATION
AB OBJECTIVEMedical nutrition therapy is a mainstay of gestational diabetes mellitus (GDM) treatment. However, data are limited regarding the optimal diet for achieving euglycemia and improved perinatal outcomes. This study aims to investigate whether modified dietary interventions are associated with improved glycemia and/or improved birth weight outcomes in women with GDM when compared with control dietary interventions.RESEARCH DESIGN AND METHODSData from published randomized controlled trials that reported on dietary components, maternal glycemia, and birth weight were gathered from 12 databases. Data were extracted in duplicate using prespecified forms.RESULTSFrom 2,269 records screened, 18 randomized controlled trials involving 1,151 women were included. Pooled analysis demonstrated that for modified dietary interventions when compared with control subjects, there was a larger decrease in fasting and postprandial glucose (-4.07 mg/dL [95% CI -7.58, -0.57]; P = 0.02 and -7.78 mg/dL [95% CI -12.27, -3.29]; P = 0.0007, respectively) and a lower need for medication treatment (relative risk 0.65 [95% CI 0.47, 0.88]; P = 0.006). For neonatal outcomes, analysis of 16 randomized controlled trials including 841 participants showed that modified dietary interventions were associated with lower infant birth weight (-170.62 g [95% CI -333.64, -7.60]; P = 0.04) and less macrosomia (relative risk 0.49 [95% CI 0.27, 0.88]; P = 0.02). The quality of evidence for these outcomes was low to very low. Baseline differences between groups in postprandial glucose may have influenced glucose-related outcomes. As well, relatively small numbers of study participants limit between-diet comparison.CONCLUSIONSModified dietary interventions favorably influenced outcomes related to maternal glycemia and birth weight. This indicates that there is room for improvement in usual dietary advice for women with GDM.
C1 [Yamamoto, Jennifer M.] Univ Calgary, Div Endocrinol & Metab, Dept Med, Calgary, AB, Canada.
   [Kellett, Joanne E.; Murphy, Helen R.] Norfolk & Norwich Univ Hosp, Norwich, Norfolk, England.
   [Balsells, Montserrat] Hosp Mutua Terrassa, Dept Endocrinol & Nutr, Terrassa, Spain.
   [Garcia-Patterson, Apolonia; Sola, Ivan] Hosp Santa Creu & Sant Pau, Inst Biomed Res, Barcelona, Spain.
   [Hadar, Eran; Hod, Moshe] Tel Aviv Univ, Rabin Med Ctr, Tel Aviv, Israel.
   [Sola, Ivan] Hosp Santa Creu & Sant Pau, Iberoamer Cochrane Ctr, Barcelona, Spain.
   [Sola, Ivan; Gich, Ignasi] Inst Salud Carlos III, CIBER Epidemiol & Salud Publ, Madrid, Spain.
   [Gich, Ignasi] Hosp Santa Creu & Sant Pau, Dept Epidemiol, Barcelona, Spain.
   [Gich, Ignasi] Univ Autonoma Barcelona, Dept Pharmacol Therapeut & Toxicol, Bellaterra, Spain.
   [van der Beek, Eline M.] Nutr Res, Utrecht, Netherlands.
   [van der Beek, Eline M.] Univ Groningen, Univ Med Ctr Groningen, Dept Pediat, Groningen, Netherlands.
   [Castaneda-Gutierrez, Euridice] Nestle Res Ctr, Lausanne, Switzerland.
   [Heinonen, Seppo] Univ Helsinki, Dept Obstet & Gynecol, Helsinki, Finland.
   [Heinonen, Seppo] Helsinki Univ Hosp, Helsinki, Finland.
   [Laitinen, Kirsi] Univ Turku, Inst Biomed, Turku, Finland.
   [Laitinen, Kirsi] Turku Univ Hosp, Turku, Finland.
   [Olsen, Sjurdur F.] Statens Serum Inst, Copenhagen, Denmark.
   [Poston, Lucilla] Kings Coll London, London, England.
   [Rueda, Ricardo] Abbott Nutr, Dept Res & Dev, Granada, Spain.
   [Rust, Petra] Univ Vienna, Dept Nutr Sci, Vienna, Austria.
   [van Lieshout, Lilou; Schelkle, Bettina] Int Life Sci Inst Europe, Brussels, Belgium.
   [Murphy, Helen R.] Cambridge Univ Hosp NHS Fdn Trust, Cambridge, England.
   [Murphy, Helen R.] Univ East Anglia, Norwich Med Sch, Norwich, Norfolk, England.
   [Corcoy, Rosa] Univ Autonoma Barcelona, Dept Med, Bellaterra, Spain.
   [Corcoy, Rosa] Inst Salud Carlos III, CIBER Bioengn Biomat & Nanotechnol, Madrid, Spain.
   [Corcoy, Rosa] Hosp Santa Creu & Sant Pau, Dept Endocrinol & Nutr, Barcelona, Spain.
RP Murphy, HR (corresponding author), Norfolk & Norwich Univ Hosp, Norwich, Norfolk, England.; Murphy, HR (corresponding author), Cambridge Univ Hosp NHS Fdn Trust, Cambridge, England.; Murphy, HR (corresponding author), Univ East Anglia, Norwich Med Sch, Norwich, Norfolk, England.
EM helen.murphy@uea.ac.uk
RI Corcoy, Rosa/A-2140-2009; Hadar, Eran/AAU-2577-2020
OI Corcoy, Rosa/0000-0001-5055-6814; Hadar, Eran/0000-0002-3101-2827;
   Laitinen, Kirsi/0000-0001-5245-8118; Olsen, Sjurdur/0000-0003-3017-7096;
   Murphy, Helen/0000-0002-5489-0614; Sola, Ivan/0000-0003-0078-3706; Rust,
   Petra/0000-0002-6477-8407; Poston, Lucilla/0000-0003-1100-2821
FU U.K. National Institute for Health Research [CDF 2013-06-035]
FX H.R.M. was funded by the U.K. National Institute for Health Research
   (CDF 2013-06-035). This work was conducted by an expert group of the
   European branch of the International Life Sciences Institute (ISLI
   Europe). This publication was coordinated by the ISLI Europe Early
   Nutrition and Long-Term Health and the Obesity and Diabetes task forces.
   Industry members of these task forces are listed on the ILSI Europe
   website at www.ilsi.eu. Experts are not paid for the time spent on this
   work; however, the nonindustry members within the expert group were
   offered support for travel and accommodation costs from the Early
   Nutrition and Long-Term Health and the Obesity and Diabetes task forces
   to attend meetings to discuss the manuscript and a small compensatory
   sum (honoraria) with the option to decline. The expert group carried out
   the work, i.e. collecting and analyzing data and information and writing
   the scientific paper, separate to other activities of the task forces.
   The research reported is the result of a scientific evaluation in line
   with ILSI Europe's framework to provide a precompetitive setting for
   public-private partnership. ILSI Europe facilitated scientific meetings
   and coordinated the overall project management and administrative tasks
   relating to the completion of this work. The opinions expressed herein
   and the conclusions of this publication are those of the authors and do
   not necessarily represent the views of ILSI Europe nor those of its
   member companies. For further information about ILSI Europe, please
   email info@ilsieurope.be or call +32 2 771 00 14.
CR Akbari M, 2017, HORM METAB RES, V49, P647, DOI 10.1055/s-0043-115225
   Amer Diabet Assoc, 2013, DIABETES CARE, V36, pS67, DOI [10.2337/dc10-S062, 10.2337/dc12-s064, 10.2337/dc11-S062, 10.2337/dc13-S067]
   American Diabetes Association, 2017, Diabetes Care, V40, pS114
   Asemi Z, 2014, EUR J CLIN NUTR, V68, P490, DOI 10.1038/ejcn.2013.296
   Asemi Z, 2013, BRIT J NUTR, V109, P2024, DOI 10.1017/S0007114512004242
   Bellamy L, 2009, LANCET, V373, P1773, DOI 10.1016/S0140-6736(09)60731-5
   Bo S, 2014, DIABETES OBES METAB, V16, P1032, DOI 10.1111/dom.12289
   Boney CM, 2005, PEDIATRICS, V115, pE290, DOI 10.1542/peds.2004-1808
   Canadian Diabetes Association, 2008, CAN J DIABETES S1, V32, pS1, DOI DOI 10.1503/CMAJ.080554
   Committee on Practice Bulletins-obstetrics, 2013, OBSTET GYNECOL, V131, P49, DOI DOI 10.1097/01.AOG.0000433006.09219.F1
   Cypryk Katarzyna, 2007, Endokrynol Pol, V58, P314
   Esposito K, 2009, ANN INTERN MED, V151, P306, DOI 10.7326/0003-4819-151-5-200909010-00004
   Grant SM, 2011, DIABETES RES CLIN PR, V91, P15, DOI 10.1016/j.diabres.2010.09.002
   Guariguata L, 2014, DIABETES RES CLIN PR, V103, P176, DOI 10.1016/j.diabres.2013.11.003
   Han SS, 2017, COCHRANE DB SYST REV, DOI 10.1002/14651858.CD009275.pub3
   Hernandez TL, 2016, DIABETES CARE, V39, P39, DOI 10.2337/dc15-0515
   Higgins J., 2011, COCHRANE HDB SYSTEMA, DOI DOI 10.1002/14651858.ED000049
   Hoffman L, 1998, MED J AUSTRALIA, V169, P93, DOI 10.5694/j.1326-5377.1998.tb140192.x
   Jamilian M, 2015, J CLIN ENDOCR METAB, V100, P4654, DOI 10.1210/jc.2015-3454
   Koletzko B, 2014, ANN NUTR METAB, V64, P187, DOI 10.1159/000365017
   Landon MB, 2009, NEW ENGL J MED, V361, P1339, DOI 10.1056/NEJMoa0902430
   Lauszus FF, 2001, EUR J CLIN NUTR, V55, P436, DOI 10.1038/sj.ejcn.1601193
   Louie JCY, 2011, DIABETES CARE, V34, P2341, DOI 10.2337/dc11-0985
   Ma WJ, 2015, PUBLIC HEALTH NUTR, V18, P1506, DOI 10.1017/S1368980014001992
   MARTIN FIR, 1991, MED J AUSTRALIA, V155, P112, DOI 10.5694/j.1326-5377.1991.tb142140.x
   METZGER BE, 1991, DIABETES, V40, P197, DOI 10.2337/diab.40.2.S197
   Metzger BE, 1998, DIABETES CARE, V21, pB161
   Metzger BE, 2008, NEW ENGL J MED, V358, P1991, DOI 10.1056/NEJMoa0707943
   Metzger BE, 2007, DIABETES CARE, V30, pS251, DOI 10.2337/dc07-s225
   Metzger BE, 2010, DIABETES CARE, V33, P676, DOI 10.2337/dc09-1848
   Moher D, 2009, ANN INTERN MED, V151, P264, DOI 10.7326/0003-4819-151-4-200908180-00135
   Moreno-Castilla C, 2013, DIABETES CARE, V36, P2233, DOI 10.2337/dc12-2714
   Moses RG, 2009, DIABETES CARE, V32, P996, DOI 10.2337/dc09-0007
   National Institute for Health and Care Excellence, 2015, DIAB PREGN MAN PREC
   Obsetrics Unit of Obstetrics and Gynecology Branch Chinese Medical Association, 2007, ZHONGGUO SHIYONG FUK, V23, P475
   Perichart-Perera O, 2012, INT J ENDOCRINOL, V2012, DOI 10.1155/2012/296017
   Rae A, 2000, AUST NZ J OBSTET GYN, V40, P416, DOI 10.1111/j.1479-828X.2000.tb01172.x
   REECE EA, 1995, J MATERN-FETAL INVES, V5, P8
   Ricart W, 2005, DIABETOLOGIA, V48, P1135, DOI 10.1007/s00125-005-1756-9
   Silverman BL, 1998, DIABETES CARE, V21, pB142
   Sovio U, 2016, DIABETES CARE, V39, P982, DOI 10.2337/dc16-0160
   Taylor BL, 2017, NUTRIENTS, V9, DOI 10.3390/nu9050461
   Thompson D, 2013, CAN J DIABETES, V37, pS168, DOI 10.1016/j.jcjd.2013.01.044
   Valentini R, 2012, INT J ENDOCRINOL, V2012, DOI 10.1155/2012/985136
   Viana LV, 2014, DIABETES CARE, V37, P3345, DOI 10.2337/dc14-1530
   Vijaya Sarathi, 2016, Romanian Journal of Diabetes Nutrition and Metabolic Diseases, V23, P201
   Wang HY, 2015, ASIA PAC J CLIN NUTR, V24, P58, DOI 10.6133/apjcn.2015.24.1.19
   Wei JH, 2016, MEDICINE, V95, DOI 10.1097/MD.0000000000003792
   Yao J, 2015, BANGL J PHARMACOL, V10, P732, DOI 10.3329/bjp.v10i4.23813
NR 49
TC 104
Z9 111
U1 3
U2 26
PU AMER DIABETES ASSOC
PI ALEXANDRIA
PA 1701 N BEAUREGARD ST, ALEXANDRIA, VA 22311-1717 USA
SN 0149-5992
EI 1935-5548
J9 DIABETES CARE
JI Diabetes Care
PD JUL 1
PY 2018
VL 41
IS 7
BP 1346
EP 1361
DI 10.2337/dc18-0102
PG 16
WC Endocrinology & Metabolism
WE Science Citation Index Expanded (SCI-EXPANDED)
SC Endocrinology & Metabolism
GA GK2AH
UT WOS:000435926000017
PM 29934478
OA Green Accepted, Green Submitted, Bronze
DA 2022-11-10
ER

PT J
AU Grosso, G
   Estruch, R
AF Grosso, G.
   Estruch, R.
TI Nut consumption and age-related disease
SO MATURITAS
LA English
DT Article
DE Nuts; Chronic diseases; Metabolism; Prevention; Healthy diet
ID CARDIOVASCULAR RISK-FACTORS; CAUSE-SPECIFIC MORTALITY; MEDITERRANEAN
   DIET; SYSTEMATIC ANALYSIS; HEALTH-BENEFITS; GLOBAL BURDEN; BODY-WEIGHT;
   ALL-CAUSE; TREE NUT; POSTPRANDIAL GLYCEMIA
AB Current knowledge on the effects of nut consumption on human health has rapidly increased in recent years and it now appears that nuts may play a role in the prevention of chronic age-related diseases. Frequent nut consumption has been associated with better metabolic status, decreased body weight as well as lower body weight gain over time and thus reduce the risk of obesity. The effect of nuts on glucose metabolism, blood lipids, and blood pressure is still controversial. However, significant decreased cardiovascular risk has been reported in a number of observational and clinical intervention studies. Thus, findings from cohort studies show that increased nut consumption is associated with a reduced risk of cardiovascular disease and mortality (especially that due to cardiovascular-related causes). Similarly, nut consumption has been also associated with reduced risk of certain cancers, such as colorectal, endometrial, and pancreatic neoplasms. Evidence regarding nut consumption and neurological or psychiatric disorders is scarce, but a number of studies suggest significant protective effects against depression, mild cognitive disorders and Alzheimer's disease. The underlying mechanisms appear to include antioxidant and anti-inflammatory actions, particularly related to their mono- and polyunsaturated fatty acids (MUFA and PUFA, as well as vitamin and polyphenol content). MUFA have been demonstrated to improve pancreatic beta-cell function and regulation of postprandial glycemia and insulin sensitivity. PUFA may act on the central nervous system protecting neuronal and cell-signaling function and maintenance. The fiber and mineral content of nuts may also confer health benefits. Nuts therefore show promise as useful adjuvants to prevent, delay or ameliorate a number of chronic conditions in older people. Their association with decreased mortality suggests a potential in reducing disease burden, including cardiovascular disease, cancer, and cognitive impairments. (C) 2015 Elsevier Ireland Ltd. All rights reserved.
C1 [Grosso, G.] Integrated Canc Registry Catania Messina Siracusa, Via S Sofia 85, I-95123 Catania, Italy.
   [Estruch, R.] Univ Barcelona, Dept Internal Med, Hosp Clin, Barcelona, Spain.
   [Estruch, R.] Inst Salud Carlos III, CIBER Obes & Nutr, Madrid, Spain.
RP Grosso, G (corresponding author), Integrated Canc Registry Catania Messina Siracusa, Via S Sofia 85, I-95123 Catania, Italy.
EM giuseppe.grosso@studium.unict.it
RI Grosso, Giuseppe/K-6730-2016; Grosso, Giuseppe/ABA-1587-2020
OI Grosso, Giuseppe/0000-0003-3930-5285; Grosso,
   Giuseppe/0000-0003-3930-5285
CR Afshin A, 2014, AM J CLIN NUTR, V100, P278, DOI 10.3945/ajcn.113.076901
   Alasalvar C, 2015, BRIT J NUTR, V113, pS68, DOI 10.1017/S0007114514003729
   [Anonymous], 2014, LANCET, V383, P383, DOI 10.1016/S0140-6736(14)60134-3
   Banel DK, 2009, AM J CLIN NUTR, V90, P56, DOI 10.3945/ajcn.2009.27457
   Bes-Rastrollo M, 2007, OBESITY, V15, P107, DOI 10.1038/oby.2007.507
   Bes-Rastrollo M, 2009, AM J CLIN NUTR, V89, P1913, DOI 10.3945/ajcn.2008.27276
   Blomhoff R, 2006, BRIT J NUTR, V96, pS52, DOI 10.1017/BJN20061864
   Bolling BW, 2011, NUTR RES REV, V24, P244, DOI 10.1017/S095442241100014X
   Brufau G, 2006, BRIT J NUTR, V96, pS24, DOI 10.1017/BJN20061860
   Casas-Agustench P, 2011, NUTR METAB CARDIOVAS, V21, pS21, DOI 10.1016/j.numecd.2011.01.009
   Choudhary SP, 2011, CURR MED CHEM, V18, P4557
   Danaei G, 2009, PLOS MED, V6, DOI 10.1371/journal.pmed.1000058
   Feart C, 2009, JAMA-J AM MED ASSOC, V302, P638, DOI 10.1001/jama.2009.1146
   Fitzmaurice C, 2015, JAMA ONCOL, V1, P505, DOI 10.1001/jamaoncol.2015.0735
   Flores-Mateo G, 2013, AM J CLIN NUTR, V97, P1346, DOI 10.3945/ajcn.111.031484
   Garcia-Fernandez E, 2014, NUTRIENTS, V6, P3474, DOI 10.3390/nu6093474
   Gardener S, 2012, TRANSL PSYCHIAT, V2, DOI 10.1038/tp.2012.91
   Gomez-Pinilla F, 2008, NAT REV NEUROSCI, V9, P568, DOI 10.1038/nrn2421
   Gonzalez CA, 2006, BRIT J NUTR, V96, pS87, DOI 10.1017/BJN20061868
   Grosso G, 2015, AM J CLIN NUTR, V101, P783, DOI 10.3945/ajcn.114.099515
   Grosso G, 2014, CURR PHARM DESIGN, V20, P5039, DOI 10.2174/1381612819666131206112144
   Grosso G, 2014, PLOS ONE, V9, DOI 10.1371/journal.pone.0096905
   Grosso G, 2014, OXID MED CELL LONGEV, V2014, DOI 10.1155/2014/313570
   Grosso G, 2013, BMC SURG, V13, DOI 10.1186/1471-2482-13-S2-S14
   Grosso G, 2014, CRIT REV FOOD SCI, V54, P593, DOI 10.1080/10408398.2011.596955
   Gu YA, 2010, J ALZHEIMERS DIS, V22, P483, DOI 10.3233/JAD-2010-100897
   Guo K, 2015, J DIABETES, V7, P202, DOI 10.1111/1753-0407.12173
   Jackson CL, 2014, AM J CLIN NUTR, V100, p408S, DOI 10.3945/ajcn.113.071332
   Jenkins DJA, 2006, J NUTR, V136, P2987, DOI 10.1093/jn/136.12.2987
   Johnston CS, 2013, NUTR J, V12, DOI 10.1186/1475-2891-12-35
   Josse AR, 2007, METABOLISM, V56, P400, DOI 10.1016/j.metabol.2006.10.024
   Kendall CWC, 2011, NUTR METAB CARDIOVAS, V21, pS34, DOI 10.1016/j.numecd.2011.03.013
   Kendall CWC, 2011, EUR J CLIN NUTR, V65, P696, DOI 10.1038/ejcn.2011.12
   Luo C, 2014, AM J CLIN NUTR, V100, P256, DOI 10.3945/ajcn.113.076109
   Martinez-Gonzalez MA, 2011, NUTR METAB CARDIOVAS, V21, pS40, DOI 10.1016/j.numecd.2010.11.005
   Martinez-Gonzalez MA, 2015, PROG CARDIOVASC DIS, V58, P50, DOI 10.1016/j.pcad.2015.04.003
   Marventano S, 2015, INT J FOOD SCI NUTR, V66, P611, DOI 10.3109/09637486.2015.1077790
   Mejia SB, 2014, BMJ OPEN, V4, DOI 10.1136/bmjopen-2013-004660
   Mohammadifard N, 2015, AM J CLIN NUTR, V101, P966, DOI 10.3945/ajcn.114.091595
   Mozaffarian D, 2011, NEW ENGL J MED, V364, P2392, DOI 10.1056/NEJMoa1014296
   Mukuddem-Petersen J, 2005, J NUTR, V135, P2082, DOI 10.1093/jn/135.9.2082
   Murray CJL, 2012, LANCET, V380, P2197, DOI 10.1016/S0140-6736(12)61689-4
   Naghavi M, 2015, LANCET, V385, P117, DOI 10.1016/S0140-6736(14)61682-2
   Ownby RL, 2010, CURR PSYCHIAT REP, V12, P39, DOI 10.1007/s11920-009-0082-1
   Psaltopoulou T, 2013, ANN NEUROL, V74, P580, DOI 10.1002/ana.23944
   Rajaram S, 2006, BRIT J NUTR, V96, pS79, DOI 10.1017/BJN20061867
   Reis CEG, 2011, NUTR HOSP, V26, P745, DOI [10.1590/S0212-16112011000400012, 10.3305/nh.2011.26.4.5024]
   Ros E, 2006, BRIT J NUTR, V96, pS29, DOI 10.1017/BJN20061861
   Ros E, 2010, NUTRIENTS, V2, P652, DOI 10.3390/nu2070652
   Sabate J., 2014, BMJ OPEN, V4
   Salas-Salvado J, 2014, AM J CLIN NUTR, V100, p399S, DOI 10.3945/ajcn.113.071530
   Salomon JA, 2012, LANCET, V380, P2144, DOI 10.1016/S0140-6736(12)61690-0
   Sanchez-Villegas A, 2013, BMC MED, V11, DOI 10.1186/1741-7015-11-208
   Sarris J, 2015, LANCET PSYCHIAT, V2, P271, DOI 10.1016/S2215-0366(14)00051-0
   Scarmeas N, 2006, ANN NEUROL, V59, P912, DOI 10.1002/ana.20854
   Schwingshackl L, 2014, INT J CANCER, V135, P1884, DOI 10.1002/ijc.28824
   Segura R, 2006, BRIT J NUTR, V96, pS36, DOI 10.1017/BJN20061862
   Shi ZQ, 2014, NUTR METAB CARDIOVAS, V24, P1262, DOI 10.1016/j.numecd.2014.06.009
   Singh B, 2014, J ALZHEIMERS DIS, V39, P271, DOI 10.3233/JAD-130830
   Sofi F, 2014, PUBLIC HEALTH NUTR, V17, P2769, DOI 10.1017/S1368980013003169
   Tan SY, 2014, AM J CLIN NUTR, V100, p412S, DOI 10.3945/ajcn.113.071456
   Vadivel V, 2012, NUTRITION, V28, P1089, DOI 10.1016/j.nut.2012.01.004
   Valls-Pedret C, 2015, JAMA INTERN MED, V175, P1094, DOI 10.1001/jamainternmed.2015.1668
   van den Brandt PA, 2015, INT J EPIDEMIOL, V44, P1038, DOI 10.1093/ije/dyv039
   Viguiliouk E, 2014, PLOS ONE, V9, DOI 10.1371/journal.pone.0103376
   Wong ND, 2014, NAT REV CARDIOL, V11, P276, DOI 10.1038/nrcardio.2014.26
   Wu L, 2015, NUTR REV, V73, P409, DOI 10.1093/nutrit/nuv006
   Zhou DH, 2014, AM J CLIN NUTR, V100, P270, DOI 10.3945/ajcn.113.079152
NR 68
TC 71
Z9 74
U1 1
U2 69
PU ELSEVIER IRELAND LTD
PI CLARE
PA ELSEVIER HOUSE, BROOKVALE PLAZA, EAST PARK SHANNON, CO, CLARE, 00000,
   IRELAND
SN 0378-5122
EI 1873-4111
J9 MATURITAS
JI Maturitas
PD FEB
PY 2016
VL 84
BP 11
EP 16
DI 10.1016/j.maturitas.2015.10.014
PG 6
WC Geriatrics & Gerontology; Obstetrics & Gynecology
WE Science Citation Index Expanded (SCI-EXPANDED)
SC Geriatrics & Gerontology; Obstetrics & Gynecology
GA DB0OJ
UT WOS:000368207100004
PM 26586104
DA 2022-11-10
ER

PT J
AU Aliasghari, F
   Izadi, A
   Gargari, BP
   Ebrahimi, S
AF Aliasghari, Fereshteh
   Izadi, Azimeh
   Gargari, Bahram Pourghassem
   Ebrahimi, Sara
TI The Effects of Ramadan Fasting on Body Composition, Blood Pressure,
   Glucose Metabolism, and Markers of Inflammation in NAFLD Patients: An
   Observational Trial
SO JOURNAL OF THE AMERICAN COLLEGE OF NUTRITION
LA English
DT Article
DE Nonalcoholic fatty liver disease; caloric restriction; Ramadan fasting;
   blood pressure; blood sugar; insulin; HOMA-IR; body composition
ID FATTY LIVER-DISEASE; BIOCHEMICAL PARAMETERS; INSULIN-RESISTANCE;
   OXIDATIVE STRESS; LIPID PROFILE; HEALTHY; INDIVIDUALS; CYTOKINES;
   WEIGHT; MODEL
AB Background and aim: Nonalcoholic fatty liver disease (NAFLD) is a chronic liver disease and is a serious global health problem. Regarding the increasing prevalence of NAFLD, finding various strategies to prevent and manage the disease is of great importance. The aim of this study was to determine the effects of caloric restriction during Ramadan fasting on anthropometric indices, fasting glucose, plasmainsulin,insulinresistance,and inflammatorycytokines(C-reactive proteinand interleukin 6)in patients with NAFLD.Methods: We conducted this study with 83 patients with NAFLD, 42 of whom decided to fast and 41 controls who decided not to fast for Ramadan, between June 18 and July 17, 2015. Anthropometric parameters were measured and a sample of venous blood was obtained for biochemical assays before and after Ramadan.Results: There was a significant decrease in all anthropometric parameters as well as fasting glucose, plasmainsulin, andinsulinresistance. Relative to the nonfasting group, fasting significantly reduced circulating inflammatory, but changes in blood pressure after Ramadan were not significant.Conclusions: This study shows significant effects on parameters during Ramadan fasting such as anthropometric indices, fasting glucose, plasmainsulin, and inflammatorycytokines in patients with NAFLD. The results of this study suggest that Ramadan fasting may be useful to improve NAFLD, so further studies are needed in this area.
C1 [Aliasghari, Fereshteh; Izadi, Azimeh; Gargari, Bahram Pourghassem] Tabriz Univ Med Sci, Fac Nutr & Food Sci, Dept Biochem & Diet Therapy, Nutr Res Ctr, Tabriz, Iran.
   [Aliasghari, Fereshteh; Izadi, Azimeh] Tabriz Univ Med Sci, Student Res Comm, Tabriz, Iran.
   [Ebrahimi, Sara] Jahrom Univ Med Sci, Motahari Hosp, Jahrom, Iran.
RP Ebrahimi, S (corresponding author), Jahrom Univ Med Sci, Motahari Hosp, Jahrom, Iran.
EM saraebrahimi123@gmail.com
RI Gargari, Bahram Pourghassem/D-3556-2017; Izadi, Azimeh/K-6025-2018
OI Gargari, Bahram Pourghassem/0000-0001-7667-099X; Izadi,
   Azimeh/0000-0002-1038-9369
FU Jahrom University of Medical Sciences
FX This work was financially supported by a grant from the vice-chancellor
   for Research Affairs of Jahrom University of Medical Sciences and
   approved by the ethical committee, Jahrom University of Medical
   Sciences, Jahrom, Iran. The authors wish to thank Dr Bahram Pourghassem
   Gargari from the faculty of nutrition and food science, Tabriz
   University of Medical Science, for his kind help in writing this
   article.
CR Addad F, 2013, ARCH CARDIOVASCULA S, V5, P86
   Aksungar FB, 2007, ANN NUTR METAB, V51, P88, DOI 10.1159/000100954
   Akturk IF, 2013, EVALUATION, V21, P25
   Al-Shafei AI, 2014, EUR J NUTR, V53, P1475, DOI 10.1007/s00394-014-0650-y
   Al-Shafei AIM, 2014, BLOOD PRESSURE, V23, P160, DOI 10.3109/08037051.2013.836808
   Almutairi H, 2012, WORLD FAM MED, V10, P33
   Aneni EC, 2015, J HYPERTENS, V33, P1207, DOI 10.1097/HJH.0000000000000532
   Arumugam TV, 2010, ANN NEUROL, V67, P41, DOI 10.1002/ana.21798
   Asrih M, 2013, J ENDOCRINOL, V218, pR25, DOI 10.1530/JOE-13-0201
   Bouguerra R, 2006, ANN ENDOCRINOL-PARIS, V67, P54, DOI 10.1016/S0003-4266(06)72541-0
   Celinski K, 2014, J PHYSIOL PHARMACOL, V65, P75
   du Plessis J, 2016, PLOS ONE, V11, DOI 10.1371/journal.pone.0166048
   Ebrahimi S, 2016, J FASTING HLTH, V4, P32
   Emami-Naini A, 2013, J RES MED SCI, V18, P711
   Esteghamati A, 2009, DIABETES RES CLIN PR, V84, P279, DOI 10.1016/j.diabres.2009.03.005
   Fakhrzadeh H, 2003, ANN SAUDI MED, V23, P223, DOI 10.5144/0256-4947.2003.223
   Faris MAIE, 2012, J NUTR METAB, V2012, DOI 10.1155/2012/802924
   Faris E, 2012, NUTR RES, V32, P947, DOI 10.1016/j.nutres.2012.06.021
   Ferolla SM, 2015, WORLD J HEPATOL, V7, P2522, DOI 10.4254/wjh.v7.i24.2522
   Gotthardt JD, 2016, ENDOCRINOLOGY, V157, P679, DOI 10.1210/en.2015-1622
   Habbal R, 1998, ARCH MAL COEUR VAISS, V91, P995
   Hamirani Y.S, 2014, J CLIN EXP CARDIOLOG, V5
   Harder-Lauridsen NM, 2017, NUTRITION, V37, P92, DOI 10.1016/j.nut.2016.12.015
   Horne BD, 2015, AM J CLIN NUTR, V102, P464, DOI 10.3945/ajcn.115.109553
   Jorge AS, 2016, OBES RES CLIN PRACT
   Kul S, 2014, J RELIG HEALTH, V53, P929, DOI 10.1007/s10943-013-9687-0
   Lahdimawan A, 2013, IOSR J PHARM IOSRPHR, V3, P14, DOI DOI 10.9790/3013-034101422
   Lazarou C, 2010, INT J FOOD SCI NUTR, V61, P739, DOI 10.3109/09637481003769782
   Longo VD, 2014, CELL METAB, V19, P181, DOI 10.1016/j.cmet.2013.12.008
   Mansi Kamal Mohmoud Saleh, 2007, American Journal of Applied Sciences, V4, P565, DOI 10.3844/ajassp.2007.565.569
   Marchesini G, 2016, HEPATOLOGY, V63, P2032, DOI 10.1002/hep.28392
   MATTHEWS DR, 1985, DIABETOLOGIA, V28, P412, DOI 10.1007/BF00280883
   Meo SA, 2015, J PAK MED ASSOC, V65, pS6
   Nematy M, 2012, NUTR J, V11, DOI 10.1186/1475-2891-11-69
   Norouzy A, 2013, J HUM NUTR DIET, V26, P97, DOI 10.1111/jhn.12042
   Patel S, 2015, J HYPERTENS, V33, P546, DOI 10.1097/HJH.0000000000000445
   Perk G, 2001, J HUMAN HYPERTENSION, V15
   Radhakishun N, 2014, APPETITE, V76, P213
   Radhakishun N, 2014, EUR J PEDIATR, V173, P1103, DOI 10.1007/s00431-014-2276-8
   Ramadan J, 2002, MED PRIN PRACT, V11, P41, DOI 10.1159/000066413
   Ryan MC, 2013, J HEPATOL, V59, P138, DOI 10.1016/j.jhep.2013.02.012
   Sadiya A, 2011, DIABETES METAB SYNDR, V4, P409, DOI 10.2147/DMSO.S24221
   Salahuddin M, 2014, J CLIN DIAGN RES, V8, P16, DOI 10.7860/JCDR/2014/8108.4092
   Samad F, 2016, J FASTING HLTH, V4, P75
   Sarraf-Zadegan N, 2000, ANN SAUDI MED, V20, P377, DOI 10.5144/0256-4947.2000.377
   Savas E, 2014, J RELIG HEALTH, V53, P135, DOI 10.1007/s10943-012-9605-x
   Savitri AI, 2016, MAT NUTR NEWBORN HLT, V27
   Shamsuddin, 2015, J FASTING HLTH, V3, P86
   Smith BW, 2011, CRIT REV CL LAB SCI, V48, P97, DOI 10.3109/10408363.2011.596521
   Suriani I, 2015, INTER J PUBLIC HLTH, V2, P61
   Syam AF, 2016, INT J ENDOCRINOL MET, V14, DOI 10.5812/ijem.29687
   Trepanowski JF, 2010, NUTR J, V9, DOI 10.1186/1475-2891-9-57
   Unalacak M, 2011, METAB SYNDR RELAT D, V9, P157, DOI 10.1089/met.2010.0084
   Wang Y, 2016, HEPATOLOGY RES
   Yarahmadi Sh, 2003, J Coll Physicians Surg Pak, V13, P329
   Yki-Jarvinen H, 2014, LANCET DIABETES ENDO, V2, P901, DOI 10.1016/S2213-8587(14)70032-4
   Yucel A, 2004, TOHOKU J EXP MED, V204, P179, DOI 10.1620/tjem.204.179
NR 57
TC 32
Z9 32
U1 0
U2 8
PU ROUTLEDGE JOURNALS, TAYLOR & FRANCIS LTD
PI ABINGDON
PA 2-4 PARK SQUARE, MILTON PARK, ABINGDON OX14 4RN, OXON, ENGLAND
SN 0731-5724
EI 1541-1087
J9 J AM COLL NUTR
JI J. Am. Coll. Nutr.
PY 2017
VL 36
IS 8
BP 640
EP 645
DI 10.1080/07315724.2017.1339644
PG 6
WC Nutrition & Dietetics
WE Science Citation Index Expanded (SCI-EXPANDED)
SC Nutrition & Dietetics
GA FQ9TZ
UT WOS:000418705900008
PM 28922096
DA 2022-11-10
ER

PT J
AU Yang, XY
   Chen, QL
   Ouyang, Q
   Rong, P
   Feng, WK
   Quan, C
   Li, M
   Jiang, Q
   Liang, H
   Zhao, TJ
   Wang, HY
   Chen, S
AF Yang, Xinyu
   Chen, Qiaoli
   Qian Ouyang
   Rong, Ping
   Feng, Weikuan
   Quan, Chao
   Li, Min
   Jiang, Qing
   Liang, Hui
   Zhao, Tong-Jin
   Wang, Hong Yu
   Chen, Shuai
TI Tissue-Specific Splicing and Dietary Interaction of a Mutant As160
   Allele Determine Muscle Metabolic Fitness in Rodents
SO DIABETES
LA English
DT Article
ID GLUT4 TRANSLOCATION; INSULIN-RESISTANCE; GLUCOSE-UPTAKE; MICE;
   PHOSPHORYLATION; DISRUPTION; MUTATION; IDENTIFICATION; REGULATOR;
   BINDING
AB Ethnic groups are physiologically and genetically adapted to their diets. Inuit bear a frequent AS160(R684X) mutation that causes type 2 diabetes. Whether this mutation evolutionarily confers adaptation in Inuit and how it causes metabolic disorders upon dietary changes are unknown due to limitations in human studies. Here, we develop a genetically modified rat model bearing an orthologous AS160(R693X) mutation, which mimics human patients exhibiting postprandial hyperglycemia and hyperinsulinemia. Importantly, a sugar-rich diet aggravates metabolic abnormalities in AS160(R693X) rats. The AS160(R693X) mutation diminishes a dominant long-variant AS160 without affecting a minor short-variant AS160 in skeletal muscle, which suppresses muscle glucose utilization but induces fatty acid oxidation. This fuel switch suggests a possible adaptation in Inuit who traditionally had lipid-rich hypoglycemic diets. Finally, induction of the short-variant AS160 restores glucose utilization in rat myocytes and a mouse model. Our findings have implications for development of precision treatments for patients bearing the AS160(R684X) mutation.
C1 [Yang, Xinyu; Chen, Qiaoli; Qian Ouyang; Rong, Ping; Feng, Weikuan; Quan, Chao; Li, Min; Wang, Hong Yu; Chen, Shuai] Nanjing Univ, Nanjing Drum Tower Hosp, Dept Endocrinol, MOE Key Lab Model Anim Dis Study, Nanjing, Peoples R China.
   [Yang, Xinyu; Chen, Qiaoli; Qian Ouyang; Rong, Ping; Feng, Weikuan; Quan, Chao; Li, Min; Wang, Hong Yu; Chen, Shuai] Nanjing Univ, Sch Med, Model Anim Res Ctr, Nanjing, Peoples R China.
   [Jiang, Qing] Nanjing Univ, Drum Tower Hosp, Sch Med, Dept Sports Med & Adult Reconstruct Surg, Nanjing, Peoples R China.
   [Liang, Hui] Nanjing Med Univ, Affiliated Hosp 1, Dept Gen Surg, Nanjing, Peoples R China.
   [Zhao, Tong-Jin] Fudan Univ, Inst Metab & Integrat Biol, Shanghai, Peoples R China.
RP Wang, HY; Chen, S (corresponding author), Nanjing Univ, Nanjing Drum Tower Hosp, Dept Endocrinol, MOE Key Lab Model Anim Dis Study, Nanjing, Peoples R China.; Wang, HY; Chen, S (corresponding author), Nanjing Univ, Sch Med, Model Anim Res Ctr, Nanjing, Peoples R China.
EM wanghy@nicemice.cn; schen6@163.com
RI Zhao, Tong-Jin/AFH-2915-2022
FU Ministry of Science and Technology of China [2018YFA0801104,
   2018YFA0801102]; National Natural Science Foundation of China [31971067,
   32025019, 91954109]; Science and Technology Foundation of Jiangsu
   Province of China [BK20190305, BK20200315]
FX The authors thank the Ministry of Science and Technology of China (grant
   2018YFA0801104 to H.Y.W. and 2018YFA0801102 to S.C.), the National
   Natural Science Foundation of China (31971067 to H.Y.W., 32025019 to
   S.C., and 91954109 to Q.C.), and the Science and Technology Foundation
   of Jiangsu Province of China (BK20190305 [Basic Research Program] to
   Q.C. and BK20200315 [Basic Research Program] to C.Q.) for financial
   support.
CR Abudayyeh OO, 2017, NATURE, V550, P280, DOI 10.1038/nature24049
   Baralle FE, 2017, NAT REV MOL CELL BIO, V18, P437, DOI 10.1038/nrm.2017.27
   Baus D, 2008, CELL SIGNAL, V20, P2237, DOI 10.1016/j.cellsig.2008.08.010
   Chen L, 2016, P NATL ACAD SCI USA, V113, P7219, DOI 10.1073/pnas.1600581113
   Chen QL, 2019, SCI ADV, V5, DOI 10.1126/sciadv.aav4116
   Chen QL, 2017, DIABETES, V66, P2387, DOI 10.2337/db17-0077
   Chen QL, 2017, DIABETOLOGIA, V60, P336, DOI 10.1007/s00125-016-4151-9
   Chen SA, 2008, BIOCHEM J, V409, P449, DOI 10.1042/BJ20071114
   Chen SA, 2011, CELL METAB, V13, P68, DOI 10.1016/j.cmet.2010.12.005
   Cho Y, 2013, J BIOL CHEM, V288, P25207, DOI 10.1074/jbc.M113.489674
   Coe NR, 1999, J LIPID RES, V40, P967
   Crudele JM, 2019, HUM MOL GENET, V28, pR102, DOI 10.1093/hmg/ddz128
   Czech MP, 2017, NAT MED, V23, P804, DOI 10.1038/nm.4350
   de la Grange P, 2010, NUCLEIC ACIDS RES, V38, P2825, DOI 10.1093/nar/gkq008
   Ducommun S, 2012, AM J PHYSIOL-ENDOC M, V302, pE1036, DOI 10.1152/ajpendo.00379.2011
   Dvinge H, 2019, GENOME RES, V29, P1591, DOI 10.1101/gr.246678.118
   Gabut M, 2008, CELL, V133, P192, DOI 10.1016/j.cell.2008.03.010
   Geraghty KM, 2007, BIOCHEM J, V407, P231, DOI 10.1042/BJ20070649
   Goodpaster BH, 2017, CELL METAB, V25, P1027, DOI 10.1016/j.cmet.2017.04.015
   Hondares E, 2007, BIOCHEM BIOPH RES CO, V354, P1021, DOI 10.1016/j.bbrc.2007.01.092
   KATZ LD, 1983, DIABETES, V32, P675, DOI 10.2337/diabetes.32.7.675
   King AJF, 2012, BRIT J PHARMACOL, V166, P877, DOI 10.1111/j.1476-5381.2012.01911.x
   Kjobsted R, 2019, DIABETES, V68, P1756, DOI 10.2337/db18-0769
   Konermann S, 2018, CELL, V173, P665, DOI 10.1016/j.cell.2018.02.033
   Koonen DPY, 2005, BBA-MOL CELL BIOL L, V1736, P163, DOI 10.1016/j.bbalip.2005.08.018
   Kramer HF, 2006, J BIOL CHEM, V281, P31478, DOI 10.1074/jbc.M605461200
   Lansey MN, 2012, AM J PHYSIOL-ENDOC M, V303, pE1273, DOI 10.1152/ajpendo.00316.2012
   LIU M, 1995, J LIPID RES, V36, P1813
   Manousaki D, 2016, DIABETES CARE, V39, P1889, DOI 10.2337/dc16-0769
   Mather K, 2009, AM J PHYSIOL-ENDOC M, V296, pE398, DOI 10.1152/ajpendo.90889.2008
   MENAHAN LA, 1983, COMP BIOCHEM PHYS B, V74, P859, DOI 10.1016/0305-0491(83)90157-8
   Moltke I, 2014, NATURE, V512, P190, DOI 10.1038/nature13425
   Nakamura MT, 2014, PROG LIPID RES, V53, P124, DOI 10.1016/j.plipres.2013.12.001
   NEEL JV, 1962, AM J HUM GENET, V14, P353
   Pan Q, 2008, NAT GENET, V40, P1413, DOI 10.1038/ng.259
   Ramm G, 2006, J BIOL CHEM, V281, P29174, DOI 10.1074/jbc.M603274200
   Samuel VT, 2016, J CLIN INVEST, V126, P12, DOI 10.1172/JCI77812
   Sano H, 2003, J BIOL CHEM, V278, P14599, DOI 10.1074/jbc.C300063200
   Sharma S, 2010, J HUM NUTR DIET, V23, P5, DOI 10.1111/j.1365-277X.2010.01093.x
   Sun Y, 2010, P NATL ACAD SCI USA, V107, P19909, DOI 10.1073/pnas.1009523107
   Treebak JT, 2010, AM J PHYSIOL-CELL PH, V298, pC377, DOI 10.1152/ajpcell.00297.2009
   Wang HY, 2013, BIOCHEM J, V449, P479, DOI 10.1042/BJ20120702
   Xie BX, 2016, DIABETES, V65, P3327, DOI 10.2337/db16-0416
   Yuan JJ, 2018, MOL CELL, V72, P380, DOI 10.1016/j.molcel.2018.09.002
NR 44
TC 0
Z9 0
U1 3
U2 5
PU AMER DIABETES ASSOC
PI ALEXANDRIA
PA 1701 N BEAUREGARD ST, ALEXANDRIA, VA 22311-1717 USA
SN 0012-1797
EI 1939-327X
J9 DIABETES
JI Diabetes
PD AUG
PY 2021
VL 70
IS 8
BP 1826
EP 1842
DI 10.2337/db21-0039
PG 17
WC Endocrinology & Metabolism
WE Science Citation Index Expanded (SCI-EXPANDED)
SC Endocrinology & Metabolism
GA WC8VP
UT WOS:000704530400022
PM 33980689
OA Bronze
DA 2022-11-10
ER

PT J
AU Meenu, M
   Xu, BJ
AF Meenu, Maninder
   Xu, Baojun
TI A critical review on anti-diabetic and anti-obesity effects of dietary
   resistant starch
SO CRITICAL REVIEWS IN FOOD SCIENCE AND NUTRITION
LA English
DT Review
DE Resistant starch (RS); satiety; obesity; glycemic index; insulin
   sensitivity
ID CHAIN FATTY-ACIDS; INSULIN SENSITIVITY; ADIPOSE-TISSUE; BLOOD-GLUCOSE;
   POSTPRANDIAL GLUCOSE; INDUCED OBESITY; GUT MICROBIOTA; FOOD-INTAKE;
   LIFE-STYLE; MAIZE
AB ?Diabesity? is the term to illustrate the interdependent relationship between obesity and diabetes. About 80% of the diabetic patients are diagnosed with obesity. Diabesity can be prevented by dietary interventions, especially by incorporating sufficient amount of resistant starch (RS). In the past few decades, RS has inspired the researchers due to its various health benefits. Differing from digestible starch, RS remains undigested in the small intestine, but in the large intestine, it is subjected to fermentation. This review intends to encapsulate the current information related to the dietary RS on diabetes and obesity. RS attenuate hyperglycemic, hyperinsulinemic and hyperlipidemic response in various subjects by restricting gluconeogenesis, bolstering glycogenesis, maintaining glucose and lipid homeostasis and ameliorating pancreatic dysfunction. Various food products were fortified with RS to enhance its dietary intake and were found to exhibit positive impact on human and animal models. This review identified and summarized the research gaps in the available literature.
C1 [Meenu, Maninder; Xu, Baojun] Beijing Normal Univ Hong Kong Baptist Univ United, Food Sci & Technol Program, Zhuhai, Peoples R China.
RP Xu, BJ (corresponding author), 2000 Jintong Rd, Zhuhai 519087, Guangdong, Peoples R China.
EM baojunxu@uic.edu.hk
RI Meenu, Maninder/D-9738-2017
FU Beijing Normal University-Hong Kong Baptist University United
   International College [R201627, R201714]
FX This study is jointly supported by two research grants R201627 and
   R201714 from Beijing Normal University-Hong Kong Baptist University
   United International College.
CR Al-Tamimi EK, 2010, J NUTR METAB, V2010, DOI 10.1155/2010/651063
   Aziz AA, 2009, J NUTR, V139, P1881, DOI 10.3945/jn.109.110650
   Behall KM, 2006, DIABETES CARE, V29, P976, DOI 10.2337/dc05-2012
   Belobrajdic DP, 2012, NUTR METAB, V9, DOI 10.1186/1743-7075-9-93
   Birt DF, 2013, ADV NUTR, V4, P587, DOI 10.3945/an.113.004325
   Ble-Castillo JL, 2017, NUTRIENTS, V9, DOI 10.3390/nu9070696
   Bodinham CL, 2010, BRIT J NUTR, V103, P917, DOI 10.1017/S0007114509992534
   Brites CM, 2011, NUTR RES, V31, P302, DOI 10.1016/j.nutres.2011.02.001
   Chiu YT, 2013, ASIA PAC J CLIN NUTR, V22, P372, DOI 10.6133/apjcn.2013.22.3.08
   CUMMINGS JH, 1987, AM J CLIN NUTR, V45, P1243, DOI 10.1093/ajcn/45.5.1243
   Dainty SA, 2016, J NUTR, V146, P2252, DOI 10.3945/jn.116.239418
   Dodevska MS, 2016, EUR J NUTR, V55, P127, DOI 10.1007/s00394-015-0831-3
   Eckel RH, 2005, LANCET, V365, P1415, DOI 10.1016/S0140-6736(05)66378-7
   ENGLYST H, 1982, ANALYST, V107, P307, DOI 10.1039/an9820700307
   ENGLYST HN, 1986, J SCI FOOD AGR, V37, P699, DOI 10.1002/jsfa.2740370717
   ENGLYST HN, 1992, EUR J CLIN NUTR, V46, pS33
   Erickson JM, 2018, FOODS, V7, DOI 10.3390/foods7020018
   Espeland M, 2007, DIABETES CARE, V30, P1374
   Field AE, 2001, ARCH INTERN MED, V161, P1581, DOI 10.1001/archinte.161.13.1581
   Gentile CL, 2015, NUTR J, V14, DOI 10.1186/s12937-015-0104-2
   Golay A, 2005, BEST PRACT RES CL EN, V19, P649, DOI 10.1016/j.beem.2005.07.010
   Hallstrom E, 2011, FOOD NUTR RES, V55, DOI 10.3402/fnr.v55i0.7074
   Harazaki T, 2014, NUTRITION, V30, P590, DOI 10.1016/j.nut.2013.10.020
   Hasjim J, 2010, CEREAL CHEM, V87, P257, DOI 10.1094/CCHEM-87-4-0257
   Haub MD, 2010, J NUTR METAB, V2010, DOI 10.1155/2010/230501
   Hedemann MS, 2017, J NUTR, V147, P825, DOI 10.3945/jn.116.243899
   Higgins Janine A, 2004, Nutr Metab (Lond), V1, P8, DOI 10.1186/1743-7075-1-8
   International Diabetes Federation (IDF), 2018, IDF DIAB ATL
   Johnston KL, 2010, DIABETIC MED, V27, P391, DOI 10.1111/j.1464-5491.2010.02923.x
   Keenan MJ, 2006, OBESITY, V14, P1523, DOI 10.1038/oby.2006.176
   Keenan MJ, 2015, ADV NUTR, V6, P198, DOI 10.3945/an.114.007419
   Keenan MJ, 2013, OBESITY, V21, P981, DOI 10.1002/oby.20109
   Kendall C. W. C., 2010, Journal of Food Technology, V8, P67
   Kim WK, 2003, J NUTR BIOCHEM, V14, P166, DOI 10.1016/S0955-2863(02)00281-4
   Klop B, 2013, NUTRIENTS, V5, P1218, DOI 10.3390/nu5041218
   Klosterbuer AS, 2012, J AGR FOOD CHEM, V60, P11928, DOI 10.1021/jf303083r
   Knowler WC, 2002, NEW ENGL J MED, V346, P393, DOI 10.1056/NEJMoa012512
   Koh A, 2016, CELL, V165, P1332, DOI 10.1016/j.cell.2016.05.041
   Kumar A, 2018, J CEREAL SCI, V79, P348, DOI 10.1016/j.jcs.2017.11.013
   Lee ES, 2018, FOOD HYDROCOLLOID, V75, P22, DOI 10.1016/j.foodhyd.2017.09.019
   Lin CH, 2015, MEDICINE, V94, DOI 10.1097/MD.0000000000001332
   Louis P, 2014, NAT REV MICROBIOL, V12, P661, DOI 10.1038/nrmicro3344
   Luhovyy BL, 2014, J FOOD SCI, V79, pH2550, DOI 10.1111/1750-3841.12690
   MACFARLANE GT, 1986, J APPL BACTERIOL, V60, P195, DOI 10.1111/j.1365-2672.1986.tb01073.x
   Maggio CA, 2003, ENDOCRIN METAB CLIN, V32, P805, DOI 10.1016/S0889-8529(03)00071-9
   Maki KC, 2012, J NUTR, V142, P717, DOI 10.3945/jn.111.152975
   Mathers JC, 2012, LANCET ONCOL, V13, P1242, DOI 10.1016/S1470-2045(12)70475-8
   Matsumoto K, 2016, J FUNCT FOODS, V23, P556, DOI 10.1016/j.jff.2016.01.046
   Okumus BN, 2018, FOOD CHEM, V240, P550, DOI 10.1016/j.foodchem.2017.07.157
   Penn-Marshall M, 2010, J MED FOOD, V13, P999, DOI 10.1089/jmf.2009.0195
   Polakof S, 2013, J NUTR BIOCHEM, V24, P1920, DOI 10.1016/j.jnutbio.2013.05.008
   Priebe MG, 2008, COCHRANE DB SYST REV, DOI 10.1002/14651858.CD006061.pub2
   Pryde SE, 2002, FEMS MICROBIOL LETT, V217, P133, DOI 10.1111/j.1574-6968.2002.tb11467.x
   RABEN A, 1994, AM J CLIN NUTR, V60, P544, DOI 10.1093/ajcn/60.4.544
   RANGANATHAN S, 1994, AM J CLIN NUTR, V59, P879, DOI 10.1093/ajcn/59.4.879
   Reichardt N, 2018, ISME J, V12, P610, DOI 10.1038/ismej.2017.196
   Robertson MD, 2012, J CLIN ENDOCR METAB, V97, P3326, DOI 10.1210/jc.2012-1513
   Robertson MD, 2005, AM J CLIN NUTR, V82, P559, DOI 10.1093/ajcn/82.3.559
   Robertson MD, 2003, DIABETOLOGIA, V46, P659, DOI 10.1007/s00125-003-1081-0
   Sajilata MG, 2006, COMPR REV FOOD SCI F, V5, P1, DOI 10.1111/j.1541-4337.2006.tb00076.x
   Sarda FAH, 2016, J FUNCT FOODS, V24, P63, DOI 10.1016/j.jff.2016.04.001
   Shang WT, 2017, J FUNCT FOODS, V38, P20, DOI 10.1016/j.jff.2017.08.032
   Shen L, 2011, MOL NUTR FOOD RES, V55, P1499, DOI 10.1002/mnfr.201000605
   Shen RL, 2015, FOOD AGR IMMUNOL, V26, P120, DOI 10.1080/09540105.2013.876976
   Shimotoyodome A, 2011, BRIT J NUTR, V106, P96, DOI 10.1017/S0007114510005854
   Shimotoyodome A, 2010, AM J PHYSIOL-ENDOC M, V298, pE652, DOI 10.1152/ajpendo.00468.2009
   Si X, 2017, CARBOHYD POLYM, V157, P834, DOI 10.1016/j.carbpol.2016.10.042
   Simsek S, 2012, CARBOHYD POLYM, V90, P1204, DOI 10.1016/j.carbpol.2012.06.039
   So PW, 2007, PLOS ONE, V2, DOI 10.1371/journal.pone.0001309
   Sun H, 2018, INT J BIOL MACROMOL, V110, P276, DOI 10.1016/j.ijbiomac.2017.11.162
   Tachon S, 2013, FEMS MICROBIOL ECOL, V83, P299, DOI 10.1111/j.1574-6941.2012.01475.x
   Tremblay A, 2004, BRIT J NUTR, V92, pS63, DOI 10.1079/BJN20041144
   Tuomilehto J, 2001, NEW ENGL J MED, V344, P1343, DOI 10.1056/NEJM200105033441801
   Wang JX, 2017, STARCH-STARKE, V69, DOI 10.1002/star.201600209
   Wang X, 1999, APPL ENVIRON MICROB, V65, P4848
   WHO, 2002, DIET NUTR PREV CHRON
   WHO (World Health Organ.), 2000, NUTR HLTH DEV GLOB A
   Willis HJ, 2009, NUTR RES, V29, P100, DOI 10.1016/j.nutres.2009.01.004
   Wutzke KD, 2017, ISOT ENVIRON HEALT S, V53, P553, DOI 10.1080/10256016.2017.1328418
   WYATT GM, 1988, J SCI FOOD AGR, V44, P281, DOI 10.1002/jsfa.2740440309
   Yamada Y, 2005, BIOSCI BIOTECH BIOCH, V69, P559, DOI 10.1271/bbb.69.559
   Zeng HL, 2017, J AGR FOOD CHEM, V65, P9217, DOI 10.1021/acs.jafc.7b02860
   Zhang L, 2015, BIOMED ENVIRON SCI, V28, P291, DOI 10.3967/bes2015.040
   Zhou J, 2009, J AGR FOOD CHEM, V57, P8844, DOI 10.1021/jf901548e
   Zhou Y, 2014, CARBOHYD POLYM, V103, P81, DOI 10.1016/j.carbpol.2013.12.020
   Zhou ZK, 2015, INT J BIOL MACROMOL, V75, P316, DOI 10.1016/j.ijbiomac.2015.01.052
NR 86
TC 45
Z9 48
U1 11
U2 122
PU TAYLOR & FRANCIS INC
PI PHILADELPHIA
PA 530 WALNUT STREET, STE 850, PHILADELPHIA, PA 19106 USA
SN 1040-8398
EI 1549-7852
J9 CRIT REV FOOD SCI
JI Crit. Rev. Food Sci. Nutr.
PD OCT 11
PY 2019
VL 59
IS 18
BP 3019
EP 3031
DI 10.1080/10408398.2018.1481360
PG 13
WC Food Science & Technology; Nutrition & Dietetics
WE Science Citation Index Expanded (SCI-EXPANDED)
SC Food Science & Technology; Nutrition & Dietetics
GA JF2TA
UT WOS:000491237200008
PM 29846089
DA 2022-11-10
ER

PT J
AU Anand, A
   Komati, A
   Katragunta, K
   Shaik, H
   Nagendla, NK
   Kuncha, M
   Mudiam, MKR
   Babu, KS
   Tiwari, AK
AF Anand, Ajay
   Komati, Anusha
   Katragunta, Kumar
   Shaik, Hussain
   Nagendla, Narendra Kumar
   Kuncha, Madhusudana
   Mudiam, Mohana Krishna Reddy
   Babu, Katragadda Suresh
   Tiwari, Ashok Kumar
TI Phytometabolomic analysis of boiled rhizome of Nymphaea nouchali (Burm.
   f.) using UPLC-Q-TOF-MSE, LC-QqQ-MS & GC-MS and evaluation of
   antihyperglycemic and antioxidant activities
SO FOOD CHEMISTRY
LA English
DT Article
DE Antihyperglycemic; Antioxidant; GC-MS; LC-QqQ-MS; Nymphaea nouchali;
   UPLC-Q-TOF-MSE
AB Phytometabolomic analysis of Nymphaea nouchali (Burm. F.) boiled rhizome was carried out utilizing UPLC-QTOF-MSE, LC-QqQ-MS and GC-MS techniques and evaluated for antihyperglycemic and antioxidative stress potentials. Metabolomic analysis revealed presence of multiple antidiabetic and antioxidant compounds. Boiled rhizome powder exhibited potent antihyperglycemic activity against sugar-induced postprandial hyperglycemia in rats plausibly due to the presence of intestinal alpha-glucosidase inhibitory and augmenting cellular glucose uptake activities. It also prevented hyperglycemia-induced hemoglobin and insulin glycation. Rhizome displayed potent reducing power, effectively scavenged various reactive oxygen species. It displayed antioxidative stress potential in assuaging H2O2 induced erythrocyte hemolysis and antioxidant activity by inhibiting membrane lipid peroxidation. Boiled rhizome was also found to preserve the loss of cellular antioxidants under H2O2 induced oxidative stress and disturbances caused to mitochondrial membrane potential. This is the first research reporting boiled N. nouchali rhizome as an ideal food material to manage the cause of hyperglycemia and resultant oxidative stress.
C1 [Anand, Ajay; Komati, Anusha; Katragunta, Kumar; Babu, Katragadda Suresh; Tiwari, Ashok Kumar] Indian Inst Chem Technol, CSIR, Ctr Nat Prod & Tradit Knowledge, Hyderabad 500007, Andhra Pradesh, India.
   [Anand, Ajay; Komati, Anusha; Shaik, Hussain; Mudiam, Mohana Krishna Reddy; Babu, Katragadda Suresh; Tiwari, Ashok Kumar] Acad Sci & Innovat Res AcSIR, Ghaziabad 201002, India.
   [Shaik, Hussain; Nagendla, Narendra Kumar; Mudiam, Mohana Krishna Reddy] Indian Inst Chem Technol, CSIR, Analyt & Struct Chem Dept, Uppal Rd, Hyderabad 500007, Andhra Pradesh, India.
   [Kuncha, Madhusudana] Indian Inst Chem Technol, CSIR, Appl Biol Div, Uppal Rd, Hyderabad 500007, Andhra Pradesh, India.
RP Tiwari, AK (corresponding author), Indian Inst Chem Technol, CSIR, Ctr Nat Prod & Tradit Knowledge, Hyderabad 500007, Andhra Pradesh, India.
EM tiwari@iict.res.in
RI Katragunta, Kumar/O-1603-2015; Tiwari, Ashok Kumar/C-6543-2013; Mudiam,
   Mohana Krishna Reddy/O-6824-2014
OI Katragunta, Kumar/0000-0002-8787-4602; Tiwari, Ashok
   Kumar/0000-0001-5776-7825; Mudiam, Mohana Krishna
   Reddy/0000-0002-0771-8053
FU D'CSIR-IICT [IICT/Pubs./2019/331]; CSIR
FX Authors thank D'CSIR-IICT for support (IICT/Pubs./2019/331). AA thanks
   UGC and KA to CSIR for awarding SRF.
CR Abdulla R, 2017, PHYTOCHEM ANALYSIS, V28, P465, DOI 10.1002/pca.2695
   Adefegha S. A., 2015, Comparative Clinical Pathology, V24, P1579, DOI 10.1007/s00580-015-2119-7
   Agnihotri VK, 2008, PHYTOCHEMISTRY, V69, P2061, DOI 10.1016/j.phytochem.2008.04.009
   Ahmed B., 2009, INDIAN J NAT PROD, V5, P1
   Anand A, 2019, INDIAN J NAT PROD RE, V10, P59
   BEAUCHAM.C, 1971, ANAL BIOCHEM, V44, P276, DOI 10.1016/0003-2697(71)90370-8
   Bhandarkar MR, 2004, J ETHNOPHARMACOL, V91, P61, DOI 10.1016/j.jep.2003.11.020
   Ceriello A, 2003, DIABETES CARE, V26, P1589, DOI 10.2337/diacare.26.5.1589
   Chao CY, 2010, MOL NUTR FOOD RES, V54, P388, DOI 10.1002/mnfr.200900087
   Eid HM, 2010, MOL NUTR FOOD RES, V54, P991, DOI 10.1002/mnfr.200900218
   Farbood Y, 2019, LIFE SCI, V225, P8, DOI 10.1016/j.lfs.2019.03.078
   Fiers W, 1999, ONCOGENE, V18, P7719, DOI 10.1038/sj.onc.1203249
   Furman L. B., 2007, XPHARM COMPREHENSIVE, P1, DOI [10.1016/B978-008055232-3.61050-5, DOI 10.1016/B978-008055232-3.61050-5, DOI 10.1016/B978-008055232-3.61152-3]
   Haida Z, 2019, FOOD SCI NUTR, V7, P1555, DOI 10.1002/fsn3.1012
   Jiang H, 2019, SCI REP-UK, V9, DOI 10.1038/s41598-019-38711-7
   Kashihara N, 2010, CURR MED CHEM, V17, P4256, DOI 10.2174/092986710793348581
   Krishnamurthy P, 2012, WIRELESS COMMUNICATI, V1, DOI [10.5772/48109, DOI 10.5772/48109]
   Kumar DA, 2015, PHARMACOGN MAG, V11, pS462, DOI 10.4103/0973-1296.168985
   Lim T. K, 2014, FLOWERS, V8, P519
   Lindsay JR, 2003, DIABETOLOGIA, V46, P475, DOI 10.1007/s00125-003-1059-y
   Ma JQ, 2016, FOOD FUNCT, V7, P549, DOI 10.1039/c5fo00913h
   Maritim AC, 2003, J BIOCHEM MOL TOXIC, V17, P24, DOI 10.1002/jbt.10058
   Mudiam MKR, 2013, PLOS ONE, V8, DOI 10.1371/journal.pone.0081077
   Nandhini TA, 2003, CLIN CHIM ACTA, V336, P129, DOI 10.1016/S0009-8981(03)00337-1
   Natah SS, 1997, AM J CLIN NUTR, V65, P947, DOI 10.1093/ajcn/65.4.947
   Palanduz S., 2001, Research Communications in Molecular Pathology and Pharmacology, V109, P309
   Parimala M., 2014, INT J PHARM PHARM SC, V6, P536
   Polce SA, 2018, NUTRIENTS, V10, DOI 10.3390/nu10050531
   Poli A., 2013, NUTRAFOODS, V12, P33
   Prior RL, 2005, J AGR FOOD CHEM, V53, P4290, DOI 10.1021/jf0502698
   Priyanka U., 2016, COGENT FOOD AGR, V2
   Reddy SD, 2019, MOLECULES, V24, DOI 10.3390/molecules24122270
   Richard DM, 2009, INT J TRYPTOPHAN RES, V2, P45
   Rogozinska E, 2015, PLOS ONE, V10, DOI 10.1371/journal.pone.0115526
   Shahriyary L, 2018, ARCH BIOCHEM BIOPHYS, V647, P54, DOI 10.1016/j.abb.2018.02.004
   Sies H, 2017, REDOX BIOL, V11, P613, DOI 10.1016/j.redox.2016.12.035
   Singh A, 2016, NAT PROD COMMUN, V11, P239
   Slama G, 2006, DIABETES METAB, V32, P187, DOI 10.1016/S1262-3636(07)70268-9
   Subash-Babu P, 2009, BIOORGAN MED CHEM, V17, P2864, DOI 10.1016/j.bmc.2009.02.021
   Tiwari A.K., 2013, NUTRAFOODS, V12, P47, DOI [10.1007/s13749-013-0012-z, DOI 10.1007/S13749-013-0012-Z]
   Variya BC, 2020, PHYTOMEDICINE, V73, DOI 10.1016/j.phymed.2019.152906
   Wang DM, 2012, PHARMACOL BIOCHEM BE, V102, P13, DOI 10.1016/j.pbb.2012.03.013
   Yu LM, 2019, FOOD FUNCT, V10, P2752, DOI 10.1039/c9fo00001a
   Zhang LW, 2012, DIABETES RES CLIN PR, V96, P286, DOI 10.1016/j.diabres.2011.12.006
NR 44
TC 4
Z9 4
U1 3
U2 75
PU ELSEVIER SCI LTD
PI OXFORD
PA THE BOULEVARD, LANGFORD LANE, KIDLINGTON, OXFORD OX5 1GB, OXON, ENGLAND
SN 0308-8146
EI 1873-7072
J9 FOOD CHEM
JI Food Chem.
PD APR 16
PY 2021
VL 342
AR 128313
DI 10.1016/j.foodchem.2020.128313
EA JAN 2021
PG 13
WC Chemistry, Applied; Food Science & Technology; Nutrition & Dietetics
WE Science Citation Index Expanded (SCI-EXPANDED)
SC Chemistry; Food Science & Technology; Nutrition & Dietetics
GA QG9WT
UT WOS:000617931000007
PM 33067043
DA 2022-11-10
ER

PT J
AU Chavanelle, V
   Otero, YF
   Le Joubioux, F
   Ripoche, D
   Bargetto, M
   Vluggens, A
   Montaurier, C
   Pickering, G
   Ducheix, G
   Dubray, C
   Duale, C
   Boulliau, S
   Macian, N
   Marceau, G
   Sapin, V
   Dutheil, F
   Guigas, B
   Maugard, T
   Boisseau, N
   Cazaubiel, M
   Peltier, SL
   Sirvent, P
AF Chavanelle, Vivien
   Otero, Yolanda F.
   Le Joubioux, Florian
   Ripoche, Doriane
   Bargetto, Maxime
   Vluggens, Aurore
   Montaurier, Christophe
   Pickering, Gisele
   Ducheix, Gilles
   Dubray, Claude
   Duale, Christian
   Boulliau, Sylvia
   Macian, Nicolas
   Marceau, Geoffroy
   Sapin, Vincent
   Dutheil, Frederic
   Guigas, Bruno
   Maugard, Thierry
   Boisseau, Nathalie
   Cazaubiel, Murielle
   Peltier, Sebastien L.
   Sirvent, Pascal
TI Effects of Totum-63 on glucose homeostasis and postprandial glycemia: a
   translational study
SO AMERICAN JOURNAL OF PHYSIOLOGY-ENDOCRINOLOGY AND METABOLISM
LA English
DT Article
DE diabetes; glucose; prevention; translational
ID ALPHA-GLUCOSIDASE; GUT MICROBIOTA; INDIRECT CALORIMETRY;
   INSULIN-RESISTANCE; LIPASE INHIBITOR; ADIPOSE-TISSUE; OLIVE OIL;
   POLYPHENOLS; AMYLASE; OBESITY
AB Global prevalence of type 2 diabetes (T2D) is rising and may affect 700 million people by 2045. Totum-63 is a polyphenol-rich natural composition developed to reduce the risk of T2D. We first investigated the effects of Totum-63 supplementation in highfat diet (HFD)-fed mice for up to 16 wk and thereafter assessed its safety and efficacy (2.5 g or 5 g per day) in 14 overweight men [mean age 51.5 yr, body mass index (BMI) 27.6 kg.m(-2)] for 4 wk. In HFD-fed mice, Totum-63 reduced body weight and fat mass gain, whereas lean mass was unchanged. Moreover, fecal energy excretion was higher in Totum-63-supplemented mice, suggesting a reduction of calorie absorption in the digestive tract. In the gut, metagenomic analyses of fecal microbiota revealed a partial restoration of HFD-induced microbial imbalance, as shown by principal coordinate analysis of microbiota composition. HFD-induced increase in HOMA-IR score was delayed in supplemented mice, and insulin response to an oral glucose tolerance test was significantly reduced, suggesting that Totum-63 may prevent HFD-related impairments in glucose homeostasis. Interestingly, these improvements could be linked to restored insulin signaling in subcutaneous adipose tissue and soleus muscle. In the liver, HFD-induced steatosis was reduced by 40% (as shown by triglyceride content). In the subsequent study in men, Totum-63 (5g.day-1) improved glucose and insulin responses to a high-carbohydrate breakfast test (84% kcal carbohydrates). It was well tolerated, with no clinically significant adverse events reported. Collectively, these data suggest that Totum-63 could improve glucose homeostasis in both HFD-fed mice and overweight individuals, presumably through a multitargeted action on different metabolic organs.
   NEW & NOTEWORTHY Totum-63 is a novel polyphenol-rich natural composition developed to reduce the risk of T2D. Totum-63 showed beneficial effects on glucose homeostasis in HFD-fed mice, presumably through a multitargeted action on different metabolic organs. Totum-63 was well tolerated in humans and improved postprandial glucose and insulin responses to a high-carbohydrate breakfast test.
C1 [Chavanelle, Vivien; Otero, Yolanda F.; Ripoche, Doriane; Vluggens, Aurore; Sirvent, Pascal] Valbiotis R&D Riom Ctr, Riom, France.
   [Le Joubioux, Florian; Bargetto, Maxime; Cazaubiel, Murielle; Peltier, Sebastien L.] Valbiotis R&D Perigny Ctr, Perigny, France.
   [Boisseau, Nathalie] Univ Clermont Auvergne, Clermont Ferrand, France.
   [Pickering, Gisele; Ducheix, Gilles; Dubray, Claude; Duale, Christian; Boulliau, Sylvia; Macian, Nicolas] CHU Clermont Ferrand, Ctr Invest Clin, Clermont Ferrand, France.
   [Pickering, Gisele; Ducheix, Gilles; Dubray, Claude; Duale, Christian; Boulliau, Sylvia; Macian, Nicolas] INSERM, Clermont Ferrand, France.
   [Guigas, Bruno] Leiden Univ Med Ctr, Dept Parasitol, Leiden, Netherlands.
   [Montaurier, Christophe] INRA Res Ctr, Human Nutr Unit, Clermont Ferrand, France.
   [Maugard, Thierry] La Rochelle Univ LIENSs UMR CNRS 7266, La Rochelle, France.
   [Dutheil, Frederic] Univ Clermont Auvergne, CNRS, LaPSCo,Univ Hosp Clermont Ferrand,Prevent & Occup, Physiol & Psychosocial Stress,CHU Clermont Ferran, Clermont Ferrand, France.
   [Marceau, Geoffroy; Sapin, Vincent] Univ Hosp, Biochem & Mol Genet Dept, Clermont Ferrand, France.
RP Chavanelle, V (corresponding author), Valbiotis R&D Riom Ctr, Riom, France.
EM vivien.chavanelle@valbiotis.com
RI Guigas, Bruno/M-2515-2015; MONTAURIER, Christophe/AAB-9460-2022
OI Guigas, Bruno/0000-0002-8856-5799; Montaurier,
   Christophe/0000-0001-5487-8757
FU  [DK076169];  [DK115255]
FX The EE ANCOVA done for this work was provided by the NIDDK Mouse
   Metabolic Phenotyping Centers (MMPC, www.mmpc.org) using their Energy
   Expenditure Analysis page (http://www.mmpc.org/shared/regression.aspx)
   and supported by Grants DK076169 and DK115255.
CR Adisakwattana S, 2012, BMC COMPLEM ALTERN M, V12, DOI 10.1186/1472-6882-12-110
   Ahamad J, 2019, PHYTOTHER RES, V33, P3112, DOI 10.1002/ptr.6511
   Ambasta RK, 2019, BRIEF FUNCT GENOMICS, V18, P230, DOI 10.1093/bfgp/ely036
   Amer Diabet Assoc, 2010, DIABETES CARE, V33, pS11, DOI 10.2337/dc10-S011
   Arts ICW, 2005, AM J CLIN NUTR, V81, p317S, DOI 10.1093/ajcn/81.1.317S
   Ben Salem M, 2017, BMC COMPLEM ALTERN M, V17, DOI 10.1186/s12906-017-1835-8
   Boulange CL, 2016, GENOME MED, V8, DOI 10.1186/s13073-016-0303-2
   Boutagy NE, 2016, BIOCHIMIE, V124, P11, DOI 10.1016/j.biochi.2015.06.020
   Bulotta S, 2014, J TRANSL MED, V12, DOI 10.1186/s12967-014-0219-9
   Burcelin Remy, 2017, Biologie Aujourd hui, V211, P1, DOI 10.1051/jbio/2017008
   Canfora EE, 2015, NAT REV ENDOCRINOL, V11, P577, DOI 10.1038/nrendo.2015.128
   Cani PD, 2007, DIABETES, V56, P1761, DOI 10.2337/db06-1491
   CHAO A, 1984, SCAND J STAT, V11, P265
   Chiva-Blanch G, 2017, OXID MED CELL LONGEV, V2017, DOI 10.1155/2017/5812401
   Cho YK, 2020, DIABETES THER, V11, P2029, DOI 10.1007/s13300-020-00881-3
   Clarke SF, 2012, GUT MICROBES, V3, P186, DOI 10.4161/gmic.20168
   DEFRONZO RA, 1981, DIABETES, V30, P1000, DOI 10.2337/diab.30.12.1000
   DeFronzo RA, 2009, DIABETES, V58, P773, DOI 10.2337/db09-9028
   Villegas-Aguilar MD, 2020, MOLECULES, V25, DOI 10.3390/molecules25030596
   Dewanjee S, 2020, INT J MOL SCI, V21, DOI 10.3390/ijms21062217
   Ennequin G, 2015, J PHYSIOL-LONDON, V593, P2665, DOI 10.1113/JP270026
   Even PC, 2012, AM J PHYSIOL-REG I, V303, pR459, DOI 10.1152/ajpregu.00137.2012
   Festi D, 2014, WORLD J GASTROENTERO, V20, P16079, DOI 10.3748/wjg.v20.i43.16079
   Gilda JE, 2015, METHODS MOL BIOL, V1295, P381, DOI 10.1007/978-1-4939-2550-6_27
   Graf BL, 2010, CURR OPIN INVEST DR, V11, P1107
   Grobe JL, 2017, METHODS MOL BIOL, V1614, P123, DOI 10.1007/978-1-4939-7030-8_10
   Guasch-Ferre M, 2017, OXID MED CELL LONGEV, V2017, DOI 10.1155/2017/6723931
   Hadrich F, 2015, J OLEO SCI, V64, P835, DOI 10.5650/jos.ess15026
   Han X, 2019, J FOOD SCI, V84, P3815, DOI 10.1111/1750-3841.14838
   Hao JJ, 2010, J NUTR BIOCHEM, V21, P634, DOI 10.1016/j.jnutbio.2009.03.012
   Hasler CM, 2009, J AM DIET ASSOC, V109, P735, DOI 10.1016/j.jada.2009.02.023
   Heck AM, 2000, PHARMACOTHERAPY, V20, P270, DOI 10.1592/phco.20.4.270.34882
   Hollman PCH, 2010, J NUTR, V140, P600, DOI 10.3945/jn.109.116632
   Horton JD, 1998, P NATL ACAD SCI USA, V95, P5987, DOI 10.1073/pnas.95.11.5987
   Kim JS, 2000, BIOSCI BIOTECH BIOCH, V64, P2458, DOI 10.1271/bbb.64.2458
   Kim Y, 2016, NUTRIENTS, V8, DOI 10.3390/nu8010017
   Knowler WC, 2002, NEW ENGL J MED, V346, P393, DOI 10.1056/NEJMoa012512
   Komaki E, 2003, FOOD SCI TECHNOL RES, V9, P35, DOI 10.3136/fstr.9.35
   Kopelman P, 2010, OBESITY, V18, P108, DOI 10.1038/oby.2009.155
   Kraemer FB, 2002, J LIPID RES, V43, P1585, DOI 10.1194/jlr.R200009-JLR200
   Ku EJ, 2019, DIABETES OBES METAB, V21, P173, DOI 10.1111/dom.13476
   Kus V, 2011, PLOS ONE, V6, DOI 10.1371/journal.pone.0027126
   Lacroix S, 2019, MSYSTEMS, V4, DOI 10.1128/mSystems.00407-19
   Langhi C, 2015, HEPATOLOGY, V61, P1227, DOI 10.1002/hep.27607
   Li J, 2019, FOOD FUNCT, V10, P333, DOI 10.1039/c8fo01962b
   Li S, 2018, OXID MED CELL LONGEV, V2018, DOI 10.1155/2018/8394818
   Mach F, 2020, EUR HEART J, V41, P111, DOI [10.1093/eurheartj/ehz455, 10.15829/1560-4071-2020-3826]
   MATTHEWS DR, 1985, DIABETOLOGIA, V28, P412, DOI 10.1007/BF00280883
   McDougall GJ, 2008, BIOFACTORS, V34, P73, DOI 10.1002/biof.5520340108
   Moir Lee, 2016, Curr Protoc Mouse Biol, V6, P211, DOI 10.1002/cpmo.13
   Nachar A, 2017, BMC COMPLEM ALTERN M, V17, DOI 10.1186/s12906-017-1650-2
   Nyambe-Silavwe H, 2018, FOOD RES INT, V113, P452, DOI 10.1016/j.foodres.2018.07.038
   Oi-Kano Y, 2008, J NUTR SCI VITAMINOL, V54, P363, DOI 10.3177/jnsv.54.363
   Ondov BD, 2011, BMC BIOINFORMATICS, V12, DOI 10.1186/1471-2105-12-385
   Padwal R, 2008, CURR OPIN INVEST DR, V9, P414
   Perry RJ, 2014, NATURE, V510, P84, DOI 10.1038/nature13478
   Pittala V, 2018, CURR MED CHEM, V25, P4827, DOI 10.2174/0929867324666161118120908
   Polzonetti V, 2010, OLIVES AND OLIVE OIL IN HEALTH AND DISEASE PREVENTION, P1327, DOI 10.1016/B978-0-12-374420-3.00148-0
   Riedl RA, 2017, CURR HYPERTENS REP, V19, DOI 10.1007/s11906-017-0721-6
   Rodriguez-Ramiro I, 2016, P NUTR SOC, V75, P47, DOI 10.1017/S0029665115004218
   Rossmeisl M, 2014, BBA-MOL CELL BIOL L, V1841, P267, DOI 10.1016/j.bbalip.2013.11.010
   Saeedi P, 2019, DIABETES RES CLIN PR, V157, DOI 10.1016/j.diabres.2019.107843
   Schloss PD, 2009, APPL ENVIRON MICROB, V75, P7537, DOI 10.1128/AEM.01541-09
   SHANNON CE, 1948, BELL SYST TECH J, V27, P379, DOI 10.1002/j.1538-7305.1948.tb01338.x
   Sharma N, 2019, J FAM MED PRIM CARE, V8, P2691, DOI 10.4103/jfmpc.jfmpc_490_19
   Smith U, 2016, J INTERN MED, V280, P465, DOI 10.1111/joim.12540
   Tabak AG, 2012, LANCET, V379, P2279, DOI 10.1016/S0140-6736(12)60283-9
   Tajik N, 2017, EUR J NUTR, V56, P2215, DOI 10.1007/s00394-017-1379-1
   THIEBAUD D, 1982, DIABETES, V31, P957, DOI 10.2337/diacare.31.11.957
   Tilg H, 2014, GUT, V63, P1513, DOI 10.1136/gutjnl-2014-306928
   Torabi S, 2016, EXP BIOL MED, V241, P1776, DOI 10.1177/1535370216645213
   Tuso Phillip, 2014, Perm J, V18, P88, DOI 10.7812/TPP/14-002
   WEIR JBD, 1949, J PHYSIOL-LONDON, V109, P1, DOI 10.1113/jphysiol.1949.sp004363
   Zheng YX, 2020, J FUNCT FOODS, V64, DOI 10.1016/j.jff.2019.103587
NR 74
TC 4
Z9 4
U1 0
U2 4
PU AMER PHYSIOLOGICAL SOC
PI Rockville
PA 6120 Executive Blvd, Suite 600, Rockville, MD, UNITED STATES
SN 0193-1849
EI 1522-1555
J9 AM J PHYSIOL-ENDOC M
JI Am. J. Physiol.-Endocrinol. Metab.
PD JUN
PY 2021
VL 320
IS 6
BP E1119
EP E1137
DI 10.1152/ajpendo.00629.2020
PG 19
WC Endocrinology & Metabolism; Physiology
WE Science Citation Index Expanded (SCI-EXPANDED)
SC Endocrinology & Metabolism; Physiology
GA SN6QR
UT WOS:000658412700010
PM 33938234
OA Green Published
DA 2022-11-10
ER

PT J
AU Rosness, TA
   Engedal, K
   Bjertness, E
   Strand, BH
AF Rosness, Tor Atle
   Engedal, Knut
   Bjertness, Espen
   Strand, Bjorn Heine
TI Association Between Random Measured Glucose Levels in Middle and Old Age
   and Risk of Dementia-Related Death
SO JOURNAL OF THE AMERICAN GERIATRICS SOCIETY
LA English
DT Article
DE dementia; glucose; risk factor; diabetes mellitus
ID IMPAIRED FASTING GLUCOSE; COGNITIVE IMPAIRMENT; VASCULAR RISK;
   BLOOD-GLUCOSE; CERTIFICATES; COHORT; PROGRESSION; POPULATION; COMMUNITY;
   PRESSURE
AB OBJECTIVES: To investigate the association between random measured glucose levels in middle and old age and dementia-related death.
   DESIGN: Population-based cohort study.
   SETTING: Norwegian Counties Study (middle-aged individuals; 35-49) and Cohort of Norway participants (older individuals; 65-80).
   PARTICIPANTS: Individuals without (n = 74,630) and with (n = 3,095) known diabetes mellitus (N = 77,725); 67,865 without and 2,341 with diabetes mellitus were included in the complete case analyses (nonmissing for all included covariates), of whom 1,580 without and 131 with diabetes mellitus died from dementia-related causes.
[truncated: 3,635,161 more chars]
