# Supplementary material for: A bibliometric analysis and visualization of literature on non-fasting lipid research from 2012 to 2022
Source: Front Endocrinol (Lausanne). 2023 Apr 19;14:1136048. doi: 10.3389/fendo.2023.1136048 (PMC10154597; doi:10.3389/fendo.2023.1136048)
Supplement: Supplementary file 1 [file DataSheet_1.zip › Supplementary_Material/Raw data/download_4001-4160.txt]

FN Clarivate Analytics Web of Science
VR 1.0
PT J
AU Gitt, AK
   Bramlage, P
   Binz, C
   Krekler, M
   Plate, T
   Deeg, E
   Tschope, D
AF Gitt, Anselm K.
   Bramlage, Peter
   Binz, Christiane
   Krekler, Michael
   Plate, Tanja
   Deeg, Evelin
   Tschoepe, Diethelm
CA DiaRegis Study Grp
TI Hypoglycaemia is more frequent in type 2 diabetic patients with
   co-morbid vascular disease: an analysis of the DiaRegis registry
SO EUROPEAN JOURNAL OF PREVENTIVE CARDIOLOGY
LA English
DT Article
DE Hypoglycaemia; registry; sulfonylureas; metformin
ID MORTALITY RISK; ASSOCIATION; EXPRESSION
AB Background: Patients with type-2 diabetes are at risk for treatment-and disease-related complications. Little is known about the interrelation of hypoglycaemia and co-morbid vascular disease (VD), defined as coronary heart disease, stroke and peripheral arterial disease.
   Hypothesis: Hypoglycaemia is associated with co-morbid VD in diabetic patients.
   Methods: DiaRegis is a prospective registry that included patients with type-2 diabetes in 2009/2010. Metric variables are displayed as median and quartiles. For the comparison of patients with or without VD Odds Ratios (OR) were determined from univariate analyses and adjusted for differences in patient characteristics (multivariable analysis).
   Results: Data on hypoglycaemia and VD within the last 12 months were available for 3741 patients (98.2%) with a median (IQR) age of 65.9 (57.6-72.9) years; 46.7% were female. VD patients (n=909; 24.3%) were older (70.7 vs 63.9 years; p<0.0001), less often female (33.6% vs 50.9%; p<0.0001) and had had diabetes for a longer duration (6.4 vs 5.4 years; p<0.0001). Mean cholesterol (total, HDL and LDL) was also slightly lower (p<0.0001). Glycaemic control (HbA1c, fasting and postprandial glucose) was comparable. VD patients received less metformin (80.7 vs 85.2%; p<0.01) and more sulfonylureas (31.8 vs 27.6%; p<0.05). There was an increased incidence of symptomatic hypoglycaemia with or without requiring help and with a need for medical assistance. After adjusting a number of baseline variables the rates of symptomatic hypoglycaemias with help remained significantly increased (OR 3.73 (95% CI 1.31-10.65) in patients with VD.
   Conclusions: As hypothesized there is a strong association between the incidence of hypoglycaemia and vascular disease at comparable glycaemic control, which confirms prior randomized controlled trial data suggesting an interrelationship between hypoglycaemia and vascular disease.
C1 [Gitt, Anselm K.; Deeg, Evelin] Heidelberg Univ, Inst Herzinfarktforsch Ludwigshafen, D-67063 Ludwigshafen, Germany.
   [Gitt, Anselm K.] Herzzentrum Ludwigshafen, Med Klin Ludwigshafen B, Ludwigshafen, Germany.
   [Bramlage, Peter] Inst Cardiovasc Pharmacol & Epidemiol, Mahlow, Germany.
   [Binz, Christiane; Krekler, Michael] Bristol Myers Squibb Co, Dept Med, Munich, Germany.
   [Plate, Tanja] AstraZeneca, Dept Med, Wedel, Germany.
   [Tschoepe, Diethelm] Ruhr Univ Bochum, Herz & Diabet Zentrum Nordrhein Westfalen Bad Oey, Bochum, Germany.
RP Gitt, AK (corresponding author), Heidelberg Univ, Inst Herzinfarktforsch Ludwigshafen, Bremser Str 79, D-67063 Ludwigshafen, Germany.
EM gitta@klilu.de
OI Bramlage, Peter/0000-0003-4970-2110
FU Bristol-Myers Squibb; AstraZeneca
FX This work was supported by grants from Bristol-Myers Squibb and
   AstraZeneca.
CR Bonds DE, 2010, BMJ-BRIT MED J, V340, DOI 10.1136/bmj.b4909
   Bramlage P, 2010, CARDIOVASC DIABETOL, V9, DOI 10.1186/1475-2840-9-53
   Currie CJ, 2010, LANCET, V375, P481, DOI 10.1016/S0140-6736(09)61969-3
   Desouza C, 2003, DIABETES CARE, V26, P1485, DOI 10.2337/diacare.26.5.1485
   Dluhy RG, 2008, NEW ENGL J MED, V358, P2630, DOI 10.1056/NEJMe0804182
   Fisman EZ, 2004, EUR J CARDIOV PREV R, V11, P135, DOI 10.1097/01.hjr.0000124326.85096.ec
   Gaede P, 2008, NEW ENGL J MED, V358, P580, DOI 10.1056/NEJMoa0706245
   Gerstein HC, 2008, NEW ENGL J MED, V358, P2545, DOI 10.1056/NEJMoa0802743
   GILBERT RA, 1946, ANN INTERN MED, V25, P928, DOI 10.7326/0003-4819-25-6-928
   Kinsey JL, 1941, ARCH NEURO PSYCHIATR, V46, P55, DOI 10.1001/archneurpsyc.1941.02280190065004
   Marx N, 1998, AM J PATHOL, V153, P17, DOI 10.1016/S0002-9440(10)65540-X
   Marx N, 2001, CIRCULATION, V103, P213
   MEINERT CL, 1970, DIABETES, V19, P789
   PARTAMIA.JO, 1965, NEW ENGL J MED, V273, P455, DOI 10.1056/NEJM196508262730901
   Patel A, 2008, NEW ENGL J MED, V358, P2560, DOI 10.1056/NEJMoa0802987
   Plutzky J, 2000, Curr Atheroscler Rep, V2, P327, DOI 10.1007/s11883-000-0067-3
   Svensson AM, 2005, EUR HEART J, V26, P1255, DOI 10.1093/eurheartj/ehi230
   Turnbull FM, 2009, DIABETOLOGIA, V52, P2288, DOI 10.1007/s00125-009-1470-0
   Turner RC, 1998, LANCET, V352, P854, DOI 10.1016/s0140-6736(98)07037-8
   Turner RC, 1998, LANCET, V352, P837, DOI 10.1016/s0140-6736(98)07019-6
   Watanabe Y, 2000, J Atheroscler Thromb, V7, P159
   Zoungas S, 2010, NEW ENGL J MED, V363, P1410, DOI 10.1056/NEJMoa1003795
NR 22
TC 18
Z9 18
U1 0
U2 8
PU SAGE PUBLICATIONS LTD
PI LONDON
PA 1 OLIVERS YARD, 55 CITY ROAD, LONDON EC1Y 1SP, ENGLAND
SN 2047-4873
EI 2047-4881
J9 EUR J PREV CARDIOL
JI Eur. J. Prev. Cardiol.
PD AUG
PY 2012
VL 19
IS 4
BP 765
EP 772
DI 10.1177/1741826711411104
PG 8
WC Cardiac & Cardiovascular Systems
WE Science Citation Index Expanded (SCI-EXPANDED)
SC Cardiovascular System & Cardiology
GA 016NX
UT WOS:000309527000013
PM 21628353
DA 2022-11-10
ER

PT J
AU Margier, M
   Collet, X
   le May, C
   Desmarchelier, C
   Andre, F
   Lebrun, C
   Defoort, C
   Bluteau, A
   Borel, P
   Lespine, A
   Reboul, E
AF Margier, Marielle
   Collet, Xavier
   le May, Cedric
   Desmarchelier, Charles
   Andre, Francois
   Lebrun, Chantal
   Defoort, Catherine
   Bluteau, Alice
   Borel, Patrick
   Lespine, Anne
   Reboul, Emmanuelle
TI ABCB1 (P-glycoprotein) regulates vitamin D absorption and contributes to
   its transintestinal efflux
SO FASEB JOURNAL
LA English
DT Article
DE cholecalciferol; 25-hydroxycholecalciferol; bioavailability; enterocyte;
   MDR1
ID CHOLESTEROL EXCRETION; STEROID-HORMONES; FATTY-ACIDS; EXPRESSION;
   CACO-2; TRANSPORT; RECEPTOR; CELLS; MDR1A; MICE
AB Efficient intestinal absorption of dietary vitamin D is required in most people to ensure an adequate status. Thus, we investigated the involvement of ATP binding cassette subfamily B member 1 (ABCB1) in vitamin D intestinal efflux. Both cholecalciferol (D-3) and 25-hydroxycholecalciferol [25(OH)D-3] apical effluxes were decreased by chemical inhibition of ABCB1 in Caco-2 cells and increased by ABCB1 overexpression in Griptites or Madin-Darby canine kidney type II cells. Mice deficient for the 2 murine ABCB1s encoded by Abcb1a and Abcb1b genes (Abcb1(-/-)) displayed an accumulation of 25(OH)D-3 in plasma, intestine, brain, liver, and kidneys, together with an increased D-3 postprandial response after gavage compared with controls. 25(OH)D-3 efflux through Abcb1(-/-) intestinal explants was markedly decreased compared with controls. This reduction of 25(OH)D-3 transfer from plasma to lumen was further confirmed in vivo in intestine-perfused mice. Docking experiments established that both D-3 and 25(OH)D-3 could bind with high affinity to Caenorhabditis elegans P-glycoprotein, used as an ABCB1 model. Finally, in a group of 39 healthy male adults, a single-nucleotide polymorphism (SNP) in ABCB1 (rs17064) was significantly associated with the fasting plasma 25(OH)D-3 concentration. Thus, we showed here for the first time that ABCB1 is involved in neo-absorbed vitamin D efflux by the enterocytes and that it also contributes to vitamin D transintestinal excretion and likely impacts vitamin D status.Margier, M., Collet, X., le May, C., Desmarchelier, C., Andre, F., Lebrun, C., Defoort, C., Bluteau, A., Borel, P., Lespine, A., Reboul, E. ABCB1 (P-glycoprotein) regulates vitamin D absorption and contributes to its transintestinal efflux.
C1 [Margier, Marielle; Desmarchelier, Charles; Defoort, Catherine; Borel, Patrick; Reboul, Emmanuelle] Aix Marseille Univ, Ctr Rech Cardiovasc & Nutr C2VN, INRA, INSERM, Marseille, France.
   [Collet, Xavier] Univ Toulouse III, Inst Metab & Cardiovasc Dis I2MC, INSERM, UMR 1048, Toulouse, France.
   [Lebrun, Chantal; Bluteau, Alice; Lespine, Anne] Univ Toulouse, Innovat Therapeut & Resistance InTheRes, ENVT, INRA,UMR 1436, Toulouse, France.
   [le May, Cedric] Univ Nantes, Inst Thorax, CNRS, INSERM, Nantes, France.
   [Andre, Francois] Univ Paris Saclay, Commissariat Energie Atom & Energies Alternat, Inst Biol Integrat Cellule I2BC, Inst Biol Frederic Joliot,CNRS,UMR 9198, Gif Sur Yvette, France.
   [Defoort, Catherine] Criblage Biol Marseille CriBioM, Fac Med Timone, Marseille, France.
RP Lespine, A (corresponding author), INRA InTheRes, UMR 1436, 180 Chemin Tournefeuille,BP 93173, F-31027 Toulouse 3, France.; Reboul, E (corresponding author), Ctr Cardiovasc & Nutr Res C2VN, Fac Med Timone, 27 Blvd Jean Moulin, F-13385 Marseille 5, France.
EM anne.lespine@inra.fr; emmanuelle.reboul@univ-amu.fr
RI Reboul, Emmanuelle/K-6637-2017; Borel, Patrick/A-4057-2015; Le May,
   cedric/D-2691-2009
OI Reboul, Emmanuelle/0000-0002-4576-1992; Borel,
   Patrick/0000-0001-9977-3238; Le May, cedric/0000-0002-7554-792X;
   Desmarchelier, Charles/0000-0001-9970-7089
FU Provence-Alpes-Cote d'Azur Region; Centre Technique de Conservation des
   Produits Alimentaires (CTCPA; Avignon, France); Societe Francaise de
   Nutrition (SFN)
FX The authors acknowledge Marion Nowicki [Centre de Recherche en
   Cardiovasculaire et Nutrition (C2VN)] and Lea Lasvaux [Innovations
   Therapeutiques et Resistances (InTheRes)] for technical contributions,
   Ljubica Svilar [Criblage Biologique Marseille (CriBioM)] for valuable
   help with LC-MS<SUP>2</SUP> analyses, as well as Marion David (InTheRes)
   for sharing knowledge on docking experiments. M.M. received a doctoral
   fellowship (2015-2018) from Provence-Alpes-Cote d'Azur Region in
   partnership with the Centre Technique de Conservation des Produits
   Alimentaires (CTCPA; Avignon, France). This work was partly supported by
   a Research Price from the Societe Francaise de Nutrition (SFN). The
   authors declare no conflicts of interest.
CR Anderson PH, 2004, J STEROID BIOCHEM, V89-90, P111, DOI 10.1016/j.jsbmb.2004.03.089
   Bikle DD, 2014, CHEM BIOL, V21, P319, DOI 10.1016/j.chembiol.2013.12.016
   Borel P, 2013, J NUTR, V143, P448, DOI 10.3945/jn.112.172734
   Collett A, 2004, PHARM RES-DORDR, V21, P819, DOI 10.1023/B:PHAM.0000026434.82855.69
   Cui YJL, 2009, DRUG METAB DISPOS, V37, P203, DOI 10.1124/dmd.108.023721
   David M, 2018, INT J PARASITOL-DRUG, V8, P145, DOI 10.1016/j.ijpddr.2018.02.001
   David MA, 2016, INT J PARASITOL-DRUG, V6, P299, DOI 10.1016/j.ijpddr.2016.09.001
   Desmarchelier C, 2017, NUTRIENTS, V9, DOI 10.3390/nu9101152
   Desmarchelier C, 2016, J NUTR, V146, P2421, DOI 10.3945/jn.116.237115
   Desmarchelier C, 2014, J CLIN ENDOCR METAB, V99, pE484, DOI 10.1210/jc.2013-3962
   Garrigues A, 2002, MOL PHARMACOL, V62, P1288, DOI 10.1124/mol.62.6.1288
   Goncalves A, 2016, FOOD CHEM, V206, P234, DOI 10.1016/j.foodchem.2016.03.048
   Goncalves A, 2014, MOL NUTR FOOD RES, V58, P2297, DOI 10.1002/mnfr.201400339
   Goncalves A, 2014, J BIOL CHEM, V289, P30743, DOI 10.1074/jbc.M114.587659
   Goncalves A, 2013, J NUTR BIOCHEM, V24, P1751, DOI 10.1016/j.jnutbio.2013.03.004
   Gow JM, 2008, DRUG METAB DISPOS, V36, P10, DOI 10.1124/dmd.107.017087
   Hedman CJ, 2014, J CHROMATOGR B, V953, P62, DOI 10.1016/j.jchromb.2014.01.045
   HIGGINS CF, 1992, ANNU REV CELL BIOL, V8, P67, DOI 10.1146/annurev.cb.08.110192.000435
   Holick MF, 2017, REV ENDOCR METAB DIS, V18, P153, DOI 10.1007/s11154-017-9424-1
   HOLLANDER D, 1978, GUT, V19, P267, DOI 10.1136/gut.19.4.267
   Jakulj L, 2016, CELL METAB, V24, P783, DOI 10.1016/j.cmet.2016.10.001
   Jin MS, 2012, NATURE, V490, P566, DOI 10.1038/nature11448
   Kim WY, 2004, PHARM RES-DORDR, V21, P1284, DOI 10.1023/B:PHAM.0000033017.52484.81
   Krecic-Shepard ME, 2000, CLIN PHARMACOL THER, V68, P286, DOI 10.1067/mcp.2000.109356
   Le May C, 2013, ARTERIOSCL THROM VAS, V33, P1484, DOI 10.1161/ATVBAHA.112.300263
   Lindell M, 2003, EUR J CLIN INVEST, V33, P493, DOI 10.1046/j.1365-2362.2003.01154.x
   MacLean C, 2008, DRUG METAB DISPOS, V36, P1249, DOI 10.1124/dmd.108.020859
   Menez C, 2012, PLOS NEGLECT TROP D, V6, DOI 10.1371/journal.pntd.0001883
   Moszynska A, 2017, OPEN BIOL, V7, DOI 10.1098/rsob.170019
   Reboul E, 2005, BIOCHEM J, V387, P455, DOI 10.1042/BJ20040554
   Reboul E, 2011, MOL NUTR FOOD RES, V55, P691, DOI 10.1002/mnfr.201000553
   Reeskamp LF, 2018, CURR OPIN LIPIDOL, V29, P10, DOI 10.1097/MOL.0000000000000473
   SARKADI B, 1992, J BIOL CHEM, V267, P4854
   Schaid DJ, 2018, NAT REV GENET, V19, P491, DOI 10.1038/s41576-018-0016-z
   SCHINKEL AH, 1994, CELL, V77, P491, DOI 10.1016/0092-8674(94)90212-7
   Sharom FJ, 2011, ESSAYS BIOCHEM, V50, P161, DOI [10.1042/BSE0500161, 10.1042/bse0500161]
   Storey JD, 2002, J ROY STAT SOC B, V64, P479, DOI 10.1111/1467-9868.00346
   Tachibana S, 2009, DRUG METAB DISPOS, V37, P1604, DOI 10.1124/dmd.109.027219
   Uhr M, 2002, J NEUROENDOCRINOL, V14, P753, DOI 10.1046/j.1365-2826.2002.00836.x
   van der Veen JN, 2009, J BIOL CHEM, V284, P19211, DOI 10.1074/jbc.M109.014860
   Wang ZC, 2011, ANAL BIOCHEM, V418, P126, DOI 10.1016/j.ab.2011.06.043
   Wimalawansa SJ, 2011, ANN NY ACAD SCI, V1240, pE1, DOI 10.1111/j.1749-6632.2011.06374.x
   Xue Y, 2015, INT J ENDOCRINOL, V2015, DOI 10.1155/2015/296531
   Zhu H, 2008, BIOCHEM PHARMACOL, V76, P582, DOI 10.1016/j.bcp.2008.06.007
NR 44
TC 17
Z9 17
U1 2
U2 9
PU FEDERATION AMER SOC EXP BIOL
PI BETHESDA
PA 9650 ROCKVILLE PIKE, BETHESDA, MD 20814-3998 USA
SN 0892-6638
EI 1530-6860
J9 FASEB J
JI Faseb J.
PD FEB
PY 2019
VL 33
IS 2
BP 2084
EP 2094
DI 10.1096/fj.201800956R
PG 11
WC Biochemistry & Molecular Biology; Biology; Cell Biology
WE Science Citation Index Expanded (SCI-EXPANDED)
SC Biochemistry & Molecular Biology; Life Sciences & Biomedicine - Other
   Topics; Cell Biology
GA HJ6KJ
UT WOS:000457296600045
PM 30222077
OA Green Submitted
DA 2022-11-10
ER

PT J
AU Komuro, Y
   Kondo, T
   Hino, S
   Morita, T
   Nishimura, N
AF Komuro, Yoshihiko
   Kondo, Takashi
   Hino, Shingo
   Morita, Tatsuya
   Nishimura, Naomichi
TI Oral intake of slowly digestible alpha-glucan, isomaltodextrin,
   stimulates glucagon-like peptide-1 secretion in the small intestine of
   rats
SO BRITISH JOURNAL OF NUTRITION
LA English
DT Article
DE Isomaltodextrin; Slow digestible alpha-glucan; Small intestine;
   Glucagon-like peptide-1; Rats
ID TOTAL DIETARY FIBER; RESISTANT MALTODEXTRIN; POSTPRANDIAL GLYCEMIA;
   HYDROGEN-PRODUCTION; IN-VITRO; GLUCOSE; FOODS; CHOLESTEROL; ABSORPTION;
   RISK
AB To investigate whether oral intake of highly branched alpha-glucan isomaltodextrin (IMD) could stimulate ileal glucagon-like peptide-1 (GLP-1) secretion, we examined (1) the digestibility of IMD, (2) the digestion and absorption rates of IMD, in rat small intestine and (3) portal GLP-1 concentration in rats given IMD. In Expt 1, ileorectostomised rats were given a 3 % IMD diet for 10 d. Separately, a 16-h in vitro digestion of IMD, using porcine pancreatic alpha-amylase and brush-border membrane vesicles from rat small intestine, was conducted. In Expt 2, upon 24-h fasting, rats were given any of glucose, IMD and high-amylose maize starch (HAMS) (1 g/kg of body weight). In Expt 3, caecectomised rats were given 0 center dot 2 % neomycin sulphate and a 5 % IMD diet for 10 d. The in vivo and in vitro digestibility of IMD was 70-80 %. The fraction of IMD digested in vitro for the first 120 min was 67 % of that in maize starch. The AUC for 0-120 min of plasma glucose concentration was significantly lower in HAMS group and tended to be lower in IMD group than in the glucose group. Finally, we also observed that, when compared with control rats, glucose of IMD significantly stimulated and improved the concentration of portal active GLP-1 in antibiotic-administered, caecectomised rats. We concluded that IMD was slowly digested and the resulting glucose stimulated GLP-1 secretion in rat small intestine. Oral delivery of slowly released IMD glucose to the small intestine probably exerts important, yet unknown, physiological effects on the recipient.
C1 [Komuro, Yoshihiko; Kondo, Takashi] Shizuoka Univ, Grad Sch Sci & Technol, Shizuoka 4228529, Japan.
   [Hino, Shingo; Morita, Tatsuya; Nishimura, Naomichi] Shizuoka Univ, Acad Inst, Coll Agr, Shizuoka 4228529, Japan.
RP Nishimura, N (corresponding author), Shizuoka Univ, Acad Inst, Coll Agr, Shizuoka 4228529, Japan.
EM nishimura.naomichi@shizuoka.acjp
RI Kondo, Takashi/AAG-7081-2021; Nishimura, Naomichi/AAJ-3144-2020
OI Nishimura, Naomichi/0000-0002-6459-726X
CR Baggio LL, 2007, GASTROENTEROLOGY, V132, P2131, DOI 10.1053/j.gastro.2007.03.054
   Blaak EE, 2012, OBES REV, V13, P923, DOI 10.1111/j.1467-789X.2012.01011.x
   DAHLQVIST A, 1968, ANAL BIOCHEM, V22, P99, DOI 10.1016/0003-2697(68)90263-7
   DeSesso JM, 2001, FOOD CHEM TOXICOL, V39, P209, DOI 10.1016/S0278-6915(00)00136-8
   ENGLYST HN, 1992, EUR J CLIN NUTR, V46, pS33
   Englyst KN, 1999, AM J CLIN NUTR, V69, P448
   Gordon DT, 2002, J AOAC INT, V85, P435
   GRAY GM, 1975, NEW ENGL J MED, V292, P1225, DOI 10.1056/NEJM197506052922308
   Hamaguchi N., 2015, Journal of Applied Glycoscience, V62, P7
   Hira T, 2015, BRIT J NUTR, V114, P34, DOI 10.1017/S0007114514004322
   HOSHI S, 1994, J NUTR, V124, P52, DOI 10.1093/jn/124.1.52
   JENKINS DJA, 1980, BRIT MED J, V281, P14, DOI 10.1136/bmj.281.6232.14
   KANEKO T, 1995, BIOSCI BIOTECH BIOCH, V59, P1190, DOI 10.1271/bbb.59.1190
   KESSLER M, 1978, BIOCHIM BIOPHYS ACTA, V506, P136, DOI 10.1016/0005-2736(78)90440-6
   Kim S, 2018, STEROIDS, V135, P69, DOI 10.1016/j.steroids.2018.03.004
   Kondo T, 2017, J NUTR, V147, P330, DOI 10.3945/jn.116.239855
   Lahtinen SJ, 2010, BIOSCI BIOTECH BIOCH, V74, P2016, DOI 10.1271/bbb.100251
   Lambert R., 1965, SURG DIGESTIVE SYSTE
   Lee BH, 2016, J AGR FOOD CHEM, V64, P6487, DOI 10.1021/acs.jafc.6b01816
   Liu SM, 2000, AM J CLIN NUTR, V71, P1455
   Morita T, 2007, J AOAC INT, V90, P1628
   NISHIMURA N, 1993, J NUTR, V123, P1260, DOI 10.1093/jn/123.7.1260
   Nishimura N, 2017, BIOSCI BIOTECH BIOCH, V81, P173, DOI 10.1080/09168451.2016.1234929
   Nishimura N, 2016, BIOSCI BIOTECH BIOCH, V80, P554, DOI 10.1080/09168451.2015.1104237
   Nishimura N, 2012, BRIT J NUTR, V107, P485, DOI 10.1017/S0007114511003229
   Oba S, 2013, NUTR J, V12, DOI 10.1186/1475-2891-12-165
   Ohkuma K, 2000, J AOAC INT, V83, P1013
   Okuma K., 2003, Journal of Applied Glycoscience, V50, P389
   Salmeron J, 1997, DIABETES CARE, V20, P545, DOI 10.2337/diacare.20.4.545
   Sim L, 2010, J BIOL CHEM, V285, P17763, DOI 10.1074/jbc.M109.078980
   Spreckley Eleanor, 2015, Front Nutr, V2, P23, DOI 10.3389/fnut.2015.00023
   Tolhurst G, 2009, J PHYSIOL-LONDON, V587, P27, DOI 10.1113/jphysiol.2008.164012
   Tsusaki K, 2012, BIOSCI BIOTECH BIOCH, V76, P721, DOI 10.1271/bbb.110855
   Tsusaki K, 2009, CARBOHYD RES, V344, P2151, DOI 10.1016/j.carres.2009.08.016
NR 34
TC 6
Z9 6
U1 1
U2 16
PU CAMBRIDGE UNIV PRESS
PI CAMBRIDGE
PA EDINBURGH BLDG, SHAFTESBURY RD, CB2 8RU CAMBRIDGE, ENGLAND
SN 0007-1145
EI 1475-2662
J9 BRIT J NUTR
JI Br. J. Nutr.
PD MAR 28
PY 2020
VL 123
IS 6
BP 619
EP 626
DI 10.1017/S0007114519003210
PG 8
WC Nutrition & Dietetics
WE Science Citation Index Expanded (SCI-EXPANDED)
SC Nutrition & Dietetics
GA KL7WD
UT WOS:000513628200003
PM 31813401
DA 2022-11-10
ER

PT J
AU Mata-Cases, M
   Mauricio, D
   Franch-Nadal, J
AF Mata-Cases, Manel
   Mauricio, Didac
   Franch-Nadal, Josep
TI Clinical characteristics of type 2 diabetic patients on basal insulin
   therapy with adequate fasting glucose control who do not achieve HbA1c
   targets
SO JOURNAL OF DIABETES
LA English
DT Article
DE fasting plasma glucose; glycemic control; insulin treatment; type 2
   diabetes mellitus
ID INADEQUATE GLYCEMIC CONTROL; CARDIOVASCULAR RISK-FACTORS; PRIMARY-CARE;
   MULTIFACTORIAL INTERVENTION; POSTPRANDIAL HYPERGLYCEMIA; PLASMA-GLUCOSE;
   MELLITUS; MANAGEMENT; MORTALITY; INERTIA
AB BackgroundThe aim of the present study was to determine the clinical characteristics of patients with type 2 diabetes mellitus (T2DM) treated with basal insulin who achieved an adequate fasting plasma glucose (FPG) level (<130 mg/dL), but were unable to achieve the HbA1c target (<7%; <53 mmol/mol).
   MethodsA cross-sectional study was performed on T2DM patients aged 31-90 years treated with basal insulin registered in the SIDIAP(Q) primary healthcare electronic database during 2010.
   ResultsIn 2010, of a population of 126 811 T2DM subjects, 9899 were treated with basal insulin (neutral protamine Hagedorn [NPH], detemir, or glargine). Of these, 23.5% (n = 2322) achieved optimal FPG control levels (<130 mg/dL) but an inadequate HbA1c target (>7%). Mean HbA1c values in the contolled and uncontrolled groups were 8.15% (65.6 mmol/mol) and 6.31% (45.5 mmol/mol), respectively. Patients with controlled FPG but uncontrolled HbA1c had longer T2DM duration (11.6 vs 9.9 years), higher systolic blood pressure (138.2 vs 136.3 mmHg) and low-density lipoprotein cholesterol (104 vs 99 mg /dL), and a higher prevalence of retinopathy (24.8% vs 18.2%) than patients (17.8%) with optimal control of both glycemic targets (P < 0.05). Multivariate analysis showed that inadequate glycemic control was positively related only to younger age.
   ConclusionOne-quarter of T2DM patients treated with basal insulin have difficulties attaining the recommended HbA1c goal despite adequate FPG levels. As some guidelines state, healthcare professionals should focus on PPG to identify and intensify treatment to control prandial glucose excursions in these patients.
C1 [Mata-Cases, Manel; Mauricio, Didac; Franch-Nadal, Josep] Inst Univ Invest Atencio Primaria Jordi Gol, Jordi Gol Inst Res Primary Care, Barcelona, Spain.
   [Mata-Cases, Manel] Primary Hlth Care Ctr La Mina, Barcelona, Spain.
   [Franch-Nadal, Josep] Inst Catala Salut, Primary Hlth Care Ctr Raval Sud, Barcelona, Spain.
   [Mauricio, Didac] Hosp Badalona Germans Trias & Pujol, Dept Endocrinol & Nutr, Badalona, Spain.
   [Mata-Cases, Manel; Mauricio, Didac; Franch-Nadal, Josep] Inst Salud Carlos III, Ctr Invest Biomed Red Diabet & Enfermedades Metab, Biomed Res Network Diabet & Associated Metab Dis, Madrid, Spain.
RP Franch-Nadal, J (corresponding author), EAP Raval Sud, Avda Drassanes 17-21, Barcelona 08001, Spain.
EM josep.franch@gmail.com
RI Franch-Nadal, Josep/AAC-1945-2019; Mauricio, Didac/B-7951-2009;
   mata-cases, manel/W-9485-2019
OI Franch-Nadal, Josep/0000-0002-5175-1555; Mauricio,
   Didac/0000-0002-2868-0250; mata-cases, manel/0000-0003-3693-3622
FU Catalan Diabetes Association; Catalan Health Department; Sanofi Spain;
   Network of Preventive Activities and Health Promotion in Primary Care
   (redIAPP) from Instituto de Salud Carlos III [RD06/0018]; European
   Foundation for the Study of Diabetes [BI 2014_6_clinical] Funding
   Source: researchfish
FX This study was supported by the Catalan Diabetes Association, the
   Catalan Health Department, and part of an unrestricted grant provided by
   Sanofi Spain, as well as a grant from the Network of Preventive
   Activities and Health Promotion in Primary Care (redIAPP) from the
   Instituto de Salud Carlos III (RD06/0018). The authors thank Ana Ortega
   and Ana Zabaljauregui (J&C Ediciones Medicas SL, Barcelona, Spain), who
   provided medical writing assistance.
CR Ahren B, 2014, WORLD J DIABETES, V5, P40, DOI 10.4239/wjd.v5.i1.40
   Amer Diabet Assoc, 2014, DIABETES CARE, V37, pS14, DOI 10.2337/dc14-S014
   American Diabetes Association, 2002, DIABETES CARE, V25, ps28, DOI [10.2337/diacare.25.2007.S28, DOI 10.2337/DIACARE.25.2007.S28]
   Arroyo J, 2005, MED CLIN-BARCELONA, V125, P166, DOI 10.1157/13077139
   Arteagoitia JM, 2003, DIABETOLOGIA, V46, P899, DOI 10.1007/s00125-003-1137-1
   Bolibar B, 2012, MED CLIN-BARCELONA, V138, P617, DOI 10.1016/j.medcli.2012.01.020
   Bonora E, 2001, DIABETES CARE, V24, P2023, DOI 10.2337/diacare.24.12.2023
   Brown JB, 2004, DIABETES CARE, V27, P1535, DOI 10.2337/diacare.27.7.1535
   Cano JF, 2004, GUIA TRATAMIENTO DIA
   Conthe P, 2011, DIABETES RES CLIN PR, V91, P108, DOI 10.1016/j.diabres.2010.10.002
   de la Calle H, 2003, MED CLIN-BARCELONA, V120, P446, DOI 10.1157/13045520
   Eliasson B, 2005, DIABETIC MED, V22, P1420, DOI 10.1111/j.1464-5491.2005.01648.x
   Fox KM, 2006, CLIN THER, V28, P388, DOI 10.1016/j.clinthera.2006.03.005
   Nadal JF, 2010, MED CLIN-BARCELONA, V135, P600, DOI 10.1016/j.medcli.2009.06.033
   Gaede P, 1999, LANCET, V353, P617, DOI 10.1016/S0140-6736(98)07368-1
   Gaede P, 2008, NEW ENGL J MED, V358, P580, DOI 10.1056/NEJMoa0706245
   Garber AJ, 2013, ENDOCR PRACT, V19, P100, DOI 10.4158/EP12325.OR
   Garcia-Gil M Del Mar, 2011, Inform Prim Care, V19, P135
   Garg SK, 2010, DIABETES TECHNOL THE, V12, P11, DOI 10.1089/dia.2009.0127
   Grupo ELIPSE, 2005, Rev Clin Esp, V205, P218
   Heller S, 2002, INT J OBESITY, V26, pS31, DOI 10.1038/sj.ijo.0802175
   Holman RR, 2008, NEW ENGL J MED, V359, P1577, DOI 10.1056/NEJMoa0806470
   Home P, 2014, DIABETES CARE, V37, P1499, DOI 10.2337/dc13-2743
   *IDF CLIN GUID TAS, 2005, GLOB GUID TYP 2 DIAB
   Institut Catala de Salut, I CAT SAL INF CORP
   Inzucchi SE, 2012, DIABETES CARE, V35, P1364, DOI 10.2337/dc12-0413
   Ismail-Beigi F, 2011, ANN INTERN MED, V154, P554, DOI 10.7326/0003-4819-154-8-201104190-00007
   Liebl A, 2002, DIABETOLOGIA, V45, pS23, DOI 10.1007/s00125-002-0863-0
   Lopez PB, 2004, REV CLIN ESP, V204, P18
   Lopez-Simarro F, 2012, MED CLIN-BARCELONA, V138, P377, DOI 10.1016/j.medcli.2011.07.023
   Mata M., 2002, Gac Sanit, V16, P511
   Mata M, 2009, ABORDATGE DIABETES M
   Mata-Cases M, 2012, INT J CLIN PRACT, V66, P289, DOI 10.1111/j.1742-1241.2011.02872.x
   Mata-Cases M, 2011, INT J CLIN PRACT, V65, P299, DOI 10.1111/j.1742-1241.2010.02503.x
   Mata-Cases M, 2014, J DIABETES METAB, V5, DOI 10.4172/2155-6156.1000338
   Mata-Cases M, 2013, CURR MED RES OPIN, V29, P1495, DOI 10.1185/03007995.2013.833089
   Mengual L, 2010, CARDIOVASC DIABETOL, V9, DOI 10.1186/1475-2840-9-14
   Mita T, 2014, DIABETOL METAB SYNDR, V6, DOI 10.1186/1758-5996-6-35
   Morales J, 2011, POSTGRAD MED, V123, P189, DOI 10.3810/pgm.2011.11.2508
   Morris AD, 1997, BMJ-BRIT MED J, V315, P524, DOI 10.1136/bmj.315.7107.524
   National Institute for Heath and Care Excellence (NICE), 2015, TYPE 2 DIABETES ADUL
   Nichols GA, 2000, DIABETES CARE, V23, P273, DOI 10.2337/diacare.23.3.273
   Orozco-Beltran D, 2007, INT J CLIN PRACT, V61, P909, DOI 10.1111/j.1742-1241.2007.01367.x
   Parchman ML, 2012, PRIM CARE DIABETES, V6, P19, DOI 10.1016/j.pcd.2011.06.006
   Peter R, 2009, DIABETIC MED, V26, P974, DOI 10.1111/j.1464-5491.2009.02809.x
   Phillips LS, 2008, ANN INTERN MED, V148, P783, DOI 10.7326/0003-4819-148-10-200805200-00011
   Qin R, 2013, INT J CARDIOL, V167, P342, DOI 10.1016/j.ijcard.2011.12.100
   Raccah D, 2007, DIABETES-METAB RES, V23, P257, DOI 10.1002/dmrr.733
   Ramos R, 2012, REV ESP CARDIOL, V65, P29, DOI [10.1016/j.rec.2011.07.016, 10.1016/j.recesp.2011.07.017]
   Riddle M, 2011, DIABETES CARE, V34, P2508, DOI 10.2337/dc11-0632
   Seino Y, 2012, DIABETES OBES METAB, V14, P910, DOI 10.1111/j.1463-1326.2012.01618.x
   Shaefer CF, 2015, POSTGRAD MED, V7, P1
   Shaefer C, 2015, ENDOCR PRACT, V21, P1323, DOI 10.4158/EP14498.OR
   Shah BR, 2005, DIABETES CARE, V28, P600, DOI 10.2337/diacare.28.3.600
   Sicili CD, 2008, DIABETES CARE, V31, P57, DOI 10.2337/dc07-1515
   Sperl-Hillen JM, 2005, AM J MANAG CARE, V11, pS177
   Turner RC, 1999, JAMA-J AM MED ASSOC, V281, P2005, DOI 10.1001/jama.281.21.2005
   Turner RC, 1998, LANCET, V352, P837, DOI 10.1016/s0140-6736(98)07019-6
   Tzefos M, 2010, ANN PHARMACOTHER, V44, P1294, DOI 10.1345/aph.1P047
   Vinagre I, 2012, DIABETES CARE, V35, P774, DOI 10.2337/dc11-1679
   Woerle HJ, 2007, DIABETES RES CLIN PR, V77, P280, DOI 10.1016/j.diabres.2006.11.011
NR 61
TC 15
Z9 15
U1 0
U2 3
PU WILEY
PI HOBOKEN
PA 111 RIVER ST, HOBOKEN 07030-5774, NJ USA
SN 1753-0393
EI 1753-0407
J9 J DIABETES
JI J. Diabetes
PD JAN
PY 2017
VL 9
IS 1
BP 34
EP 44
DI 10.1111/1753-0407.12373
PG 11
WC Endocrinology & Metabolism
WE Science Citation Index Expanded (SCI-EXPANDED)
SC Endocrinology & Metabolism
GA EF8FU
UT WOS:000390565200005
PM 26749415
OA hybrid
DA 2022-11-10
ER

PT J
AU Jonas, JB
   Nangia, V
   Kulkarni, M
   Gupta, R
   Khare, A
AF Jonas, Jost B.
   Nangia, Vinay
   Kulkarni, Maithili
   Gupta, Rajesh
   Khare, Anshu
TI Associations of early age-related macular degeneration with ocular and
   general parameters. The central India eyes and medical study
SO ACTA OPHTHALMOLOGICA
LA English
DT Article
DE age-related macular degeneration; central India eye and medical study;
   hyperopia; low vision; refractive error; smoking; visual impairment
ID RISK-FACTORS; REFRACTIVE ERROR; MACULOPATHY; SMOKING; POPULATION;
   PREVALENCE; DISEASE
AB . Purpose: To assess associations between age-related macular degeneration (AMD) and ocular and general parameters. Methods: The Central India Eye and Medical Study, a population-based study performed in rural Central India, included 4711 subjects (aged 30+ years) out of 5885 eligible subjects (response rate: 80.1%). Fundus photographs were assessed using the Wisconsin Age-Related Maculopathy Grading system. Results: Fundus photographs were available for 4542 (96.4%) subjects. Early AMD was present in 215/4542 subjects (4.7 +/- 0.3%), and late AMD was detected in 8/4542 (0.2 +/- 0.03%) subjects. After adjustment for age, prevalence of AMD was significantly associated with hyperopic refractive error (p = 0.001), shorter axial length (p = 0.01), and higher corneal refractive power (p = 0.02). Each dioptre increase in hyperopic refraction or each millimetre decrease in axial length was associated with a 15% [odds ratio (OR):1.15; 95% confidence interval (CI): 1.06, 1.24] and 19% (OR: 0.81; 95%CI: 0.69, 0.95) increased probability of early AMD, respectively. AMD was not significantly associated with blood pressure, serum concentration of cholesterol, glycosylated haemoglobin Hb1Ac, high-density lipoproteins and postprandial glucose, gender, level of education, any parameter of smoking, alcohol consumption, psychiatric depression or of daily activities, anterior chamber depth, lens thickness, intraocular pressure, size of the optic disc, neuroretinal rim and parapapillary atrophy, nor amount of nuclear cataract and status after cataract surgery. If the statistical analysis was adjusted for age and refractive error, age-related macular degeneration was marginally significantly associated with a low intake of fruits (p = 0.06). Conclusions: Hyperopia (and short axial length) besides age was the single most important associated factor for AMD in adult Indians.
C1 [Jonas, Jost B.; Nangia, Vinay; Kulkarni, Maithili; Gupta, Rajesh; Khare, Anshu] Suraj Eye Inst, Nagpur 440004, Maharashtra, India.
   [Jonas, Jost B.] Heidelberg Univ, Med Fac Mannheim, Dept Ophthalmol, D-6800 Mannheim, Germany.
RP Nangia, V (corresponding author), Suraj Eye Inst, Plot 559, Nagpur 440004, Maharashtra, India.
EM nagpursuraj@gmail.com
FU Om Drishti Trust, Nagpur; Heidelberg Engineering Co. Heidelberg,
   Germany; Rotary Sight Saver Netherlands; Orbis India; Carl Zeiss Meditec
   Co., Jena, Germany
FX Supported by an unrestricted grant from Om Drishti Trust, Nagpur;
   Heidelberg Engineering Co. Heidelberg, Germany; Rotary Sight Saver
   Netherlands; Orbis India; and Carl Zeiss Meditec Co., Jena, Germany.
CR Anand R, 2000, OPHTHALMOLOGY, V107, P2224
   Boker T, 1993, Ger J Ophthalmol, V2, P10
   Buch H, 2005, ACTA OPHTHALMOL SCAN, V83, P409, DOI 10.1111/J.1600-0420.2005.00492.x
   Cackett P, 2008, AM J OPHTHALMOL, V146, P960, DOI 10.1016/j.ajo.2008.06.026
   Chew EY, 2009, OPHTHALMOLOGY, V116, P297, DOI 10.1016/j.ophtha.2008.09.019
   de Smet MD, 2009, OPHTHALMOLOGY, V116, P1349, DOI 10.1016/j.ophtha.2009.03.051
   Hayreh SS, 2004, OPHTHALMOLOGICA, V218, P333, DOI 10.1159/000079476
   Ikram MK, 2003, INVEST OPHTH VIS SCI, V44, P3778, DOI 10.1167/iovs.03-0120
   Jonas JB, 2010, OPHTHALMOLOGY, V117, P2234, DOI 10.1016/j.ophtha.2009.12.006
   Kassoff A, 2001, ARCH OPHTHALMOL-CHIC, V119, P1417, DOI 10.1001/archopht.119.10.1417
   Kawasaki R, 2010, OPHTHALMOLOGY, V117, P921, DOI 10.1016/j.ophtha.2009.10.007
   Klein Ronald, 2003, Ophthalmology, V110, P1273, DOI 10.1016/S0161-6420(03)00599-2
   Krishnaiah S, 2005, INVEST OPHTH VIS SCI, V46, P4442, DOI 10.1167/iovs.05-0853
   Krishnan T, 2010, INVEST OPHTH VIS SCI, V51, P701, DOI 10.1167/iovs.09-4114
   Lavanya R, 2010, INVEST OPHTH VIS SCI, V51, P6247, DOI 10.1167/iovs.10-5229
   Nangia V, 2011, ACTA OPHTHALMOL
   Nangia V, 2008, ACTA OPHTHALMOL, V86, P103, DOI 10.1111/j.1600-0420.2007.00964.x
   Nangia V, 2010, OPHTHALMOLOGY, V117, P693, DOI 10.1016/j.ophtha.2009.09.037
   Nirmalan PK, 2004, ARCH OPHTHALMOL-CHIC, V122, P581, DOI 10.1001/archopht.122.4.581
   Tao Y, 2010, EYE, V24, P648, DOI 10.1038/eye.2009.160
   Vingerling JR, 1996, ARCH OPHTHALMOL-CHIC, V114, P1193, DOI 10.1001/archopht.1996.01100140393005
   Wang JJ, 2004, CLIN EXP OPHTHALMOL, V32, P255, DOI 10.1111/j.1442-9071.2004.00813.x
   Wang S, 2009, OPHTHALMOLOGY, V116, P2373, DOI 10.1016/j.ophtha.2009.05.041
   Wang YX, 2011, ACTA OPHTHALMOL, V89, pE210, DOI 10.1111/j.1755-3768.2009.01787.x
   Wong TY, 2002, INVEST OPHTH VIS SCI, V43, P2869
   Xu L, 2006, BRIT J OPHTHALMOL, V90, P1087, DOI 10.1136/bjo.2006.096123
   Xu L, 2010, GRAEF ARCH CLIN EXP, V248, P49, DOI 10.1007/s00417-009-1204-5
NR 27
TC 22
Z9 22
U1 0
U2 3
PU WILEY
PI HOBOKEN
PA 111 RIVER ST, HOBOKEN 07030-5774, NJ USA
SN 1755-375X
EI 1755-3768
J9 ACTA OPHTHALMOL
JI Acta Ophthalmol.
PD MAY
PY 2012
VL 90
IS 3
BP e185
EP e191
DI 10.1111/j.1755-3768.2011.02316.x
PG 7
WC Ophthalmology
WE Science Citation Index Expanded (SCI-EXPANDED)
SC Ophthalmology
GA 932SS
UT WOS:000303311400004
PM 22269029
DA 2022-11-10
ER

PT J
AU Lou, QQ
   Yuan, XD
   Hao, SJ
   Miller, JD
   Yan, J
   Zuo, PP
   Li, JN
   Yang, LH
   Li, H
AF Lou, Qingqing
   Yuan, Xiaodan
   Hao, Shujie
   Miller, Joshua D.
   Yan, Juan
   Zuo, Panpan
   Li, Jianing
   Yang, Lihong
   Li, Hong
TI Effects of Glucose Fluctuation Targeted Intervention on the Prognosis of
   Patients with Type 2 Diabetes following the First Episode of Cerebral
   Infarction
SO JOURNAL OF DIABETES RESEARCH
LA English
DT Article
ID MODIFIED RANKIN SCALE; PLASMA-GLUCOSE; BARTHEL INDEX; STROKE;
   HYPERGLYCEMIA; VARIABILITY; IMPACT; ASSOCIATION; RELIABILITY; MANAGEMENT
AB Objective. The purpose of this study was to assess the effects of glucose fluctuation targeted intervention on neurologic function, independent living skills, and quality of life in type 2 diabetes patients following the first episode of cerebral infarction (CI). Methods. This was a randomized control trial. Following confirmed cerebral infarction, 75 patients with type 2 diabetes were randomized into 2 groups: control group (n=37) with usual care, focused on hemoglobin A1c (HbA1c) control, targeting A1c<7%, and intervention group (n=38), targeting both A1c<7%and daily glycemic fluctuation (largest amplitude of glycemic excursions (LAGE<80 mg/dL)). Results. After 6 months, data from 63 patients were analyzed (30 in the control group, 33 in the intervention group). There was no difference (P>0.05) in the reduction of A1c between the 2 groups, but the reductions of LAGE (P=0.030), 1,5-anhydroglucitol (1,5-AG) (P=0.023), 2-hour postprandial blood glucose (2hPG) (P=0.041), and low-density lipoprotein cholesterol (LDL-c) (P=0.046) were significantly different. The National Institutes of Health Stroke Scale (NIHSS) score of the intervention group was better than the control group (2.35 +/- 0.81 vs. 3.50 +/- 2.24, P=0.047). In terms of quality of life, there was no significant between-group difference in total Stroke Impact Scale (SIS) score, but in the intervention group, scores in the strength, hand function, and participation dimensions were higher than those in the control group (P=0.041, P=0.049, and P=0.048, respectively). Conclusion. Glucose fluctuation targeted intervention can improve nerve function for patients with T2DM following the first CI episode. This trial is registered with NCT03932084..
C1 [Lou, Qingqing; Li, Hong] Zhejiang Univ, Sch Med, Dept Endocrinol, Sir Run Run Shaw Hosp, Hangzhou 310016, Peoples R China.
   [Lou, Qingqing; Yuan, Xiaodan; Li, Jianing] Nanjing Univ Chinese Med, Dept Hlth Educ, Affiliated Hosp Integrated Tradit Chinese & Weste, Nanjing 210028, Peoples R China.
   [Hao, Shujie] Anhui Univ Chinese Med, Nursing Coll, Hefei 230012, Peoples R China.
   [Miller, Joshua D.] Renaissance Sch Med Stony Brook, Dept Med, Stony Brook, NY 11794 USA.
   [Yan, Juan; Zuo, Panpan] Nanjing Univ Chinese Med, Nursing Coll, Nanjing 210023, Peoples R China.
   [Yang, Lihong] Nanjing Med Univ, Suzhou Hosp, Nanjing, Peoples R China.
RP Li, H (corresponding author), Zhejiang Univ, Sch Med, Dept Endocrinol, Sir Run Run Shaw Hosp, Hangzhou 310016, Peoples R China.
EM 2444890144@qq.com; yuanxiaodan107@163.com; 13852293808@163.com;
   joshua.miller@stonybrookmedicine.edu; 1678451162@qq.com;
   1195108492@qq.com; 113278989@qq.com; 791156194@qq.com;
   srrshnfm@zju.edu.cn
FU Health and Family Planning Research Project [N2017003]
FX The authors sincerely thank all participants for their time and effort
   in this study. This study was supported by the Health and Family
   Planning Research Project in 2017 (grant number N2017003).
CR [Anonymous], 1995, DIABETES, V44, P968
   Banks JL, 2007, STROKE, V38, P1091, DOI 10.1161/01.STR.0000258355.23810.c6
   Benalia M, 2019, DIABETES METAB, V45, P446, DOI 10.1016/j.diabet.2019.01.012
   BROTT T, 1989, STROKE, V20, P864, DOI 10.1161/01.STR.20.7.864
   Colman PG, 1999, NEW ZEAL MED J, V112, P139
   DEHAAN R, 1995, STROKE, V26, P2027, DOI 10.1161/01.STR.26.11.2027
   Duncan PW, 1999, STROKE, V30, P2131, DOI 10.1161/01.STR.30.10.2131
   Dworacka M, 2007, CIRC J, V71, P962, DOI 10.1253/circj.71.962
   Goldstein LB, 2011, STROKE, V42, P517, DOI 10.1161/STR.0b013e3181fcb238
   Hsu Chien-Wei, 2012, World J Crit Care Med, V1, P31, DOI 10.5492/wjccm.v1.i1.31
   Ikeda N, 2016, ATHEROSCLEROSIS, V253, P1, DOI 10.1016/j.atherosclerosis.2016.08.016
   Ito T, 2019, HEART VESSELS, V34, P1250, DOI 10.1007/s00380-019-01353-w
   Jiao XM, 2014, EUR REV MED PHARMACO, V18, P2025
   KIERS L, 1992, J NEUROL NEUROSUR PS, V55, P263, DOI 10.1136/jnnp.55.4.263
   Koga M, 2010, CLIN BIOCHEM, V43, P1265, DOI 10.1016/j.clinbiochem.2010.08.001
   Kohnert KD, 2015, WORLD J DIABETES, V6, P17, DOI 10.4239/wjd.v6.i1.17
   Kuroda M, 2015, CARDIOVASC DIABETOL, V14, DOI 10.1186/s12933-015-0236-x
   Kwon S, 2004, STROKE, V35, P918, DOI 10.1161/01.STR.0000119385.56094.32
   Lachin JM, 2008, DIABETES, V57, P995, DOI 10.2337/db07-1618
   Lan Y., 2004, CHINESE J CLIN REHAB, V8, P6009
   Ma G., 2013, MODERN DIAGNOSIS TRE, V24, P3752
   Muggeo M, 2000, DIABETES CARE, V23, P45, DOI 10.2337/diacare.23.1.45
   Nathan DM, 2006, DIABETES CARE, V29, P1963, DOI 10.2337/dc06-9912
   RANKIN J, 1957, Scott Med J, V2, P200
   Suh S, 2015, DIABETES METAB J, V39, P273, DOI 10.4093/dmj.2015.39.4.273
   Sulter G, 1999, STROKE, V30, P1538, DOI 10.1161/01.STR.30.8.1538
   Temelkova-Kurktschiev TS, 2000, DIABETES CARE, V23, P1830, DOI 10.2337/diacare.23.12.1830
   Watanabe M, 2011, ATHEROSCLEROSIS, V216, P477, DOI 10.1016/j.atherosclerosis.2011.02.033
   Wu C. H., 1996, CHINA MED NEWS, V6
   Yoon JE, 2017, J DIABETES COMPLICAT, V31, P390, DOI 10.1016/j.jdiacomp.2016.11.014
NR 30
TC 5
Z9 5
U1 0
U2 1
PU HINDAWI LTD
PI LONDON
PA ADAM HOUSE, 3RD FLR, 1 FITZROY SQ, LONDON, W1T 5HF, ENGLAND
SN 2314-6745
EI 2314-6753
J9 J DIABETES RES
JI J. Diabetes Res.
PD JAN 29
PY 2020
VL 2020
AR 2532171
DI 10.1155/2020/2532171
PG 12
WC Endocrinology & Metabolism; Medicine, Research & Experimental
WE Science Citation Index Expanded (SCI-EXPANDED)
SC Endocrinology & Metabolism; Research & Experimental Medicine
GA KM8ET
UT WOS:000514373800005
PM 32090117
OA Green Published, gold
DA 2022-11-10
ER

PT J
AU Baek, JH
   Kim, H
   Kim, KY
   Jung, J
AF Baek, Jong Ha
   Kim, Hosu
   Kim, Kyong Young
   Jung, Jaehoon
TI Insulin Resistance and the Risk of Diabetes and Dysglycemia in Korean
   General Adult Population
SO DIABETES & METABOLISM JOURNAL
LA English
DT Article
DE Diabetes mellitus; Hyperglycemia; Insulin resistance; Risk
ID HOMEOSTASIS MODEL ASSESSMENT; BETA-CELL FUNCTION; POSTPRANDIAL
   PLASMA-GLUCOSE; FASTING SERUM-INSULIN; METABOLIC SYNDROME;
   NATIONAL-HEALTH; HOMA-IR; CUTOFF POINTS; AGE; SENSITIVITY
AB Background: Insulin resistance is a major pathogenic hallmark of impaired glucose metabolism. We assessed the accuracy of insulin resistance and cut-off values using homeostasis model assessment of insulin resistance (HOMA-IR) to classify type 2 diabetes mellitus (T2DM) and dysglycemia according to age and sex.
   Methods: In this cross-sectional study, we analyzed 4,291 anti-diabetic drug-naive adults (>= 20 years) from the 6th Korea National Health and Nutrition Examination Survey in 2015. Metabolic syndrome (MetS) was defined by the modified National Cholesterol Education Program III guideline. Diagnosis of dysglycemia and T2DM were based on fasting glucose and glycosylated hemoglobin levels. The receiver operating characteristic curve and optimal cut-off values of HOMA-IR were assessed to identify T2DM/dysglycemia according to sex and were further analyzed by age.
   Results: Sex differences were found in the association of MetS and the different MetS components with T2DM/dysglycemia. The overall optimal cut-off value of HOMA-IR for identifying dysglycemia was 1.6 in both sex. The cut-off values for T2DM were 2.87 in men and 2.36 in women. However, there are differences in diagnostic range of HOMA-IR to distinguish T2DM according to sex and age, and the accuracy of HOMA-IR in identifying T2DM gradually decreased with age especially in women.
   Conclusion: Insulin resistance is closely associated with the risk for T2DM/dysglycemia. The accuracy of HOMA-IR levels is characterized by sex-and age-specific differences in identifying T2DM. In addition to insulin resistance index, insulin secretory function, and different MetS components should be considered in the detection of early T2DM, especially in elderly.
C1 [Baek, Jong Ha; Kim, Hosu; Kim, Kyong Young; Jung, Jaehoon] Gyeongsang Natl Univ, Sch Med, Changwon Hosp, Dept Internal Med, 11 Samjeongja Ro, Chang Won 51472, South Korea.
   [Jung, Jaehoon] Gyeongsang Natl Univ, Sch Med, Inst Hlth Sci, Jinju, South Korea.
RP Jung, J (corresponding author), Gyeongsang Natl Univ, Sch Med, Changwon Hosp, Dept Internal Med, 11 Samjeongja Ro, Chang Won 51472, South Korea.
EM taesikjung@gmail.com
OI Jung, Jaehoon/0000-0002-5444-1229
CR Abdul-Ghani MA, 2006, DIABETES CARE, V29, P1130, DOI 10.2337/dc05-2179
   Alberti KGMM, 2009, CIRCULATION, V120, P1640, DOI 10.1161/CIRCULATIONAHA.109.192644
   [Anonymous], 2015, DIABETES CARE, V38, pS8, DOI 10.2337/dc15-S005
   Bonora E, 2000, DIABETES CARE, V23, P57, DOI 10.2337/diacare.23.1.57
   Borai A, 2011, BMC MED RES METHODOL, V11, DOI 10.1186/1471-2288-11-158
   Bryhni B, 2010, BMC ENDOCR DISORD, V10, DOI 10.1186/1472-6823-10-21
   Danaei G, 2011, LANCET, V378, P31, DOI 10.1016/S0140-6736(11)60679-X
   Esteghamati A, 2009, DIABETES RES CLIN PR, V84, P279, DOI 10.1016/j.diabres.2009.03.005
   Freiberg MS, 2004, DIABETES CARE, V27, P2954, DOI 10.2337/diacare.27.12.2954
   Gayoso-Diz P, 2013, BMC ENDOCR DISORD, V13, DOI 10.1186/1472-6823-13-47
   Gayoso-Diz P, 2011, DIABETES RES CLIN PR, V94, P146, DOI 10.1016/j.diabres.2011.07.015
   Ghasemi A, 2015, ACTA DIABETOL, V52, P905, DOI 10.1007/s00592-015-0730-3
   Golbidi S, 2012, OXID MED CELL LONGEV, V2012, DOI 10.1155/2012/349710
   Gupte AA, 2015, J DIABETES RES, V2015, DOI 10.1155/2015/916585
   Ketema EB, 2015, ARCH PUBLIC HEALTH, V73, DOI 10.1186/s13690-015-0088-6
   Kodama K, 2013, DIABETES CARE, V36, P1789, DOI 10.2337/dc12-1235
   Korea Centers for Disease Control and Prevention, 6 KOR NAT HLTH NUTR
   Kuk JL, 2010, DIABETES CARE, V33, P2457, DOI 10.2337/dc10-0942
   Kweon S, 2014, INT J EPIDEMIOL, V43, P69, DOI 10.1093/ije/dyt228
   Lee CH, 2016, PLOS ONE, V11, DOI 10.1371/journal.pone.0163424
   Lee SY, 2007, DIABETES RES CLIN PR, V75, P72, DOI 10.1016/j.diabres.2006.04.013
   MATTHEWS DR, 1985, DIABETOLOGIA, V28, P412, DOI 10.1007/BF00280883
   Monnier L, 2003, DIABETES CARE, V26, P881, DOI 10.2337/diacare.26.3.881
   Morimoto A, 2014, PLOS ONE, V9, DOI 10.1371/journal.pone.0105827
   Noh J, 2016, ENDOCRINOL METAB, V31, P349, DOI 10.3803/EnM.2016.31.3.349
   Oh SW, 2005, DIABETES CARE, V28, P2064, DOI 10.2337/diacare.28.8.2064
   Ohn JH, 2016, LANCET DIABETES ENDO, V4, P27, DOI 10.1016/S2213-8587(15)00336-8
   Schmidt MI, 2005, DIABETES CARE, V28, P2013, DOI 10.2337/diacare.28.8.2013
   Tang Q, 2015, DRUG DISCOV THER, V9, P380, DOI 10.5582/ddt.2015.01207
   Tohidi M, 2014, CLIN BIOCHEM, V47, P432, DOI 10.1016/j.clinbiochem.2014.02.007
   Wilson PWF, 2007, ARCH INTERN MED, V167, P1068, DOI 10.1001/archinte.167.10.1068
   Yamada C, 2012, J DIABETES INVEST, V3, P384, DOI 10.1111/j.2040-1124.2012.00194.x
   Yamada C, 2011, J DIABETES INVEST, V2, P373, DOI 10.1111/j.2040-1124.2011.00113.x
   Yun KJ, 2016, PLOS ONE, V11, DOI 10.1371/journal.pone.0154593
NR 34
TC 14
Z9 14
U1 0
U2 0
PU KOREAN DIABETES ASSOC
PI SEOUL
PA 101-2104, LOTTE CASTLE PRES, 109 MAPO-DAERO, MAPO-GU, SEOUL, 04146,
   SOUTH KOREA
SN 2233-6079
EI 2233-6087
J9 DIABETES METAB J
JI Diabetes Metab. J.
PD AUG
PY 2018
VL 42
IS 4
BP 296
EP 306
DI 10.4093/dmj.2017.0106
PG 11
WC Endocrinology & Metabolism
WE Science Citation Index Expanded (SCI-EXPANDED)
SC Endocrinology & Metabolism
GA GR2WT
UT WOS:000442447000005
PM 29885105
OA Green Submitted, Green Published, gold
DA 2022-11-10
ER

PT J
AU Zhu, QH
   Shen, FX
   Ye, TT
   Zhou, Q
   Deng, HH
   Gu, XJ
AF Zhu, Qihan
   Shen, Feixia
   Ye, Tingting
   Zhou, Qi
   Deng, Huihui
   Gu, Xuejiang
TI Waist-to-height ratio is an appropriate index for identifying
   cardiometabolic risk in Chinese individuals with normal body mass index
   and waist circumference
SO JOURNAL OF DIABETES
LA English
DT Article
DE body mass index; cardiometabolic risk; Chinese; waist circumference;
   waist-to-height ratio
ID CARDIOVASCULAR-DISEASE RISK; ANTHROPOMETRIC INDEXES; DIABETIC
   INDIVIDUALS; METABOLIC SYNDROME; ASSOCIATION; OBESITY; ADULTS; FAT; MEN;
   INSULIN
AB Background: The waist-to-height ratio (WHtR), a novel index that has been reported to correlate more strongly than body mass index (BMI) and waist circumference (WC) with cardiometabolic risk factors, has not been studied in Chinese individuals with normal body mass index and waist circumference. The present study compared the predictive power of WHtR with those of BMI and WC for such factors in non-obese Chinese, and to define optimal cutoffs of WHtR in this population.
   Methods: A total of 2137 subjects aged 40-75 years were recruited. Three anthropometric indices (WHtR, BMI, and WC) were compared and the optimal cutoffs of WHtR were identified by receiver operating characteristic curve (ROC) analysis. WHtR was divided into four quartiles (WHtR-Q), and multiple linear regression analyses were used to calculate the relationship between WHtR-Q and clinical biochemical index.
   Results: Waist-to-height ratio was more efficient than WC to identify cardiometabolic risk factors in both genders, but was only superior to BMI in females. WHtR-Q was positively correlated with fasting plasma glucose, 2-h postprandial blood glucose, and systolic blood pressure, and negatively connected with high density lipoprotein cholesterol in both genders after controlling for age, current smoking and drinking, moderate-intensity physical activity, daily sedentary time, daily screen time and menopause (only for females). The optimal cutoffs of WHtR for detecting cardiometabolic risk factors were 0.47 in males and 0.51 in females.
   Conclusion: Waist-to-height ratio might be an effective index to identify cardiometabolic risk factors in Chinese with normal BMI and WC, particularly in females.
C1 [Gu, Xuejiang] Wenzhou Med Univ, Affiliated Hosp 1, Dept Endocrine Dis, Wenzhou City 325000, Zhejiang, Peoples R China.
   [Gu, Xuejiang] Wenzhou Med Univ, Affiliated Hosp 1, Dept Metab Dis, Wenzhou City 325000, Zhejiang, Peoples R China.
RP Gu, XJ (corresponding author), Wenzhou Med Univ, Affiliated Hosp 1, Dept Endocrine Dis, Wenzhou City 325000, Zhejiang, Peoples R China.
EM xjgu_7@163.com
OI zhu, qi/0000-0001-5080-3598
FU Chinese Society of Endocrinology; National Clinical Research Center for
   Metabolic Diseases; Zhejiang Provincial Natural Science Foundation of
   China [LQ12H07003]
FX The present study would not have been possible without the participation
   of the patients and healthy volunteers. This study was supported by
   grants from the Chinese Society of Endocrinology and National Clinical
   Research Center for Metabolic Diseases as well as the grants from
   Zhejiang Provincial Natural Science Foundation of China (Project Number:
   LQ12H07003). All the authors have significantly contributed to this
   work.
CR Anonymous, 2007, Zhonghua Xinxueguanbing Zazhi, V35, P390
   [Anonymous], 2000, WHO TECHN REP SER, V894, P1, DOI DOI 10.1016/J.BBI.2016.02.019
   Bi YF, 2014, J DIABETES, V6, P147, DOI 10.1111/1753-0407.12108
   Chau JY, 2014, J SCI MED SPORT, V17, P78, DOI 10.1016/j.jsams.2013.03.004
   Chei CL, 2008, HYPERTENS RES, V31, P851, DOI 10.1291/hypres.31.851
   Chobanian AV, 2003, HYPERTENSION, V42, P1206, DOI 10.1161/01.HYP.0000107251.49515.c2
   Choo V, 2002, LANCET, V360, P328
   Deurenberg P, 2002, Obes Rev, V3, P141, DOI 10.1046/j.1467-789X.2002.00065.x
   Dong X, 2001, POSTGRAD MED J, V87, P251
   Glazer NL, 2013, MED SCI SPORT EXER, V45, P109, DOI 10.1249/MSS.0b013e31826beae5
   He YH, 2012, EUR J NUTR, V51, P81, DOI 10.1007/s00394-011-0195-2
   Hsieh SD, 2005, PREV MED, V40, P216, DOI 10.1016/j.ypmed.2004.05.025
   Hsu HS, 2011, EUR J CLIN INVEST, V41, P393, DOI 10.1111/j.1365-2362.2010.02421.x
   Isidori AM, 2005, CLIN ENDOCRINOL, V63, P280, DOI 10.1111/j.1365-2265.2005.02339.x
   Japan Society for the Study of Obesity, 2000, HIMANKENKYU, V6, P18
   Lear SA, 2003, METABOLISM, V52, P1295, DOI 10.1016/S0026-0495(03)00196-3
   Li WC, 2013, EUR J NUTR, V52, P57, DOI 10.1007/s00394-011-0286-0
   Marini MA, 2012, DIABETES CARE, V35, P1144, DOI 10.2337/dc11-2032
   Matthews KA, 2009, J AM COLL CARDIOL, V54, P2366, DOI 10.1016/j.jacc.2009.10.009
   Messier V, 2010, METABOLISM, V59, P20, DOI 10.1016/j.metabol.2009.06.020
   Molarius A, 1999, J CLIN EPIDEMIOL, V52, P1213, DOI 10.1016/S0895-4356(99)00114-6
   Ning G, 2012, J DIABETES, V4, P172, DOI 10.1111/j.1753-0407.2012.00182.x
   Park SH, 2009, CIRC J, V73, P1643, DOI 10.1253/circj.CJ-09-0161
   Park YS, 2012, TOHOKU J EXP MED, V228, P1, DOI 10.1620/tjem.228.1
   Romero-Corral A, 2006, LANCET, V368, P666, DOI 10.1016/S0140-6736(06)69251-9
   RUDERMAN NB, 1981, AM J CLIN NUTR, V34, P1617, DOI 10.1093/ajcn/34.8.1617
   Seppala-Lindroos A, 2002, J CLIN ENDOCR METAB, V87, P3023, DOI 10.1210/jc.87.7.3023
   Shao J, 2010, J NUTR HEALTH AGING, V14, P782, DOI 10.1007/s12603-010-0106-x
   Stefan N, 2008, ARCH INTERN MED, V168, P1609, DOI 10.1001/archinte.168.15.1609
   Stepien M, 2012, ARCH MED SCI, V8, P431, DOI 10.5114/aoms.2012.29397
   Thomas EL, 2012, NUTR RES REV, V25, P150, DOI 10.1017/S0954422412000054
   Thomas EL, 2012, OBESITY, V20, P76, DOI 10.1038/oby.2011.142
   Thomas GN, 2006, METABOLISM, V55, P563, DOI 10.1016/j.metabol.2005.08.004
   Tseng CH, 2010, ATHEROSCLEROSIS, V210, P585, DOI 10.1016/j.atherosclerosis.2009.12.015
   World Health Organization, 1999, DEF DIAGN CLASS DI 1
   Wu XY, 2012, PUBLIC HEALTH, V126, P135, DOI 10.1016/j.puhe.2011.11.001
   Yu DH, 2009, J CARDIOVASC PHARM, V53, P388, DOI 10.1097/FJC.0b013e3181a02238
   Zhou BF, 2002, BIOMED ENVIRON SCI, V15, P245
NR 38
TC 27
Z9 30
U1 1
U2 19
PU WILEY
PI HOBOKEN
PA 111 RIVER ST, HOBOKEN 07030-5774, NJ USA
SN 1753-0393
EI 1753-0407
J9 J DIABETES
JI J. Diabetes
PD NOV
PY 2014
VL 6
IS 6
BP 527
EP 534
DI 10.1111/1753-0407.12157
PG 8
WC Endocrinology & Metabolism
WE Science Citation Index Expanded (SCI-EXPANDED)
SC Endocrinology & Metabolism
GA AS6BS
UT WOS:000344350500007
PM 24698481
DA 2022-11-10
ER

PT J
AU Steiner, J
   Procopio, S
   Becker, T
AF Steiner, J.
   Procopio, S.
   Becker, T.
TI Brewer's spent grain: source of value-added polysaccharides for the food
   industry in reference to the health claims
SO EUROPEAN FOOD RESEARCH AND TECHNOLOGY
LA English
DT Review
DE Brewer's spent grain; Extraction; Arabinoxylan; (1-3,1-4)-beta-D-glucan;
   Health claims
ID OAT BETA-GLUCAN; DIETARY FIBER; IN-VITRO; HYDROTHERMAL CARBONIZATION;
   GERMINATED BARLEY; SOLUBLE PENTOSANS; PLASMA-GLUCOSE; GLYCEMIC INDEX;
   WHEAT; ARABINOXYLANS
AB Brewer's spent grain (BSG) is the most abundant by-product of the brewing industry, constituting approximately 85 % (w/w) of the total by-products generated during beer production. Rich in cellulose and non-cellulosic polysaccharides, lignin, and proteins, BSG provides extra nutritional value, thereby arousing the interest of the food industry. Annually, around 3.4 million t of BSG are produced within the European Union, and Germany contributes approximately 2 million t. BSG is reused either substantial or energetic. However, its main application has been limited to animal feeding. Based on the intense global pressure toward green environmental technology and increasing regulations in the feed sector, alternative application fields have gained importance. Because of its high protein and fiber contents, BSG can be an attractive source for value-added products in human nutrition. The focus is on the reported health effects of (1-3,1-4)-beta-d-glucan and arabinoxylan (AX). Several scientific studies have shown that barley (1-3,1-4)-beta-d-glucan reduces blood cholesterol levels. A cause and effect relationship has been established between the consumption of AX from wheat endosperm and the reduction of postprandial glycemic responses. The intention of this review is to focus on the extraction of (1-3,1-4)-beta-d-glucan and AX from BSG as a source of value-added compounds for use as a nutraceutical. In view of AX and (1-3,1-4)-beta-d-glucan yield, different methods of extraction are presented. Finally, technological trends and future perspectives to expand this market are discussed, focusing on promising strategies such as the use of pressurized hot water extraction.
C1 [Steiner, J.; Procopio, S.; Becker, T.] Tech Univ Munich, Lehrstuhl Brau & Getranketechnol, D-85354 Freising Weihenstephan, Germany.
RP Procopio, S (corresponding author), Tech Univ Munich, Lehrstuhl Brau & Getranketechnol, Weihenstephan,Weihenstephaner Steig 20, D-85354 Freising Weihenstephan, Germany.
EM julia.steiner@tum.de; susanne.procopio@tum.de
OI Becker, Thomas/0000-0001-6842-8300
CR Andersson AAM, 1999, J SCI FOOD AGR, V79, P979, DOI 10.1002/(SICI)1097-0010(19990515)79:7&lt;979::AID-JSFA313&gt;3.0.CO;2-L
   BACIC A, 1981, AUST J PLANT PHYSIOL, V8, P453, DOI 10.1071/PP9810453
   Bamba T, 2002, J GASTROEN HEPATOL, V17, P818, DOI 10.1046/j.1440-1746.2002.02709.x
   Baskyr I, 2014, FUEL PROCESS TECHNOL, V128, P425, DOI 10.1016/j.fuproc.2014.07.042
   Belitz H-D, 2001, LEHRBUCH DER LEBENSM
   Bijkerk CJ, 2004, ALIMENT PHARM THER, V19, P245, DOI 10.1111/j.0269-2813.2004.01862.x
   Brauer-Bund D, 2014, BIERAUSSTOSS DER BRA
   Bunzel M, 2001, J SCI FOOD AGR, V81, P653, DOI 10.1002/jsfa.861
   Canadean, 2012, ANTEIL EINZELNER GET
   Celus I, 2007, J AGR FOOD CHEM, V55, P8703, DOI 10.1021/jf071793c
   Ceriello A, 2006, NUTR METAB CARDIOVAS, V16, P453, DOI 10.1016/j.numecd.2006.05.006
   Coelho E, 2014, CARBOHYD POLYM, V99, P415, DOI 10.1016/j.carbpol.2013.09.003
   Corradini Claudio, 2012, International Journal of Carbohydrate Chemistry, DOI 10.1155/2012/487564
   da Silva AM, 2012, PROCESS BIOCHEM, V47, P1095, DOI 10.1016/j.procbio.2012.03.021
   Dikeman CL, 2006, CRIT REV FOOD SCI, V46, P649, DOI 10.1080/10408390500511862
   Duarte LC, 2004, APPL BIOCHEM BIOTECH, V113, P1041
   Estrada A, 1997, MICROBIOL IMMUNOL, V41, P991, DOI 10.1111/j.1348-0421.1997.tb01959.x
   Ezeonu FC, 1996, PROCESS BIOCHEM, V31, P7, DOI 10.1016/0032-9592(94)00064-6
   FINCHER GB, 1975, J I BREWING, V81, P116, DOI 10.1002/j.2050-0416.1975.tb03672.x
   Fincher GB, 2004, CHEMISTRY OF NON STA
   FORREST IS, 1977, J I BREWING, V83, P279, DOI 10.1002/j.2050-0416.1977.tb03809.x
   Forssell P, 2008, J I BREWING, V114, P306, DOI 10.1002/j.2050-0416.2008.tb00774.x
   Frederix SA, 2004, J AGR FOOD CHEM, V52, P7950, DOI 10.1021/jf049041v
   Gomez C, 1997, CARBOHYD POLYM, V32, P17, DOI 10.1016/S0144-8617(96)00127-0
   Group B-H, 2014, BIERAUSSTOSS WELTWEI
   GRUPPEN H, 1991, J CEREAL SCI, V13, P275, DOI 10.1016/S0733-5210(09)80006-4
   HOFFMANN RA, 1991, CARBOHYD RES, V221, P63, DOI 10.1016/0008-6215(91)80049-S
   HONG BH, 1989, CEREAL CHEM, V66, P369
   Howarth NC, 2001, NUTR REV, V59, P129, DOI 10.1111/j.1753-4887.2001.tb07001.x
   Hussain A, 2007, DIABETES RES CLIN PR, V76, P317, DOI 10.1016/j.diabres.2006.09.020
   Izydorczyk MS, 2008, FOOD RES INT, V41, P850, DOI 10.1016/j.foodres.2008.04.001
   IZYDORCZYK MS, 1994, CARBOHYD POLYM, V24, P61, DOI 10.1016/0144-8617(94)90118-X
   Kabel MA, 2002, CARBOHYD POLYM, V50, P47, DOI 10.1016/S0144-8617(02)00045-0
   Kanauchi O, 2001, J AM SOC BREW CHEM, V59, P59
   Keogh GF, 2003, AM J CLIN NUTR, V78, P711, DOI 10.1093/ajcn/78.4.711
   KISSELL LT, 1979, CEREAL CHEM, V56, P261
   Kunze W, 1998, TECHNOLOGIE BRAUER U
   Li Y, 2005, FOOD CHEM, V93, P33, DOI 10.1016/j.foodchem.2004.08.040
   Lu ZX, 2000, AM J CLIN NUTR, V71, P1123
   Mahmood ASN, 2013, J ANAL APPL PYROL, V103, P328, DOI 10.1016/j.jaap.2012.09.009
   Mandalari G, 2005, J CEREAL SCI, V42, P205, DOI 10.1016/j.jcs.2005.03.001
   McCarthy AL, 2013, P NUTR SOC, V72, P117, DOI 10.1017/S0029665112002820
   Meuser F, 1986, NON STARCH POLYSACCH
   Meyer D, 2009, EUR J CLIN NUTR, V63, P1277, DOI 10.1038/ejcn.2009.64
   Meyer-Pittroff R, 1988, BRAUWELT, V26, P1156
   Mussatto SI, 2006, J CEREAL SCI, V43, P1, DOI 10.1016/j.jcs.2005.06.001
   Mussatto SI, 2005, J SCI FOOD AGR, V85, P2453, DOI 10.1002/jsfa.2276
   Mussatto SI, 2013, BIORESOURCE TECHNOL, V148, P302, DOI 10.1016/j.biortech.2013.08.046
   Narziss L, 2009, DIE TECHNOLOGIE DER, V2
   Niewold TA, 2012, J FUNCT FOODS, V4, P626, DOI 10.1016/j.jff.2012.04.002
   Nishio N, 2007, J BIOSCI BIOENG, V103, P105, DOI 10.1263/jbb.103.105
   Panagiotou G, 2006, APPL MICROBIOL BIOT, V72, P1117, DOI 10.1007/s00253-006-0394-6
   Pedreschi R, 2003, J AGR FOOD CHEM, V51, P5278, DOI 10.1021/jf0344744
   PERLIN AS, 1951, CEREAL CHEM, V28, P382
   Poerschmann J, 2014, BIORESOURCE TECHNOL, V164, P162, DOI 10.1016/j.biortech.2014.04.052
   Pool-Zobel BL, 2005, BRIT J NUTR, V93, pS73, DOI 10.1079/BJN20041349
   Pritchard JR, 2011, J SCI FOOD AGR, V91, P1298, DOI 10.1002/jsfa.4316
   Rakszegi M, 2014, CARBOHYD POLYM, V102, P557, DOI 10.1016/j.carbpol.2013.12.005
   Reimer RA, 2000, NUTR RES, V20, P851, DOI 10.1016/S0271-5317(00)00169-X
   Reis SF, 2014, LWT-FOOD SCI TECHNOL, V55, P269, DOI 10.1016/j.lwt.2013.09.004
   RENARD CMGC, 1990, SCI ALIMENT, V10, P283
   Rieker C., 1992, Brauwelt, V132, P716
   Roberfroid MB, 2005, BRIT J NUTR, V93, pS13, DOI 10.1079/BJN20041350
   Robertson JA, 2010, LWT-FOOD SCI TECHNOL, V43, P890, DOI 10.1016/j.lwt.2010.01.019
   Rudi H, 2006, ANIM FEED SCI TECH, V130, P55, DOI 10.1016/j.anifeedsci.2006.01.017
   Russ W, 2005, CONSTR BUILD MATER, V19, P117, DOI 10.1016/j.conbuildmat.2004.05.014
   Samuelsen AB, 2011, INT J MOL SCI, V12, P570, DOI 10.3390/ijms12010570
   Santos M, 2003, FOOD CHEM, V80, P17, DOI 10.1016/S0308-8146(02)00229-7
   SAULNIER L, 1995, J CEREAL SCI, V22, P259, DOI 10.1006/jcrs.1995.0062
   Skendi A, 2003, J CEREAL SCI, V38, P15, DOI 10.1016/S0733-5210(02)00137-6
   Stojceska V, 2008, FOOD CHEM, V110, P865, DOI 10.1016/j.foodchem.2008.02.074
   Szponar B, 2003, BIOTECHNOL LETT, V25, P1717, DOI 10.1023/A:1026046403010
   Tappy L, 1996, DIABETES CARE, V19, P831, DOI 10.2337/diacare.19.8.831
   THORBURN A, 1993, METABOLISM, V42, P780, DOI 10.1016/0026-0495(93)90249-N
   Townsley PM., 1979, MBAA TECHNICAL Q, V16, P130
   Truswell AS, 2002, EUR J CLIN NUTR, V56, P1, DOI 10.1038/sj.ejcn.1601283
   Van der Meulen R, 2004, APPL ENVIRON MICROB, V70, P1923, DOI 10.1128/AEM.70.4.1923-1930.2004
   Venn BJ, 2007, EUR J CLIN NUTR, V61, pS122, DOI 10.1038/sj.ejcn.1602942
   Vinkx CJA, 1996, J CEREAL SCI, V24, P1, DOI 10.1006/jcrs.1996.0032
   Wang J, 2010, CARBOHYD POLYM, V82, P419, DOI 10.1016/j.carbpol.2010.04.082
   Weber G, 2009, UNTERSUCHUNGEN ZUR S
   Wood PJ, 2000, BRIT J NUTR, V84, P19
   WOOD PJ, 1994, CEREAL CHEM, V71, P301
   Wood PJ, 2004, TRENDS FOOD SCI TECH, V15, P313, DOI 10.1016/j.tifs.2003.03.001
   Xiros C, 2008, BIORESOURCE TECHNOL, V99, P5427, DOI 10.1016/j.biortech.2007.11.010
   Xiros C, 2009, BIOTECHNOL BIOFUELS, V2, DOI 10.1186/1754-6834-2-4
   Xu Q, 2009, CARBOHYD POLYM, V77, P435, DOI 10.1016/j.carbpol.2009.03.016
   Zanker G., 2002, Brauwelt, V142, P1742
   Zhang CX, 2005, CARBOHYD POLYM, V59, P75, DOI 10.1016/j.carbpol.2004.08.023
NR 89
TC 72
Z9 76
U1 1
U2 120
PU SPRINGER
PI NEW YORK
PA ONE NEW YORK PLAZA, SUITE 4600, NEW YORK, NY, UNITED STATES
SN 1438-2377
EI 1438-2385
J9 EUR FOOD RES TECHNOL
JI Eur. Food Res. Technol.
PD SEP
PY 2015
VL 241
IS 3
BP 303
EP 315
DI 10.1007/s00217-015-2461-7
PG 13
WC Food Science & Technology
WE Science Citation Index Expanded (SCI-EXPANDED)
SC Food Science & Technology
GA CO4WU
UT WOS:000359162400001
DA 2022-11-10
ER

PT J
AU Mo, YF
   Zhou, J
   Li, M
   Wang, YW
   Bao, YQ
   Ma, XJ
   Li, D
   Lu, W
   Hu, C
   Li, MH
   Jia, WP
AF Mo, Yifei
   Zhou, Jian
   Li, Mei
   Wang, Yuwei
   Bao, Yuqian
   Ma, Xiaojing
   Li, Ding
   Lu, Wei
   Hu, Cheng
   Li, Minghua
   Jia, Weiping
TI Glycemic variability is associated with subclinical atherosclerosis in
   Chinese type 2 diabetic patients
SO CARDIOVASCULAR DIABETOLOGY
LA English
DT Article
DE Glycemic variability; Type 2 diabetes; Atherosclerosis; Intima-media
   thickness; Magnetic resonance angiography
ID INTIMA-MEDIA THICKNESS; MAGNETIC-RESONANCE ANGIOGRAPHY;
   CARDIOVASCULAR-DISEASE; ENDOTHELIAL FUNCTION; CAROTID-ARTERY;
   POSTPRANDIAL HYPERGLYCEMIA; GLUCOSE FLUCTUATIONS; PRIMARY PREVENTION;
   OXIDATIVE STRESS; RISK-FACTOR
AB Background: The contribution of glycemic variability to macrovascular complications remains unclear. We therefore investigated the association between glycemic variability and cervical and/or intracranial atherosclerosis in Chinese type 2 diabetic patients.
   Methods: We conducted a cross-sectional study in 216 type 2 diabetic patients with a hemoglobin A(1c) of 8.3 +/- 1.7% and a median diabetes duration of 9.0 years. The standard deviation of blood glucose values (SDBG) and the mean amplitude of glycemic excursion (MAGE) were calculated from continuous glucose monitoring system data for assessing glycemic variability while 24h mean blood glucose (MBG) was calculated for measuring overall blood glucose level. Magnetic resonance angiography (MRA) was used to detect cervical and/or intracranial plaque, and ultrasonography was used to quantify carotid intima-media thickness (IMT) as an index of subclinical atherosclerosis.
   Results: One hundred and fifty-three patients (70.8%) presented with cervical and/or intracranial lesions on MRA among 216 patients in the study. Elder age, increased systolic blood pressure, increased MBG and elevated low density lipoprotein cholesterol were independent contributors to plaque formation. In patients without stenosis (n = 63), SDBG (r = 0.412, P = 0.001) and MAGE (r = 0.365, P = 0.005) were both correlated with carotid IMT and these relationships remained significant in multiple linear regression analysis (multiple R-2 = 0.314 for the model including SDBG and multiple R-2 = 0.268 for the model including MAGE). However, SDBG and MAGE were not significantly different among patients with different stenosis degrees.
   Conclusions: Glycemic variability is associated with subclinical atherosclerosis in Chinese type 2 diabetic patients.
C1 [Mo, Yifei; Zhou, Jian; Wang, Yuwei; Bao, Yuqian; Ma, Xiaojing; Li, Ding; Lu, Wei; Hu, Cheng; Jia, Weiping] Shanghai Jiao Tong Univ, Affiliated Peoples Hosp 6, Dept Endocrinol & Metab, Shanghai 200233, Peoples R China.
   [Li, Mei; Li, Minghua] Shanghai Jiao Tong Univ, Affiliated Peoples Hosp 6, Dept Diagnost & Intervent Radiol, Shanghai 200233, Peoples R China.
   [Wang, Yuwei] Univ Ottawa, Dept Biochem Microbiol & Immunol, Ottawa Inst Syst Biol, Ottawa, ON, Canada.
RP Jia, WP (corresponding author), Shanghai Jiao Tong Univ, Affiliated Peoples Hosp 6, Dept Endocrinol & Metab, 600 Yishan Rd, Shanghai 200233, Peoples R China.
EM wpjia@sjtu.edu.cn
RI Jia, Weiping/B-7483-2012; Lu, Wei/S-6217-2019; Hu, Cheng/C-3346-2008;
   Lu, Wei/AAE-2921-2022
OI Hu, Cheng/0000-0003-4314-2386; Lu, Wei/0000-0002-4150-8674
FU National Natural Science Foundation of China [81100590]; Shanghai
   Rising-Star Program [12QA1402500]; Shanghai United Developing Technology
   Project of Municipal Hospitals [SHDC12010115]; Shanghai Medical Program
   for Outstanding Young Talent [XYQ2011013]
FX We would like to thank all the involved clinicians, nurses, and
   technicians for their dedication to the study. This work was funded by
   the National Natural Science Foundation of China (81100590), the
   Shanghai Rising-Star Program (12QA1402500), the Shanghai United
   Developing Technology Project of Municipal Hospitals (SHDC12010115), and
   Shanghai Medical Program for Outstanding Young Talent (XYQ2011013).
CR Alberti KGMM, 1998, DIABETIC MED, V15, P539, DOI 10.1002/(SICI)1096-9136(199807)15:7<539::AID-DIA668>3.0.CO;2-S
   Bao YQ, 2010, CLIN EXP PHARMACOL P, V37, P564, DOI 10.1111/j.1440-1681.2010.05361.x
   Bonora E, 2001, DIABETOLOGIA, V44, P2107, DOI 10.1007/s001250100020
   BORNSTEIN NM, 1988, ANN SURG, V207, P315, DOI 10.1097/00000658-198803000-00015
   Buse JB, 2007, CIRCULATION, V115, P114, DOI 10.1161/CIRCULATIONAHA.106.179294
   Ceriello A, 2008, DIABETES, V57, P1349, DOI 10.2337/db08-0063
   Chen XM, 2010, DIABETES RES CLIN PR, V90, P95, DOI 10.1016/j.diabres.2010.05.004
   Colhoun HM, 2004, LANCET, V364, P685, DOI 10.1016/S0140-6736(04)16895-5
   Esposito K, 2004, CIRCULATION, V110, P214, DOI 10.1161/01.CIR.0000134501.57864.66
   Esposito K, 2008, J CLIN ENDOCR METAB, V93, P1345, DOI 10.1210/jc.2007-2000
   Fang FS, 2012, INTERNAL MED, V51, P3109, DOI 10.2169/internalmedicine.51.8077
   Hashimoto M, 1999, ARTERIOSCL THROM VAS, V19, P2795, DOI 10.1161/01.ATV.19.11.2795
   HEISERMAN JE, 1992, RADIOLOGY, V185, P667, DOI 10.1148/radiology.185.3.1438743
   Holman RR, 2008, NEW ENGL J MED, V359, P1577, DOI 10.1056/NEJMoa0806470
   Kitasato L, 2012, CARDIOVASC DIABETOL, V11, DOI 10.1186/1475-2840-11-79
   Kohnert KD, 2009, DIABETES CARE, V32, P1058, DOI 10.2337/dc08-1956
   Lipska KJ, 2012, CIRC-CARDIOVASC QUAL, V5, P550, DOI 10.1161/CIRCOUTCOMES.111.963298
   Luscher TF, 1997, CLIN CARDIOL, V20, P3
   MITTL RL, 1994, STROKE, V25, P4, DOI 10.1161/01.STR.25.1.4
   Monnier L, 2006, JAMA-J AM MED ASSOC, V295, P1681, DOI 10.1001/jama.295.14.1681
   Monnier Louis, 2008, J Diabetes Sci Technol, V2, P1094
   Nael K, 2007, RADIOLOGY, V242, P600, DOI 10.1148/radiol.2422051784
   NISHIMARU K, 1984, STROKE, V15, P56, DOI 10.1161/01.STR.15.1.56
   O'Leary DH, 1999, NEW ENGL J MED, V340, P14, DOI 10.1056/NEJM199901073400103
   Phan T, 2001, STROKE, V32, P2282, DOI 10.1161/hs1001.096046
   PIGNOLI P, 1986, CIRCULATION, V74, P1399, DOI 10.1161/01.CIR.74.6.1399
   ROSS R, 1993, NATURE, V362, P801, DOI 10.1038/362801a0
   Seaquist ER, 2012, DIABETES CARE, V35, P409, DOI 10.2337/dc11-0996
   Selvin E, 2004, ANN INTERN MED, V141, P421, DOI 10.7326/0003-4819-141-6-200409210-00007
   SERVICE FJ, 1970, DIABETES, V19, P644, DOI 10.2337/diab.19.9.644
   SERVICE FJ, 1987, DIABETES CARE, V10, P225, DOI 10.2337/diacare.10.2.225
   SHAMOON H, 1993, NEW ENGL J MED, V329, P977, DOI 10.1056/nejm199309303291401
   Stettler C, 2006, AM HEART J, V152, P27, DOI 10.1016/j.ahj.2005.09.015
   Su G, 2011, CARDIOVASC DIABETOL, V10, DOI 10.1186/1475-2840-10-19
   Suzuki K, 2012, CARDIOVASC DIABETOL, V11, DOI 10.1186/1475-2840-11-98
   Temelkova-Kurktschiev TS, 2000, DIABETES CARE, V23, P1830, DOI 10.2337/diacare.23.12.1830
   Zhou JA, 2011, MED SCI MONITOR, V17, pCR9, DOI 10.12659/MSM.881318
   Zhou J, 2009, DIABETES CARE, V32, P1188, DOI 10.2337/dc09-0076
NR 38
TC 38
Z9 48
U1 0
U2 18
PU BMC
PI LONDON
PA CAMPUS, 4 CRINAN ST, LONDON N1 9XW, ENGLAND
SN 1475-2840
J9 CARDIOVASC DIABETOL
JI Cardiovasc. Diabetol.
PD JAN 15
PY 2013
VL 12
AR 15
DI 10.1186/1475-2840-12-15
PG 9
WC Cardiac & Cardiovascular Systems; Endocrinology & Metabolism
WE Science Citation Index Expanded (SCI-EXPANDED)
SC Cardiovascular System & Cardiology; Endocrinology & Metabolism
GA 095QY
UT WOS:000315350800001
PM 23316958
OA Green Published, gold
DA 2022-11-10
ER

PT J
AU Ezzat, SM
   Motaal, AA
   El Awdan, SAW
AF Ezzat, Shahira Mohammed
   Motaal, Amira Abdel
   El Awdan, Sally Abdel Wanees
TI In vitro and in vivo antidiabetic potential of extracts and a furostanol
   saponin from Balanites aegyptiaca
SO PHARMACEUTICAL BIOLOGY
LA English
DT Article
DE Diabetic complications; pregnanes; insulin; C-peptides; desert date
ID DIABETIC COMPLICATIONS; ALDOSE REDUCTASE; GLUCOSE; RATS; FRUITS
AB Context: Balanites aegyptiaca Del. (Zygophyllaceae) fruits are well-known antidiabetic drug in Egyptian folk medicine. Nevertheless, its mechanism of action is still unclear.
   Objectives: Searching for the possible mechanisms of action of the plant and identification of its bioactive compounds.
   Materials and methods: A bio-guided protocol based on the evaluation of a-glucosidase (AG) and aldose reductase (AR) inhibitory activities was adopted to isolate the biologically active compounds from the methanol extract (MeEx). An in vivo antidiabetic study was conducted for the active extract, fraction and compound using streptozotocin-induced diabetic male albino Wistar rats at two dose levels (100 and 200 mg/kg.b/wt) for 2 weeks.
   Results: Three compounds were isolated and identified: a sterol, (1) stigmasterol-3-O-beta-D-glucopyranoside; a pregnane glucoside, (2) pregn-5-ene-3 beta,16 beta, 20(R)-trio1-3-O-beta-D-glucopyranoside; a furostanol saponin, (3) 26-(O-beta-D-glucopyranosyl)-22-O-methylfurost-5-ene-3b, 26-diol-3-O-beta-D-glucopyranosyl-(1 ! 4)-[alpha-L-rhamnopyranosyl-( 1 ! 2)]-beta-D-glucopyranoside. Only compound 3 possessed significant AG and AR inhibitory activities (IC50 = 3.12 +/- 0.17 and 1.04 +/- 0.02 mu g/mL, respectively), while compounds 1 and 2 were inactive. The in vivo antidiabetic study revealed that MeEx and furostanol saponin 3 possessed significant activities at a dose of 200 mg/kg through reducing the fasting plasma glucose level by 46.14% and 51.39%, respectively, as well as reducing the total cholesterol by 24.44% and 31.90%, respectively. Compound 3 also caused increment in insulin and C-peptide levels by 63.56% and 65%, respectively.
   Discussion and conclusions: We presented a scientific base for using Balanites aegyptiaca, and shed the light on one of its saponins, as an antidiabetic agent in fasting and postprandial hyperglycaemia along with the improvement of diabetic complications.
C1 [Ezzat, Shahira Mohammed; Motaal, Amira Abdel] Cairo Univ, Fac Pharm, Dept Pharmacognosy, Kasr El Ainy St, Cairo 11562, Egypt.
   [El Awdan, Sally Abdel Wanees] Natl Res Ctr, Dept Pharmacol, Giza, Egypt.
RP Ezzat, SM (corresponding author), Cairo Univ, Fac Pharm, Dept Pharmacognosy, Kasr El Ainy St, Cairo 11562, Egypt.
EM shahira.ezzat@pharma.cu.edu.eg
RI Ezzat, Shahira/AAJ-3122-2021
OI Ezzat, Shahira/0000-0003-2232-7357
CR ABDEL M, 2015, PHYTOMEDICINE, V22, P829
   AGRAWAL PK, 1985, PHYTOCHEMISTRY, V24, P2479, DOI 10.1016/S0031-9422(00)80653-6
   ALLAIN CC, 1974, CLIN CHEM, V20, P470
   BROSKY G, 1969, DIABETES, V18, P606, DOI 10.2337/diab.18.9.606
   Campbell LK, 1996, ANN PHARMACOTHER, V30, P1255, DOI 10.1177/106002809603001110
   CHEYNE GA, 1973, MED LAB TECHNOL, V30, P191
   Chothani Daya L, 2011, Pharmacogn Rev, V5, P55, DOI 10.4103/0973-7847.79100
   Juarez-Rojop IE, 2012, BMC COMPLEM ALTERN M, V12, DOI 10.1186/1472-6882-12-236
   FOSSATI P, 1982, CLIN CHEM, V28, P2077
   Guzman A., 2005, REV CUB PLANT MED, V10
   HARA S, 1987, CHEM PHARM BULL, V35, P501
   HOSNY M, 1992, PHYTOCHEMISTRY, V31, P3565, DOI 10.1016/0031-9422(92)83728-H
   JACKSON JE, 1981, DRUGS, V22, P211, DOI 10.2165/00003495-198122030-00003
   JUDZEWITSCH RG, 1982, J CLIN ENDOCR METAB, V55, P321, DOI 10.1210/jcem-55-2-321
   Kamel MS, 1998, PHYTOCHEMISTRY, V48, P755, DOI 10.1016/S0031-9422(97)01015-7
   KAMEL MS, 1995, PHYTOCHEMISTRY, V40, P1773, DOI 10.1016/0031-9422(95)00551-H
   King AJF, 2012, BRIT J PHARMACOL, V166, P877, DOI 10.1111/j.1476-5381.2012.01911.x
   Li HL, 2009, J AM SOC MASS SPECTR, V20, P1496, DOI 10.1016/j.jasms.2009.04.003
   Matsui T, 2007, J AGR FOOD CHEM, V55, P99, DOI 10.1021/jf0627672
   Motaal A. A., 2012, Pharmacognosy Journal, V4, P20, DOI 10.5530/pj.2012.30.4
   Murugan P, 2006, BASIC CLIN PHARMACOL, V99, P122, DOI 10.1111/j.1742-7843.2006.pto_447.x
   NISHIMURA C, 1991, BIOCHIM BIOPHYS ACTA, V1078, P171, DOI 10.1016/0167-4838(91)99006-E
   Patel M.B., 2009, J ALTERN COMPLEM MED, V6, P1
   Rajalingam R., 1993, Indian Journal of Experimental Biology, V31, P577
   Ridhay A, 2012, INDONES J CHEM, V12, P100, DOI 10.22146/ijc.21379
   ROBINSON KM, 1991, DIABETES, V40, P825, DOI 10.2337/diabetes.40.7.825
   Sheetz MJ, 2002, JAMA-J AM MED ASSOC, V288, P2579, DOI 10.1001/jama.288.20.2579
   Shirwaikar A, 2005, J ETHNOPHARMACOL, V97, P369, DOI 10.1016/j.jep.2004.11.034
   Yabe-Nishimura C, 1998, PHARMACOL REV, V50, P21
NR 29
TC 17
Z9 17
U1 1
U2 9
PU TAYLOR & FRANCIS LTD
PI ABINGDON
PA 2-4 PARK SQUARE, MILTON PARK, ABINGDON OR14 4RN, OXON, ENGLAND
SN 1388-0209
EI 1744-5116
J9 PHARM BIOL
JI Pharm. Biol.
PD JUN 28
PY 2017
VL 55
IS 1
BP 1931
EP 1936
DI 10.1080/13880209.2017.1343358
PG 6
WC Plant Sciences; Medical Laboratory Technology; Pharmacology & Pharmacy
WE Science Citation Index Expanded (SCI-EXPANDED)
SC Plant Sciences; Medical Laboratory Technology; Pharmacology & Pharmacy
GA FB4PK
UT WOS:000406123800001
PM 28659002
OA Green Published, gold
DA 2022-11-10
ER

PT J
AU Lodi, A
   Karsten, B
   Bosco, G
   Gomez-Lopez, M
   Brandao, PP
   Bianco, A
   Paoli, A
AF Lodi, Alessandra
   Karsten, Bettina
   Bosco, Gerardo
   Gomez-Lopez, Manuel
   Brandao, Paula Paraguassu
   Bianco, Antonino
   Paoli, Antonio
TI The Effects of Different High-Protein Low-Carbohydrates Proprietary
   Foods on Blood Sugar in Healthy Subjects
SO JOURNAL OF MEDICINAL FOOD
LA English
DT Article
DE diabetes; diets; glycemic index
ID DENSITY-LIPOPROTEIN CHOLESTEROL; KETOGENIC MEDITERRANEAN DIET; TYPE-2
   DIABETES-MELLITUS; WEIGHT-LOSS; METABOLIC SYNDROME; GLYCEMIC INDEX;
   MULTICENTER EVALUATION; RISK-FACTOR; LOW-FAT; OBESITY
AB The aim of this study was to analyze the effects on blood sugar concentrations through the calculation of the glycemic score (GS) of 10 different high-protein low-carbohydrates (CHOs) proprietary foods that are commonly used as meals during very low-CHO ketogenic diets or during low-CHO diets. Fourteen healthy females were tested for their glycemic response curve elicited by 1000 kJ of glucose three times within a 3-week period (one test each week) compared with one of 10 test foods once on separate days twice a week. After determining the GS of each food in each individual, the mean GS of each test food was calculated. All test foods, compared with glucose, produced a significantly lower glycemic response. The GS of all test food resulted in being lower than 25 and the difference between the mean glycemia after the intake of glucose (mean 122 +/- 15 mg/dL) and after the intake of the sweet test foods (mean 89 +/- 7 mg/dL) was 33 mg/dL (P < .001), whereas the difference between the mean glycemia after the intake of glucose and after the intake of savory test foods (mean 91 +/- 8 mg/dL) was of 31 mg/dL (P < .001). Conclusions: The reformulation of ultraprocessed ready-to-consume foods in a low-CHO, high-protein version can produce a significantly lower glycemic response whilst maintaining the valued ready-to-use format and high palatability demanded by consumers. The low impact on postprandial glycemia and the nutritional characteristics of these proprietary foods makes them useful in both weight control management strategies and in the care management of diabetes.
C1 [Lodi, Alessandra; Bosco, Gerardo; Paoli, Antonio] Univ Padua, Dept Biomed Sci, Via Marzolo 3, I-35131 Padua, Italy.
   [Karsten, Bettina] Univ Greenwich, Dept Life & Sports Sci, London SE18 6PF, England.
   [Gomez-Lopez, Manuel] Univ Murcia, Dept Phys Act & Sport, Murcia, Spain.
   [Brandao, Paula Paraguassu] Fed Univ State Rio de Janeiro, Human Kinet Lab, Rio De Janeiro, Brazil.
   [Bianco, Antonino] Univ Palermo, Sport & Exercise Sci Res Unit, Palermo, Italy.
RP Paoli, A (corresponding author), Univ Padua, Dept Biomed Sci, Via Marzolo 3, I-35131 Padua, Italy.
EM antonio.paoli@unipd.it
RI Bianco, Antonino/AAI-7451-2020; Paoli, Antonio/A-6151-2015; Bianco,
   Antonino/AAB-8023-2020; Gomez-Lopez, Manuel/I-4101-2012; Gómez-López,
   Manuel/L-8894-2019; PARAGUASSU BRANDAO, PAULA/O-7750-2018
OI Bianco, Antonino/0000-0001-8334-6581; Paoli,
   Antonio/0000-0003-0474-4229; Gómez-López, Manuel/0000-0002-4595-3994;
   BOSCO, GERARDO/0000-0001-6595-7944; PARAGUASSU BRANDAO,
   PAULA/0000-0003-1051-8703; Karsten, Bettina/0000-0001-7336-9472
FU Gianluca Mech S.p.A.
FX A.P. has received grant support for this study from Gianluca Mech S.p.A.
   The company had no role in the study design, data collection, data
   analysis, data interpretation, or writing of the article. All authors
   contributed to data analysis and interpretation, and writing and/or
   editing of the article. All authors gave their final approval of the
   version to be published.
CR Anders S, 2015, FRONT ENDOCRINOL, V6, DOI 10.3389/fendo.2015.00033
   Bao JS, 2011, AM J CLIN NUTR, V93, P984, DOI 10.3945/ajcn.110.005033
   Bielemann RM, 2015, REV SAUDE PUBL, V49, DOI 10.1590/S0034-8910.2015049005572
   BIJSTER P, 1993, EUR J CLIN CHEM CLIN, V31, P173
   Blum K, 2000, J PSYCHOACTIVE DR S1, V32, P1, DOI DOI 10.1080/02791072.2000.10736099
   Blum K, 2014, FRONT PSYCHOL, V5, DOI 10.3389/fpsyg.2014.00919
   Bonora E, 2002, INT J CLIN PRACT, P5
   Brouns F, 2005, NUTR RES REV, V18, P145, DOI 10.1079/NRR2005100
   Brown RJ, 2012, J CLIN ENDOCR METAB, V97, P2597, DOI 10.1210/jc.2012-1475
   Brownlee M, 2006, JAMA-J AM MED ASSOC, V295, P1707, DOI 10.1001/jama.295.14.1707
   Bueno NB, 2013, BRIT J NUTR, V110, P1178, DOI 10.1017/S0007114513000548
   Campbell MD, 2016, DIABETES CARE, V39, pE141, DOI 10.2337/dc16-0709
   Dashty M, 2013, CLIN BIOCHEM, V46, P1339, DOI 10.1016/j.clinbiochem.2013.04.027
   DREWNOWSKI A, 1992, PHYSIOL BEHAV, V51, P371, DOI 10.1016/0031-9384(92)90155-U
   FAO, 1998, 66 FAO
   Farr OM, 2016, METABOLISM, V65, P699, DOI 10.1016/j.metabol.2016.02.002
   Feinman RD, 2015, NUTRITION, V31, P1, DOI 10.1016/j.nut.2014.06.011
   Forbes JM, 2013, PHYSIOL REV, V93, P137, DOI 10.1152/physrev.00045.2011
   Foster-Powell K, 2002, AM J CLIN NUTR, V76, P5, DOI 10.1093/ajcn/76.1.5
   Gibb RD, 2015, AM J CLIN NUTR, V102, P1604, DOI 10.3945/ajcn.115.106989
   Gibson AA, 2015, OBES REV, V16, P64, DOI 10.1111/obr.12230
   Grundy SM, 2004, CIRCULATION, V109, P433, DOI 10.1161/01.CIR.0000111245.75752.C6
   Holt SHA, 1997, AM J CLIN NUTR, V66, P1264, DOI 10.1093/ajcn/66.5.1264
   Kontis V, 2014, LANCET, V384, P427, DOI 10.1016/S0140-6736(14)60616-4
   Koopman KE, 2014, HEPATOLOGY, V60, P545, DOI 10.1002/hep.27149
   Kursawe R, 2014, ADV CLIN CHEM, V65, P91, DOI 10.1016/B978-0-12-800141-7.00004-8
   Layman DK, 2004, J NUTR, V134, p968S, DOI 10.1093/jn/134.4.968S
   Lennerz BS, 2013, AM J CLIN NUTR, V98, P641, DOI 10.3945/ajcn.113.064113
   Low YQ, 2014, NUTRIENTS, V6, P3431, DOI 10.3390/nu6093431
   Ludwig DS, 2009, JAMA-J AM MED ASSOC, V302, P2477, DOI 10.1001/jama.2009.1822
   Luhovyy BL, 2007, J AM COLL NUTR, V26, p704S, DOI 10.1080/07315724.2007.10719651
   Maki KC, 2015, J NUTR, V145, P159, DOI 10.3945/jn.114.195149
   McVay MA, 2014, APPETITE, V83, P117, DOI 10.1016/j.appet.2014.08.023
   Monteiro CA, 2013, OBES REV, V14, P21, DOI 10.1111/obr.12107
   Monteiro CA, 2011, PUBLIC HEALTH NUTR, V14, P5, DOI 10.1017/S1368980010003241
   Moubarac JC, 2014, CAN J DIET PRACT RES, V75, P15, DOI 10.3148/75.1.2014.15
   Mulvaney SA, 2006, DIABETES CARE, V29, P993, DOI 10.2337/dc05-2099
   Mutch DM, 2006, PLOS GENET, V2, P1956, DOI 10.1371/journal.pgen.0020188
   Pal S, 2010, BRIT J NUTR, V104, P1241, DOI 10.1017/S0007114510001911
   Pan American Health Organization WHO, 2014, CONS ULTR FOOD DRINK
   Paoli A, 2013, EUR J CLIN NUTR, V67, P789, DOI 10.1038/ejcn.2013.116
   Paoli A, 2011, Clin Ter, V162, pe145
   Paoli A., 2012, BMC P, V6, pP37, DOI DOI 10.1186/1753-6561-6-S3-P37
   Paoli A, 2015, FRONT PSYCHOL, V6, DOI 10.3389/fpsyg.2015.00027
   Paoli A, 2014, INT J ENV RES PUB HE, V11, P2092, DOI 10.3390/ijerph110202092
   Paoli A, 2013, NUTRIENTS, V5, P5205, DOI 10.3390/nu5125205
   Paoli A, 2012, J INT SOC SPORT NUTR, V9, DOI 10.1186/1550-2783-9-34
   Paoli Antonio, 2011, Nutr J, V10, P112, DOI 10.1186/1475-2891-10-112
   Paoli A, 2010, AGRO FOOD IND HI TEC, V21, P24
   Pasiakos SM, 2015, J FOOD SCI, V80, pA2, DOI 10.1111/1750-3841.12804
   Plowman SA, 2013, EXERCISE PHYSL HLTH
   Pradeepa Rajendra, 2011, J Indian Med Assoc, V109, P917
   Reinehr T, 2013, WORLD J DIABETES, V4, P270, DOI 10.4239/wjd.v4.i6.270
   Richter Volker, 2007, Exp Clin Cardiol, V12, P51
   Rogers PJ, 2016, INT J OBESITY, V40, P381, DOI 10.1038/ijo.2015.177
   Rogers PJ, 2016, PHYSIOL BEHAV, V164, P465, DOI 10.1016/j.physbeh.2016.03.038
   Rolls ET, 2016, ANNU REV NUTR, V36, P435, DOI 10.1146/annurev-nutr-071715-050725
   Tovar AR, 2012, NUTR J, V11, DOI 10.1186/1475-2891-11-44
   Schwingshackl L, 2013, NUTR METAB CARDIOVAS, V23, P699, DOI 10.1016/j.numecd.2013.04.008
   Seidell JC, 2015, ANN NUTR METAB, V66, P7, DOI 10.1159/000375143
   Shai I, 2008, NEW ENGL J MED, V359, P229, DOI 10.1056/NEJMoa0708681
   Swithers SE, 2010, PHYSIOL BEHAV, V100, P55, DOI 10.1016/j.physbeh.2009.12.021
   Tagliabue A, 2012, CLIN NUTR, V31, P246, DOI 10.1016/j.clnu.2011.09.012
   Tailor AM, 2010, INT J PEDIATR OBES, V5, P202, DOI 10.3109/17477160903281079
   Tavares LF, 2012, PUBLIC HEALTH NUTR, V15, P82, DOI 10.1017/S1368980011001571
   Tay J, 2015, ANNU REV NUTR, V35, P389, DOI 10.1146/annurev-nutr-121214-104422
   Vazquez C, 2009, EUR J CLIN NUTR, V63, P1226, DOI 10.1038/ejcn.2009.48
   Venn BJ, 2004, EUR J CLIN NUTR, V58, P1443, DOI 10.1038/sj.ejcn.1601995
   Ventura T, 2014, NUTRITION, V30, P252, DOI 10.1016/j.nut.2013.06.010
   Verreijen AM, 2015, AM J CLIN NUTR, V101, P279, DOI 10.3945/ajcn.114.090290
   WARNICK GR, 1993, CLIN CHEM, V39, P271
   Yang Qing, 2010, Yale Journal of Biology and Medicine, V83, P101
   Zeevi D, 2015, CELL, V163, P1079, DOI 10.1016/j.cell.2015.11.001
NR 73
TC 7
Z9 7
U1 0
U2 14
PU MARY ANN LIEBERT, INC
PI NEW ROCHELLE
PA 140 HUGUENOT STREET, 3RD FL, NEW ROCHELLE, NY 10801 USA
SN 1096-620X
EI 1557-7600
J9 J MED FOOD
JI J. Med. Food
PD NOV
PY 2016
VL 19
IS 11
BP 1085
EP 1095
DI 10.1089/jmf.2016.0072
PG 11
WC Chemistry, Medicinal; Food Science & Technology; Nutrition & Dietetics
WE Science Citation Index Expanded (SCI-EXPANDED)
SC Pharmacology & Pharmacy; Food Science & Technology; Nutrition &
   Dietetics
GA EC4PN
UT WOS:000388115600011
PM 27754766
OA Green Accepted, Green Submitted
DA 2022-11-10
ER

PT J
AU Ishibashi, F
   Kosaka, A
   Tavakoli, M
AF Ishibashi, Fukashi
   Kosaka, Aiko
   Tavakoli, Mitra
TI Sodium Glucose Cotransporter-2 Inhibitor Protects Against Diabetic
   Neuropathy and Nephropathy in Modestly Controlled Type 2 Diabetes:
   Follow-Up Study
SO FRONTIERS IN ENDOCRINOLOGY
LA English
DT Article
DE SGLT2i; diabetic microvascular complication; protection against
   neuropathy and nephropathy; glycemic variability; extraglycemic factors;
   modest glycemic control; type 2 diabetes
ID SERUM URIC-ACID; PERIPHERAL NEUROPATHY; GLYCEMIC CONTROL; COMPLICATIONS;
   VARIABILITY; MULTICENTER; OUTCOMES; RISK
AB AimsThis three-year follow-up study aimed to elucidate whether sodium-glucose cotransporter-2 inhibitors (SGLT2is) have any protection against diabetic neuropathy and nephropathy in patients with type 2 diabetes via reducing variability in glycemia and extraglycemic factors or their averages. MethodsTwo type 2 diabetic cohorts of 40 and 73 patients treated with or without SGLT2i along with 60 control subjects were recruited. Two diabetic cohorts matched for HbA1c levels and oral hypoglycemic agents other than SGLT2is underwent glycemic control with or without SGLT2is more than two years. The urinary albumin to creatinine ratio (ACR), estimated glomerular filtration rate (eGFR) every 3 months and neuropathy outcome measures and mean Z-score of 8 neurophysiological tests were determined at the baseline and endpoint. Glycemic variability, evaluated by the coefficient of variation of monthly measured HbA1c levels and casual postprandial plasma glucose (CPPG), and coefficient of variation and average of extraglycemic parameters in diabetic cohorts were determined. ResultsThe glycemic variability and variability of some extraglycemic factors in SGLT2i cohort were smaller than those in non-SGLT2i cohort. However, only smaller coefficient of variation of HbA1c improved some neuropathy outcome measures, and ameliorated eGFR decline. SGLT2i improved the Z-score of neurophysiological tests. The optimized changes in the blood pressure, HDL-cholesterol and uric acid by SGLT2i led to neurological and renal protection. SGLT2i decreased the prevalence of nephropathy significantly and the prevalence of neuropathy insignificantly. ConclusionOver 3 years period, SGLT2i significantly improved some neuropathy outcome measures, mean Z-score of 8 neurophysiological tests, and attenuated nephropathy in modestly controlled type 2 diabetes by reducing glycemic variability and mean nonglycemic factors of diabetic microvascular complication.
C1 [Ishibashi, Fukashi; Kosaka, Aiko] Ishibashi Clin, Dept Internal Med, Hiroshima, Japan.
   [Tavakoli, Mitra] Univ Exeter, Natl Inst Hlth & Care Res NIHR Exeter Clin Res Fac, Exeter Ctr Excellence Diabet Res, Med Sch, Exeter, England.
   [Tavakoli, Mitra] Univ Exeter, Inst Biomed & Clin Sci, Med Sch, Exeter, England.
RP Tavakoli, M (corresponding author), Univ Exeter, Natl Inst Hlth & Care Res NIHR Exeter Clin Res Fac, Exeter Ctr Excellence Diabet Res, Med Sch, Exeter, England.; Tavakoli, M (corresponding author), Univ Exeter, Inst Biomed & Clin Sci, Med Sch, Exeter, England.
EM m.tavakoli@exeter.ac.uk
CR Bae JH, 2019, SCI REP-UK, V9, DOI 10.1038/s41598-019-49525-y
   Bonora BM, 2020, DIABET METAB SYND OB, V13, P161, DOI 10.2147/DMSO.S233538
   Ceriello A, 2021, CARDIOVASC DIABETOL, V20, DOI 10.1186/s12933-021-01289-4
   Ceriello A, 2017, DIABETES OBES METAB, V19, P1570, DOI 10.1111/dom.12976
   DCCT Res Grp, 1994, J PEDIATR-US, V125, P177, DOI 10.1016/S0022-3476(94)70190-3
   Ebe K., 2019, DIABETES CASE REP, V4, P1, DOI [10.4172/2572-5629, DOI 10.4172/2572-5629]
   Grisold A, 2017, CURR OPIN ENDOCRINOL, V24, P103, DOI 10.1097/MED.0000000000000320
   Hirsch IB, 2015, DIABETES CARE, V38, P1610, DOI 10.2337/dc14-2898
   Iannantuoni F, 2019, J CLIN MED, V8, DOI 10.3390/jcm8111814
   Ishibashi F, 2019, DIABETES CARE, V42, P110, DOI 10.2337/dc18-1560
   Ishibashi F, 2012, J DIABETES INVEST, V3, P191, DOI 10.1111/j.2040-1124.2011.00157.x
   Kaewput W, 2020, KOREAN J FAM MED, V41, P189, DOI 10.4082/kjfm.18.0205
   Kawaguchi Y, 2020, DIABETES THER, V11, P2945, DOI 10.1007/s13300-020-00940-9
   Kohnert KD, 2009, HORM METAB RES, V41, P137, DOI 10.1055/s-0028-1128143
   Lee KA, 2018, DIABETES METAB J, V42, P338, DOI 10.4093/dmj.2017.0095
   Lu JY, 2019, J DIABETES INVEST, V10, P753, DOI 10.1111/jdi.12957
   McGuire DK, 2021, JAMA CARDIOL, V6, P148, DOI 10.1001/jamacardio.2020.4511
   Molitch ME, 2004, DIABETES CARE, V27, P1240, DOI 10.2337/diacare.27.5.1240-a
   Neal B, 2017, NEW ENGL J MED, V377, P644, DOI 10.1056/NEJMoa1611925
   Papachristoforou E, 2020, J DIABETES RES, V2020, DOI 10.1155/2020/7489795
   Perkovic V, 2019, NEW ENGL J MED, V380, P2295, DOI 10.1056/NEJMoa1811744
   Pinto MV, 2020, DIABETOL METAB SYNDR, V12, DOI 10.1186/s13098-020-00594-4
   Rodbard HW, 2017, DIABETES CARE, V40, P171, DOI 10.2337/dc16-1353
   Sakamoto Masaya, 2018, J Clin Med Res, V10, P737, DOI 10.14740/jocmr3556w
   Takakura S, 2016, LIFE SCI, V147, P125, DOI 10.1016/j.lfs.2016.01.042
   Tesfaye S, 2005, NEW ENGL J MED, V352, P341, DOI 10.1056/NEJMoa032782
   Tesfaye S, 2010, DIABETES CARE, V33, P2285, DOI 10.2337/dc10-1303
   Turner RC, 1998, LANCET, V352, P854, DOI 10.1016/s0140-6736(98)07037-8
   YOUNG MJ, 1993, DIABETOLOGIA, V36, P150, DOI 10.1007/BF00400697
   Zhou Z, 2020, CARDIOVASC DIABETOL, V19, DOI 10.1186/s12933-020-01085-6
   Zinman B, 2016, NEW ENGL J MED, V374, P1094, DOI 10.1056/NEJMc1600827
NR 31
TC 0
Z9 0
U1 1
U2 1
PU FRONTIERS MEDIA SA
PI LAUSANNE
PA AVENUE DU TRIBUNAL FEDERAL 34, LAUSANNE, CH-1015, SWITZERLAND
SN 1664-2392
J9 FRONT ENDOCRINOL
JI Front. Endocrinol.
PD JUN 17
PY 2022
VL 13
AR 864332
DI 10.3389/fendo.2022.864332
PG 10
WC Endocrinology & Metabolism
WE Science Citation Index Expanded (SCI-EXPANDED)
SC Endocrinology & Metabolism
GA 2O9NW
UT WOS:000819378000001
PM 35784562
OA Green Published, gold
DA 2022-11-10
ER

PT J
AU Chai, T
   Zhang, DW
   Li, ZX
AF Chai, Tao
   Zhang, Dawei
   Li, Zhongxin
TI Analysis on influencing factors of abnormal renal function in elderly
   patients with type 2 diabetes mellitus
SO MINERVA ENDOCRINOLOGICA
LA English
DT Article
DE Diabetes mellitus; type 2; Aged; Kidney diseases
ID RISK-FACTORS; PROGRESSION; POPULATION
AB BACKGROUND: To investigate the related influencing factors of abnormal renal function in elderly in patients with type 2 diabetes mellitus (T2DM) and their clinical significance.
   METHODS: The clinical data of elderly T2DM patients hospitalized in Beijing Luhe Hospital from January 2013 to June 2016 were retrospectively analyzed. According to their glomerular filtration rate (GFR) levels, these patients were divided into GER >= 90 mL/min/1.73 m(2) group (group A), GFR =60-90 mL/min/1.73 m(2) group (group B), and GFR <60 mL/min/1.73 m(2) group (group C, i.e., abnormal renal function group). Clinical and laboratory indicators were compared among each group.
   RESULTS: A total of 614 elderly T2DM patients were collected and divided into group A (N=186), group B (N.=280) and group C (N=148, 24.10%). Among them, patients clinically diagnosed with diabetic nephropathy (DN) accounted for 13.68%, and those complicated with high blood pressure (HBP) accounted for 61.40%. In Group C, DN accounted for only 29.73%. In elderly T2DM patients, HBP course, systolic blood pressure (SBP), diastolic blood pressure (DBP), 2h postprandial blood glucose (2hPBG), scrum total cholesterol (TC) and blood uric acid (BUA) were independent influencing factors associated with abnormal renal function, among which HBP had a more significant impact on abnormal renal function. With the increase of blood pressure (BP) level, the extension in the course of DM, the increase in urinary' albumin/creatinine (Alb/Cr) and the decrease in GFR, the incidence rate of abnormal renal function was increased.
   CONCLUSIONS: HBP course, SBP, DBP, 2hPBG, TC and BUA are independent risk factors for abnormal renal function in elderly patients with T2DM. Well-controlled BP and blood glucose are protective factors, and a comprehensive treatment targeting to the above influencing factors has important clinical significance in preventing and delaying the occurrence and development of abnormal renal function.
C1 [Chai, Tao; Li, Zhongxin] Capital Med Univ, Beijing Luhe Hosp, Dept Nephrol, 82 Xinhua South St, Beijing, Peoples R China.
   [Zhang, Dawei] Capital Med Univ, Beijing Luhe Hosp, Dept Ophthalmol, Beijing, Peoples R China.
RP Li, ZX (corresponding author), Capital Med Univ, Beijing Luhe Hosp, Dept Nephrol, 82 Xinhua South St, Beijing, Peoples R China.
EM 1969634531@qq.com
CR Ahmed Mohamed Akheel, 2013, Saudi J Kidney Dis Transpl, V24, P1242, DOI 10.4103/1319-2442.121310
   Al-Rubeaan K, 2014, PLOS ONE, V9, DOI 10.1371/journal.pone.0088956
   Alotaibi A, 2017, J EPIDEMIOL GLOB HEA, V7, P211, DOI 10.1016/j.jegh.2017.10.001
   Bastawrous A, 2017, BMC ENDOCR DISORD, V17, DOI 10.1186/s12902-017-0170-x
   Franklin M, 2018, CURR MED RES OPIN, V34, P353, DOI 10.1080/03007995.2017.1399870
   Fung CSC, 2017, BMC NEPHROL, V18, DOI 10.1186/s12882-017-0468-y
   Gao YX, 2017, J DIABETES COMPLICAT, V31, P1641, DOI 10.1016/j.jdiacomp.2017.08.011
   Garcia-Contreras M, 2017, EUR REV MED PHARMACO, V21, P2940
   Liu Y, 2017, BMJ OPEN, V7
   Schewel D, 2017, INT J CARDIOL, V232, P147, DOI 10.1016/j.ijcard.2017.01.038
   Thomopoulos C, 2017, J HYPERTENS, V35, P922, DOI 10.1097/HJH.0000000000001276
   Unsal A, 2012, EUR REV MED PHARMACO, V16, P878
   van der Schaft N, 2017, PLOS ONE, V12, DOI 10.1371/journal.pone.0179482
   Xiao XY, 2016, J INT MED RES, V44, P673, DOI 10.1177/0300060515593765
   Zimmet P, 2017, NAT REV ENDOCRINOL, V13, P379, DOI 10.1038/nrendo.2017.59
NR 15
TC 2
Z9 2
U1 0
U2 2
PU EDIZIONI MINERVA MEDICA
PI TURIN
PA CORSO BRAMANTE 83-85 INT JOURNALS DEPT., 10126 TURIN, ITALY
SN 0391-1977
EI 1827-1634
J9 MINERVA ENDOCRINOL
JI Minerva Endocrinol.
PD MAR
PY 2020
VL 45
IS 1
BP 12
EP 17
DI 10.23736/S0391-1977.18.02832-8
PG 6
WC Endocrinology & Metabolism
WE Science Citation Index Expanded (SCI-EXPANDED)
SC Endocrinology & Metabolism
GA ML0YZ
UT WOS:000549203900003
PM 29652115
DA 2022-11-10
ER

PT J
AU Nchanji, EB
   Ageyo, OC
AF Nchanji, Eileen Bogweh
   Ageyo, Odhiambo Collins
TI Do Common Beans (Phaseolus vulgaris L.) Promote Good Health in Humans? A
   Systematic Review and Meta-Analysis of Clinical and Randomized
   Controlled Trials
SO NUTRIENTS
LA English
DT Review
DE common beans; cardiovascular diseases; diabetes mellitus; obesity;
   cancers; human trials; health
ID CARDIOVASCULAR-DISEASE RISK; GLYCEMIC CONTROL; LEGUME CONSUMPTION; PULSE
   CONSUMPTION; HEART-DISEASE; WEIGHT-LOSS; IRON STATUS; FOOD; BIOMARKERS;
   REDUCTION
AB The common bean is a nutrient-dense food empirically known to have beneficial effects on human health. Many studies have looked at the effects of "pulses" on different health issues, providing general overviews of the importance of each pulse in health studies. This study systematically reviews and provides meta-analyses of the effect of bean extract as a supplement or whole bean on four health issues (cardiovascular diseases, diabetes mellitus, obesity, and cancers) from a dissection of clinical and randomized controlled trials using human subjects. A digital search in PubMed and Google Scholar(TM) resulted in 340 articles, with only 23 peer-reviewed articles matching our inclusion criteria. Findings indicated that common beans reduced LDL cholesterol by 19 percent, risk of cardiovascular disease (CVD) by 11 percent, and coronary heart disease (CHD) by 22 percent. Besides this, we noted variances in the literature on cancer findings, with some authors stating it reduced the proliferation of some kinds of tumor cells and reduced the growth of polyps, while others did not specifically examine cancers but the predisposing factors alone. However, diabetes studies indicated that the postprandial glucose level at the peak of 60 min for common bean consumers was low (mean difference = -2.01; 95% CI [-4.6, -0.63]), but the difference between the treated and control was not significant, and there was a high level of heterogeneity among studies (I-2 = 98%). Only obesity studies indicated a significantly high level of weight gain among control groups (mean difference = 1.62; 95% CI [0.37, 2.86]). There is a need for additional clinical trials using a standardized measure to indicate the real effect of the common bean on health.
C1 [Nchanji, Eileen Bogweh; Ageyo, Odhiambo Collins] Int Ctr Trop Agr, POB 823-00621, Nairobi 82300621, Kenya.
RP Nchanji, EB (corresponding author), Int Ctr Trop Agr, POB 823-00621, Nairobi 82300621, Kenya.
EM e.nchanji@cgiar.org; collinsaraf@gmail.com
RI Eileen, Eileen/GYV-6099-2022
OI Nchanji, Eileen Bogweh/0000-0002-6859-0962; Odhiambo Ageyo,
   Collins/0000-0001-8726-9181
FU Pan-African Beans Research Alliance (PABRA) through the Alliance of
   Bioversity International; International Center for Tropical Agriculture;
   Global Affairs Canada; Swiss Agency for Development and Cooperation;
   Bill and Melinda Gates Foundation
FX This research was support from the Pan-African Beans Research Alliance
   (PABRA) through the Alliance of Bioversity International and the
   International Center for Tropical Agriculture, and financial support
   from Global Affairs Canada and the Swiss Agency for Development and
   Cooperation to undertake this study. We also thank the Bill and Melinda
   Gates Foundation for funding the publication of this paper.
CR [Anonymous], 2000, FOOD COMPOSITION NUT
   Aseete P., 2018, Agriculture and Food Security, V7, DOI 10.1186/s40066-018-0203-3
   Baker WL, 2009, INT J CLIN PRACT, V63, P1426, DOI 10.1111/j.1742-1241.2009.02168.x
   Baxter BA, 2019, NUTRIENTS, V11, DOI 10.3390/nu11010028
   Bazzano LA, 2001, ARCH INTERN MED, V161, P2573, DOI 10.1001/archinte.161.21.2573
   Borresen EC, 2016, NUTR CANCER, V68, P1269, DOI 10.1080/01635581.2016.1224370
   Boye J, 2010, FOOD RES INT, V43, P414, DOI 10.1016/j.foodres.2009.09.003
   Castilla J.C., 2014, SEEDS FUNCTIONAL FOO
   Celleno Leonardo, 2007, Int J Med Sci, V4, P45
   Cryne CN, 2012, FOOD RES INT, V48, P131, DOI 10.1016/j.foodres.2012.02.018
   DERSIMONIAN R, 1986, CONTROL CLIN TRIALS, V7, P177, DOI 10.1016/0197-2456(86)90046-2
   Faraoni D, 2016, BMC ANESTHESIOL, V16, DOI 10.1186/s12871-016-0265-3
   Ferreira H, 2021, CRIT REV FOOD SCI, V61, P85, DOI 10.1080/10408398.2020.1716680
   Grube B, 2014, OBESITY, V22, P645, DOI 10.1002/oby.20577
   Haas JD, 2016, J NUTR, V146, P1586, DOI 10.3945/jn.115.224741
   Hartman TJ, 2010, J NUTR, V140, P60, DOI 10.3945/jn.109.114249
   Havemeier S, 2017, ANN NY ACAD SCI, V1392, P58, DOI 10.1111/nyas.13308
   IntHout J, 2014, BMC MED RES METHODOL, V14, DOI 10.1186/1471-2288-14-25
   Kazemi M, 2018, NUTRIENTS, V10, DOI 10.3390/nu10101387
   Letaa E, 2020, J DEV EFFECT, V12, P89, DOI 10.1080/19439342.2020.1748093
   Luna SV, 2020, J NUTR, V150, P1093, DOI 10.1093/jn/nxaa016
   Maruyama C, 2008, J CLIN BIOCHEM NUTR, V43, P19, DOI 10.3164/jcbn.2008039
   Marventano S, 2017, PUBLIC HEALTH NUTR, V20, P245, DOI 10.1017/S1368980016002299
   McDermott J, 2017, ANN NY ACAD SCI, V1392, P30, DOI 10.1111/nyas.13319
   Moher David, 2009, BMJ, V339, pb2535, DOI 10.1136/bmj.b2535
   Mudryj AN, 2014, APPL PHYSIOL NUTR ME, V39, P1197, DOI 10.1139/apnm-2013-0557
   Murray-Kolb LE, 2017, J NUTR, V147, P2109, DOI 10.3945/jn.117.255356
   Nakazi F., 2017, Agriculture and Food Security, V6, DOI 10.1186/s40066-017-0102-z
   National Institute of Health, AIM HEALTHT WEIGHT K
   Nchanji E.B., GREAT VIRT S
   Nchanji EB, 2021, SUSTAINABILITY-BASEL, V13, DOI 10.3390/su13010077
   Nilsson A, 2013, PLOS ONE, V8, DOI 10.1371/journal.pone.0059985
   Ogecha J. O., 2019, East African Agricultural and Forestry Journal, V83, P191, DOI 10.1080/00128325.2019.1599151
   Olmedilla-Alonso B, 2013, J SCI FOOD AGR, V93, P1076, DOI 10.1002/jsfa.5852
   Onakpoya I, 2011, BRIT J NUTR, V106, P196, DOI 10.1017/S0007114511001516
   Padhi EMT, 2017, J FUNCT FOODS, V38, P635, DOI 10.1016/j.jff.2017.03.043
   Perera T, 2015, MOL NUTR FOOD RES, V59, P795, DOI 10.1002/mnfr.201400847
   Rawal V., 2019, GLOB EC PULS
   Reverri EJ, 2015, NUTRIENTS, V7, P6139, DOI 10.3390/nu7085273
   Selvin E, 2013, DIABETOLOGIA, V56, P2549, DOI 10.1007/s00125-013-3078-7
   Sievenpiper JL, 2009, DIABETOLOGIA, V52, P1479, DOI 10.1007/s00125-009-1395-7
   Spadafranca A, 2013, BRIT J NUTR, V109, P1789, DOI 10.1017/S0007114512003741
   Stoa Birketvedt G., 2004, CURR TOP NUTRACEUT R, V3, P137
   Thompson S., 2011, THESIS ARIZONA STATE
   Tucker LA, 2020, J NUTR METAB, V2020, DOI 10.1155/2020/9140907
   Udani J, 2007, ALTERN THER HEALTH M, V13, P32
   Wang SL, 2020, FOOD SCI NUTR, V8, P1315, DOI 10.1002/fsn3.1299
   Winham DM, 2007, J AM COLL NUTR, V26, P243, DOI 10.1080/07315724.2007.10719607
   Winham DM, 2007, NUTR RES, V27, P380, DOI 10.1016/j.nutres.2007.04.017
   Zhao C, 2009, CANCER PREV RES, V2, P590, DOI 10.1158/1940-6207.CAPR-08-0233
   Zhu BB, 2015, SCI REP-UK, V5, DOI 10.1038/srep08797
NR 51
TC 0
Z9 0
U1 4
U2 5
PU MDPI
PI BASEL
PA ST ALBAN-ANLAGE 66, CH-4052 BASEL, SWITZERLAND
EI 2072-6643
J9 NUTRIENTS
JI Nutrients
PD NOV
PY 2021
VL 13
IS 11
AR 3701
DI 10.3390/nu13113701
PG 15
WC Nutrition & Dietetics
WE Science Citation Index Expanded (SCI-EXPANDED)
SC Nutrition & Dietetics
GA XG2LL
UT WOS:000724589500001
PM 34835959
OA Green Published, gold
DA 2022-11-10
ER

PT J
AU Oe, H
   Nakamura, K
   Kihara, H
   Shimada, K
   Fukuda, S
   Takagi, T
   Miyoshi, T
   Hirata, K
   Yoshikawa, J
   Ito, H
AF Oe, Hiroki
   Nakamura, Kazufumi
   Kihara, Hajime
   Shimada, Kenei
   Fukuda, Shota
   Takagi, Tsutomu
   Miyoshi, Toru
   Hirata, Kumiko
   Yoshikawa, Junichi
   Ito, Hiroshi
CA FESC
TI Comparison of effects of sitagliptin and voglibose on left ventricular
   diastolic dysfunction in patients with type 2 diabetes: results of the
   3D trial
SO CARDIOVASCULAR DIABETOLOGY
LA English
DT Article
DE Dipeptidyl peptidase 4 (DPP-4) inhibitors; Alpha-glucosidase inhibitor;
   LV diastolic function
ID CONGESTIVE-HEART-FAILURE; GLUCAGON-LIKE PEPTIDE-1; DIPEPTIDYL
   PEPTIDASE-4; GLYCEMIC CONTROL; ASSOCIATION; ADIPONECTIN; PREVALENCE;
   INHIBITORS
AB Background: Left ventricular ( LV) diastolic dysfunction is frequently observed in patients with type 2 diabetes. Dipeptidyl peptidase-4 inhibitor ( DPP-4i) attenuates postprandial hyperglycemia ( PPH) and may have cardio-protective effects. It remains unclear whether DPP-4i improves LV diastolic function in patients with type 2 diabetes, and, if so, it is attributable to the attenuation of PPH or to a direct cardiac effect of DPP-4i. We compared the effects of the DPP-4i, sitagliptin, and the alpha-glucosidase inhibitor, voglibose, on LV diastolic function in patients with type 2 diabetes.
   Methods: We conducted a prospective, randomized, open-label, multicenter study of 100 diabetic patients with LV diastolic dysfunction. Patients received sitagliptin ( 50 mg/day) or voglibose ( 0.6 mg/day). The primary endpoints were changes in the e' velocity and E/e' ratio from baseline to 24 weeks later. The secondary efficacy measures included HbA1c, GLP-1, lipid profiles, oxidative stress markers and inflammatory markers.
   Results: The study was completed with 40 patients in the sitagliptin group and 40 patients in the voglibose group. There were no significant changes in the e' velocity and E/e' ratio from baseline to 24 weeks later in both groups. However, analysis of covariance demonstrated that pioglitazone use is an independent factor associated with changes in the e' and E/e' ratio. Among patients not using pioglitazone, e' increased and the E/e' ratio decreased in both the sitagliptin and voglibose groups. GLP-1 level increased from baseline to 24 weeks later only in the sitagliptin group ( 4.8 +/- 4.7 vs. 7.3 +/- 5.5 pmol/L, p < 0.05). The reductions in HbA1c and body weight were significantly greater in the sitagliptin group than in the voglibose group (-0.7 +/- 0.6 % vs. -0.3 +/- 0.4, p < 0.005; -1.3 +/- 3.2 kg vs. 0.4 +/- 2.8 kg, p < 0.05, respectively). There were no changes in lipid profiles and inflammatory markers in both groups.
   Conclusions: Our trial showed that sitagliptin reduces HbA1c levels more greatly than voglibose does, but that neither was associated with improvement in the echocardiographic parameters of LV diastolic function in patients with diabetes.
C1 [Oe, Hiroki] Okayama Univ Hosp, Ctr Ultrason Diagnost, Okayama, Japan.
   [Nakamura, Kazufumi; Miyoshi, Toru; Ito, Hiroshi] Okayama Univ, Grad Sch Med Dent & Pharmaceut Sci, Dept Cardiovasc Med, Okayama 7008558, Japan.
   [Kihara, Hajime] Kihara Cardiovasc Clin, Dept Internal Med, Asahikawa, Hokkaido, Japan.
   [Shimada, Kenei] Osaka City Univ Med, Dept Internal Med & Cardiol, Osaka, Japan.
   [Fukuda, Shota] Osaka Ekisaikai Hosp, Dept Med, Osaka, Japan.
   [Takagi, Tsutomu] Takagi Cardiol Clin, Kyoto, Japan.
   [Hirata, Kumiko] Wakayama Med Univ, Dept Cardiovasc Med, Wakayama, Japan.
   [Yoshikawa, Junichi] Nishinomiya Watanabe Cardiovasc Ctr, Nishinomiya, Hyogo, Japan.
RP Oe, H (corresponding author), Okayama Univ Hosp, Ctr Ultrason Diagnost, Okayama, Japan.
EM hirokioe@gmail.com; itomd@md.okayama-u.ac.jp
FU Osaka Foundation for the Prevention of Cancer and Cardiovascular
   Diseases
FX This study was supported by the Osaka Foundation for the Prevention of
   Cancer and Cardiovascular Diseases.
CR Aguilar David, 2008, Curr Treat Options Cardiovasc Med, V10, P465, DOI 10.1007/s11936-008-0039-4
   Bornfeldt KE, 2011, CELL METAB, V14, P575, DOI 10.1016/j.cmet.2011.07.015
   Boudina S, 2007, CIRCULATION, V115, P3213, DOI 10.1161/CIRCULATIONAHA.106.679597
   Boyer JK, 2004, AM J CARDIOL, V93, P870, DOI 10.1016/j.amjcard.2003.12.026
   Brown NJ, 2012, J AM SOC HYPERTENS, V6, P163, DOI 10.1016/j.jash.2012.02.003
   Crajoinas RO, 2011, AM J PHYSIOL-RENAL, V301, pF355, DOI 10.1152/ajprenal.00729.2010
   dos Santos L, 2013, CIRC-HEART FAIL, V6, P1029, DOI 10.1161/CIRCHEARTFAILURE.112.000057
   Drucker DJ, 2006, LANCET, V368, P1696, DOI 10.1016/S0140-6736(06)69705-5
   Duan SZ, 2008, CIRC RES, V102, P283, DOI 10.1161/CIRCRESAHA.107.164384
   Frikha Z, 2015, PLOS ONE, V10, DOI 10.1371/journal.pone.0122336
   From AM, 2006, AM J MED, V119, P591, DOI 10.1016/j.amjmed.2006.05.024
   Fukuta H, 2011, AM J CARDIOL, V108, P1081, DOI 10.1016/j.amjcard.2011.06.005
   Gerstein HC, 2008, NEW ENGL J MED, V358, P2545, DOI 10.1056/NEJMoa0802743
   Hibuse T, 2014, CARDIOVASC DIABETOL, V13, DOI 10.1186/1475-2840-13-96
   Iribarren C, 2001, CIRCULATION, V103, P2668
   KANNEL WB, 1974, AM J CARDIOL, V34, P29, DOI 10.1016/0002-9149(74)90089-7
   Lang RM, 2005, J AM SOC ECHOCARDIOG, V18, P1440, DOI 10.1016/j.echo.2005.10.005
   Lind M, 2011, LANCET, V378, P140, DOI 10.1016/S0140-6736(11)60471-6
   Maisch B, 2011, HERZ, V36, P102, DOI 10.1007/s00059-011-3429-4
   Matsubara J, 2012, J AM COLL CARDIOL, V59, P265, DOI 10.1016/j.jacc.2011.07.053
   Miyoshi T, 2014, CARDIOVASC DIABETOL, V13, DOI 10.1186/1475-2840-13-43
   Nesto RW, 2003, CIRCULATION, V108, P2941, DOI 10.1161/01.CIR.0000103683.99399.7E
   Nichols GA, 2004, DIABETES CARE, V27, P1879, DOI 10.2337/diacare.27.8.1879
   Nikolaidis LA, 2004, CIRCULATION, V109, P962, DOI 10.1161/01.CIR.0000120505.91348.58
   Patel A, 2008, NEW ENGL J MED, V358, P2560, DOI 10.1056/NEJMoa0802987
   Ravassa S, 2013, CARDIOVASC DIABETOL, V12, DOI 10.1186/1475-2840-12-143
   RUBLER S, 1972, AM J CARDIOL, V30, P595, DOI 10.1016/0002-9149(72)90595-4
   Scheen AJ, 2012, EXPERT OPIN PHARMACO, V13, P81, DOI 10.1517/14656566.2012.642866
   Scirica BM, 2013, NEW ENGL J MED, V369, P1317, DOI 10.1056/NEJMoa1307684
   Shekelle PG, 2003, J AM COLL CARDIOL, V41, P1529, DOI 10.1016/S0735-1097(03)00262-6
   Shigeta T, 2012, CIRCULATION, V126, P1838, DOI 10.1161/CIRCULATIONAHA.112.096479
   Sokos GG, 2007, AM J CARDIOL, V100, P824, DOI 10.1016/j.amjcard.2007.05.022
   Solomon SD, 2007, LANCET, V369, P2079, DOI 10.1016/S0140-6736(07)60980-5
   Turner RC, 1998, LANCET, V352, P837, DOI 10.1016/s0140-6736(98)07019-6
   Ussher JR, 2012, ENDOCR REV, V33, P187, DOI 10.1210/er.2011-1052
   von Bibra H, 2008, DIABETES VASC DIS RE, V5, P310, DOI 10.3132/dvdr.2008.045
   Williams-Herman D, 2010, BMC ENDOCR DISORD, V10, DOI 10.1186/1472-6823-10-7
NR 37
TC 39
Z9 40
U1 0
U2 9
PU BMC
PI LONDON
PA CAMPUS, 4 CRINAN ST, LONDON N1 9XW, ENGLAND
EI 1475-2840
J9 CARDIOVASC DIABETOL
JI Cardiovasc. Diabetol.
PD JUN 19
PY 2015
VL 14
AR 83
DI 10.1186/s12933-015-0242-z
PG 13
WC Cardiac & Cardiovascular Systems; Endocrinology & Metabolism
WE Science Citation Index Expanded (SCI-EXPANDED)
SC Cardiovascular System & Cardiology; Endocrinology & Metabolism
GA CK8IV
UT WOS:000356482600001
PM 26084668
OA Green Published, gold
DA 2022-11-10
ER

PT J
AU Appuhamy, JADRN
   Kebreab, E
   Simon, M
   Yada, R
   Milligan, LP
   France, J
AF Appuhamy, J. A. D. Ranga Niroshan
   Kebreab, Ermias
   Simon, Mitchell
   Yada, Rickey
   Milligan, Larry P.
   France, James
TI Effects of diet and exercise interventions on diabetes risk factors in
   adults without diabetes: meta-analyses of controlled trials
SO DIABETOLOGY & METABOLIC SYNDROME
LA English
DT Article
ID IMPAIRED GLUCOSE-TOLERANCE; LIFE-STYLE INTERVENTION; RANDOMIZED
   CONTROLLED-TRIAL; CORONARY-HEART-DISEASE; WEIGHT-LOSS; FASTING GLUCOSE;
   METABOLIC SYNDROME; OBESE WOMEN; POSTPRANDIAL GLUCOSE; POSTMENOPAUSAL
   WOMEN
AB Background and aims: Fasting insulin (FI), fasting glucose (FG), systolic blood pressure (SBP), high density lipoproteins (HDL), triacylglycerides (TAG), and body mass index (BMI) are well-known risk factors for type 2 diabetes. Reliable estimates of lifestyle intervention effects on these factors allow diabetes risk to be predicted accurately. The present meta-analyses were conducted to quantitatively summarize effects of diet and exercise intervention programs on FI, FG, SBP, HDL, TAG and BMI in adults without diabetes.
   Materials and methods: MEDLINE and EMBASE were searched to find studies involving diet plus exercise interventions. Studies were required to use adults not diagnosed with type 2 diabetes, involve both dietary and exercise counseling, and include changes in diabetes risk factors as outcome measures. Data from 18, 24, 23, 30, 29 and 29 studies were used for the analyses of FI, FG, SBP, HDL, TAG and BMI, respectively. About 60% of the studies included exclusively overweight or obese adults. Mean age and BMI of participants at baseline were 48 years and 30.1 kg/m(2). Heterogeneity of intervention effects was first estimated using random-effect models and explained further with mixed-effects models.
   Results: Adults receiving diet and exercise education for approximately one year experienced significant (P < 0.001) reductions in FI (-2.56 +/- 0.58 mU/L), FG (-0.18 +/- 0.04 mmol/L), SBP (-2.77 +/- 0.56 mm Hg), TAG (-0.258 +/- 0.037 mmol/L) and BMI (-1.61 +/- 0.13 kg/m(2)). These risk factor changes were related to a mean calorie intake reduction of 273 kcal/d, a mean total fat intake reduction of 6.3%, and 40 minutes of moderate intensity aerobic exercise four times a week. Lifestyle intervention did not have an impact on HDL. More than 99% of total variability in the intervention effects was due to heterogeneity. Variability in calorie and fat intake restrictions, exercise type and duration, length of the intervention period, and the presence or absence of glucose, insulin, or lipid abnormalities explained 23-63% of the heterogeneity.
   Conclusions: Calorie and total fat intake restrictions coupled with moderate intensity aerobic exercises significantly improved diabetes risk factors in healthy normoglycemic adults although normoglycemic adults with glucose, insulin, and lipid abnormalities appear to benefit more.
C1 [Appuhamy, J. A. D. Ranga Niroshan; Milligan, Larry P.; France, James] Univ Guelph, Dept Anim & Poultry Sci, Ctr Nutr Modelling, Guelph, ON N1G 2W1, Canada.
   [Appuhamy, J. A. D. Ranga Niroshan; Kebreab, Ermias; Simon, Mitchell] Univ Calif Davis, Dept Anim Sci, Davis, CA 95616 USA.
   [Yada, Rickey] Univ British Columbia, Fac Land & Food Syst, Vancouver, BC V6T 1Z4, Canada.
RP Appuhamy, JADRN (corresponding author), Univ Guelph, Dept Anim & Poultry Sci, Ctr Nutr Modelling, Guelph, ON N1G 2W1, Canada.
EM ranga.appuhamy@gmail.com
RI Kebreab, Ermias/E-9113-2012
OI Kebreab, Ermias/0000-0002-0833-1352; Yada, Rickey/0000-0002-8648-2156
CR Abdul-Ghani MA, 2007, DIABETES CARE, V30, P1544, DOI 10.2337/dc06-1331
   Appuhamy JADRN, 2013, ANN EPIDEMIOL, V23, P248, DOI 10.1016/j.annepidem.2013.03.011
   Arciero PJ, 2006, INT J SPORT NUTR EXE, V16, P373, DOI 10.1123/ijsnem.16.4.373
   Blumenthal JA, 2010, HYPERTENSION, V55, P1199, DOI 10.1161/HYPERTENSIONAHA.109.149153
   Bo S, 2007, J GEN INTERN MED, V22, P1695, DOI 10.1007/s11606-007-0399-6
   Boutayeb A, 2006, BIOMED ENG ONLINE, V5, DOI 10.1186/1475-925X-5-43
   Brand-Miller J, 2003, DIABETES CARE, V26, P2261, DOI 10.2337/diacare.26.8.2261
   Brekke HK, 2005, DIABETES RES CLIN PR, V70, P225, DOI 10.1016/j.diabres.2005.03.027
   Burke V, 2007, J CLIN EPIDEMIOL, V60, P133, DOI 10.1016/j.jclinepi.2006.05.012
   Chiu M, 2011, DIABETES CARE, V34, P1741, DOI 10.2337/dc10-2300
   Curioni CC, 2005, INT J OBESITY, V29, P1168, DOI 10.1038/sj.ijo.0803015
   Dale KS, 2009, ASIA PAC J CLIN NUTR, V18, P114
   DerSimonian R, 2007, CONTEMP CLIN TRIALS, V28, P105, DOI 10.1016/j.cct.2006.04.004
   Dotevall A, 2004, DIABETIC MED, V21, P615, DOI 10.1111/j.1464-5491.2004.01189.x
   Engels EA, 2000, STAT MED, V19, P1707, DOI 10.1002/1097-0258(20000715)19:13<1707::AID-SIM491>3.0.CO;2-P
   Esposito K, 2003, JAMA-J AM MED ASSOC, V289, P1799, DOI 10.1001/jama.289.14.1799
   Fontana L, 2004, P NATL ACAD SCI USA, V101, P6659, DOI 10.1073/pnas.0308291101
   Fukui M, 2011, DIABETES RES CLIN PR, V94, pE15, DOI 10.1016/j.diabres.2011.07.006
   Geiss LS, 2006, AM J PREV MED, V30, P371, DOI 10.1016/j.amepre.2005.12.009
   Gillies CL, 2007, BMJ-BRIT MED J, V334, P299, DOI 10.1136/bmj.39063.689375.55
   HELLENIUS ML, 1993, ATHEROSCLEROSIS, V103, P81, DOI 10.1016/0021-9150(93)90042-S
   Herder C, 2009, DIABETOLOGIA, V52, P433, DOI 10.1007/s00125-008-1243-1
   Hertogh EM, 2010, J CLIN EPIDEMIOL, V63, P900, DOI 10.1016/j.jclinepi.2009.10.007
   Higgins JPT., COCHRANE HDB SYSTEMA, DOI DOI 10.1002/9780470712184
   Hjellvik Vidar, 2012, Clin Epidemiol, V4, P213, DOI 10.2147/CLEP.S31830
   Holten MK, 2004, DIABETES, V53, P294, DOI 10.2337/diabetes.53.2.294
   Ibanez J, 2010, OBESITY, V18, P535, DOI 10.1038/oby.2009.277
   Janghorbani M, 2011, ENDOKRYNOL POL, V62, P324
   Karve A, 2010, DIABETES CARE, V33, P2355, DOI 10.2337/dc09-1957
   Kuller LH, 2001, CIRCULATION, V103, P32
   LILLIOJA S, 1993, NEW ENGL J MED, V329, P1988, DOI 10.1056/NEJM199312303292703
   Lindstrom J, 2003, DIABETES CARE, V26, P3230, DOI 10.2337/diacare.26.12.3230
   McAuley KA, 2002, DIABETES CARE, V25, P445, DOI 10.2337/diacare.25.3.445
   McNeely MJ, 2003, DIABETES CARE, V26, P758, DOI 10.2337/diacare.26.3.758
   Meckling KA, 2007, APPL PHYSIOL NUTR ME, V32, P743, DOI 10.1139/H07-059
   Meigs JB, 2009, DIABETES CARE, V32, P1346, DOI 10.2337/dc09-0754
   Mensink M, 2003, INT J OBESITY, V27, P377, DOI 10.1038/sj.ijo.0802249
   Merill A., 1973, ENERGY VALUE FOODS B
   Micha R, 2010, LIPIDS, V45, P893, DOI 10.1007/s11745-010-3393-4
   Miller ER, 2002, HYPERTENSION, V40, P612, DOI 10.1161/01.HYP.0000037217.96002.8E
   Morgan LM, 2009, PUBLIC HEALTH NUTR, V12, P799, DOI 10.1017/S1368980008003236
   Mosca L, 2008, CIRC-CARDIOVASC QUAL, V1, P98, DOI 10.1161/CIRCOUTCOMES.108.825786
   Mozaffarian D, 2010, ANN INTERN MED, V153, P790, DOI 10.7326/0003-4819-153-12-201012210-00005
   Norris SL, 2005, COCHRANE DB SYST REV, DOI [10.1002/14651858.CD005270, 10.1002/14651858.CD004096.pub2, 10.1002/14651858.CD004095.pub2]
   Norris SL, 2002, DIABETES CARE, V25, P1159, DOI 10.2337/diacare.25.7.1159
   Oldroyd JC, 2001, DIABETES RES CLIN PR, V52, P29, DOI 10.1016/S0168-8227(00)00244-8
   Ornish D, 1998, JAMA-J AM MED ASSOC, V280, P2001, DOI 10.1001/jama.280.23.2001
   PAGE RCL, 1993, Q J MED, V86, P145
   Rathmann W, 2009, DIABETIC MED, V26, P1212, DOI 10.1111/j.1464-5491.2009.02863.x
   Reseland JE, 2001, AM J CLIN NUTR, V73, P240
   Rickel KA, 2011, ETHNIC DIS, V21, P170
   Roumen C, 2008, DIABETIC MED, V25, P597, DOI 10.1111/j.1464-5491.2008.02417.x
   Schaar B, 2010, OPEN SPORT MED J, V4, P17, DOI DOI 10.2174/1874387001004010017
   SCHULER G, 1992, CIRCULATION, V86, P1, DOI 10.1161/01.CIR.86.1.1
   SIMKINSILVERMAN L, 1995, PREV MED, V24, P509, DOI 10.1006/pmed.1995.1081
   Stefanick ML, 1998, NEW ENGL J MED, V339, P12, DOI 10.1056/NEJM199807023390103
   Stern MP, 2002, ANN INTERN MED, V136, P575, DOI 10.7326/0003-4819-136-8-200204160-00006
   Straznicky NE, 2012, DIABETES OBES METAB, V14, P139, DOI 10.1111/j.1463-1326.2011.01497.x
   Straznicky NE, 2010, DIABETES, V59, P71, DOI 10.2337/db09-0934
   Sutton AJ, 2000, BMJ-BRIT MED J, V320, P1574, DOI 10.1136/bmj.320.7249.1574
   SVENDSEN OL, 1993, AM J MED, V95, P131, DOI 10.1016/0002-9343(93)90253-L
   Tirosh A, 2008, DIABETES CARE, V31, P2032, DOI 10.2337/dc08-0825
   Valdes S, 2008, METABOLISM, V57, P399, DOI 10.1016/j.metabol.2007.10.017
   Viechtbauer W, 2010, RES SYNTH METHODS, V1, P112, DOI 10.1002/jrsm.11
   Viechtbauer W, 2010, J STAT SOFTW, V36, P1, DOI 10.18637/jss.v036.i03
   Wang JJ, 2004, DIABETES RES CLIN PR, V66, P183, DOI 10.1016/j.diabres.2004.03.002
   Watkins LL, 2003, ARCH INTERN MED, V163, P1889, DOI 10.1001/archinte.163.16.1889
   Wilkins Thad, 2005, Can Fam Physician, V51, P848
   Williams R, 2002, DIABETOLOGIA, V45, pS13, DOI 10.1007/s00125-002-0859-9
   Wing RR, 1998, DIABETES CARE, V21, P350, DOI 10.2337/diacare.21.3.350
   WOOD PD, 1991, NEW ENGL J MED, V325, P461, DOI 10.1056/NEJM199108153250703
   Yamaoka K, 2005, DIABETES CARE, V28, P2780, DOI 10.2337/diacare.28.11.2780
   Zhang P, 2010, DIABETES RES CLIN PR, V87, P293, DOI 10.1016/j.diabres.2010.01.026
NR 73
TC 11
Z9 12
U1 0
U2 37
PU BIOMED CENTRAL LTD
PI LONDON
PA 236 GRAYS INN RD, FLOOR 6, LONDON WC1X 8HL, ENGLAND
SN 1758-5996
J9 DIABETOL METAB SYNDR
JI Diabetol. Metab. Syndr.
PD NOV 24
PY 2014
VL 6
AR 127
DI 10.1186/1758-5996-6-127
PG 15
WC Endocrinology & Metabolism
WE Science Citation Index Expanded (SCI-EXPANDED)
SC Endocrinology & Metabolism
GA AW2BW
UT WOS:000346094200001
PM 25960772
OA Green Published, gold
DA 2022-11-10
ER

PT J
AU Nakamura, K
   Oe, H
   Kihara, H
   Shimada, K
   Fukuda, S
   Watanabe, K
   Takagi, T
   Yunoki, K
   Miyoshi, T
   Hirata, K
   Yoshikawa, J
   Ito, H
AF Nakamura, Kazufumi
   Oe, Hiroki
   Kihara, Hajime
   Shimada, Kenei
   Fukuda, Shota
   Watanabe, Kyoko
   Takagi, Tsutomu
   Yunoki, Kei
   Miyoshi, Toru
   Hirata, Kumiko
   Yoshikawa, Junichi
   Ito, Hiroshi
TI DPP-4 inhibitor and alpha-glucosidase inhibitor equally improve
   endothelial function in patients with type 2 diabetes: EDGE study
SO CARDIOVASCULAR DIABETOLOGY
LA English
DT Article
DE Dipeptidyl peptidase 4 (DPP-4) inhibitors; Alpha glucosidase inhibitor;
   Endothelial function; Flow-mediated dilatation; CD34
ID DIPEPTIDYL PEPTIDASE-4 INHIBITOR; FLOW-MEDIATED VASODILATION;
   CORONARY-ARTERY-DISEASE; GLUCAGON-LIKE PEPTIDE-1; RISK-FACTORS;
   CARDIOVASCULAR-DISEASE; MYOCARDIAL-INFARCTION; JAPANESE PATIENTS;
   VASCULAR-DISEASE; PROGENITOR CELLS
AB Background: Alpha glucosidase inhibitor (GI) attenuates postprandial hyperglycemia (PPH) and reduces the risk of cardiovascular events in patients with impaired glucose tolerance or type 2 diabetes. Dipeptidyl peptidase 4 (DPP-4) inhibitors also attenuate PPH. PPH is one of the factors leading to endothelial dysfunction which is an early event in the pathogenesis of atherosclerosis. Furthermore, DPP-4 inhibitors protect endothelial function through a GLP-1-dependent mechanism. However, the impact of these two types of drugs on endothelial dysfunction in patients with type 2 diabetes has not been fully elucidated. We compared the effects of sitagliptin, a DPP-4 inhibitor, and voglibose, an alpha GI, on endothelial function in patients with diabetes.
   Methods: We conducted a randomized prospective multicenter study in 66 patients with type 2 diabetes who did not achieve the treatment goal with sulfonylurea, metformin or pioglitazone treatment; 31 patients received sitagliptin treatment and 35 patients, voglibose treatment. The flow-mediated dilatation (FMD) of the brachial artery was measured in the fasting state at baseline and after 12 weeks of treatment. The primary endpoint was a change in FMD (Delta FMD) from the baseline to the end of follow-up. The effects of sitagliptin and voglibose on FMD were assessed by ANCOVA after adjustment for the baseline FMD, age, sex, current smoking, diabetes duration and body mass index. Secondary efficacy measures included changes in HbA1c, GIP, GLP-1, C-peptide, CD34, lipid profile, oxidative stress markers, inflammatory markers and eGFR and any adverse events.
   Results: Delta FMD was significantly improved after 12 weeks of treatment in both groups, and there was no significant difference in Delta FMD between the two groups. There were no significant differences in changes in HbA1c, GIP, GLP-1, C-peptide, lipid profile, oxidative stress marker, inflammatory marker and eGFR between the two groups. Compared with voglibose, sitagliptin significantly increased the circulating CD34, a marker of endothelial progenitor cells. Adverse events were observed in 5 patients in only the voglibose group (diarrhea 1, nausea 1, edema 2 and abdominal fullness 1).
   Conclusions: Sitagliptin improved endothelial dysfunction just as well as voglibose in patients with type 2 diabetes. Sitagliptin had protective effects on endothelial function without adverse events.
C1 [Nakamura, Kazufumi; Oe, Hiroki; Yunoki, Kei; Miyoshi, Toru; Ito, Hiroshi] Okayama Univ, Grad Sch Med Dent & Pharmaceut Sci, Dept Cardiovasc Med, Okayama 7008558, Japan.
   [Kihara, Hajime] Kihara Cardiovasc Clin, Dept Internal Med, Asahikawa, Hokkaido, Japan.
   [Shimada, Kenei] Osaka City Univ Med, Dept Internal Med & Cardiol, Osaka, Japan.
   [Fukuda, Shota] Osaka Ekisaikai Hosp, Dept Med, Osaka, Japan.
   [Watanabe, Kyoko] Okayama Saiseikai Gen Hosp, Dept Internal Med, Okayama, Japan.
   [Takagi, Tsutomu] Takagi Cardiol Clin, Kyoto, Japan.
   [Hirata, Kumiko] Wakayama Med Univ, Dept Cardiovasc Med, Wakayama, Japan.
   [Yoshikawa, Junichi] Nishinomiya Watanabe Cardiovasc Ctr, Nishinomiya, Hyogo, Japan.
RP Nakamura, K (corresponding author), Okayama Univ, Grad Sch Med Dent & Pharmaceut Sci, Dept Cardiovasc Med, 2-5-1 Shikata Cho, Okayama 7008558, Japan.
EM ichibun@cc.okayama-u.ac.jp; itomd@md.okayama-u.ac.jp
FU Osaka Foundation for the prevention of cancer and cardiovascular
   diseases
FX This study was supported by Osaka Foundation for the prevention of
   cancer and cardiovascular diseases. The authors also thank the EDGE
   study investigators: Kazufumi Nakamura, MD; Hiroki Oe, MD; Kei Yunoki,
   MD; Toru Miyoshi, MD, Hiroshi Ito, MD (Okayama University, Okayama,
   Japan), Hajime Kihara, MD (Kihara Cardiovascular Clinic), Kenei Shimada,
   MD (Osaka City University of Medicine), Shota Fukuda, MD (Osaka
   Ekisaikai Hospital), Kyoko Watanabe, MD (Okayama Saiseikai Hospital),
   Tsutomu Takagi, MD (Takagi Cardiology Clinic), Kumiko Hirata, MD
   (Wakayama Medical University) and Junichi Yoshikawa, MD (Nishinomiya
   Watanabe Cardiovascular Center).
CR Anagnostis P, 2011, DIABETES OBES METAB, V13, P302, DOI 10.1111/j.1463-1326.2010.01345.x
   Ayaori M, 2013, J AM HEART ASSOC, V2, DOI 10.1161/JAHA.112.003277
   Charakida M, 2013, EUR HEART J, V34, P3501, DOI 10.1093/eurheartj/eht223
   Chiasson JL, 2002, LANCET, V359, P2072, DOI 10.1016/S0140-6736(02)08905-5
   Chiasson JL, 2003, JAMA-J AM MED ASSOC, V290, P486, DOI 10.1001/jama.290.4.486
   Corretti MC, 2002, J AM COLL CARDIOL, V39, P257, DOI 10.1016/S0735-1097(01)01746-6
   Emoto T, 2012, AM J CARDIOL, V109, P42, DOI 10.1016/j.amjcard.2011.08.005
   Engel SS, 2013, CARDIOVASC DIABETOL, V12, DOI 10.1186/1475-2840-12-3
   Fadini GP, 2010, DIABETES CARE, V33, P1607, DOI 10.2337/dc10-0187
   Hanefeld M, 1996, DIABETOLOGIA, V39, P1577, DOI 10.1007/s001250050617
   Hanefeld M, 2004, EUR HEART J, V25, P10, DOI 10.1016/S0195-668X(03)00468-8
   Hanefeld M, 2008, CARDIOVASC DRUG THER, V22, P225, DOI 10.1007/s10557-008-6091-1
   Hausenloy DJ, 2013, CARDIOVASC DIABETOL, V12, DOI 10.1186/1475-2840-12-154
   Hiki M, 2010, CIRC J, V74, P1471, DOI 10.1253/circj.CJ-10-0013
   Ishibashi Y, 2013, CARDIOVASC DIABETOL, V12, DOI 10.1186/1475-2840-12-125
   Iwamoto Y, 2010, DIABETES OBES METAB, V12, P613, DOI 10.1111/j.1463-1326.2010.01197.x
   Iwamoto Y, 2010, ENDOCR J, V57, P383, DOI 10.1507/endocrj.K09E-272
   Kato T, 2010, CARDIOVASC DIABETOL, V9, DOI 10.1186/1475-2840-9-12
   Kawano H, 1999, J AM COLL CARDIOL, V34, P146, DOI 10.1016/S0735-1097(99)00168-0
   Kubota Y, 2012, J KOREAN MED SCI, V27, P1364, DOI 10.3346/jkms.2012.27.11.1364
   Liao YF, 2010, VASC MED, V15, P279, DOI 10.1177/1358863X10367537
   Lind L, 2006, Pharmacol Rep, V58 Suppl, P41
   Liu LM, 2012, HYPERTENSION, V60, P833, DOI 10.1161/HYPERTENSIONAHA.112.195115
   Mackie AR, 2011, TEX HEART I J, V38, P474
   Martin AE, 1996, AM J HEALTH-SYST PH, V53, P2277, DOI 10.1093/ajhp/53.19.2277
   Martin AE, 1996, AM J HEALTH-SYST PH, V53, P2336
   Maruhashi T, 2013, HEART, V99, P1837, DOI 10.1136/heartjnl-2013-304739
   Matsubara J, 2013, CIRC J, V77, P1337, DOI 10.1253/circj.CJ-12-1168
   Matsumoto K, 1998, DIABETES CARE, V21, P256, DOI 10.2337/diacare.21.2.256
   Matsuo S, 2009, AM J KIDNEY DIS, V53, P982, DOI 10.1053/j.ajkd.2008.12.034
   Noda Y, 2013, CARDIOVASC DIABETOL, V12, DOI 10.1186/1475-2840-12-8
   Nystrom T, 2004, AM J PHYSIOL-ENDOC M, V287, pE1209, DOI 10.1152/ajpendo.00237.2004
   Pistrosch F, 2009, HORM METAB RES, V41, P104, DOI 10.1055/s-0028-1103276
   Qiao Q, 2003, DIABETES CARE, V26, P688
   Sakamoto Y, 2013, CARDIOVASC DIABETOL, V12, DOI 10.1186/1475-2840-12-35
   Scheen AJ, 2013, POSTGRAD MED, V125, DOI 10.3810/pgm.2013.05.2659
   Scirica BM, 2013, NEW ENGL J MED, V369, P1317, DOI 10.1056/NEJMoa1307684
   Seo C, 2013, DIABETES TECHNOL THE, V15, P378, DOI 10.1089/dia.2012.0262
   Shimabukuro M, 2006, J CLIN ENDOCR METAB, V91, P837, DOI 10.1210/jc.2005-1566
   Shiraki A, 2012, ATHEROSCLEROSIS, V221, P375, DOI 10.1016/j.atherosclerosis.2011.12.039
   Wascher TC, 2005, EUR J CLIN INVEST, V35, P551, DOI 10.1111/j.1365-2362.2005.01550.x
   White WB, 2013, NEW ENGL J MED, V369, P1327, DOI 10.1056/NEJMoa1305889
   Yunoki K, 2011, ATHEROSCLEROSIS, V217, P486, DOI 10.1016/j.atherosclerosis.2011.04.019
   Yunoki K, 2011, AM J CARDIOL, V108, P333, DOI 10.1016/j.amjcard.2011.03.049
NR 44
TC 63
Z9 68
U1 2
U2 17
PU BMC
PI LONDON
PA CAMPUS, 4 CRINAN ST, LONDON N1 9XW, ENGLAND
EI 1475-2840
J9 CARDIOVASC DIABETOL
JI Cardiovasc. Diabetol.
PD JUL 30
PY 2014
VL 13
AR 110
DI 10.1186/s12933-014-0110-2
PG 10
WC Cardiac & Cardiovascular Systems; Endocrinology & Metabolism
WE Science Citation Index Expanded (SCI-EXPANDED)
SC Cardiovascular System & Cardiology; Endocrinology & Metabolism
GA AO2BA
UT WOS:000341118700001
OA gold, Green Published
DA 2022-11-10
ER

PT J
AU Yu, Y
   Zhou, ZW
   Su, K
   Xi, LL
   Zhang, L
   Yu, LW
   Wang, J
   Zhen, JY
   Ding, M
AF Yu, Yi
   Zhou, Zhiwen
   Su, Kun
   Xi, Lili
   Zhang, Lina
   Yu, Lingwei
   Wang, Jing
   Zhen, Jiayi
   Ding, Ming
TI Association between coronary artery atherosclerosis and plasma glucose
   levels assessed by dual-source computed tomography
SO JOURNAL OF THORACIC DISEASE
LA English
DT Article
DE Diabetes mellitus (DM); coronary artery atherosclerosis (CAA);
   dual-source computed tomography (DSCT); plasma glucose parameters; CAA
   prevention
ID PROGNOSTIC VALUE; CARDIOVASCULAR-DISEASE; DIABETES-MELLITUS;
   ASYMPTOMATIC PATIENTS; SUBCLINICAL ATHEROSCLEROSIS; CT ANGIOGRAPHY;
   CALCIUM; EVENTS; RISK; INDIVIDUALS
AB Background: To assess the association between coronary artery atherosclerosis (CAA) and plasma glucose parameters in a randomly selected cohort of asymptomatic, community-dwelling, Chinese adults by dual-source computed tomography (DSCT).
   Methods: We randomly selected participants and classified them into three groups based on their plasma glucose levels: normal glucose regulation (NGR), pre-diabetes, and diabetes mellitus (DM). The participants underwent DSCT, and those identified with CAA were divided into four groups according to the severity of their coronary artery stenosis. We analyzed the composition of plaques in all coronary artery segments according to the American Heart Association's (AHA) guidelines. We compared the severity of coronary artery stenosis and the plaque composition with plasma glucose parameters among participants.
   Results: Out of a total of 335 participants, 118 were found to have CAA. The prevalence of CAA was highest (P value for trend = 0.031) in the diabetic group (67.7%) followed by the pre-diabetic group (35.1%) then the NGR group (27.7%). Both calcified and mixed plaques were found in the coronary arteries of the diabetic group while mixed and non-calcified plaques predominated in the pre-diabetic and the NGR groups. When data from all subjects with CAA were analyzed, blood glucose parameters, fasting plasma glucose (FPG), 2-hr postprandial plasma glucose (PPG), and hemoglobin A1c (HbA1c), exhibited a positive correlation with the severity of coronary stenosis (P<0.05). Multivariable logistic regression models indicated a significantly higher risk of CAA among the diabetic patients. Triglyceride levels were positively correlated with the blood glucose parameters among the three groups while LDL-C was elevated in the DM group but not in the pre-diabetic group compared to the NGR group.
   Conclusions: The severity of CAA exhibited a direct correlation with the blood glucose parameters, FPG, PPG, and HbA1c. DSCT can accurately detect the presence and distribution of CAA in asymptomatic, community-dwelling subjects. DSCT is a useful screening tool for coronary artery disease (CAD).
C1 [Yu, Yi; Xi, Lili] Shanghai Jiao Tong Univ, Sch Med, Xinhua Hosp, Dept Ultrasound, 1665 Kongjiang Rd, Shanghai 200092, Peoples R China.
   [Zhou, Zhiwen; Su, Kun; Wang, Jing; Zhen, Jiayi] Shanghai Jiao Tong Univ, Sch Med, Xinhua Hosp, Dept Cardiol, 1665 Kongjiang Rd, Shanghai 200092, Peoples R China.
   [Zhang, Lina] Shanghai Jiao Tong Univ, Sch Med, Dept Biostat, Shanghai 200025, Peoples R China.
   [Yu, Lingwei; Ding, Ming] Shanghai Jiao Tong Univ, Xinhua Hosp, Dept Radiol, Sch Med, Shanghai 200092, Peoples R China.
RP Yu, Y (corresponding author), Shanghai Jiao Tong Univ, Sch Med, Xinhua Hosp, Dept Ultrasound, 1665 Kongjiang Rd, Shanghai 200092, Peoples R China.; Su, K (corresponding author), Shanghai Jiao Tong Univ, Sch Med, Xinhua Hosp, Dept Cardiol, 1665 Kongjiang Rd, Shanghai 200092, Peoples R China.
EM yuyi20122012@163.com; Drsunkun@xinhuamed.com.cn
FU Clinical Research Unit Foundation of Xinhua Hospital [15LC04]; Shanghai
   Science and Technology Committee Clinical Field Project Fund
   [17411954800]; Shanghai Health and Family Planning Commission
   [201740136]
FX Funding for this study was provided in part by grant 15LC04 from the
   Clinical Research Unit Foundation of Xinhua Hospital affiliated with the
   School of Medicine (Dr. Yu); by grant 17411954800 from Shanghai Science
   and Technology Committee Clinical Field Project Fund (Dr. Yu): and by
   grant 201740136 from the Shanghai Health and Family Planning Commission
   (Dr. Yu).
CR Achenbach S, 2008, JACC-CARDIOVASC IMAG, V1, P177, DOI 10.1016/j.jcmg.2007.11.006
   Ahmadi N, 2011, AM J CARDIOL, V107, P10, DOI 10.1016/j.amjcard.2010.08.034
   Andreini D, 2013, DIABETES CARE, V36, P1834, DOI 10.2337/dc12-2123
   Austen WG, 1975, CIRCULATION, V51, P5
   Baigent C, 2010, LANCET, V376, P1670, DOI 10.1016/S0140-6736(10)61350-5
   Binbrek AS, 2015, ANGIOLOGY, V66, P578, DOI 10.1177/0003319714544947
   Blanke P, 2016, JACC-CARDIOVASC IMAG, V9, P1280, DOI 10.1016/j.jcmg.2015.12.027
   Chapman MJ, 2011, EUR HEART J, V32, P1345, DOI 10.1093/eurheartj/ehr112
   Chow BJW, 2010, J AM COLL CARDIOL, V55, P1017, DOI 10.1016/j.jacc.2009.10.039
   Chu ZG, 2010, CARDIOVASC DIABETOL, V9, P1453
   Diaz-Zamudio M, 2009, RADIOGRAPHICS, V29, P1939, DOI 10.1148/rg.297095048
   Elkeles RS, 2008, EUR HEART J, V29, P2244, DOI 10.1093/eurheartj/ehn279
   Gurudevan S, 2016, BMJ OPEN, V6, DOI 10.1136/bmjopen-2014-005148
   Hadamitzky M, 2009, JACC-CARDIOVASC IMAG, V2, P404, DOI 10.1016/j.jcmg.2008.11.015
   Hadarnitzky M, 2010, AM J CARDIOL, V105, P1746, DOI 10.1016/j.amjcard.2010.01.354
   Iijima R, 2017, HEART VESSELS, V32, P376, DOI 10.1007/s00380-016-0889-8
   International Diabetes Federation Atlas, 2015, 415 MILL AD WORLDW H
   Kim JJ, 2015, EUR HEART J-CARD IMG, V16, P1065, DOI 10.1093/ehjci/jev106
   Kim JJ, 2015, INT J CARDIOVAS IMAG, V31, P193, DOI 10.1007/s10554-014-0541-6
   Kitagawa T, 2009, JACC-CARDIOVASC IMAG, V2, P153, DOI 10.1016/j.jcmg.2008.09.015
   Kurihara O, 2015, WORLD J DIABETES, V6, P184, DOI 10.4239/wjd.v6.i1.184
   Malik S, 2011, DIABETES CARE, V34, P2285, DOI 10.2337/dc11-0816
   Martin-Timon I, 2014, WORLD J DIABETES, V5, P444, DOI 10.4239/wjd.v5.i4.444
   Miller M, 2011, CIRCULATION, V123, P2292, DOI 10.1161/CIR.0b013e3182160726
   Min JK, 2011, J CARDIOVASC COMPUT, V5, P84, DOI 10.1016/j.jcct.2011.01.007
   Moebus S, 2009, DIABETOLOGIA, V52, P81, DOI 10.1007/s00125-008-1173-y
   Park GM, 2015, AM J CARDIOL, V116, P372, DOI 10.1016/j.amjcard.2015.04.046
   Park SM, 2009, J AM SOC ECHOCARDIOG, V22, P183, DOI 10.1016/j.echo.2008.11.018
   Rassi CHRE, 2016, CARDIOVASC DIABETOL, V15, DOI 10.1186/s12933-016-0334-4
   Rivera JJ, 2009, ATHEROSCLEROSIS, V203, P442, DOI 10.1016/j.atherosclerosis.2008.07.030
   Scholte AJHA, 2008, HEART, V94, P290, DOI 10.1136/hrt.2007.121921
   Shemesh J, 2012, AM J CARDIOL, V109, P844, DOI 10.1016/j.amjcard.2011.10.047
   Shemesh J, 2010, RADIOLOGY, V257, P541, DOI 10.1148/radiol.10100383
   Sun ZH, 2008, EUR J RADIOL, V67, P78, DOI 10.1016/j.ejrad.2007.07.014
   van Werkhoven JM, 2009, J AM COLL CARDIOL, V53, P623, DOI 10.1016/j.jacc.2008.10.043
   WHO consultation, 1999, DEF DIAGN CLASS DI 1
   Xing FYF, 2014, DIABETES VASC DIS RE, V11, P11, DOI 10.1177/1479164113514239
   Yang HK, 2015, J DIABETES COMPLICAT, V29, P776, DOI 10.1016/j.jdiacomp.2015.04.008
   Yun CH, 2009, ATHEROSCLEROSIS, V205, P481, DOI 10.1016/j.atherosclerosis.2009.01.015
NR 39
TC 5
Z9 6
U1 0
U2 5
PU AME PUBL CO
PI SHATIN
PA FLAT-RM C 16F, KINGS WING PLAZA 1, NO 3 KWAN ST, SHATIN, HONG KONG
   00000, PEOPLES R CHINA
SN 2072-1439
EI 2077-6624
J9 J THORAC DIS
JI J. Thorac. Dis.
PD NOV
PY 2018
VL 10
IS 11
BP 6050
EP +
DI 10.21037/jtd.2018.10.62
PG 11
WC Respiratory System
WE Science Citation Index Expanded (SCI-EXPANDED)
SC Respiratory System
GA HC0GL
UT WOS:000451475300021
PM 30622776
OA Green Published, hybrid
DA 2022-11-10
ER

PT J
AU Pingali, U
   Ali, MA
   Gundagani, S
   Nutalapati, C
AF Pingali, Usharani
   Ali, Mohammed Abid
   Gundagani, Srinivas
   Nutalapati, Chandrasekhar
TI Evaluation of the Effect of an Aqueous Extract of Azadirachta indica
   (Neem) Leaves and Twigs on Glycemic Control, Endothelial Dysfunction and
   Systemic Inflammation in Subjects with Type 2 Diabetes Mellitus - A
   Randomized, Double-Blind, Placebo-Controlled Clinical Study
SO DIABETES METABOLIC SYNDROME AND OBESITY-TARGETS AND THERAPY
LA English
DT Article
DE Azadirachta indica; neem; hyperglycemia; insulin resistance; endothelial
   dysfunction; type 2 diabetes; metformin
ID LEAF EXTRACT; INSULIN-RESISTANCE; IN-VITRO; A. JUSS.; VASODILATION;
   GLYCATION; CYTOKINES; PROTEIN
AB Purpose: Neem tree (Azadirachta indica) offers different bioactives ranging from pesticides to therapeutic molecules, depending on which part of the plant is used and the extraction methodology and the solvent used. This study was aimed at evaluating the safety and efficacy of a standardized aqueous extract of Azadirachta indica leaves and twigs (NEEM) on glycemic control, endothelial dysfunction, and systemic inflammation in patients with type 2 diabetes mellitus (T2DM).
   Methods: In this randomized, double-blind, placebo-controlled clinical study (RCT), 80 T2DM subjects, who have already been on standard metformin therapy, received either 125 mg, 250 mg, 500 mg of NEEM or placebo twice daily for 12 weeks. Postprandial blood sugar level (PPBS), fasting blood sugar level (FBS), glycosylated hemoglobin (HbA1c), insulin resistance (IR), endothelial function, oxidative stress, systemic inflammation, IL-6 and TNF-alpha, platelet aggregation and lipid profile were assessed. Adverse drug reactions, if any, were noted. GraphPad Prism 8 was used to perform statistical analysis.
   Results: NEEM at the doses of 125, 250, and 500 mg BID significantly reduced PPBS (from 194.414 to 173.1 +/- 12.8mg/dL, 192.3 +/- 17.1 to 161.8 +/- 9.7mg/dL, and 205.9 +/- 7.2 to 159.3 +/- 7.1mg/dL, respectively), FBS (from 119.2 +/- 5.0 to 109.2 +/- 5.7mg/dL, 115.5 +/- 4.4 to 103.7 +/- 4.2mg/dL, and 120.7 +/- 4.2 to 97.3 +/- 3.7mg/dL, respectively), HbA1c (from 6.87 +/- 0.4% to 6.64 +/- 0.4%, 7.52 +/- 0.4% to 6.86 +/- 0.3%, and 7.78 +/- 0.2% to 6.26 +/- 0.4%, respectively), and IR (from 4.5 +/- 1.2 to 3.4 +/- 0.9, 3.8 +/- 1.1 to 2.5 +/- 0.6, and 4.6 +/- 1.3 to 2.0 +/- 0.6, respectively) compared to placebo. Also, NEEM significantly improved endothelial function, decreased oxidative stress and systemic inflammation compared to placebo. The efficacy was significant with all the doses, but no effect on platelet aggregation or lipid profile was observed.
   Conclusion: NEEM may significantly ameliorate hyperglycemia, endothelial dysfunction, and systemic inflammation, on top of what metformin could do, in subjects with T2DM.
C1 [Pingali, Usharani; Ali, Mohammed Abid; Gundagani, Srinivas; Nutalapati, Chandrasekhar] Nizams Inst Med Sci, Dept Pharmacol & Therapeut, Hyderabad 500073, Telangana, India.
RP Pingali, U (corresponding author), Nizams Inst Med Sci, Dept Pharmacol & Therapeut, Hyderabad 500073, Telangana, India.
EM ushapingali@yahoo.com
CR Aguiree F, 2013, IDF DIABETES ATLAS
   Akinola Oluwole Busayo, 2011, Zhong Xi Yi Jie He Xue Bao, V9, P1373, DOI 10.3736/jcim20111215
   Alok Maithani, 2011, Journal of Pharmacy Research, V4, P1824
   Bharitkar YP, 2014, LETT APPL MICROBIOL, V58, P184, DOI 10.1111/lam.12174
   Bisht S, 2010, J PHARM SCI RES
   Cai DS, 2005, NAT MED, V11, P183, DOI 10.1038/nm1166
   Chattopadhyay RR, 1999, J ETHNOPHARMACOL, V67, P373, DOI 10.1016/S0378-8741(99)00094-X
   Cho NH, 2018, DIABETES RES CLIN PR, V138, P271, DOI 10.1016/j.diabres.2018.02.023
   Chowienczyk PJ, 1999, J AM COLL CARDIOL, V34, P2007, DOI 10.1016/S0735-1097(99)00441-6
   De Vriese AS, 2000, BRIT J PHARMACOL, V130, P963, DOI 10.1038/sj.bjp.0703393
   Dhananjayan R, 2016, INDIAN J CLIN BIOCHE, V31, P372, DOI 10.1007/s12291-015-0516-y
   Dubey R, 2019, BIOCHEM J, V476, P889, DOI 10.1042/BCJ20180820
   ELLMAN GL, 1959, ARCH BIOCHEM BIOPHYS, V82, P70, DOI 10.1016/0003-9861(59)90090-6
   Folli F, 2011, CURR DIABETES REV, V7, P313, DOI 10.2174/157339911797415585
   Gautam MK, 2015, PLANTA MED, V81, P713, DOI 10.1055/s-0035-1545917
   Guest CB, 2007, PLOS ONE, V2, DOI 10.1371/journal.pone.0000511
   Guest CB, 2008, FRONT BIOSCI-LANDMRK, V13, P5187, DOI 10.2741/3074
   Halim ME, 2003, INDIAN J EXP BIOL
   Khosla P, 2000, INDIAN J PHYSL PHARM
   Kolb H, 2017, BMC MED, V15, DOI 10.1186/s12916-017-0901-x
   Koul A., 2009, Inflammopharmacology, V17, P29, DOI 10.1007/s10787-008-8032-9
   Lee JW, 2017, INT J MOL MED, V40, P1932, DOI 10.3892/ijmm.2017.3178
   Perez-Gutierrez RM, 2012, BIOL PHARM BULL, V35, P1516, DOI 10.1248/bpb.b12-00246
   Millasseau SC, 2002, CLIN SCI, V103, P371, DOI 10.1042/cs1030371
   Miranda KM, 2001, NITRIC OXIDE-BIOL CH, V5, P62, DOI 10.1006/niox.2000.0319
   Morris J, 2019, FRONT ONCOL, V9, DOI 10.3389/fonc.2019.00890
   Mukherjee A, 2013, J ENZYM INHIB MED CH, V28, P900, DOI 10.3109/14756366.2012.694877
   Naidu MUR, 2007, INDIAN J PHARMACOL, V39, P168, DOI 10.4103/0253-7613.33439
   Patel MJ, 2018, MOL CARCINOGEN, V57, P1156, DOI 10.1002/mc.22832
   Paul R, 2011, CANCER BIOL THER, V12, P467, DOI 10.4161/cbt.12.6.16850
   Gutierrez RMP, 2014, PHARM BIOL, V52, P1435, DOI 10.3109/13880209.2014.895389
   Gutierrez RMP, 2011, PHARMACOGN MAG, V7, P254, DOI 10.4103/0973-1296.84243
   Ponnusamy S, 2015, PLOS ONE, V10, DOI 10.1371/journal.pone.0140113
   Rivellese AA, 2010, NUTR METAB CARDIOVAS, V20, P474, DOI 10.1016/j.numecd.2010.01.008
   Saidu Y, 2017, J INTERCULT ETHNOPHA, V6, P154, DOI 10.5455/jice.20161219011346
   Sangeetha Sathyanarayan, 2019, Journal of Drug Delivery and Therapeutics, V9, P115, DOI 10.22270/jddt.v9i4-A.3394
   Sanni O, 2019, BIOMED PHARMACOTHER, V109, P734, DOI 10.1016/j.biopha.2018.10.171
   Satyanarayana K, 2015, J Ayurveda Integr Med, V6, P165, DOI 10.4103/0975-9476.157950
   Shailey Sweta, 2012, J Ayurveda Integr Med, V3, P130, DOI 10.4103/0975-9476.100174
   Shrivastava A, 2012, APPL BIOCHEM BIOTECH, V167, P229, DOI 10.1007/s12010-012-9681-0
   Sunarwidhi AL, 2014, ADV PHARM BULL, V4, P613, DOI 10.5681/apb.2014.090
   Tan KCB, 2002, J CLIN ENDOCR METAB, V87, P563, DOI 10.1210/jc.87.2.563
   Uysal KT, 1997, NATURE, V389, P610, DOI 10.1038/39335
   Vidyasagar J, 2004, INDIAN J PHARM
NR 44
TC 6
Z9 6
U1 1
U2 3
PU DOVE MEDICAL PRESS LTD
PI ALBANY
PA PO BOX 300-008, ALBANY, AUCKLAND 0752, NEW ZEALAND
SN 1178-7007
J9 DIABET METAB SYND OB
JI Diabetes Metab. Syndr. Obes.
PY 2020
VL 13
BP 4401
EP 4412
DI 10.2147/DMSO.S274378
PG 12
WC Endocrinology & Metabolism
WE Science Citation Index Expanded (SCI-EXPANDED)
SC Endocrinology & Metabolism
GA OS5LJ
UT WOS:000590205000011
PM 33244247
OA Green Published, gold
DA 2022-11-10
ER

PT J
AU Wanders, L
   Cuijpers, I
   Kessels, RPC
   van de Rest, O
   Hopman, MTE
   Thijssen, DHJ
AF Wanders, Lisa
   Cuijpers, Iris
   Kessels, Roy P. C.
   van de Rest, Ondine
   Hopman, Maria T. E.
   Thijssen, Dick H. J.
TI Impact of prolonged sitting and physical activity breaks on cognitive
   performance, perceivable benefits, and cardiometabolic health in
   overweight/obese adults: The role of meal composition
SO CLINICAL NUTRITION
LA English
DT Article
DE Meal composition; Sitting breaks; Cognitive performance; Vascular
   health; Metabolic health
ID LIGHT-INTENSITY WALKING; HIGH-FAT MEAL; ENDOTHELIAL FUNCTION; SEDENTARY
   BEHAVIOR; POSTPRANDIAL GLYCEMIA; MECHANISMS; RISK; GLUCOSE; STRESS;
   COHORT
AB Background & aims: Physical activity (PA) breaks may effectively attenuate the detrimental impact of prolonged sitting on acute cognitive performance, perceivable benefits (e.g. mood), vascular function, and metabolic health. To date, the impact of meal composition on the effects of sedentary behavior and/ or PA breaks on health has been scarcely studied. Therefore, our aim was to investigate whether meal composition alters how sedentary behavior and PA breaks affect these acute health outcomes. Methods: A total of 24 overweight and obese, sedentary adults completed four conditions in randomized order in a cross-over design: [a] high-protein, low-fat breakfast (HPLF) + 4hrs uninterrupted sitting (SIT), [b] HPLF + 4hrs interrupted sitting (ACT; 5-min cycling every 30 min), [c] Western breakfast (WEST; higher in fats/simple sugars, lower in protein/fiber) + SIT, [d] WEST + ACT. WEST and HPLF were isocaloric. Linear mixed models were used to examine changes in cognitive performance (Test of Attentional Performance), perceivable benefits (Likert-scales, Profile of Mood States questionnaire), vascular health (carotid artery reactivity, blood pressure), and metabolic health (post-breakfast glucose, insulin, lipids). Results: Independent of meal composition, we did not observe any effect of PA breaks on cognitive performance, vascular health and post-breakfast lipid responses. PA breaks delayed post-breakfast mood and vigor decrements, as well as increases in fatigue and sleepiness (all p < 0.05), but effects were independent of meal composition (p > 0.05). WEST resulted in higher post-breakfast glucose levels compared to HPLF (p < 0.05), while PA breaks did not impact this response (p > 0.05). PA breaks reduced post-breakfast insulin (p < 0.05), which did not differ between meals (p > 0.05). Conclusions: The acute impact of PA breaks and/or prolonged sitting on cognitive performance, perceivable benefits, and vascular and metabolic health was not altered by the composition of a single meal in overweight/obese, sedentary adults. Possibly, breaking up prolonged sitting, rather than meal composition, is a more potent strategy to impact acute health outcomes, such as perceivable benefits and insulin levels. @2 2020 The Authors. Published by Elsevier Ltd. This is an open access article under the CC BY license
C1 [Wanders, Lisa] TiFN, POB 557, NL-6700 AN Wageningen, Netherlands.
   [Wanders, Lisa; Cuijpers, Iris; Hopman, Maria T. E.; Thijssen, Dick H. J.] Radboud Univ Nijmegen, Radboud Inst Hlth Sci, Dept Physiol 392, Dept Physiol,Med Ctr,Radboudumc, BOX 9101, NL-6500 HB Nijmegen, Netherlands.
   [Kessels, Roy P. C.] Radboud Univ Nijmegen, Dept Med Psychol, Dept Med Psychol 925, Radboudumc,Med Ctr, POB 9101, NL-6500 HB Nijmegen, Netherlands.
   [Kessels, Roy P. C.] Radboud Univ Nijmegen, Donders Inst Brain Cognit & Behav, POB 9104, NL-6500 HE Nijmegen, Netherlands.
   [van de Rest, Ondine] Wageningen Univ & Res, Div Human Nutr & Hlth, Div Human Nutr & Hlth Bode 62, POB 17, NL-6700 AA Wageningen, Netherlands.
   [Thijssen, Dick H. J.] Liverpool John Moores Univ, Res Inst Sport & Exercise Sci, Byrom St, Liverpool L3 3AF, Merseyside, England.
RP Wanders, L (corresponding author), Radboudumc, Dept Physiol 392, POB 9101, NL-6500 HB Nijmegen, Netherlands.
EM Lisa.Wanders@radboudumc.nl
RI Wanders, Lisa/O-8931-2017
OI Wanders, Lisa/0000-0002-3263-816X; Cuijpers, Iris/0000-0003-2936-9947
CR Alhola Paula, 2007, Neuropsychiatr Dis Treat, V3, P553
   Bae JH, 2001, ATHEROSCLEROSIS, V155, P517, DOI 10.1016/S0021-9150(00)00601-8
   Bailey DP, 2016, APPL PHYSIOL NUTR ME, V41, P324, DOI 10.1139/apnm-2015-0462
   Bailey DP, 2015, J SCI MED SPORT, V18, P294, DOI 10.1016/j.jsams.2014.03.008
   Bates D, 2015, J STAT SOFTW, V67, P1, DOI 10.18637/jss.v067.i01
   Beilharz JE, 2015, NUTRIENTS, V7, P6719, DOI 10.3390/nu7085307
   Bell L, 2015, NUTRIENTS, V7, P10290, DOI 10.3390/nu7125538
   Bergouignan A, 2016, INT J BEHAV NUTR PHY, V13, DOI 10.1186/s12966-016-0437-z
   Bherer L., 2013, J AGING RES, V2013, DOI [10.1155/2013/657508, 10.1155/2013/657508.]
   Carter SE, 2018, J APPL PHYSIOL, V125, P790, DOI 10.1152/japplphysiol.00310.2018
   Cho MJ, 2020, EUR J APPL PHYSIOL, V120, P829, DOI 10.1007/s00421-020-04321-9
   Chrismas BCR, 2019, PLOS ONE, V14, DOI 10.1371/journal.pone.0219565
   Crespo NC, 2016, MED SCI SPORT EXER, V48, P2503, DOI 10.1249/MSS.0000000000001062
   de Jager CA, 2014, NUTR REV, V72, P162, DOI 10.1111/nure.12094
   Dunstan DW, 2012, DIABETES CARE, V35, P976, DOI 10.2337/dc11-1931
   Duvivier BMFM, 2017, FRONT PHYSIOL, V8, DOI 10.3389/fphys.2017.00353
   Emerson SR, 2017, ADV NUTR, V8, P213, DOI 10.3945/an.116.014431
   Falck RS, 2017, BRIT J SPORT MED, V51, P800, DOI 10.1136/bjsports-2015-095551
   Fletcher EA, 2018, J SCI MED SPORT, V21, P280, DOI 10.1016/j.jsams.2017.06.002
   Freeman LR, 2014, NUTR NEUROSCI, V17, P241, DOI 10.1179/1476830513Y.0000000092
   Galioto R, 2016, ADV NUTR, V7, p576S, DOI 10.3945/an.115.010231
   Heidemann C, 2008, CIRCULATION, V118, P230, DOI 10.1161/CIRCULATIONAHA.108.771881
   HODDES E, 1973, PSYCHOPHYSIOLOGY, V10, P431, DOI 10.1111/j.1469-8986.1973.tb00801.x
   Kivimaki M, 2017, LANCET PUBLIC HEALTH, V2, pE277, DOI 10.1016/S2468-2667(17)30074-9
   Kramer AF, 2018, PERSPECT PSYCHOL SCI, V13, P213, DOI 10.1177/1745691617707316
   Krause AJ, 2017, NAT REV NEUROSCI, V18, P404, DOI 10.1038/nrn.2017.55
   Larsen RN, 2014, NUTR METAB CARDIOVAS, V24, P976, DOI 10.1016/j.numecd.2014.04.011
   Lavie CJ, 2019, CIRC RES, V124, P799, DOI 10.1161/CIRCRESAHA.118.312669
   Lawrence Michael A, 2016, CRAN
   Link2trials, 2019, LINK2TRIALS FULL SER
   Loh R, 2020, SPORTS MED, V50, P295, DOI 10.1007/s40279-019-01183-w
   Loyen A, 2016, PLOS ONE, V11, DOI 10.1371/journal.pone.0149320
   Maasakkers CM, 2020, ALZHEIMERS RES THER, V12, DOI 10.1186/s13195-020-00644-z
   Magnon V, 2018, FRONT PUBLIC HEALTH, V6, DOI 10.3389/fpubh.2018.00239
   Marley CJ, 2017, CLIN SCI, V131, P2807, DOI 10.1042/CS20171406
   McNair DM., 1992, REVISED MANUAL PROFI
   Mete EM, 2018, NUTRIENTS, V10, DOI 10.3390/nu10020125
   Mullane SL, 2017, J SCI MED SPORT, V20, P489, DOI 10.1016/j.jsams.2016.09.015
   Nasreddine ZS, 2005, J AM GERIATR SOC, V53, P695, DOI 10.1111/j.1532-5415.2005.53221.x
   Patterson R, 2018, EUR J EPIDEMIOL, V33, P811, DOI 10.1007/s10654-018-0380-1
   Plotnick GD, 1997, JAMA-J AM MED ASSOC, V278, P1682, DOI 10.1001/jama.278.20.1682
   Psytest, TEST ATTENTIONAL PER
   R Team Core, 2021, R LANG ENV STAT COMP
   Rees A, 2018, NUTRIENTS, V10, DOI 10.3390/nu10121852
   Rodriguez-Hernandez M, 2018, J PHYS ACT HEALTH, V15, P279, DOI 10.1123/jpah.2017-0251
   Rosenberg DE, 2010, J PHYS ACT HEALTH, V7, P697, DOI 10.1123/jpah.7.6.697
   Russell WR, 2016, CRIT REV FOOD SCI, V56, P541, DOI 10.1080/10408398.2013.792772
   Saunders TJ, 2018, SPORTS MED, V48, P2347, DOI 10.1007/s40279-018-0963-8
   Siddarth P, 2018, PLOS ONE, V13, DOI 10.1371/journal.pone.0195549
   Stephens BR, 2011, METABOLISM, V60, P941, DOI 10.1016/j.metabol.2010.08.014
   Tanaka H, 2001, J AM COLL CARDIOL, V37, P153, DOI 10.1016/S0735-1097(00)01054-8
   Thosar SS, 2015, MED SCI MONITOR, V21, P1015, DOI 10.12659/MSM.893192
   Thosar SS, 2015, MED SCI SPORT EXER, V47, P843, DOI 10.1249/MSS.0000000000000479
   Tsai WC, 2004, CLIN SCI, V106, P315, DOI 10.1042/CS20030227
   van Mil ACCM, 2019, ANN SURG, V269, P767, DOI 10.1097/SLA.0000000000002558
   van Mil ACCM, 2017, J HYPERTENS, V35, P1026, DOI 10.1097/HJH.0000000000001274
   Vincent Grace E., 2018, Neurobiology of Sleep and Circadian Rhythms, V4, P17, DOI 10.1016/j.nbscr.2017.09.001
   Vogel RA, 1997, AM J CARDIOL, V79, P350, DOI 10.1016/S0002-9149(96)00760-6
   Voss MW, 2014, MENT HEALTH PHYS ACT, V7, P9, DOI 10.1016/j.mhpa.2014.01.001
   Wald FDM., 1990, NEDERLANDS TIJDSCHRI, V45, P86
   Wennberg P, 2016, BMJ OPEN, V6, DOI 10.1136/bmjopen-2015-009630
   Wheeler Michael J, 2017, Alzheimers Dement (N Y), V3, P291, DOI 10.1016/j.trci.2017.04.001
   *WHO, 2019, GLOB STRAT DIET PHYS
   Yang D, 2014, EUR J NUTR, V53, P493, DOI 10.1007/s00394-013-0552-4
   Yates T, 2020, J GERONTOL A-BIOL, V75, P139, DOI 10.1093/gerona/gly252
   Yoshida K., 2019, TABLEONE CREATE TABL
   Zeigler ZS, 2016, MED SCI SPORT EXER, V48, P175, DOI 10.1249/MSS.0000000000000754
   Zimmermann P, 2002, APPLIED NEUROPSYCHOLOGY OF ATTENTION: THEORY DIAGNOSIS AND REHABILITATION, P110
NR 68
TC 3
Z9 3
U1 1
U2 2
PU CHURCHILL LIVINGSTONE
PI EDINBURGH
PA JOURNAL PRODUCTION DEPT, ROBERT STEVENSON HOUSE, 1-3 BAXTERS PLACE,
   LEITH WALK, EDINBURGH EH1 3AF, MIDLOTHIAN, SCOTLAND
SN 0261-5614
EI 1532-1983
J9 CLIN NUTR
JI Clin. Nutr.
PD APR
PY 2021
VL 40
IS 4
BP 2259
EP 2269
DI 10.1016/j.clnu.2020.10.006
PG 11
WC Nutrition & Dietetics
WE Science Citation Index Expanded (SCI-EXPANDED); Social Science Citation Index (SSCI)
SC Nutrition & Dietetics
GA UO7GN
UT WOS:000694861400046
PM 33873267
OA Green Published, Green Accepted, hybrid
DA 2022-11-10
ER

PT J
AU Perkin, OJ
   Travers, RL
   Gonzalez, JT
   Turner, JE
   Gillison, F
   Wilson, C
   McGuigan, PM
   Thompson, D
   Stokes, KA
AF Perkin, Oliver J.
   Travers, Rebecca L.
   Gonzalez, Javier T.
   Turner, James E.
   Gillison, Fiona
   Wilson, Cassie
   McGuigan, Polly M.
   Thompson, Dylan
   Stokes, Keith A.
TI Exercise strategies to protect against the impact of short-term reduced
   physical activity on muscle function and markers of health in older men:
   study protocol for a randomised controlled trial
SO TRIALS
LA English
DT Article
DE Reduced activity; Step-reduction; Muscle; Strength; Atrophy; Inactivity;
   Resistance exercise; Recovery
ID SKELETAL-MUSCLE; BED REST; SARCOPENIA; STRENGTH; AGE; POWER;
   RELIABILITY; PERFORMANCE; DYNAPENIA; WEAKNESS
AB Background: Muscles get smaller and weaker as we age and become more vulnerable to atrophy when physical activity is reduced or removed. This research is designed to investigate the potentially protective effects of two separate exercise strategies against loss in skeletal muscle function and size, and other key indices of health, following 14 days of reduced physical activity in older men.
   Methods: Three groups of 10 older men (aged 65-80 years) will undertake 2 weeks of reduced activity by decreasing daily steps from more than 3500 to less than 1500 (using pedometers to record step count). Two of the three groups will then undertake additional exercise interventions, either: 4 weeks of progressive resistance training prior to the step-reduction intervention (PT-group), or home-based 'exercise snacking' three times per day during the step-reduction intervention (ES-group). The third group undertaking only the step-reduction intervention (control) will provide a comparison against which to assess the effectiveness of the protective exercise strategies. Pre and post step-reduction assessments of muscle function, standing balance, anthropometry and muscle architecture will be taken. Pre and post step-reduction in postprandial metabolic control, resting systemic inflammation, adipose inflammation, oxidative stress, immune function, sleep quality, dietary habits, and quality of life will be measured. The stress response to exercise, and signalling protein and gene expression for muscle protein synthesis and breakdown following an acute bout of exercise will also be assessed pre and post step-reduction. Rates of muscle protein synthesis and adipose triglyceride turnover during the step-reduction intervention will be measured using stable isotope methodology. All participants will then undertake 2 weeks of supervised resistance training with the aim of regaining any deficit from baseline in muscle function and size.
   Discussion: This study aims to identify exercise strategies that could be implemented to protect against loss of muscle power during 2 weeks of reduced activity in older men, and to improve understanding of the way in which a short-term reduction in physical activity impacts upon muscle function and health.
C1 [Perkin, Oliver J.; Travers, Rebecca L.; Gonzalez, Javier T.; Turner, James E.; Gillison, Fiona; Wilson, Cassie; McGuigan, Polly M.; Thompson, Dylan; Stokes, Keith A.] Univ Bath, Dept Hlth, Claverton Down, Bath BA2 7AY, Avon, England.
   [Stokes, Keith A.] Arthrit Res UK Ctr Sport Exercise & Osteoarthrit, Nottingham, England.
RP Stokes, KA (corresponding author), Univ Bath, Dept Hlth, Claverton Down, Bath BA2 7AY, Avon, England.; Stokes, KA (corresponding author), Arthrit Res UK Ctr Sport Exercise & Osteoarthrit, Nottingham, England.
EM K.Stokes@bath.ac.uk
RI Gonzalez, Javier/AAG-7780-2019; Stokes, Keith/C-2605-2009
OI Gonzalez, Javier/0000-0002-9939-0074; Stokes, Keith/0000-0002-5049-2838;
   Perkin, Oliver/0000-0001-8921-8708; Turner, James/0000-0003-2427-1430
FU University of Bath
FX The authors would like to acknowledge their appreciation to the
   University of Bath for providing financial support for this research.
CR Bean JF, 2002, J AM GERIATR SOC, V50, P461
   BERGSTROM J, 1962, SCAND J CLIN LAB INV, V14, P1
   Booth FW, 2011, J APPL PHYSIOL, V111, P1199, DOI 10.1152/japplphysiol.01034.2011
   Breen L, 2013, J CLIN ENDOCR METAB, V98, P2604, DOI 10.1210/jc.2013-1502
   Butler AA, 2008, BRAIN RES, V1242, P244, DOI 10.1016/j.brainres.2008.03.094
   Buysse D J, 1989, Psychiatry Res, V28, P193
   Clark BC, 2008, J GERONTOL A-BIOL, V63, P829, DOI 10.1093/gerona/63.8.829
   Clegg A, 2014, AGE AGEING, V43, P687, DOI 10.1093/ageing/afu033
   Cohen J., 1988, STAT POWER ANAL BEHA
   Cohen-Mansfield J, 2003, J AGING PHYS ACTIV, V11, P242, DOI 10.1123/japa.11.2.242
   Cook SB, 2014, EUR J APPL PHYSIOL, V114, P1357, DOI 10.1007/s00421-014-2864-3
   Cooper C, 2013, CALCIFIED TISSUE INT, V93, P201, DOI 10.1007/s00223-013-9757-z
   Degens H, 2012, MATURITAS, V73, P197, DOI 10.1016/j.maturitas.2012.07.015
   Devries MC, 2015, PHYSIOL REP, V3, DOI 10.14814/phy2.12493
   Di Fabio RP, 2001, J ORTHOP SPORT PHYS, V31, P2, DOI 10.2519/jospt.2001.31.1.2
   Faulkner JA, 2007, CLIN EXP PHARMACOL P, V34, P1091, DOI 10.1111/j.1440-1681.2007.04752.x
   Ferrando AA, 1996, AM J PHYSIOL-ENDOC M, V270, pE627, DOI 10.1152/ajpendo.1996.270.4.E627
   Folland JP, 2007, J ELECTROMYOGR KINES, V17, P317, DOI 10.1016/j.jelekin.2006.04.008
   Folland JP, 2007, SPORTS MED, V37, P145, DOI 10.2165/00007256-200737020-00004
   Francois ME, 2014, DIABETOLOGIA, V57, P1437, DOI 10.1007/s00125-014-3244-6
   Gilbert KL, 2008, APPL PHYSIOL NUTR ME, V33, P706, DOI 10.1139/H08-034
   GURALNIK JM, 1994, J GERONTOL, V49, pM85, DOI 10.1093/geronj/49.2.M85
   Lanza IR, 2003, J APPL PHYSIOL, V95, P2361, DOI 10.1152/japplphysiol.00724.2002
   Lovell DI, 2010, EUR J APPL PHYSIOL, V109, P429, DOI 10.1007/s00421-010-1375-0
   Marcell TJ, 2003, J GERONTOL A-BIOL, V58, P911, DOI 10.1093/gerona/58.10.M911
   Mitchell WK, 2012, FRONT PHYSIOL, V3, DOI 10.3389/fphys.2012.00260
   Ordway NR, 2006, J STRENGTH COND RES, V20, P82
   Perkin O, 2016, BIOGERONTOLOGY, V17, P435, DOI 10.1007/s10522-015-9613-9
   Plisky Phillip J, 2009, N Am J Sports Phys Ther, V4, P92
   Rittweger J, 2005, BONE, V36, P1019, DOI 10.1016/j.bone.2004.11.014
   Satariano WA, 2000, J AM GERIATR SOC, V48, P505, DOI 10.1111/j.1532-5415.2000.tb04996.x
   Schroeder ET, 2007, J GERONTOL A-BIOL, V62, P543, DOI 10.1093/gerona/62.5.543
   Seene T, 2012, EUR REV AGING PHYS A, V9, P109, DOI 10.1007/s11556-012-0102-8
   Skevington SM, 2004, QUAL LIFE RES, V13, P299, DOI 10.1023/B:QURE.0000018486.91360.00
   Thompson D, 2003, EUR J APPL PHYSIOL, V89, P393, DOI 10.1007/s00421-003-0816-4
   Thompson D, 2001, INT J SPORTS MED, V22, P68, DOI 10.1055/s-2001-11358
   Trappe S, 2008, AM J PHYSIOL-REG I, V294, pR939, DOI 10.1152/ajpregu.00761.2007
   Tudor-Locke C, 2013, APPL PHYSIOL NUTR ME, V38, P100, DOI 10.1139/apnm-2012-0235
   Urso ML, 2006, EUR J APPL PHYSIOL, V96, P564, DOI 10.1007/s00421-005-0109-1
   Van Thienen R, 2014, PHYSIOL REP, V2, DOI 10.14814/phy2.286
   Walhin JP, 2013, J PHYSIOL-LONDON, V591, P6231, DOI 10.1113/jphysiol.2013.262709
   Wall BT, 2013, AGEING RES REV, V12, P898, DOI 10.1016/j.arr.2013.07.003
NR 42
TC 3
Z9 3
U1 0
U2 19
PU BMC
PI LONDON
PA CAMPUS, 4 CRINAN ST, LONDON N1 9XW, ENGLAND
EI 1745-6215
J9 TRIALS
JI Trials
PD AUG 2
PY 2016
VL 17
AR 381
DI 10.1186/s13063-016-1440-z
PG 11
WC Medicine, Research & Experimental
WE Science Citation Index Expanded (SCI-EXPANDED)
SC Research & Experimental Medicine
GA DS9BO
UT WOS:000381077200003
PM 27484001
OA Green Published, Green Accepted, gold
DA 2022-11-10
ER

PT J
AU Shrestha, N
   Karki, K
   Poudyal, A
   Aryal, KK
   Mahato, NK
   Gautam, N
   Dirghayu, KC
   Gyanwali, P
   Dhimal, M
   Jha, AK
AF Shrestha, Namuna
   Karki, Khem
   Poudyal, Anil
   Aryal, K. K.
   Mahato, Namra Kumar
   Gautam, Nitisha
   Dirghayu, K. C.
   Gyanwali, Pradip
   Dhimal, Meghnath
   Jha, Anjani Kumar
TI Prevalence of diabetes mellitus and associated risk factors in Nepal:
   findings from a nationwide population-based survey
SO BMJ OPEN
LA English
DT Article
DE diabetes & endocrinology; preventive medicine; public health
ID TYPE-2; METAANALYSIS; ADULTS
AB Objectives The burden of diabetes mellitus (DM) has increased globally, particularly in low-income and middle-income countries, including Nepal. Population-based nationally representative data on the prevalence of DM is limited. This paper presents the prevalence of DM and its associated risk factors in Nepal. Research designs and methods This population-based study sampled 13 200 participants aged 20 years and above in 400 clusters of 72 districts of Nepal. The study used a standardised questionnaire adapted from the WHO STEPwise approach to non-communicable disease risk factor surveillance instrument and digitalised in Android-compatible mobile phones. Fasting and 2 hours postprandial blood samples were taken to test various biochemical parameters. Descriptive followed by multivariate analyses were done to assess the association between explanatory variables and the outcome variable. Primary outcome measures Prevalence of DM. Results The prevalence of DM was found to be 8.5% (95% CI 7.8% to 9.3%). The odds of DM occurrence were higher in the upper age groups (40-59 years at adjusted OR (AOR) 3.1 (95% CI2.3 to 4.2) and 60+ years at AOR 4.7 (95% CI 3.3 to 6.6)), compared with the group aged 20-39 years. Men were found to have higher odds of DM (AOR 1.3, 95% CI 1.1 to 1.6) compared with women. Urban residents had almost twice higher odds of DM (AOR 1.7, 95% CI 1.4 to 2.2) compared with rural residents. Participants with raised blood pressure (BP) (AOR 2.2, 95% CI 1.8 to 2.7), those who were overweight and obese (AOR 2.0, 95% CI 1.6 to 2.4) and those who had high triglycride level (>= 150 mg/dL) (AOR 2.1, 95% CI 1.8 to 2.6) also had twice higher odds of DM compared with those with normal BP, an average body mass index and normal triglyceride level, respectively. Conclusions Targeted interventions to higher risk groups as well as prevention and control of other associated biological risk factors might help to reduce the prevalence of DM in Nepal.
C1 [Shrestha, Namuna; Poudyal, Anil; Mahato, Namra Kumar; Gautam, Nitisha; Gyanwali, Pradip; Dhimal, Meghnath; Jha, Anjani Kumar] Nepal Hlth Res Council, Res Sect, Kathmandu, Nepal.
   [Karki, Khem] Maharajgunj Med Campus, Dept Community Med, Kathmandu, Nepal.
   [Aryal, K. K.; Dirghayu, K. C.] Publ Hlth Promot & Dev Org, Kathmandu, Nepal.
RP Shrestha, N (corresponding author), Nepal Hlth Res Council, Res Sect, Kathmandu, Nepal.
EM namunashrestha12@gmail.com
RI Dhimal, Meghnath/AAD-7261-2021
OI Dhimal, Meghnath/0000-0001-7176-7821; K.C.,
   Dirghayu/0000-0002-6184-0615; Poudyal, Anil/0000-0003-2687-2993
CR Akter S, 2014, B WORLD HEALTH ORGAN, V92, P204, DOI 10.2471/BLT.13.128371
   Alam Dewan S, 2016, BMC Obes, V3, P19, DOI 10.1186/s40608-016-0099-z
   Amer Diabet Assoc, 2013, DIABETES CARE, V36, pS67, DOI [10.2337/dc10-S062, 10.2337/dc12-s064, 10.2337/dc11-S062, 10.2337/dc13-S067]
   Arnetz L, 2014, DIABETES METAB SYNDR, V7, P409, DOI 10.2147/DMSO.S51301
   Aryal G., 2019, PATAN PRAGYA, V5, P11
   Aryal KK, 2014, NONCOMMUNICABLE DIS
   Aryal KK, 2015, PLOS ONE, V10, DOI 10.1371/journal.pone.0134834
   Asmelash D, 2019, J DIABETES RES, V2019, DOI 10.1155/2019/4134937
   Aung WP, 2018, BMJ OPEN, V8, DOI 10.1136/bmjopen-2017-020406
   Aynalem SB, 2018, INT J ENDOCRINOL, V2018, DOI 10.1155/2018/9317987
   Babu GR, 2018, WORLD J DIABETES, V9, P40, DOI 10.4239/wjd.v9.i1.40
   Basit A, 2018, BMJ OPEN, V8, DOI 10.1136/bmjopen-2017-020961
   Bhowmik B, 2018, INT J ENV RES PUB HE, V15, DOI 10.3390/ijerph15091944
   Centres for Disease control and Prevention, 2020, NAT DIAB STAT REP 20
   Conway BN, 2018, PLOS ONE, V13, DOI 10.1371/journal.pone.0190993
   Cui J, 2017, ONCOTARGET, V8, P103477, DOI 10.18632/oncotarget.21969
   Dhimal M, 2020, REPORT NONCOMMUNICAB
   Dhungana RR, 2021, INT J HYPERTENS, V2021, DOI 10.1155/2021/6610649
   Editorial, 2003, J NEPAL MED ASSOC
   Gyawali B, 2018, PLOS ONE, V13, DOI 10.1371/journal.pone.0206491
   Gyawali B, 2016, GLOBAL HEALTH ACTION, V9, DOI 10.3402/gha.v9.31704
   Gyawali B, 2015, GLOBAL HEALTH ACTION, V8, DOI 10.3402/gha.v8.29088
   Hills AP, 2018, LANCET DIABETES ENDO, V6, P966, DOI [10.1016/S2213-8587(18)30204-3, 10.1016/s2213-8587(18)30204-3]
   Hjerkind KV, 2017, BMJ OPEN, V7, DOI 10.1136/bmjopen-2016-013142
   IDF, 2017, IDF W PAC MEMB
   IDF, 2017, IDF S E AS
   IDF, 2017, DIAB S E AS
   IDF, NEP COUNTR REP 2017
   IDF, 2017, DIAB FACTS FIG
   IHME University of Washington, 2019, GBD COMP
   Jannasch F, 2017, J NUTR, V147, P1174, DOI 10.3945/jn.116.242552
   Jayawardena R, 2012, BMC PUBLIC HEALTH, V12, DOI 10.1186/1471-2458-12-380
   Karki K. B., 2016, ANEMIA ITS DETERMINA
   Karki KB., 2017, COMMUNITY BASED INTE
   Liu J, 2013, BMJ OPEN, V3, DOI 10.1136/bmjopen-2013-003798
   NHRC, 2019, POP BAS PREV SEL NON
   Nordstrom A, 2016, J CLIN ENDOCR METAB, V101, P3740, DOI 10.1210/jc.2016-1915
   Parajuli H., 2016, ANN CLIN CHEM LAB ME, V2, P26
   Pokhrel S, 2019, J MULTIDISCIP HEALTH, V12, P817, DOI 10.2147/JMDH.S216842
   Rajbhandari B, 2021, J NEPAL MED ASSOC, V59, P42, DOI 10.31729/jnma.5734
   Rana K., 2021, OBESITIES, V1, P113, DOI [10.3390/Obesities1020011, DOI 10.3390/OBESITIES1020011]
   Roglic G., 2016, GLOBAL REPORT DIABET
   Saeedi P, 2019, DIABETES RES CLIN PR, V157, DOI 10.1016/j.diabres.2019.107843
   Sami W, 2017, INT J HEALTH SCI-IJH, V11, DOI 10.1002/dmrr.2515
   Shah A, 2006, Kathmandu Univ Med J (KUMJ), V4, P4
   Shakya B., 2020, NEPAL MED COLL J, V22, P173
   Shou J, 2020, DIABETOL METAB SYNDR, V12, DOI 10.1186/s13098-020-0523-x
   Shrestha N, 2020, DIABETES THER, V11, P1935, DOI 10.1007/s13300-020-00884-0
   Thapa N, 2016, PLOS ONE, V11, DOI 10.1371/journal.pone.0152535
   Thapa SD, 2017, J PATHOL NEPAL, V7, P1149, DOI DOI 10.3126/JPN.V7I2.17978
   Uloko AE, 2018, DIABETES THER, V9, P1307, DOI 10.1007/s13300-018-0441-1
   Wei Ming, 2000, Comprehensive Therapy, V26, P176, DOI 10.1007/s12019-000-0006-9
   WHO, 2019, DIABETES
   WHO, 2016, DIAB COUNTR PROF NEP
   Worede Abebaw, 2017, BMC Res Notes, V10, P251, DOI 10.1186/s13104-017-2571-3
NR 55
TC 0
Z9 0
U1 0
U2 0
PU BMJ PUBLISHING GROUP
PI LONDON
PA BRITISH MED ASSOC HOUSE, TAVISTOCK SQUARE, LONDON WC1H 9JR, ENGLAND
SN 2044-6055
J9 BMJ OPEN
JI BMJ Open
PD FEB
PY 2022
VL 12
IS 2
AR e060750
DI 10.1136/bmjopen-2022-060750
PG 8
WC Medicine, General & Internal
WE Science Citation Index Expanded (SCI-EXPANDED)
SC General & Internal Medicine
GA ZG6FC
UT WOS:000760351500022
PM 35193925
OA Green Published, gold
DA 2022-11-10
ER

PT J
AU Mandoe, MJ
   Hansen, KB
   Windelov, JA
   Knop, FK
   Rehfeld, JF
   Rosenkilde, MM
   Holst, JJ
   Hansen, HS
AF Mandoe, Mette Johannsen
   Hansen, Katrine Bagge
   Windelov, Johanne Agerlin
   Knop, Filip Krag
   Rehfeld, Jens Frederik
   Rosenkilde, Mette Marie
   Holst, Jens Juul
   Hansen, Harald Severin
TI Comparing olive oil and C4-dietary oil, a prodrug for the GPR119
   agonist, 2-oleoyl glycerol, less energy intake of the latter is needed
   to stimulate incretin hormone secretion in overweight subjects with type
   2 diabetes
SO NUTRITION & DIABETES
LA English
DT Article
ID GLUCAGON-LIKE PEPTIDE-1; PROTEIN-COUPLED RECEPTOR; CHAIN FATTY-ACIDS;
   INSULIN-SECRETION; GLYCEMIC CONTROL; GUT HORMONES; GLUCOSE; GLP-1;
   HEALTHY; YY
AB Background/objective: After digestion, dietary triacylglycerol stimulates incretin release in humans, mainly through generation of 2-monoacylglycerol, an agonist for the intestinal G protein-coupled receptor 119 (GPR119). Enhanced incretin release may have beneficial metabolic effects. However, dietary fat may promote weight gain and should therefore be restricted in obesity. We designed C4-dietary oil (1,3-di-butyryl-2-oleoyl glycerol) as a 2-oleoyl glycerol (2-OG)-generating fat type, which would stimulate incretin release to the same extent while providing less calories than equimolar amounts of common triglycerides, e.g., olive oil.
   Subjects and methods: We studied the effect over 180 min of (a) 19 g olive oil plus 200 g carrot, (b) 10.7 g C4 dietary oil plus 200 g carrot and (c) 200 g carrot, respectively, on plasma responses of gut and pancreatic hormones in 13 overweight patients with type 2 diabetes (T2D). Theoretically, both oil meals result in formation of 7.7 g 2-OG during digestion.
   Results: Both olive oil and C4-dietary oil resulted in greater postprandial (P <= 0.01) glucagon-like peptide 1 (GLP-1) and glucose-dependent insulinotropic polypeptide (GIP) responses (incremental area under curve (iAUC)): iAUC(GLP)-1: 645 +/- 194 and 702 +/- 97 pMx min; iAUC(GIP): 4,338 +/- 764 and 2,894 +/- 601 pM x min) compared to the carrot meal (iAUC(GLP)-1: 7 +/- 103 pMx min; iAUC(GIP): 266 +/- 234 pM x min). iAUC for GLP-1 and GIP were similar for C4-dietary oil and olive oil, although olive oil resulted in a higher peak value for GIP than C4-dietary oil.
   Conclusion: C4-dietary oil enhanced secretion of GLP-1 and GIP to almost the same extent as olive oil, in spite of liberation of both 2-OG and oleic acid, which also may stimulate incretin secretion, from olive oil. Thus, C4-dietary oil is more effective as incretin releaser than olive oil per unit of energy and may be useful for dietary intervention.
C1 [Mandoe, Mette Johannsen; Hansen, Katrine Bagge; Windelov, Johanne Agerlin; Knop, Filip Krag; Holst, Jens Juul] Univ Copenhagen, Fac Hlth & Med Sci, Novo Nord Fdn Ctr Basal Metab Res, Copenhagen, Denmark.
   [Mandoe, Mette Johannsen; Hansen, Katrine Bagge; Windelov, Johanne Agerlin; Holst, Jens Juul] Univ Copenhagen, Fac Hlth & Med Sci, Dept Biomed Sci, Copenhagen, Denmark.
   [Mandoe, Mette Johannsen; Hansen, Katrine Bagge] Univ Copenhagen, Glostrup Hosp, Dept Clin Physiol & Nucl Med, Glostrup, Denmark.
   [Knop, Filip Krag] Univ Copenhagen, Gentofte Hosp, Ctr Diabet Res, Hellerup, Denmark.
   [Knop, Filip Krag] Univ Copenhagen, Fac Hlth & Med Sci, Dept Clin Med, Copenhagen, Denmark.
   [Rehfeld, Jens Frederik] Univ Copenhagen, Rigshosp, Dept Clin Biochem, Copenhagen, Denmark.
   [Rosenkilde, Mette Marie] Univ Copenhagen, Dept Neurosci & Pharmacol, Fac Hlth & Med Sci, Copenhagen, Denmark.
   [Hansen, Harald Severin] Univ Copenhagen, Dept Drug Design & Pharmacol, Fac Hlth & Med Sci, Copenhagen, Denmark.
RP Holst, JJ (corresponding author), Univ Copenhagen, Fac Hlth & Med Sci, Novo Nord Fdn Ctr Basal Metab Res, Copenhagen, Denmark.; Holst, JJ (corresponding author), Univ Copenhagen, Fac Hlth & Med Sci, Dept Biomed Sci, Copenhagen, Denmark.
EM jjholst@sund.ku.dk
RI Holst, Jens/AAA-8022-2022; Knop, Filip K/GQI-2604-2022
OI Knop, Filip K/0000-0002-2495-5034; Rosenkilde, Mette
   Marie/0000-0001-9600-3254; Holst, Jens Juul/0000-0001-6853-3805; Hansen,
   Katrine Bagge/0000-0002-2587-5589; Windelov, johanne
   agerlin/0000-0002-9194-7886
FU P. Carl Petersen Foundation; Johannes Fog Foundation; Augustinus
   Foundation; UNIK (Food, Fitness & Pharma for Health and Diseases);
   Danish Ministry of Science, Technology and Innovation
FX We are grateful to H. Frandsen helping recruiting patients and to H.
   Lethmar, A. Jans, M. R. Andersen, L. Albaek and S. Pilgaard for
   technical assistance. The work was supported by The P. Carl Petersen
   Foundation, The Johannes Fog Foundation, The Augustinus Foundation and
   UNIK (Food, Fitness & Pharma for Health and Diseases), which is
   supported by the Danish Ministry of Science, Technology and Innovation.
CR Ahren B, 2000, J CLIN ENDOCR METAB, V85, P1043, DOI 10.1210/jc.85.3.1043
   BABLOK W, 1988, J CLIN CHEM CLIN BIO, V26, P783
   BALDISSERA FGA, 1984, DIABETOLOGIA, V26, P223
   Barbera R, 2000, GUT, V46, P32, DOI 10.1136/gut.46.1.32
   Beglinger S, 2010, J CLIN ENDOCR METAB, V95, P879, DOI 10.1210/jc.2009-1062
   Benned-Jensen T, 2011, PLOS ONE, V6, DOI 10.1371/journal.pone.0024644
   Boswinkel G, 1996, J AM OIL CHEM SOC, V73, P707, DOI 10.1007/BF02517944
   Briscoe CP, 2003, J BIOL CHEM, V278, P11303, DOI 10.1074/jbc.M211495200
   Carr RD, 2008, AM J PHYSIOL-ENDOC M, V295, pE779, DOI 10.1152/ajpendo.90233.2008
   Chambers ES, 2015, GUT, V64, P1744, DOI 10.1136/gutjnl-2014-307913
   Christensen LW, 2015, PHYSL REP, V3, P1
   Chu ZL, 2008, ENDOCRINOLOGY, V149, P2038, DOI 10.1210/en.2007-0966
   Chu ZL, 2007, ENDOCRINOLOGY, V148, P2601, DOI 10.1210/en.2006-1608
   Cox HM, 2010, CELL METAB, V11, P532, DOI 10.1016/j.cmet.2010.04.014
   Deacon CF, 2000, J CLIN ENDOCR METAB, V85, P3575, DOI 10.1210/jc.85.10.3575
   Donahoo W, 2008, OBESITY, V16, P64, DOI 10.1038/oby.2007.31
   Edfalk S, 2008, DIABETES, V57, P2280, DOI 10.2337/db08-0307
   Ellrichmann M, 2008, J CLIN ENDOCR METAB, V93, P3995, DOI 10.1210/jc.2008-0924
   Feinle C, 2003, AM J PHYSIOL-GASTR L, V284, pG798, DOI 10.1152/ajpgi.00512.2002
   Fernandez-Garcia JC, 2014, CLIN ENDOCRINOL, V80, P671, DOI 10.1111/cen.12221
   Hall KD, 2015, CELL METAB, V22, P427, DOI 10.1016/j.cmet.2015.07.021
   Hansen HS, 2012, TRENDS PHARMACOL SCI, V33, P374, DOI 10.1016/j.tips.2012.03.014
   Hansen KB, 2011, J CLIN ENDOCR METAB, V96, pE1409, DOI 10.1210/jc.2011-0647
   HAYES JR, 1994, J AGR FOOD CHEM, V42, P474, DOI 10.1021/jf00038a043
   HEADING RC, 1973, BRIT J PHARMACOL, V47, P415, DOI 10.1111/j.1476-5381.1973.tb08339.x
   Hirasawa A, 2005, NAT MED, V11, P90, DOI 10.1038/nm1168
   Hoist JJ, 2013, CURR OPIN PHARMACOL, V13, P983, DOI 10.1016/j.coph.2013.09.014
   Hojberg PV, 2008, DIABETOLOGIA, V51, P632, DOI 10.1007/s00125-008-0943-x
   HOLST JJ, 1983, DIABETOLOGIA, V25, P396, DOI 10.1007/BF00282517
   Iakoubov R, 2007, ENDOCRINOLOGY, V148, P1089, DOI 10.1210/en.2006-1403
   Kalo P, 2009, LIPIDS, V44, P169, DOI 10.1007/s11745-008-3247-5
   Khan S, 2014, FOOD CHEM TOXICOL, V73, P127, DOI 10.1016/j.fct.2014.08.010
   Kimura I, 2013, NAT COMMUN, V4, DOI 10.1038/ncomms2852
   Kirchner H, 2009, NAT MED, V15, P741, DOI 10.1038/nm.1997
   Kleberg K, 2015, J PHYSIOL-LONDON, V593, P2097, DOI 10.1113/jphysiol.2014.285635
   Kleberg K, 2014, BIOFACTORS, V40, P363, DOI 10.1002/biof.1158
   Leonel AJ, 2012, CURR OPIN CLIN NUTR, V15, P474, DOI 10.1097/MCO.0b013e32835665fa
   Liou AP, 2011, GASTROENTEROLOGY, V140, P903, DOI 10.1053/j.gastro.2010.10.012
   Mandoe MJ, 2015, AM J CLIN NUTR, V102, P548, DOI 10.3945/ajcn.115.106799
   Mumme K, 2015, J ACAD NUTR DIET, V115, P249, DOI 10.1016/j.jand.2014.10.022
   Nauck MA, 2002, J CLIN ENDOCR METAB, V87, P1239, DOI 10.1210/jc.87.3.1239
   Nishi Y, 2005, ENDOCRINOLOGY, V146, P2255, DOI 10.1210/en.2004-0695
   ORSKOV C, 1994, DIABETES, V43, P535, DOI 10.2337/diabetes.43.4.535
   ORSKOV C, 1991, J CLIN INVEST, V87, P415, DOI 10.1172/JCI115012
   Overton HA, 2006, CELL METAB, V3, P167, DOI 10.1016/j.cmet.2006.02.004
   PARKMAN HP, 1995, AM J GASTROENTEROL, V90, P869
   Peirson Leslea, 2014, CMAJ Open, V2, pE306, DOI 10.9778/cmajo.20140012
   Petersen N, 2014, DIABETES, V63, P410, DOI 10.2337/db13-0991
   Vinolo MAR, 2012, AM J PHYSIOL-ENDOC M, V303, pE272, DOI 10.1152/ajpendo.00053.2012
   Rehfeld JF, 1998, CLIN CHEM, V44, P991
   Rosenkilde MM, 1998, FEBS LETT, V439, P35, DOI 10.1016/S0014-5793(98)01331-3
   */* S  13, 2009, DIABETES CARE S1, V32, pS1, DOI DOI 10.2337/DC09-S013
   Syed SK, 2012, AM J PHYSIOL-ENDOC M, V303, pE1469, DOI 10.1152/ajpendo.00269.2012
   Tanaka T, 2008, N-S ARCH PHARMACOL, V377, P523, DOI 10.1007/s00210-007-0200-8
   Tang C, 2015, NAT MED, V21, P173, DOI 10.1038/nm.3779
   Tolhurst G, 2012, DIABETES, V61, P364, DOI 10.2337/db11-1019
   VANTRAPPEN G, 1994, DIGEST DIS SCI, V39, pS91
   Vilsboll T, 2003, REGUL PEPTIDES, V114, P115, DOI 10.1016/S0167-0115(03)00111-3
   Xu F, 2009, DIABETES, V58, pA3, DOI 10.2337/db08-1637
   Zhou J, 2006, OBESITY, V14, P683, DOI 10.1038/oby.2006.77
NR 60
TC 8
Z9 9
U1 2
U2 7
PU NATURE PUBLISHING GROUP
PI LONDON
PA MACMILLAN BUILDING, 4 CRINAN ST, LONDON N1 9XW, ENGLAND
SN 2044-4052
J9 NUTR DIABETES
JI Nutr. Diabetes
PD JAN 12
PY 2018
VL 8
AR 2
DI 10.1038/s41387-017-0011-z
PG 10
WC Endocrinology & Metabolism; Nutrition & Dietetics
WE Science Citation Index Expanded (SCI-EXPANDED)
SC Endocrinology & Metabolism; Nutrition & Dietetics
GA HQ2GG
UT WOS:000462217700001
PM 29330461
OA Green Published, gold
DA 2022-11-10
ER

PT J
AU Dubowitz, N
   Xue, W
   Long, Q
   Ownby, JG
   Olson, DE
   Barb, D
   Rhee, MK
   Mohan, AV
   Watson-Williams, PI
   Jackson, SL
   Tomolo, AM
   Johnson, TM
   Phillips, LS
AF Dubowitz, N.
   Xue, W.
   Long, Q.
   Ownby, J. G.
   Olson, D. E.
   Barb, D.
   Rhee, M. K.
   Mohan, A. V.
   Watson-Williams, P. I.
   Jackson, S. L.
   Tomolo, A. M.
   Johnson, T. M., II
   Phillips, L. S.
TI Aging is associated with increased HbA(1c) levels, independently of
   glucose levels and insulin resistance, and also with decreased HbA(1c)
   diagnostic specificity
SO DIABETIC MEDICINE
LA English
DT Article
ID FASTING PLASMA-GLUCOSE; GLYCOSYLATED HEMOGLOBIN; DIABETES-MELLITUS;
   SECULAR CHANGES; AGE; INDIVIDUALS; TOLERANCE; POPULATION; PREVALENCE;
   MARKERS
AB Aim To determine whether using HbA(1c) for screening and management could be confounded by age differences, whether age effects can be explained by unrecognized diabetes and prediabetes, insulin resistance or postprandial hyperglycaemia, and whether the effects of aging have an impact on diagnostic accuracy.
   Methods We conducted a cross-sectional analysis in adults without known diabetes in the Screening for Impaired Glucose Tolerance (SIGT) study 2005-2008 (n=1573) and the National Health and Nutrition Examination Survey (NHANES) 2005-2006 (n=1184).
   Results Both glucose intolerance and HbA(1c) levels increased with age. In univariate analyses including all subjects, HbA(1c) levels increased by 0.93 mmol/mol (0.085%) per 10 years of age in the SIGT study and by 1.03 mmol/mol (0.094%) per 10 years in the NHANES; in both datasets, the HbA(1c) increase was 0.87 mmol/mol (0.08%) per 10 years in subjects without diabetes, and 0.76 mmol/mol (0.07%) per 10 years in subjects with normal glucose tolerance, all P<0.001. In multivariate analyses of subjects with normal glucose tolerance, the relationship between age and HbA(1c) remained significant (P<0.001) after adjustment for covariates including race, BMI, waist circumference, sagittal abdominal diameter, triglyceride/HDL ratio, and fasting and 2-h plasma glucose and other glucose levels, as assessed by an oral glucose tolerance test. In both datasets, the HbA(1c) of an 80-year-old individual with normal glucose tolerance would be 3.82 mmol/mol (0.35%) greater than that of a 30-year-old with normal glucose tolerance, a difference that is clinically significant. Moreover, the specificity of HbA(1c)-based diagnostic criteria for prediabetes decreased substantially with increasing age (P<0.0001).
   Conclusions In two large datasets, using different methods to measure HbA(1c), the association of age with higher HbA(1c) levels: was consistent and similar; was both statistically and clinically significant; was unexplained by features of aging; and reduced diagnostic specificity. Age should be taken into consideration when using HbA(1c) for the diagnosis and management of diabetes and prediabetes.
C1 [Dubowitz, N.; Ownby, J. G.; Olson, D. E.; Barb, D.; Rhee, M. K.; Watson-Williams, P. I.; Jackson, S. L.; Tomolo, A. M.; Johnson, T. M., II; Phillips, L. S.] Atlanta VA Med Ctr, Decatur, GA 30033 USA.
   [Dubowitz, N.; Johnson, T. M., II] Emory Univ Sch Med, Div Geriatr, Atlanta, GA USA.
   [Ownby, J. G.; Olson, D. E.; Barb, D.; Rhee, M. K.; Phillips, L. S.] Emory Univ Sch Med, Div Endocrinol & Metab, Atlanta, GA USA.
   [Mohan, A. V.; Watson-Williams, P. I.; Tomolo, A. M.] Emory Univ Sch Med, Div Gen Internal Med & Geriatr, Dept Med, Atlanta, GA USA.
   [Xue, W.; Long, Q.] Emory Univ, Rollins Sch Publ Hlth, Dept Biostat & Bioinformat, Atlanta, GA 30322 USA.
   [Jackson, S. L.] Emory Univ, Grad Div Biol & Biomed Sci, Atlanta, GA 30322 USA.
RP Phillips, LS (corresponding author), Atlanta VA Med Ctr, Decatur, GA 30033 USA.
EM lawrence.phillips@emory.edu
RI , Theodore M. Johnson/A-6374-2014
OI , Theodore M. Johnson/0000-0001-8332-5369; Long, Qi/0000-0003-0660-5230;
   Jackson, Sandra/0000-0003-4810-0572
FU U.S. government Department of Veterans Affairs (VA) Advanced Fellowship
   in Advanced Geriatrics; John A. Hartford Foundation; FDA [RO1FD003527];
   VA award Health Services Research and Development [IIR 07-138]; National
   Institutes of Health [DK066204, U01 DK091958, U01 DK098246]; Cystic
   Fibrosis Foundation [PHILLI12A0]; National Center for Advancing
   Translational Sciences of the National Institutes of Health
   [UL1TR000454]; VA; FOOD AND DRUG ADMINISTRATION [R01FD003527] Funding
   Source: NIH RePORTER; NATIONAL CENTER FOR ADVANCING TRANSLATIONAL
   SCIENCES [UL1TR000454] Funding Source: NIH RePORTER; NATIONAL INSTITUTE
   OF DIABETES AND DIGESTIVE AND KIDNEY DISEASES [R21DK099716, T32DK007734,
   R18DK066204, U01DK098246] Funding Source: NIH RePORTER
FX This work was supported in part by a U.S. government Department of
   Veterans Affairs (VA) Advanced Fellowship in Advanced Geriatrics and the
   John A. Hartford Foundation (N.D.), FDA RO1FD003527 (L. S. P), VA award
   Health Services Research and Development IIR 07-138 (L. S. P, S.L.J.),
   National Institutes of Health awards DK066204 (L. S. P.), U01 DK091958
   (L. S. P), U01 DK098246 (L. S. P), and a Cystic Fibrosis Foundation
   award PHILLI12A0 (L. S. P). It is also supported in part by the National
   Center for Advancing Translational Sciences of the National Institutes
   of Health under Award Number UL1TR000454. L.S.P. is supported in part by
   the VA; this work should not be taken to represent the official opinion
   of the VA or the US government. The sponsors had no role in the design
   and conduct of the study, the collection, management, analysis and
   interpretation of the data, or the preparation, review or approval of
   the manuscript. L. S. P. and N.D. had full access to all of the data in
   the study and take responsibility for the integrity of the data and the
   accuracy of the data analysis.
CR Abraham TM, 2013, DIABETES CARE, V36, P2139, DOI 10.2337/dc13-0792
   Amati F, 2009, DIABETES CARE, V32, P1547, DOI 10.2337/dc09-0267
   Amer Diabet Assoc, 2013, DIABETES CARE, V36, pS11, DOI 10.2337/dc13-S011
   Amer Diabet Assoc, 2010, DIABETES CARE, V33, pS11, DOI 10.2337/dc10-S011
   ARNETZ BB, 1982, J GERONTOL, V37, P648, DOI 10.1093/geronj/37.6.648
   BLUNT BA, 1991, DIABETES CARE, V14, P989, DOI 10.2337/diacare.14.11.989
   Bullard KM, 2013, DIABETES CARE, V36, P2286, DOI 10.2337/dc12-2563
   CDC, 2011 NAT DIAB FACT S
   Cheng YLJ, 2013, DIABETES CARE, V36, P2690, DOI 10.2337/dc12-2074
   Cohen RM, 2008, BLOOD, V112, P4284, DOI 10.1182/blood-2008-04-154112
   Davidson MB, 2010, DIABETES RES CLIN PR, V87, P415, DOI 10.1016/j.diabres.2009.12.013
   GRAF RJ, 1978, DIABETES, V27, P834, DOI 10.2337/diabetes.27.8.834
   KABADI UM, 1988, DIABETES CARE, V11, P429, DOI 10.2337/diacare.11.5.429
   Kilpatrick ES, 1996, QJM-MON J ASSOC PHYS, V89, P307
   Kirkman MS, 2012, DIABETES CARE, V35, P2650, DOI 10.2337/dc12-1801
   McLaughlin T, 2003, ANN INTERN MED, V139, P802, DOI 10.7326/0003-4819-139-10-200311180-00007
   Meyer C, 2006, DIABETES CARE, V29, P1909, DOI 10.2337/dc06-0438
   MULKERRIN EC, 1992, AGE AGEING, V21, P175, DOI 10.1093/ageing/21.3.175
   Ohrvall M, 2000, INT J OBESITY, V24, P497, DOI 10.1038/sj.ijo.0801186
   Pani LN, 2008, DIABETES CARE, V31, P1991, DOI 10.2337/dc08-0577
   Phillips LS, 2009, DIABETOLOGIA, V52, P1798, DOI 10.1007/s00125-009-1407-7
   Polneau SV, 2004, CLIN CHEM LAB MED, V42, P423, DOI 10.1515/CCLM.2004.074
   RaviKumar P, 2011, DIABETIC MED, V28, P590, DOI 10.1111/j.1464-5491.2011.03242.x
   Rhee MK, 2006, DIABETIC MED, V23, P1174, DOI 10.1111/j.1464-5491.2006.01956.x
   Selvin E, 2011, ANN INTERN MED, V154, DOI 10.7326/0003-4819-154-5-201103010-00004
   SHPERLING T, 1990, EXP GERONTOL, V25, P413, DOI 10.1016/0531-5565(90)90030-6
   SIMON D, 1989, DIABETOLOGIA, V32, P864, DOI 10.1007/BF00297451
   Szoke E, 2008, DIABETES CARE, V31, P539, DOI 10.2337/dc07-1443
   Wiener K, 1999, QJM-MON J ASSOC PHYS, V92, P169, DOI 10.1093/qjmed/92.3.169
NR 29
TC 70
Z9 71
U1 0
U2 7
PU WILEY
PI HOBOKEN
PA 111 RIVER ST, HOBOKEN 07030-5774, NJ USA
SN 0742-3071
EI 1464-5491
J9 DIABETIC MED
JI Diabetic Med.
PD AUG
PY 2014
VL 31
IS 8
BP 927
EP 935
DI 10.1111/dme.12459
PG 9
WC Endocrinology & Metabolism
WE Science Citation Index Expanded (SCI-EXPANDED)
SC Endocrinology & Metabolism
GA AN5XT
UT WOS:000340666600007
PM 24698119
DA 2022-11-10
ER

PT J
AU Jamil, AS
   Alalaf, SK
   Al-Tawil, NG
   Al-Shawaf, T
AF Jamil, Avin S.
   Alalaf, Shahla K.
   Al-Tawil, Namir G.
   Al-Shawaf, Talha
TI A case-control observational study of insulin resistance and metabolic
   syndrome among the four phenotypes of polycystic ovary syndrome based on
   Rotterdam criteria
SO REPRODUCTIVE HEALTH
LA English
DT Article
DE PCOS; Rotterdam phenotypes; Insulin resistance; Metabolic syndrome;
   Hyperandrogenism
ID HOMEOSTASIS MODEL ASSESSMENT; IMPAIRED GLUCOSE-TOLERANCE;
   DIABETES-MELLITUS; WOMEN; PREVALENCE; SENSITIVITY; RISK; PARAMETERS;
   INDEXES
AB Background: Polycystic ovary syndrome (PCOS) is associated with an increased risk of insulin resistance (IR), metabolic syndrome (MetS), impaired glucose tolerance (IGT) and type 2 diabetes mellitus (T2DM). Metabolic aspects of the four PCOS phenotypes remain to be fully defined. The aim of this study was to compare metabolic parameters and insulin resistance among the four PCOS phenotypes defined according to the Rotterdam criteria and to determine predictors of these complications.
   Methods: A total of 526 reproductive-aged women were included in this observational case-control study. Of these, 263 were diagnosed as a PCOS based on Rotterdam criteria and 263 infertile women with no evidence of PCOS were recruited as controls. Biochemical, metabolic and insulin resistance parameters were compared in the two groups and the frequency ofMetS and IR were compared among the four phenotypes. Data were analyzed for statistical significance using Student's t-test and one way analysis of variance followed by a post-hoc test (least significant difference). Chi-square tests were used to compare proportions. Univariate and multivariate logistic regression analyses were also applied.
   Results: IR was identified in 112 (42.6%) of the PCOS women and 45 (17.1%) of the control (P < 0.001). There were no significant differences in the frequency of IR and MetS between the four PCOS phenotypes. Homeostatic model assessment for IR (HOMA-IR) >= 3.8 was the most common IR parameter in PCOS and control groups. Women with oligo-anovulation (O) and PCO morphology (P) had a significantly lower level of 2-h postprandial insulin compared to women with O, P and hyperandrogenism (H) phenotypes. Logistic regression analysis showed that body mass index, waist circumference, triglyceride/high-density lipoprotein ratio (cardiovascular risk), HOMA-IR and glucose abnormalities (T2DM) were associated with increased risk of having MetS (P < 0.05).
   Conclusions: PCOS women with (O + P) show milder endocrine and metabolic abnormalities. Although, there were no significant differences in IR, MetS and glucose intolerance between the four PCOS phenotypes, women with PCOS are at higher risk of impaired glucose tolerance and undiagnosed diabetes.
C1 [Jamil, Avin S.; Alalaf, Shahla K.] Hawler Med Univ, Dept Obstet & Gynecol, Coll Med, Erbil, Iraq.
   [Al-Tawil, Namir G.] Hawler Med Univ, Dept Community Med, Coll Med, Erbil, Iraq.
   [Al-Shawaf, Talha] Queen Mary Univ, Barts & London Med Coll, Womens Hlth Res Unit, Ctr Primary Care & Publ Hlth, London, England.
   [Al-Shawaf, Talha] Univ London Imperial Coll Sci Technol & Med, Dept Primary Care & Publ Hlth, London, England.
RP Jamil, AS (corresponding author), Hawler Med Univ, Dept Obstet & Gynecol, Coll Med, POB 383-65, Erbil, Iraq.
EM avinsadiq_2008@yahoo.com
FU Hawler Medical University
FX The authors gratefully acknowledge the efforts of the doctors, nurses
   and laboratory staff working at the Maternity Teaching Hospital in Erbil
   (Iraq) during the study period. The authors also acknowledge Hawler
   Medical University for funding the purchase of insulin, SHBG and AMH
   kits.
CR Amato MC, 2008, CLIN ENDOCRINOL, V69, P52, DOI 10.1111/j.1365-2265.2007.03145.x
   Amer Diabet Assoc, 2013, DIABETES CARE, V36, pS11, DOI 10.2337/dc13-S011
   Azziz R, 2009, FERTIL STERIL, V91, P456, DOI 10.1016/j.fertnstert.2008.06.035
   Barber TM, 2007, CLIN ENDOCRINOL, V66, P513, DOI 10.1111/j.1365-2265.2007.02764.x
   Chae SJ, 2008, HUM REPROD, V23, P1924, DOI 10.1093/humrep/den239
   Chang J, 2004, FERTIL STERIL, V81, P19, DOI 10.1016/j.fertnstert.2003.10.004
   Chang WY, 2005, FERTIL STERIL, V83, P1343
   Ciampelli M, 2005, J CLIN ENDOCR METAB, V90, P1398, DOI 10.1210/jc.2004-0410
   Dewailly D, 2006, J CLIN ENDOCR METAB, V91, P3922, DOI 10.1210/jc.2006-1054
   Diamanti-Kandarakis E, 2012, ENDOCR REV, V33, P981, DOI 10.1210/er.2011-1034
   Dunaif A, 1997, ENDOCR REV, V18, P774, DOI 10.1210/er.18.6.774
   Ehrmann DA, 1999, DIABETES CARE, V22, P141, DOI 10.2337/diacare.22.1.141
   Glintborg D, 2004, FERTIL STERIL, V82, P1570, DOI 10.1016/j.fertnstert.2004.06.040
   Glintborg D, 2010, GYNECOL ENDOCRINOL, V26, P281, DOI 10.3109/09513590903247873
   Gluszak O., 2012, ISRN ENDOCRINOL, V2012, P1, DOI [10.5402/2012/, DOI 10.5402/2012/569862]
   Goverde AJ, 2009, HUM REPROD, V24, P710, DOI 10.1093/humrep/den433
   Guastella E, 2010, FERTIL STERIL, V94, P2197, DOI 10.1016/j.fertnstert.2010.02.014
   Hosseinpanah F, 2014, CLIN ENDOCRINOL, V81, P93, DOI 10.1111/cen.12406
   Katz A, 2000, J CLIN ENDOCR METAB, V85, P2402, DOI 10.1210/jc.85.7.2402
   Kauffman RP, 2008, AM J OBSTET GYNECOL, V198, DOI 10.1016/j.ajog.2008.01.037
   Kulshreshtha B, 2013, GYNECOL ENDOCRINOL, V29, P1040, DOI 10.3109/09513590.2013.829446
   Legro RS, 1999, J CLIN ENDOCR METAB, V84, P165, DOI 10.1210/jc.84.1.165
   Legro RS, 2004, OBSTET GYNECOL SURV, V59, P141, DOI 10.1097/01.OGX.0000109523.25076.E2
   LILLIOJA S, 1993, NEW ENGL J MED, V329, P1988, DOI 10.1056/NEJM199312303292703
   Matsuda M, 1999, DIABETES CARE, V22, P1462, DOI 10.2337/diacare.22.9.1462
   MATTHEWS DR, 1985, DIABETOLOGIA, V28, P412, DOI 10.1007/BF00280883
   Moran L, 2009, HUM REPROD UPDATE, V15, P477, DOI 10.1093/humupd/dmp008
   National Institute of Health, 2007, NCCN CLIN PRACT GUID, V1, P01
   Norman RJ, 2007, LANCET, V370, P685, DOI 10.1016/S0140-6736(07)61345-2
   Panidis D, 2012, HUM REPROD, V27, P541, DOI 10.1093/humrep/der418
   Shaw LJ, 2008, J CLIN ENDOCR METAB, V93, P1276, DOI 10.1210/jc.2007-0425
   Shroff R, 2007, FERTIL STERIL, V88, P1389, DOI 10.1016/j.fertnstert.2007.01.032
   Skrha J, 2004, J CLIN ENDOCR METAB, V89, P135, DOI 10.1210/jc.2002-030024
   Svendsen PF, 2010, FERTIL STERIL, V94, P1052, DOI 10.1016/j.fertnstert.2009.04.008
   Tehrani FR, 2014, REPROD BIOL ENDOCRIN, V12, DOI 10.1186/1477-7827-12-89
   Thathapudi S, 2014, INT J ENDOCRINOL MET, V12, DOI 10.5812/ijem.12470
   Vigil P, 2007, HUM REPROD, V22, P2974, DOI 10.1093/humrep/dem302
   Welt CK, 2006, J CLIN ENDOCR METAB, V91, P4842, DOI 10.1210/jc.2006-1327
   Yildiz BO, 2012, HUM REPROD, V27, P3067, DOI 10.1093/humrep/des232
   Yilmaz M, 2011, J OBSTET GYNAECOL RE, V37, P1020, DOI 10.1111/j.1447-0756.2010.01478.x
   Zhang JX, 2012, HUM REPROD, V27, P2484, DOI 10.1093/humrep/des191
NR 41
TC 29
Z9 33
U1 1
U2 7
PU BMC
PI LONDON
PA CAMPUS, 4 CRINAN ST, LONDON N1 9XW, ENGLAND
EI 1742-4755
J9 REPROD HEALTH
JI Reprod. Health
PD JAN 16
PY 2015
VL 12
AR 7
DI 10.1186/1742-4755-12-7
PG 9
WC Public, Environmental & Occupational Health
WE Science Citation Index Expanded (SCI-EXPANDED); Social Science Citation Index (SSCI)
SC Public, Environmental & Occupational Health
GA CC8PM
UT WOS:000350630600001
PM 25595199
OA Green Published, gold
DA 2022-11-10
ER

PT J
AU Kessler, CS
   Stange, R
   Schlenkermann, M
   Jeitler, M
   Michalsen, A
   Selle, A
   Raucci, F
   Steckhan, N
AF Kessler, Christian S.
   Stange, Rainer
   Schlenkermann, Maike
   Jeitler, Michael
   Michalsen, Andreas
   Selle, Antonia
   Raucci, Franca
   Steckhan, Nico
TI A nonrandomized controlled clinical pilot trial on 8 wk of intermittent
   fasting (24 h/wk)
SO NUTRITION
LA English
DT Article
DE Fasting; Fast; Caloric restriction; Buchinger fasting; Traditional
   European medicine
ID CALORIE RESTRICTION DELAYS; DIETARY RESTRICTION; WEIGHT-LOSS; BRAIN;
   TIME; INTERVENTION; METABOLISM; LONGEVITY; RESPONSES; EFFICACY
AB Objective: The aim of the study was to evaluate whether intermittent fasting (IF) is an effective preventive measure, and whether it is feasible for healthy volunteers under every day conditions.
   Methods: A nonrandomized controlled clinical trial on IF was performed with healthy volunteers over a period of 8 wk, and a subsequent 4-mo follow-up. Outcomes were assessed at baseline, after 8 wk, and after 6 mo. Volunteers who were not interested in fasting served as a control group. Participants in the fasting group were asked to continue their regular nutritional habits on the nonfasting days, whereas the control group maintained their habitual nutrition throughout the whole period. Outcomes included changes of metabolic parameters (insulin, glucose, insulin resistance, insulin-like growth factor-1, brain-derived neurotropic factor, lipids, liver enzymes, hemoglobin A1c) and coagulation markers; bioelectrical impedance analysis; body mass index; abdominal girth; blood pressure; general quality of life (five item World Health Organization Well-Being Index [WHO-5] questionnaire), as well as mood and anxiety (Hospital Anxiety and Depression Scale [HADS], Profile of Mood States, Flourishing-Scale, visual analog scale, Likert scales). The intervention consisted of a fasting day, which was repeated every week for 8 wk, with abstinence from solid food between 00:00 and 23:59 at minimum and a maximum caloric intake of 300 kcal on each fasting day. A per protocol analysis was performed. P < 0.05 was considered significant.
   Results: Thirty-six volunteers were included; 22 allocated themselves to the fasting group, and 14 to the control group. Thirty-three data sets were included in the final analysis. Although significant in-group changes were observed in both groups for a number of outcomes after 8 wk and 6 mo, no significant between-group differences were observed for any outcome other than overall body fat mass after 8 wk as well as for the HADS total score and the WHO-5 total score after 6 mo, all in favor of the fasting group. However, none of the between-group differences were clinically relevant.
   Conclusions: We did not find any clinically relevant differences between groups in this controlled clinical pilot trial of 8 wk of IF in healthy volunteers. Further clinical research in this field is warranted to further analyze mechanisms and effects of IF. (C) 2017 Elsevier Inc. All rights reserved.
C1 [Kessler, Christian S.; Schlenkermann, Maike; Jeitler, Michael; Michalsen, Andreas; Steckhan, Nico] Charite, Humboldt Univ Berlin, Berlin, Germany.
   [Kessler, Christian S.; Schlenkermann, Maike; Jeitler, Michael; Michalsen, Andreas; Steckhan, Nico] Berlin Inst Hlth, Inst Social Med Epidemiol & Hlth Econ, Berlin, Germany.
   [Kessler, Christian S.; Stange, Rainer; Jeitler, Michael; Michalsen, Andreas] Immanuel Hosp Berlin, Dept Internal & Complementary Med, Berlin, Germany.
   [Selle, Antonia] Karl von Ossietzky Univ Oldenburg, Inst Biol & Environm Sci, Fac Math & Nat Sci 5, Oldenburg, Germany.
   [Raucci, Franca] IFOM FIRC Inst Mol Oncol, Milan, Italy.
RP Kessler, CS (corresponding author), Charite, Humboldt Univ Berlin, Berlin, Germany.; Kessler, CS (corresponding author), Berlin Inst Hlth, Inst Social Med Epidemiol & Hlth Econ, Berlin, Germany.; Kessler, CS (corresponding author), Immanuel Hosp Berlin, Dept Internal & Complementary Med, Berlin, Germany.
EM C.kessler@immanuel.de
OI Jeitler, Michael/0000-0003-3277-9090; Kessler,
   Christian/0000-0001-7794-8375; Steckhan, Nico/0000-0003-0245-2046
FU Irmgard Deutsch Foundation, Berlin, Germany
FX This study was funded by the Irmgard Deutsch Foundation, Berlin,
   Germany. All decisions on design; data collection, analysis, and
   interpretation; and publication were completely independent of the
   funding source. C.K., R.S., A.M., and N.S. conceptualized the research
   project and developed the methodology and the trial protocol. R.S. and
   A.M. took part in the acquisition of the financial support for the
   project leading to this publication. R.S., K.J., and N.S. conducted the
   investigation process. C.K. and R.S. coordinated the research activity
   planning and execution. C.K. and N.S. wrote the initial draft of the
   manuscript. N.S. performed the formal statistical analysis. M.S., A.S.,
   and F.R participated in editing the manuscript and performed data entry
   and data curation. C.K. and N.S. had full access to all of the data in
   the study and take full responsibility for the integrity of the data and
   the accuracy of the data analysis. They affirm that the manuscript is an
   honest, accurate, and transparent account of the study being reported;
   that no important aspects of the study have been omitted; and that any
   discrepancies from the study as planned have been explained. Statistical
   code is available from N.S. (e-mail: Nico.steckhan@charite.de). Certain
   portions of the analytical data set are available to approved
   individuals through written agreements with the authors. The authors
   have no conflicts of interest to declare.
CR Alirezaei M, 2010, AUTOPHAGY, V6, P702, DOI 10.4161/auto.6.6.12376
   Anson RM, 2003, P NATL ACAD SCI USA, V100, P6216, DOI 10.1073/pnas.1035720100
   Bonorden MJL, 2009, NUTR CANCER, V61, P265, DOI 10.1080/01635580802419798
   Brandhorst S, 2015, CELL METAB, V22, P86, DOI 10.1016/j.cmet.2015.05.012
   Bruce-Keller AJ, 1999, ANN NEUROL, V45, P8, DOI 10.1002/1531-8249(199901)45:1<8::AID-ART4>3.0.CO;2-V
   Buchinger O., 1999, HEILFASTEN SEINE HIL
   Byers T, 2011, DIABETES OBES METAB, V13, P1063, DOI 10.1111/j.1463-1326.2011.01464.x
   Cava E, 2013, AGING-US, V5, P507, DOI 10.18632/aging.100581
   Chaix A, 2014, CELL METAB, V20, P991, DOI 10.1016/j.cmet.2014.11.001
   Chan JM, 2002, J NATL CANCER I, V94, P1099
   Chen YH, 2016, SCI REP-UK, V6, DOI 10.1038/srep24253
   Cleary Margot P, 2011, J Carcinog, V10, P21, DOI 10.4103/1477-3163.85181
   Fontana L, 2015, CELL, V161, P106, DOI 10.1016/j.cell.2015.02.020
   Guevara-Aguirre J, 2011, SCI TRANSL MED, V3, DOI 10.1126/scitranslmed.3001845
   Harvie M, 2013, BRIT J NUTR, V110, P1534, DOI 10.1017/S0007114513000792
   Harvie MN, 2005, INT J OBESITY, V35, P714
   Hatori M, 2012, CELL METAB, V15, P848, DOI 10.1016/j.cmet.2012.04.019
   Hussin NM, 2013, J NUTR HEALTH AGING, V17, P674, DOI 10.1007/s12603-013-0344-9
   Johnson JB, 2007, FREE RADICAL BIO MED, V42, P665, DOI 10.1016/j.freeradbiomed.2006.12.005
   Klempel MC, 2012, NUTR J, V11, DOI 10.1186/1475-2891-11-98
   Lanza-Jacoby S, 2013, EXP BIOL MED, V238, P787, DOI 10.1177/1535370213493727
   Li BJ, 2014, PROG NEURO-PSYCHOPH, V48, P199, DOI 10.1016/j.pnpbp.2013.08.015
   Lim EL, 2011, DIABETOLOGIA, V54, P2506, DOI 10.1007/s00125-011-2204-7
   Longo VD, 2016, CELL METAB, V23, P1048, DOI 10.1016/j.cmet.2016.06.001
   Longo VD, 2014, CELL METAB, V19, P181, DOI 10.1016/j.cmet.2013.12.008
   Lopez-Otin C, 2016, CELL, V166, P802, DOI 10.1016/j.cell.2016.07.031
   Marosi K, 2014, TRENDS ENDOCRIN MET, V25, P89, DOI 10.1016/j.tem.2013.10.006
   Mattson MP, 2005, J NUTR BIOCHEM, V16, P129, DOI 10.1016/j.jnutbio.2004.12.007
   Robertson LT, 2013, EXP GERONTOL, V48, P1043, DOI 10.1016/j.exger.2013.01.009
   Rothman SM, 2012, ANN NY ACAD SCI, V1264, P49, DOI 10.1111/j.1749-6632.2012.06525.x
   Singh R, 2012, AGE, V34, P917, DOI 10.1007/s11357-011-9289-2
   Sogawa H, 2000, MECH AGEING DEV, V115, P61, DOI 10.1016/S0047-6374(00)00109-3
   Stranahan AM, 2012, NAT REV NEUROSCI, V13, P209, DOI 10.1038/nrn3151
   Teng NIMF, 2011, PHYSIOL BEHAV, V104, P1059, DOI 10.1016/j.physbeh.2011.07.007
   Uher I, 2016, PHYS ACT REV, V4, P184, DOI 10.16926/par.2016.04.23
   Varady KA, 2007, AM J CLIN NUTR, V86, P7, DOI 10.1093/ajcn/86.1.7
   Varady KA, 2015, SCI REP-UK, V5, DOI 10.1038/srep07561
   Wan RQ, 2010, J NUTR BIOCHEM, V21, P413, DOI 10.1016/j.jnutbio.2009.01.020
   Wegman MP, 2015, REJUV RES, V18, P162, DOI 10.1089/rej.2014.1624
NR 39
TC 17
Z9 18
U1 7
U2 57
PU ELSEVIER SCIENCE INC
PI NEW YORK
PA STE 800, 230 PARK AVE, NEW YORK, NY 10169 USA
SN 0899-9007
EI 1873-1244
J9 NUTRITION
JI Nutrition
PD FEB
PY 2018
VL 46
BP 143
EP 152
DI 10.1016/j.nut.2017.08.004
PG 10
WC Nutrition & Dietetics
WE Science Citation Index Expanded (SCI-EXPANDED)
SC Nutrition & Dietetics
GA FT2XT
UT WOS:000423010000024
PM 29031771
DA 2022-11-10
ER

PT J
AU Franco, RR
   Justino, AB
   Martins, MM
   Silva, CG
   Campana, PRV
   Lopes, JCD
   De Almeida, VL
   Espindola, FS
AF Franco, R. R.
   Justino, A. B.
   Martins, M. M.
   Silva, C. G.
   Campana, P. R., V
   Lopes, J. C. D.
   De Almeida, V. L.
   Espindola, F. S.
TI Phytoscreening of Vochysiaceae species: Molecular identification by
   HPLC-ESI-MS/MS and evaluating of their antioxidant activity and
   inhibitory potential against human alpha-amylase and protein glycation
SO BIOORGANIC CHEMISTRY
LA English
DT Article
DE Postprandial hyperglycemia; Plant antioxidants; Advanced glycation end
   products; Polyphenols
ID MEDICINAL-PLANTS; SECONDARY METABOLITES; OXIDATIVE STRESS; GLUCOSIDASE;
   CERRADO; POLYPHENOLS; MECHANISMS; LIPASE
AB Scientific research based on medicinal plants has been highlighted as a complementary treatment to T2DM, stand out the Vochysiaceae family, which have been widely used in folk medicine by traditional South American communities to treat some diseases. Our study aimed to investigate the antioxidant and antiglycation activities of ethanol extracts of leaves (LF) and stem barks (SB) of Vochysiaceae species, evaluated their capacities to inhibit glycoside and lipid hydrolases related to T2DM and molecular identification by HPLC-ESI-MS/MS. Our main findings indicate that the ethanolic extract of four of eight analyzed plants such as LF and SB of Q. grandiflora, Q. parviflora, V. elliptica and Calisthene major exhibited, respectively, potential of a-amylase inhibition (IC50 of LF: 5.7 +/- 0.6, 4.1 +/- 0.5, 5.8 +/- 0.5, 3.2 +/- 0.6 and IC50 of SB: 3.3 +/- 0.7, 6.2 +/- 2.0, 121.0 +/- 8.6 and 11.2 +/- 2.8 mu g/mL), capacities of antioxidant (ORAC of LF: 516.2 +/- 0.1, 547.6 +/- 4.9, 544.3 +/- 6.1, 442.6 +/- 2.4 and ORAC of SB: 593.6 +/- 22.3, 497.7 +/- 0.8, 578 +/- 12.3, 593.6 +/- 19.5 mu mol trolox eq/g; FRAP of LF: 796.1 +/- 0.9, 427.7 +/- 22.0, 81.0 +/- 1.9, 685 +/- 37.9 and FRAP of SB: 947.4 +/- 24.9, 738.6 +/- 24.3, 98.8 +/- 7.9, 970.8 +/- 13.9 mu mol trolox eq/g; DPPH IC50 of LF: 14.2 +/- 1.8, 36.3 +/- 6.9, 11.8 +/- 1.9, 13.3 +/- 1.2 and DPPH IC50 of SB: 16.0 +/- 3.0, 15.5 +/- 1.9, 126.1 +/- 23. 6, 5.3 +/- 0.3 mu g/mL, respectively) and antiglycation (BSA/Frutose IC50 of LF: 43.1 +/- 3.4, 52.1 +/- 6.0, 175.5 +/- 32, 8, 111.8 +/- 14.7 and BSA/Frutose IC50 of SB:, 40.1 +/- 11.9, 51.2 +/- 16.7, 46.6 +/- 5.7, 53.5 +/- 13.6 mu g/mL) and presence of polyphenols, such as flavonoids and condensed tannins. The extracts presented low ability to inhibit a-glycosidase and lipase enzymes in the initial assays, with values below 40% of inhibition. In BSA/methylglyoxal, only Q. grandiflora SB, V. eliptica LF and V. tucanorum LF showed activity (IC50: 655.5 +/- 208.5, 401.9 +/- 135.2 and 617.1 +/- 80.6 mu g/mL, respectively) and only C. major LF and SB, in Arg/methylglyoxal (IC50: 485.1 +/- 130.8 and 468.0 +/- 150.5 mu g/ml, respectively). This study presented new findings about the biological and pharmacological potential of some species of Vochysiaceae family, contributing to the understanding of the action and efficacy in use of these plants, in their management of postprandial hyperglycemia and in glycation and oxidative processes that contribute to managing diabetes mellitus.
C1 [Franco, R. R.; Justino, A. B.; Martins, M. M.; Espindola, F. S.] Univ Fed Uberlandia, Inst Biotecnol IBTEC, Uberlandia, MG, Brazil.
   [Silva, C. G.; Campana, P. R., V; De Almeida, V. L.] Fundacao Ezequiel Dias, Serv Fitoquim & Prospeccao Farmaceut, BR-30510010 Belo Horizonte, MG, Brazil.
   [Lopes, J. C. D.] Univ Fed Minas Gerais, Dept Quim, Belo Horizonte, MG, Brazil.
RP Espindola, FS (corresponding author), Univ Fed Uberlandia, Inst Biotecnol, Av Para 1720, BR-38400902 Uberlandia, MG, Brazil.
EM foued@ufu.br
RI Campana, Priscilla/GLV-1538-2022; Rodrigues Franco,
   Rodrigo/AHA-5182-2022; Campana, Priscilla/G-4312-2015; Espindola, Foued
   Salmen/C-5324-2013; Justino, Allisson B/A-7042-2017; Almeida, Vera Lucia
   de/AAZ-3387-2021
OI Campana, Priscilla/0000-0002-5809-9037; Rodrigues Franco,
   Rodrigo/0000-0002-9138-311X; Campana, Priscilla/0000-0002-5809-9037;
   Espindola, Foued Salmen/0000-0002-6937-1411; Justino, Allisson
   B/0000-0003-3616-6611; Almeida, Vera Lucia/0000-0002-4981-2216
FU Foundation for Research Support of the Minas Gerais State (FAPEMIG)
   [APQ-01856-14, APQ-0265912]; National Institute of Science and
   Technology in Theranostics and Nanobiotechnology-INCT-TeraNano
   (CNPq/CAPES/FAPEMIG) [CNPq-465669/2014-0, FAPEMIG-CBBAPQ-03613-17];
   Coordination for the Improvement of Higher Education Personnel (CAPES);
   National Council for Scientific and Technological Development (CNPq);
   FAPEMIG [DEG-AUC-43/10]
FX This work was supported by the Foundation for Research Support of the
   Minas Gerais State (FAPEMIG - APQ-01856-14 and APQ-0265912). The
   phytochemical group from Fundacao Ezequiel Dias is grateful to FAPEMIG
   (DEG-AUC-43/10). National Institute of Science and Technology in
   Theranostics and Nanobiotechnology-INCT-TeraNano (CNPq/CAPES/FAPEMIG,
   CNPq-465669/2014-0 e FAPEMIG-CBBAPQ-03613-17). The authors gratefully
   acknowledge the Institute of Biotechnology of the Federal University of
   Uberlandia for infrastructural support. RRF and ABJ received graduate
   fellowships from Coordination for the Improvement of Higher Education
   Personnel (CAPES) and FSE is a grant recipient of National Council for
   Scientific and Technological Development (CNPq).
CR Allaman I, 2015, FRONT NEUROSCI-SWITZ, V9, DOI 10.3389/fnins.2015.00023
   Almeida S.P., 1998, MOL GENET APPROACHES, P54
   [Anonymous], [No title captured]
   Bahadoran Z, 2013, J DIABETES METAB DIS, V12, DOI 10.1186/2251-6581-12-43
   Bonacorsi C, 2011, J MED PLANTS RES, V5, P4511
   Brownlee M, 2001, NATURE, V414, P813, DOI 10.1038/414813a
   Neto FC, 2011, PHYTOCHEM REV, V10, P413, DOI 10.1007/s11101-011-9213-5
   Castoldi L., 2018, SCI ELECT ARCH, V11, P124
   Correa de D.B, 1985, PHYTOCHEMISTRY, V24, P1860
   Bieski IGC, 2012, EVID-BASED COMPL ALT, V2012, DOI 10.1155/2012/272749
   Cotton B, 2018, CALLS HALTELECTRONIC
   da Cruz D.B., 2017, ATIVIDADE ANTIOXIDAN
   da Silva MAB, 2010, REV BRAS FARMACOGN, V20, P549, DOI 10.1590/S0102-695X2010000400014
   De Gouveia NM, 2014, PLANTA MED, V80, P1372
   de Gouveia NM, 2017, PLOS ONE, V12, DOI 10.1371/journal.pone.0184807
   de Melo EB, 2006, TETRAHEDRON, V62, P10277, DOI 10.1016/j.tet.2006.08.055
   de Souza L.F., 2014, REV BIOL NEOTROP, V11, P1
   Dimitrios B, 2006, TRENDS FOOD SCI TECH, V17, P505, DOI 10.1016/j.tifs.2006.04.004
   Franco RR, 2018, J ETHNOPHARMACOL, V215, P140, DOI 10.1016/j.jep.2017.12.032
   Gomes RD, 2009, J ETHNOPHARMACOL, V121, P466, DOI 10.1016/j.jep.2008.11.013
   Gupta N., 2018, INT J CURR MICROBIOL, V7, P3409, DOI [10.20546/ijcmas.2018.705.398, DOI 10.20546/IJCMAS.2018.705.398]
   Hammes HP, 2003, NAT MED, V9, P294, DOI 10.1038/nm834
   Hiruma-Lima CA, 2006, J ETHNOPHARMACOL, V104, P207, DOI 10.1016/j.jep.2005.09.002
   Justino AB, 2016, BIOORG CHEM, V69, P167, DOI 10.1016/j.bioorg.2016.11.001
   Justino AB, 2018, BIOMED PHARMACOTHER, V100, P83, DOI 10.1016/j.biopha.2018.01.172
   Justino AB, 2017, J AGR FOOD CHEM, V65, P4428, DOI 10.1021/acs.jafc.7b01355
   Kim H, 2010, B KOREAN CHEM SOC, V31, P461, DOI 10.5012/bkcs.2010.31.02.461
   Liang NJ, 2014, MOLECULES, V19, P19180, DOI 10.3390/molecules191119180
   LIMA NETO G.A., 2015, Rev. bras. plantas med., V17, P1069, DOI 10.1590/1983-084X/14_161
   LOPES JLC, 1979, PHYTOCHEMISTRY, V18, P362, DOI 10.1016/0031-9422(79)80109-0
   Lunagariya NA, 2014, EXCLI J, V13, P897
   Martinez-Gonzalez AI, 2019, SPECTROCHIM ACTA A, V206, P437, DOI 10.1016/j.saa.2018.08.057
   Martinez-Gonzalez AI, 2017, MOLECULES, V22, DOI 10.3390/molecules22040669
   Mayworm MAS, 2011, AN ACAD BRAS CIENC, V83, P523, DOI 10.1590/S0001-37652011000200012
   Mazzolin LP, 2010, J ETHNOPHARMACOL, V127, P508, DOI 10.1016/j.jep.2009.10.005
   Moraes I.B., 2015, ALTERN MED, V2015
   Mothana R.A., 2018, SAUDI PHARM J
   Nyambe-Silavwe H, 2015, J FUNCT FOODS, V19, P723, DOI 10.1016/j.jff.2015.10.003
   Paula SM, 2015, BIOSCI J, V31, P591
   Pettit S, 2017, PLOS ONE, V12, DOI 10.1371/journal.pone.0176941
   Prada A.L., 2018, SAUDI PHARM J
   Rodrigues V. E. G., 2001, Ciencia e Agrotecnologia, V25, P102
   Schemmel KE, 2010, J DIABETES COMPLICAT, V24, P354, DOI 10.1016/j.jdiacomp.2009.07.005
   Silva EM, 2009, PESTIC BIOCHEM PHYS, V95, P141, DOI 10.1016/j.pestbp.2009.08.003
   Ullah A, 2016, SAUDI PHARM J, V24, P547, DOI 10.1016/j.jsps.2015.03.013
   Wang W, 2011, FOOD RES INT, V44, P2666, DOI 10.1016/j.foodres.2011.05.022
   Xiao JB, 2013, CRIT REV FOOD SCI, V53, P497, DOI 10.1080/10408398.2010.548108
   Yeh WJ, 2017, J FOOD DRUG ANAL, V25, P84, DOI 10.1016/j.jfda.2016.10.017
NR 48
TC 7
Z9 7
U1 0
U2 17
PU ACADEMIC PRESS INC ELSEVIER SCIENCE
PI SAN DIEGO
PA 525 B ST, STE 1900, SAN DIEGO, CA 92101-4495 USA
SN 0045-2068
EI 1090-2120
J9 BIOORG CHEM
JI Bioorganic Chem.
PD OCT
PY 2019
VL 91
AR 103122
DI 10.1016/j.bioorg.2019.103122
PG 11
WC Biochemistry & Molecular Biology; Chemistry, Organic
WE Science Citation Index Expanded (SCI-EXPANDED)
SC Biochemistry & Molecular Biology; Chemistry
GA JA4PM
UT WOS:000487812000020
PM 31357074
DA 2022-11-10
ER

PT J
AU Zhang, XL
   Cao, D
   Yan, MH
   Liu, MJ
AF Zhang, Xiaolin
   Cao, Di
   Yan, Minhui
   Liu, Mingjun
TI The feasibility of Chinese massage as an auxiliary way of replacing or
   reducing drugs in the clinical treatment of adult type 2 diabetes A
   systematic review and meta-analysis
SO MEDICINE
LA English
DT Review
DE Chinese massage; drug reducing therapy; physiotherapy evidence database
   scale; systematic review; type 2 diabetes mellitus
AB Background: At present, metformin is mainly used in the treatment of type 2 diabetes mellitus (T2DM). When the therapeutic effect is achieved, there are side effects and secondary failure will occur if taken for a long time. It is of great significance to actively explore the clinical scheme of reducing drug use while ensuring the therapeutic effect of T2DM. Objective: To evaluate the feasibility of Chinese massage (CM) in the treatment of T2DM. Methods: Literature retrieval is divided into 2 aspects: Electronic Retrieval and Personal Check. We will search PubMed, EMBASE, CNKI, Cochrane Central, which were registered in international clinical trials registry platform systems, select all eligible studies published before November 2, 2019, and use Personal Check method to retrieve papers, conference papers, ongoing experiments, internal reports, and so on. With fasting blood glucose, 2-hour fasting blood glucose, glycosylated hemoglobin, and insulin index as the main observation indexes, we also pay attention to traditional Chinese medicine syndrome score scale, insulin resisting index, body mass index , serum total cholesterol, Curative effect and the occurrence of all adverse reactions in drug treatment. Of the research group 2 researchers respective selected literature, extracted data, and evaluated the risk of bias. After that we used Revman 5.7 and Stata 12.1 statistical software for meta-analysis. Results: A total of 769 subjects were included in 10 studies for meta-analysis. Compared with metformin hydrochloride tablets, CM plus baseline treatment can reduce fasting plasma glucose (weighted mean difference [WMD] = -0.33, 95% confidence interval [CI] [-0.54, -0.13],Z = 3.15,P = .002), 2 hours postprandial blood glucose (WMD = -0.52, 95% CI [-0.70, -0.34),Z = 5.66,P < .00001], hemoglobin A1c (WMD = 0.12, 95% CI [0.04, 0.20],Z = 2.94,P = .003), fasting insulin (WMD = -3.59, 95% CI [-5.56, -1.42],Z = 10.29, P < .00001), traditional Chinese medicine syndrome score scale (WMD = -4.55, 95% CI [-7.58, -1.51],Z = 2.94,P = .003), homeostasis model assessment of insulin resistance (WMD = -1.76, 95% CI [-2.25, -1.27),Z = 7.08,P < .00001), body mass index (WMD = -1.28, 95% CI [-1.65, -0.92],Z = 6.91,P < .00001), serum total cholesterol (WMD = -1.01, 95% CI [-1.14, -0.83],Z = 15.51,P < .00001), meanwhile, the effective rate was increased (risk ratio [RR] = 1.31, 95% CI [1.21, 1.42],Z = 6.57,P < .00001). Conclusion: CM combined with metformin hydrochloride tablet has a synergistic effect. It can not only be used as an auxiliary treatment of T2DM, but also as an important reference way of reducing drug treatment of T2DM, improving Clinical Efficacy and reducing adverse reactions. Systematic review registration: PROSPERO CRD42020158839
C1 [Zhang, Xiaolin; Yan, Minhui; Liu, Mingjun] Changchun Univ Chinese Med, Coll Acupuncture & Massage, 1035 Boshuo Rd, Changchun 130117, Peoples R China.
   [Cao, Di] Changchun Hosp Chinese Med, Dept Rehabil, Changchun, Peoples R China.
   [Liu, Mingjun] Changchun Univ Chinese Med, Affiliated Clin 3, Acupuncture & Massage Ctr, Changchun, Jilin, Peoples R China.
RP Liu, MJ (corresponding author), Changchun Univ Chinese Med, Coll Acupuncture & Massage, 1035 Boshuo Rd, Changchun 130117, Peoples R China.
EM 195433711@qq.com
FU National Natural Science Foundation of China [86174092]; School
   Construction Project of State Administration of Traditional Chinese
   Medicine [LPGZS22014-11]
FX The study was financially supported by the National Natural Science
   Foundation of China (Grant Number 86174092) and the School Construction
   Project of State Administration of Traditional Chinese Medicine (Grant
   Number LPGZS22014-11).
CR Bailin S, 2011, WORLD J INTEGR TRADI, V6, P206
   [中华医学会糖尿病学分会 Chinese Diabetes Society], 2018, [中国实用内科杂志, Chinese Journal of Practical Internal Medicine], V38, P292
   DeZhi Z, 2016, CLIN STUDY TREATMENT
   Han Yuxi, 2015, CLIN STUD TREATM TYP
   Hu C, 2018, DIABETES, V67, P3, DOI 10.2337/dbi17-0013
   Jun Z, 2013, CHINA MED J, V10, P115
   Mostafavinia Ataroalsadat, 2016, Lab Anim Res, V32, P160
   Renshan H, 2018, CHINA PRACT MED, V13, P36
   Seuring T, 2015, PHARMACOECONOMICS, V33, P811, DOI 10.1007/s40273-015-0268-9
   Shiqin Z., 2008, JILIN TRADIT CHIN ME, P177
   Vos T, 2016, LANCET, V388, P1545, DOI [10.1016/S0140-6736(16)31678-6, 10.1016/S0140-6736(16)31012-1]
   Wandell P E, 2013, Diabetes Metab, V39, P411, DOI 10.1016/j.diabet.2013.02.002
   Wandell PE, 2012, COMPLEMENT THER MED, V20, P8, DOI 10.1016/j.ctim.2011.09.007
   Wei Z, 2018, NEW WORLD DIABETES, V21, P30
   Xianbin WS, 2017, CLIN J ACUPUNCT, V33, P36
   Xiaolin T., 2016, BEIJING J TRADIT CHI, V35, P509
   Xuesong L, 2019, BEIJING TRADIT CHIN, V38, P470
   Zhaohui W, 2014, CHIN J GERONTOL, V34, P6874
NR 18
TC 5
Z9 5
U1 2
U2 13
PU LIPPINCOTT WILLIAMS & WILKINS
PI PHILADELPHIA
PA TWO COMMERCE SQ, 2001 MARKET ST, PHILADELPHIA, PA 19103 USA
SN 0025-7974
EI 1536-5964
J9 MEDICINE
JI Medicine (Baltimore)
PD AUG 21
PY 2020
VL 99
IS 34
AR e21894
DI 10.1097/MD.0000000000021894
PG 12
WC Medicine, General & Internal
WE Science Citation Index Expanded (SCI-EXPANDED)
SC General & Internal Medicine
GA OC9DS
UT WOS:000579455900106
PM 32846852
OA gold, Green Published
DA 2022-11-10
ER

PT J
AU Liu, LY
   Wang, MQ
   Yang, X
   Bi, MX
   Na, LX
   Niu, YC
   Li, Y
   Sun, CH
AF Liu, Liyan
   Wang, Maoqing
   Yang, Xue
   Bi, Mingxin
   Na, Lixin
   Niu, Yucun
   Li, Ying
   Sun, Changhao
TI Fasting Serum Lipid and Dehydroepiandrosterone Sulfate as Important
   Metabolites for Detecting Isolated Postchallenge Diabetes: Serum
   Metabolomics via Ultra-High-Performance LC-MS
SO CLINICAL CHEMISTRY
LA English
DT Article
ID FREE FATTY-ACIDS; INSULIN SENSITIVITY; MELLITUS; METABONOMICS;
   BIOMARKERS; PLASMA; NUTRITION; PROFILES; CRITERIA; DISEASE
AB BACKGROUND: Isolated postchallenge diabetes (IPD), a subtype of type 2 diabetes mellitus (T2DM) defined as 2-h postprandial plasma glucose >= 200 mg/dL (>= 11.1 mmol/L) and fasting plasma glucose (FPG) <108 mg/dL (<6.0 mmol/L), is often overlooked during screening for diabetes on the basis of FPG concentrations. A key challenge is early identification of IPD by the use of fasting serum, which is critical for large-scale diabetes screening.
   METHODS: We applied a nontargeted metabolomic approach using ultra-high-performance liquid chromatography-quadrupole TOF-mass spectrometry (UPLC-QTOF-MS) to analyze serum samples from 51 patients with IPD, 52 with newly diagnosed T2DM, and 49 healthy individuals. We processed metabolite profiles by multivariate analysis to identify potential metabolites, which were further confirmed by tandem MS (MS/MS). We also used GC-MS and ELISA methods to detect potentially important metabolites. A number of independent samples were selected to validate the identified candidates.
   RESULTS: We selected 15 metabolites with a view to distinguishing patients with IPD, whereas 11 were identified with an authentic standard. The selected metabolites included linoleic acid, oleic acid, phospholipids, and dehydroepiandrosterone sulfate (DHEA-S). In IPD samples, significantly higher linoleic and oleic acid (P < 0.001) and lower DHEA-S (P < 0.001) concentrations were observed, compared with controls. The area under the curve from a combination of linoleic acid, oleic acid, and DHEA-S in the validation study was 0.849 for the IPD group.
   CONCLUSIONS: The current study provides useful information to bridge the gaps in our understanding of the metabolic alterations associated with IPD and might facilitate the characterization of patients with IPD by the use of fasting serum. (C) 2013 American Association for Clinical Chemistry
C1 [Liu, Liyan; Wang, Maoqing; Yang, Xue; Bi, Mingxin; Na, Lixin; Niu, Yucun; Li, Ying; Sun, Changhao] Harbin Med Univ, Coll Publ Hlth, Dept Nutr & Food Hyg, Harbin 150086, Peoples R China.
RP Li, Y (corresponding author), Harbin Med Univ, Coll Publ Hlth, Dept Nutr & Food Hyg, 157 Baojian Rd, Harbin 150086, Peoples R China.
EM liying_helen@163.com; changhao2002sun@yahoo.com
RI SUN, CHANG/GXM-3680-2022
OI wang, maoqing/0000-0002-5052-1176
FU Natural Science Foundation of China [81202186, 81130049]; Youth Seed
   Fund of Public Health College of Harbin Medical University, as a
   contribution from Department of Nutrition and Food Hygiene at Harbin
   Medical University; National Natural Science Foundation of China
   [81202188]; Department of Nutrition and Food Hygiene at Harbin Medical
   University [NCET-10-0148]; National High Technology Research; National
   12th Five-Year Scientific and Technical Support Program of China
   [2012BAI02B00]
FX L. Liu, Natural Science Foundation of China (no. 81202186), Youth Seed
   Fund of Public Health College of Harbin Medical University, as a
   contribution from Department of Nutrition and Food Hygiene at Harbin
   Medical University; L. Na, National Natural Science Foundation of China
   (no. 81202188); Y. Li, grant NCET-10-0148 from the Department of
   Nutrition and Food Hygiene at Harbin Medical University; C. Sun, Natural
   Science Foundation of China (no. 81130049), National High Technology
   Research and the National 12th Five-Year Scientific and Technical
   Support Program of China (2012BAI02B00).
CR BERRIDGE MJ, 1993, NATURE, V361, P315, DOI 10.1038/361315a0
   Bogdanov M, 2008, BRAIN, V131, P389, DOI 10.1093/brain/awm304
   Cnop M, 2001, DIABETES, V50, P1771, DOI 10.2337/diabetes.50.8.1771
   DECODE-Study Grp Eur Diabet Epidemiol Grp, 1999, DIABETOLOGIA, V42, P647
   Eriksson L., 2013, MULTI MEGAVARIATE DA
   EXTON JH, 1994, BBA-LIPID LIPID MET, V1212, P26, DOI 10.1016/0005-2760(94)90186-4
   Floegel A, 2013, DIABETES, V62, P639, DOI 10.2337/db12-0495
   Gavin JR, 1997, DIABETES CARE, V20, P1183
   Gillett MPT, 2001, ANN SAUDI MED, V21, P283, DOI 10.5144/0256-4947.2001.283
   Greiner M, 2000, PREV VET MED, V45, P23, DOI 10.1016/S0167-5877(00)00115-X
   HAFFNER SM, 1994, METABOLISM, V43, P599, DOI 10.1016/0026-0495(94)90202-X
   Hsu FF, 2000, LIPIDS, V35, P839, DOI 10.1007/S11745-000-0593-z
   Huo TG, 2009, J PHARMACEUT BIOMED, V49, P976, DOI 10.1016/j.jpba.2009.01.008
   Jia LW, 2008, METABOLOMICS, V4, P183, DOI 10.1007/s11306-008-0110-x
   Kawano H, 2003, J CLIN ENDOCR METAB, V88, P3190, DOI 10.1210/jc.2002-021603
   Kouglas P, 2006, MED SCI MONITOR, V12, pRA5
   Li NJ, 2010, CLIN BIOCHEM, V43, P992, DOI 10.1016/j.clinbiochem.2010.04.072
   Li X, 2009, ANAL CHIM ACTA, V633, P257, DOI 10.1016/j.aca.2008.11.058
   Liu LY, 2010, J CHROMATOGR B, V878, P2817, DOI 10.1016/j.jchromb.2010.08.035
   Melchionda N, 2002, INT J OBESITY, V26, P90, DOI 10.1038/sj.ijo.0801847
   NESTLER JE, 1992, FASEB J, V6, P3073, DOI 10.1096/fasebj.6.12.1387859
   Nicholson JK, 1999, XENOBIOTICA, V29, P1181, DOI 10.1080/004982599238047
   Nicholson JK, 2002, NAT REV DRUG DISCOV, V1, P153, DOI 10.1038/nrd728
   Perassolo MS, 2003, DIABETES CARE, V26, P613, DOI 10.2337/diacare.26.3.613
   Perrini S, 2004, DIABETES, V53, P41, DOI 10.2337/diabetes.53.1.41
   Resnick HE, 2000, DIABETES CARE, V23, P176, DOI 10.2337/diacare.23.2.176
   Wang C, 2005, ANAL CHEM, V77, P4108, DOI 10.1021/ac0481001
   Wang TJ, 2011, NAT MED, V17, P448, DOI 10.1038/nm.2307
   Wang-Sattler R, 2012, MOL SYST BIOL, V8, DOI 10.1038/msb.2012.43
   Weinberg JM, 2006, KIDNEY INT, V70, P1560, DOI 10.1038/sj.ki.5001834
   Wikoff WR, 2007, CLIN CHEM, V53, P2169, DOI 10.1373/clinchem.2007.089011
   Wyne KL, 2003, AM J MED, V115, P29, DOI 10.1016/j.amjmed.2003.09.004
   Xu Yan, 2003, Current Drug Targets - Immune Endocrine and Metabolic Disorders, V3, P23, DOI 10.2174/1568008033340414
   Xue RY, 2008, RAPID COMMUN MASS SP, V22, P3061, DOI 10.1002/rcm.3708
   Zeisel SH, 2007, AM J CLIN NUTR, V86, P542, DOI 10.1093/ajcn/86.3.542
   Zhang J, 2009, ANAL CHIM ACTA, V650, P16, DOI 10.1016/j.aca.2009.02.027
   Zhao XJ, 2010, METABOLOMICS, V6, P362, DOI 10.1007/s11306-010-0203-1
NR 37
TC 50
Z9 52
U1 1
U2 58
PU AMER ASSOC CLINICAL CHEMISTRY
PI WASHINGTON
PA 2101 L STREET NW, SUITE 202, WASHINGTON, DC 20037-1526 USA
SN 0009-9147
EI 1530-8561
J9 CLIN CHEM
JI Clin. Chem.
PD SEP
PY 2013
VL 59
IS 9
BP 1338
EP 1348
DI 10.1373/clinchem.2012.200527
PG 11
WC Medical Laboratory Technology
WE Science Citation Index Expanded (SCI-EXPANDED)
SC Medical Laboratory Technology
GA 231EY
UT WOS:000325398600012
PM 23620415
OA Bronze
DA 2022-11-10
ER

PT J
AU Isaschar-Ovdat, S
   Shani-Levi, C
   Lesmes, U
AF Isaschar-Ovdat, Sivan
   Shani-Levi, Carmit
   Lesmes, Uri
TI Capsaicin stability and bio-accessibility affected by complexation with
   high-amylose corn starch (HACS)
SO FOOD & FUNCTION
LA English
DT Article
ID POSTPRANDIAL GLYCEMIC RESPONSE; CONTROLLED-RELEASE; INCLUSION COMPLEXES;
   LIPID COMPLEXES; FOOD; DIGESTION; PEPPERS; ACID; BIOAVAILABILITY;
   HOMOGENIZATION
AB Delivery of pungent bioactives such as capsaicin from hot peppers is a scientific, technological and sensorial challenge. While capsaicin intake is positively related to various bowel diseases, its high pungency and instability upon digestion generate a problem in its delivery to the target organ. Helical V-amylose architectures have been shown to be a possible nano-sized delivery vehicle for such hydrophobic bioactives. This study sought to entrap capsaicin (CAP) within high amylose corn starch (HACS), quantitate and optimize the encapsulation efficiency and other techno-functional properties as well as evaluate the release of capsaicin in the duodenum. By adapting an acidification protocol, HACS was processed to form nanocapsules loaded with capsaicin. The capsaicin content and loading ratio were optimized to 44.0% (+/- 0.4) and 1 : 1 (CAP : HACS, w/w), respectively. AFM and XRD measurements of the complexes confirmed the formed nanocapsules to be V-type crystals with a 1 : 10 (CAP : HACS, w/w) loading ratio showing the highest level of crystallinity. Laser scattering measurements demonstrated an increase in poly-dispersity as the loading ratio increased as well as a higher surface-area diameter. Scanning electron microscopy (SEM) revealed the formation of irregular circular starch inclusion complexes upon acidification treatment. Finally, an in vitro digestion model was utilized to ascertain capsaicin release under gastro-intestinal conditions that coincides with complex degradation under digestive conditions. Both adult and elderly in vitro digestion models were applied, showing the effect of age on the nanocapsule degradation and capsaicin bioaccessibility. Overall, this work provides practical information about the use of HACS for nano-encapsulation of capsaicin and its controlled release under digestive conditions, and provides insight regarding the correlation between nanocomplex characteristics and the consumer physiology. Such a nano-encapsulation platform could prove to be useful in the fortification and supplementation of starchy foods with challenging bioactives, such as the pungent capsaicin.
C1 [Isaschar-Ovdat, Sivan; Shani-Levi, Carmit; Lesmes, Uri] Technion Israel Inst Technol, Dept Biotechnol & Food Engn, IL-32000 Haifa, Israel.
RP Lesmes, U (corresponding author), Technion Israel Inst Technol, Dept Biotechnol & Food Engn, IL-32000 Haifa, Israel.
EM lesmesu@bfe.technion.ac.il
FU Israeli Ministry of Science and technology [3-16518]; Russell-Berrie
   Nanotechnology Institute (RBNI) at the Technion
FX This work was supported by the Israeli Ministry of Science and
   technology grant #3-16518. We also thank the Russell-Berrie
   Nanotechnology Institute (RBNI) at the Technion for supporting this
   research. S. I.-O. would like to thank Ms. Elina Kesselman for her
   guidance and advice on AFM analysis.
CR Ades H, 2012, LWT-FOOD SCI TECHNOL, V45, P277, DOI 10.1016/j.lwt.2011.08.008
   BAILEY MJ, 1988, APPL MICROBIOL BIOT, V29, P494, DOI 10.1007/BF00269074
   Barros F, 2012, J AGR FOOD CHEM, V60, P11609, DOI 10.1021/jf3034539
   Benshitrit RC, 2012, FOOD FUNCT, V3, P10, DOI 10.1039/c1fo10068h
   Biais B, 2006, CARBOHYD POLYM, V66, P306, DOI 10.1016/j.carbpol.2006.03.019
   Brodkorb A, 2019, NAT PROTOC, V14, P991, DOI 10.1038/s41596-018-0119-1
   Chai YW, 2013, J AGR FOOD CHEM, V61, P8608, DOI 10.1021/jf402821r
   Cheetham NWH, 1998, CARBOHYD POLYM, V36, P277, DOI 10.1016/S0144-8617(98)00007-1
   Cohen R, 2008, J AGR FOOD CHEM, V56, P4212, DOI 10.1021/jf800255c
   Cohen R, 2011, J AGR FOOD CHEM, V59, P7932, DOI 10.1021/jf2013277
   Conde-Petit B, 2006, TRENDS FOOD SCI TECH, V17, P227, DOI 10.1016/j.tifs.2005.11.007
   Reyes-Escogido MD, 2011, MOLECULES, V16, P1253, DOI 10.3390/molecules16021253
   ENGLYST HN, 1992, EUR J CLIN NUTR, V46, pS33
   FISHMAN ML, 1994, CARBOHYD POLYM, V23, P175, DOI 10.1016/0144-8617(94)90100-7
   Gelders GG, 2006, J AGR FOOD CHEM, V54, P1493, DOI 10.1021/jf051743c
   Kenawy ER, 2002, J CONTROL RELEASE, V81, P57, DOI 10.1016/S0168-3659(02)00041-X
   Korel F, 2002, J AGR FOOD CHEM, V50, P3257, DOI 10.1021/jf010537b
   Lalush I, 2005, BIOMACROMOLECULES, V6, P121, DOI 10.1021/bm049644f
   Lehmann U, 2007, TRENDS FOOD SCI TECH, V18, P346, DOI 10.1016/j.tifs.2007.02.009
   Lesmes U, 2009, FOOD HYDROCOLLOID, V23, P667, DOI 10.1016/j.foodhyd.2008.04.003
   Lesmes U, 2008, INNOV FOOD SCI EMERG, V9, P507, DOI 10.1016/j.ifset.2007.12.008
   Levi CS, 2014, FOOD FUNCT, V5, P2402, DOI [10.1039/c4fo00478g, 10.1039/C4FO00478G]
   Liu J, 2011, J AGR FOOD CHEM, V59, P4582, DOI 10.1021/jf200355q
   Lockyer S, 2017, NUTR BULL, V42, P10, DOI 10.1111/nbu.12244
   Lu MW, 2020, FOOD FUNCT, V11, P2848, DOI 10.1039/d0fo00351d
   McClements D.J, 2014, NANOPARTICLE AND MIC, DOI DOI 10.1201/B17280
   McClements DJ, 2008, FOOD BIOPHYS, V3, P219, DOI 10.1007/s11483-008-9070-y
   Minekus M, 2014, FOOD FUNCT, V5, P1113, DOI 10.1039/c3fo60702j
   Mutlu S, 2017, INT J BIOL MACROMOL, V95, P635, DOI 10.1016/j.ijbiomac.2016.11.097
   Nuessli J, 2003, INT J BIOL MACROMOL, V33, P227, DOI 10.1016/j.ijbiomac.2003.08.009
   Obiro WC, 2012, FOOD REV INT, V28, P412, DOI 10.1080/87559129.2012.660718
   Pena-Alvarez A, 2009, J CHROMATOGR A, V1216, P2843, DOI 10.1016/j.chroma.2008.10.053
   Putseys JA, 2010, J CEREAL SCI, V51, P238, DOI 10.1016/j.jcs.2010.01.011
   Remond D, 2015, ONCOTARGET, V6, P13858, DOI 10.18632/oncotarget.4030
   Rodriguez SD, 2014, LWT-FOOD SCI TECHNOL, V59, P635, DOI 10.1016/j.lwt.2014.05.034
   Rollyson WD, 2014, J CONTROL RELEASE, V196, P96, DOI 10.1016/j.jconrel.2014.09.027
   Rostamabadi H, 2019, TRENDS FOOD SCI TECH, V88, P397, DOI 10.1016/j.tifs.2019.04.004
   Shani Levi C., 2017, EXTENDING IN VITRO D, V60
   Tuohy KM, 2006, MOL NUTR FOOD RES, V50, P847, DOI 10.1002/mnfr.200500126
   Walther B, 2019, MOL NUTR FOOD RES, V63, DOI 10.1002/mnfr.201900677
   Zabar S, 2010, FOOD HYDROCOLLOID, V24, P347, DOI 10.1016/j.foodhyd.2009.10.015
   Zabar S, 2009, FOOD HYDROCOLLOID, V23, P1918, DOI 10.1016/j.foodhyd.2009.02.004
   Zhao BB, 2019, J FUNCT FOODS, V57, P173, DOI 10.1016/j.jff.2019.04.016
NR 43
TC 4
Z9 4
U1 6
U2 29
PU ROYAL SOC CHEMISTRY
PI CAMBRIDGE
PA THOMAS GRAHAM HOUSE, SCIENCE PARK, MILTON RD, CAMBRIDGE CB4 0WF, CAMBS,
   ENGLAND
SN 2042-6496
EI 2042-650X
J9 FOOD FUNCT
JI Food Funct.
PD AUG 7
PY 2021
VL 12
IS 15
BP 6992
EP 7000
DI 10.1039/d1fo00258a
EA MAY 2021
PG 9
WC Biochemistry & Molecular Biology; Food Science & Technology
WE Science Citation Index Expanded (SCI-EXPANDED)
SC Biochemistry & Molecular Biology; Food Science & Technology
GA TX5GO
UT WOS:000662330000001
PM 34137750
DA 2022-11-10
ER

PT J
AU Wang, QO
   Su, Y
   Lv, LF
AF Wang, Qiong
   Su, Yong
   Lv, Lifang
TI A randomized controlled clinical trial of combination therapy for type 2
   diabetes by vildagliptin, metformin, and alpha-glucosidase inhibitor
SO INTERNATIONAL JOURNAL OF DIABETES IN DEVELOPING COUNTRIES
LA English
DT Article
DE Type 2 diabetes; Vildagliptin; Metformin; alpha-Glucosidase inhibitors
ID DIPEPTIDYL PEPTIDASE-4 INHIBITORS; NAIVE PATIENTS; EFFICACY;
   MONOTHERAPY; TOLERABILITY; MANAGEMENT; GLUCAGON; MELLITUS; DATABASE;
   SAFETY
AB This study aims to evaluate the efficacy and safety of vildagliptin combined with metformin and alpha-glucosidase inhibitors for treatment of type 2 diabetes. The type 2 diabetic patients with poor blood sugar control after a combination treatment by metformin and alpha-glucosidase inhibitor for at least two months were randomly assigned to receive vildagliptin or placebo (100 mg/day for 2 times) on the basis of the original treatment. The relevant indicators of the patients before and after the test for 12 weeks were detected. We totally chose 490 cases of subjects who were in Henan Provincial People's Hospital from February,2013 to July,2013. Compared with the data before the test, the glycated hemoglobin (HbA1c) changed from 8.86 +/- 1.820 to 6.74 +/- 1.256 % and fasting blood glucose (FBG), postprandial blood glucose (PPG), and alanine aminotransferase (ALT) in the vildagliptin group significantly decreased; the difference was statistically significant (P < 0.05). The differences of the index in the placebo group were not statistically significant (P > 0.05). HbA1c in the vildagliptin group, 12 weeks after the test, was significantly lower than those in the placebo group with a comparison by 6.74 +/- 1.256 and 8.20 +/- 1.180 %, as well as FBG, PPG, ALT, and aspartate aminotransferase (AST); the difference was statistically significant (P < 0.05). Whether the comparisons were performed before and after treatment or between the two groups, the changes of the subject's body weight and blood lipids had no statistically significant differences (P > 0.05). Vildagliptin combined with metformin and alpha-glucosidase inhibitors can efficiently reduce the FBG, PPG, and HbA1c of the patients without gaining weight and may have a protective effect on the liver.
C1 [Wang, Qiong; Su, Yong; Lv, Lifang] Henan Prov Peoples Hosp, Dept Endocrinol, 7 Weiwu Rd, Zhengzhou 450003, Henan Province, Peoples R China.
RP Su, Y (corresponding author), Henan Prov Peoples Hosp, Dept Endocrinol, 7 Weiwu Rd, Zhengzhou 450003, Henan Province, Peoples R China.
EM wqsycn@126.com
CR Ahren B, 2011, DIABETES OBES METAB, V13, P193, DOI 10.1111/j.1463-1326.2010.01321.x
   Ahren B, 2009, BEST PRACT RES CL EN, V23, P487, DOI 10.1016/j.beem.2009.03.003
   Amori RE, 2007, JAMA-J AM MED ASSOC, V298, P194, DOI 10.1001/jama.298.2.194
   Aoki K, 2012, ACTA DIABETOL, V49, P225, DOI 10.1007/s00592-011-0322-9
   Bosi E, 2009, DIABETES OBES METAB, V11, P506, DOI 10.1111/j.1463-1326.2009.01040.x
   Deacon CF, 2006, INT J BIOCHEM CELL B, V38, P831, DOI 10.1016/j.biocel.2005.09.011
   Devendra D, 2009, INT J CLIN PRACT, V63, P1446, DOI 10.1111/j.1742-1241.2009.02171.x
   Holman RR, 2008, NEW ENGL J MED, V359, P1577, DOI 10.1056/NEJMoa0806470
   Iwamoto Y, 2010, DIABETES OBES METAB, V12, P700, DOI 10.1111/j.1463-1326.2010.01222.x
   Kahn SE, 2006, NEW ENGL J MED, V355, P2427, DOI 10.1056/NEJMoa066224
   Ligueros-Saylan M, 2010, DIABETES OBES METAB, V12, P495, DOI 10.1111/j.1463-1326.2010.01214.x
   Masuda K, 2011, J DIABETES INVEST, V2, P435, DOI 10.1111/j.2040-1124.2011.00129.x
   Matthews DR, 2010, DIABETES OBES METAB, V12, P780, DOI 10.1111/j.1463-1326.2010.01233.x
   Mikhail N, 2011, CURR DRUG SAF, V6, P304, DOI 10.2174/157488611798918700
   Neumiller JJ, 2010, PHARMACOTHERAPY, V30, P463, DOI 10.1592/phco.30.5.463
   Neumiller JJ, 2009, J AM PHARM ASSOC, V49, pS16, DOI 10.1331/JAPhA.2009.09078
   Pi-Sunyer FX, 2007, DIABETES RES CLIN PR, V76, P132, DOI 10.1016/j.diabres.2006.12.009
   Richard KR, 2011, CLIN THER, V33, P1609, DOI 10.1016/j.clinthera.2011.09.028
   Schweizer A, 2011, DIABETES OBES METAB, V13, P55, DOI 10.1111/j.1463-1326.2010.01325.x
   Tahrani AA, 2009, ADV THER, V26, P138, DOI 10.1007/s12325-009-0010-0
   Verspohl EJ, 2009, PHARMACOL THERAPEUT, V124, P113, DOI 10.1016/j.pharmthera.2009.06.002
NR 21
TC 2
Z9 2
U1 0
U2 5
PU SPRINGER INDIA
PI NEW DELHI
PA 7TH FLOOR, VIJAYA BUILDING, 17, BARAKHAMBA ROAD, NEW DELHI, 110 001,
   INDIA
SN 0973-3930
EI 1998-3832
J9 INT J DIABETES DEV C
JI Int. Diabetes Dev. Ctries.
PD DEC
PY 2016
VL 36
IS 4
BP 420
EP 425
DI 10.1007/s13410-015-0388-y
PG 6
WC Endocrinology & Metabolism
WE Science Citation Index Expanded (SCI-EXPANDED)
SC Endocrinology & Metabolism
GA EG9LW
UT WOS:000391381400009
DA 2022-11-10
ER

PT J
AU Fagherazzi, S
   Farias, DR
   Belfort, GP
   Dos Santos, K
   De Lima, TSV
   Dos Santos, MS
   Saunders, C
AF Fagherazzi, Sanmira
   Farias, Dayana Rodrigues
   Belfort, Gabriella Pinto
   Dos Santos, Karina
   Vieira de Lima, Thaissa Santana
   Dos Santos, Mayara Silva
   Saunders, Claudia
TI Impact of the Dietary Approaches to Stop Hypertension (DASH) diet on
   glycaemic control and consumption of processed and ultraprocessed foods
   in pregnant women with pre-gestational diabetes mellitus: a randomised
   clinical trial
SO BRITISH JOURNAL OF NUTRITION
LA English
DT Article
DE Prenatal care; Maternal nutrition; Dietary Approaches to Stop
   Hypertension; Diabetes mellitus; Blood glucose
ID LOW-BIRTH-WEIGHT; INSULIN-RESISTANCE; ENERGY-INTAKE; ADHERENCE;
   PRODUCTS; COHORT; RISK
AB The aim of this study was to evaluate the impact of the Dietary Approaches to Stop Hypertension (DASH) diet on glycaemic control and consumption of processed (PF) and ultraprocessed (UPF) foods in pregnant women with pre-gestational diabetes mellitus (PGDM). This is a randomised, controlled, single-blind clinical trial with forty-nine adult women with PGDM, followed at a public maternity hospital in Rio de Janeiro, Brazil. The control group (CG) received a standard diet consisting of 45-55 % of the total energy intake of carbohydrates, 15-20 % of proteins and 25-30 % of lipids. The DASH group (DG) received an adapted DASH diet, which did not differ from the standard diet in the percentage of macronutrients, but had higher contents of fibre, unsaturated fats and minerals such as Ca, Mg and K; and lower contents of Na and saturated fats than the standard diet. In the analysis by protocol, the DG presented a higher incidence of glycaemic control after 12 weeks of intervention (57 center dot 1 v. 8 center dot 3 %, P = 0 center dot 01, moderate effect size) and a lower mean consumption of UPF (-9 center dot 9 %, P = 0 center dot 01) compared with the CG. There was no statistically significant difference in fasting and postprandial blood glucose concentrations, or in the consumption of PF between the groups (P > 0 center dot 05). The DASH diet may be a strategy for glycaemic control in pregnant women with PGDM, favouring the adoption of a nutritionally adequate diet with lower consumption of UPF. Further studies are needed to investigate the effect of the DASH diet on glycaemic profile, and maternal and perinatal outcomes in women with PGDM.
C1 [Fagherazzi, Sanmira; Vieira de Lima, Thaissa Santana; Dos Santos, Mayara Silva; Saunders, Claudia] Univ Fed Rio de Janeiro, Matern Sch, BR-22240000 Rio De Janeiro, Brazil.
   [Farias, Dayana Rodrigues] Univ Fed Rio de Janeiro, Josue de Castro Inst Nutr, Social & Appl Nutr Dept, BR-21941590 Rio De Janeiro, Brazil.
   [Belfort, Gabriella Pinto; Dos Santos, Karina; Vieira de Lima, Thaissa Santana; Dos Santos, Mayara Silva; Saunders, Claudia] Univ Fed Rio de Janeiro, Josue de Castro Inst Nutr, BR-21941590 Rio De Janeiro, Brazil.
RP Fagherazzi, S (corresponding author), Univ Fed Rio de Janeiro, Matern Sch, BR-22240000 Rio De Janeiro, Brazil.
EM sanmira@hotmail.com
OI Santos, Mayara Silva dos/0000-0001-6092-0501; dos Santos,
   Karina/0000-0003-4841-0554
FU FAPERJ [E-26/202.972/2016]; CNPq [409032/2016-6, 307013/2015-4]; PIBIC;
   CNPQ/UFRJ; PIBEX/UFRJ
FX The authors wish to thank the research students and nutritionists of the
   Research Group on Maternal and Child Health (GPSMI) of ME-UFRJ, who
   participated in the nutritional consultations, educational actions, and
   the collection and tabulation of the research data. The authors are also
   grateful to their colleagues from the Nutrition Service and the entire
   multiprofessional prenatal care team and board of directors of ME-UFRJ
   for their support during the research.; This study received financial
   support from FAPERJ (Cientista do Nosso Estado-2016, grant number
   E-26/202.972/2016) and CNPq (Universal-2016, grant number
   409032/2016-6), CNPq research grant (2016-2019) to C. S. (grant number
   307013/2015-4), in addition to undergraduate research grants (PIBIC;
   CNPQ/UFRJ and FAPERJ, grant number) and outreach grants (PIBEX/UFRJ, no
   grant number) for undergraduate students of the Nutrition Course at the
   Josue de Castro Nutrition Institute of the Federal University of Rio de
   Janeiro. The funding agencies played no role in the design, analysis or
   writing of this article.
CR Abbott KA, 2016, AM J CLIN NUTR, V104, P1470, DOI 10.3945/ajcn.116.138172
   Alves-Santos NH, 2016, APPETITE, V105, P164, DOI 10.1016/j.appet.2016.05.027
   American Diabetes Association, 2020, DIABETES CARE, V43, P1
   Asemi Z, 2014, EUR J CLIN NUTR, V68, P490, DOI 10.1038/ejcn.2013.296
   Asemi Z, 2013, BRIT J NUTR, V109, P2024, DOI 10.1017/S0007114512004242
   Asemi Z, 2013, NUTRITION, V29, P619, DOI 10.1016/j.nut.2012.11.020
   Avignon A, 2012, NUTRITION, V28, P715, DOI 10.1016/j.nut.2012.01.001
   Berti Talita Lelis, 2019, Rev. bras. epidemiol., V22, pe190046, DOI 10.1590/1980-549720190046
   Bornia RG, 2013, PROTOCOLOS ASSISTENC
   Martins APB, 2013, REV SAUDE PUBL, V47, P656, DOI 10.1590/S0034-8910.2013047004968
   Brasil Ministerio da Saude, 2013, AT PREN BAIX RISC
   Brasil Ministerio da Saude Secretaria de Atencao a Saude Departamento de Acoes Programaticas Estrategicas, 2012, GEST ALT RISC MAN TE, V5
   Brasil Ministerio da Saude Secretaria de Atencao a Saude Departamento de Atencao Basica, 2014, GUIA ALIMENTAR POPUL, V2
   Brasil Ministerio da Saude Secretaria de Vigilancia em Saude, 2012, VIG BRAS 2011 SURV R
   Buhary Badurudeen Mahmood, 2016, Indian J Endocrinol Metab, V20, P481, DOI 10.4103/2230-8210.183478
   Caixeta CC., 2007, RELACOES FAMILIARES
   Conway JM, 2003, AM J CLIN NUTR, V77, P1171, DOI 10.1093/ajcn/77.5.1171
   da Silva SDC, 2018, DIABETES RES CLIN PR, V138, P262, DOI 10.1016/j.diabres.2018.01.032
   Da Silva CFM., 2018, THESIS U FEDERAL RIO
   Padilha PD, 2015, J HUM NUTR DIET, V28, P292, DOI 10.1111/jhn.12235
   de Munter JSL, 2007, PLOS MED, V4, P1385, DOI 10.1371/journal.pmed.0040261
   Della Libera B, 2011, NUTR HOSP, V26, P79, DOI 10.3305/nh.2011.26.1.4642
   Fardet A, 2016, FOOD FUNCT, V7, P2338, DOI [10.1039/C6FO00107F, 10.1039/c6fo00107f]
   Campos ABF, 2013, REV NUTR, V26, P551, DOI 10.1590/S1415-52732013000500006
   Food and Agriculture Organization of the United Nations, 2015, GUID COLL INF FOOD P
   da Silva LBG, 2019, BRIT J NUTR, V121, P82, DOI 10.1017/S0007114518001484
   Harsha DW, 1999, J AM DIET ASSOC, V99, pS35, DOI 10.1016/S0002-8223(99)00414-9
   IBGE, 2011, LATIN AM STUDIES ASS
   Instituto Brasileiro de Geografia e Estatistica, 2011, TAB COMP NUTR AL CON
   Instituto de Nutricao Centro America Y Panama, 2006, TAB COMP AL US AM LA
   International Diabetes Federation, 2019, IDF DIAB ATL 2019
   Izadi V, 2016, NUTRITION, V32, P1092, DOI 10.1016/j.nut.2016.03.006
   Karanja NM, 1999, J AM DIET ASSOC, V99, pS19, DOI 10.1016/S0002-8223(99)00412-5
   Lima HT., 2013, THESIS U FEDERAL RIO
   Lin N, 2016, LIPIDS HEALTH DIS, V15, DOI 10.1186/s12944-016-0303-7
   Monteiro CA, 2013, OBES REV, V14, P21, DOI 10.1111/obr.12107
   Monteiro C.A., 2016, WORLD NUTR, V7, P28
   Monteiro CA, 2019, ULTRAPROCESSED FOODS
   Moreira T., 2016, THESIS U FEDERAL RIO
   N?cleo de Estudos e Pesquisa em Alimenta?ao-NEPA, 2011, TABELA BRASILEIRA CO
   Oliveira L., 2014, IMPACTO INTERVENCAO
   Pan American Health Organization Ministerio da Saude. Federacao Brasileira das Associacoes de Ginecologia e Obstetricia. Sociedade Brasileira de Diabetes, 2016, RASTR DIAGN DIAB MEL
   Pinheiro A.B.V., 2004, TABELA AVALIACAO CON, V5th
   Rasmussen KM, 2009, WEIGHT GAIN DURING PREGNANCY: REEXAMINING THE GUIDELINES, P1
   Rohatgi KW, 2017, PEERJ, V5, DOI 10.7717/peerj.4091
   Sacks Frank M., 1995, Annals of Epidemiology, V5, P108, DOI 10.1016/1047-2797(94)00055-X
   Santos K., 2019, REV BRAS EPIDEMIOL, V22
   Scagliusi FB, 2009, EUR J CLIN NUTR, V63, P1192, DOI 10.1038/ejcn.2009.54
   Schulz KF, 2010, ANN INTERN MED, V152, P726, DOI 10.7326/0003-4819-152-11-201006010-00232
   Simoes BD, 2018, CAD SAUDE PUBLICA, V34, DOI [10.1590/0102-311X00019717, 10.1590/0102-311x00019717]
   Sociedade Brasileira de Diabetes, 2019, DIR 2019 2020 GUID 2
   Sociedade Brasileira de Diabetes, 2009, MAN OF CONT CARB PRO
   United States Department of Agriculture, 2006, USDA NAT NUTR DAT ST
   WASSERTHEIL S, 1970, BIOMETRICS, V26, P588, DOI 10.2307/2529115
   Whitt-Glover MC, 2013, PREV CHRONIC DIS, V10, DOI 10.5888/pcd10.120088
   Willett WC, 1997, AM J CLIN NUTR, V65, P1220, DOI 10.1093/ajcn/65.4.1220S
   World health organization, 2011, REC PREV TREATM PREE
   World Med Assoc, 2013, JAMA-J AM MED ASSOC, V310, P2191, DOI 10.1001/jama.2013.281053
NR 58
TC 1
Z9 1
U1 5
U2 10
PU CAMBRIDGE UNIV PRESS
PI CAMBRIDGE
PA EDINBURGH BLDG, SHAFTESBURY RD, CB2 8RU CAMBRIDGE, ENGLAND
SN 0007-1145
EI 1475-2662
J9 BRIT J NUTR
JI Br. J. Nutr.
PD SEP 28
PY 2021
VL 126
IS 6
BP 865
EP 876
AR PII S0007114520004791
DI 10.1017/S0007114520004791
PG 12
WC Nutrition & Dietetics
WE Science Citation Index Expanded (SCI-EXPANDED)
SC Nutrition & Dietetics
GA TX3ZT
UT WOS:000683029100009
PM 33256869
DA 2022-11-10
ER

PT J
AU Warnakulasuriya, LS
   Samaranayake, DL
   Adikaram, AVN
   Fernando, MMA
   Rytter, E
   Ciba, I
   Bergsten, P
   Forslund, AH
   Silva, KDRR
   Wickramasinghe, VP
AF Warnakulasuriya, Loretta S.
   Samaranayake, Dulani L.
   Adikaram, Adikaram V. N.
   Fernando, Manel M. A.
   Rytter, Elisabet
   Ciba, Iris
   Bergsten, Peter
   Forslund, Anders H.
   Renuka Ruchira Silva, K. D.
   Wickramasinghe, Vithanage Pujitha
TI Metabolic Abnormalities in a Cohort of Overweight and Obese Children in
   an Urban Setting of Sri Lanka
SO INTERNATIONAL JOURNAL OF ENDOCRINOLOGY
LA English
DT Article
ID NONALCOHOLIC LIVER-DISEASE; INSULIN-RESISTANCE; CARDIOVASCULAR-DISEASE;
   FATTY LIVER; CHILDHOOD OBESITY; OLD CHILDREN; ADOLESCENTS; RISK;
   PREVALENCE; ADULTHOOD
AB Childhood obesity-related metabolic derangements are increasing among South Asian populations. Most of these changes persist to adulthood. This study aims to describe the distribution of metabolic abnormalities among 7- to 17-year-old overweight and obese children in the Gampaha District of Sri Lanka. Overweight children (age- and gender-adapted BMI>+1SD, WHO standards) were selected from a community survey carried out in the Negombo Education Zone of Gampaha District. After a 12-hour overnight fast, blood was drawn, and blood glucose (FBG), lipid profile, insulin, and liver transaminases were measured. Two hours after a glucose load, blood was drawn for random blood glucose (RBG) and insulin. Metabolic syndrome (MetS) was diagnosed using modified IDF criteria for children. Anthropometry, fat mass (FM), and blood pressure were measured. Hepatic fat pattern was assessed ultrasonically. The data of 403 children (210 boys) were analysed. Of the study population, 16.4% were overweight (BMI for age +1 to +2SD), 72% were obese (BMI for age >+2 to +3SD), and 11.6% were severely obese (BMI for age >+3SD). Insulin resistance was seen in 46.8%, and prevalence increased with age. Mean postprandial insulin ranged from 368 to 625 pmol/L and was elevated in 35%. Dysglycaemia was seen among 20.8%. MetS was present in 19.8%, and 84% had at least one metabolic abnormality. Different degrees of hepatic steatosis were observed in 32.5%, and elevated ALT/AST ratio was seen in 58% of the population. Overweight and obesity during childhood were associated with multiple metabolic abnormalities including MetS, and they occur from a young age. It is important to screen children for overweight/obesity early in life and intervene to prevent them from developing metabolic complications.
C1 [Warnakulasuriya, Loretta S.] Univ Colombo, Postgrad Inst Med, Colombo, Sri Lanka.
   [Samaranayake, Dulani L.] Univ Colombo, Dept Community Med, Colombo, Sri Lanka.
   [Adikaram, Adikaram V. N.] Bandaranaike Int Airport, Hlth Unit, Katunayake, Sri Lanka.
   [Fernando, Manel M. A.] Colombo North Teaching Hosp, Ragama, Sri Lanka.
   [Rytter, Elisabet] Uppsala Univ, Fac Med, Dept Publ Hlth & Caring Sci, Clin Nutr & Metab, Uppsala, Sweden.
   [Ciba, Iris; Bergsten, Peter; Forslund, Anders H.] Uppsala Univ, Dept Womens & Childrens Hlth, Uppsala, Sweden.
   [Ciba, Iris; Bergsten, Peter; Forslund, Anders H.] Uppsala Univ, Childrens Hosp, Uppsala, Sweden.
   [Bergsten, Peter] Uppsala Univ, Dept Med Cell Biol, Uppsala, Sweden.
   [Renuka Ruchira Silva, K. D.] Wayamba Univ Sri Lanka, Dept Appl Nutr, Makandura, Gonawila, Sri Lanka.
   [Wickramasinghe, Vithanage Pujitha] Univ Colombo, Fac Med, Dept Paediat, Colombo, Sri Lanka.
RP Wickramasinghe, VP (corresponding author), Univ Colombo, Fac Med, Dept Paediat, Colombo, Sri Lanka.
EM lorettawarnakulasuriya898@gmail.com; dulani_samaranayake@yahoo.com;
   sriwarni@yahoo.com; m03amf@hotmail.com; elisabet.rytter@li.se;
   iris.ciba@kbh.uu.se; peter.bergsten@mcb.uu.se;
   anders.forslund@akademiska.se; renukasilva@gmail.com;
   pujitha@pdt.cmb.ac.lk
OI Wickramasinghe, Vithanage Pujitha/0000-0002-8355-1283
FU Swedish Radiohjalpen, "Children of the World"
FX The authors thank all the children and their parents/guardians for
   participating in this study. They also thank Dr. B.K.T.P. Dayanath,
   Consultant Chemical Pathologist, for supervising the function of the
   laboratory, Dr. Sumudu Palihawadana, Consultant Radiologist, for
   carrying out the ultrasound examination of the abdomen for hepatic
   steatosis, Mr. M. Sheran Weerasinghe for managing the entire project,
   and the following members of the research team in conducting the study:
   Dr. TMCLB Thennakoon, Dr. C Jayalath, Dr. GLDL Pradeepani, Dr. AVNC
   Adikaram, Dr. LDAC Arawwawala, Dr. NS Jayasinghe, Ms. SANM Fernando, Ms.
   RRM S Sewwandhi, Ms HAI Sandamali, Ms. WC Kumari, Ms. BLS Prasadini, Mr.
   RSR Ranathunga, Mr. TL Kanth, Ms. NY Watawala, Ms. KBG S Sankalpani, Ms.
   S Silva Antonypulle, Ms SNI Fernando, Mr. WG Thusith, and Ms. SUS
   Fernando. This study was funded by an educational grant from Swedish
   Radiohjalpen, "Children of the World," to Lions Club Negombo Host,
   Negombo, Sri Lanka.
CR Afshin A, 2017, NEW ENGL J MED, V377, P13, DOI 10.1056/NEJMoa1614362
   Anderson EL, 2015, PLOS ONE, V10, DOI 10.1371/journal.pone.0140908
   Brzezinski M, 2020, LIPIDS HEALTH DIS, V19, DOI 10.1186/s12944-020-01218-6
   Calcaterra V, 2008, CLIN ENDOCRINOL, V68, P868, DOI 10.1111/j.1365-2265.2007.03115.x
   Chen W, 2007, AM J EPIDEMIOL, V166, P527, DOI 10.1093/aje/kwm105
   De Bruyne RML, 2010, HEPATOL INT, V4, P375, DOI 10.1007/s12072-009-9160-z
   de Onis M, 2007, B WORLD HEALTH ORGAN, V85, P660, DOI 10.2471/BLT.07.043497
   de Silva K. S. H., 2006, CEYLON MEDICAL JOURNAL, V51, P105
   Draijer L, 2019, EXPERT REV GASTROENT, V13, P447, DOI 10.1080/17474124.2019.1595589
   Druet C, 2010, HORM RES PAEDIAT, V73, P181, DOI 10.1159/000284359
   Ezzati M, 2017, LANCET, V390, P2627, DOI 10.1016/S0140-6736(17)32129-3
   Faienza MF, 2020, WORLD J PEDIATR, V16, P438, DOI 10.1007/s12519-020-00341-9
   Freedman DS, 2007, J PEDIATR-US, V150, P12, DOI 10.1016/j.jpeds.2006.08.042
   Griffiths LJ, 2010, INT J PEDIATR OBES, V5, P282, DOI 10.3109/17477160903473697
   Guzzetti C, 2019, FRONT ENDOCRINOL, V10, DOI 10.3389/fendo.2019.00591
   Hettihawa L.M., 2006, ONLINE J HLTH ALLIED, V1, P1
   Jackson LV, 2007, ARCH DIS CHILD, V92, P298, DOI 10.1136/adc.2005.081216
   Link JC, 2013, ADIPOCYTE, V2, P74, DOI 10.4161/adip.23320
   Litwin SE, 2014, J AM COLL CARDIOL, V64, P1588, DOI 10.1016/j.jacc.2014.07.962
   Lohman T. G., 1989, PEDIATR EXERC SCI, V1, P19, DOI DOI 10.1123/PES.1.1.19
   Mager Diana R, 2006, Clin Liver Dis, V10, P109, DOI 10.1016/j.cld.2005.10.007
   Maier IB, 2014, ACTA PAEDIATR, V103, pE154, DOI 10.1111/apa.12546
   Malik S, 2004, CIRCULATION, V110, P1245, DOI 10.1161/01.CIR.0000140677.20606.0E
   MATTHEWS DR, 1985, DIABETOLOGIA, V28, P412, DOI 10.1007/BF00280883
   Mauvais-Jarvis F, 2015, BIOL SEX DIFFER, V6, DOI 10.1186/s13293-015-0033-y
   McCarthy HD, 2001, EUR J CLIN NUTR, V55, P902, DOI 10.1038/sj.ejcn.1601240
   Mjelle AB, 2019, J PEDIATR GASTR NUTR, V68, P706, DOI 10.1097/MPG.0000000000002320
   MORRIS NM, 1980, J YOUTH ADOLESCENCE, V9, P271, DOI 10.1007/BF02088471
   Morrison JA, 2008, J PEDIATR-US, V152, P201, DOI 10.1016/j.jpeds.2007.09.010
   Nagrani R, 2020, SCI REP-UK, V10, DOI 10.1038/s41598-020-64031-2
   Nanda K, 2004, PEDIATR TRANSPLANT, V8, P613, DOI 10.1111/j.1399-3046.2004.00241.x
   Portincasa Piero, 2005, Rom J Gastroenterol, V14, P43
   REAVEN GM, 1988, DIABETES, V37, P1595, DOI 10.2337/diabetes.37.12.1595
   Runge JH, 2021, EUR RADIOL, V31, P1588, DOI 10.1007/s00330-020-07245-2
   Schwimmer JB, 2006, PEDIATRICS, V118, P1388, DOI 10.1542/peds.2006-1212
   Shannon A, 2011, J PEDIATR GASTR NUTR, V53, P190, DOI 10.1097/MPG.0b013e31821b4b61
   Singh Y, 2013, J CLIN RES PEDIATR E, V5, P245, DOI 10.4274/Jcrpe.1127
   Smith SK, 2018, CLIN LIVER DIS, V22, P723, DOI 10.1016/j.cld.2018.07.001
   Steinberger J, 2003, CIRCULATION, V107, P1448, DOI 10.1161/01.CIR.0000060923.07573.F2
   Ten S, 2004, J CLIN ENDOCR METAB, V89, P2526, DOI 10.1210/jc.2004-0276
   Warnakulasuriya LS, 2019, ASIA-PAC J PUBLIC HE, V31, P633, DOI 10.1177/1010539519872061
   Wickramasinghe V. P., 2004, Ceylon Medical Journal, V49, P114
   Wickramasinghe V. P., 2017, Ceylon Journal of Medical Science, V54, P18, DOI 10.4038/cjms.v54i1.4813
   Wickramasinghe V P, 2017, BMC Res Notes, V10, P347, DOI 10.1186/s13104-017-2658-x
   Wickramasinghe VP, 2013, ANN HUM BIOL, V40, P280, DOI 10.3109/03014460.2013.769629
   Wickramasinghe VP, 2013, ANN HUM BIOL, V40, P168, DOI 10.3109/03014460.2012.753109
   Wickramasinghe VP, 2005, ANN HUM BIOL, V32, P60, DOI 10.1080/03014460400027805
   Widhalm K, 2010, INT J OBESITY, V34, P1451, DOI 10.1038/ijo.2010.185
   Wiegand S, 2010, INT J OBESITY, V34, P1468, DOI 10.1038/ijo.2010.106
   Younossi Z, 2018, NAT REV GASTRO HEPAT, V15, P11, DOI 10.1038/nrgastro.2017.109
   Zimmet P, 2007, PEDIATR DIABETES, V8, P299, DOI 10.1111/j.1399-5448.2007.00271.x
   Zimmet P, 2007, LANCET, V369, P2059, DOI 10.1016/S0140-6736(07)60958-1
NR 52
TC 3
Z9 3
U1 0
U2 1
PU HINDAWI LTD
PI LONDON
PA ADAM HOUSE, 3RD FLR, 1 FITZROY SQ, LONDON, W1T 5HF, ENGLAND
SN 1687-8337
EI 1687-8345
J9 INT J ENDOCRINOL
JI Int. J. Endocrinol.
PD JUL 5
PY 2021
VL 2021
AR 9936889
DI 10.1155/2021/9936889
PG 10
WC Endocrinology & Metabolism
WE Science Citation Index Expanded (SCI-EXPANDED)
SC Endocrinology & Metabolism
GA TM7DF
UT WOS:000675708000001
PM 34285694
OA gold, Green Published
DA 2022-11-10
ER

PT J
AU Alavudeen, SS
   Khobrani, M
   Dhanapal, CK
   Mir, JI
   Alshahrani, SM
   Khan, NA
   Alhossan, A
AF Alavudeen, Sirajudeen Shaik
   Khobrani, Moteb
   Dhanapal, C. K.
   Mir, Javid Iqbal
   Alshahrani, Sultan Mohammed
   Khan, Noohu Abdullah
   Alhossan, Abdulaziz
TI Comparative evaluation of biphasic insulin with metformin and triple
   oral hypoglycemic agents (OHA) in type 2 diabetes patients
SO SAUDI PHARMACEUTICAL JOURNAL
LA English
DT Article
DE Glycaemic control; Type 2 diabetes; Biphasic insulin; Metformin;
   Oralhypoglycemic agents
ID LISPRO MIX 75/25; THERAPY; EFFICACY; DURABILITY; SAFETY; BASAL
AB Introduction: The prevalence of secondary failure to oral hypoglycemic agents among type 2 diabetes mellitus (T2DM) patients ranges from 30 to 60%. The alternative approaches to overcome this issue are either switching to triple oral hypoglycemic agents (OHA) or intensifying the regimen by adding insulin.
   Objective: To compare the glycemic control achieved with biphasic insulin plus metformin and triple OHA in T2DM patients who were not adequately controlled with two OHA regimen.
   Methods: A qualitative prospective study was conducted at Asir diabetes center, Abha, KSA. Poorly controlled T2DM patients with two OHA for at least 1 year with glycated hemoglobin (HbA1c) >7.0% were included. Subjects were divided into group I (a third OHA was added to the existing two OHA regimen) and group II (switched over to Biphasic insulin and metformin). At baseline and 3-month intervals, level of HbA1C, Fasting Plasma Glucose (FPG), Postprandial Plasma Glucose (PPG), Blood Pressure (BP), lipid profile and hypoglycemic episodes were obtained and evaluated for one year.
   Results: 41.1% of patients were in group I and 58.9% were in group II. At the end of the study, there was a significant reduction in HbA1c in group II subjects comparing to group I (8.18 +/- 1.32 vs 8.79 +/- 1.81, p = 0.0238). FPG and PPG were improved also in group II. The mean body weight increased from baseline in group II is +4.48 kg and decreased from baseline in group I (-0.46 kg). 11.3% from group I and 23.7% from group II reported hypoglycaemic incidences.
   Conclusion: Biphasic insulin and metformin regimen could be an appropriate therapeutic option for achieving good glycemic control compared with triple OHA in patients with two OHA failure. (C) 2019 The Authors. Published by Elsevier B.V. on behalf of King Saud University.
C1 [Alavudeen, Sirajudeen Shaik; Khobrani, Moteb; Mir, Javid Iqbal; Alshahrani, Sultan Mohammed; Khan, Noohu Abdullah] King Khalid Univ, Dept Clin Pharm, Abha, Saudi Arabia.
   [Dhanapal, C. K.] Annamalai Univ, Fac Pharm, Annamalainagar, Chidambaram, India.
   [Alhossan, Abdulaziz] King Saud Univ, Dept Clin Pharm, Riyadh, Saudi Arabia.
RP Alhossan, A (corresponding author), King Saud Univ, Dept Clin Pharm, Riyadh, Saudi Arabia.
EM alhossan@ksu.edu.sa
RI Alavudeen, Sirajudeen/AFT-7390-2022; Alshahrani, Sultan/AAB-3081-2019;
   Alshahrani, Sultan/CAF-7886-2022; C.K., Dhanapal/ABA-7714-2021; MIR,
   JAVID IQBAL/GWD-1395-2022; Mir, Javid/GLT-6517-2022
OI Alavudeen, Sirajudeen/0000-0001-8160-4743; Alshahrani,
   Sultan/0000-0002-6194-7092; Alshahrani, Sultan/0000-0002-6194-7092;
   C.K., Dhanapal/0000-0003-1900-5496; Javid Iqbal, Mir/0000-0002-7967-1098
CR Abdi H, 2018, INT J ENDOCRINOL MET, V16, DOI 10.5812/ijem.65600
   Amer Diabet Assoc, 2014, DIABETES CARE, V37, pS14, DOI 10.2337/dc14-S014
   [Anonymous], [No title captured]
   [Anonymous], 2013, IJOPP
   [Anonymous], [No title captured]
   [Anonymous], [No title captured]
   Bermeo-Cabrera J, 2018, J DIABETES RES, V2018, DOI 10.1155/2018/3190849
   Bloomgarden Z, 2017, J DIABETES, V9, P814, DOI 10.1111/1753-0407.12575
   Buse JB, 2011, DIABETES CARE, V34, P249, DOI 10.2337/dc10-1701
   Buse JB, 2009, DIABETES CARE, V32, P1007, DOI 10.2337/dc08-2117
   Enrich DT, 2005, PHARMACOTHERAPY, V25, P810, DOI 10.1592/phco.2005.25.6.810
   Gu YJ, 2012, DIABETES TECHNOL THE, V14, P244, DOI 10.1089/dia.2011.0168
   Hauber A, 2006, DIABETOLOGIA, V49, P247, DOI 10.1007/s00125-005-0108-0
   Holden SE, 2016, PLOS ONE, V11, DOI 10.1371/journal.pone.0153594
   Lingvay I, 2007, J INVEST MED, V55, P62, DOI 10.2310/6650.2007.06036
   Lingvay I, 2009, DIABETES CARE, V32, P1789, DOI 10.2337/dc09-0653
   Lund SS, 2009, BMJ-BRIT MED J, V339, DOI 10.1136/bmj.b4324
   Moon MK, 2017, KOREAN J INTERN MED, V32, P974, DOI 10.3904/kjim.2017.354
   Noale M, 2016, ACTA DIABETOL, V53, P323, DOI 10.1007/s00592-015-0790-4
   Ogurtsova K, 2017, DIABETES RES CLIN PR, V128, P40, DOI 10.1016/j.diabres.2017.03.024
   Qayyum R, 2008, ANN INTERN MED, V149, P549, DOI 10.7326/0003-4819-149-8-200810210-00242
   Riedel AA, 2007, PHARMACOTHERAPY, V27, P1102, DOI 10.1592/phco.27.8.1102
   Siraj ES, 2003, CLEV CLIN J MED, V70, P702, DOI 10.3949/ccjm.70.8.702
   Wallia A, 2014, JAMA-J AM MED ASSOC, V311, P2315, DOI 10.1001/jama.2014.5951
   Wright A, 2002, DIABETES CARE, V25, P330, DOI 10.2337/diacare.25.2.330
NR 25
TC 2
Z9 2
U1 0
U2 2
PU ELSEVIER
PI AMSTERDAM
PA RADARWEG 29, 1043 NX AMSTERDAM, NETHERLANDS
SN 1319-0164
EI 2213-7475
J9 SAUDI PHARM J
JI Saudi Pharm. J.
PD FEB
PY 2020
VL 28
IS 2
BP 210
EP 214
DI 10.1016/j.jsps.2019.11.023
PG 5
WC Pharmacology & Pharmacy
WE Science Citation Index Expanded (SCI-EXPANDED)
SC Pharmacology & Pharmacy
GA KH4RD
UT WOS:000510635800008
PM 32042260
OA Green Published, gold
DA 2022-11-10
ER

PT J
AU Ferguson, JF
   Ryan, MF
   Gibney, ER
   Brennan, L
   Roche, HM
   Reilly, MP
AF Ferguson, J. F.
   Ryan, M. F.
   Gibney, E. R.
   Brennan, L.
   Roche, H. M.
   Reilly, M. P.
TI Dietary isoflavone intake is associated with evoked responses to
   inflammatory cardiometabolic stimuli and improved glucose homeostasis in
   healthy volunteers
SO NUTRITION METABOLISM AND CARDIOVASCULAR DISEASES
LA English
DT Article
DE Cardiometabolic disease; Endotoxemia; LPS; Isoflavone; Soy;
   Inflammation; Insulin sensitivity
ID HIGH-FAT DIET; CARDIOVASCULAR-DISEASE; SOY; GENISTEIN; CANCER;
   ENDOTOXEMIA; CELLS; MODEL
AB Background and aims: Consumption of foods that modulate inflammatory stress in genetically-prone individuals may influence development of cardiometabolic diseases. Isoflavones in soy-derived foods function as phytoestrogens, have antioxidant and antiinflammatory activity, inhibit protein-tyrosine kinase activity, and may be atheroprotective. We examined the relationship between soy food consumption and inflammatory responses to endotoxemia, postprandial responses to oral lipid tolerance test (OLTT), and insulin sensitivity from frequently sampled intravenous tolerance tests (FSIGTT).
   Methods and results: We administered low-dose endotoxin (LPS 1 ng/kg) to induce transient endotoxemia in young, healthy volunteers (N = 215) of African (AA), and European (EA) ancestry as part of the GENE Study. We further supported these findings in two independent samples: the MECHE Study and NHANES. Soy food consumption was a significant predictor of peak cytokine response following LPS. Individuals with moderate-high (>1.48 mg/day, N = 65) vs. low-no (<1.48 mg/day, N = 150) isoflavone consumption had significantly higher tumor necrosis factor alpha (TNF alpha) post-LPS (AUC, P = 0.009). Further, high-isoflavone consumers were protected against inflammation-induced decline in insulin sensitivity (SI) in GENE. We observed significant differences by soy consumption in the interferon gamma (IFN gamma) response to OLTT, and the insulin response to OGTT in MECHE, as well as significantly lower fasting insulin, and 2-hour glucose post-OGTT in EA NHANES subjects.
   Conclusion: We demonstrate that soy consumption may influence inflammatory and metabolic responses. In research of nutritional exposures, measuring evoked phenotypes may be more informative than describing resting characteristics. The GENE Study was registered under NCT00953667 and the MECHE Study under NCT01172951, both at clinicaltrials.gov. (C) 2014 Elsevier B. V. All rights reserved.
C1 [Ferguson, J. F.; Reilly, M. P.] Univ Penn, Perelman Sch Med, Cardiovasc Inst, Philadelphia, PA 19104 USA.
   [Ryan, M. F.; Gibney, E. R.; Brennan, L.; Roche, H. M.] Univ Coll Dublin, UCD Inst Food & Hlth, Dublin, Ireland.
   [Roche, H. M.] Univ Coll Dublin, Sch Publ Hlth & Populat Sci, Conway Inst, Dublin, Ireland.
RP Ferguson, JF (corresponding author), Univ Penn, Perelman Sch Med, 11-130-11 Smilow Ctr Translat Res, Philadelphia, PA 19104 USA.
EM jfer@mail.med.upenn.edu
RI Ferguson, Jane/C-7154-2011; Roche, Helen M/AAF-4164-2019
OI Ferguson, Jane/0000-0001-6896-1025; Roche, Helen M/0000-0002-0628-3318;
   Reilly, Muredach/0000-0002-3035-9386; Brennan,
   Lorraine/0000-0002-7711-7499
FU UPenn Nutrition Core Dietary Assessment Unit; NATIONAL CENTER FOR
   ADVANCING TRANSLATIONAL SCIENCES [UL1TR000003] Funding Source: NIH
   RePORTER; NATIONAL HEART, LUNG, AND BLOOD INSTITUTE [R01HL111694,
   R01HL113147, K24HL107643, U01HL108636, P50HL083799] Funding Source: NIH
   RePORTER; NATIONAL INSTITUTE OF DIABETES AND DIGESTIVE AND KIDNEY
   DISEASES [R01DK090505] Funding Source: NIH RePORTER
FX We would like to thank the participants of the GENE, MECHE, and NHANES
   studies, the staff at the UPenn Clinical Translational Research Center
   and the support of the UPenn Nutrition Core Dietary Assessment Unit.
CR AKIYAMA T, 1987, J BIOL CHEM, V262, P5592
   Babu PVA, 2013, J NUTR BIOCHEM, V24, P1777, DOI 10.1016/j.jnutbio.2013.06.003
   Balkau B, 2008, DIABETES CARE, V31, P2056, DOI 10.2337/dc08-0368
   Bingham SA, 2001, PUBLIC HEALTH NUTR, V4, P847, DOI 10.1079/PHN2000102
   Moreira APB, 2012, BRIT J NUTR, V108, P801, DOI 10.1017/S0007114512001213
   Boston Ray C, 2003, Diabetes Technol Ther, V5, P1003, DOI 10.1089/152091503322641060
   Calder PC, 2011, BRIT J NUTR, V106, pS1, DOI 10.1017/S0007114511005460
   Chen R, 2012, CELL, V148, P1293, DOI 10.1016/j.cell.2012.02.009
   Cheong SH, 2014, J NUTR BIOCHEM, V25, P136, DOI 10.1016/j.jnutbio.2013.09.012
   Ferguson JF, 2014, MOL NUTR FOOD RES, V58, P601, DOI 10.1002/mnfr.201300368
   Ferguson JF, 2013, J TRANSL MED, V11, DOI 10.1186/1479-5876-11-63
   Filiberto AC, 2013, J NUTR, V143, P900, DOI 10.3945/jn.112.173187
   Franco LM, 2013, ELIFE, V2, DOI 10.7554/eLife.00299
   Hansson GK, 2005, NEW ENGL J MED, V352, P1685, DOI 10.1056/NEJMra043430
   Henkel Soy J, 2000, FDA CONSUM, V34, P8
   Kim EK, 2007, MOL CELL ENDOCRINOL, V278, P18, DOI 10.1016/j.mce.2007.08.003
   Kokubo Y, 2007, CIRCULATION, V116, P2553, DOI 10.1161/CIRCULATIONAHA.106.683755
   Kris-Etherton PM, 2002, AM J MED, V113, P71, DOI 10.1016/S0002-9343(01)00995-0
   Kuiper GGJM, 1998, ENDOCRINOLOGY, V139, P4252, DOI 10.1210/en.139.10.4252
   Mann GE, 2009, CURR OPIN PHARMACOL, V9, P139, DOI 10.1016/j.coph.2008.12.012
   Marshall MC, 2005, POSTGRAD MED J, V81, P734, DOI 10.1136/pgmj.2004.028274
   Mehta NN, 2012, J TRANSL MED, V10, DOI 10.1186/1479-5876-10-124
   Mehta NN, 2010, DIABETES, V59, P172, DOI 10.2337/db09-0367
   Morris C, 2013, MOL NUTR FOOD RES, V57, P1246, DOI 10.1002/mnfr.201200629
   Moussa L, 2012, PLOS ONE, V7, DOI 10.1371/journal.pone.0049547
   Pendyala S, 2012, GASTROENTEROLOGY, V142, P1100, DOI 10.1053/j.gastro.2012.01.034
   Qi WT, 2011, BMC CANCER, V11, DOI 10.1186/1471-2407-11-219
   Ronis MJ, 2009, J NUTR, V139, P1431, DOI 10.3945/jn.109.107029
   Rowland IR, 2000, NUTR CANCER, V36, P27, DOI 10.1207/S15327914NC3601_5
   Ryan MF, 2013, AM J CLIN NUTR, V97, P261, DOI 10.3945/ajcn.112.047936
   Subar AF, 2001, AM J EPIDEMIOL, V154, P1089, DOI 10.1093/aje/154.12.1089
   Suzuki T, 2011, J NUTR BIOCHEM, V22, P401, DOI 10.1016/j.jnutbio.2010.08.001
   Trabulsi J, 2001, AM J PHYSIOL-ENDOC M, V281, pE891, DOI 10.1152/ajpendo.2001.281.5.E891
   Welch AA, 2005, J HUM NUTR DIET, V18, P99, DOI 10.1111/j.1365-277X.2005.00593.x
   Wu SH, 2012, J ACAD NUTR DIET, V112, P996, DOI 10.1016/j.jand.2012.04.001
NR 35
TC 25
Z9 26
U1 0
U2 14
PU ELSEVIER SCI LTD
PI OXFORD
PA THE BOULEVARD, LANGFORD LANE, KIDLINGTON, OXFORD OX5 1GB, OXON, ENGLAND
SN 0939-4753
EI 1590-3729
J9 NUTR METAB CARDIOVAS
JI Nutr. Metab. Carbiovasc. Dis.
PD SEP
PY 2014
VL 24
IS 9
BP 996
EP 1003
DI 10.1016/j.numecd.2014.03.010
PG 8
WC Cardiac & Cardiovascular Systems; Endocrinology & Metabolism; Nutrition
   & Dietetics
WE Science Citation Index Expanded (SCI-EXPANDED)
SC Cardiovascular System & Cardiology; Endocrinology & Metabolism;
   Nutrition & Dietetics
GA AO4NB
UT WOS:000341315500010
PM 24875672
OA Green Accepted
DA 2022-11-10
ER

PT J
AU Zhang, Q
   Xiao, XH
   Li, M
   Li, WH
   Yu, M
   Zhang, HB
   Ping, F
   Wang, ZX
   Zheng, J
AF Zhang, Qian
   Xiao, Xinhua
   Li, Ming
   Li, Wenhui
   Yu, Miao
   Zhang, Huabing
   Ping, Fan
   Wang, Zhixin
   Zheng, Jia
TI Berberine moderates glucose metabolism through the GnRH-GLP-1 and MAPK
   pathways in the intestine
SO BMC COMPLEMENTARY AND ALTERNATIVE MEDICINE
LA English
DT Article
DE Diabetes; Digestive tract; Gene expression; GnRH
ID GLUCAGON-LIKE PEPTIDE-1; ACTIVATED PROTEIN-KINASE;
   INFLAMMATORY-BOWEL-DISEASE; DIABETIC-RATS; INSULIN; HORMONE; SECRETION;
   MECHANISM; MODEL; GNRH
AB Background: Berberine is known to improve glucose and lipid metabolism disorders, but it poorly absorbed into the blood stream from the gut. Therefore, the exact underlying mechanism for berberine is still unknown. In this study, we investigated the effect of berberine on glucose metabolism in diabetic rats and tested the hypothesis that berberine acts directly in the terminal ileums.
   Methods: Rats were divided into a control group, diabetic group (DM), low dose of berberine group (BerL) and high dose of berberine group (BerH). Ileum samples were analyzed using a Roche NimbleGen mRNA array, qPCR and immunohistochemistry.
   Results: We found that 8 weeks of treatment with berberine significantly decreased fasting blood glucose levels. An oral glucose tolerance test (OGTT) showed that blood glucose was significantly reduced in the BerL and BerH groups before and at 30 min, 60 min and 120 min after oral glucose administration. Plasma postprandial glucagon-like peptide-1 (GLP-1) levels were increased in the berberine-treated groups. The ileum from the BerH group had 2112 genes with significantly changed expression (780 increased, 1332 decreased). KEGG pathway analyses indicated that all differentially expressed genes included 9 KEGG pathways. The top two pathways were the MAPK signaling pathway and the GnRH signaling pathway. Q-RT-PCR and immunohistochemistry verified that glucagon-like peptide 1 receptor (Glp1r) and mitogen activated protein kinase 10 (Mapk10) were significantly up-regulated, in contrast, gonadotropin releasing hormone receptor (Gnrhr) and gonadotropin-releasing hormone 1 (Gnrh1) were down-regulated in the BerH group.
   Conclusion: Our data suggest that berberine can improve blood glucose levels in diabetic rats. The mechanisms involved may be in the MAPK and GnRh-Glp-1 pathways in the ileum.
C1 [Zhang, Qian; Xiao, Xinhua; Li, Ming; Li, Wenhui; Yu, Miao; Zhang, Huabing; Ping, Fan; Wang, Zhixin; Zheng, Jia] Chinese Acad Med Sci, Dept Endocrinol, Peking Union Med Coll Hosp,Key Lab Endorinol, Peking Union Med Coll,Dept Endocrinol,Minist Hlth, Beijing 100730, Peoples R China.
RP Xiao, XH (corresponding author), Chinese Acad Med Sci, Dept Endocrinol, Peking Union Med Coll Hosp,Key Lab Endorinol, Peking Union Med Coll,Dept Endocrinol,Minist Hlth, Beijing 100730, Peoples R China.
EM xiaoxinhua@medmail.com.cn
RI Zhang, Huabing/ABD-6216-2020
OI Zhang, Huabing/0000-0001-6259-7584
FU National Natural Science Foundation of China [81170736]; National
   Natural Science Foundation for Young Scholars of China [81300649];
   National Key Program of Clinical Science; Peking Union Medical College
   Hospital Foundation for Young Scholars [pumch-2013-122]
FX This work was funded by National Natural Science Foundation of China
   (No. 81170736), National Natural Science Foundation for Young Scholars
   of China (No. 81300649), National Key Program of Clinical Science and
   Peking Union Medical College Hospital Foundation for Young Scholars
   (pumch-2013-122).
CR Ansari MA, 2004, ENDOCRINOLOGY, V145, P337, DOI 10.1210/en.2003-0512
   Bing Y, 2003, LIFE SCI, V72, P2895, DOI 10.1016/S0024-3205(03)00194-2
   Burcelin R, 2007, J NUTR, V137, p2534S, DOI 10.1093/jn/137.11.2534S
   Camilleri M, 2012, AM J PHYSIOL-GASTR L, V303, pG120, DOI 10.1152/ajpgi.00076.2012
   Dennis G, 2003, GENOME BIOL, V4, DOI 10.1186/gb-2003-4-9-r60
   Feng YJ, 2013, PHYTOTHER RES, V27, P1564, DOI 10.1002/ptr.4926
   Gao B, 2004, CHINESE J ANATOMY, V27, P372
   Gao C R, 1997, Zhongguo Zhong Xi Yi Jie He Za Zhi, V17, P162
   Heeckt PF, 2000, LANGENBECK ARCH SURG, V385, P50, DOI 10.1007/s004230050011
   Hollenbach E, 2004, FASEB J, V18, P1550, DOI 10.1096/fj.04-1642fje
   Hosack DA, 2003, GENOME BIOL, V4, DOI 10.1186/gb-2003-4-10-r70
   Huang J.H., 2004, CHIN CLIN PHARM THER, V9, P1069, DOI [10.3969/j.issn.1009-2501.2004.09.026, DOI 10.3969/J.ISSN.1009-2501.2004.09.026]
   Huang WQ, 2001, LIFE SCI, V68, P1727
   KLIER M, 1980, FEBS LETT, V121, P363, DOI 10.1016/0014-5793(80)80382-6
   Lee YS, 2006, DIABETES, V55, P2256, DOI 10.2337/db06-0006
   Livak KJ, 2001, METHODS, V25, P402, DOI 10.1006/meth.2001.1262
   Lu SS, 2009, J ENDOCRINOL, V200, P159, DOI 10.1677/JOE-08-0419
   Palomba S, 2004, HUM REPROD, V19, P415, DOI 10.1093/humrep/deh053
   Ranganath LR, 2008, J CLIN PATHOL, V61, P401, DOI 10.1136/jcp.2006.043232
   Reed MJ, 2000, METABOLISM, V49, P1390, DOI 10.1053/meta.2000.17721
   SCHMIDTLER J, 1991, AM J PHYSIOL, V260, pG940, DOI 10.1152/ajpgi.1991.260.6.G940
   Shan CY, 2013, J ENDOCRINOL, V218, P255, DOI 10.1530/JOE-13-0184
   Smith Matthew R, 2004, J Urol, V172, pS52, DOI 10.1097/01.ju.0000141820.17959.2f
   Tang LQ, 2006, J ETHNOPHARMACOL, V108, P109, DOI 10.1016/j.jep.2006.04.019
   Turner N, 2008, DIABETES, V57, P1414, DOI 10.2337/db07-1552
   Waetzig GH, 2002, J IMMUNOL, V168, P5342, DOI 10.4049/jimmunol.168.10.5342
   Wang YX, 2009, BIOORG MED CHEM LETT, V19, P6004, DOI 10.1016/j.bmcl.2009.09.059
   Wild S, 2004, DIABETES CARE, V27, P1047, DOI 10.2337/diacare.27.5.1047
   Yin J, 2002, METABOLISM, V51, P1439, DOI 10.1053/meta.2002.34715
   Yin J, 2008, AM J PHYSIOL-ENDOC M, V294, pE148, DOI 10.1152/ajpendo.00211.2007
   Zhang Q, 2011, EVID-BASED COMPL ALT, V2011, P1, DOI 10.1155/2011/924851
   Zhou LB, 2007, METABOLISM, V56, P405, DOI 10.1016/j.metabol.2006.10.025
NR 32
TC 37
Z9 43
U1 3
U2 37
PU BMC
PI LONDON
PA CAMPUS, 4 CRINAN ST, LONDON N1 9XW, ENGLAND
SN 1472-6882
J9 BMC COMPLEM ALTERN M
JI BMC Complement. Altern. Med.
PD JUN 9
PY 2014
VL 14
AR 188
DI 10.1186/1472-6882-14-188
PG 10
WC Integrative & Complementary Medicine
WE Science Citation Index Expanded (SCI-EXPANDED)
SC Integrative & Complementary Medicine
GA AK1GA
UT WOS:000338162200001
PM 24912407
OA Green Published, gold
DA 2022-11-10
ER

PT J
AU Zhao, Y
AF Zhao, Ying
TI Expression of IGF-1 and GDF-15 in patients with gestational diabetes
SO INTERNATIONAL JOURNAL OF CLINICAL AND EXPERIMENTAL MEDICINE
LA English
DT Article
DE Gestational diabetes; IGF-1; GDF-15; glucose metabolism; risk factors
ID BINDING-PROTEINS; WOMEN; SUPPLEMENTATION; MELLITUS; OBESITY
AB Objective: To evaluate the expression of IGF-1 and GDF-15 and the risk factors associated with the onset of gestational diabetes mellitus (GDM) in patients with gestational diabetes in the third trimester. Methods: 527 GDM patients and 527 healthy subjects admitted to our hospital from June 2017 to January 2020 were enrolled and divided into GDM group and normal glucose tolerance (NGT) group. The following parameters including baseline data, serum IGF-1 and GDF15 levels, maternal blood glucose-related biochemical indicators and their correlation with serum IGF-1 levels, the correlation between the blood glucose-related biochemical indices with serum GDF15 level, and the correlation between the expression levels of serum IGF-1 and serum GDF15 were analyzed. Results: In the third trimester of pregnancy, no significant difference was observed in age, gestational weeks, BMI, and blood lipid parameters between two groups. GDM group had higher BMI, fasting blood glucose, blood glucose level at 1 h, 2 h after meal, and AUCG than NGT group, but there was no significant difference on glycated hemoglobin. Serum IGF-1 and GDF15 levels of GDM group were higher than those of NGT group. IGF-1 levels were positively correlated with maternal FBG, while 1 h-PG, 2 h-PG, and AUCG were positively correlated with HbA1c. There was a positive correlation between GDF15 levels and maternal FBG as well as between 1 h-PG, 2 h-PG, AUCG and HbA1c. IGF-1 was positively correlated with GDF15. Conclusion: The main risk factors for GDM include low education level, increased fasting 1 h and 2 h postprandial blood glucose levels, and increased BMI and AUCG in late pregnancy. In the third trimester of pregnancy, the levels of IGF-1 and GDF15 are positively correlated with the glucose metabolism, which is an underlying protective factor for gestational diabetes, and IGF-1 is positively correlated with GDF15.
C1 [Zhao, Ying] Gansu Med Coll, Affiliated Hosp, Dept Endocrinol, 296 Kongtong East Rd, Pingliang 744000, Gansu, Peoples R China.
RP Zhao, Y (corresponding author), Gansu Med Coll, Affiliated Hosp, Dept Endocrinol, 296 Kongtong East Rd, Pingliang 744000, Gansu, Peoples R China.
EM yingzhaozhao100@163.com
CR Abu Shehab M, 2014, ENDOCRINOLOGY, V155, P1327, DOI 10.1210/en.2013-1759
   Aman J, 2011, NEONATOLOGY, V100, P147, DOI 10.1159/000323741
   Bozkurt L, 2016, HORM RES PAEDIAT, V86, P300, DOI 10.1159/000448076
   Coll AP, 2020, NATURE, V578, P444, DOI 10.1038/s41586-019-1911-y
   Dilli D, 2018, CLIN NUTR ESPEN, V23, P73, DOI 10.1016/j.clnesp.2017.12.006
   Jantscher-Krenn E, 2019, AM J CLIN NUTR, V110, P1335, DOI 10.1093/ajcn/nqz202
   Kanai Y, 2016, EARLY HUM DEV, V93, P39, DOI 10.1016/j.earlhumdev.2015.12.003
   Lappas M, 2016, DIABETES METAB, V42, P442, DOI 10.1016/j.diabet.2016.06.004
   Liao ST, 2017, HORM-INT J ENDOCRINO, V16, P282, DOI 10.14310/horm.2002.1747
   Mirmiran P, 2019, INT J VITAM NUTR RES, V89, P37, DOI 10.1024/0300-9831/a000475
   Pellonpera O, 2019, DIABETES CARE, V42, P1009, DOI 10.2337/dc18-2591
   Shang M, 2018, DIABETES RES CLIN PR, V146, P211, DOI 10.1016/j.diabres.2018.10.017
   Tang MY, 2019, DIABETES RES CLIN PR, V156, DOI 10.1016/j.diabres.2019.107823
   Tran T, 2018, PLOS ONE, V13, DOI 10.1371/journal.pone.0201584
   Tsai VWW, 2018, CELL METAB, V28, P353, DOI 10.1016/j.cmet.2018.07.018
   Vialon M, 2019, CLIN ENDOCRINOL, V91, P805, DOI 10.1111/cen.14097
   Wickens KL, 2017, BRIT J NUTR, V117, P804, DOI [10.1017/S0007114517000289, 10.1017/s0007114517000289]
   Yuanmei L, 2019, CLIN EXP OBSTET GYN, V46, P763, DOI 10.12891/ceog4783.2019
   Zhang YF, 2018, ARTIF CELL NANOMED B, V46, P652, DOI 10.1080/21691401.2018.1466146
   Zhang YZ, 2019, AM J PHYSIOL-LUNG C, V317, pL510, DOI 10.1152/ajplung.00062.2019
   Zhu BB, 2019, BIOL TRACE ELEM RES, V191, P45, DOI 10.1007/s12011-018-1595-4
NR 21
TC 0
Z9 0
U1 1
U2 4
PU E-CENTURY PUBLISHING CORP
PI MADISON
PA 40 WHITE OAKS LN, MADISON, WI 53711 USA
SN 1940-5901
J9 INT J CLIN EXP MED
JI Int. J. Clin. Exp. Med.
PY 2020
VL 13
IS 12
BP 9699
EP 9705
PG 7
WC Medicine, Research & Experimental
WE Science Citation Index Expanded (SCI-EXPANDED)
SC Research & Experimental Medicine
GA PO2SX
UT WOS:000605020700067
DA 2022-11-10
ER

PT J
AU Jaroszynski, A
   Derezinski, T
   Jaroszynska, A
   Zapolski, T
   Wasikowska, B
   Wysokinski, A
   Jawien, A
   Zaluska, W
   Horoch, A
AF Jaroszynski, Andrzej
   Derezinski, Tadeusz
   Jaroszynska, Anna
   Zapolski, Tomasz
   Wasikowska, Beata
   Wysokinski, Andrzej
   Jawien, Arkadiusz
   Zaluska, Wojciech
   Horoch, Andrzej
TI Association of anthropometric measures of obesity and chronic kidney
   disease in elderly women
SO ANNALS OF AGRICULTURAL AND ENVIRONMENTAL MEDICINE
LA English
DT Article
DE obesity; chronic kidney disease; waist-to-height ratio; waist-to-hip
   ratio; body mass index; waist circumference
ID TO-HEIGHT RATIO; BODY-MASS INDEX; WAIST CIRCUMFERENCE; CARDIOMETABOLIC
   RISK; SCREENING TOOL; PREVALENCE; HEALTH; COULD; MEN
AB Introduction and objective. Growing evidence suggests that obesity is an important contributor to the development of chronic kidney disease (CKD). The relationship between obesity and CKD is complex and not completely understood, and the best anthropometric index of obesity in predicting CKD is controversial. This study aimed to determine the best anthropometric index of obesity in predicting CKD in a population of elderly women.
   Materials and methods. Anthropometric indexes of obesity including body mass index (BMI), waist circumference (WC), waist-to-height ratio (WheiR) and waist-to-hip-ratio (WHR), were obtained in 730 selected females. Biochemical measurements including blood glucose, lipid profile, and 2-h postprandial blood glucose were performed. GFR was estimated by using CKD-EPI equation.
   Results. The prevalence of CKD stage >= 3 was 12.2%. Overweight and obesity was found in 50% and 36% of participants, respectively. Increased central fat distribution, as defined by WheiR, WC and WHR, was found in 89.6%, 91.7% and 89.4% individuals, respectively. Univariate linear regression analysis showed positive correlations between CKD and age (p<0.001), BMI (p<0.001), WC (p<0.001), WHR (p=0.007), WheiR (p<0.001), diabetes (p=0.002), as well as triglicerydes (p=0.031), and negative correlation between CKD and HDL level (p=0.017). Multivariable analysis demonstrated that hypertension, diabetes, WC and WheiR were independent predictors of CKD. The area under the receiver operating characteristics curve was best for WheiR (0.647), followed by WC (0.620), BMI (0.616), and WHR (0.532).
   Conclusions. Abdominal obesity is an important predictor of CKD. Of commonly used anthropometric parameters of obesity WheiR >= 0.6 is particularly associated with CKD in elderly females.
C1 [Jaroszynski, Andrzej] Med Univ Lublin, Dept Family Med, Staszica 4-6, PL-20081 Lublin, Poland.
   [Derezinski, Tadeusz; Wasikowska, Beata] Out Patient Clin Esculap Gniewkowo, Gniewkowo, Poland.
   [Jaroszynska, Anna; Wysokinski, Andrzej] Med Univ Lublin, Dept Cardiol, Lublin, Poland.
   [Zaluska, Wojciech] Nicholas Copernicus Univ, Dept Vasc Surg & Angiol, Bydgoszcz, Poland.
   [Zaluska, Wojciech] Med Univ Lublin, Dept Nephrol, Lublin, Poland.
   [Horoch, Andrzej] Inst Rural Hlth, Lublin, Poland.
RP Jaroszynski, A (corresponding author), Med Univ Lublin, Dept Family Med, Staszica 4-6, PL-20081 Lublin, Poland.
EM jaroszynskiaj@interia.pl
RI Dereziński, Tadeusz/GQP-7792-2022; Jawien, Arkadiusz/L-1475-2014
OI Dereziński, Tadeusz/0000-0001-9627-9787; Zapolski,
   Tomasz/0000-0001-9808-8853; Jaroszynski, Andrzej/0000-0001-8194-1723;
   Jawien, Arkadiusz/0000-0001-8380-9371
CR Ashwell M, 2005, INT J FOOD SCI NUTR, V56, P303, DOI 10.1080/09637480500195066
   Ashwell M, 2012, OBES REV, V13, P275, DOI 10.1111/j.1467-789X.2011.00952.x
   Bartali B, 2002, SOZ PRAVENTIV MED, V47, P336, DOI 10.1007/PL00012644
   Browning LM, 2010, NUTR RES REV, V23, P247, DOI 10.1017/S0954422410000144
   Burton JO, 2012, NEPHROL DIAL TRANSPL, V27, P1860, DOI 10.1093/ndt/gfr574
   Cordeiro A, 2013, NEPHROL DIAL TRANSPL, DOI [10.1093/ndt/gft250, DOI 10.1093/NDT/GFT250.]
   Cox BD, 1997, INT J OBESITY, V21, P674, DOI 10.1038/sj.ijo.0800459
   Elsayed EF, 2008, AM J KIDNEY DIS, V52, P49, DOI 10.1053/j.ajkd.2008.04.002
   Evans PD, 2012, PLOS ONE, V7, DOI 10.1371/journal.pone.0034699
   Flegal KM, 2012, JAMA-J AM MED ASSOC, V307, P491, DOI 10.1001/jama.2012.39
   Gelber RP, 2008, J AM COLL CARDIOL, V52, P605, DOI 10.1016/j.jacc.2008.03.066
   Guasch-Ferre M, 2012, PLOS ONE, V7, DOI 10.1371/journal.pone.0043275
   Iseki K, 2004, KIDNEY INT, V65, P1870, DOI 10.1111/j.1523-1755.2004.00582.x
   Klein S, 2007, AM J CLIN NUTR, V85, P1197, DOI 10.1093/ajcn/85.5.1197
   Kramer H, 2011, AM J KIDNEY DIS, V58, P177, DOI 10.1053/j.ajkd.2011.02.390
   Levey AS, 2011, KIDNEY INT, V80, P17, DOI 10.1038/ki.2010.483
   Lin CH, 2007, NUTRITION, V23, P788, DOI 10.1016/j.nut.2007.08.007
   Oh H, 2013, PLOS ONE, V8, DOI 10.1371/journal.pone.0059071
   Pinto-Sietsma SJ, 2003, AM J KIDNEY DIS, V41, P733, DOI 10.1016/S0272-6386(03)00020-9
   Stevens LA, 2011, KIDNEY INT, V79, P555, DOI 10.1038/ki.2010.462
   Ting SMS, 2009, NEPHRON CLIN PRACT, V112, pC121, DOI 10.1159/000214206
   Tseng CH, 2005, DIABETES CARE, V28, P2249, DOI 10.2337/diacare.28.9.2249
   Witasp A, 2011, J INTERN MED, V269, P410, DOI 10.1111/j.1365-2796.2010.02293.x
   World Health Organization, 2008, WAIST CIRC WAIST HIP
   Zatonska K, 2011, ANN AGR ENV MED, V18, P246
NR 25
TC 3
Z9 3
U1 0
U2 5
PU INST AGRICULTURAL MEDICINE
PI LUBLIN
PA JACZEWSKIEGO 2, PO BOX 185, 20-950 LUBLIN, POLAND
SN 1232-1966
EI 1898-2263
J9 ANN AGR ENV MED
JI Ann. Agr. Env. Med.
PY 2016
VL 23
IS 4
BP 636
EP 640
DI 10.5604/12321966.1226859
PG 5
WC Environmental Sciences; Public, Environmental & Occupational Health
WE Science Citation Index Expanded (SCI-EXPANDED)
SC Environmental Sciences & Ecology; Public, Environmental & Occupational
   Health
GA EP0UM
UT WOS:000397102200019
PM 28030936
OA gold, Green Submitted
DA 2022-11-10
ER

PT J
AU Salido, EM
   Dorfman, D
   Bordone, M
   Chianelli, MS
   Sarmiento, MIK
   Aranda, M
   Rosenstein, RE
AF Salido, Ezequiel M.
   Dorfman, Damian
   Bordone, Melina
   Chianelli, Monica S.
   Keller Sarmiento, Maria Ines
   Aranda, Marcos
   Rosenstein, Ruth E.
TI Ischemic conditioning protects the rat retina in an experimental model
   of early type 2 diabetes
SO EXPERIMENTAL NEUROLOGY
LA English
DT Article
DE Experimental type 2 diabetes mellitus; Diabetic retinopathy; Ischemic
   conditioning
ID ENDOTHELIAL GROWTH-FACTOR; NITRIC-OXIDE; OXIDATIVE STRESS; EXPRESSION;
   MITOCHONDRIAL; TOLERANCE; PATHOLOGY; MELATONIN
AB Diabetic retinopathy is a leading cause of acquired blindness in adults, mostly affected by type 2 diabetes mellitus (T2DM). We have developed an experimental model of early T2DM in adult rats which mimics some features of human T2DM at its initial stages, and provokes significant retinal alterations. We investigated the effect of ischemic conditioning on retinal changes induced by the moderate metabolic derangement. For this purpose, adult male Wistar rats received a control diet or 30% sucrose in the drinking water, and 3 weeks after this treatment, animals were injected with vehicle or streptozotocin (STZ, 25 mg/kg). Retinal ischemia was induced by increasing intraocular pressure to 120 mmHg for 5 min: this maneuver started 3 weeks after vehicle or STZ injection and was weekly repeated in one eye, while control eyes were submitted to a sham procedure. Fasting and postprandial glycemia, and glucose, and insulin tolerance tests were analyzed. At 12 weeks of treatment, animals which received a sucrose-enriched diet and STZ showed significant differences in metabolic tests, as compared with control groups. Brief ischemia pulses in one eye and a sham procedure in the contralateral eye did not affect glucose metabolism in control or diabetic rats. Ischemic pulses reduced the decrease in the electroretinogram a-wave, b-wave, and oscillatory potential amplitude, and the increase in retinal lipid peroxidation, NOS activity, TNF alpha, Muller cells glial fibrillary acidic protein, and vascular endothelial growth factor levels observed in diabetic animals. In addition, ischemic conditioning prevented the decrease in retinal catalase activity induced by T2DM. These results indicate that induction of ischemic tolerance could constitute a fertile avenue for the development of new therapeutic strategies to treat diabetic retinopathy associated with T2DM. (C) 2012 Elsevier Inc. All rights reserved.
C1 [Salido, Ezequiel M.; Dorfman, Damian; Bordone, Melina; Chianelli, Monica S.; Keller Sarmiento, Maria Ines; Aranda, Marcos; Rosenstein, Ruth E.] Univ Buenos Aires, CONICET, Lab Retinal Neurochem & Expt Ophthalmol, Dept Human Biochem,Sch Med,CEFyBO, Buenos Aires, DF, Argentina.
RP Rosenstein, RE (corresponding author), Univ Buenos Aires, CONICET, Dept Bioquim Humana, Fac Med,CEFyBO, Paraguay 2155,5 P, RA-1121 Buenos Aires, DF, Argentina.
EM ruthr@fmed.uba.ar
RI Salido, Ezequiel Martin/AAF-7166-2021
OI Salido, Ezequiel Martin/0000-0003-3741-3389; Aranda,
   Marcos/0000-0003-1891-3476; Bordone, Melina/0000-0003-4912-228X
FU Agencia Nacional de Promocion Cientifica y Tecnologica (ANPCyT);
   University of Buenos Aires; CONICET, Argentina
FX This research was supported by grants from the Agencia Nacional de
   Promocion Cientifica y Tecnologica (ANPCyT), The University of Buenos
   Aires, and CONICET, Argentina. The authors thank Enzo Aran Cuba for its
   invaluable help in animal care.
CR Aiello LP, 2000, KIDNEY INT, V58, pS113, DOI 10.1046/j.1523-1755.2000.07718.x
   [Anonymous], 1995, Diabetes, V44, P1249
   Belforte NA, 2010, J PINEAL RES, V48, P353, DOI 10.1111/j.1600-079X.2010.00762.x
   Biermann J, 2011, MOL VIS, V17, P1275
   Bray GA, 2004, J CLIN ENDOCR METAB, V89, P2583, DOI 10.1210/jc.2004-0535
   Cunha-Vaz J, 2005, PROG RETIN EYE RES, V24, P355, DOI 10.1016/j.preteyeres.2004.07.004
   do Carmo A, 1998, GEN PHARMACOL, V30, P319, DOI 10.1016/S0306-3623(97)00363-7
   Dreixler JC, 2009, EXP EYE RES, V89, P782, DOI 10.1016/j.exer.2009.07.006
   Dreixler JC, 2009, EXP EYE RES, V88, P512, DOI 10.1016/j.exer.2008.11.013
   El-Remessy AB, 2003, AM J PATHOL, V162, P1995, DOI 10.1016/S0002-9440(10)64332-5
   Fernandez DC, 2011, AM J PATHOL, V178, P2264, DOI 10.1016/j.ajpath.2011.01.040
   Fernandez DC, 2009, INVEST OPHTH VIS SCI, V50, P3922, DOI 10.1167/iovs.08-3344
   Fong DS, 2004, DIABETES CARE, V27, P2540, DOI 10.2337/diacare.27.10.2540
   Gidday JM, 2006, NAT REV NEUROSCI, V7, P437, DOI 10.1038/nrn1927
   Goralski KB, 2007, CAN J PHYSIOL PHARM, V85, P113, DOI 10.1139/Y06-092
   HAMMES HP, 1995, MOL MED, V1, P527, DOI 10.1007/BF03401589
   Joussen AM, 2002, AM J PATHOL, V160, P501, DOI 10.1016/S0002-9440(10)64869-9
   Joussen AM, 2001, INVEST OPHTH VIS SCI, V42, P3047
   Kaul K, 2010, CURR DIABETES REV, V6, P294, DOI 10.2174/157339910793360851
   Korkmaz A, 2012, MOL CELL ENDOCRINOL, V349, P128, DOI 10.1016/j.mce.2011.10.013
   LOWRY OH, 1951, J BIOL CHEM, V193, P265
   Lutty GA, 1996, ARCH OPHTHALMOL-CHIC, V114, P971, DOI 10.1001/archopht.1996.01100140179011
   Matsuura T, 2005, INT J TISSUE REACT, V27, P59
   Mokini Z, 2010, DIABETES RES CLIN PR, V87, P313, DOI 10.1016/j.diabres.2009.11.018
   Moreno MC, 2004, FREE RADICAL BIO MED, V37, P803, DOI 10.1016/j.freeradbiomed.2004.06.001
   Movassat J, 1995, DIABETES METAB, V21, P365
   Muhlhausler BS, 2009, METHODS MOL BIOL, V560, P19, DOI 10.1007/978-1-59745-448-3_2
   Nicholson BP, 2010, GRAEF ARCH CLIN EXP, V248, P915, DOI 10.1007/s00417-010-1315-z
   PORTHA B, 1989, DIABETES METAB, V15, P61
   Roth S, 1998, INVEST OPHTH VIS SCI, V39, P777
   Roth S, 2006, INVEST OPHTH VIS SCI, V47, P2114, DOI 10.1167/iovs.05-1068
   Salido EM, 2012, EXP NEUROL, V236, P151, DOI 10.1016/j.expneurol.2012.04.010
   Shaw JE, 2010, DIABETES RES CLIN PR, V87, P4, DOI 10.1016/j.diabres.2009.10.007
   Stitt AW, 2011, PROG RETIN EYE RES, V30, P149, DOI 10.1016/j.preteyeres.2011.02.001
   Stolar M, 2010, AM J MED, V123, pS3, DOI 10.1016/j.amjmed.2009.12.004
   SURWIT RS, 1988, DIABETES, V37, P1163, DOI 10.2337/diabetes.37.9.1163
   Turner RC, 1998, LANCET, V352, P837, DOI 10.1016/s0140-6736(98)07019-6
   Tzekov R, 1999, SURV OPHTHALMOL, V44, P53, DOI 10.1016/S0039-6257(99)00063-6
   Zheng L, 2009, FRONT BIOSCI-LANDMRK, V14, P3974, DOI [10.2735/3505, 10.2741/3505]
   Zhu YL, 2007, INVEST OPHTH VIS SCI, V48, P1735, DOI 10.1167/iovs.06-1037
NR 40
TC 2
Z9 3
U1 0
U2 7
PU ACADEMIC PRESS INC ELSEVIER SCIENCE
PI SAN DIEGO
PA 525 B ST, STE 1900, SAN DIEGO, CA 92101-4495 USA
SN 0014-4886
EI 1090-2430
J9 EXP NEUROL
JI Exp. Neurol.
PD FEB
PY 2013
VL 240
BP 1
EP 8
DI 10.1016/j.expneurol.2012.11.006
PG 8
WC Neurosciences
WE Science Citation Index Expanded (SCI-EXPANDED)
SC Neurosciences & Neurology
GA 081OZ
UT WOS:000314332800001
PM 23153579
DA 2022-11-10
ER

PT J
AU Lebovitz, HE
   Banerji, MA
AF Lebovitz, Harold E.
   Banerji, Mary Ann
TI Non-Insulin Injectable Treatments (Glucagon-Like Peptide-1 and Its
   Analogs) and Cardiovascular Disease
SO DIABETES TECHNOLOGY & THERAPEUTICS
LA English
DT Article
ID GLYCEMIC CONTROL; MYOCARDIAL-INFARCTION; HEPATIC BIOMARKERS;
   CARDIAC-FUNCTION; GLUCOSE-UPTAKE; HEART-FAILURE; DOUBLE-BLIND;
   WEIGHT-LOSS; EXENATIDE; REPERFUSION
AB Glucagon-like peptide-1 (GLP-1) [GLP-1 (7-36)-amide] plays a fundamental role in regulating postprandial nutrient metabolism. GLP-1 acts through a G-protein-coupled receptor present on the membranes of many tissues, including myocardium and endothelium. GLP-1 is cleaved by the dipeptidyl peptidase-4 enzyme to its metabolite GLP-1 (9-36)-amide within 1-2 min of its release into the circulation. Investigations have been done in humans and in animal models to determine whether GLP-1 has effects on the myocardium. Infusions of GLP-1 increase cardiac function in ischemic and non-ischemic cardiovascular disease. In humans and animal models, constant infusions of GLP-1 decrease the size of infarction and improve myocardial function in ischemic/reperfusion injury. In cardiomyopathy and heart failure, infusions of GLP-1 improve myocardial function. These beneficial effects of GLP-1 on cardiac function are mediated by both GLP-1 receptor activation and GLP-1 receptor independent actions. Infusions of the metabolite GLP-1 (9-36)-amide improve cardiac function in experimental animals with cardiovascular disease even though the metabolite does not bind to the GLP-1 receptor. The beneficial effects of GLP-1 on the heart occur in the presence of a GLP-1 receptor antagonist and in animals devoid of GLP-1 receptors. Preliminary data in animals with available GLP-1 receptor agonists and cardiac disease suggest that exenatide has beneficial effects in porcine models of ischemic heart disease. The animal data with liraglutide are inconclusive. Clinical trials with exenatide and liraglutide show significant improvements in weight, systolic blood pressure, lipid profiles, and other cardiovascular risk factors. Whether these will decrease cardiovascular events is currently under investigation.
C1 [Lebovitz, Harold E.; Banerji, Mary Ann] SUNY Hlth Sci Ctr, Div Endocrinol, Dept Med, Brooklyn, NY 11203 USA.
RP Lebovitz, HE (corresponding author), SUNY Hlth Sci Ctr, Div Endocrinol, Dept Med, 450 Clarkson Ave, Brooklyn, NY 11203 USA.
EM hlebovitz1@hotmail.com
CR Ban K, 2008, CIRCULATION, V117, P2340, DOI 10.1161/CIRCULATIONAHA.107.739938
   Ban K, 2010, ENDOCRINOLOGY, V151, P1520, DOI 10.1210/en.2009-1197
   Best JH, 2011, DIABETES CARE, V34, P90, DOI 10.2337/dc10-1393
   Bhashyam S, 2010, CIRC-HEART FAIL, V3, P512, DOI 10.1161/CIRCHEARTFAILURE.109.900282
   Blonde L, 2006, DIABETES OBES METAB, V8, P436, DOI 10.1111/j.1463-1326.2006.00602.x
   Blonde L, 2009, DIABETES OBES METAB, V11, P26, DOI 10.1111/j.1463-1326.2009.01075.x
   Bose AK, 2005, DIABETES, V54, P146, DOI 10.2337/diabetes.54.1.146
   Bunck MC, 2010, ATHEROSCLEROSIS, V212, P223, DOI 10.1016/j.atherosclerosis.2010.04.024
   Bunck MC, 2010, DIABETES CARE, V33, P1734, DOI 10.2337/dc09-2361
   Buse JB, 2007, CLIN THER, V29, P139, DOI 10.1016/j.clinthera.2007.01.015
   Buse JB, 2010, DIABETES CARE, V33, P1255, DOI 10.2337/dc09-1914
   Courreges JP, 2008, DIABETIC MED, V25, P1129, DOI 10.1111/j.1464-5491.2008.02484.x
   Davidson MH, 2011, AM J CARDIOL, V108, p33B, DOI 10.1016/j.amjcard.2011.03.046
   Drucker DJ, 2007, DIABETES CARE, V30, P1335, DOI 10.2337/dc07-0228
   Drucker DJ, 2006, LANCET, V368, P1696, DOI 10.1016/S0140-6736(06)69705-5
   Drucker DJ, 2006, CELL METAB, V3, P153, DOI 10.1016/j.cmet.2006.01.004
   Elahi D, 2008, OBESITY, V16, P1501, DOI 10.1038/oby.2008.229
   Fields AV, 2009, CLIN CARDIOL, V32, P236, DOI 10.1002/clc.20456
   GOKE R, 1993, J BIOL CHEM, V268, P19650
   Gros R, 2003, ENDOCRINOLOGY, V144, P2242, DOI 10.1210/en.2003-0007
   Halbirk M, 2010, AM J PHYSIOL-HEART C, V298, pH1096, DOI 10.1152/ajpheart.00930.2009
   Holst JJ, 2007, PHYSIOL REV, V87, P1409, DOI 10.1152/physrev.00034.2006
   Horton ES, 2010, DIABETES CARE, V33, P1759, DOI 10.2337/dc09-2062
   Huisamen B, 2008, CARDIOVASC J AFR, V19, P77
   Klonoff DC, 2008, CURR MED RES OPIN, V24, P275, DOI 10.1185/030079908X253870
   Kristensen J, 2009, BMC CARDIOVASC DISOR, V9, DOI 10.1186/1471-2261-9-31
   Liu Q, 2010, CARDIOVASC DIABETOL, V9, DOI [10.1186/1475-2840-9-32, 10.1186/1475-2840-9-76]
   Meier JJ, 2006, AM J PHYSIOL-ENDOC M, V290, pE1118, DOI 10.1152/ajpendo.00576.2005
   Monami M, 2011, EXP DIABETES RES, DOI 10.1155/2011/215764
   Montanya E, 2009, CLIN THER, V31, P2472, DOI 10.1016/j.clinthera.2009.11.034
   Nathanson D, 2012, DIABETOLOGIA, V55, P926, DOI 10.1007/s00125-011-2440-x
   Nikolaidis LA, 2005, AM J PHYSIOL-HEART C, V289, pH2401, DOI 10.1152/ajpheart.00347.2005
   Nikolaidis LA, 2005, J PHARMACOL EXP THER, V312, P303, DOI 10.1124/jpet.104.073890
   Nikolaidis LA, 2004, CIRCULATION, V110, P955, DOI 10.1161/01.CIR.0000139339.85840.DD
   Nikolaidis LA, 2004, CIRCULATION, V109, P962, DOI 10.1161/01.CIR.0000120505.91348.58
   Noyan-Ashraf MH, 2009, DIABETES, V58, P975, DOI 10.2337/db08-1193
   Okerson T, 2010, AM J HYPERTENS, V23, P334, DOI 10.1038/ajh.2009.245
   Okerson T, 2012, CARDIOVASC THER, V30, pe146, DOI 10.1111/j.1755-5922.2010.00256.x
   Poornima I, 2008, CIRC-HEART FAIL, V1, P153, DOI 10.1161/CIRCHEARTFAILURE.108.766402
   Ratner R, 2011, CARDIOVASC DIABETOL, V10, DOI 10.1186/1475-2840-10-22
   Read PA, 2011, CIRC-CARDIOVASC INTE, V4, P266, DOI 10.1161/CIRCINTERVENTIONS.110.960476
   Sesti G, 2011, DIABETES CARE, V34, pS272, DOI 10.2337/dc11-s228
   Sokos GG, 2007, AM J CARDIOL, V100, P824, DOI 10.1016/j.amjcard.2007.05.022
   Sokos GG, 2006, J CARD FAIL, V12, P694, DOI 10.1016/j.cardfail.2006.08.211
   Sonne DP, 2008, REGUL PEPTIDES, V146, P243, DOI 10.1016/j.regpep.2007.10.001
   Timmers L, 2009, J AM COLL CARDIOL, V53, P501, DOI 10.1016/j.jacc.2008.10.033
   Webb IG, 2009, J AM COLL CARDIOL, V53, P511, DOI 10.1016/j.jacc.2008.11.006
   Zhao TC, 2006, J PHARMACOL EXP THER, V317, P1106, DOI 10.1124/jpet.106.100982
NR 48
TC 12
Z9 12
U1 0
U2 5
PU MARY ANN LIEBERT, INC
PI NEW ROCHELLE
PA 140 HUGUENOT STREET, 3RD FL, NEW ROCHELLE, NY 10801 USA
SN 1520-9156
EI 1557-8593
J9 DIABETES TECHNOL THE
JI Diabetes Technol. Ther.
PD JUN
PY 2012
VL 14
SU 1
BP S43
EP S50
DI 10.1089/dia.2012.0022
PG 8
WC Endocrinology & Metabolism
WE Science Citation Index Expanded (SCI-EXPANDED)
SC Endocrinology & Metabolism
GA 951XB
UT WOS:000304752300006
PM 22650224
DA 2022-11-10
ER

PT J
AU Fu, T
   Choi, SE
   Kim, DH
   Seok, S
   Suino-Powell, KM
   Xu, HE
   Kemper, JK
AF Fu, Ting
   Choi, Sung-E
   Kim, Dong-Hyun
   Seok, Sunmi
   Suino-Powell, Kelly M.
   Xu, H. Eric
   Kemper, Jongsook Kim
TI Aberrantly elevated microRNA-34a in obesity attenuates hepatic responses
   to FGF19 by targeting a membrane coreceptor beta-Klotho
SO PROCEEDINGS OF THE NATIONAL ACADEMY OF SCIENCES OF THE UNITED STATES OF
   AMERICA
LA English
DT Article
DE Cyp7a1; FGF15; bile acids; hepatic metabolism
ID LIPID-METABOLISM; LIVER-CANCER; PPAR-ALPHA; EXPRESSION; SIRT1;
   FIBROBLAST-GROWTH-FACTOR-21; PATHWAY; DISEASE; INHIBITION; RECEPTOR
AB MicroRNA-34a (miR-34a) is the most highly elevated hepatic miR in obese mice and is also substantially elevated in patients who have steatosis, but its role in obesity and metabolic dysfunction remains unclear. After a meal, FGF19 is secreted from the ileum; binds to a hepatic membrane receptor complex, FGF19 receptor 4 and coreceptor beta-Klotho (beta KL); and mediates postprandial responses under physiological conditions, but hepatic responses to FGF19 signaling were shown to be impaired in patients with steatosis. Here, we show an unexpected functional link between aberrantly elevated miR-34a and impaired beta KL/FGF19 signaling in obesity. In vitro studies show that miR-34a down-regulates beta KL by binding to the 3' UTR of beta KL mRNA. Adenoviral-mediated overexpression of miR-34a in mice decreased hepatic beta KL levels, impaired FGF19-activated ERK and glycogen synthase kinase signaling, and altered expression of FGF19 metabolic target genes. Consistent with these results, beta KL levels were decreased and hepatic responses to FGF19 were severely impaired in dietary obese mice that have elevated miR-34a. Remarkably, in vivo antisense inhibition of miR-34a in obese mice partially restored beta KL levels and improved FGF19 target gene expression and metabolic outcomes, including decreased liver fat. Further, anti-miR-34a treatment in primary hepatocytes of obese mice restored FGF19-activated ERK and glycogen synthase kinase signaling in a beta KL-dependent manner. These results indicate that aberrantly elevated miR-34a in obesity attenuates hepatic FGF19 signaling by directly targeting beta KL. The miR-34a/beta KL/FGF19 axis may present unique therapeutic targets for FGF19-related human diseases, including metabolic disorders and cancer.
C1 [Fu, Ting; Choi, Sung-E; Kim, Dong-Hyun; Seok, Sunmi; Kemper, Jongsook Kim] Univ Illinois, Dept Mol & Integrat Physiol, Urbana, IL 61801 USA.
   [Suino-Powell, Kelly M.; Xu, H. Eric] Van Andel Res Inst, Lab Struct Sci, Grand Rapids, MI 49503 USA.
RP Kemper, JK (corresponding author), Univ Illinois, Dept Mol & Integrat Physiol, Urbana, IL 61801 USA.
EM jongsook@illinois.edu
RI Xu, H. Eric/ABD-7487-2021; Fu, Shirley Ting/B-7632-2018
OI Xu, H. Eric/0000-0002-6829-8144
FU National Institutes of Health [DK71662, DK66202, DK062777, DK095842];
   American Diabetes Association; NATIONAL INSTITUTE OF DIABETES AND
   DIGESTIVE AND KIDNEY DISEASES [R01DK095842, R01DK071662, R01DK062777,
   R56DK062777, R01DK066202] Funding Source: NIH RePORTER
FX We thank Byron Kemper for critical comments on the manuscript. This
   study was supported by National Institutes of Health Grants DK71662 and
   DK66202 (to H. E. X.); DK062777 and DK095842 (to J.K.K.); and by a Basic
   Science Award from the American Diabetes Association (to J.K.K).
CR Badman MK, 2007, CELL METAB, V5, P426, DOI 10.1016/j.cmet.2007.05.002
   Bartel DP, 2004, CELL, V116, P281, DOI 10.1016/S0092-8674(04)00045-5
   Cermelli S, 2011, PLOS ONE, V6, DOI 10.1371/journal.pone.0023937
   Cheung O, 2008, HEPATOLOGY, V48, P1810, DOI 10.1002/hep.22569
   Committee on Care and Use of Laboratory Animals, 1985, DHHS PUBL
   Connelly Sheila, 2004, Methods Mol Biol, V246, P37
   Esau C, 2006, CELL METAB, V3, P87, DOI 10.1016/j.cmet.2006.01.005
   Grundy SM, 2004, CIRCULATION, V109, P433, DOI 10.1161/01.CIR.0000111245.75752.C6
   He L, 2007, NATURE, V447, P1130, DOI 10.1038/nature05939
   Inagaki T, 2005, CELL METAB, V2, P217, DOI 10.1016/j.cmet.2005.09.001
   Inagaki T, 2007, CELL METAB, V5, P415, DOI 10.1016/j.cmet.2007.05.003
   Ito S, 2005, J CLIN INVEST, V115, P2202, DOI 10.1172/JCI23076
   Kanamaluru D, 2011, MOL CELL BIOL, V31, P1540, DOI 10.1128/MCB.01212-10
   Kemper JK, 2009, CELL METAB, V10, P392, DOI 10.1016/j.cmet.2009.09.009
   Kir S, 2011, SCIENCE, V331, P1621, DOI 10.1126/science.1198363
   Kong L, 2011, ACTA DIABETOL, V48, P61, DOI 10.1007/s00592-010-0226-0
   Kota J, 2009, CELL, V137, P1005, DOI 10.1016/j.cell.2009.04.021
   Kuro-o M, 2008, TRENDS ENDOCRIN MET, V19, P239, DOI 10.1016/j.tem.2008.06.002
   Kurosu H, 2007, J BIOL CHEM, V282, P26687, DOI 10.1074/jbc.M704165200
   Lee J, 2010, AGING-US, V2, P527, DOI 10.18632/aging.100184
   Lee J, 2010, J BIOL CHEM, V285, P12604, DOI 10.1074/jbc.M109.094524
   Lewis BP, 2003, CELL, V115, P787, DOI 10.1016/S0092-8674(03)01018-3
   Li SJ, 2009, J LIPID RES, V50, P1756, DOI 10.1194/jlr.M800509-JLR200
   Lin BC, 2007, J BIOL CHEM, V282, P27277, DOI 10.1074/jbc.M704244200
   Lovis P, 2008, DIABETES, V57, P2728, DOI 10.2337/db07-1252
   Miao J, 2009, GENE DEV, V23, P986, DOI 10.1101/gad.1773909
   Neilson JR, 2008, CELL, V134, P899, DOI 10.1016/j.cell.2008.09.006
   Ogawa Y, 2007, P NATL ACAD SCI USA, V104, P7432, DOI 10.1073/pnas.0701600104
   Ponugoti B, 2010, J BIOL CHEM, V285, P33959, DOI 10.1074/jbc.M110.122978
   Potthoff MJ, 2011, CELL METAB, V13, P729, DOI 10.1016/j.cmet.2011.03.019
   Purushotham A, 2009, CELL METAB, V9, P327, DOI 10.1016/j.cmet.2009.02.006
   Sawey ET, 2011, CANCER CELL, V19, P347, DOI 10.1016/j.ccr.2011.01.040
   Schreuder TCMA, 2010, AM J PHYSIOL-GASTR L, V298, pG440, DOI 10.1152/ajpgi.00322.2009
   Tazawa H, 2007, P NATL ACAD SCI USA, V104, P15472, DOI 10.1073/pnas.0707351104
   Trajkovski M, 2011, NATURE, V474, P649, DOI 10.1038/nature10112
   Walker AK, 2010, GENE DEV, V24, P1403, DOI 10.1101/gad.1901210
   Wu XL, 2007, J BIOL CHEM, V282, P29069, DOI 10.1074/jbc.C700130200
   Yamakuchi M, 2008, P NATL ACAD SCI USA, V105, P13421, DOI 10.1073/pnas.0801613105
NR 38
TC 113
Z9 119
U1 0
U2 16
PU NATL ACAD SCIENCES
PI WASHINGTON
PA 2101 CONSTITUTION AVE NW, WASHINGTON, DC 20418 USA
SN 0027-8424
J9 P NATL ACAD SCI USA
JI Proc. Natl. Acad. Sci. U. S. A.
PD OCT 2
PY 2012
VL 109
IS 40
BP 16137
EP 16142
DI 10.1073/pnas.1205951109
PG 6
WC Multidisciplinary Sciences
WE Science Citation Index Expanded (SCI-EXPANDED)
SC Science & Technology - Other Topics
GA 017SN
UT WOS:000309611400043
PM 22988100
OA Green Published, Bronze
DA 2022-11-10
ER

PT J
AU Pavlisova, J
   Horakova, O
   Kalendova, V
   Buresova, J
   Bardova, K
   Holendova, B
   Plecita-Hlavata, L
   Vackova, S
   Windrichova, J
   Topolcan, O
   Kopecky, J
   Rossmeisl, M
AF Pavlisova, Jana
   Horakova, Olga
   Kalendova, Veronika
   Buresova, Jana
   Bardova, Kristina
   Holendova, Blanka
   Plecita-Hlavata, Lydie
   Vackova, Sarka
   Windrichova, Jindra
   Topolcan, Ondrej
   Kopecky, Jan
   Rossmeisl, Martin
TI Chronic n-3 fatty acid intake enhances insulin response to oral glucose
   and elevates GLP-1 in high-fat diet-fed obese mice
SO FOOD & FUNCTION
LA English
DT Article
ID LONG-CHAIN OMEGA-3-FATTY-ACIDS; GASTRIC-INHIBITORY POLYPEPTIDE;
   PEPTIDE-1 SECRETION; ADIPOSE-TISSUE; FISH-OIL; SENSITIVITY;
   INFLAMMATION; RESISTANCE; LIVER; GUT
AB n-3 polyunsaturated fatty acids (PUFA) can exert beneficial effects on glucose homeostasis, especially in obese rodents. Gut incretin hormones regulate glucose and lipid homeostasis, but their involvement in the above effects is not entirely clear. This study aims to assess the effects of chronic n-3 PUFA administration on the insulin and incretin responses in C57BL/6N obese male mice subjected to oral glucose tolerance test (oGTT) after 8 weeks of feeding a corn-oil-based high-fat diet (cHF). The weight gain and adiposity were partially reduced in mice fed cHF in which some of the corn oil was replaced with n-3 PUFA concentrate containing similar to 60% DHA and EPA in a 3 : 1 ratio. In addition, these mice had improved glucose tolerance, which was consistent with an increased insulin response to oral glucose and plasma glucagon-like peptide-1 (GLP-1) levels. While the stimulatory effects of n-3 PUFA on GLP-1 levels could not be attributed to changes in intestinal or plasma dipeptidyl peptidase-4 activity, their beneficial effects on glucose tolerance were abolished when mice were pretreated with the GLP-1 receptor antagonist exendin 9-39. Moreover, chronic n-3 PUFA intake prevented the detrimental effects of cHF feeding on glucose-stimulated insulin secretion in the pancreatic islets. Collectively, our data suggest that n-3 PUFA may modulate postprandial glucose metabolism in obese mice through a GLP-1-based mechanism. The significance of these findings in terms of the effective DHA and EPA ratio of the n-3 PUFA concentrate as well as the effect of n-3 PUFA in humans requires further research.
C1 [Pavlisova, Jana; Horakova, Olga; Kalendova, Veronika; Buresova, Jana; Bardova, Kristina; Holendova, Blanka; Plecita-Hlavata, Lydie; Vackova, Sarka; Kopecky, Jan; Rossmeisl, Martin] Czech Acad Sci, Inst Physiol, Prague, Czech Republic.
   [Pavlisova, Jana; Kalendova, Veronika; Vackova, Sarka] Charles Univ Prague, Fac Sci, Dept Physiol, Prague, Czech Republic.
   [Windrichova, Jindra; Topolcan, Ondrej] Univ Hosp Plzen, Lab Immunoanal, Plzen, Czech Republic.
   [Vackova, Sarka] Ctr Expt Med, Inst Clin & Expt Med, Prague, Czech Republic.
RP Rossmeisl, M (corresponding author), Czech Acad Sci, Inst Physiol, Prague, Czech Republic.
EM Martin.Rossmeisl@fgu.cas.cz
RI Kalendova, Veronika/V-2514-2017; Buresova, Jana/N-5799-2017; Horakova,
   Olga/C-8001-2012; Kopecky, Jan/B-8244-2012; Bardova,
   Kristina/C-3493-2015; Plecita-Hlavata, Lydie/C-1028-2012; Windrichova,
   Jindra/V-6744-2018; Holendova, Blanka/A-7170-2016; Rossmeisl,
   Martin/CAF-0060-2022
OI Kalendova, Veronika/0000-0002-1629-5849; Buresova,
   Jana/0000-0002-8306-2738; Horakova, Olga/0000-0003-0933-4616; Kopecky,
   Jan/0000-0001-8072-2035; Bardova, Kristina/0000-0002-2297-5066;
   Plecita-Hlavata, Lydie/0000-0003-0759-1731; Windrichova,
   Jindra/0000-0003-0365-0968; Holendova, Blanka/0000-0002-3904-8189;
   Rossmeisl, Martin/0000-0001-8534-4002
FU Czech Science Foundation [17-11027S, 16-08124S]; Charles University
   Grant Agency [152613]
FX This work was supported by the Czech Science Foundation (17-11027S and
   16-08124S); and the Charles University Grant Agency (no. 152613).
CR Abbott KA, 2020, PROSTAG LEUKOTR ESS, V159, DOI 10.1016/j.plefa.2020.102154
   Alvheim AR, 2012, OBESITY, V20, P1984, DOI 10.1038/oby.2012.38
   Anini Y, 2003, DIABETES, V52, P252, DOI 10.2337/diabetes.52.2.252
   Batetta B, 2009, J NUTR, V139, P1495, DOI 10.3945/jn.109.104844
   Bellenger J, 2011, DIABETES, V60, P1090, DOI 10.2337/db10-0901
   Bhaswant M, 2015, J NUTR BIOCHEM, V26, P571, DOI 10.1016/j.jnutbio.2015.02.001
   Bjermo H, 2012, AM J CLIN NUTR, V95, P1003, DOI 10.3945/ajcn.111.030114
   Caesar R, 2015, CELL METAB, V22, P658, DOI 10.1016/j.cmet.2015.07.026
   Calder PC, 2015, BBA-MOL CELL BIOL L, V1851, P469, DOI 10.1016/j.bbalip.2014.08.010
   Campbell JE, 2013, CELL METAB, V17, P819, DOI 10.1016/j.cmet.2013.04.008
   Chandarana K, 2011, DIABETES, V60, P810, DOI 10.2337/db10-0566
   Cheshmehkani A, 2015, INFLAMM RES, V64, P809, DOI 10.1007/s00011-015-0864-3
   Ellingsgaard H, 2011, NAT MED, V17, P1481, DOI 10.1038/nm.2513
   Flachs P, 2006, DIABETOLOGIA, V49, P394, DOI 10.1007/s00125-005-0053-y
   Flachs P, 2011, DIABETOLOGIA, V54, P2626, DOI 10.1007/s00125-011-2233-2
   Flachs P, 2009, CLIN SCI, V116, P1, DOI 10.1042/CS20070456
   Gasbjerg LS, 2020, PEPTIDES, V125, DOI 10.1016/j.peptides.2019.170183
   Glass CK, 2012, CELL METAB, V15, P635, DOI 10.1016/j.cmet.2012.04.001
   Haluzik M, 2018, J ENDOCRINOL, V237, pR1, DOI 10.1530/JOE-17-0438
   Harris WS, 2004, PREV MED, V39, P212, DOI 10.1016/j.ypmed.2004.02.030
   Hirasawa A, 2005, NAT MED, V11, P90, DOI 10.1038/nm1168
   Holness MJ, 2003, ENDOCRINOLOGY, V144, P3958, DOI 10.1210/en.2003-0479
   Holst JJ, 2011, DIABETES CARE, V34, pS251, DOI 10.2337/dc11-s227
   Jelenik T, 2010, DIABETES, V59, P2737, DOI 10.2337/db09-1716
   Kato T, 2008, DIABETES, V57, P2382, DOI 10.2337/db06-1806
   Kim J, 2013, PROSTAG OTH LIPID M, V104, P32, DOI 10.1016/j.prostaglandins.2012.11.005
   Knowler WC, 2002, NEW ENGL J MED, V346, P393, DOI 10.1056/NEJMoa012512
   Kopelman PG, 2000, NATURE, V404, P635, DOI 10.1038/35007508
   Kroupova P, 2020, NUTRIENTS, V12, DOI 10.3390/nu12072037
   Kuda O, 2009, DIABETOLOGIA, V52, P941, DOI 10.1007/s00125-009-1305-z
   Kuda O, 2018, MOL ASPECTS MED, V64, P147, DOI 10.1016/j.mam.2018.01.004
   Kusminski CM, 2016, NAT REV DRUG DISCOV, V15, P639, DOI 10.1038/nrd.2016.75
   Lalia AZ, 2015, DIABETES CARE, V38, P1228, DOI 10.2337/dc14-3101
   LEVINSON PD, 1990, AM J HYPERTENS, V3, P754, DOI 10.1093/ajh/3.10.754
   Li DS, 2009, NAT PROTOC, V4, P1649, DOI 10.1038/nprot.2009.150
   Li P, 2014, INT J CLIN EXP MED, V7, P3021
   Lombardo YB, 2007, LIPIDS, V42, P427, DOI 10.1007/s11745-007-3039-3
   Mohanty BP, 2016, BIOMED RES INT, V2016, DOI 10.1155/2016/4027437
   Morishita M, 2008, J CONTROL RELEASE, V132, P99, DOI 10.1016/j.jconrel.2008.09.001
   Mozaffarian D, 2013, ANN INTERN MED, V158, P515, DOI 10.7326/0003-4819-158-7-201304020-00003
   NAUCK MA, 1993, J CLIN INVEST, V91, P301, DOI 10.1172/JCI116186
   Oguma T, 2015, J PHARMACOL EXP THER, V354, P279, DOI 10.1124/jpet.115.225508
   Pavlisova J, 2016, BIOCHIMIE, V124, P150, DOI 10.1016/j.biochi.2015.07.001
   Razny U, 2015, BBA CLIN, V4, P7, DOI 10.1016/j.bbacli.2015.05.001
   Roche HM, 2000, AM J CLIN NUTR, V71, p232S, DOI 10.1093/ajcn/71.1.232s
   Roder PV, 2014, PLOS ONE, V9, DOI 10.1371/journal.pone.0089977
   Rosqvist F, 2014, DIABETES, V63, P2356, DOI 10.2337/db13-1622
   Rossmeisl M, 2018, BBA-MOL CELL BIOL L, V1863, P712, DOI 10.1016/j.bbalip.2018.03.011
   Rossmeisl M, 2012, PLOS ONE, V7, DOI 10.1371/journal.pone.0038834
   Ruzickova J, 2004, LIPIDS, V39, P1177, DOI 10.1007/s11745-004-1345-9
   Sanderson LM, 2008, PLOS ONE, V3, DOI 10.1371/journal.pone.0001681
   Sarbolouki S, 2013, SINGAP MED J, V54, P387, DOI 10.11622/smedj.2013139
   Schaefer MB, 2016, INFLAMM RES, V65, P881, DOI 10.1007/s00011-016-0971-9
   SISCOVICK DS, 1995, JAMA-J AM MED ASSOC, V274, P1363, DOI 10.1001/jama.274.17.1363
   STORLIEN LH, 1987, SCIENCE, V237, P885, DOI 10.1126/science.3303333
   STORLIEN LH, 1991, DIABETES, V40, P280, DOI 10.2337/diabetes.40.2.280
   Suzuki K, 2013, J BIOL CHEM, V288, P1929, DOI 10.1074/jbc.M112.423137
   van Schothorst EM, 2009, BMC GENOMICS, V10, DOI 10.1186/1471-2164-10-110
   Veleba J, 2015, NUTR METAB, V12, DOI 10.1186/s12986-015-0047-9
   Wang XF, 2015, J ENDOCRINOL, V224, pR97, DOI 10.1530/JOE-14-0581
   Wei D, 2010, DIABETES, V59, P471, DOI 10.2337/db09-0284
   Yang J, 2007, LIFE SCI, V81, P272, DOI 10.1016/j.lfs.2007.04.040
NR 62
TC 6
Z9 6
U1 3
U2 11
PU ROYAL SOC CHEMISTRY
PI CAMBRIDGE
PA THOMAS GRAHAM HOUSE, SCIENCE PARK, MILTON RD, CAMBRIDGE CB4 0WF, CAMBS,
   ENGLAND
SN 2042-6496
EI 2042-650X
J9 FOOD FUNCT
JI Food Funct.
PD NOV 1
PY 2020
VL 11
IS 11
BP 9764
EP 9775
DI 10.1039/d0fo01942a
PG 12
WC Biochemistry & Molecular Biology; Food Science & Technology
WE Science Citation Index Expanded (SCI-EXPANDED)
SC Biochemistry & Molecular Biology; Food Science & Technology
GA OV8ZL
UT WOS:000592490800032
PM 33078809
DA 2022-11-10
ER

PT J
AU Banerjee, S
   Ghoshal, S
   Stevens, JR
   McCommis, KS
   Gao, S
   Castro-Sepulveda, M
   Mizgier, ML
   Girardet, C
   Kumar, KG
   Galgani, JE
   Niehoff, ML
   Farr, SA
   Zhang, JS
   Butler, AA
AF Banerjee, Subhashis
   Ghoshal, Sarbani
   Stevens, Joseph R.
   McCommis, Kyle S.
   Gao, Su
   Castro-Sepulveda, Mauricio
   Mizgier, Maria L.
   Girardet, Clemence
   Kumar, K. Ganesh
   Galgani, Jose E.
   Niehoff, Michael L.
   Farr, Susan A.
   Zhang, Jinsong
   Butler, Andrew A.
TI Hepatocyte expression of the micropeptide adropin regulates the liver
   fasting response and is enhanced by caloric restriction
SO JOURNAL OF BIOLOGICAL CHEMISTRY
LA English
DT Article
DE circadian rhythm; diet; glucagon; insulin; hepatocyte; glucose
   metabolism; peptide hormone; stress response; signal transduction
ID PROTEIN-COUPLED RECEPTOR; GLUCOSE-HOMEOSTASIS; INSULIN-RESISTANCE;
   MELANOCORTIN-3 RECEPTORS; METABOLIC DISEASE; MICE LACKING; SENSITIVITY;
   KINASE; CLOCK; BMAL1
AB The micropeptide adropin encoded by the clock-controlled energy homeostasis-associated gene is implicated in the regulation of glucose metabolism. However, its links to rhythms of nutrient intake, energy balance, and metabolic control remain poorly defined. Using surveys of Gene Expression Omnibus data sets, we confirm that fasting suppresses liver adropin expression in lean C57BL/6J (B6) mice. However, circadian rhythm data are inconsistent. In lean mice, caloric restriction (CR) induces bouts of compulsive binge feeding separated by prolonged fasting intervals, increasing NAD-dependent deacetylase sirtuin-1 signaling important for glucose and lipid metabolism regulation. CR up-regulates adropin expression and induces rhythms correlating with cellular stress-response pathways. Furthermore, adropin expression correlates positively with phosphoenolpyruvate carboxokinase-1 (Pck1) expression, suggesting a link with gluconeogenesis. Our previous data suggest that adropin suppresses gluconeogenesis in hepatocytes. Liver-specific adropin knockout (LAdrKO) mice exhibit increased glucose excursions following pyruvate injections, indicating increased gluconeogenesis. Gluconeogenesis is also increased in primary cultured hepatocytes derived from LAdrKO mice. Analysis of circulating insulin levels and liver expression of fasting-responsive cAMP-dependent protein kinase A (PKA) signaling pathways also suggests enhanced responses in LAdrKO mice during a glucagon tolerance test (250 mu g/kg intraperitoneally). Fasting-associated changes in PKA signaling are attenuated in transgenic mice constitutively expressing adropin and in fasting mice treated acutely with adropin peptide. In summary, hepatic adropin expression is regulated by nutrient- and clock-dependent extrahepatic signals. CR induces pronounced postprandial peaks in hepatic adropin expression. Rhythms of hepatic adropin expression appear to link energy balance and cellular stress to the intracellular signal transduction pathways that drive the liver fasting response.
C1 [Banerjee, Subhashis; Ghoshal, Sarbani; Stevens, Joseph R.; Girardet, Clemence; Zhang, Jinsong; Butler, Andrew A.] St Louis Univ, Sch Med, Dept Pharmacol & Physiol, St Louis, MO 63103 USA.
   [McCommis, Kyle S.] St Louis Univ, Edward A Doisy Dept Biochem & Mol Biol, Sch Med, St Louis, MO USA.
   [McCommis, Kyle S.] St Louis Univ, Ctr Cardiovasc Res, Sch Med, St Louis, MO USA.
   [McCommis, Kyle S.] St Louis Univ, Ctr Cardiovasc Res, Liver Ctr, St Louis, MO USA.
   [Niehoff, Michael L.; Farr, Susan A.; Butler, Andrew A.] St Louis Univ, Henry & Amelia Nasrallah Ctr Neurosci, Sch Med, St Louis, MO 63103 USA.
   [Niehoff, Michael L.; Farr, Susan A.] St Louis Univ, Sch Med, Div Geriatr Med, St Louis, MO 63104 USA.
   [Gao, Su; Kumar, K. Ganesh; Butler, Andrew A.] Scripps Res Inst, Dept Metab & Aging, Jupiter, FL 33458 USA.
   [Castro-Sepulveda, Mauricio] Univ Finis Terrae, Fac Med, Lab Ciencias Ejercicio, Santiago, Chile.
   [Mizgier, Maria L.; Galgani, Jose E.] Pontificia Univ Catolica Chile, Fac Med, Dept Ciencias Salud, Carrera Nutr & Dietet, Santiago, Chile.
   [Mizgier, Maria L.; Galgani, Jose E.] Pontificia Univ Catolica Chile, Fac Med, Dept Nutr Diabet & Metab, Santiago, Chile.
   [Niehoff, Michael L.; Farr, Susan A.] St Louis Vet Affairs Med Ctr, John Cochran Div, Res Serv, St Louis, MO USA.
   [Ghoshal, Sarbani] QCC CUNY, Dept Biol Sci & Geol, Bayside, NY USA.
   [Mizgier, Maria L.] Univ Strasbourg, Unite Mixte Rech, Diabet & Therapeut, Ctr Europeen Etud Diabet, Strasbourg, France.
   [Girardet, Clemence] Sorbonne Univ, CDR St Antoine UMR S 938, Paris, France.
   [Kumar, K. Ganesh] Taconic Biosci, Rensselaer, NY USA.
RP Butler, AA (corresponding author), St Louis Univ, Sch Med, Dept Pharmacol & Physiol, St Louis, MO 63103 USA.; Butler, AA (corresponding author), St Louis Univ, Henry & Amelia Nasrallah Ctr Neurosci, Sch Med, St Louis, MO 63103 USA.; Butler, AA (corresponding author), Scripps Res Inst, Dept Metab & Aging, Jupiter, FL 33458 USA.
EM andrew.butler@health.slu.edu
RI Girardet, Clemence/GQQ-0627-2022; Mizgier, Maria/AAU-7804-2021
OI Farr, Susan/0000-0002-0481-2570; Mizgier, Maria
   Luisa/0000-0002-6396-8823; Ghoshal, Sarbani/0000-0002-1089-084X;
   McCommis, Kyle/0000-0003-2381-1589
FU National Institutes of Health [R21NS108138, R00 HL136658]; American
   Diabetes Association; NovoNordisk
FX A. A. B. was supported by National Institutes of Health Grant
   R21NS108138 and funding from the American Diabetes Association and
   NovoNordisk. K. S. M. was supported by National Institutes of Health
   Grant R00 HL136658. The content is solely the responsibility of the
   authors and does not necessarily represent the official views of the
   National Institutes of Health.
CR Albrechtsen NJW, 2019, ENDOCR REV, V40, P1353, DOI 10.1210/er.2018-00251
   Altamimi TR, 2019, METABOLISM, V98, P37, DOI 10.1016/j.metabol.2019.06.005
   Anderson RM, 2008, AGING CELL, V7, P101, DOI 10.1111/j.1474-9726.2007.00357.x
   Atger F, 2015, P NATL ACAD SCI USA, V112, pE6579, DOI 10.1073/pnas.1515308112
   Bass J, 2016, SCIENCE, V354, P994, DOI 10.1126/science.aah4965
   Begriche K, 2012, GENES BRAIN BEHAV, V11, P291, DOI 10.1111/j.1601-183X.2012.00766.x
   Bremer AA, 2014, J NUTR, V144, P5, DOI 10.3945/jn.113.178061
   Bruss MD, 2010, AM J PHYSIOL-ENDOC M, V298, pE108, DOI 10.1152/ajpendo.00524.2009
   Burcelin R, 2004, J BIOL CHEM, V279, P1108, DOI 10.1074/jbc.M307788200
   Butler AA, 2020, J LIPID RES, V61, P376, DOI 10.1194/jlr.RA119000423
   Butler AA, 2019, J BIOL CHEM, V294, P9706, DOI 10.1074/jbc.RA119.007528
   Butler AA, 2015, SCI REP-UK, V5, DOI 10.1038/srep14691
   Butler AA, 2012, J CLIN ENDOCR METAB, V97, P3783, DOI 10.1210/jc.2012-2194
   Carvunis AR, 2012, NATURE, V487, P370, DOI 10.1038/nature11184
   Castello PR, 2007, J BIOL CHEM, V282, P14186, DOI 10.1074/jbc.M700827200
   Celik E, 2013, J PERINAT MED, V41, P375, DOI 10.1515/jpm-2012-0227
   Chang JB, 2018, OBES RES CLIN PRACT, V12, P101, DOI 10.1016/j.orcp.2017.03.001
   Chen X, 2020, FASEB J, V34, P10056, DOI 10.1096/fj.202000115RR
   Chen X, 2019, REDOX BIOL, V21, DOI 10.1016/j.redox.2018.101068
   Cho H, 2001, SCIENCE, V292, P1728, DOI 10.1126/science.292.5522.1728
   Dooley J, 2016, DIABETES, V65, P53, DOI 10.2337/db15-0770
   Driessen M, 2015, TOXICOL LETT, V232, P403, DOI 10.1016/j.toxlet.2014.11.020
   Estall JL, 2009, DIABETES, V58, P1499, DOI 10.2337/db08-1571
   Fagerberg L, 2014, MOL CELL PROTEOMICS, V13, P397, DOI 10.1074/mcp.M113.035600
   Foster SR, 2019, CELL, V179, P895, DOI 10.1016/j.cell.2019.10.010
   Gao S, 2019, J BIOL CHEM, V294, P13366, DOI 10.1074/jbc.RA119.008967
   Gao S, 2015, MOL METAB, V4, P310, DOI 10.1016/j.molmet.2015.01.005
   Gao S, 2014, DIABETES, V63, P3242, DOI 10.2337/db14-0388
   Ghoshal S, 2018, MOL METAB, V8, P51, DOI 10.1016/j.molmet.2017.12.002
   Girardet C, 2017, SCI REP-UK, V7, DOI 10.1038/srep44444
   Havel PJ, 2017, ILAR J, V58, P251, DOI 10.1093/ilar/ilx031
   Hughey CC, 2014, MAMM GENOME, V25, P522, DOI 10.1007/s00335-014-9533-z
   Hung YH, 2019, FRONT PHYSIOL, V10, DOI 10.3389/fphys.2019.01367
   Hung YH, 2019, PHYSIOL GENOMICS, V51, P379, DOI 10.1152/physiolgenomics.00037.2019
   Kakimoto PA, 2016, REDOX BIOL, V8, P216, DOI 10.1016/j.redox.2016.01.009
   Khitun A, 2019, MOL OMICS, V15, P108, DOI 10.1039/c8mo00283e
   Kinouchi K, 2018, CELL REP, V25, P3299, DOI 10.1016/j.celrep.2018.11.077
   Kondratov RV, 2006, GENE DEV, V20, P1868, DOI 10.1101/gad.1432206
   Koo SH, 2004, NAT MED, V10, P530, DOI 10.1038/nm1044
   Kuhla A, 2014, J GERONTOL A-BIOL, V69, P915, DOI 10.1093/gerona/glt160
   Kumar KG, 2012, OBESITY, V20, P1394, DOI 10.1038/oby.2012.31
   Kumar KG, 2008, CELL METAB, V8, P468, DOI 10.1016/j.cmet.2008.10.011
   Lee J, 2011, ISLETS, V3, P381, DOI 10.4161/isl.3.6.18157
   Lian AJ, 2016, J MOL ENDOCRINOL, V56, P11, DOI 10.1530/JME-15-0207
   Liu J, 2016, ENDOCRINOLOGY, V157, P2259, DOI 10.1210/en.2015-2027
   Lovren F, 2010, CIRCULATION, V122, pS185, DOI 10.1161/CIRCULATIONAHA.109.931782
   Low EXS, 2020, CLIN MOL HEPATOL, V26, P142, DOI 10.3350/cmh.2019.1003
   Makarewich CA, 2017, TRENDS CELL BIOL, V27, P685, DOI 10.1016/j.tcb.2017.04.006
   McCommis KS, 2015, CELL METAB, V22, P682, DOI 10.1016/j.cmet.2015.07.028
   McGill MR, 2019, BBA-MOL BASIS DIS, V1865, P1031, DOI 10.1016/j.bbadis.2018.08.037
   Menge BA, 2011, DIABETES, V60, P2160, DOI 10.2337/db11-0251
   Naoumov NV, 2014, J HEPATOL, V61, P1166, DOI 10.1016/j.jhep.2014.07.008
   Niswender CM, 2005, GENESIS, V43, P109, DOI 10.1002/gene.20159
   Nolan T, 2006, NAT PROTOC, V1, P1559, DOI 10.1038/nprot.2006.236
   Partridge CG, 2014, BMC GENOMICS, V15, DOI 10.1186/1471-2164-15-99
   Postic C, 1999, J BIOL CHEM, V274, P305, DOI 10.1074/jbc.274.1.305
   Rao A, 2017, BBA-MOL CELL RES, V1864, P1318, DOI 10.1016/j.bbamcr.2017.05.001
   Rizza RA, 2010, DIABETES, V59, P2697, DOI 10.2337/db10-1032
   Roden M, 2019, NATURE, V576, P51, DOI 10.1038/s41586-019-1797-8
   Rodgers JT, 2007, P NATL ACAD SCI USA, V104, P12861, DOI 10.1073/pnas.0702509104
   Rodgers JT, 2005, NATURE, V434, P113, DOI 10.1038/nature03354
   Saghatelianr A, 2015, NAT CHEM BIOL, V11, P909, DOI 10.1038/nchembio.1964
   Sargsyan A, 2019, CURR DIABETES REP, V19, DOI 10.1007/s11892-019-1195-5
   Sato S, 2017, CELL, V170, P664, DOI 10.1016/j.cell.2017.07.042
   St-Onge MP, 2014, OBESITY, V22, P1056, DOI 10.1002/oby.20631
   Stein LM, 2016, AM J PHYSIOL-REG I, V310, pR476, DOI 10.1152/ajpregu.00511.2015
   STEINBERG RA, 1993, MOL CELL BIOL, V13, P2332, DOI 10.1128/MCB.13.4.2332
   Stern JH, 2019, J ENDOCRINOL, V243, P149, DOI 10.1530/JOE-19-0201
   Stevens JR, 2016, OBESITY, V24, P1731, DOI 10.1002/oby.21557
   Thapa D, 2019, PHYSIOL REP, V7, DOI 10.14814/phy2.14043
   Thapa D, 2019, J MOL CELL CARDIOL, V129, P174, DOI 10.1016/j.yjmcc.2019.02.012
   Thapa D, 2018, REDOX BIOL, V18, P25, DOI 10.1016/j.redox.2018.06.003
   Titchenell PM, 2016, CELL METAB, V23, P1154, DOI 10.1016/j.cmet.2016.04.022
   Turek FW, 2005, SCIENCE, V308, P1043, DOI 10.1126/science.1108750
   Unger RH, 2012, J CLIN INVEST, V122, P4, DOI 10.1172/JCI60016
   WAKELAM MJO, 1986, NATURE, V323, P68, DOI 10.1038/323068a0
   Wang PC, 2019, NAT CHEM BIOL, V15, P1110, DOI 10.1038/s41589-019-0368-5
   Willis BS, 2011, PLOS ONE, V6, DOI 10.1371/journal.pone.0018772
   Wong CM, 2014, J BIOL CHEM, V289, P25976, DOI 10.1074/jbc.M114.576058
   Wu LZ, 2019, EXP THER MED, V18, P3307, DOI 10.3892/etm.2019.7937
   Yang CJ, 2018, AGING DIS, V9, P322, DOI 10.14336/AD.2017.0523
   Yoon JC, 2001, NATURE, V413, P131, DOI 10.1038/35093050
   Yu Y, 2014, NAT COMMUN, V5, DOI 10.1038/ncomms4230
   Yue F, 2014, NATURE, V515, P355, DOI 10.1038/nature13992
   Zang HH, 2018, ENDOCR J, V65, P685, DOI 10.1507/endocrj.EJ18-0060
   Zhang CY, 2020, J ENDOCRINOL, V246, P109, DOI 10.1530/JOE-20-0077
   Zhou B, 2014, HEPATOLOGY, V59, P2196, DOI 10.1002/hep.26992
NR 87
TC 10
Z9 10
U1 0
U2 8
PU ELSEVIER
PI AMSTERDAM
PA RADARWEG 29, 1043 NX AMSTERDAM, NETHERLANDS
EI 1083-351X
J9 J BIOL CHEM
JI J. Biol. Chem.
PD OCT 2
PY 2020
VL 295
IS 40
BP 13753
EP 13768
DI 10.1074/jbc.RA120.014381
PG 16
WC Biochemistry & Molecular Biology
WE Science Citation Index Expanded (SCI-EXPANDED)
SC Biochemistry & Molecular Biology
GA OB4MB
UT WOS:000578444100005
PM 32727846
OA Green Published, hybrid
DA 2022-11-10
ER

PT J
AU Oustamanolakis, P
   Tack, J
AF Oustamanolakis, Pantelis
   Tack, Jan
TI Dyspepsia Organic Versus Functional
SO JOURNAL OF CLINICAL GASTROENTEROLOGY
LA English
DT Review
DE organic dyspepsia; functional dyspepsia; dyspepsia; functional
   gastrointestinal disorders
ID IRRITABLE-BOWEL-SYNDROME; GASTRIC SENSORIMOTOR FUNCTION;
   HELICOBACTER-PYLORI INFECTION; UPPER GASTROINTESTINAL MALIGNANCY;
   ACOTIAMIDE HYDROCHLORIDE Z-338; CHOLECYSTOKININ-A RECEPTORS;
   PLACEBO-CONTROLLED TRIAL; DUODENAL ACID EXPOSURE; PROTON-PUMP
   INHIBITORS; DOUBLE-BLIND
AB Dyspepsia is the medical term for difficult digestion. It consists of various symptoms in the upper abdomen, such as fullness, discomfort, early satiation, bloating, heartburn, belching, nausea, vomiting, or pain. The prevalence of dyspepsia in the western world is approximately 20% to 25%. Dyspepsia can be divided into 2 main categories: "organic" and "functional dyspepsia" (FD). Organic causes of dyspepsia are peptic ulcer, gastroesophageal reflux disease, gastric or esophageal cancer, pancreatic or biliary disorders, intolerance to food or drugs, and other infectious or systemic diseases. Pathophysiological mechanisms underlying FD are delayed gastric emptying, impaired gastric accommodation to a meal, hypersensitivity to gastric distension, altered duodenal sensitivity to lipids or acids, altered antroduodenojenunal motility and gastric electrical rhythm, unsuppressed postprandial phasic contractility in the proximal stomach, and autonomic nervous system-central nervous system dysregulation. Pathogenetic factors in FD are genetic predisposition, infection from Helicobacter pylori or other organisms, inflammation, and psychosocial factors. Diagnostic evaluation of dyspepsia includes upper gastrointestinal endoscopy, abdominal ultrasonography, gastric emptying testing (scintigraphy, breath test, ultrasonography, or magnetic resonance imaging), and gastric accommodation evaluation (magnetic resonance imaging, ultrasound, single-photon emission computed tomography, and barostat). Antroduodenal manometry can be used for the assessment of the myoelectrical activity of the stomach, whereas sensory function can be evaluated with the barostat, tensostat, and satiety test. Management of FD includes general measures, acid-suppressive drugs, eradication of H. pylori, prokinetic agents, fundus-relaxing drugs, antidepressants, and psychological interventions. This review presents an update on the diagnosis of patients presenting with dyspepsia, with an emphasis on the pathophysiological and pathogenetic mechanisms of FD and the differential diagnosis with organic causes of dyspepsia. The management of uninvestigated and FD, as well as the established and new pharmaceutical agents, is also discussed.
C1 [Oustamanolakis, Pantelis; Tack, Jan] Univ Leuven, Dept Pathophysiol, Translat Res Ctr Gastrointestinal Disorders TARGI, B-3000 Louvain, Belgium.
   [Oustamanolakis, Pantelis; Tack, Jan] Univ Hosp Gasthuisberg, Dept Gastroenterol, B-3000 Louvain, Belgium.
RP Tack, J (corresponding author), Univ Leuven, Dept Pathophysiol, Translat Res Ctr Gastrointestinal Disorders TARGI, B-3000 Louvain, Belgium.
EM jan.tack@med.kuleuven.be
OI Tack, Jan/0000-0002-3206-6704
FU Hellenic Society of Gastroenterology
FX P.O. has received a scholarship research grant from the Hellenic Society
   of Gastroenterology. Jan Tack has nothing to declare.
CR Accarino AM, 2001, GUT, V48, P690, DOI 10.1136/gut.48.5.690
   AGREUS L, 1995, GASTROENTEROLOGY, V109, P671, DOI 10.1016/0016-5085(95)90373-9
   Agreus L, 2002, GUT, V50, P2, DOI 10.1136/gut.50.suppl_4.iv2
   Agreus L, 2002, PHARMACOECONOMICS, V20, P347, DOI 10.2165/00019053-200220050-00006
   Akamizu T, 2008, EUR J ENDOCRINOL, V158, P491, DOI 10.1530/EJE-07-0768
   Allison JA, 2005, GASTROENTEROLOGY, V129, P1756, DOI 10.1053/j.gastro.2005.09.020
   Ameloot K, 2010, ALIMENT PHARM THER, V31, P1123, DOI 10.1111/j.1365-2036.2010.04259.x
   Arisawa T, 2008, J WOMENS HEALTH, V17, P1039, DOI 10.1089/jwh.2007.0720
   AZPIROZ F, 1987, J PHYSIOL-LONDON, V384, P511, DOI 10.1113/jphysiol.1987.sp016467
   Bai Y, 2010, GUT, V59, P722, DOI 10.1136/gut.2009.192401
   Bardella MT, 2000, ARCH INTERN MED, V160, P1489, DOI 10.1001/archinte.160.10.1489
   Bisschops R, 2008, GUT, V57, P1495, DOI 10.1136/gut.2007.137125
   Boeckxstaens GE, 2002, AM J GASTROENTEROL, V97, P40
   Boekema PJ, 2001, NETH J MED, V59, P23, DOI 10.1016/S0300-2977(01)00128-0
   Bowrey DJ, 2006, SURG ENDOSC, V20, P1725, DOI 10.1007/s00464-005-0679-3
   Braden B, 2009, NEUROGASTROENT MOTIL, V21, DOI 10.1111/j.1365-2982.2008.01249.x
   Bratten J, 2009, J CLIN GASTROENTEROL, V43, P527, DOI 10.1097/MCG.0b013e31818e37ab
   Camilleri M, 2005, CLIN GASTROENTEROL H, V3, P543, DOI 10.1016/S1542-3565(05)00153-9
   Camilleri M, 2001, GUT, V48, P125, DOI 10.1136/gut.48.1.125
   CAMILLERI M, 1986, GASTROENTEROLOGY, V91, P94, DOI 10.1016/0016-5085(86)90444-0
   Canga C, 2002, AM J GASTROENTEROL, V97, P600
   CARBONNEL F, 1994, AM J CLIN NUTR, V60, P307, DOI 10.1093/ajcn/60.3.307
   Castillo EJ, 2004, CLIN GASTROENTEROL H, V2, P985, DOI 10.1016/S1542-3565(04)00454-9
   Chiba N, 2002, BRIT MED J, V324, P1012, DOI 10.1136/bmj.324.7344.1012
   Choung RS, 2007, AM J GASTROENTEROL, V102, P1983, DOI 10.1111/j.1572-0241.2007.01381.x
   Chua ASB, 2006, WORLD J GASTROENTERO, V12, P2688, DOI 10.3748/wjg.v12.i17.2688
   Corsetti M, 2004, AM J GASTROENTEROL, V99, P1152, DOI 10.1111/j.1572-0241.2004.30040.x
   Coulie B, 1999, AM J PHYSIOL-GASTR L, V276, pG373, DOI 10.1152/ajpgi.1999.276.2.G373
   Delaney B, 2005, COCHRANE DB SYST REV, DOI 10.1002/14651858.CD001961.pub2
   Delaney B, 2005, ALIMENT PHARM THER, V22, P32, DOI 10.1111/j.1365-2036.2005.02607.x
   Delaney BC, 2000, LANCET, V356, P1965, DOI 10.1016/S0140-6736(00)03308-0
   Demarchi B, 2004, ALIMENT PHARM THER, V19, P1261, DOI 10.1111/j.1365-2036.2004.02003.x
   DESAI KM, 1991, NATURE, V351, P477, DOI 10.1038/351477a0
   Di Stefano M, 2009, NEUROGASTROENT MOTIL, V21, P712, DOI 10.1111/j.1365-2982.2009.01274.x
   Dizdar V, 2010, ALIMENT PHARM THER, V31, P883, DOI 10.1111/j.1365-2036.2010.04251.x
   Drossman D., 1990, GASTR INT, V3, P159
   DROSSMAN DA, 1993, DIGEST DIS SCI, V38, P1569, DOI 10.1007/BF01303162
   Drossman DA, 1999, GUT, V45, P25
   El-Serag HB, 2004, ALIMENT PHARM THER, V19, P643, DOI 10.1111/j.1365-2036.2004.01897.x
   ELTA GH, 1990, AM J GASTROENTEROL, V85, P1339
   Enck P, 1999, SCAND J GASTROENTERO, V34, P48, DOI 10.1080/003655299750025264
   Farkkila M, 2004, SCAND J GASTROENTERO, V39, P327, DOI 10.1080/00365520310008674
   Feinle C, 2001, GASTROENTEROLOGY, V120, P1100, DOI 10.1053/gast.2001.23232
   Feinle C, 1996, GASTROENTEROLOGY, V110, P1379, DOI 10.1053/gast.1996.v110.pm8613041
   Feinle C, 1996, AM J PHYSIOL-GASTR L, V271, pG591, DOI 10.1152/ajpgi.1996.271.4.G591
   Feinle C, 2001, GUT, V48, P347, DOI 10.1136/gut.48.3.347
   Feinle-Bisset C, 2004, AM J GASTROENTEROL, V99, P170, DOI 10.1111/j.1572-0241.2004.04003.x
   Ford AC, 2008, ALIMENT PHARM THER, V28, P534, DOI 10.1111/j.1365-2036.2008.03784.x
   Ford AC, 2006, COCHRANE DB SYST REV, DOI 10.1002/14651858.CD003840.pub4
   Ford AC, 2005, GASTROENTEROLOGY, V128, P1838, DOI 10.1053/j.gastro.2005.03.004
   Ford AC, 2010, CLIN GASTROENTEROL H, V8, P830, DOI 10.1016/j.cgh.2010.05.031
   Futagami S, 2010, AM J GASTROENTEROL, V105, P1835, DOI 10.1038/ajg.2010.151
   Gathaiya N, 2009, NEUROGASTROENT MOTIL, V21, DOI 10.1111/j.1365-2982.2009.01320.x
   Geeraerts B, 2008, NEUROGASTROENT MOTIL, V20, P1094, DOI 10.1111/j.1365-2982.2008.01144.x
   Geeraerts B, 2005, GASTROENTEROLOGY, V129, P1437, DOI 10.1053/j.gastro.2005.08.020
   Geeraerts B, 2009, NEUROGASTROENT MOTIL, V21, P33, DOI 10.1111/j.1365-2982.2008.01178.x
   Hallerback BI, 2002, ALIMENT PHARM THER, V16, P959, DOI 10.1046/j.1365-2036.2002.01236.x
   HALLISSEY MT, 1990, BRIT MED J, V301, P513, DOI 10.1136/bmj.301.6751.513
   Hammer J, 2008, NEUROGASTROENT MOTIL, V20, P125, DOI 10.1111/j.1365-2982.2007.00997.x
   Hammer J, 2004, GUT, V53, P666, DOI 10.1136/gut.2003.021857
   Hashash JG, 2008, ALIMENT PHARM THER, V27, P1148, DOI 10.1111/j.1365-2036.2008.03677.x
   HAUG TT, 1994, J PSYCHOSOM RES, V38, P281, DOI 10.1016/0022-3999(94)90033-7
   HAUG TT, 1995, SCAND J GASTROENTERO, V30, P524, DOI 10.3109/00365529509089784
   HAUSKEN T, 1993, PSYCHOSOM MED, V55, P12, DOI 10.1097/00006842-199301000-00004
   Heaney A, 1999, GUT, V45, P186, DOI 10.1136/gut.45.2.186
   Heikkinen M, 2000, SCAND J PRIM HEALTH, V18, P99
   Holtmann G, 2000, GUT, V47, P332, DOI 10.1136/gut.47.3.332
   Holtmann G, 2004, GASTROENTEROLOGY, V126, P971, DOI 10.1053/j.gastro.2004.01.006
   Holtmann G, 2006, NEW ENGL J MED, V354, P832, DOI 10.1056/NEJMoa052639
   Holtmann G, 1998, GUT, V42, P501, DOI 10.1136/gut.42.4.501
   JAHNBERG T, 1977, Scandinavian Journal of Gastroenterology, V12, P225
   Janssen P, 2011, ALIMENT PHARM THER, V33, P880, DOI 10.1111/j.1365-2036.2011.04609.x
   Janssen P, 2011, ALIMENT PHARM THER, V33, P607, DOI 10.1111/j.1365-2036.2010.04557.x
   JOHNSSON F, 1993, ALIMENT PHARM THERAP, V7, P81
   Jones MP, 2008, AM J GASTROENTEROL, V103, P2051, DOI 10.1111/j.1572-0241.2008.01935.x
   Jones R, 1999, INT J CLIN PRACT, V53, P413
   JONES RH, 1990, GUT, V31, P401, DOI 10.1136/gut.31.4.401
   Khoo J, 2010, NEUROGASTROENT MOTIL, V22, P1270, DOI 10.1111/j.1365-2982.2010.01609.x
   Kim DY, 2001, AM J GASTROENTEROL, V96, P3099
   Kindt S, 2006, GUT, V55, P1685, DOI 10.1136/gut.2005.085365
   Kindt S, 2009, NEUROGASTROENT MOTIL, V21, P832, DOI 10.1111/j.1365-2982.2009.01299.x
   Kindt S, 2009, NEUROGASTROENT MOTIL, V21, P389, DOI 10.1111/j.1365-2982.2008.01220.x
   Kindt S, 2011, AM J GASTROENTEROL, V106, P340, DOI 10.1038/ajg.2010.406
   KLAUSER AG, 1993, DIGEST DIS SCI, V38, P147, DOI 10.1007/BF01296788
   Koloski NA, 2001, AM J GASTROENTEROL, V96, P1340, DOI 10.1016/S0002-9270(01)02352-8
   Kusano M, 2011, J GASTROEN HEPATOL, V26, P75, DOI 10.1111/j.1440-1746.2011.06627.x
   Ladabaum U, 2002, ALIMENT PHARM THERAP, V16, P1491, DOI 10.1046/j.1365-2036.2002.01306.x
   Lai LH, 2007, BEST PRACT RES CL GA, V21, P261, DOI 10.1016/j.bpg.2006.10.002
   Lassen AT, 2000, LANCET, V356, P455, DOI 10.1016/S0140-6736(00)02553-8
   Lasseter KC, 2008, J CLIN PHARMACOL, V48, P193, DOI 10.1177/0091270007310380
   Lee KJ, 2004, AM J GASTROENTEROL, V99, P1765, DOI 10.1111/j.1572-0241.2004.30822.x
   Li XB, 2010, SCAND J GASTROENTERO, V45, P573, DOI 10.3109/00365521003632576
   Liebregts T, 2011, AM J GASTROENTEROL, V106, P1089, DOI 10.1038/ajg.2010.512
   Lin ZY, 1999, AM J GASTROENTEROL, V94, P2384
   Locke GR, 2000, MAYO CLIN PROC, V75, P907, DOI 10.4065/75.9.907
   Locke GR, 2004, MAYO CLIN PROC, V79, P476, DOI 10.4065/79.4.476
   Locke GR, 2005, NEUROGASTROENT MOTIL, V17, P29, DOI 10.1111/j.1365-2982.2004.00581.x
   Locke GR, 2004, AM J GASTROENTEROL, V99, P350, DOI 10.1111/j.1572-0241.2004.04043.x
   MacLaren R, 2008, JPEN-PARENTER ENTER, V32, P412, DOI 10.1177/0148607108319803
   Madsen JL, 2008, ALIMENT PHARM THERAP, V27, P609, DOI 10.1111/j.1365-2036.2008.03618.x
   MAGNI G, 1987, AM J PSYCHIAT, V144, P1222
   Makris N, 2003, INT J TECHNOL ASSESS, V19, P446
   Malfertheiner P, 2007, GUT, V56, P772, DOI 10.1136/gut.2006.101634
   Matsueda K, 2010, NEUROGASTROENT MOTIL, V22, P618, DOI 10.1111/j.1365-2982.2009.01449.x
   Matsueda K, 2011, GASTROENTEROLOGY, V140, pS805
   Matsueda K, 2011, GASTROENTEROLOGY, V140, pS30
   Matsunaga Y, 2011, J PHARMACOL EXP THER, V336, P791, DOI 10.1124/jpet.110.174847
   McColl K. E. L., 2002, BMJ, V324, P999, DOI 10.1136/bmj.324.7344.999
   McColl KEL, 2001, GUT, V48, P759, DOI 10.1136/gut.48.6.759
   Mearin F, 2005, GASTROENTEROLOGY, V129, P98, DOI 10.1053/j.gastro.2005.04.012
   Mertz H, 1998, GUT, V42, P814, DOI 10.1136/gut.42.6.814
   Mitchell RMS, 2002, ENDOSCOPY, V34, P524, DOI 10.1055/s-2002-33230
   Miwa H, 2009, AM J GASTROENTEROL, V104, P2779, DOI 10.1038/ajg.2009.427
   Moayyedi P, 2006, COCHRANE DB SYST REV, DOI 10.1002/14651858.CD001960.pub3
   Moayyedi P, 2006, JAMA-J AM MED ASSOC, V295, P1566, DOI 10.1001/jama.295.13.1566
   Moayyedi P, 2004, GASTROENTEROLOGY, V127, P1329, DOI 10.1053/j.gastro.2004.08.026
   Moayyedi P, 2005, COCHRANE DB SYST REV, DOI [10.1002/14651858.CD002096.pub2, 10.1002/14651858.CD002096.pub4]
   Moayyedi P, 2011, COCHRANE DB SYST REV, V2
   Moayyedi P, 2011, COCHRANE DB SYST REV, DOI 10.1002/14651858.CD001960.pub4
   MORAGAS G, 1993, AM J PHYSIOL, V264, pG1112, DOI 10.1152/ajpgi.1993.264.6.G1112
   Moshiree B, 2010, DIGEST DIS SCI, V55, P675, DOI 10.1007/s10620-009-1038-3
   Murphy KG, 2006, ENDOCR REV, V27, P719, DOI 10.1210/er.2006-0028
   National Institute for Clinical Excellence, 2004, DYSP MAN DYSP AD PRI
   Ofman JJ, 2003, ARTHRIT RHEUM-ARTHR, V49, P508, DOI 10.1002/art.11192
   Ofman JJ, 1999, AM J MED, V106, P335, DOI 10.1016/S0002-9343(99)00016-9
   Onoma M, 2008, CLIN EXP PHARMACOL P, V35, P788, DOI 10.1111/j.1440-1681.2008.04924.x
   Oshima T, 2010, BMC MED GENET, V11, DOI 10.1186/1471-2350-11-13
   OWENS DM, 1995, ANN INTERN MED, V122, P107, DOI 10.7326/0003-4819-122-2-199501150-00005
   Ozaki K, 2008, J DIABETES COMPLICAT, V22, P339, DOI 10.1016/j.jdiacomp.2007.03.005
   Parkman HP, 1997, J CLIN GASTROENTEROL, V24, P214, DOI 10.1097/00004836-199706000-00006
   Passos Maria do Carmo Friche, 2008, Pain Physician, V11, P597
   Penston JG, 1996, ALIMENT PHARM THERAP, V10, P83
   Perri F, 1998, AM J GASTROENTEROL, V93, P2082, DOI 10.1111/j.1572-0241.1998.00597.x
   Pfaffenbach B, 1997, DIGEST DIS SCI, V42, P2094, DOI 10.1023/A:1018826719628
   Piessevaux H, 2009, NEUROGASTROENT MOTIL, V21, P378, DOI 10.1111/j.1365-2982.2009.01262.x
   Pilichiewicz AN, 2008, AM J GASTROENTEROL, V103, P2613, DOI 10.1111/j.1572-0241.2008.02041.x
   Quadri A, 2003, ALIMENT PHARM THER, V17, P835, DOI 10.1046/j.1365-2036.2003.01497.x
   Quartero AO, 1998, DIGEST DIS SCI, V43, P2028, DOI 10.1023/A:1018803129779
   Rabeneck L, 2003, GASTROINTEST ENDOSC, V57, P295, DOI 10.1067/mge.2003.122
   Rabeneck L, 2002, AM J GASTROENTEROL, V97, P3045
   Rosch W, 2006, PHYTOMEDICINE, V13, P114, DOI 10.1016/j.phymed.2006.03.022
   Rune S, 2001, AM J GASTROENTEROL, V96, P1417
   Samsom M, 1999, GASTROENTEROLOGY, V116, P515, DOI 10.1016/S0016-5085(99)70171-X
   Sanger GJ, 2008, NEUROGASTROENT MOTIL, V20, P177, DOI 10.1111/j.1365-2982.2008.01084.x
   Sanger GJ, 2009, NEUROGASTROENT MOTIL, V21, DOI [10.1111/j.1365-2982.2009.01270.x, 10.1111/j.1365-2982.2008.01270.x]
   Sanger GJ, 2008, DRUG DISCOV TODAY, V13, P234, DOI 10.1016/j.drudis.2007.10.024
   Sarnelli G, 2003, DIGEST DIS SCI, V48, P2229, DOI 10.1023/B:DDAS.0000007856.71462.6c
   Sarnelli G, 2003, AM J GASTROENTEROL, V98, P783, DOI 10.1111/j.1572-0241.2003.07389.x
   Seto K, 2008, NEUROGASTROENT MOTIL, V20, P1051, DOI 10.1111/j.1365-2982.2008.01135.x
   Simren M, 2003, GASTROENTEROL CLIN N, V32, P577, DOI 10.1016/S0889-8553(03)00023-2
   Soo S, 2011, COCHRANE DB SYST REV, V2
   Spiegel BMR, 2006, AM J MED, V119, DOI 10.1016/j.amjmed.2005.11.020
   Spigel BMR, 2002, GASTROENTEROLOGY, V122, P1270, DOI 10.1053/gast.2002.33019
   Stanghellini V, 1996, GASTROENTEROLOGY, V110, P1036, DOI 10.1053/gast.1996.v110.pm8612991
   SUELING HM, 1993, BMJ-BRIT MED J, V307, P591, DOI 10.1136/bmj.307.6904.591
   Sugumar A, 2008, CLIN GASTROENTEROL H, V6, P726, DOI 10.1016/j.cgh.2008.02.065
   Suzuki H, 2010, NEUROGASTROENT MOTIL, V22, P595, DOI 10.1111/j.1365-2982.2010.01486.x
   Tack J, 2001, GASTROENTEROLOGY, V121, P526, DOI 10.1053/gast.2001.27180
   Tack J, 2006, GUT, V55, P327, DOI 10.1136/gut.2004.060426
   Tack J, 2005, ALIMENT PHARM THER, V22, P847, DOI 10.1111/j.1365-2036.2005.02658.x
   Tack J, 2005, GUT, V54, P1370, DOI 10.1136/gut.2004.053355
   Tack J, 2002, GASTROENTEROLOGY, V122, P1738, DOI 10.1053/gast.2002.33663
   Tack J, 2004, GASTROENTEROLOGY, V127, P1058, DOI 10.1053/j.gastro.2004.07.005
   Tack J, 2004, GASTROENTEROLOGY, V127, P1239, DOI 10.1053/j.gastro.2004.05.030
   Tack J, 1998, GASTROENTEROLOGY, V115, P1346, DOI 10.1016/S0016-5085(98)70012-5
   Tack J, 2009, NEUROGASTROENT MOTIL, V21, P272, DOI 10.1111/j.1365-2982.2009.01261.x
   Tack J, 2011, EXPERT OPIN EMERG DR, V16, P283, DOI 10.1517/14728214.2011.558502
   Tack J, 2011, EXPERT OPIN INV DRUG, V20, P701, DOI 10.1517/13543784.2011.562890
   Tack J, 2006, GASTROENTEROLOGY, V130, P1466, DOI 10.1053/j.gastro.2005.11.059
   Tack J, 2009, CURR OPIN GASTROEN, V25, P557, DOI 10.1097/MOG.0b013e328331b5ad
   Tack J, 2008, CURR OPIN PHARMACOL, V8, P690, DOI 10.1016/j.coph.2008.09.009
   Tahara T, 2008, HEPATO-GASTROENTEROL, V55, P1921
   Tahara T, 2008, HEPATO-GASTROENTEROL, V55, P979
   Tahara T, 2008, J CLIN BIOCHEM NUTR, V42, P104, DOI 10.3164/jcbn.2008015
   Tahara T, 2008, DIGEST DIS SCI, V53, P642, DOI 10.1007/s10620-007-9923-0
   Talley NJ, 2008, ALIMENT PHARM THER, V27, P1122, DOI 10.1111/j.1365-2036.2008.03676.x
   Talley NJ, 2008, GUT, V57, P740, DOI 10.1136/gut.2007.132449
   Talley NJ, 2006, ALIMENT PHARM THERAP, V23, P923, DOI 10.1111/j.1365-2036.2006.02845.x
   TALLEY NJ, 1992, GASTROENTEROLOGY, V102, P1259
   Talley NJ, 2002, GUT, V50, P36
   Talley NJ, 1999, GUT, V45, P37
   Talley NJ, 2005, AM J GASTROENTEROL, V100, P2324, DOI 10.1111/j.1572-0241.2005.00225.x
   Talley NJ, 2001, AM J GASTROENTEROL, V96, P1422
   TALLEY NJ, 1994, AM J GASTROENTEROL, V89, P524
   Tougas G, 1999, AM J GASTROENTEROL, V94, P2845, DOI 10.1111/j.1572-0241.1999.01427.x
   TRONCON LEA, 1995, GUT, V37, P17, DOI 10.1136/gut.37.1.17
   Vakil N, 2000, AM J GASTROENTEROL, V95, P1691
   Vakil N, 2008, AM J GASTROENTEROL, V103, P1906, DOI 10.1111/j.1572-0241.2008.01953.x
   Vakil N, 2006, GASTROENTEROLOGY, V131, P390, DOI 10.1053/j.gastro.2006.04.029
   Van den Elzen BDJ, 2009, NEUROGASTROENT MOTIL, V21, P160, DOI 10.1111/j.1365-2982.2008.01172.x
   van Kerkhoven LAS, 2006, ENDOSCOPY, V38, P879, DOI 10.1055/s-2006-944661
   Van Kerkhoven LAS, 2008, CLIN GASTROENTEROL H, V6, P746, DOI 10.1016/j.cgh.2008.02.051
   van Kerkhoven LAS, 2009, J CLIN GASTROENTEROL, V43, P118, DOI 10.1097/MCG.0b013e31815591f7
   Van Oudenhove L, 2008, GUT, V57, P1666, DOI 10.1136/gut.2008.158162
   Van Oudenhove L, 2008, ALIMENT PHARM THER, V28, P1326, DOI 10.1111/j.1365-2036.2008.03849.x
   Van Oudenhove L, 2011, NEUROGASTROENT MOTIL, V23, P524, DOI 10.1111/j.1365-2982.2010.01667.x
   Van Oudenhove L, 2011, ALIMENT PHARM THER, V33, P261, DOI 10.1111/j.1365-2036.2010.04510.x
   Van Oudenhove L, 2010, GASTROENTEROLOGY, V139, P36, DOI 10.1053/j.gastro.2010.04.015
   Van Oudenhove L, 2010, AM J GASTROENTEROL, V105, P913, DOI 10.1038/ajg.2010.39
   Van Oudenhove L, 2009, NAT CLIN PRACT GASTR, V6, P74, DOI 10.1038/ncpgasthep1334
   van Zanten SJOV, 2001, AM J GASTROENTEROL, V96, P689
   Vanden Berghe P, 2009, AM J PHYSIOL-GASTR L, V297, pG902, DOI 10.1152/ajpgi.00046.2009
   Vandenberghe J, 2005, GUT, V54, P914, DOI 10.1136/gut.2004.052605
   Vandenberghe J, 2007, GASTROENTEROLOGY, V132, P1684, DOI 10.1053/j.gastro.2007.03.037
   Walker MM, 2010, ALIMENT PHARM THER, V31, P1229, DOI 10.1111/j.1365-2036.2010.04282.x
   Walker MM, 2009, ALIMENT PHARM THER, V29, P765, DOI 10.1111/j.1365-2036.2009.03937.x
   Wallace MB, 2001, GUT, V49, P29, DOI 10.1136/gut.49.1.29
   Webb PM, 2001, GUT, V49, P347, DOI 10.1136/gut.49.3.347
   Wilmer A, 1998, GUT, V42, P235, DOI 10.1136/gut.42.2.235
   Zerbib F, 1998, AM J PHYSIOL-GASTR L, V275, pG1266, DOI 10.1152/ajpgi.1998.275.6.G1266
NR 210
TC 77
Z9 83
U1 0
U2 27
PU LIPPINCOTT WILLIAMS & WILKINS
PI PHILADELPHIA
PA TWO COMMERCE SQ, 2001 MARKET ST, PHILADELPHIA, PA 19103 USA
SN 0192-0790
EI 1539-2031
J9 J CLIN GASTROENTEROL
JI J. Clin. Gastroenterol.
PD MAR
PY 2012
VL 46
IS 3
BP 175
EP 190
DI 10.1097/MCG.0b013e318241b335
PG 16
WC Gastroenterology & Hepatology
WE Science Citation Index Expanded (SCI-EXPANDED)
SC Gastroenterology & Hepatology
GA 895TG
UT WOS:000300518700003
PM 22327302
DA 2022-11-10
ER

PT J
AU Chang, CR
   Astell-Burt, T
   Russell, BM
   Francois, ME
AF Chang, Courtney R.
   Astell-Burt, Thomas
   Russell, Brooke M.
   Francois, Monique E.
TI Personalising activity to target peak hyperglycaemia and improve
   cardiometabolic health in people with type 2 diabetes: protocol for a
   randomised controlled trial
SO BMJ OPEN
LA English
DT Article
DE diabetic nephropathy & vascular disease; hypertension; clinical
   physiology; complementary medicine; physiology; sports medicine
ID ENDOTHELIAL FUNCTION; PHYSICAL-ACTIVITY; GLUCOSE; EXERCISE; INSULIN
AB Introduction The benefits of physical activity for glycaemic control in type 2 diabetes (T2D) are well-known. However, whether established glycaemic and cardiovascular benefits can be maximised by exercising at a certain time of day is unknown. Given postprandial glucose peaks contribute to worsening glycated haemoglobin (HbA1c) and cardiovascular risk factors, and that exercise immediately lowers blood glucose, prescribing exercise at a specific time of day to attenuate peak hyperglycaemia may improve glycaemic control and reduce the burden of cardiovascular disease in people with T2D. Methods and analysis A single-centre randomised controlled trial will be conducted by the University of Wollongong, Australia. Individuals with T2D (n=70, aged 40-75 years, body mass index (BMI): 27-40 kg/m(2)) will be recruited and randomly allocated (1:1), stratified for sex and insulin, to one of three groups: (1) exercise at time of peak hyperglycaemia (ExPeak, personalised), (2) exercise not at time of peak hyperglycaemia (NonPeak) or (3) waitlist control (WLC, standard care). The trial will be 5 months, comprising an 8-week intervention and 3-month follow-up. Primary outcome is the change in HbA1c preintervention to postintervention. Secondary outcomes include vascular function (endothelial function and arterial stiffness), metabolic control (blood lipids and inflammation) and body composition (anthropometrics and dual-energy X-ray absorptiometry (DEXA)). Tertiary outcomes will examine adherence. Ethics and dissemination The joint UOW and ISLHD Ethics Committee approved protocol (2019/ETH09856) prospectively registered at the Australian New Zealand Clinical Trials Registry. Written informed consent will be obtained from all eligible individuals prior to commencement of the trial. Study results will be published as peer-reviewed articles, presented at national/international conferences and media reports.
C1 [Chang, Courtney R.; Russell, Brooke M.; Francois, Monique E.] Univ Wollongong, Sch Med, Fac Sci Med & Hlth, Wollongong, NSW, Australia.
   [Astell-Burt, Thomas] Univ Wollongong, Fac Hlth & Behav Sci, Sch Sci & Hlth, Wollongong, NSW, Australia.
RP Francois, ME (corresponding author), Univ Wollongong, Sch Med, Fac Sci Med & Hlth, Wollongong, NSW, Australia.
EM francois@uow.edu.au
OI Chang, Courtney/0000-0001-5676-0146
FU University of Wollongong; National Health and Medical Research Council
   (NHMRC) Investigator Grant [APP1177234]; NHMRC Boosting Dementia
   Research Leader Fellowship [GNT1140317]
FX This trial was funded by a University of Wollongong Small Grant and
   Revitialise Research Grant. MEF's time was supported by a National
   Health and Medical Research Council (NHMRC) Investigator Grant
   (APP1177234). TA--B's time was supported by a NHMRC Boosting Dementia
   Research Leader Fellowship (GNT1140317).
CR Abdul-Ghani M, 2017, DIABETES CARE, V40, P813, DOI 10.2337/dc16-2736
   Aqeel M, 2020, NUTRIENTS, V12, DOI 10.3390/nu12010221
   Astell-Burt T, 2014, BRIT J SPORT MED, V48, DOI 10.1136/bjsports-2012-092006
   Atkinson G, 2013, VASC MED, V18, P354, DOI 10.1177/1358863X13508446
   Borror A, 2018, SPORTS MED, V48, P1479, DOI 10.1007/s40279-018-0864-x
   Bull FC, 2020, BRIT J SPORT MED, V54, P1451, DOI 10.1136/bjsports-2020-102955
   Butlin M, 2016, PULSE, V4, P180, DOI 10.1159/000452448
   Ceriello A, 2010, INT J CLIN PRACT, V64, P1705, DOI 10.1111/j.1742-1241.2010.02517.x
   Ceriello A, 2005, DIABETES, V54, P1, DOI 10.2337/diabetes.54.1.1
   Ceriello A, 2002, CIRCULATION, V106, P1211, DOI 10.1161/01.CIR.0000027569.76671.A8
   Ceriello A, 2010, DIABETES CARE, V33, P1905, DOI 10.2337/dc10-0634
   Ceriello A, 2008, DIABETES RES CLIN PR, V82, P262, DOI 10.1016/j.diabres.2008.07.015
   Colette C, 2007, HORM METAB RES, V39, P683, DOI 10.1055/s-2007-985157
   DeFronzo RA, 2009, DIABETES, V58, P773, DOI 10.2337/db09-9028
   Dendup T, 2021, DIABETES RES CLIN PR, V176, DOI 10.1016/j.diabres.2021.108841
   Francois ME, 2017, FRONT PHYSIOL, V8, DOI 10.3389/fphys.2017.00528
   Francois ME, 2016, AM J PHYSIOL-HEART C, V311, pH1258, DOI 10.1152/ajpheart.00398.2016
   Green D, 2002, AM J PHYSIOL-HEART C, V283, pH1354, DOI 10.1152/ajpheart.00050.2002
   Green DJ, 2011, HYPERTENSION, V57, P363, DOI 10.1161/HYPERTENSIONAHA.110.167015
   Harris PA, 2019, J BIOMED INFORM, V95, DOI 10.1016/j.jbi.2019.103208
   Harris PA, 2009, J BIOMED INFORM, V42, P377, DOI 10.1016/j.jbi.2008.08.010
   Heden TD, 2019, EXERC SPORT SCI REV, V47, P22, DOI 10.1249/JES.0000000000000172
   Horowitz JF, 2007, EXERC SPORT SCI REV, V35, P192, DOI 10.1097/jes.0b013e318156e084
   Kapuku GK, 2006, VASC PHARMACOL, V45, P277, DOI 10.1016/j.vph.2006.08.009
   Ketema EB, 2015, ARCH PUBLIC HEALTH, V73, DOI 10.1186/s13690-015-0088-6
   LEFLOCH JP, 1990, DIABETES CARE, V13, P172, DOI 10.2337/diacare.13.2.172
   Lunder M, 2018, CARDIOVASC DIABETOL, V17, DOI 10.1186/s12933-018-0797-6
   Orkin AM, 2021, JAMA-J AM MED ASSOC, V326, P257, DOI 10.1001/jama.2021.9941
   Pfeiffer KA, 2002, MED SCI SPORT EXER, V34, P2057, DOI 10.1097/00005768-200212000-00029
   Richter EA, 2001, J PHYSIOL-LONDON, V535, P313, DOI 10.1111/j.1469-7793.2001.t01-2-00313.x
   Saeedi P, 2019, DIABETES RES CLIN PR, V157, DOI 10.1016/j.diabres.2019.107843
   Savikj M, 2019, DIABETOLOGIA, V62, P233, DOI 10.1007/s00125-018-4767-z
   Teo SYM, 2020, MED SCI SPORT EXER, V52, P323, DOI 10.1249/MSS.0000000000002139
   Teo SYM, 2018, MED SCI SPORT EXER, V50, P2387, DOI 10.1249/MSS.0000000000001732
   Thijssen DHJ, 2019, EUR HEART J, V40, P2534, DOI 10.1093/eurheartj/ehz350
   Thompson PD, 2001, MED SCI SPORT EXER, V33, pS438, DOI 10.1097/00005768-200106001-00012
   Umpierre D, 2011, JAMA-J AM MED ASSOC, V305, P1790, DOI 10.1001/jama.2011.576
NR 37
TC 0
Z9 0
U1 0
U2 0
PU BMJ PUBLISHING GROUP
PI LONDON
PA BRITISH MED ASSOC HOUSE, TAVISTOCK SQUARE, LONDON WC1H 9JR, ENGLAND
SN 2044-6055
J9 BMJ OPEN
JI BMJ Open
PD MAR
PY 2022
VL 12
IS 3
AR e057183
DI 10.1136/bmjopen-2021-057183
PG 8
WC Medicine, General & Internal
WE Science Citation Index Expanded (SCI-EXPANDED)
SC General & Internal Medicine
GA 0G3KO
UT WOS:000777947200016
PM 35351723
OA gold, Green Published
DA 2022-11-10
ER

PT J
AU Healy, GN
   Winkler, EAH
   Eakin, EG
   Owen, N
   Lamontagne, AD
   Moodie, M
   Dunstan, DW
AF Healy, Genevieve N.
   Winkler, Elisabeth A. H.
   Eakin, Elizabeth G.
   Owen, Neville
   Lamontagne, Anthony D.
   Moodie, Marj
   Dunstan, David W.
TI A Cluster RCT to Reduce Workers' Sitting Time: Impact on Cardiometabolic
   Biomarkers
SO MEDICINE AND SCIENCE IN SPORTS AND EXERCISE
LA English
DT Article
DE WORKPLACE; CARDIOVASCULAR; SEDENTARY; OCCUPATION; INTERVENTION; ACTIVITY
ID RANDOMIZED CONTROLLED-TRIAL; SIT-STAND WORKSTATIONS; POSTPRANDIAL
   GLUCOSE; PHYSICAL-ACTIVITY; TREADMILL DESKS; SEDENTARY TIME;
   INTERVENTION; BREAKING; ADULTS
AB Purpose: To evaluate the initial and long-term impacts on cardiometabolic health indicators of the Stand Up Victoria intervention-a 12-month, multicomponent workplace-delivered intervention that successfully reduced overall sitting time, primarily by increasing standing time. Methods: Office worksites (>= 1 km apart) from a single organization were cluster randomized to intervention (n = 7) or control (n = 7). Participants were 136 intervention and 95 control desk-based workers (5-39 per worksite; 68% women; mean perpendicular to SD age = 45.6 perpendicular to 9.4 yr). Outcomes, assessed at baseline (0 months), 3, and 12 months, were 14 individual biomarkers of body composition, blood pressure, glucose metabolism, lipid metabolism, and a composite overall cardiometabolic risk score. Intervention effects were assessed by linear mixed models, accounting for repeated measures and clustering, baseline values, and potential confounders. Missing data were multiply imputed. Significance was set at P < 0.05, two-tailed. Results: No significant intervention effects were observed at 3 months. Significant effects, favoring intervention, were observed at 12 months for fasting glucose (-0.34; 95% confidence interval [CI], -0.65 to -0.03; P = 0.028 mmol.L-1) and the overall cardiometabolic risk score (-0.11, 95% CI, -0.29 to -0.00; P = 0.046). Other intervention effects were typically weakly in favor of the intervention group, but were nonsignificant and estimated with wide CI. Conclusions: In "healthy'' workers (not selected as having any specific health condition), a workplace intervention showed a small benefit for improving biomarkers of cardiometabolic risk, but only with 12 months of intervention and not for all biomarkers. Long-term facilitation of movement and standing at work may be a useful approach to reducing cardiovascular disease risk in the working population. The potential benefits for workers at high risk for cardiovascular disease (e.g., with diabetes) may be even greater and merit investigation.
C1 [Healy, Genevieve N.; Winkler, Elisabeth A. H.; Eakin, Elizabeth G.; Owen, Neville; Dunstan, David W.] Univ Queensland, Sch Publ Hlth, Brisbane, Qld, Australia.
   [Healy, Genevieve N.; Owen, Neville; Dunstan, David W.] Baker IDI Heart & Diabet Inst, Melbourne, Vic, Australia.
   [Healy, Genevieve N.] Curtin Univ, Sch Physiotherapy, Fac Hlth Sci, Perth, WA, Australia.
   [Owen, Neville] Swinburne Univ Technol, Melbourne, Vic, Australia.
   [Owen, Neville; Dunstan, David W.] Univ Melbourne, Sch Populat & Global Hlth, Melbourne, Vic, Australia.
   [Owen, Neville; Dunstan, David W.] Monash Univ, Sch Med, Melbourne, Vic, Australia.
   [Lamontagne, Anthony D.; Moodie, Marj] Deakin Univ, Ctr Populat Hlth Res, Geelong, Vic, Australia.
   [Dunstan, David W.] Australian Catholic Univ, Mary MacKillop Inst Hlth Res, Melbourne, Vic, Australia.
RP Healy, GN (corresponding author), Univ Queensland, Sch Publ Hlth, Herston Rd, Herston, Qld 4006, Australia.
EM g.healy@uq.edu.au
RI Winkler, Elisabeth/AAD-7153-2022; Healy, Genevieve/A-7408-2008;
   LaMontagne, Anthony Daniel/AAX-3285-2021; Dunstan, David
   Wayne/E-8473-2010
OI Winkler, Elisabeth/0000-0003-1452-6102; Healy,
   Genevieve/0000-0001-7093-7892; LaMontagne, Anthony
   Daniel/0000-0002-5811-5906; Dunstan, David Wayne/0000-0003-2629-9568;
   Moodie, Marjory/0000-0001-6890-5250
FU Australian National Health and Medical Research Council (NHMRC)
   [1002706]; Victorian Health Promotion Foundation's Creating Healthy
   Workplaces program; Victorian Government's Operational Infrastructure
   Support Program; NHMRC [108029, 569940, 1003960, 511001, 1078360];
   National Heart Foundation of Australia [PH 12B 7054]; NHMRC Centre for
   Research Excellence [1057608, 1041020]; Victorian Health Promotion
   Foundation [2010-0509]; Australian Research Council [FT100100918]
FX This study was funded by the Australian National Health and Medical
   Research Council (NHMRC) (project grant 1002706), the Victorian Health
   Promotion Foundation's Creating Healthy Workplaces program, and the
   Victorian Government's Operational Infrastructure Support Program. GNH
   was supported by an NHMRC Career Development Fellowship (108029) and a
   National Heart Foundation of Australia Postdoctoral Fellowship (PH 12B
   7054). EW was supported by an NHMRC Centre for Research Excellence Grant
   on Sitting Time and Chronic Disease Prevention-Measurement, Mechanisms
   and Interventions (1057608). N. O. was supported by an NHMRC program
   grant 569940), a NHMRC Senior Principal Research Fellowship (1003960)
   and the Victorian Government's Operational Infrastructure Support
   Program. E. E. was supported by an NHMRC Senior Research Fellowship
   (511001). A. L. was supported by a center grant funding from the
   Victorian Health Promotion Foundation (2010-0509). MM was supported by
   an NHMRC Centre for Research Excellence grant in Obesity Policy and Food
   Systems (1041020). DWD was supported by an Australian Research Council
   Future Fellowship (FT100100918), an NHMRC Senior Research Fellowship
   (1078360), and the Victorian Government's Operational Infrastructure
   Support Program.
CR Aadahl M, 2014, AM J PREV MED, V47, P576, DOI 10.1016/j.amepre.2014.06.020
   Alkhajah TA, 2012, AM J PREV MED, V43, P298, DOI 10.1016/j.amepre.2012.05.027
   [Anonymous], 2012, REDUCING PROLONGED S
   Danquah IH, 2017, INT J EPIDEMIOL, V46, P128, DOI 10.1093/ije/dyw009
   Dempsey PC, 2016, CURR DIABETES REP, V16, DOI 10.1007/s11892-016-0797-4
   DICKINSON CE, 1992, APPL ERGON, V23, P197, DOI 10.1016/0003-6870(92)90225-K
   Dunstan DW, 2013, BMC PUBLIC HEALTH, V13, DOI 10.1186/1471-2458-13-1057
   Dunstan DW, 2012, DIABETES CARE, V35, P976, DOI 10.2337/dc11-1931
   Eldridge SM, 2006, INT J EPIDEMIOL, V35, P1292, DOI 10.1093/ije/dyl129
   FRIEDEWALD WT, 1972, CLIN CHEM, V18, P499
   Gorman E, 2013, PLOS ONE, V8, DOI 10.1371/journal.pone.0076723
   Graves LEF, 2015, BMC PUBLIC HEALTH, V15, DOI 10.1186/s12889-015-2469-8
   Hadgraft Nyssa T, 2016, Prev Med Rep, V4, P184, DOI 10.1016/j.pmedr.2016.06.011
   Healy GN, 2016, AIMS PUBLIC HEALTH, V3, P341, DOI 10.3934/publichealth.2016.2.341
   Healy GN, 2016, MED SCI SPORT EXER, V48, P1787, DOI 10.1249/MSS.0000000000000972
   Healy GN, 2015, EUR HEART J, V36, P2643, DOI 10.1093/eurheartj/ehv308
   Healy GN, 2013, PREV MED, V57, P43, DOI 10.1016/j.ypmed.2013.04.004
   Healy GN, 2011, EUR HEART J, V32, P590, DOI 10.1093/eurheartj/ehq451
   Henson J, 2016, DIABETES CARE, V39, P130, DOI 10.2337/dc15-1240
   Hunter GR, 2005, J STRENGTH COND RES, V19, P225
   John D, 2011, J PHYS ACT HEALTH, V8, P1034, DOI 10.1123/jpah.8.8.1034
   Koepp GA, 2013, OBESITY, V21, P705, DOI 10.1002/oby.20121
   Lerner D, 2001, MED CARE, V39, P72, DOI 10.1097/00005650-200101000-00009
   MacEwen BT, 2015, PREV MED, V70, P50, DOI 10.1016/j.ypmed.2014.11.011
   Mailey Emily L, 2016, Prev Med Rep, V4, P423, DOI 10.1016/j.pmedr.2016.08.010
   Meigs JB, 2003, DIABETES, V52, P1475, DOI 10.2337/diabetes.52.6.1475
   Neuhaus M, 2014, OBES REV, V15, P822, DOI 10.1111/obr.12201
   Neuhaus M, 2014, INT J BEHAV NUTR PHY, V11, DOI 10.1186/1479-5868-11-21
   Neuhaus M, 2014, AM J PREV MED, V46, P30, DOI 10.1016/j.amepre.2013.09.009
   Porksen N, 2002, DIABETES, V51, pS245, DOI 10.2337/diabetes.51.2007.S245
   Reeves MM, 2015, NUTR DIET, V72, P368, DOI 10.1111/1747-0080.12160
   Richardson J, 2009, DATA USED DEV AQOL 8
   Shikiar Richard, 2004, Work, V22, P219
   Thorp AA, 2014, MED SCI SPORT EXER, V46, P2053, DOI 10.1249/MSS.0000000000000337
   Wijndaele K, 2006, DIABETES CARE, V29, P2329, DOI 10.2337/dc06-1341
   Wilmot EG, 2012, DIABETOLOGIA, V55, P2895, DOI 10.1007/s00125-012-2677-z
   World Health Organization, 2016, GLOBAL REPORT DIABET
NR 37
TC 64
Z9 66
U1 2
U2 27
PU LIPPINCOTT WILLIAMS & WILKINS
PI PHILADELPHIA
PA TWO COMMERCE SQ, 2001 MARKET ST, PHILADELPHIA, PA 19103 USA
SN 0195-9131
EI 1530-0315
J9 MED SCI SPORT EXER
JI Med. Sci. Sports Exerc.
PD OCT
PY 2017
VL 49
IS 10
BP 2032
EP 2039
DI 10.1249/MSS.0000000000001328
PG 8
WC Sport Sciences
WE Science Citation Index Expanded (SCI-EXPANDED)
SC Sport Sciences
GA FH4UC
UT WOS:000411156600009
PM 28538025
DA 2022-11-10
ER

PT J
AU Ahn, HY
   Kim, M
   Seo, CR
   Yoo, HJ
   Lee, SH
   Lee, JH
AF Ahn, Hyeon Yeong
   Kim, Minjoo
   Seo, Cho Rong
   Yoo, Hye Jin
   Lee, Sang-Hyun
   Lee, Jong Ho
TI The effects of Jerusalem artichoke and fermented soybean powder mixture
   supplementation on blood glucose and oxidative stress in subjects with
   prediabetes or newly diagnosed type 2 diabetes
SO NUTRITION & DIABETES
LA English
DT Article
ID IMPAIRED FASTING GLUCOSE; PLACEBO-CONTROLLED TRIAL; LONG-TERM
   CONSUMPTION; INULIN-TYPE FRUCTANS; INSULIN-RESISTANCE;
   LIPID-PEROXIDATION; NONDIGESTIBLE OLIGOSACCHARIDES;
   HELIANTHUS-TUBEROSUS; METABOLIC SYNDROME; MELLITUS
AB Background/Objectives: The objective of this study was to evaluate the effect of supplementation with a Jerusalem artichoke and fermented soybean powder mixture on blood glucose and oxidative stress levels.
   Subjects/Methods: This randomized, double-blinded, placebo-controlled study was conducted on 60 subjects with impaired fasting glucose (IFG), impaired glucose tolerance (IGT), or newly diagnosed type 2 diabetes. The subjects were randomly assigned to either a group that ingested 40 g of a Jerusalem artichoke and fermented soybean powder mixture (19.45 g each) daily or a group that received a placebo for 12 weeks. Paired t-test and independent t-test were performed for comparisons within groups and between groups, respectively.
   Results: Supplementation with the Jerusalem artichoke and fermented soybean powder mixture reduced the levels of fasting glucose (p < 0.001) and FFAs (p = 0.034), glucose at 60 min (p = 0.004), glucose (p = 0.006) areas under the response curve (AUC), homeostasis model assessment-insulin resistance (p = 0.018), and the urinary 8-epi- prostaglandin F-2 alpha (8-epi-PGF(2 alpha)) level (p = 0.028). The changes (Delta) in urinary 8-epi-PGF(2 alpha), glucose at 60 min, 120 min, and AUC, FFAs at 0 min and AUC were significantly different between the two groups. In addition, Delta glucose at 120 min (r = 0.472, p = 0.027) and the Delta glucose AUC (r= 0.572, p = 0.005) were positively correlated with Delta plasma malondialdehyde in the test group.
   Conclusions: The consumption of a Jerusalem artichoke and fermented soybean powder mixture for 12 weeks was effective for reducing postprandial glucose and oxidative stress level, particularly 8-epi-PGF(2 alpha), in subjects with IFG, IGT, or newly diagnosed type 2 diabetes.
C1 [Ahn, Hyeon Yeong; Kim, Minjoo; Lee, Jong Ho] Yonsei Univ, Res Ctr Silver Sci, Inst Symbiot Life TECH, Seoul, South Korea.
   [Seo, Cho Rong] Yonsei Univ, Dept Sci Aging, Grad Sch, Seoul, South Korea.
   [Yoo, Hye Jin; Lee, Jong Ho] Yonsei Univ, Coll Human Ecol, Dept Food & Nutr, Brain Korea PLUS Project 21, Seoul, South Korea.
   [Lee, Sang-Hyun] Natl Hlth Insurance Corp, Dept Family Practice, Ilsan Hosp, Goyang, South Korea.
   [Lee, Jong Ho] Yonsei Univ, Coll Human Ecol, Dept Food & Nutr, Natl Leading Res Lab Clin Nutrigenet Nutrigen, Seoul, South Korea.
   [Lee, Jong Ho] Yonsei Univ, Cardiovasc Res Inst, Coll Med, Seoul, South Korea.
RP Lee, JH (corresponding author), Yonsei Univ, Res Ctr Silver Sci, Inst Symbiot Life TECH, Seoul, South Korea.; Lee, JH (corresponding author), Yonsei Univ, Coll Human Ecol, Dept Food & Nutr, Brain Korea PLUS Project 21, Seoul, South Korea.; Lee, JH (corresponding author), Yonsei Univ, Coll Human Ecol, Dept Food & Nutr, Natl Leading Res Lab Clin Nutrigenet Nutrigen, Seoul, South Korea.; Lee, JH (corresponding author), Yonsei Univ, Cardiovasc Res Inst, Coll Med, Seoul, South Korea.
EM jhleeb@yonsei.ac.kr
FU "Food Functionality Evaluation Program" under the Ministry of Food,
   Agriculture, Forestry and Fisheries; Bio-Synergy Research Project of the
   Ministry of Science, ICT and Future Planning through the National
   Research Foundation, Republic of Korea [NRF-2012M3A9C4048762]
FX We thank all the volunteers who participated in this study for their
   cooperation. This work was supported in part by the "Food Functionality
   Evaluation Program" under the Ministry of Food, Agriculture, Forestry
   and Fisheries and by the Bio-Synergy Research Project
   (NRF-2012M3A9C4048762) of the Ministry of Science, ICT and Future
   Planning through the National Research Foundation, Republic of Korea.
CR Ahmed W, 2019, CRIT REV FOOD SCI, V59, P1, DOI 10.1080/10408398.2017.1355775
   Aliasgharzadeh A, 2015, ADV PHARM BULL, V5, P507, DOI 10.15171/apb.2015.069
   Baggio LL, 2007, GASTROENTEROLOGY, V132, P2131, DOI 10.1053/j.gastro.2007.03.054
   Buteau J, 2003, DIABETES, V52, P124, DOI 10.2337/diabetes.52.1.124
   Cani PD, 2009, CURR PHARM DESIGN, V15, P1546, DOI 10.2174/138161209788168164
   Cavaghan MK, 2000, J CLIN INVEST, V106, P329, DOI 10.1172/JCI10761
   Centers for Disease Control & Prevention, 2013, KOR HLTH STAT 2013 K
   Chamukuttan S, 2016, DIABETES-METAB RES, V32, P762, DOI 10.1002/dmrr.2799
   Chang WC, 2014, BRIT J NUTR, V112, P709, DOI 10.1017/S0007114514001421
   Davi G, 1999, CIRCULATION, V99, P224
   Davis J, 2005, HORM METAB RES, V37, P316, DOI 10.1055/s-2005-861487
   Dehghan P, 2016, COMPLEMENT THER MED, V24, P96, DOI 10.1016/j.ctim.2015.12.010
   DELZENNE NM, 1994, FOOD SCI TECHNOL-LEB, V27, P1, DOI 10.1006/fstl.1994.1001
   Evans JL, 2002, ENDOCR REV, V23, P599, DOI 10.1210/er.2001-0039
   Farhangi MA, 2016, PRIM CARE DIABETES, V10, P265, DOI 10.1016/j.pcd.2015.10.009
   Farilla L, 2002, ENDOCRINOLOGY, V143, P4397, DOI 10.1210/en.2002-220405
   Franz MJ, 2010, J AM DIET ASSOC, V110, P1852, DOI 10.1016/j.jada.2010.09.014
   Fujita H, 2001, J NUTR, V131, P2105, DOI 10.1093/jn/131.8.2105
   GALLOU G, 1993, CLIN CHIM ACTA, V214, P227, DOI 10.1016/0009-8981(93)90114-J
   GOPAUL NK, 1995, FEBS LETT, V368, P225, DOI 10.1016/0014-5793(95)00649-T
   Gosmanov AR, 2014, AM J MED SCI, V348, P191, DOI 10.1097/MAJ.0000000000000223
   Guo FJ, 2014, METAB SYNDR RELAT D, V12, P258, DOI 10.1089/met.2013.0128
   Henry P, 2002, HYPERTENSION, V40, P458, DOI 10.1161/01.HYP.0000032853.95690.26
   Itani SI, 2002, DIABETES, V51, P2005, DOI 10.2337/diabetes.51.7.2005
   Kabaroglu C, 2013, ENDOCR J, V60, P197, DOI 10.1507/endocrj.EJ12-0079
   Kaur N, 2002, J BIOSCIENCES, V27, P703, DOI 10.1007/BF02708379
   Knowler WC, 2002, NEW ENGL J MED, V346, P393, DOI 10.1056/NEJMoa012512
   Kolida S, 2007, J NUTR, V137, p2503S, DOI 10.1093/jn/137.11.2503S
   Kwon DY, 2007, HORM METAB RES, V39, P752, DOI 10.1055/s-2007-990287
   Kwon DY, 2007, EUR J NUTR, V46, P44, DOI 10.1007/s00394-006-0630-y
   Kwon DY, 2010, NUTR RES, V30, P1, DOI 10.1016/j.nutres.2009.11.004
   Likidlilid Atip, 2010, Journal of the Medical Association of Thailand, V93, P682
   Louet Jean-Francois, 2004, Curr Atheroscler Rep, V6, P180, DOI 10.1007/s11883-004-0030-9
   Mathers CD, 2006, PLOS MED, V3, DOI 10.1371/journal.pmed.0030442
   Mezei O, 2003, J NUTR, V133, P1238
   Miwa I, 2000, ENDOCRINOLOGY, V141, P2767, DOI 10.1210/en.141.8.2767
   Muntner P, 2004, ANN EPIDEMIOL, V14, P686, DOI 10.1016/j.annepidem.2004.01.002
   Mure K, 2015, OBESITY, V23, P1517, DOI 10.1002/oby.21130
   Nakhjavani M, 2014, CLIN LAB, V60, P2073, DOI 10.7754/Clin.Lab.2014.140405
   NAUCK MA, 1993, DIABETOLOGIA, V36, P741, DOI 10.1007/BF00401145
   Niness KR, 1999, J NUTR, V129, p1402S, DOI 10.1093/jn/129.7.1402S
   Pasaoglu H, 2004, TOHOKU J EXP MED, V203, P211, DOI 10.1620/tjem.203.211
   Ramalingam L, 2017, BBA-MOL BASIS DIS, V1863, P1106, DOI 10.1016/j.bbadis.2016.07.019
   Rehman K, 2017, J CELL BIOCHEM, V118, P3577, DOI 10.1002/jcb.26097
   Roberfroid M, 2000, CRIT REV FOOD SCI, V40, P461, DOI 10.1080/10408690091189239
   Roberfroid MB, 2007, J NUTR, V137, p2493S, DOI 10.1093/jn/137.11.2493S
   RUMESSEN JJ, 1990, AM J CLIN NUTR, V52, P675, DOI 10.1093/ajcn/52.4.675
   Russo F, 2010, CURR PHARM DESIGN, V16, P825, DOI 10.2174/138161210790883570
   Samal L, 2015, J SCI FOOD AGR, V95, P1689, DOI 10.1002/jsfa.6873
   Shaw JE, 2010, DIABETES RES CLIN PR, V87, P4, DOI 10.1016/j.diabres.2009.10.007
   Taniguchi A, 2008, ASIA PAC J CLIN NUTR, V17, P663
   van 't Riet E, 2010, DIABETES CARE, V33, P61, DOI 10.2337/dc09-0677
   Vedavanam K, 1999, PHYTOTHER RES, V13, P601, DOI 10.1002/(SICI)1099-1573(199911)13:7&lt;601::AID-PTR550&gt;3.0.CO;2-O
   YAMASHITA K, 1984, NUTR RES, V4, P961, DOI 10.1016/S0271-5317(84)80075-5
   YANG HJ, 2012, NUTR METAB, V9
   Yu CL, 2002, J BIOL CHEM, V277, P50230, DOI 10.1074/jbc.M200958200
NR 56
TC 20
Z9 20
U1 0
U2 8
PU NATURE PUBLISHING GROUP
PI LONDON
PA MACMILLAN BUILDING, 4 CRINAN ST, LONDON N1 9XW, ENGLAND
SN 2044-4052
J9 NUTR DIABETES
JI Nutr. Diabetes
PD JUL 19
PY 2018
VL 8
AR 42
DI 10.1038/s41387-018-0052-y
PG 13
WC Endocrinology & Metabolism; Nutrition & Dietetics
WE Science Citation Index Expanded (SCI-EXPANDED)
SC Endocrinology & Metabolism; Nutrition & Dietetics
GA GN9IZ
UT WOS:000439511200001
PM 30026514
OA Green Published, gold
DA 2022-11-10
ER

PT J
AU Rao, AG
   Naik, KS
   Unnikrishnan, AG
   Joseph, J
AF Rao, A. Gopal
   Naik, K. Sunil
   Unnikrishnan, A. G.
   Joseph, James
TI Efficacy of green jackfruit flour as a medical nutrition therapy
   replacing rice or wheat in patients with type 2 diabetes mellitus: a
   randomized, double-blind, placebo-controlled study
SO NUTRITION & DIABETES
LA English
DT Article
ID ARTOCARPUS-HETEROPHYLLUS
AB Background/Objectives Medical nutrition therapy along with pharmacological interventions as a multidisciplinary approach is required to treat type 2 diabetes mellitus (T2DM). This study evaluated the efficacy of Jackfruit365 (TM) green jackfruit flour as an integral part of daily meal in patients with T2DM. Subjects/Methods This was a randomized, double-blind, placebo-controlled study conducted between May 2019 and February 2020. Patients of either sex aged >= 18 to <= 60 years with a diagnosis of T2DM for >1 year receiving oral antihyperglycemic agents were randomized (1:1) to receive either jackfruit flour 30 g/day (Group A) or placebo flour (Group B) (breakfast and dinner) daily for 12 weeks replacing an equal volume of rice or wheat flour. The primary endpoint was a mean change in glycosylated hemoglobin (HbA1c). Other endpoints were mean changes in fasting plasma glucose (FPG), postprandial plasma glucose (PPG), lipid profile, and body weight. The independent t-test was used to compare changes between the groups. Results A total of 40 patients were enrolled (n = 20 each). A significantly higher reduction in HbA1c was observed in Group A compared to Group B from baseline to week 12 [-2.73 mmol/mol (-0.25%) vs. 0.22 mmol/mol (0.02%), p = 0.006]. The mean change in FPG and PPG was significantly higher in Group A than that of Group B (p = 0.043 and p = 0.001). The continuous glucose monitoring showed decreasing mean blood glucose in 7 days of administration of jackfruit flour meal. Conclusion Patients from Group A had a significantly higher reduction in HbA1c, FPG, and PPG than Group B demonstrating the efficacy of jackfruit flour in glycemic control as medical nutrition therapy replacing an equal volume of rice or wheat flour in daily meal.
C1 [Rao, A. Gopal; Naik, K. Sunil] Govt Med Coll, Dept Med, Srikakulam, Andhra Pradesh, India.
   [Rao, A. Gopal; Naik, K. Sunil] Govt Gen Hosp, Srikakulam, Andhra Pradesh, India.
   [Unnikrishnan, A. G.] Chellaram Diabet Inst, Pune, Maharashtra, India.
   [Joseph, James] Gods Own Food Solut Pvt Ltd, Kochi, Kerala, India.
RP Joseph, J (corresponding author), Gods Own Food Solut Pvt Ltd, Kochi, Kerala, India.
EM jamesjoseph@hotmail.com
OI Joseph, James/0000-0002-6686-5889
FU Diet Fibre 365 Food Products Pvt Ltd, India
FX This study was funded by Diet Fibre 365 Food Products Pvt Ltd, India.
CR Ajiboye BO, 2018, ADV PHARM BULL, V8, P141, DOI 10.15171/apb.2018.017
   American Diabetes Association, 2019, Diabetes Care, V42, pS46, DOI 10.2337/dc19-S005
   Anoop S, 2016, J DIABETES, V8, P729, DOI 10.1111/1753-0407.12396
   Arung ET, 2007, CHEM BIODIVERS, V4, P2166, DOI 10.1002/cbdv.200790173
   Biworo A., 2015, J MED BIOENGINEERING, V4, P318
   Chackrewarthy S, 2010, PHARMACOGN MAG, V6, P186, DOI 10.4103/0973-1296.66933
   Chandrika U. G., 2006, African Journal of Traditional, Complementary and Alternative Medicines, V3, P42
   Chandrika UG, 2005, J SCI FOOD AGR, V85, P186, DOI 10.1002/jsfa.1918
   Deepthi GN., 2017, INT J AYURVEDA PHARM, V5, P20
   FERNANDO MR, 1991, J ETHNOPHARMACOL, V31, P277, DOI 10.1016/0378-8741(91)90012-3
   Itsiopoulos C, 2011, NUTR METAB CARDIOVAS, V21, P740, DOI 10.1016/j.numecd.2010.03.005
   Jain S, 2010, INT J PHARM SCI RES, V1, P59, DOI 10.13040/IJPSR.0975-8232.1(11).59-64
   Joseph J., 2019, INT J DIABETES, V1, P14
   Kamalakkannan N, 2006, BASIC CLIN PHARMACOL, V98, P97, DOI 10.1111/j.1742-7843.2006.pto_241.x
   Kotowaroo MI, 2006, PHYTOTHER RES, V20, P228, DOI 10.1002/ptr.1839
   Mohana E., 2012, AM J FOOD TECHNOL, V7, P43
   Narayan KMV, 2020, DIABETOLOGIA, V63, P1103, DOI 10.1007/s00125-020-05132-5
   Ong BT, 2006, POSTHARVEST BIOL TEC, V40, P279, DOI 10.1016/j.postharvbio.2006.01.015
   Osmani O. H., 2009, Biomedical & Pharmacology Journal, V2, P339
   Shetty P, 2012, NATURE, V85, pS14
   Suchithra E. R., 2014, Der Pharmacia Lettre, V6, P102
   Velazquez-Lopez L, 2016, J DIABETES RES, V2016, DOI 10.1155/2016/2980406
   VENKATARAMAN K, 1972, PHYTOCHEMISTRY, V11, P1571, DOI 10.1016/0031-9422(72)85002-7
   Wedage WS, 2002, CHEM SRI LANKA, V19, P10
   Wilding JPH, 2014, INT J CLIN PRACT, V68, P682, DOI 10.1111/ijcp.12384
NR 25
TC 4
Z9 4
U1 0
U2 8
PU SPRINGERNATURE
PI LONDON
PA CAMPUS, 4 CRINAN ST, LONDON, N1 9XW, ENGLAND
SN 2044-4052
J9 NUTR DIABETES
JI Nutr. Diabetes
PD JUN 14
PY 2021
VL 11
IS 1
AR 18
DI 10.1038/s41387-021-00161-4
PG 6
WC Endocrinology & Metabolism; Nutrition & Dietetics
WE Science Citation Index Expanded (SCI-EXPANDED)
SC Endocrinology & Metabolism; Nutrition & Dietetics
GA SS1BD
UT WOS:000661475700001
PM 34127645
OA Green Published, gold
DA 2022-11-10
ER

PT J
AU Liu, R
   Chou, J
   Hou, SY
   Liu, XW
   Yu, JY
   Zhao, XS
   Li, Y
   Liu, LY
   Sun, CH
AF Liu, Rui
   Chou, Jing
   Hou, Shaoying
   Liu, Xiaowei
   Yu, Jiaying
   Zhao, Xinshu
   Li, Ying
   Liu, Liyan
   Sun, Changhao
TI Evaluation of two-step liquid-liquid extraction protocol for untargeted
   metabolic profiling of serum samples to achieve broader metabolome
   coverage by UPLC-Q-TOF-MS
SO ANALYTICA CHIMICA ACTA
LA English
DT Article
DE Metabolomics; Metabolite profiling; Liquid-liquid extraction; LC-MS;
   Obesity
ID TANDEM MASS-SPECTROMETRY; BIOMARKER METHOD VALIDATION; TARGETED
   METABOLOMICS; INSULIN-RESISTANCE; LIPID EXTRACTION; OXIDATIVE STRESS;
   ANALYSIS REVEALS; SMALL MOLECULES; HUMAN PLASMA; CHROMATOGRAPHY
AB Untargeted metabolomics studies aim to extract a broad coverage of metabolites from biological samples, which largely depends on the sample preparation protocols used for metabolite extraction. The aim of this study was to evaluate a comprehensive sample pretreatment strategy using two-step liquid-liquid extraction to achieve broader metabolome coverage by ultra-high-performance liquid chromatography coupled with electrospray ionization time-of-flight mass spectrometry (UPLC-Q-TOF-MS). We compared four protocols: (A) methanol protein precipitation, (B) Ostro 96-well plates, (C) two-step extraction protocol of CHCL3-MeOH followed by MeOH-H2O, and (D) two-step extraction protocol of CH2CL2-MeOH followed by MeOH-H2O. The number of extracted features, reproducibility and recovery were the major criteria for evaluation. Our results demonstrated that Protocols B, C and D, with approximately similar number of features, extracted more features than Protocol A. Protocols C and D appeared to have similar extraction reproducibility (low coefficient of variation < 30%) and Protocol D enabled an acceptable recovery of serum metabolites. The two-step extraction Protocol D (CH2CL2-MeOH followed by MeOH-H2O) resulted in the greatest improvement in metabolite coverage, satisfactory extraction reproducibility, acceptable recovery and environmental safety. The selected protocol was applied to an obesity metabolomics study to obtain different metabolites between participants with obesity and the controls, and to investigate complex metabolic alterations in obesity during a 2-h oral glucose-tolerance test. Our results suggested that this protocol was useful for analyzing serum metabolome changes in obese individuals in the fasting and postprandial state. (c) 2018 Elsevier B.V. All rights reserved.
C1 [Liu, Rui; Chou, Jing; Hou, Shaoying; Liu, Xiaowei; Yu, Jiaying; Zhao, Xinshu; Li, Ying; Liu, Liyan; Sun, Changhao] Harbin Med Univ, Sch Publ Hlth, Dept Nutr & Food Hyg, Natl Key Discipline Lab, Harbin, Heilongjiang, Peoples R China.
RP Liu, LY (corresponding author), Harbin Med Univ, Sch Publ Hlth, Dept Nutr & Food Hyg, Natl Key Discipline Lab, Harbin, Heilongjiang, Peoples R China.; Sun, CH (corresponding author), Harbin Med Univ, Coll Publ Hlth, Dept Nutr & Food Hyg, 157 Baojian Rd, Harbin 150086, Heilongjiang, Peoples R China.
EM yanziliu2100@163.com; changhaosun2002@163.com
RI SUN, CHANG/GXM-3680-2022
OI Liu, Liyan/0000-0001-6766-9508
FU Natural Science Foundation of Heilongjiang Province [LC2016030]; youth
   science foundation of Liande Wu in Harbin Medical University
   [WLD-QN1704]; Program for the innovation talent in Harbin science and
   technology bureau [2017RAQXJ169]; Postdoctoral Science Foundation of
   Heilongjiang Province [LBH-Z15124]
FX Natural Science Foundation of Heilongjiang Province for the returned
   students (NO. LC2016030). The youth science foundation of Liande Wu in
   Harbin Medical University (NO. WLD-QN1704). Program for the innovation
   talent in Harbin science and technology bureau (No. 2017RAQXJ169).
   Postdoctoral Science Foundation of Heilongjiang Province (No.
   LBH-Z15124).
CR Ask KS, 2016, J PHARMACEUT BIOMED, V129, P229, DOI 10.1016/j.jpba.2016.07.011
   Bentley-Lewis R, 2014, J CLIN TRANSL ENDOCR, V1, P38, DOI 10.1016/j.jcte.2014.03.003
   BLIGH EG, 1959, CAN J BIOCHEM PHYS, V37, P911
   Brauer S, 2014, J PHYSIOTHER, V60, P114, DOI 10.1016/j.jphys.2014.01.004
   Bylda C, 2014, ANALYST, V139, P2265, DOI 10.1039/c4an00094c
   CARLSON LA, 1985, CLIN CHIM ACTA, V149, P89, DOI 10.1016/0009-8981(85)90277-3
   Carmical J, 2016, BIOMED CHROMATOGR, V30, P710, DOI 10.1002/bmc.3686
   Cequier-Sanchez E, 2008, J AGR FOOD CHEM, V56, P4297, DOI 10.1021/jf073471e
   Ceriello A, 2005, CIRCULATION, V111, P2518, DOI 10.1161/01.CIR.0000165070.46111.9F
   Cummings J, 2008, BRIT J PHARMACOL, V153, P646, DOI 10.1038/sj.bjp.0707441
   Cummings J, 2010, BRIT J CANCER, V103, P1313, DOI 10.1038/sj.bjc.6605910
   Dunn WB, 2008, J CHROMATOGR B, V871, P288, DOI 10.1016/j.jchromb.2008.03.021
   Ferreiro-Vera C, 2012, J CHROMATOGR A, V1240, P21, DOI 10.1016/j.chroma.2012.03.074
   FOLCH J, 1957, J BIOL CHEM, V226, P497
   French SA, 2012, APPETITE, V59, P541, DOI 10.1016/j.appet.2012.07.001
   Giugliano D, 1996, DIABETES CARE, V19, P257, DOI 10.2337/diacare.19.3.257
   Guo XH, 2011, BIOANALYSIS, V3, P349, DOI 10.4155/BIO.10.213
   Ismaiel OA, 2010, J CHROMATOGR B, V878, P3303, DOI 10.1016/j.jchromb.2010.10.012
   Jacob M, 2018, ANAL CHIM ACTA, V1025, P141, DOI 10.1016/j.aca.2018.03.058
   Kahn SE, 2006, NATURE, V444, P840, DOI 10.1038/nature05482
   Kim JY, 2010, J PROTEOME RES, V9, P4368, DOI 10.1021/pr100101p
   Kole PL, 2011, BIOMED CHROMATOGR, V25, P199, DOI 10.1002/bmc.1560
   Li M, 2014, ANAL CHEM, V86, P161, DOI 10.1021/ac403554h
   Li YB, 2015, J CHROMATOGR A, V1409, P277, DOI 10.1016/j.chroma.2015.07.048
   Liu LY, 2015, DIABETES RES CLIN PR, V108, P84, DOI 10.1016/j.diabres.2015.01.014
   Masson P, 2010, ANAL CHEM, V82, P7779, DOI 10.1021/ac101722e
   Nicholls AW, 2000, BIOMARKERS, V5, P410, DOI 10.1080/135475000750052420
   Nicholson JK, 2008, NATURE, V455, P1054, DOI 10.1038/4551054a
   Nicholson JK, 1999, XENOBIOTICA, V29, P1181, DOI 10.1080/004982599238047
   Node K, 2009, CARDIOVASC DIABETOL, V8, DOI 10.1186/1475-2840-8-23
   Ojala PJ, 2007, J LEUKOCYTE BIOL, V82, P1501, DOI 10.1189/jlb.0507292
   Patterson RE, 2015, J CHROMATOGR B, V1002, P260, DOI 10.1016/j.jchromb.2015.08.018
   Psychogios N, 2011, PLOS ONE, V6, DOI 10.1371/journal.pone.0016957
   Qi Yunpeng, 2014, Methods Mol Biol, V1198, P15, DOI 10.1007/978-1-4939-1258-2_2
   Rahman AMA, 2014, ANAL CHIM ACTA, V845, P53, DOI 10.1016/j.aca.2014.06.012
   Rahman AMA, 2013, ACS CHEM BIOL, V8, P2053, DOI 10.1021/cb4004173
   Reis A, 2013, J LIPID RES, V54, P1812, DOI 10.1194/jlr.M034330
   Rico E, 2014, ANAL BIOANAL CHEM, V406, P7641, DOI 10.1007/s00216-014-8212-y
   Ritchie M.M.M., 2012, EXTRACTION PHOSPHOLI
   Samanipour S, 2018, ANAL CHIM ACTA, V1025, P92, DOI 10.1016/j.aca.2018.04.020
   Sarafian MH, 2014, ANAL CHEM, V86, P5766, DOI 10.1021/ac500317c
   Shaham O, 2008, MOL SYST BIOL, V4, DOI 10.1038/msb.2008.50
   Theodoridis GA, 2012, ANAL CHIM ACTA, V711, P7, DOI 10.1016/j.aca.2011.09.042
   Tulipani S, 2013, ANAL CHEM, V85, P341, DOI 10.1021/ac302919t
   Vuckovic D, 2011, ANAL CHEM, V83, P1944, DOI 10.1021/ac102614v
   Want EJ, 2006, ANAL CHEM, V78, P743, DOI 10.1021/ac051312t
   Want EJ, 2010, NAT PROTOC, V5, P1005, DOI 10.1038/nprot.2010.50
   Wheaton JP, 2010, LC GC EUR, P28
   Wiklund S, 2008, ANAL CHEM, V80, P115, DOI 10.1021/ac0713510
   Yanes O, 2011, ANAL CHEM, V83, P2152, DOI 10.1021/ac102981k
   Yang J, 2005, J CHROMATOGR A, V1084, P214, DOI 10.1016/j.chroma.2004.10.100
   Yang YH, 2013, J CHROMATOGR A, V1300, P217, DOI 10.1016/j.chroma.2013.04.030
   Zelena E, 2009, ANAL CHEM, V81, P1357, DOI 10.1021/ac8019366
NR 53
TC 22
Z9 24
U1 5
U2 94
PU ELSEVIER SCIENCE BV
PI AMSTERDAM
PA PO BOX 211, 1000 AE AMSTERDAM, NETHERLANDS
SN 0003-2670
EI 1873-4324
J9 ANAL CHIM ACTA
JI Anal. Chim. Acta
PD DEC 4
PY 2018
VL 1035
BP 96
EP 107
DI 10.1016/j.aca.2018.07.034
PG 12
WC Chemistry, Analytical
WE Science Citation Index Expanded (SCI-EXPANDED)
SC Chemistry
GA GU0DI
UT WOS:000444918000011
PM 30224149
DA 2022-11-10
ER

PT J
AU Schvezov, N
   Wilson, RW
   Urbina, MA
AF Schvezov, N.
   Wilson, R. W.
   Urbina, M. A.
TI Oxidative damages and antioxidant defences after feeding a single meal
   in rainbow trout
SO JOURNAL OF COMPARATIVE PHYSIOLOGY B-BIOCHEMICAL SYSTEMS AND
   ENVIRONMENTAL PHYSIOLOGY
LA English
DT Article
DE Postprandial; Digestion; Oxidative damage; Antioxidant defences
ID GLUTATHIONE S-TRANSFERASES; DETECTING DNA-DAMAGE; FRESH-WATER; ALKALINE
   TIDE; COMET ASSAY; ENZYME-ACTIVITIES; SENSITIVE METHOD; DIGESTIVE GLAND;
   DYNAMIC ACTION; ACID-BASE
AB Feeding and digestion are metabolically demanding causing a rise on metabolic rate called Specific Dynamic Action (SDA). Although SDA has been vastly reported in fish, its potential consequences on the oxidative-antioxidant balance has not been evaluated to date in fish, a model with a long alkaline tide associated with feeding as well. Using rainbow trout (Oncorhynchus mykiss) as a model species, the aims of the present study were to: (1) assess potential oxidative damages and changes in oxidative defences after feeding on a single meal, and (2) identify the timescale of such changes over a 96 h post-feeding period. Oxidative damage in proteins and lipids and the activities of four enzymatic antioxidant defences: superoxide dismutase (SOD), catalase (CAT), glutathione peroxidase (GPx) and glutathione-S-transferase (GST) were measured in gill, stomach, intestine and liver. DNA damage was measured in red blood cells. Fish were sampled before and after 1.5, 6, 24, 48, 72 and 96 h of ingestion of a 3% body mass ration. Trends of post-prandial damage were present in all tissues, but only protein oxidation varied significatively during digestion in the stomach. The intestine and stomach presented the highest enzymatic activities, likely due to the high metabolic action that these tissues have during digestion, with peaks during post-feeding: at 24 h of SOD in stomach and at 48 h of CAT in intestine. Observed GPx peaks during post-feeding in gills are likely due to the exacerbated demands for ion fluxes and/or oxygen during feeding. The differential response of the antioxidant system observed in tissues of rainbow trout during digestion indicates a coordinated and tissue-specific antioxidant defence.
C1 [Schvezov, N.] Univ Nacl Misiones, Fac Ciencias Exactas Quim & Nat, Inst Biol Subtrop CONICET UNaM, Felix de Azara 1552,CPA N3300LQF, Posadas, Argentina.
   [Wilson, R. W.] Univ Exeter, Coll Life & Environm Sci, Biosci, Geoffrey Pope Bldg,Stocker Rd, Exeter EX4 4QD, Devon, England.
   [Urbina, M. A.] Univ Concepcion, Fac Ciencias Nat & Oceanog, Dept Zool, Casilla 160-C, Concepcion, Chile.
   [Urbina, M. A.] Univ Concepcion, Inst Milenio Oceanog IMO, Victor Lamas 1290, Concepcion 4070386, Bio Bio, Chile.
RP Schvezov, N (corresponding author), Univ Nacl Misiones, Fac Ciencias Exactas Quim & Nat, Inst Biol Subtrop CONICET UNaM, Felix de Azara 1552,CPA N3300LQF, Posadas, Argentina.; Urbina, MA (corresponding author), Univ Concepcion, Fac Ciencias Nat & Oceanog, Dept Zool, Casilla 160-C, Concepcion, Chile.; Urbina, MA (corresponding author), Univ Concepcion, Inst Milenio Oceanog IMO, Victor Lamas 1290, Concepcion 4070386, Bio Bio, Chile.
EM natashaschvezov@fceqyn.unam.edu.ar; mauricio.urbina@imo-chile.cl
OI Schvezov, Natasha/0000-0002-0132-7967; A, Mauricio/0000-0001-8040-6147
FU BBSRC "Bioscience for the Future" [PICT 2019-00495]; BEC.AR- Ministerio
   del Interior de Argentina; ANID FONDECYT [1210071]
FX We are grateful to Jan Shears, Kristy Bolt, Steven Cooper and Jonh
   Dowdle for their technical support. BBSRC "Bioscience for the Future" to
   RW, PICT 2019-00495 to NS and ANID FONDECYT 1210071 to MAU supported
   this work. NS had a scholarship from BEC.AR- Ministerio del Interior de
   Argentina.
CR AEBI H, 1984, METHOD ENZYMOL, V105, P121
   Almeida EA, 2005, J EXP MAR BIOL ECOL, V318, P21, DOI 10.1016/j.jembe.2004.12.007
   Almeida EA, 2011, HYPOMETABOLISM STRAT, P39
   Amicarelli F, 2004, BBA-MOL CELL RES, V1691, P181, DOI 10.1016/j.bbamcr.2004.02.003
   AMSTAD P, 1991, BIOCHEMISTRY-US, V30, P9305, DOI 10.1021/bi00102a024
   Biller JD, 2018, AN ACAD BRAS CIENC, V90, P3403, DOI 10.1590/0001-3765201820170730
   Bloomer RJ, 2010, LIPIDS HEALTH DIS, V9, DOI 10.1186/1476-511X-9-79
   BRADFORD MM, 1976, ANAL BIOCHEM, V72, P248, DOI 10.1016/0003-2697(76)90527-3
   Bucking C, 2006, J EXP BIOL, V209, P1883, DOI 10.1242/jeb.02205
   Bucking C, 2008, J EXP BIOL, V211, P2533, DOI 10.1242/jeb.015610
   Bucking C, 2006, AM J PHYSIOL-REG I, V291, pR1764, DOI 10.1152/ajpregu.00224.2006
   Bucking C, 2009, J EXP BIOL, V212, P2159, DOI 10.1242/jeb.027862
   Butler MW, 2016, J EXP BIOL, V219, P1969, DOI 10.1242/jeb.138875
   Caffetti, 2014, ESTUDIO POTENCIAL GE
   Cooper CA, 2008, J EXP BIOL, V211, P2542, DOI 10.1242/jeb.015586
   Costantini D, 2010, FUNCT ECOL, V24, P950, DOI 10.1111/j.1365-2435.2010.01746.x
   Cotelle S, 1999, ENVIRON MOL MUTAGEN, V34, P246
   Da Rocha AM, 2009, COMP BIOCHEM PHYS C, V150, P512, DOI 10.1016/j.cbpc.2009.07.012
   Duarte CA, 2011, MAR POLLUT BULL, V62, P1895, DOI 10.1016/j.marpolbul.2011.05.031
   Eliason EJ, 2008, COMP BIOCHEM PHYS A, V149, P380, DOI 10.1016/j.cbpa.2008.01.033
   FAIRBAIRN DW, 1995, MUTAT RES-REV GENET, V339, P37, DOI 10.1016/0165-1110(94)00013-3
   FLOHE L, 1984, METHOD ENZYMOL, V105, P114
   Goodrich HR, 2022, AQUACULTURE, V546, DOI 10.1016/j.aquaculture.2021.737400
   HABIG WH, 1974, J BIOL CHEM, V249, P7130
   Hermes-Lima M, 1998, COMP BIOCHEM PHYS B, V120, P437, DOI 10.1016/S0305-0491(98)10053-6
   Hermes-Lima M., 2004, FUNCTIONAL METABOLIS, P319, DOI [10.1002/047167558X.CH12, DOI 10.1002/047167558X.CH12]
   Inal ME, 2001, CLIN CHIM ACTA, V305, P75, DOI 10.1016/S0009-8981(00)00422-8
   Ip YK, 2010, FRONT PHYSIOL, V1, DOI 10.3389/fphys.2010.00134
   Ji H, 2011, COMP BIOCHEM PHYS B, V159, P49, DOI 10.1016/j.cbpb.2011.01.009
   Knight K, 2018, J EXP BIOL, V221, DOI 10.1242/jeb.189894
   KOPPENOL WH, 1993, FREE RADICAL BIO MED, V14, P91, DOI 10.1016/0891-5849(93)90513-T
   Lee RF, 2003, MUTAT RES-REV MUTAT, V544, P43, DOI 10.1016/S1383-5742(03)00017-6
   Lesser MP, 2006, ANNU REV PHYSIOL, V68, P253, DOI 10.1146/annurev.physiol.68.040104.110001
   Lewis C, 2009, ENVIRON SCI TECHNOL, V43, P928, DOI 10.1021/es802215d
   Li KG, 2010, J COMP PHYSIOL B, V180, P661, DOI 10.1007/s00360-010-0443-4
   Li XF, 2016, FISH SHELLFISH IMMUN, V49, P298, DOI 10.1016/j.fsi.2016.01.004
   Li XF, 2014, FISH SHELLFISH IMMUN, V38, P80, DOI 10.1016/j.fsi.2014.03.005
   Liao WJ, 2009, METHODS, V48, P46, DOI 10.1016/j.ymeth.2009.02.016
   Lopez-Olmeda JF, 2012, FISH PHYSIOL BIOCHEM, V38, P143, DOI 10.1007/s10695-011-9523-y
   Luan JJ, 2022, ARCH PHYSIOL BIOCHEM, V128, P490, DOI 10.1080/13813455.2019.1695840
   Luoma RL, 2016, J EXP BIOL, V219, P1965, DOI 10.1242/jeb.138123
   Lushchak VI, 2006, COMP BIOCHEM PHYS B, V144, P283, DOI 10.1016/j.cbpb.2006.02.014
   Lushchak VI, 2016, FISH PHYSIOL BIOCHEM, V42, P711, DOI 10.1007/s10695-015-0171-5
   Lushchak VI, 2011, AQUAT TOXICOL, V101, P13, DOI 10.1016/j.aquatox.2010.10.006
   Marcon JL, 1999, COMP BIOCHEM PHYS C, V123, P257, DOI 10.1016/S0742-8413(99)00030-4
   Martinez-Alvarez RM, 2005, REV FISH BIOL FISHER, V15, P75, DOI 10.1007/s11160-005-7846-4
   McCue MD, 2006, COMP BIOCHEM PHYS A, V144, P381, DOI 10.1016/j.cbpa.2006.03.011
   Najafi A., 2014, INT J AQUA BIOL, V2, P246, DOI DOI 10.22034/IJAB.V2I5.136
   OHKAWA H, 1979, ANAL BIOCHEM, V95, P351, DOI 10.1016/0003-2697(79)90738-3
   Pascual P, 2003, CHEM-BIOL INTERACT, V145, P191, DOI 10.1016/S0009-2797(03)00002-4
   Power A, 1996, COMP BIOCHEM PHYS C, V114, P99, DOI 10.1016/0742-8413(96)00024-2
   REMACLE J, 1992, BIOCHEM J, V286, P41, DOI 10.1042/bj2860041
   REZNICK AZ, 1994, METHOD ENZYMOL, V233, P357
   Salin K, 2015, BIOL LETTERS, V11, DOI 10.1098/rsbl.2015.0538
   Sanchez-Rodriguez MA., 2004, BIOQUIMIA, V29, P81
   Sanchez-Rodriguez MA, 2019, OXID MED CELL LONGEV, V2019, DOI 10.1155/2019/4128152
   Secor SM., 2017, REF MODUL LIFE SCI, DOI 10.1016/b978-0-12-809633-8.03195-2
   Secor SM, 2009, J COMP PHYSIOL B, V179, P1, DOI 10.1007/s00360-008-0283-7
   Sheehan D, 1999, COMP BIOCHEM PHYS C, V123, P193, DOI 10.1016/S0742-8413(99)00033-X
   Sheikhzadeh N, 2012, FISH PHYSIOL BIOCHEM, V38, P413, DOI 10.1007/s10695-011-9519-7
   Sies H, 2005, J NUTR, V135, P969, DOI 10.1093/jn/135.5.969
   Sohal RS, 2012, FREE RADICAL BIO MED, V52, P539, DOI 10.1016/j.freeradbiomed.2011.10.445
   Sokal R. R., 1995, BIOMETRY PRINCIPLES
   Speakman JR, 2014, BIOESSAYS, V36, P93, DOI 10.1002/bies.201300108
   Storey KB, 2004, BIOL REV, V79, P207, DOI 10.1017/S1464793103006195
   Storey KB, 2010, PROG MOL SUBCELL BIO, V49, P25, DOI 10.1007/978-3-642-02421-4_2
   Tang QQ, 2013, BIOL TRACE ELEM RES, V155, P370, DOI 10.1007/s12011-013-9785-6
   Taylor JR, 2007, J COMP PHYSIOL B, V177, P597, DOI 10.1007/s00360-007-0158-3
   Taylor JR, 2006, J EXP BIOL, V209, P2939, DOI 10.1242/jeb.02342
   Ukeda H, 1997, ANAL BIOCHEM, V251, P206, DOI 10.1006/abio.1997.2273
   Warren CE, 1967, BIOL BASIS FRESHWATE, P175
   WINTERBOURN CC, 1993, FREE RADICAL BIO MED, V14, P85, DOI 10.1016/0891-5849(93)90512-S
   Wood CM, 2005, J EXP BIOL, V208, P2693, DOI 10.1242/jeb.01678
   Wu P, 2017, PLOS ONE, V12, DOI 10.1371/journal.pone.0169888
NR 74
TC 0
Z9 0
U1 5
U2 6
PU SPRINGER HEIDELBERG
PI HEIDELBERG
PA TIERGARTENSTRASSE 17, D-69121 HEIDELBERG, GERMANY
SN 0174-1578
EI 1432-136X
J9 J COMP PHYSIOL B
JI J. Comp. Physiol. B-Biochem. Syst. Environ. Physiol.
PD JUL
PY 2022
VL 192
IS 3-4
BP 459
EP 471
DI 10.1007/s00360-022-01435-8
EA APR 2022
PG 13
WC Physiology; Zoology
WE Science Citation Index Expanded (SCI-EXPANDED)
SC Physiology; Zoology
GA 2C9YA
UT WOS:000781168100001
PM 35384470
DA 2022-11-10
ER

PT J
AU Kang, SX
   Zhong, YM
   Liu, DH
   Li, WH
AF Kang, Shixin
   Zhong, Yanmei
   Liu, Donghao
   Li, Weihong
TI Traditional Chinese medicine fumigation as auxiliary treatment of
   diabetic peripheral neuropathy A protocol for systematic review and
   meta-analysis
SO MEDICINE
LA English
DT Review
DE diabetic peripheral neuropathy; effectiveness and safety; protocol;
   systematic review; traditional Chinese medicine fumigation
ID DIAGNOSTIC-CRITERIA; UPDATE
AB Background: Diabetic peripheral neuropathy (DPN) is 1 of the most common clinical complications of diabetes, which seriously affects the quality of life of patients and causes a substantial economic burden on diabetes care. The pathogenesis of DPN is complex. There is no targeted treatment method, and mainstream treatment methods have low efficacy and large side effects. Traditional Chinese medicine has rich clinical experience in the prevention and treatment of diabetic peripheral neuropathy, which has dramatically improved the quality of life of patients. It is clinically proven that traditional Chinese medicine fumigants (TCMF) have apparent effects in treating diabetic peripheral neuropathy. Therefore, we aim to systematically review the effectiveness and safety of TCMF for DPN. Methods: We will search the following databases: PubMed, Embase, Cochrane Library, MEDLINE, the China National Knowledge Infrastructure, the Chinese Biomedical Literature Database, Cqvip Database, and Wanfang Data. Besides, we will also search for clinical trial registrations, potential grey literature, relevant conference abstracts, and reference lists of established studies. The studies published from the inception of the database to November 2020 will be retrieved. The randomized controlled trials on TCMF for DPN will be included. Also, we will search for clinical trial registrations, potential grey literature, relevant conference abstracts, and reference lists of established studies. The main result is clinical efficacy and nerve conduction velocity. Fasting blood glucose, 2 hours postprandial blood glucose, blood lipid, glycosylated hemoglobin, and adverse events are secondary results. We will perform the analyses using RevMan V.5.3 software. Results: This study will provide a high-quality comprehensive evaluation of the efficacy and safety of TCMF in the treatment of DPN. Conclusions: This systematic review will evaluate the effectiveness and safety of TCMF in the treatment of DPN, and provide the latest evidence for clinical application. INPLASY registration number: INPLASY2020110137.
C1 [Kang, Shixin; Liu, Donghao; Li, Weihong] Chengdu Univ Tradit Chinese Med, Sch Basic Med Sci, Chengdu, Peoples R China.
   [Zhong, Yanmei] Chengdu Univ Tradit Chinese Med, Sch Med Informat Engn, Chengdu, Sichuan, Peoples R China.
RP Li, WH (corresponding author), Chengdu Univ TCM, Basic Med Coll, Chengdu, Sichuan, Peoples R China.
EM lwh@cdutcm.edu.cn
FU National Key Research and Development Program of China [2017YFC1703304];
   International Science and Technology Cooperation Project of Department
   of Science; National Natural Science Foundation of China [81873204]
FX This work was funded by the National Key Research and Development
   Program of China (2017YFC1703304), International Science and Technology
   Cooperation Project of Department of Science, and the National Natural
   Science Foundation of China (no.81873204).
CR Alleman CJM, 2015, DIABETES RES CLIN PR, V109, P215, DOI 10.1016/j.diabres.2015.04.031
   [Anonymous], 2002, GUIDING PRINCIPLES C, P223
   Cefalu WT, 2019, DIABETES CARE, V42, pS13, DOI 10.2337/dc19-S002
   Chinese Diabetes Society Guidelines for the prevention and control of type, 2018, CHIN J PRACT INTERN, V38, P292, DOI DOI 10.19538/J.NK2018040108
   Dabbah MA, 2011, MED IMAGE ANAL, V15, P738, DOI 10.1016/j.media.2011.05.016
   Dyck PJ, 2011, DIABETES-METAB RES, V27, P620, DOI 10.1002/dmrr.1226
   Farvid MS, 2011, DIABETES RES CLIN PR, V93, P86, DOI 10.1016/j.diabres.2011.03.016
   Forouzandeh F, 2005, ACTA NEUROL SCAND, V112, P409, DOI 10.1111/j.1600-0404.2005.00494.x
   Higgins Julian P T, 2011, BMJ, V343, pd5928, DOI 10.1136/bmj.d5928
   Huang J, 2020, JYN TRADIT CHIN MED, V41, P25
   Kabene Stefane M, 2006, Hum Resour Health, V4, P20, DOI 10.1186/1478-4491-4-20
   LIU Y, 2019, TMR CLIN RES, V6, DOI DOI 10.1088/2053-1591/AAE5EB
   Mason J, 1999, DIABETIC MED, V16, P889, DOI 10.1046/j.1464-5491.1999.00137.x
   Moher D, 2009, BMJ-BRIT MED J, V339, DOI [10.1136/bmj.b2535, 10.1136/bmj.i4086, 10.1016/j.ijsu.2010.02.007]
   Pop-Busui R, 2017, DIABETES CARE, V40, P136, DOI 10.2337/dc16-2042
   Prabodha LBL, 2018, INT J ENDOCRINOL, V2018, DOI 10.1155/2018/8641942
   Swislocki A, 2010, J PAIN SYMPTOM MANAG, V39, P88, DOI 10.1016/j.jpainsymman.2009.05.021
   Tesfaye S, 2010, DIABETES CARE, V33, P2285, DOI 10.2337/dc10-1303
   Vinik AI, 2013, ENDOCRIN METAB CLIN, V42, P747, DOI 10.1016/j.ecl.2013.06.001
   Weintraub MI, 2003, ARCH PHYS MED REHAB, V84, P736, DOI 10.1016/S0003-9993(03)00106-0
   Yang Y, 2011, J DIABETES COMPLICAT, V25, P382, DOI 10.1016/j.jdiacomp.2011.08.002
   Zheng X, 2019, DIABETES NEW WORLD, V22, P191
   ZIEGLER D, 1995, DIABETOLOGIA, V38, P1425, DOI 10.1007/BF00400603
NR 23
TC 3
Z9 3
U1 4
U2 9
PU LIPPINCOTT WILLIAMS & WILKINS
PI PHILADELPHIA
PA TWO COMMERCE SQ, 2001 MARKET ST, PHILADELPHIA, PA 19103 USA
SN 0025-7974
EI 1536-5964
J9 MEDICINE
JI Medicine (Baltimore)
PD JAN 29
PY 2021
VL 100
IS 4
AR e24200
DI 10.1097/MD.0000000000024200
PG 4
WC Medicine, General & Internal
WE Science Citation Index Expanded (SCI-EXPANDED)
SC General & Internal Medicine
GA PZ6FF
UT WOS:000612833500061
PM 33530212
OA gold, Green Published
DA 2022-11-10
ER

PT J
AU Nikbakhsh, N
   Sadeghi, MV
   Ramzani, E
   Moudi, S
   Bijani, A
   Yousefi, R
   Moudi, M
   Gholinia, H
AF Nikbakhsh, Novin
   Sadeghi, Mohsen Vakili
   Ramzani, Elham
   Moudi, Sussan
   Bijani, Ali
   Yousefi, Roya
   Moudi, Marjan
   Gholinia, Hemmat
TI Efficacy of olanzapine in symptom relief and quality of life in gastric
   cancer patients receiving chemotherapy
SO JOURNAL OF RESEARCH IN MEDICAL SCIENCES
LA English
DT Article
DE Chemotherapy; gastric cancer; olanzapineis
ID INDUCED NAUSEA; ATYPICAL ANTIPSYCHOTICS; PHASE-II; THERAPY; SAFETY
[truncated: 924,571 more chars]
