# Supplementary material for: A bibliometric analysis and visualization of literature on non-fasting lipid research from 2012 to 2022
Source: Front Endocrinol (Lausanne). 2023 Apr 19;14:1136048. doi: 10.3389/fendo.2023.1136048 (PMC10154597; doi:10.3389/fendo.2023.1136048)
Supplement: Supplementary file 1 [file DataSheet_1.zip › Supplementary_Material/Raw data/download_501-1000.txt]

FN Clarivate Analytics Web of Science
VR 1.0
PT J
AU Freese, EC
   Gist, NH
   Cureton, KJ
AF Freese, Eric C.
   Gist, Nicholas H.
   Cureton, Kirk J.
TI Effect of prior exercise on postprandial lipemia: an updated
   quantitative review
SO JOURNAL OF APPLIED PHYSIOLOGY
LA English
DT Review
DE triglycerides; lipid metabolism; meta-analysis; test meal; acute
ID LIPOPROTEIN-LIPASE ACTIVITY; PRIOR MODERATE EXERCISE; PLASMA
   TRIACYLGLYCEROL CONCENTRATIONS; HIGH-FAT MEAL; RESISTANCE EXERCISE;
   BRISK WALKING; AEROBIC EXERCISE; SKELETAL-MUSCLE; TRIGLYCERIDE
   CONCENTRATIONS; ENDURANCE EXERCISE
AB Reducing postprandial triglycerides (TG) can lower the risk for cardiovascular disease. The purpose of this study was to perform a meta-analytic review of the literature to estimate the effect of prior exercise on postprandial lipemia. A total of 121 effects were found from 76 studies for the total TG response and 70 effects from 44 studies for the incremental area under the curve (iAUC) TG response. The weighted mean effect was moderate for the total TG response, Cohen's d = -0.60 (P < 0.0001), and for the iAUC response, Cohen's d = -0.59 (P < 0.0001). Moderator analysis revealed women exhibited a larger reduction (P < .01) in the total TG response following exercise (d = -0.96) than men (d = -0.57); high-intensity interval training induced a larger reduction (P < .05) in the iAUC response (d = -1.49) than aerobic (d = -0.58) or resistance (d = -0.13) exercise, and participants maintaining an energy deficit following exercise exhibited a greater reduction in the iAUC response (d = -0.67) compared with participants in energy balance (d = -0.28). We conclude that prior acute exercise reduces postprandial lipemia, with the magnitude of effect influenced by sex, type of exercise, and energy deficit following exercise.
C1 [Freese, Eric C.; Gist, Nicholas H.; Cureton, Kirk J.] Univ Georgia, Dept Kinesiol, Metab & Body Composit Lab, Athens, GA 30602 USA.
RP Freese, EC (corresponding author), Univ Georgia, Dept Kinesiol, Ramsey Ctr, 330 River Rd, Athens, GA 30602 USA.
EM efreese2@gmail.com
OI Cureton, Kirk/0000-0003-4917-6587
CR ALDRED HE, 1995, METABOLISM, V44, P390, DOI 10.1016/0026-0495(95)90172-8
   ALDRED HE, 1994, METABOLISM, V43, P836, DOI 10.1016/0026-0495(94)90263-1
   Altena TS, 2004, MED SCI SPORT EXER, V36, P1364, DOI 10.1249/01.MSS.0000135793.43808.6C
   Barrett LA, 2007, MED SCI SPORT EXER, V39, P116, DOI 10.1249/01.mss.0000240327.31276.18
   Barrett LA, 2006, MED SCI SPORT EXER, V38, P1282, DOI 10.1249/01.mss.0000227313.08599.b8
   BERENSON GS, 1987, AM J MED SCI, V294, P429, DOI 10.1097/00000441-198712000-00008
   BERLIN JA, 1990, AM J EPIDEMIOL, V132, P612, DOI 10.1093/oxfordjournals.aje.a115704
   Bey L, 2003, J PHYSIOL-LONDON, V551, P673, DOI 10.1113/jphysiol.2003.045591
   Bruinstroop E, 2013, AM J PHYSIOL-ENDOC M, V304, pE1089, DOI 10.1152/ajpendo.00614.2012
   Burns SF, 2006, MED SCI SPORT EXER, V38, P527, DOI 10.1249/01.mss.0000187414.72289.89
   Burns SF, 2005, J SPORT SCI, V23, P251, DOI 10.1080/02640410410001730142
   Burns SF, 2007, INT J SPORT NUTR EXE, V17, P556, DOI 10.1123/ijsnem.17.6.556
   Burns SF, 2009, BRIT J NUTR, V101, P1787, DOI 10.1017/S0007114508133591
   Burton FL, 2008, INT J OBESITY, V32, P481, DOI 10.1038/sj.ijo.0803754
   Carstensen M, 2003, METABOLISM, V52, P1034, DOI 10.1016/S0026-0495(03)00155-0
   Cohen J., 1988, STAT POWER ANAL BEHA
   Davitt PM, 2013, J APPL PHYSIOL, V114, P1743, DOI 10.1152/japplphysiol.00095.2013
   Ferreira AP, 2011, CLINICS, V66, P535, DOI 10.1590/S1807-59322011000400003
   Fletcher B, 2005, CIRCULATION, V112, P3184, DOI 10.1161/CIRCULATIONAHA.105.169180
   Ford ES, 2002, JAMA-J AM MED ASSOC, V287, P356, DOI 10.1001/jama.287.3.356
   Freese EC, 2011, J APPL PHYSIOL, V111, P1584, DOI 10.1152/japplphysiol.00416.2011
   Gabriel B, 2012, CLIN SCI, V123, P313, DOI 10.1042/CS20110600
   Gill JMR, 2007, ATHEROSCLEROSIS, V194, P134, DOI 10.1016/j.atherosclerosis.2006.10.007
   Gill JMR, 2004, J AM COLL CARDIOL, V44, P2375, DOI 10.1016/j.jacc.2004.09.035
   Gill JMR, 2003, EUR J APPL PHYSIOL, V89, P184, DOI 10.1007/s00421-002-0788-9
   Gill JMR, 2002, J SPORT SCI, V20, P961, DOI 10.1080/026404102321011715
   Gill JMR, 1998, MED SCI SPORT EXER, V30, P1515, DOI 10.1097/00005768-199810000-00008
   Gill JMR, 2000, AM J CLIN NUTR, V71, P465
   Gill JMR, 2002, CLIN SCI, V102, P223, DOI 10.1042/CS20010204
   Gill JMR, 2001, EUR J CLIN INVEST, V31, P201, DOI 10.1046/j.1365-2362.2001.00799.x
   Groner JA, 2006, PEDIATRICS, V118, P1683, DOI 10.1542/peds.2005-2992
   Hardman AE, 1998, J APPL PHYSIOL, V84, P1895, DOI 10.1152/jappl.1998.84.6.1895
   Harrison M, 2009, J APPL PHYSIOL, V106, P943, DOI 10.1152/japplphysiol.91367.2008
   Harrison M, 2009, EUR J APPL PHYSIOL, V106, P555, DOI 10.1007/s00421-009-1050-5
   Heden TD, 2013, MED SCI SPORT EXER, V45, P1897, DOI 10.1249/MSS.0b013e318294b225
   Hedges LV, 1985, STAT METHODS METAANA, P361
   Herd SL, 2001, METABOLISM, V50, P756, DOI 10.1053/meta.2001.24199
   Herd SL, 1998, BRIT J NUTR, V80, P57, DOI 10.1017/S0007114598001779
   Higgins JPT, 2003, BRIT MED J, V327, P557, DOI 10.1136/bmj.327.7414.557
   Hurren NM, 2011, CLIN SCI, V120, P537, DOI 10.1042/CS20100460
   Hurren NM, 2011, BRIT J NUTR, V105, P506, DOI 10.1017/S0007114510003995
   James AP, 2007, LIPIDS HEALTH DIS, V6, DOI 10.1186/1476-511X-6-8
   Jenkins NT, 2011, J PHYSIOL-LONDON, V589, P5539, DOI 10.1113/jphysiol.2011.215277
   Katsanos CS, 2004, CLIN J SPORT MED, V14, P33, DOI 10.1097/00042752-200401000-00006
   Katsanos CS, 2004, J APPL PHYSIOL, V96, P181, DOI 10.1152/japplphysiol.00243.2003
   Knuth ND, 2006, J NUTR, V136, P1498, DOI 10.1093/jn/136.6.1498
   Kokalas N, 2005, BRIT J NUTR, V94, P698, DOI 10.1079/BJN20051530
   Kolifa M, 2004, EUR J CLIN NUTR, V58, P1327, DOI 10.1038/sj.ejcn.1601968
   Koutsari C, 2001, ARTERIOSCL THROM VAS, V21, P1520, DOI 10.1161/hq0901.095553
   Koutsari C, 2001, BRIT J NUTR, V86, P197, DOI 10.1079/BJN2001408
   Lee S, 2013, INT J OBESITY, V37, P966, DOI 10.1038/ijo.2013.29
   Lipsey MW, 2001, PRACTICAL METAANALYS, Vix, P247
   MacEneaney OJ, 2009, EUR J APPL PHYSIOL, V106, P721, DOI 10.1007/s00421-009-1073-y
   Magkos F, 2008, J APPL PHYSIOL, V105, P1228, DOI 10.1152/japplphysiol.90761.2008
   Magkos F, 2007, AM J PHYSIOL-ENDOC M, V292, pE1568, DOI 10.1152/ajpendo.00636.2006
   Magkos F, 2007, J CLIN ENDOCR METAB, V92, P1311, DOI 10.1210/jc.2006-2215
   Malkova D, 1999, METABOLISM, V48, P245, DOI 10.1016/S0026-0495(99)90042-2
   Malkova D, 2000, AM J PHYSIOL-ENDOC M, V279, pE1020, DOI 10.1152/ajpendo.2000.279.5.E1020
   Maraki M, 2010, CLIN NUTR, V29, P459, DOI 10.1016/j.clnu.2009.10.007
   Mestek ML, 2008, MED SCI SPORT EXER, V40, P2105, DOI 10.1249/MSS.0b013e3181822ebd
   Miyashita M, 2008, INT J OBESITY, V32, P1271, DOI 10.1038/ijo.2008.73
   Miyashita M, 2006, AM J CLIN NUTR, V83, P24
   Miyashita M, 2013, INT J SPORTS MED, V34, P21, DOI 10.1055/s-0032-1321897
   Miyashita M, 2008, AM J CLIN NUTR, V88, P1225, DOI 10.3945/ajcn.2008.26493
   Miyashita M, 2008, BRIT J NUTR, V99, P1076, DOI 10.1017/S0007114507853438
   Miyashita M, 2010, J SPORT SCI, V28, P1269, DOI 10.1080/02640414.2010.498485
   Moher David, 2009, BMJ, V339, pb2535, DOI 10.1136/bmj.b2535
   Murphy MH, 2000, INT J OBESITY, V24, P1303, DOI 10.1038/sj.ijo.0801399
   Newsom SA, 2010, J APPL PHYSIOL, V108, P554, DOI 10.1152/japplphysiol.01106.2009
   Pafili ZK, 2009, MED SCI SPORT EXER, V41, P375, DOI 10.1249/MSS.0b013e31818703ec
   Petitt DS, 2003, METABOLISM, V52, P418, DOI 10.1053/meta.2003.50071
   Petitt DS, 2003, J APPL PHYSIOL, V94, P694, DOI 10.1152/japplphysiol.00377.2002
   Petridou A, 2004, BRIT J NUTR, V91, P683, DOI 10.1079/BJN20041097
   Pfeiffer M, 2006, EUR J CARDIOV PREV R, V13, P363, DOI 10.1097/00149831-200606000-00011
   Pfeiffer Martina, 2005, Lipids Health Dis, V4, P24, DOI 10.1186/1476-511X-4-24
   Plaisance EP, 2008, AM J CLIN NUTR, V88, P30, DOI 10.1093/ajcn/88.1.30
   Seip RL, 1997, AM J PHYSIOL-ENDOC M, V272, pE255
   SEIP RL, 1995, AM J PHYSIOL-ENDOC M, V268, pE229, DOI 10.1152/ajpendo.1995.268.2.E229
   Shannon KA, 2005, METABOLISM, V54, P756, DOI 10.1016/j.metabol.2005.01.017
   Shannon KA, 2008, INT J SPORT NUTR EXE, V18, P37, DOI 10.1123/ijsnem.18.1.37
   Silvestre R, 2008, MED SCI SPORT EXER, V40, P264, DOI 10.1249/mss.0b013e31815c485a
   Singhal A, 2009, J APPL PHYSIOL, V106, P823, DOI 10.1152/japplphysiol.90726.2008
   Smith BK, 2004, METABOLISM, V53, P1365, DOI 10.1016/j.metabol.2004.05.012
   Thackray AE, 2013, MED SCI SPORT EXER, V45, P1277, DOI 10.1249/MSS.0b013e31828452c1
   Thomas TR, 2001, J APPL PHYSIOL, V90, P1239, DOI 10.1152/jappl.2001.90.4.1239
   Tolfrey K, 2008, MED SCI SPORT EXER, V40, P1049, DOI 10.1249/MSS.0b013e31816770fe
   Tolfrey K, 2012, EUR J APPL PHYSIOL, V112, P23, DOI 10.1007/s00421-011-1936-x
   Trombold JR, 2013, J APPL PHYSIOL, V114, P792, DOI 10.1152/japplphysiol.01028.2012
   Tsekouras YE, 2008, AM J PHYSIOL-ENDOC M, V295, pE851, DOI 10.1152/ajpendo.90545.2008
   Tsetsonis NV, 1996, MED SCI SPORT EXER, V28, P1235, DOI 10.1097/00005768-199610000-00005
   Tsetsonis NV, 1997, AM J CLIN NUTR, V65, P525, DOI 10.1093/ajcn/65.2.525
   Tsetsonis NV, 1996, EUR J APPL PHYSIOL O, V73, P419, DOI 10.1007/BF00334418
   Vogel RA, 1997, AM J CARDIOL, V79, P350, DOI 10.1016/S0002-9149(96)00760-6
   Zafeiridis A, 2007, BRIT J NUTR, V97, P471, DOI 10.1017/S0007114507336787
   Zhang JQ, 2007, J APPL PHYSIOL, V103, P1339, DOI 10.1152/japplphysiol.00181.2007
   Zhang JQ, 2006, EUR J APPL PHYSIOL, V98, P575, DOI 10.1007/s00421-006-0304-8
   Zhang JQ, 2004, CAN J APPL PHYSIOL, V29, P590, DOI 10.1139/h04-038
   Zhang JQ, 1998, J APPL PHYSIOL, V85, P1516, DOI 10.1152/jappl.1998.85.4.1516
   ZILVERSMIT DB, 1979, CIRCULATION, V60, P473, DOI 10.1161/01.CIR.60.3.473
   Zotou E, 2010, EUR J APPL PHYSIOL, V110, P869, DOI 10.1007/s00421-010-1561-0
NR 100
TC 66
Z9 67
U1 0
U2 28
PU AMER PHYSIOLOGICAL SOC
PI Rockville
PA 6120 Executive Blvd, Suite 600, Rockville, MD, UNITED STATES
SN 8750-7587
EI 1522-1601
J9 J APPL PHYSIOL
JI J. Appl. Physiol.
PD JAN
PY 2014
VL 116
IS 1
BP 67
EP 75
DI 10.1152/japplphysiol.00623.2013
PG 9
WC Physiology; Sport Sciences
WE Science Citation Index Expanded (SCI-EXPANDED)
SC Physiology; Sport Sciences
GA 282TI
UT WOS:000329196100010
PM 24201708
DA 2022-11-10
ER

PT J
AU Xiao, CT
   Lewis, GF
AF Xiao, Changting
   Lewis, Gary F.
TI Regulation of chylomicron production in humans
SO BIOCHIMICA ET BIOPHYSICA ACTA-MOLECULAR AND CELL BIOLOGY OF LIPIDS
LA English
DT Review
DE Chylomicron; Apolipoprotein B-48; Human
ID TRIGLYCERIDE TRANSFER PROTEIN; TYPE-2 DIABETES-MELLITUS; INTESTINAL
   LIPOPROTEIN OVERPRODUCTION; B-CONTAINING LIPOPROTEINS; FREE FATTY-ACIDS;
   HETEROZYGOUS FAMILIAL HYPERCHOLESTEROLEMIA; APOLIPOPROTEIN
   B48-CONTAINING LIPOPROTEINS; TRIACYLGLYCEROL-RICH LIPOPROTEINS;
   POSTPRANDIAL LIPID-METABOLISM; HEALTHY CAUCASIAN POPULATION
AB Chylomicrons (CM), secreted by the intestine in response to fat ingestion and to a lesser extent during the postabsorptive state (lipid poor CM), are the major vehicles whereby ingested lipids are transported to and partitioned in energy-storing and energy-utilizing tissues of the body. CM contribute significantly, although not exclusively, to postprandial lipemia. Intestinal CM production is upregulated in humans under conditions of insulin resistance and CM overproduction in such conditions contributes to the highly prevalent dyslipidemia of these conditions. In addition, CM remnants possess direct atherogenic properties. CM assembly and secretion is regulated by many factors apart from ingested fat (the primary stimulus for their secretion), including a number of nutritional, hormonal, metabolic and genetic factors. Understanding the mechanisms that regulate CM production in health and disease may lead to treatments and prevention of atherosclerosis and cardiovascular disease. This review aims to summarize current understanding of CM production in humans. This article is part of a Special Issue entitled Triglyceride Metabolism and Disease. (C) 2011 Elsevier B.V. All rights reserved.
C1 [Xiao, Changting; Lewis, Gary F.] Univ Toronto, Dept Physiol & Med, Toronto, ON M5G 2C4, Canada.
RP Lewis, GF (corresponding author), Toronto Gen Hosp, 200 Elizabeth St,EN12-218, Toronto, ON M5G 2C4, Canada.
EM gary.lewis@uhn.on.ca
OI Xiao, Changting/0000-0002-4432-5689
FU CIHR
FX This work is supported by operating grants from CIHR to GFL. GFL holds
   the Drucker Family Chair in Diabetes Research.
CR Adeli K, 2008, CURR OPIN LIPIDOL, V19, P221, DOI 10.1097/MOL.0b013e3282ffaf82
   Al Majali K, 2006, DIABETOLOGIA, V49, P527, DOI 10.1007/s00125-005-0092-4
   Ali S, 2009, AM J PHYSIOL-ENDOC M, V296, pE415, DOI 10.1152/ajpendo.90887.2008
   BAGDADE JD, 1994, ARTERIOSCLER THROMB, V14, P1933, DOI 10.1161/01.ATV.14.12.1933
   Baggio LL, 2007, GASTROENTEROLOGY, V132, P2131, DOI 10.1053/j.gastro.2007.03.054
   Bansal S, 2007, JAMA-J AM MED ASSOC, V298, P309, DOI 10.1001/jama.298.3.309
   Bateman PA, 2007, BBA-MOL CELL BIOL L, V1771, P475, DOI 10.1016/j.bbalip.2007.02.001
   Batista MC, 2004, METABOLISM, V53, P1255, DOI 10.1016/j.metabol.2004.05.001
   Bays Harold E, 2008, Expert Rev Cardiovasc Ther, V6, P391, DOI 10.1586/14779072.6.3.391
   Birch AM, 2010, CURR OPIN DRUG DISC, V13, P489
   Blackburn P, 2003, ATHEROSCLEROSIS, V171, P327, DOI 10.1016/j.atherosclerosis.2003.06.001
   BREWER HB, 1983, ANN INTERN MED, V98, P623, DOI 10.7326/0003-4819-98-5-623
   Brunzell J.D., 1993, GENE REV
   BRUNZELL JD, 1973, J CLIN INVEST, V52, P1578, DOI 10.1172/JCI107334
   Buhman KK, 2002, J BIOL CHEM, V277, P25474, DOI 10.1074/jbc.M202013200
   Bunck MC, 2010, ATHEROSCLEROSIS, V212, P223, DOI 10.1016/j.atherosclerosis.2010.04.024
   Cabezas MC, 1998, J INTERN MED, V244, P299
   Cani PD, 2006, EUR J CLIN NUTR, V60, P567, DOI 10.1038/sj.ejcn.1602350
   Cao JS, 2004, J BIOL CHEM, V279, P18878, DOI 10.1074/jbc.M313272200
   Casaschi A, 2005, METABOLISM, V54, P403, DOI 10.1016/j.metabol.2004.09.016
   Casaschi A, 2002, LIPIDS, V37, P647, DOI 10.1007/s11745-002-0945-8
   Cases S, 1998, P NATL ACAD SCI USA, V95, P13018, DOI 10.1073/pnas.95.22.13018
   Cases S, 2001, J BIOL CHEM, V276, P38870, DOI 10.1074/jbc.M106219200
   Chan DC, 2008, EUR J CLIN INVEST, V38, P743, DOI 10.1111/j.1365-2362.2008.02019.x
   Chan DC, 2003, AM J CLIN NUTR, V77, P300, DOI 10.1093/ajcn/77.2.300
   Chan DC, 2002, J LIPID RES, V43, P706
   Chan DC, 2002, CLIN CHEM, V48, P278
   Chappuis B, 2007, DIABETES-METAB RES, V23, P392, DOI 10.1002/dmrr.715
   Cheng D, 2003, J BIOL CHEM, V278, P13611, DOI 10.1074/jbc.C300042200
   Cohn JS, 2008, ATHEROSCLEROSIS SUPP, V9, P15, DOI 10.1016/j.atherosclerosissup.2008.05.003
   Cohn JS, 1999, ARTERIOSCL THROM VAS, V19, P2474, DOI 10.1161/01.ATV.19.10.2474
   COHN JS, 1993, J LIPID RES, V34, P2033
   COHN JS, 1989, METABOLISM, V38, P484, DOI 10.1016/0026-0495(89)90203-5
   Cooper AD, 1997, J LIPID RES, V38, P2173
   Cuchel M, 2007, NEW ENGL J MED, V356, P148, DOI 10.1056/NEJMoa061189
   Curtin A, 1996, ACTA DIABETOL, V33, P205
   CURTIN A, 1994, DIABETOLOGIA, V37, P1259, DOI 10.1007/BF00399800
   Dalgaard M, 2004, METABOLISM, V53, P77, DOI 10.1016/j.metabol.2003.08.011
   Dane-Stewart CA, 2003, METABOLISM, V52, P1279, DOI 10.1016/S0026-0495(03)00281-6
   Dane-Stewart CA, 2003, CLIN ENDOCRINOL, V58, P415, DOI 10.1046/j.1365-2265.2003.01731.x
   Dane-Stewart CA, 2002, EUR J CLIN INVEST, V32, P493, DOI 10.1046/j.1365-2362.2002.01012.x
   Dane-Stewart CA, 2001, EUR J CLIN INVEST, V31, P113, DOI 10.1046/j.1365-2362.2001.00785.x
   Davidson MH, 2006, AM J CARDIOL, V98, p27I, DOI 10.1016/j.amjcard.2005.12.024
   DeFronzo RA, 2008, CURR MED RES OPIN, V24, P2943, DOI 10.1185/03007990802418851 
   Dekker MJ, 2010, AM J PHYSIOL-ENDOC M, V299, pE685, DOI 10.1152/ajpendo.00283.2010
   Dubois C, 1998, AM J CLIN NUTR, V67, P31, DOI 10.1093/ajcn/67.1.31
   Duez H, 2008, ATHEROSCLEROSIS SUPP, V9, P33, DOI 10.1016/j.atherosclerosissup.2008.05.013
   Duez H, 2008, CIRCULATION, V117, P2369, DOI 10.1161/CIRCULATIONAHA.107.739888
   Duez H, 2008, J CLIN ENDOCR METAB, V93, P1722, DOI 10.1210/jc.2007-2110
   Duez H, 2006, ARTERIOSCL THROM VAS, V26, P1357, DOI 10.1161/01.ATV.0000222015.76038.14
   Dworatzek PDN, 2004, AM J CLIN NUTR, V79, P1110
   Faeh D, 2005, DIABETES, V54, P1907, DOI 10.2337/diabetes.54.7.1907
   Federico LM, 2006, DIABETES, V55, P1316, DOI 10.2337/db04-1084
   Fielding BA, 2000, BRIT J NUTR, V83, P597, DOI 10.1017/S0007114500000763
   Fisher EA, 2002, J BIOL CHEM, V277, P17377, DOI 10.1074/jbc.R100068200
   Galbo H, 2007, APPL PHYSIOL NUTR ME, V32, P567, DOI 10.1139/H07-029
   Galluzzi JR, 2001, ATHEROSCLEROSIS, V159, P417, DOI 10.1016/S0021-9150(01)00517-2
   Gambino R, 2007, HEPATOLOGY, V45, P1097, DOI 10.1002/hep.21631
   GANGL A, 1975, J CLIN INVEST, V55, P803, DOI 10.1172/JCI107991
   Gastaldi M, 2007, AM J CLIN NUTR, V86, P1633
   Giacca A, 2011, AM J PHYSIOL-ENDOC M, V300, pE255, DOI 10.1152/ajpendo.00416.2010
   Goldberg RB, 2005, DIABETES CARE, V28, P1547, DOI 10.2337/diacare.28.7.1547
   Gomaraschi M, 2010, BIOCHEM BIOPH RES CO, V393, P126, DOI 10.1016/j.bbrc.2010.01.099
   Guo QS, 2005, METABOLISM, V54, P689, DOI 10.1016/j.metabol.2004.12.014
   Haidari M, 2002, J BIOL CHEM, V277, P31646, DOI 10.1074/jbc.M200544200
   Hammoud A, 2010, GENES NUTR, V5, P29, DOI 10.1007/s12263-009-0155-0
   HANSEN LH, 1995, PEPTIDES, V16, P1163, DOI 10.1016/0196-9781(95)00078-X
   Harbis A, 2001, DIABETES, V50, P462, DOI 10.2337/diabetes.50.2.462
   HARRIS WS, 1988, J LIPID RES, V29, P1451
   HARRIS WS, 1993, AM J CLIN NUTR, V58, P68, DOI 10.1093/ajcn/58.1.68
   Hata T, 2011, J PHARMACOL EXP THER, V336, P850, DOI 10.1124/jpet.110.176560
   Hogue JC, 2008, METABOLISM, V57, P246, DOI 10.1016/j.metabol.2007.09.008
   Hogue JC, 2007, J LIPID RES, V48, P1336, DOI 10.1194/jlr.M600548-JLR200
   HOLLENBECK CB, 1989, DIABETES CARE, V12, P62, DOI 10.2337/diacare.12.1.62
   Hooper AJ, 2007, J CLIN ENDOCR METAB, V92, P1474, DOI 10.1210/jc.2006-1998
   Hsieh J, 2010, DIABETOLOGIA, V53, P552, DOI 10.1007/s00125-009-1611-5
   Hsieh J, 2009, GASTROENTEROLOGY, V137, P997, DOI 10.1053/j.gastro.2009.05.051
   Huff Murray W, 2003, Can J Clin Pharmacol, V10 Suppl A, p26A
   Hussain MM, 2008, CURR OPIN LIPIDOL, V19, P277, DOI 10.1097/MOL.0b013e3282feea85
   Hussain MM, 2000, ATHEROSCLEROSIS, V148, P1
   Hussain MM, 2003, J LIPID RES, V44, P22, DOI 10.1194/jlr.R200014-JLR200
   Hussain MM, 2005, CURR OPIN LIPIDOL, V16, P281, DOI 10.1097/01.mol.0000169347.53568.5a
   IKEWAKI K, 1993, J LIPID RES, V34, P2207
   Ikewaki K, 2004, J LIPID RES, V45, P1302, DOI 10.1194/jlr.M400020-JLR200
   Iqbal J, 2008, CELL METAB, V7, P445, DOI 10.1016/j.cmet.2008.03.005
   Iqbal J, 2009, AM J PHYSIOL-ENDOC M, V296, pE1183, DOI 10.1152/ajpendo.90899.2008
   Jackson KG, 2005, AM J CLIN NUTR, V81, P25
   Jackson KG, 2000, AM J CLIN NUTR, V71, P13
   James AP, 2007, LIPIDS HEALTH DIS, V6, DOI 10.1186/1476-511X-6-8
   James AP, 2005, DIABETES OBES METAB, V7, P381, DOI 10.1111/j.1463-1326.2004.00407.x
   James AP, 2003, METABOLISM, V52, P136, DOI 10.1053/meta.2003.50032
   KARPE F, 1994, ATHEROSCLEROSIS, V106, P83, DOI 10.1016/0021-9150(94)90085-X
   Kim E, 2011, J PHARMACOL EXP THER, V337, P775, DOI 10.1124/jpet.110.177527
   Klonoff DC, 2008, CURR MED RES OPIN, V24, P275, DOI 10.1185/030079908X253870
   Kobayashi J, 2007, HORM METAB RES, V39, P612, DOI 10.1055/s-2007-984473
   Kuwasako T, 2003, DIABETES CARE, V26, P1647, DOI 10.2337/diacare.26.5.1647-a
   Lairon D, 2008, ATHEROSCLEROSIS SUPP, V9, P45, DOI 10.1016/j.atherosclerosissup.2008.05.006
   Lally S, 2006, DIABETOLOGIA, V49, P1008, DOI 10.1007/s00125-006-0177-8
   Lamon-Fava S, 2008, ARTERIOSCL THROM VAS, V28, P1672, DOI 10.1161/ATVBAHA.108.164541
   Lee B, 2010, J LIPID RES, V51, P1770, DOI 10.1194/jlr.M002311
   Lee Y, 2011, DIABETES, V60, P391, DOI 10.2337/db10-0426
   Leung N, 2004, ATHEROSCLEROSIS, V174, P235, DOI 10.1016/j.atherosclerosis.2004.02.005
   Levy E, 1996, FEBS LETT, V393, P253, DOI 10.1016/0014-5793(96)00896-4
   Lewis G F, 1995, J Atheroscler Thromb, V2 Suppl 1, pS34
   Lewis GF, 2005, ENDOCRINOLOGY, V146, P247, DOI 10.1210/en.2004-1143
   Lewis GF, 2004, ENDOCRINOLOGY, V145, P5006, DOI 10.1210/en.2003-1559
   LEWIS GF, 1991, J CLIN ENDOCR METAB, V72, P934, DOI 10.1210/jcem-72-4-934
   Lewis GF, 1997, CURR OPIN LIPIDOL, V8, P146, DOI 10.1097/00041433-199706000-00004
   Lewis GF, 2002, ENDOCR REV, V23, P201, DOI 10.1210/er.23.2.201
   LICHTENSTEIN AH, 1992, J LIPID RES, V33, P907
   LopezMiranda J, 1997, ARTERIOSCL THROM VAS, V17, P1765, DOI 10.1161/01.ATV.17.9.1765
   Lovshin JA, 2009, NAT REV ENDOCRINOL, V5, P262, DOI 10.1038/nrendo.2009.48
   Lu S, 2006, J BIOL CHEM, V281, P3473, DOI 10.1074/jbc.M502501200
   Lundahl B, 2002, ARTERIOSCL THROM VAS, V22, P289, DOI 10.1161/hq0202.102876
   Luo Y, 2010, J PHARMACOL EXP THER, V335, P653, DOI 10.1124/jpet.110.171942
   Ma XW, 2004, HUM MOL GENET, V13, P2197, DOI 10.1093/hmg/ddh233
   Mamo JCL, 2005, EUR J CLIN NUTR, V59, P1142, DOI 10.1038/sj.ejcn.1602224
   Mamo JCL, 2001, AM J PHYSIOL-ENDOC M, V281, pE626, DOI 10.1152/ajpendo.2001.281.3.E626
   Mangat R, 2011, DIABETIC MED, V28, P61, DOI 10.1111/j.1464-5491.2010.03138.x
   Matikainen N, 2006, DIABETOLOGIA, V49, P2049, DOI 10.1007/s00125-006-0340-2
   Meier JJ, 2006, DIABETOLOGIA, V49, P452, DOI 10.1007/s00125-005-0126-y
   Meier JJ, 2006, GASTROENTEROLOGY, V130, P44, DOI 10.1053/j.gastro.2005.10.004
   Meier Juris J, 2006, Curr Diab Rep, V6, P194, DOI 10.1007/s11892-006-0034-7
   MENG MS, 1983, J LIPID RES, V24, P803
   Mera Y, 2011, J PHARMACOL EXP THER, V336, P321, DOI 10.1124/jpet.110.173807
   Mero N, 1998, ATHEROSCLEROSIS, V141, pS53, DOI 10.1016/S0021-9150(98)00218-4
   Mero N, 1999, J LIPID RES, V40, P1663
   Moreno JA, 2003, J LIPID RES, V44, P2059, DOI 10.1194/jlr.M300124-JLR200
   Moreno-Luna R, 2007, J CLIN ENDOCR METAB, V92, P2280, DOI 10.1210/jc.2006-1802
   MURPHY MC, 1995, EUR J CLIN NUTR, V49, P579
   Musso G, 2009, AM J CLIN NUTR, V89, P558, DOI 10.3945/ajcn.2008.26720
   Nagashima K, 2005, J CLIN INVEST, V115, P1323, DOI 10.1172/JCI200523219
   Nierman MC, 2007, ATHEROSCLEROSIS, V194, P446, DOI 10.1016/j.atherosclerosis.2006.08.038
   Nogueir J.P., ARTERIOSCLER THROMB
   Nordestgaard BG, 2007, JAMA-J AM MED ASSOC, V298, P299, DOI 10.1001/jama.298.3.299
   Olivecrona G, 2010, J LIPID RES, V51, P1535, DOI 10.1194/jlr.M002717
   Otokozawa S, 2009, METABOLISM, V58, P1536, DOI 10.1016/j.metabol.2009.04.040
   Otokozawa S, 2009, ATHEROSCLEROSIS, V205, P197, DOI 10.1016/j.atherosclerosis.2008.11.001
   Pal S, 2005, J AGR FOOD CHEM, V53, P2767, DOI 10.1021/jf048309f
   Pan MH, 2004, J CLIN INVEST, V113, P1277, DOI 10.1172/JCI200419197
   Park Y, 2003, J LIPID RES, V44, P455, DOI 10.1194/jlr.M200282-JLR200
   Parks EJ, 2000, AM J CLIN NUTR, V71, P412
   Parks EJ, 2001, J NUTR, V131, p2772S, DOI 10.1093/jn/131.10.2772S
   Patsch J, 1998, EUR HEART J, V19, pH2
   Pavlic M, 2010, DIABETES, V59, P580, DOI 10.2337/db09-1297
   PEACOCK RE, 1995, ATHEROSCLEROSIS, V116, P135, DOI 10.1016/0021-9150(95)05540-D
   Peretti N, 2006, AM J PHYSIOL-GASTR L, V290, pG609, DOI 10.1152/ajpgi.00332.2005
   Peretti N, 2009, MOL GENET METAB, V97, P136, DOI 10.1016/j.ymgme.2009.02.003
   Perez-Martinez P, 2007, LIPIDS, V42, P143, DOI 10.1007/s11745-007-3027-7
   Phillips C, 2000, ATHEROSCLEROSIS, V148, P283, DOI 10.1016/S0021-9150(99)00275-0
   Phillips C, 2004, QJM-INT J MED, V97, P211, DOI 10.1093/qjmed/hch040
   Phillips C, 2002, METABOLISM, V51, P847, DOI 10.1053/meta.2002.33350
   Phillips ML, 1997, J LIPID RES, V38, P1170
   Piche T, 2003, GASTROENTEROLOGY, V124, P894, DOI 10.1053/gast.2003.50159
   POPPER DA, 1985, AM J PHYSIOL, V249, pG161, DOI 10.1152/ajpgi.1985.249.2.G161
   POWELL LM, 1987, CELL, V50, P831, DOI 10.1016/0092-8674(87)90510-1
   Proctor SD, 1998, EUR J CLIN INVEST, V28, P497
   Proctor SD, 2004, ARTERIOSCL THROM VAS, V24, P2162, DOI 10.1161/01.ATV.0000143859.75035.5a
   Proctor SD, 2003, ARTERIOSCL THROM VAS, V23, P1595, DOI 10.1161/01.ATV.0000084638.14534.0A
   Qin BL, 2007, DIABETES, V56, P450, DOI 10.2337/db06-0518
   Qin XF, 2005, AM J PHYSIOL-GASTR L, V288, pG943, DOI 10.1152/ajpgi.00303.2004
   Raabe M, 1999, J CLIN INVEST, V103, P1287, DOI 10.1172/JCI6576
   RADER DJ, 1993, JAMA-J AM MED ASSOC, V270, P865, DOI 10.1001/jama.270.7.865
   Reaven GM, 1997, CURR OPIN LIPIDOL, V8, P23, DOI 10.1097/00041433-199702000-00006
   Robertson MD, 2003, GUT, V52, P834, DOI 10.1136/gut.52.6.834
   RUBINSZTEIN DC, 1990, J CLIN INVEST, V86, P1306, DOI 10.1172/JCI114839
   Samaha FF, 2008, NAT CLIN PRACT CARD, V5, P497, DOI 10.1038/ncpcardio1250
   Schaefer EJ, 2002, DIABETES CARE, V25, P989, DOI 10.2337/diacare.25.6.989
   Schwartz EA, 2010, ATHEROSCLEROSIS, V212, P217, DOI 10.1016/j.atherosclerosis.2010.05.028
   Schwartz SL, 2008, CLIN THER, V30, P858, DOI 10.1016/j.clinthera.2008.05.004
   Shah A, 2010, ATHEROSCLEROSIS, V210, P35, DOI 10.1016/j.atherosclerosis.2009.11.010
   Shi YG, 2009, AM J PHYSIOL-ENDOC M, V297, pE10, DOI 10.1152/ajpendo.90949.2008
   Smith SJ, 2000, NAT GENET, V25, P87, DOI 10.1038/75651
   Stanhope KL, 2009, J CLIN INVEST, V119, P1322, DOI 10.1172/JCI37385
   Su JW, 2009, EUR J CLIN INVEST, V39, P741, DOI 10.1111/j.1365-2362.2009.02179.x
   Su Jenny W, 2009, Diabetes Care, V32, pe21, DOI 10.2337/dc08-1573
   Su JW, 2009, J CLIN LIPIDOL, V3, P78, DOI 10.1016/j.jacl.2009.02.006
   Tan GD, 2005, DIABETOLOGIA, V48, P83, DOI 10.1007/s00125-004-1619-9
   Tanaka S, 2002, INTERNAL MED, V41, P300, DOI 10.2169/internalmedicine.41.300
   Taniguchi A, 2000, DIABETES CARE, V23, P1766, DOI 10.2337/diacare.23.12.1766
   Tobin LWL, 2008, EUR J APPL PHYSIOL, V102, P361, DOI 10.1007/s00421-007-0587-4
   Tremblay AJ, 2006, ARTERIOSCL THROM VAS, V26, P1101, DOI 10.1161/01.ATV.0000216750.09611.ec
   Tremblay AJ, 2004, ATHEROSCLEROSIS, V172, P367, DOI 10.1016/j.atherosclerosis.2003.11.011
   Tremblay AJ, 2006, ATHEROSCLEROSIS, V188, P203, DOI 10.1016/j.atherosclerosis.2005.10.037
   Tremblay AJ, 2009, J LIPID RES, V50, P1463, DOI 10.1194/jlr.P800061-JLR200
   Twickler ThB, 2005, Curr Atheroscler Rep, V7, P140, DOI 10.1007/s11883-005-0037-x
   Van Wijk JPH, 2005, DIABETES CARE, V28, P844, DOI 10.2337/diacare.28.4.844
   Velez-Carrasco W, 1999, J LIPID RES, V40, P1695
   Villanueva CJ, 2009, HEPATOLOGY, V50, P434, DOI 10.1002/hep.22980
   Vine DF, 2007, ATHEROSCLEROSIS, V190, P282, DOI 10.1016/j.atherosclerosis.2006.03.013
   Wang Y, 2009, J NUTR, V139, P2049, DOI 10.3945/jn.109.109488
   WASADA T, 1981, J CLIN INVEST, V68, P1106, DOI 10.1172/JCI110335
   Watts GF, 2001, ATHEROSCLEROSIS, V157, P519, DOI 10.1016/S0021-9150(01)00534-2
   Welty FK, 1999, ARTERIOSCL THROM VAS, V19, P2966, DOI 10.1161/01.ATV.19.12.2966
   Welty FK, 2004, ARTERIOSCL THROM VAS, V24, P1703, DOI 10.1161/01.ATV.0000137975.14996.df
   Welty FK, 2000, ARTERIOSCL THROM VAS, V20, P1807, DOI 10.1161/01.ATV.20.7.1807
   WETTERAU JR, 1992, SCIENCE, V258, P999
   White DA, 1998, BRIT J NUTR, V80, P219, DOI 10.1017/S0007114598001263
   Willer CJ, 2008, NAT GENET, V40, P161, DOI 10.1038/ng.76
   Xiao CT, 2011, AM J PHYSIOL-ENDOC M, V301, pE429, DOI 10.1152/ajpendo.00178.2011
   Xiao CT, 2011, DIABETES, V60, P383, DOI 10.2337/db10-0763
   Yao Y, 2011, AM J PHYSIOL-GASTR L, V300, pG357, DOI 10.1152/ajpgi.00353.2010
   Yen CLE, 2009, NAT MED, V15, P442, DOI 10.1038/nm.1937
   Yen CLE, 2002, P NATL ACAD SCI USA, V99, P8512, DOI 10.1073/pnas.132274899
   Zheng CY, 2006, J LIPID RES, V47, P1771, DOI 10.1194/jlr.M500528-JLR200
   Zoltowska M, 2003, DIABETES, V52, P2539, DOI 10.2337/diabetes.52.10.2539
NR 206
TC 51
Z9 54
U1 2
U2 27
PU ELSEVIER SCIENCE BV
PI AMSTERDAM
PA PO BOX 211, 1000 AE AMSTERDAM, NETHERLANDS
SN 1388-1981
EI 0006-3002
J9 BBA-MOL CELL BIOL L
JI Biochim. Biophys. Acta Mol. Cell Biol. Lipids
PD MAY
PY 2012
VL 1821
IS 5
SI SI
BP 736
EP 746
DI 10.1016/j.bbalip.2011.09.019
PG 11
WC Biochemistry & Molecular Biology; Biophysics; Cell Biology
WE Science Citation Index Expanded (SCI-EXPANDED)
SC Biochemistry & Molecular Biology; Biophysics; Cell Biology
GA 928YM
UT WOS:000303028400004
PM 22001638
DA 2022-11-10
ER

PT J
AU Eckel, RH
AF Eckel, Robert H.
TI Intestinal Lipoprotein Secretion: Incretin-Based Physiology and
   Pharmacology Beyond Glucose
SO DIABETES
LA English
DT Article
ID POSTPRANDIAL HYPERTRIGLYCERIDEMIA; RISK; OUTCOMES; TRIGLYCERIDE;
   INDIVIDUALS; CLEARANCE
C1 [Eckel, Robert H.] Univ Colorado, Div Endocrinol Metab & Diabet, Aurora, CO 80045 USA.
   [Eckel, Robert H.] Univ Colorado, Dept Med, Div Cardiol, Aurora, CO USA.
RP Eckel, RH (corresponding author), Univ Colorado, Div Endocrinol Metab & Diabet, Anschutz Med Campus, Aurora, CO 80045 USA.
EM robert.eckel@ucdenver.edu
CR Adiels M, 2012, ATHEROSCLEROSIS, V222, P222, DOI 10.1016/j.atherosclerosis.2012.02.001
   Alssema M, 2008, METABOLISM, V57, P1262, DOI 10.1016/j.metabol.2008.04.022
   Aucott L, 2011, OBES REV, V12, pe412, DOI 10.1111/j.1467-789X.2010.00819.x
   Boren J, 2014, CLIN CHIM ACTA, V431, P131, DOI 10.1016/j.cca.2014.01.015
   CAVALLERO E, 1995, DIABETES METAB, V21, P118
   Drucker DJ, 2015, DIABETES, V64, P317, DOI 10.2337/db14-1514
   Ismail-Beigi F, 2010, LANCET, V376, P419, DOI 10.1016/S0140-6736(10)60576-4
   Jun M, 2010, LANCET, V375, P1875, DOI 10.1016/S0140-6736(10)60656-3
   Koska J, 2013, DIABETES CARE, V36, P2408, DOI 10.2337/dc12-2082
   Meier JJ, 2006, DIABETOLOGIA, V49, P452, DOI 10.1007/s00125-005-0126-y
   Niswender K, 2010, DIABETES OBES METAB, V12, P267, DOI 10.1111/j.1463-1326.2009.01175.x
   Nordestgaard BG, 2011, CURR VASC PHARMACOL, V9, P281
   Petrie JR, 2013, CARDIOVASC DIABETOL, V12, DOI 10.1186/1475-2840-12-130
   Pirillo A, 2014, CURR MED RES OPIN, V30, P1489, DOI 10.1185/03007995.2014.909394
   POTTS JL, 1994, BRIT J NUTR, V72, P101, DOI 10.1079/BJN19940013
   Schwartz EA, 2010, ATHEROSCLEROSIS, V212, P217, DOI 10.1016/j.atherosclerosis.2010.05.028
   Scott R, 2009, DIABETES CARE, V32, P493, DOI 10.2337/dc08-1543
   Taskinen MR, 2015, ATHEROSCLEROSIS, V239, P483, DOI 10.1016/j.atherosclerosis.2015.01.039
   Xiao CT, 2015, DIABETES, V64, P2310, DOI 10.2337/db14-1706
   Yousefzadeh P, 2013, J DIABETES RES, V2013, DOI 10.1155/2013/459821
   ZILVERSMIT DB, 1979, CIRCULATION, V60, P473, DOI 10.1161/01.CIR.60.3.473
NR 21
TC 0
Z9 0
U1 0
U2 0
PU AMER DIABETES ASSOC
PI ALEXANDRIA
PA 1701 N BEAUREGARD ST, ALEXANDRIA, VA 22311-1717 USA
SN 0012-1797
EI 1939-327X
J9 DIABETES
JI Diabetes
PD JUL
PY 2015
VL 64
IS 7
BP 2338
EP 2340
DI 10.2337/db15-0470
PG 3
WC Endocrinology & Metabolism
WE Science Citation Index Expanded (SCI-EXPANDED)
SC Endocrinology & Metabolism
GA CL4PA
UT WOS:000356934000014
PM 26106196
DA 2022-11-10
ER

PT J
AU Sun, LJ
   Tan, KWJ
   Lim, JZ
   Magkos, F
   Henry, CJ
AF Sun, Lijuan
   Tan, Kevin Wei Jie
   Lim, Joseph Zhien
   Magkos, Faidon
   Henry, Christiani Jeyakumar
TI Dietary fat and carbohydrate quality have independent effects on
   postprandial glucose and lipid responses
SO EUROPEAN JOURNAL OF NUTRITION
LA English
DT Article
DE Dietary fat; Carbohydrate; Postprandial response; Mixed meal; Rice
ID SERUM TRIGLYCERIDE RESPONSES; HEALTHY-YOUNG MEN; INSULIN RESPONSES;
   GLYCEMIC INDEX; OLIVE OIL; NONFASTING TRIGLYCERIDES; CARDIOVASCULAR
   EVENTS; INCRETIN RESPONSES; SUNFLOWER OIL; BLOOD-GLUCOSE
AB Purpose The magnitude of postprandial lipemia is influenced not only by the amount but also the type of fat and carbohydrate consumed. The aim of this study was to evaluate differences in postprandial glucose and lipid responses after a mixed meal containing low-or high-glycemic-index (GI) carbohydrate and three different types of fat varying in the degree of saturation in healthy subjects.
   Methods A randomized, controlled, single-blinded crossover study was conducted in 20 healthy Chinese men. Subjects consumed in random order six experimental isocaloric meals that differed in carbohydrate and fat quality, and contained 40 g of either saturated fat (SFA, butter), mon-ounsaturated fat (MUFA, olive oil) or polyunsaturated fat (PUFA, grapeseed oil), and 50 g of either low-GI (basmati rice) or high-GI (jasmine rice) carbohydrate. Glucose, insulin, c-peptide, triglycerides (TG) and non-esterified fatty acids (NEFA) were measured over 4 h.
   Results For all substrates evaluated, there were no significant interactions between fat and carbohydrate. The incremental area under the curve (iAUC) for TG was significantly lower after the SFA and PUFA meals compared with the MUFA meal, irrespective of GI. No significant difference was found for NEFA iAUC in all treatments. Glucose, insulin and c-peptide iAUCs were significantly lower after ingestion of low-GI than high-GI meals, independent of the type of fat.
   Conclusions A carbohydrate-rich meal (of either low or high GI) that contains butter or grapeseed oil results in lower postprandial TG concentrations relative to olive oil in healthy Chinese males. Glucose, insulin and c-peptide responses, however, are directly dependent on the GI of the meal and not on the degree of saturation of dietary fat.
C1 [Sun, Lijuan; Tan, Kevin Wei Jie; Lim, Joseph Zhien; Magkos, Faidon; Henry, Christiani Jeyakumar] Agcy Sci & Technol & Res A STAR, SICS, CNRC, 14 Med Dr 07-02,MD 6 Bldg, Singapore 117599, Singapore.
   [Magkos, Faidon] Natl Univ Singapore, Yong Loo Lin Sch Med, Dept Physiol, Singapore 117597, Singapore.
   [Henry, Christiani Jeyakumar] Natl Univ Singapore, Yong Loo Lin Sch Med, Dept Biochem, Singapore 117599, Singapore.
RP Henry, CJ (corresponding author), Agcy Sci & Technol & Res A STAR, SICS, CNRC, 14 Med Dr 07-02,MD 6 Bldg, Singapore 117599, Singapore.; Henry, CJ (corresponding author), Natl Univ Singapore, Yong Loo Lin Sch Med, Dept Biochem, Singapore 117599, Singapore.
EM jeya_henry@sics.a-star.edu.sg
RI Magkos, Faidon/CAA-9939-2022; Henry, Christiani Jeyakumar/AHB-2632-2022;
   Magkos, Faidon/B-4384-2010
OI Magkos, Faidon/0000-0002-1312-7364; Henry, Christiani
   Jeyakumar/0000-0002-1602-0140; Magkos, Faidon/0000-0002-1312-7364
FU Singapore Institute for Clinical Sciences, A*STAR [SPF 2013/003]
FX We thank the volunteers who participated in this trial. The study was
   supported by the Singapore Institute for Clinical Sciences, A*STAR
   (Grant No. SPF 2013/003).
CR Bansal S, 2007, JAMA-J AM MED ASSOC, V298, P309, DOI 10.1001/jama.298.3.309
   Bhupathiraju SN, 2014, AM J CLIN NUTR, V100, P218, DOI 10.3945/ajcn.113.079533
   Brand-Miller JC, 2003, NUTR REV, V61, pS49, DOI 10.1301/nr.2003.may.S49-S55
   COHEN JC, 1988, AM J CLIN NUTR, V48, P1031, DOI 10.1093/ajcn/48.4.1031
   COHEN JC, 1988, AM J CLIN NUTR, V47, P825, DOI 10.1093/ajcn/47.5.825
   COLLIER G, 1984, DIABETOLOGIA, V26, P50, DOI 10.1007/BF00252263
   COLLIER G, 1983, AM J CLIN NUTR, V37, P941, DOI 10.1093/ajcn/37.6.941
   DEBRUIN TWA, 1993, AM J CLIN NUTR, V58, P477, DOI 10.1093/ajcn/58.4.477
   Dubois C, 1998, AM J CLIN NUTR, V67, P31, DOI 10.1093/ajcn/67.1.31
   Eberly LE, 2003, ARCH INTERN MED, V163, P1077, DOI 10.1001/archinte.163.9.1077
   GATTI E, 1992, EUR J CLIN NUTR, V46, P161
   Gentilcore D, 2006, J CLIN ENDOCR METAB, V91, P2062, DOI 10.1210/jc.2005-2644
   Henry CJK, 2008, INT J FOOD SCI NUTR, V59, P61, DOI 10.1080/09637480701664183
   Higashi K, 1997, J AM COLL NUTR, V16, P429, DOI 10.1080/07315724.1997.10718709
   Hodge AM, 2004, DIABETES CARE, V27, P2701, DOI 10.2337/diacare.27.11.2701
   JENKINS DJA, 1981, AM J CLIN NUTR, V34, P362, DOI 10.1093/ajcn/34.3.362
   JEPPESEN J, 1995, AM J CLIN NUTR, V62, P1201, DOI 10.1093/ajcn/62.6.1201
   Joannic JL, 1997, AM J CLIN NUTR, V65, P1427, DOI 10.1093/ajcn/65.5.1427
   JONES PJH, 1985, J LAB CLIN MED, V105, P647
   Lairon D, 2007, J NUTR BIOCHEM, V18, P217, DOI 10.1016/j.jnutbio.2006.08.001
   Langsted A, 2011, J INTERN MED, V270, P65, DOI 10.1111/j.1365-2796.2010.02333.x
   Ma XY, 2012, ATHEROSCLEROSIS, V223, P491, DOI 10.1016/j.atherosclerosis.2012.05.028
   MacIntosh CG, 2003, J NUTR, V133, P2577, DOI 10.1093/jn/133.8.2577
   MANN JI, 1971, CLIN SCI, V41, P123, DOI 10.1042/cs0410123
   Mekki N, 2002, J NUTR, V132, P3642, DOI 10.1093/jn/132.12.3642
   Mora S, 2008, CIRCULATION, V118, P993, DOI 10.1161/CIRCULATIONAHA.108.777334
   Nordestgaard BG, 2007, JAMA-J AM MED ASSOC, V298, P299, DOI 10.1001/jama.298.3.299
   Pedersen A, 1999, BRIT J NUTR, V82, P97, DOI 10.1017/S0007114599001245
   Purcell R, 2014, AM J CLIN NUTR, V100, P1019, DOI 10.3945/ajcn.114.091223
   Radulescu A, 2009, J AM COLL NUTR, V28, P286, DOI 10.1080/07315724.2009.10719783
   Rasmussen O, 1996, AM J CLIN NUTR, V63, P249, DOI 10.1093/ajcn/63.2.249
   Robertson MD, 2002, AM J CLIN NUTR, V76, P232, DOI 10.1093/ajcn/76.1.232
   Saito H, 2015, J ATHEROSCLER THROMB, V22, P645, DOI 10.5551/jat.Erratum22681
   Schrezenmeier J, 1997, ANN NY ACAD SCI, V827, P353, DOI 10.1111/j.1749-6632.1997.tb51847.x
   Sun LJ, 2014, EUR J NUTR, V53, P1719, DOI 10.1007/s00394-014-0678-z
   Tan VMH, 2015, BRIT J NUTR, V113, P1228, DOI 10.1017/S0007114515000586
   Tholstrup T, 2001, AM J CLIN NUTR, V73, P198
   Thomsen C, 1999, AM J CLIN NUTR, V69, P1135
   van Greevenbroek MMJ, 1998, J LIPID RES, V39, P173
   Yoon KH, 2006, LANCET, V368, P1681, DOI 10.1016/S0140-6736(06)69703-1
   Zhong YH, 2013, LIPIDS HEALTH DIS, V12, DOI [10.1186/1476-511X-12-150, 10.1186/1476-511X-12-159]
NR 41
TC 20
Z9 21
U1 1
U2 17
PU SPRINGER HEIDELBERG
PI HEIDELBERG
PA TIERGARTENSTRASSE 17, D-69121 HEIDELBERG, GERMANY
SN 1436-6207
EI 1436-6215
J9 EUR J NUTR
JI Eur. J. Nutr.
PD FEB
PY 2018
VL 57
IS 1
BP 243
EP 250
DI 10.1007/s00394-016-1313-y
PG 8
WC Nutrition & Dietetics
WE Science Citation Index Expanded (SCI-EXPANDED)
SC Nutrition & Dietetics
GA FX0KU
UT WOS:000425733500019
PM 27770188
DA 2022-11-10
ER

PT J
AU Monfort-Pires, M
   Delgado-Lista, J
   Gomez-Delgado, F
   Lopez-Miranda, J
   Perez-Martinez, P
   Ferreira, SRG
AF Monfort-Pires, Milena
   Delgado-Lista, Javier
   Gomez-Delgado, Francisco
   Lopez-Miranda, Jose
   Perez-Martinez, Pablo
   Gouvea Ferreira, Sandra Roberta
TI Impact of the Content of Fatty Acids of Oral Fat Tolerance Tests on
   Postprandial Triglyceridemia: Systematic Review and Meta-Analysis
SO NUTRIENTS
LA English
DT Review
DE Fat tolerance test; postprandial triglycerides; saturated fatty acids;
   polyunsaturated fatty acids; monounsaturated fatty acids
ID NONFASTING TRIGLYCERIDES; INSULIN SENSITIVITY; OLIVE OIL; MEN; LIPEMIA;
   DIETARY; RISK; MEAL; WOMEN; INFLAMMATION
AB Whether the content of saturated (SFA), monounsaturated (MUFA), and polyunsaturated fatty acids (PUFA) could differently influence postprandial triglycerides (TG) is unknown. We examined possible differences in the postprandial TG response to fat tolerance tests (FTTs), in which SFA or unsaturated fatty acids were used. Crossover clinical trials investigating the effects of FTTs containing SFA and unsaturated fats on postprandial triglyceridemia in databases from 1994 until 2016 were searched. Of 356 studies, 338 were excluded and 18 were considered. TG net incremental areas under the curve were calculated using time-points or changes from baseline. Pooled effects of standardized mean differences and I-2 test were used. Results: In 12 studies, responses to SFA versus PUFA meals, and in 16 studies versus MUFA meals were compared. Over 4 h, no differences between SFA and unsaturated fats were observed. Over 8 h a lower response to PUFA (SMD -2.28; 95% CI -4.16, -0.41) and a trend to lower response to MUFA (SMD -0.89, 95% CI -1.82, 0.04) were detected. FTTs shorter than 8 h may not be sufficient to differentiate postprandial TG after challenges with distinct fatty acids. Clinical significance of different postprandial TG responses on cardiovascular risk in the long-term deserves investigation.
C1 [Monfort-Pires, Milena] Univ Sao Paulo, Sch Publ Hlth, Dept Nutr, Ave Dr Arnaldo 715, BR-01246904 Sao Paulo, Brazil.
   [Delgado-Lista, Javier; Gomez-Delgado, Francisco; Lopez-Miranda, Jose; Perez-Martinez, Pablo] Univ Cordoba, Lipid & Atherosclerosis Unit, IMIBIC, Reina Sofia Univ Hosp, Ave Menendez Pidal S-N, E-14004 Cordoba, Spain.
   [Delgado-Lista, Javier; Gomez-Delgado, Francisco; Lopez-Miranda, Jose; Perez-Martinez, Pablo] Inst Salud Carlos III, CIBER Fisiopatol Obesidad & Nutr CIBEROBN, Madrid 28029, Spain.
   [Gouvea Ferreira, Sandra Roberta] Univ Sao Paulo, Sch Publ Hlth, Dept Epidemiol, Ave Dr Arnaldo 715, BR-01246904 Sao Paulo, Brazil.
RP Ferreira, SRG (corresponding author), Univ Sao Paulo, Sch Publ Hlth, Dept Epidemiol, Ave Dr Arnaldo 715, BR-01246904 Sao Paulo, Brazil.
EM milenamonfort@gmail.com; delgado-lista@gmail.com; jimynaceo@hotmail.com;
   mdllomij@uco.es; pablopermar@yahoo.es; sandrafv@usp.br
RI Lopez-Miranda, Jose/Y-8306-2019; Delgado, Francisco Gomez/H-4552-2015
OI Lopez-Miranda, Jose/0000-0002-8844-0718; Delgado, Francisco
   Gomez/0000-0002-0216-2084; Delgado Lista, Francisco
   Javier/0000-0002-2982-2716; Ferreira, Sandra/0000-0002-7015-7391
FU Sao Paulo Research Foundation-FAPESP, Brazil [2012/05487-2,
   2012/05503-8, 2014-08470-9]; Ministerio de Ciencia e Innovacion
   [AGL2009-122270, FIS PI10/01041, FIS PI13/00023]; Ministerio de Economia
   y Competitividad [AGL2012/39615]; Consejeria de Salud; Junta de
   Andalucia [PI0193/09, PI-0252/09, PI-0058/10]; Proyecto de Excelencia,
   Consejeria de Economia, Innovacion, Ciencia y Empleo [CVI-7450]; ISCIII
   research contract (Programa Rio-Hortega)
FX Partly supported by research grants from the Sao Paulo Research
   Foundation-FAPESP, Brazil (2012/05487-2; 2012/05503-8 and 2014-08470-9).
   Partly supported by research grants from the Ministerio de Ciencia e
   Innovacion (AGL2009-122270 to J.L.-M., FIS PI10/01041 to PP-M, FIS
   PI13/00023 to J.D.-L.); Ministerio de Economia y Competitividad
   (AGL2012/39615 to J.L.-M.); Consejeria de Salud, Junta de Andalucia
   (PI0193/09 to J.L.-M., PI-0252/09 to J.D.-L., and PI-0058/10 to
   P.P.-M.); Proyecto de Excelencia, Consejeria de Economia, Innovacion,
   Ciencia y Empleo (CVI-7450 to J.L.-M.); Francisco Gomez-Delgado is
   supported by an ISCIII research contract (Programa Rio-Hortega). The
   CIBEROBN is an initiative of the Instituto de Salud Carlos III, Madrid,
   Spain.
CR [Anonymous], 2014, REV MAN REVMAN COMP
   Bansal S, 2007, JAMA-J AM MED ASSOC, V298, P309, DOI 10.1001/jama.298.3.309
   Bellido C, 2004, AM J CLIN NUTR, V80, P1487, DOI 10.1093/ajcn/80.6.1487
   Borch-Johnsen K, 1999, LANCET, V354, P617
   Bos MB, 2010, NUTR METAB CARDIOVAS, V20, P591, DOI 10.1016/j.numecd.2009.05.008
   Bouwens M, 2010, AM J CLIN NUTR, V91, P208, DOI 10.3945/ajcn.2009.28586
   Burdge GC, 2006, BRIT J NUTR, V96, P489, DOI 10.1079/BJN20061877
   Esposito K, 2006, EUR HEART J, V27, P15, DOI 10.1093/eurheartj/ehi605
   Esser D, 2013, J NUTR, V143, P843, DOI 10.3945/jn.113.174540
   HIGGINS JPT, 2011, COCHRANE HDB SYSTEMA, V0001
   Jackson KG, 2005, BRIT J NUTR, V93, P693, DOI 10.1079/BJN20051410
   Jackson KG, 2012, ATHEROSCLEROSIS, V220, P22, DOI 10.1016/j.atherosclerosis.2011.08.012
   Kim KA, 2012, PLOS ONE, V7, DOI 10.1371/journal.pone.0047713
   Kolovou GD, 2011, CURR VASC PHARMACOL, V9, P258
   Koutsari C, 2004, EUR J CLIN NUTR, V58, P495, DOI 10.1038/sj.ejcn.1601836
   Lairon D, 2007, EUR J CLIN NUTR, V61, P1145, DOI 10.1038/sj.ejcn.1602749
   Lindman AS, 2010, EUR J EPIDEMIOL, V25, P789, DOI 10.1007/s10654-010-9501-1
   Lopez S, 2011, AM J CLIN NUTR, V93, P494, DOI 10.3945/ajcn.110.003251
   Lopez-Miranda J., 2009, FAT DETECTION TASTE, P417
   Lozano A, 2012, NUTR METAB CARDIOVAS, V22, P355, DOI 10.1016/j.numecd.2010.07.013
   Mani D.N., 2012, INT J PHARM PHARM SC, V4, P337
   Masson CJ, 2011, J NUTR, V141, P816, DOI 10.3945/jn.110.136432
   Mekki N, 2002, J NUTR, V132, P3642, DOI 10.1093/jn/132.12.3642
   Mero N, 1998, EUR J CLIN INVEST, V28, P407, DOI 10.1046/j.1365-2362.1998.00309.x
   Mihas C, 2011, CURR VASC PHARMACOL, V9, P271, DOI 10.2174/157016111795495530
   Milanski M, 2009, J NEUROSCI, V29, P359, DOI 10.1523/JNEUROSCI.2760-08.2009
   Nordestgaard BG, 2007, JAMA-J AM MED ASSOC, V298, P299, DOI 10.1001/jama.298.3.299
   Oh DY, 2010, CELL, V142, P687, DOI 10.1016/j.cell.2010.07.041
   Pachco YA, 2008, J NUTR BIOCHEM, V19, P200, DOI 10.1016/j.jnutbio.2007.03.002
   Peairs AD, 2011, NUTR J, V10, DOI 10.1186/1475-2891-10-122
   Perez-Martinez P, 2011, NUTR METAB CARDIOVAS, V21, P39, DOI 10.1016/j.numecd.2009.07.008
   Raz O, 2013, J INFLAMM-LOND, V10, DOI 10.1186/1476-9255-10-3
   Riccardi G., 2006, Scandinavian Journal of Food & Nutrition, V50, P99, DOI [10.1080/17482970601080539, 10.1080/17482970600783067]
   Schmitz G, 2008, PROG LIPID RES, V47, P147, DOI 10.1016/j.plipres.2007.12.004
   Siri-Tarino PW, 2010, AM J CLIN NUTR, V91, P535, DOI 10.3945/ajcn.2009.27725
   Teng KT, 2015, ATHEROSCLEROSIS, V242, P281, DOI 10.1016/j.atherosclerosis.2015.07.003
   Teng KT, 2014, NUTR J, V13, DOI 10.1186/1475-2891-13-12
   Thomsen C, 1999, AM J CLIN NUTR, V69, P1135
   Vafeiadou K, 2015, AM J CLIN NUTR, V102, P40, DOI 10.3945/ajcn.114.097089
   Vessby B, 2001, DIABETOLOGIA, V44, P312, DOI 10.1007/s001250051620
   Wang DD, 2014, ATHEROSCLEROSIS, V232, P125, DOI 10.1016/j.atherosclerosis.2013.10.019
   Wang XW, 2011, J CLIN ENDOCR METAB, V96, P885, DOI 10.1210/jc.2010-2061
   Wolever TMS, 2004, BRIT J NUTR, V91, P295, DOI 10.1079/BJN20031054
   World Health Organization & International Diabetes Federation, 2006, DEF DIAGN DIAB MELL
   Yubero-Serrano EM, 2013, AGE, V35, P159, DOI 10.1007/s11357-011-9331-4
NR 45
TC 25
Z9 25
U1 0
U2 9
PU MDPI
PI BASEL
PA ST ALBAN-ANLAGE 66, CH-4052 BASEL, SWITZERLAND
EI 2072-6643
J9 NUTRIENTS
JI Nutrients
PD SEP
PY 2016
VL 8
IS 9
AR 580
DI 10.3390/nu8090580
PG 15
WC Nutrition & Dietetics
WE Science Citation Index Expanded (SCI-EXPANDED)
SC Nutrition & Dietetics
GA DZ0MM
UT WOS:000385534000060
PM 27657122
OA Green Published, Green Submitted, gold
DA 2022-11-10
ER

PT J
AU Myrie, SB
   McKnight, LL
   King, JC
   McGuire, JJ
   Van Vliet, BN
   Cheema, SK
   Bertolo, RF
AF Myrie, Semone B.
   McKnight, Leslie L.
   King, J. Christopher
   McGuire, John J.
   Van Vliet, Bruce N.
   Cheema, Sukhinder K.
   Bertolo, Robert F.
TI Intrauterine growth-restricted Yucatan miniature pigs experience early
   catch-up growth, leading to greater adiposity and impaired lipid
   metabolism as young adults
SO APPLIED PHYSIOLOGY NUTRITION AND METABOLISM
LA English
DT Article
DE growth; lipid metabolism; dyslipidemia; obesity; animal model
ID LOW-BIRTH-WEIGHT; FETAL ORIGINS HYPOTHESIS; HIGH-FAT DIET;
   BLOOD-PRESSURE; CHOLESTEROL CONCENTRATIONS; NONFASTING TRIGLYCERIDES;
   VISCERAL ADIPOSITY; INSULIN-RESISTANCE; GLUCOSE-TOLERANCE; HEART-DISEASE
AB Early nutrition has critical influences on cardiovascular disease risk in adulthood. The study objectives were to evaluate the impact of low birth weight on fasting and postprandial lipid metabolism and endothelium function in Yucatan miniature pigs. Intrauterine growth-restricted (IUGR) piglets (n = 6; 3 days old, 0.73 +/- 0.04 kg) were paired with normal-weight (NW) same-sex littermates (n = 6; 1.11 +/- 0.05 kg) and fed milk replacer ad libitum for 4 weeks. Thereafter, all pigs were fed a standard diet ad libitum for 5 h/day with growth, intakes, and blood samples collected for 8 months. At 9 months old, pigs were surgically fitted with venous catheters and an oral fat tolerance test was performed. At 10 months old, pigs were killed and endothelium-dependent and -independent vasodilations of isolated coronary arteries were measured using wire-myographs. IUGR pigs demonstrated catch-up growth (P < 0.05) in body weight and abdominal circumference prior to sexual maturity (< 7 months old) and had more (P < 0.05) subcutaneous fat at 10 months old compared with NW pigs. IUGR pigs had consistently higher fasting plasma triglyceride concentrations from 5 to 10 months old and higher liver triglyceride and total cholesterol concentrations at 10 months old (P < 0.05). The fat tolerance test revealed delayed postprandial triglyceride clearance in IUGR pigs, but no differences in plaque formation or vascular reactivity. To conclude, IUGR and early postnatal catch-up growth are associated with increased overall body fat deposition and altered triglyceride metabolism in adult Yucatan miniature swine.
C1 [Myrie, Semone B.; McKnight, Leslie L.; Cheema, Sukhinder K.; Bertolo, Robert F.] Mem Univ Newfoundland, Dept Biochem, St John, NF A1B 3X9, Canada.
   [King, J. Christopher; McGuire, John J.; Van Vliet, Bruce N.] Mem Univ Newfoundland, Fac Med, Div Biomed Sci, St John, NF A1C 5S7, Canada.
   [Myrie, Semone B.] Univ Manitoba, Dept Human Nutr Sci, Winnipeg, MB R3T 2N2, Canada.
   [McKnight, Leslie L.] Univ Guelph, Dept Anim Biosci, Guelph, ON N1G 2W1, Canada.
RP Bertolo, RF (corresponding author), Mem Univ Newfoundland, Dept Biochem, St John, NF A1B 3X9, Canada.
EM rbertolo@mun.ca
FU Canadian Institutes of Health Research; Research & Development
   Corporation of Newfoundland and Labrador
FX We thank Suresh Belkhode and Sophie Gagnon for laboratory assistance.
   This work was supported in part by operating grants to R.F.B. from the
   Canadian Institutes of Health Research and the Research & Development
   Corporation of Newfoundland and Labrador.
CR Bansal S, 2007, JAMA-J AM MED ASSOC, V298, P309, DOI 10.1001/jama.298.3.309
   Barker DJP, 2007, HYPERTENSION, V50, P565, DOI 10.1161/HYPERTENSIONAHA.107.091512
   BARKER DJP, 1993, BRIT MED J, V307, P1524, DOI 10.1136/bmj.307.6918.1524
   Boden G, 2008, ENDOCRIN METAB CLIN, V37, P635, DOI 10.1016/j.ecl.2008.06.007
   Chia Elizabeth, 2011, BMC Pharmacology, V11, P10, DOI 10.1186/1471-2210-11-10
   DESPRES JP, 1993, NUTRITION, V9, P452
   DOORNENBAL H, 1967, J ANIM SCI, V26, P1288, DOI 10.2527/jas1967.2661288x
   El-Daly M, 2014, BRIT J PHARMACOL, V171, P2413, DOI 10.1111/bph.12593
   FOLCH J, 1957, J BIOL CHEM, V226, P497
   FORTIN A, 1985, J ANIM SCI, V61, P158, DOI 10.2527/jas1985.611158x
   FRIEDEWALD WT, 1972, CLIN CHEM, V18, P499
   Goldberg IJ, 2011, ARTERIOSCL THROM VAS, V31, P1716, DOI 10.1161/ATVBAHA.111.226100
   Goodfellow J, 1998, CARDIOVASC RES, V40, P600, DOI 10.1016/S0008-6363(98)00197-7
   He JT, 2015, PLOS ONE, V10, DOI 10.1371/journal.pone.0136848
   HEGARTY PVJ, 1978, J ANIM SCI, V46, P1634, DOI 10.2527/jas1978.4661634x
   Heltemes A, 2010, EXP BIOL MED, V235, P892, DOI 10.1258/ebm.2010.009357
   Henriksen T, 2002, ACTA OBSTET GYN SCAN, V81, P112, DOI 10.1034/j.1600-0412.2002.810204.x
   HOLMAN RL, 1958, LAB INVEST, V7, P42
   Huxley R, 2004, JAMA-J AM MED ASSOC, V292, P2755, DOI 10.1001/jama.292.22.2755
   Kagota S, 2016, BIOMED RES INT, V2016, DOI 10.1155/2016/3130496
   Kagota S, 2011, BRIT J PHARMACOL, V164, P358, DOI 10.1111/j.1476-5381.2011.01356.x
   Kajantie E, 2008, INT J EPIDEMIOL, V37, P280, DOI 10.1093/ije/dyn012
   Khan I, 2004, CIRCULATION, V110, P1097, DOI 10.1161/01.CIR.0000139843.05436.A0
   Klop B, 2012, INT J VASC MED, V2012, DOI 10.1155/2012/947417
   Kolovou GD, 2011, CURR VASC PHARMACOL, V9, P258
   Larsen MO, 2002, ANN NY ACAD SCI, V967, P414
   Lauren L, 2003, INT J EPIDEMIOL, V32, P862, DOI 10.1093/ije/dyg201
   Liu C, 2013, J NUTR BIOCHEM, V24, P954, DOI 10.1016/j.jnutbio.2012.06.016
   Luyckx VA, 2013, LANCET, V382, P273, DOI 10.1016/S0140-6736(13)60311-6
   McAteer MA, 2003, BRIT J NUTR, V89, P341, DOI 10.1079/BJN2002802
   McKnight LL, 2012, APPL PHYSIOL NUTR ME, V37, P106, DOI [10.1139/H11-142, 10.1139/h11-142]
   McMillen IC, 2005, PHYSIOL REV, V85, P571, DOI 10.1152/physrev.00053.2003
   Montagne CT, 2000, DIABETES, V49, P883, DOI 10.2337/diabetes.49.6.883
   MULLER JM, 1994, CIRCULATION, V89, P2308, DOI 10.1161/01.CIR.89.5.2308
   MULVANY MJ, 1977, CIRC RES, V41, P19, DOI 10.1161/01.RES.41.1.19
   Myrie SB, 2012, BRIT J NUTR, V108, P1218, DOI 10.1017/S0007114511006696
   Myrie SB, 2012, COMPARATIVE MED, V62, P282
   Myrie SB, 2011, NEONATOLOGY, V100, P380, DOI 10.1159/000326341
   Nguyen P, 2008, J ANIM PHYSIOL AN N, V92, P272, DOI 10.1111/j.1439-0396.2007.00752.x
   Nobili Valerio, 2008, Pediatr Endocrinol Rev, V6, P241
   Nordestgaard BG, 2007, JAMA-J AM MED ASSOC, V298, P299, DOI 10.1001/jama.298.3.299
   Paglialunga S, 2007, APPL PHYSIOL NUTR ME, V32, P61, DOI 10.1139/h06-100
   Perala MM, 2012, CURR OPIN LIPIDOL, V23, P327, DOI 10.1097/MOL.0b013e3283541da6
   Perala MM, 2011, PLOS ONE, V6, DOI 10.1371/journal.pone.0024070
   Poore KR, 2002, J PHYSIOL-LONDON, V539, P969, DOI 10.1113/jphysiol.2001.012926
   Remacle C, 2004, INT J OBESITY, V28, pS46, DOI 10.1038/sj.ijo.0802800
   Salonen M, 2010, CIRC J, V74, P2419, DOI 10.1253/circj.CJ-10-0398
   Salter AM, 1998, BRIT J NUTR, V79, P195, DOI 10.1079/BJN19980031
   Sebert SP, 2005, BRIT J NUTR, V94, P282, DOI 10.1079/BJN20051478
   Skilton MR, 2011, ARTERIOSCL THROM VAS, V31, P2975, DOI 10.1161/ATVBAHA.111.234757
   Sohi G, 2011, SEMIN REPROD MED, V29, P246, DOI 10.1055/s-0031-1275523
   Souza-Mello V, 2007, BRIT J NUTR, V98, P1159, DOI 10.1017/S0007114507771878
   Swindle M. M., 2007, SWINE LAB SURG ANEST
   Torres-Rovira L, 2012, SCI WORLD J, DOI 10.1100/2012/510149
   Wang LL, 2014, TOXICOL LETT, V224, P311, DOI 10.1016/j.toxlet.2013.11.006
   Wang ZH, 2009, AM J PHYSIOL-HEART C, V296, pH1321, DOI 10.1152/ajpheart.00440.2008
   Watts GF, 1998, AUST NZ J MED, V28, P816, DOI 10.1111/j.1445-5994.1998.tb01560.x
   Woods LL, 2004, PEDIATR RES, V56, P763, DOI 10.1203/01.PDR.0000142589.08246.77
NR 58
TC 10
Z9 11
U1 1
U2 17
PU CANADIAN SCIENCE PUBLISHING, NRC RESEARCH PRESS
PI OTTAWA
PA 65 AURIGA DR, SUITE 203, OTTAWA, ON K2E 7W6, CANADA
SN 1715-5312
EI 1715-5320
J9 APPL PHYSIOL NUTR ME
JI Appl. Physiol. Nutr. Metab.
PD DEC
PY 2017
VL 42
IS 12
BP 1322
EP 1329
DI 10.1139/apnm-2017-0311
PG 8
WC Nutrition & Dietetics; Physiology; Sport Sciences
WE Science Citation Index Expanded (SCI-EXPANDED)
SC Nutrition & Dietetics; Physiology; Sport Sciences
GA FN7DA
UT WOS:000416177200011
PM 28813611
OA Green Accepted
DA 2022-11-10
ER

PT J
AU Rosenson, RS
   Davidson, MH
   Hirsh, BJ
   Kathiresan, S
   Gaudet, D
AF Rosenson, Robert S.
   Davidson, Michael H.
   Hirsh, Benjamin J.
   Kathiresan, Sekar
   Gaudet, Daniel
TI Genetics and Causality of Triglyceride-Rich Lipoproteins in
   Atherosclerotic Cardiovascular Disease
SO JOURNAL OF THE AMERICAN COLLEGE OF CARDIOLOGY
LA English
DT Review
DE atherosclerosis; cardiovascular disease; genetics; triglyceride;
   triglyceride-rich lipoproteins
ID LOW-DENSITY-LIPOPROTEIN; CORONARY-HEART-DISEASE; APOLIPOPROTEIN C-III;
   ALIPOGENE TIPARVOVEC AAV1-LPLS447X; TISSUE-SPECIFIC EXPRESSION;
   CYTOSOLIC LIPID DROPLETS; GENOME-WIDE ASSOCIATION; EXTENDED-RELEASE
   NIACIN; NONFASTING TRIGLYCERIDES; SEVERE HYPERTRIGLYCERIDEMIA
AB Triglycerides represent 1 component of a heterogeneous pool of triglyceride-rich lipoproteins (TGRLs). The reliance on triglycerides or TGRLs as cardiovascular disease (CVD) risk biomarkers prompted investigations into therapies that lower plasma triglycerides as a means to reduce CVD events. Genetic studies identified TGRL components and pathways involved in their synthesis and metabolism. We advocate that only a subset of genetic mechanisms regulating TGRLs contribute to the risk of CVD events. This " omic" approach recently resulted in new targets for reducing CVD events. (C) 2014 by the American College of Cardiology Foundation.
C1 [Rosenson, Robert S.] Icahn Sch Med Mt Sinai, New York, NY 10029 USA.
   [Davidson, Michael H.] Univ Chicago, Pritzker Sch Med, Div Cardiol, Chicago, IL 60637 USA.
   [Hirsh, Benjamin J.] Mt Sinai Hosp, New York, NY 10029 USA.
   [Kathiresan, Sekar] Harvard Univ, Massachusetts Gen Hosp, Sch Med, Boston, MA USA.
   [Gaudet, Daniel] Univ Montreal, Dept Med, ECOGENE 21, Chicoutimi, PQ, Canada.
   [Gaudet, Daniel] Univ Montreal, Dept Med, Lipid Clin, Chicoutimi, PQ, Canada.
RP Rosenson, RS (corresponding author), Icahn Sch Med Mt Sinai, One Gustave L Levy Pl,Box 1030, New York, NY 10029 USA.
EM robert.rosenson@mssm.edu
OI Hirsh, Benjamin/0000-0002-5625-6799
CR Ables GP, 2012, J LIPID RES, V53, P2364, DOI 10.1194/jlr.M029041
   Adiels M, 2012, ATHEROSCLEROSIS, V222, P222, DOI 10.1016/j.atherosclerosis.2012.02.001
   Anderson TJ, 2014, NEW ENGL J MED, V371, P288, DOI 10.1056/NEJMc1311039
   Aung HH, 2013, ARTERIOSCL THROM VAS, V33, P2088, DOI 10.1161/ATVBAHA.113.301375
   BANG HO, 1971, LANCET, V1, P1143, DOI 10.1016/S0140-6736(71)91658-8
   Bansal S, 2007, JAMA-J AM MED ASSOC, V298, P309, DOI 10.1001/jama.298.3.309
   Barter PJ, 2006, J INTERN MED, V259, P247, DOI 10.1111/j.1365-2796.2006.01616.x
   Berbee JFP, 2005, J LIPID RES, V46, P297, DOI 10.1194/jlr.M400301-JLR200
   Berglund L, 2012, J CLIN ENDOCR METAB, V97, P2969, DOI 10.1210/jc.2011-3213
   Boekholdt SM, 2012, JAMA-J AM MED ASSOC, V307, P1302, DOI 10.1001/jama.2012.366
   Bouchoux J, 2011, BIOL CELL, V103, P499, DOI 10.1042/BC20110024
   Brunzell JD, 2008, J AM COLL CARDIOL, V51, P1512, DOI 10.1016/j.jacc.2008.02.034
   Carpentier AC, 2012, J CLIN ENDOCR METAB, V97, P1635, DOI 10.1210/jc.2011-3002
   Cases S, 2001, J BIOL CHEM, V276, P38870, DOI 10.1074/jbc.M106219200
   Catabasis Pharmaceuticals Inc, 2014, CAT DESCR MOD SREBP
   Catapano AL, 2011, ATHEROSCLEROSIS, V217, P3, DOI 10.1016/j.atherosclerosis.2011.06.028
   Chai JT, 2013, PLOS ONE, V8, DOI 10.1371/journal.pone.0062934
   Chapman MJ, 2011, EUR HEART J, V32, P1345, DOI 10.1093/eurheartj/ehr112
   Chen YJ, 2012, J NUTR BIOCHEM, V23, P1609, DOI 10.1016/j.jnutbio.2011.11.003
   Cheng D, 2008, J BIOL CHEM, V283, P29802, DOI 10.1074/jbc.M800494200
   Civelek M, 2009, CIRC RES, V105, P453, DOI 10.1161/CIRCRESAHA.109.203711
   ClinicalTrials.gov, RAND DOUBL BLIND PLA
   COHN JS, 1988, J LIPID RES, V29, P469
   Contois JH, 2009, CLIN CHEM, V55, P407, DOI 10.1373/clinchem.2008.118356
   Couturier A, 2014, PLOS ONE, V9, DOI 10.1371/journal.pone.0098313
   Crosby J, 2014, NEW ENGL J MED, V371, P22, DOI 10.1056/NEJMoa1307095
   Curtiss LK, 2000, ARTERIOSCL THROM VAS, V20, P1852, DOI 10.1161/01.ATV.20.8.1852
   Dashty M, 2014, THROMB HAEMOSTASIS, V111, P518, DOI 10.1160/TH13-02-0178
   Davidson MH, 2006, AM J CARDIOL, V98, p27I, DOI 10.1016/j.amjcard.2005.12.024
   Davidson MH, 2013, CURR OPIN LIPIDOL, V24, P467, DOI 10.1097/MOL.0000000000000019
   Davidson MH, 2011, J CLIN LIPIDOL, V5, P338, DOI 10.1016/j.jacl.2011.07.005
   Davidson MH, 2009, J CLIN LIPIDOL, V3, P332, DOI 10.1016/j.jacl.2009.08.001
   Demignot S, 2014, BIOCHIMIE, V96, P48, DOI 10.1016/j.biochi.2013.07.009
   Deo RC, 2009, PLOS GENET, V5, DOI 10.1371/journal.pgen.1000342
   Di Angelantonio E, 2009, JAMA-J AM MED ASSOC, V302, P1993, DOI 10.1001/jama.2009.1619
   Do R, 2013, NAT GENET, V45, P1345, DOI 10.1038/ng.2795
   Elosua R, 2006, J LIPID RES, V47, P990, DOI 10.1194/jlr.M500446-JLR200
   Ferreira V, 2014, HUM GENE THER, V25, P180, DOI 10.1089/hum.2013.169
   Folsom AR, 2008, METABOLISM, V57, P1591, DOI 10.1016/j.metabol.2008.06.016
   Ganji SH, 2014, AM J PHYSIOL-GASTR L, V306, pG320, DOI 10.1152/ajpgi.00181.2013
   Gao Y, 2014, J LIPID RES, V55, P1622, DOI 10.1194/jlr.M041988
   Garber AJ, 2013, ENDOCR PRACT, V19, P536, DOI 10.4158/EP13176.CS
   Gaudet D, 2013, GENE THER, V20, P361, DOI 10.1038/gt.2012.43
   Gaudet D, 2014, J CLIN LIPIDOL, V8, P353
   Gaudet D, 2012, CURR OPIN LIPIDOL, V23, P310, DOI 10.1097/MOL.0b013e3283555a7e
   Gil-Zamorano J, 2014, J NUTR, V144, P575, DOI 10.3945/jn.113.189050
   GINSBERG HN, 1986, J CLIN INVEST, V78, P1287, DOI 10.1172/JCI112713
   Gower RM, 2011, ARTERIOSCL THROM VAS, V31, P160, DOI 10.1161/ATVBAHA.110.215434
   Graham MJ, 2013, CIRC RES, V112, P1479, DOI 10.1161/CIRCRESAHA.111.300367
   Grosskopf I, 2005, ARTERIOSCL THROM VAS, V25, P2573, DOI 10.1161/01.ATV.0000186189.26141.12
   Grundy SM, 2014, J CLIN LIPIDOL, V8, P29, DOI 10.1016/j.jacl.2013.12.005
   Grundy SM, 2014, ATHEROSCLEROSIS, V232, P410, DOI 10.1016/j.atherosclerosis.2013.11.031
   GRUNDY SM, 1976, METABOLISM, V25, P1225, DOI 10.1016/S0026-0495(76)80006-6
   Grundy SM, 2002, CIRCULATION, V106, P3143, DOI 10.1161/circ.106.25.3143
   Guerin M, 2002, J LIPID RES, V43, P1652, DOI 10.1194/jlr.M200135-JLR200
   Gusarova V, 2003, J BIOL CHEM, V278, P48051, DOI 10.1074/jbc.M306898200
   Haidari M, 2002, J BIOL CHEM, V277, P31646, DOI 10.1074/jbc.M200544200
   Harris CA, 2011, J LIPID RES, V52, P657, DOI 10.1194/jlr.M013003
   Hegele RA, 2014, LANCET DIABETES ENDO, V2, P655, DOI 10.1016/S2213-8587(13)70191-8
   Hoogeveen RC, 2014, ARTERIOSCL THROM VAS, V34, P1069, DOI 10.1161/ATVBAHA.114.303284
   Huff MW, 2013, CIRC RES, V112, P1405, DOI 10.1161/CIRCRESAHA.113.301464
   Iizuka K, 2008, ENDOCR J, V55, P617, DOI 10.1507/endocrj.K07E-110
   Jackson KG, 2012, ATHEROSCLEROSIS, V220, P22, DOI 10.1016/j.atherosclerosis.2011.08.012
   Jackson KG, 2010, GENES NUTR, V5, P39, DOI 10.1007/s12263-009-0149-y
   Johansen CT, 2011, J LIPID RES, V52, P189, DOI 10.1194/jlr.R009720
   Johansen CT, 2010, NAT GENET, V42, P684, DOI 10.1038/ng.628
   Jorgensen AB, 2014, NEW ENGL J MED, V371, P32, DOI 10.1056/NEJMoa1308027
   Jorgensen AB, 2013, EUR HEART J, V34, P1826, DOI 10.1093/eurheartj/ehs431
   Jump DB, 2005, J NUTR, V135, P2503, DOI 10.1093/jn/135.11.2503
   Kaeppel C, 2013, NAT MED, V19, P889, DOI 10.1038/nm.3230
   Kamanna VS, 2013, CURR OPIN LIPIDOL, V24, P239, DOI 10.1097/MOL.0b013e3283613a68
   KARPE F, 1995, CURR OPIN LIPIDOL, V6, P123, DOI 10.1097/00041433-199506000-00003
   Kastelein JJP, 2014, J CLIN LIPIDOL, V8, P94, DOI 10.1016/j.jacl.2013.10.003
   Kathiresan S, 2009, NAT GENET, V41, P56, DOI 10.1038/ng.291
   Kathiresan S, 2008, NAT GENET, V40, P189, DOI 10.1038/ng.75
   Kawakami A, 2009, J ATHEROSCLER THROMB, V16, P6, DOI 10.5551/jat.E607
   Kersten S, 2000, J BIOL CHEM, V275, P28488, DOI 10.1074/jbc.M004029200
   KINNUNEN PKJ, 1977, P NATL ACAD SCI USA, V74, P4848, DOI 10.1073/pnas.74.11.4848
   Koster A, 2005, ENDOCRINOLOGY, V146, P4943, DOI 10.1210/en.2005-0476
   Lai CQ, 2007, ARTERIOSCL THROM VAS, V27, P1417, DOI 10.1161/ATVBAHA.107.140103
   Lai CQ, 2004, J LIPID RES, V45, P2096, DOI 10.1194/jlr.M400192-JLR200
   Landray MJ, 2014, NEW ENGL J MED, V371, P203, DOI 10.1056/NEJMoa1300955
   Langsted A, 2008, CIRCULATION, V118, P2047, DOI 10.1161/CIRCULATIONAHA.108.804146
   Larsson M, 2013, J BIOL CHEM, V288, P33997, DOI 10.1074/jbc.M113.495366
   Lassel TS, 1998, ARTERIOSCL THROM VAS, V18, P65, DOI 10.1161/01.ATV.18.1.65
   Laugerette F, 2011, BIOCHIMIE, V93, P39, DOI 10.1016/j.biochi.2010.04.016
   Lee SH, 2011, DIABETES METAB J, V35, P404, DOI 10.4093/dmj.2011.35.4.404
   Lemaitre RN, 2011, PLOS GENET, V7, DOI 10.1371/journal.pgen.1002193
   Liu J, 2010, J BIOL CHEM, V285, P27561, DOI 10.1074/jbc.M110.144279
   Mamo JCL, 1998, ATHEROSCLEROSIS, V141, pS63, DOI 10.1016/S0021-9150(98)00220-2
   Mansouri RM, 2008, CIRC RES, V103, P450, DOI 10.1161/CIRCRESAHA.108.179861
   Martinelli N, 2008, AM J CLIN NUTR, V88, P941, DOI 10.1093/ajcn/88.4.941
   Marx N, 2004, CIRC RES, V94, P1168, DOI 10.1161/01.RES.0000127122.22685.0A
   McPherson R, 2013, J AM COLL CARDIOL, V61, P437, DOI 10.1016/j.jacc.2012.11.009
   Mendivil CO, 2013, J AM HEART ASSOC, V2, DOI 10.1161/JAHA.113.000130
   Meyers C, 2013, J CLIN LIPIDOL, V7, P285
   Miller M, 2011, CIRCULATION, V123, P2292, DOI 10.1161/CIR.0b013e3182160726
   Mora S, 2009, CIRCULATION, V119, P931, DOI 10.1161/CIRCULATIONAHA.108.816181
   Multhaupt HAB, 1996, AM J PATHOL, V148, P1985
   Musunuru K, 2010, NEW ENGL J MED, V363, P2220, DOI 10.1056/NEJMoa1002926
   Nordestgaard BG, 2007, JAMA-J AM MED ASSOC, V298, P299, DOI 10.1001/jama.298.3.299
   OKA K, 1994, EUR J BIOCHEM, V224, P975, DOI 10.1111/j.1432-1033.1994.00975.x
   Ouellette C, 2013, J NUTRIGENET NUTRIGE, V6, P268, DOI 10.1159/000357432
   Ozcan U, 2004, SCIENCE, V306, P457, DOI 10.1126/science.1103160
   Peloso GM, 2014, AM J HUM GENET, V94, P223, DOI 10.1016/j.ajhg.2014.01.009
   Pennacchio LA, 2001, SCIENCE, V294, P169, DOI 10.1126/science.1064852
   Perez-Martinez P, 2010, ATHEROSCLEROSIS SUPP, V11, P39, DOI 10.1016/j.atherosclerosissup.2010.03.002
   Perry RJ, 2014, NATURE, V510, P84, DOI 10.1038/nature13478
   Pollin TI, 2008, SCIENCE, V322, P1702, DOI 10.1126/science.1161524
   Quagliarini F, 2012, P NATL ACAD SCI USA, V109, P19751, DOI 10.1073/pnas.1217552109
   RAPP JH, 1994, ARTERIOSCLER THROMB, V14, P1767, DOI 10.1161/01.ATV.14.11.1767
   Rashid S, 2014, CIRCULATION, V130, P431, DOI 10.1161/CIRCULATIONAHA.113.006720
   Ridker PM, 2008, CLIN CHEM, V54, P11, DOI 10.1373/clinchem.2007.097907
   Robinson JG, 2009, J AM COLL CARDIOL, V53, P316, DOI 10.1016/j.jacc.2008.10.024
   Rogue A, 2014, TOXICOL APPL PHARM, V276, P73, DOI 10.1016/j.taap.2014.02.001
   Romeo S, 2009, J CLIN INVEST, V119, P70, DOI 10.1172/JCI37118
   Rosenson RS, 2007, DIABETES CARE, V30, P1945, DOI 10.2337/dc07-0015
   Rosenson RS, 2010, CARDIOVASC DRUG THER, V24, P439, DOI 10.1007/s10557-010-6264-6
   Rosenson RS, 2010, ATHEROSCLEROSIS, V213, P1, DOI 10.1016/j.atherosclerosis.2010.03.038
   Rosenson RS, 2009, ATHEROSCLEROSIS, V207, P328, DOI 10.1016/j.atherosclerosis.2009.05.020
   Rutledge JC, 2000, CIRC RES, V86, P768, DOI 10.1161/01.RES.86.7.768
   Sacks FM, 2000, CIRCULATION, V102, P1886, DOI 10.1161/01.CIR.102.16.1886
   Sacks FM, 2014, JAMA INTERN MED, V174, P443, DOI 10.1001/jamainternmed.2013.13309
   Sarwar N, 2007, CIRCULATION, V115, P450, DOI 10.1161/CIRCULATIONAHA.106.637793
   Sarwar N, 2010, LANCET, V375, P1634, DOI 10.1016/S0140-6736(10)60545-4
   Saxena R, 2007, SCIENCE, V316, P1331, DOI 10.1126/science.1142358
   Schaeffer L, 2006, HUM MOL GENET, V15, P1745, DOI 10.1093/hmg/ddl117
   Shimizugawa T, 2002, J BIOL CHEM, V277, P33742, DOI 10.1074/jbc.M203215200
   Siddiqi SA, 2008, J CELL SCI, V121, P2327, DOI 10.1242/jcs.022780
   Stein EA, 1998, AM J CARDIOL, V81, p66B, DOI 10.1016/S0002-9149(98)00041-1
   Stone NJ, 2014, J AM COLL CARDIOL, V63, P2889, DOI 10.1016/j.jacc.2013.11.002
   Sukonina V, 2006, P NATL ACAD SCI USA, V103, P17450, DOI 10.1073/pnas.0604026103
   Sun CX, 2012, CIRC RES, V111, P1054, DOI [10.1161/CIRCRESAHA.112.270314, 10.1161/circresaha.112.270314]
   Sundaram M, 2010, J LIPID RES, V51, P150, DOI [10.1194/M900346-JLR200, 10.1194/jlr.M900346-JLR200]
   Teslovich TM, 2010, NATURE, V466, P707, DOI 10.1038/nature09270
   Tirosh A, 2007, ANN INTERN MED, V147, P377, DOI 10.7326/0003-4819-147-6-200709180-00007
   Tomkin GH, 2001, DIABETES-METAB RES, V17, P27, DOI 10.1002/dmrr.179
   Tremblay K, 2011, J CLIN LIPIDOL, V5, P37, DOI 10.1016/j.jacl.2010.11.004
   Varbo A, 2013, J AM COLL CARDIOL, V61, P427, DOI 10.1016/j.jacc.2012.08.1026
   Vine DF, 2008, ATHEROSCLEROSIS SUPP, V9, P69, DOI 10.1016/j.atherosclerosissup.2008.05.004
   Wang LM, 2008, AM J PHYSIOL-HEART C, V295, pH237, DOI 10.1152/ajpheart.01366.2007
   Wang LM, 2009, J LIPID RES, V50, P204, DOI 10.1194/jlr.M700505-JLR200
   Wang Y, 2013, ADV CIV ENG, V2013, DOI 10.1155/2013/189105
   Wang YI, 2011, AM J PHYSIOL-HEART C, V300, pH784, DOI 10.1152/ajpheart.01036.2010
   WEBB JC, 1994, HUM MOL GENET, V3, P531, DOI 10.1093/hmg/3.4.531
   Willer CJ, 2008, NAT GENET, V40, P161, DOI 10.1038/ng.76
   Willer CJ, 2013, NAT GENET, V45, P1274, DOI 10.1038/ng.2797
   Wong H, 2002, J LIPID RES, V43, P993, DOI 10.1194/jlr.R200007-JLR200
   Yan F, 2014, PLOS ONE, V9, DOI 10.1371/journal.pone.0099245
   Ye J, 2009, CELL METAB, V9, P177, DOI 10.1016/j.cmet.2008.12.013
   Zheng CY, 2010, CIRCULATION, V121, P1722, DOI 10.1161/CIRCULATIONAHA.109.875807
   Zheng CY, 2006, ARTERIOSCL THROM VAS, V26, P891, DOI 10.1161/01.ATV.0000203512.01007.3d
   Zhu JB, 2009, J LIPID RES, V50, P1080, DOI 10.1194/jlr.M800555-JLR200
   ZILVERSMIT DB, 1979, CIRCULATION, V60, P473, DOI 10.1161/01.CIR.60.3.473
NR 154
TC 145
Z9 153
U1 1
U2 21
PU ELSEVIER SCIENCE INC
PI NEW YORK
PA STE 800, 230 PARK AVE, NEW YORK, NY 10169 USA
SN 0735-1097
EI 1558-3597
J9 J AM COLL CARDIOL
JI J. Am. Coll. Cardiol.
PD DEC 16
PY 2014
VL 64
IS 23
BP 2525
EP 2540
DI 10.1016/j.jacc.2014.09.042
PG 16
WC Cardiac & Cardiovascular Systems
WE Science Citation Index Expanded (SCI-EXPANDED)
SC Cardiovascular System & Cardiology
GA AW0EF
UT WOS:000345962400013
PM 25500239
OA Bronze
DA 2022-11-10
ER

PT J
AU Limjoco, J
   Thornburg, CD
AF Limjoco, Jacqueline
   Thornburg, Courtney D.
TI Risk factors for cardiovascular disease in children and young adults
   with haemophilia
SO HAEMOPHILIA
LA English
DT Article
DE cardiovascular disease; haemophilia; hypertension; obesity; overweight
ID PUBLIC-HEALTH; UNITED-STATES; OBESITY; PREVALENCE; HYPERTENSION;
   PREVENTION; MALES; OVERWEIGHT; CHILDHOOD; PEOPLE
AB Introduction: The origins of cardiovascular disease (CVD) begin in childhood. The primary objective of this cross-sectional cohort study was to determine the prevalence of cardiovascular risk factors in patients with congenital haemophilia A or B followed at Rady Children's Hospital San Diego Hemophilia and Thrombosis Treatment Center (HTC). We hypothesized that cardiovascular risk factors could be identified as part of a comprehensive clinic visit. Materials and
   Methods: Standardized measurement of weight, height, waist circumference and blood pressure plus non-fasting glucose and lipid panel were performed. Participants and/ or caregivers completed questionnaires about family history, medical history and lifestyle. Clinical data were abstracted from the medical record. Descriptive statistics, Student's t test, correlation, Mann-Whitney U test and chi-square test were performed to analyse the data.
   Results: Forty-three males (mean 12 years, range 5-20 years) enrolled. High rates of overweight and obesity, (pre) hypertension and abnormal lipids were identified. Subjects with normal weight had more days of > 60 minutes of physical activity compared with those with overweight or obesity (5.2 +/- 2.4 vs. 3.8 +/- 2.5 day; P = 0.07). Higher weight was correlated with higher factor consumption (cor = 0.88; P < 0.001). There was no difference in target joints based on weight category (30% in normal weight vs. 25% in overweight or obese, chi(2) = 0.11, P = 0.74), which may be attributed to high rates of prophylaxis.
   Conclusions: Modifiable risk factors for CVD were identified as part of the study during comprehensive clinic visits. The HTC team may develop behavioural interventions to target cardiovascular risk reduction as part of the comprehensive care model.
C1 [Limjoco, Jacqueline; Thornburg, Courtney D.] Rady Childrens Hosp, San Diego, CA USA.
   [Thornburg, Courtney D.] Univ Calif San Diego, Rady Childrens Hosp San Diego, La Jolla, CA USA.
RP Thornburg, CD (corresponding author), Univ Calif San Diego, Rady Childrens Hosp San Diego, 3020 Childrens Way,MC 5035, San Diego, CA 92123 USA.
EM cthornburg@rchsd.org
FU National Institutes of Health [UL1TR001442]; UC San Diego Academic
   Senate; NATIONAL CENTER FOR ADVANCING TRANSLATIONAL SCIENCES
   [UL1TR001442] Funding Source: NIH RePORTER
FX National Institutes of Health, Grant/Award Number: UL1TR001442; UC San
   Diego Academic Senate
CR Alperstein W, 2018, J PEDIAT HEMATOL ONC, V40, P196, DOI 10.1097/MPH.0000000000001036
   American Academy of Pediatrics, 2017, BRIGHT FUTURES GUIDE
   Barkin SL, 2012, PEDIATRICS, V130, P445, DOI 10.1542/peds.2011-3762
   Biere-Rafi S, 2012, J THROMB HAEMOST, V10, P30, DOI 10.1111/j.1538-7836.2011.04499.x
   Chobanian AV, 2003, HYPERTENSION, V42, P1206, DOI 10.1161/01.HYP.0000107251.49515.c2
   Cunningham SA, 2014, NEW ENGL J MED, V370, P403, DOI [10.1056/NEJMoa1309753, 10.1056/NEJMc1402397]
   Expert Panel on Integrated Guidelines for Cardiovascular Health and Risk Reduction in Children and Adolescents, 2011, Pediatrics, V128 Suppl 5, pS213, DOI 10.1542/peds.2009-2107C
   Ferraris VA, 2015, CARDIOL REV, V23, P53, DOI 10.1097/CRD.0000000000000045
   Flynn JT, 2017, PEDIATRICS, V140, DOI 10.1542/peds.2017-3035
   Foley CJ, 2010, J THROMB HAEMOST, V8, P208, DOI 10.1111/j.1538-7836.2009.03669.x
   Harris PA, 2009, J BIOMED INFORM, V42, P377, DOI 10.1016/j.jbi.2008.08.010
   Heerman WJ, 2016, BMC PUBLIC HEALTH, V16, DOI 10.1186/s12889-016-3854-7
   Kahan S, 2017, HAEMOPHILIA, V23, P812, DOI 10.1111/hae.13291
   Kulkarni R, 2005, AM J HEMATOL, V79, P36, DOI 10.1002/ajh.20339
   Majumdar S, 2010, HAEMOPHILIA, V16, P455, DOI 10.1111/j.1365-2516.2009.02187.x
   Minuk L, 2015, HAEMOPHILIA, V21, P736, DOI 10.1111/hae.12768
   Monahan PE, 2011, AM J PREV MED, V41, pS360, DOI 10.1016/j.amepre.2011.09.017
   National Heart Lung and Blood Institute, POCK GUID BLOOD PRES
   National Heart Lung and Blood Institute, WE CAN WAYS ENH CHIL
   Natl High Blood Pressure Educ Prog, 2004, PEDIATRICS, V114, P555
   Ogden CL, 2014, JAMA-J AM MED ASSOC, V311, P806, DOI 10.1001/jama.2014.732
   Po'e EK, 2013, CONTEMP CLIN TRIALS, V36, P436, DOI 10.1016/j.cct.2013.08.013
   Riley M, 2012, AM FAM PHYSICIAN, V85, P693
   Roof K, 2008, J ENVIRON HEALTH, V71, P24
   Skinner AC, 2015, NEW ENGL J MED, V373, P1307, DOI 10.1056/NEJMoa1502821
   Skinner AC, 2014, JAMA PEDIATR, V168, P561, DOI 10.1001/jamapediatrics.2014.21
   Soucie JM, 2011, HAEMOPHILIA, V17, P196, DOI 10.1111/j.1365-2516.2010.02400.x
   Sousos N, 2016, THROMB RES, V140, P14, DOI 10.1016/j.thromres.2016.02.001
   Sramek A, 2001, CIRCULATION, V104, P762, DOI 10.1161/hc3501.094232
   Srinivasan SR, 1996, METABOLISM, V45, P235, DOI 10.1016/S0026-0495(96)90060-8
   Sun H, 2017, HAEMOPHILIA, V23, P777, DOI 10.1111/hae.13278
   Terrell LG, 2018, PEDIATRICS, V142, DOI [10.1542/peds.2018-1916, 10.1542/peds.2017-3459, 10.1542/peds.2018-0725]
   Valdez R, 2007, PEDIATRICS, V120, pS78, DOI 10.1542/peds.2007-1010G
   van de Putte DEF, 2013, THROMB HAEMOSTASIS, V109, P16, DOI 10.1160/TH12-05-0332
   van de Putte DEF, 2012, THROMB RES, V130, P157, DOI 10.1016/j.thromres.2011.12.012
   van de Putte DEF, 2012, THROMB HAEMOSTASIS, V108, P750, DOI 10.1160/TH12-05-0313
   von Drygalski A, 2013, HYPERTENSION, V62, P209, DOI 10.1161/HYPERTENSIONAHA.113.01174
   Wong TE, 2011, AM J PREV MED, V41, pS369, DOI 10.1016/j.amepre.2011.09.008
NR 38
TC 7
Z9 7
U1 0
U2 1
PU WILEY
PI HOBOKEN
PA 111 RIVER ST, HOBOKEN 07030-5774, NJ USA
SN 1351-8216
EI 1365-2516
J9 HAEMOPHILIA
JI Haemophilia
PD SEP
PY 2018
VL 24
IS 5
BP 747
EP 754
DI 10.1111/hae.13585
PG 8
WC Hematology
WE Science Citation Index Expanded (SCI-EXPANDED)
SC Hematology
GA HD3LU
UT WOS:000452418900023
PM 30004151
OA Green Accepted
DA 2022-11-10
ER

PT J
AU Freese, R
   Korkalo, L
   Vessby, B
   Tengblad, S
   Vaara, EM
   Hauta-Alus, H
   Selvester, K
   Mutanen, M
AF Freese, Riitta
   Korkalo, Liisa
   Vessby, Bengt
   Tengblad, Siv
   Vaara, Elina M.
   Hauta-Alus, Helena
   Selvester, Kerry
   Mutanen, Marja
TI Essential fatty acid intake and serum fatty acid composition among
   adolescent girls in central Mozambique
SO BRITISH JOURNAL OF NUTRITION
LA English
DT Article
DE Adolescent girls; Essential fatty acids; Sub-Saharan Africa
ID LOW-INCOME COUNTRIES; NUTRITION TRANSITION; LINOLENIC ACID;
   DIETARY-INTAKE; KENYAN WOMEN; AFRICAN; PLASMA; LIFE; LIPIDS; N-3
AB Many African diets are low in fat but are currently changing because of nutrition transition. We studied fat and fatty acid (FA) intake and the essential fatty acid (EFA) status of adolescent girls (aged 14-19 years, n 262) in Zambezia Province, central Mozambique. A cross-sectional study was carried out in a city as well as in the towns and rural villages of a coastal and an inland district. Dietary intake and FA sources were studied in a 24 h dietary recall. FA compositions of cholesteryl esters and phospholipids of non-fasting serum samples were analysed by GLC. Fat intake was low (13-18% of energy) in all areas. Coconut and palm oil were the main sources of fat, and soyabean oil and maize were the main sources of PUFA. Compared to Food and Agriculture Organization/WHO 2010 recommendations, intake of linoleic acid (LA, 18 : 2n-6) was inadequate in the coastal district, and intakes of n-3 PUFA were inadequate in all areas. FA compositions of serum lipids differed between areas. The proportions of LA tended to be highest in the city and lowest in the rural areas. The phospholipid mead (20 : 3n-9): arachidonic acid (20 : 4n-6) ratio did not indicate EFA insufficiency. LA proportions in phospholipids were low, but those of long-chain n-6 and n-3 PUFA were high in comparison with Western adolescents. To conclude, fat sources, FA intake and EFA status differed between adolescent girls living in different types of communities. Fat intake was low, but EFA insufficiency was not indicated.
C1 [Freese, Riitta; Korkalo, Liisa; Vaara, Elina M.; Hauta-Alus, Helena; Mutanen, Marja] Univ Helsinki, Div Nutr, Dept Food & Environm Sci, FIN-00014 Helsinki, Finland.
   [Vessby, Bengt; Tengblad, Siv] Uppsala Univ, Clin Nutr & Metab, Dept Publ Hlth & Caring Sci, SE-75185 Uppsala, Sweden.
   [Selvester, Kerry] Nutr & Food Secur Assoc ANSA, Maputo, Mozambique.
RP Freese, R (corresponding author), Univ Helsinki, Dept Social Res, Helsinki, Finland.
EM riitta.freese@helsinki.fi
RI Korkalo, Liisa/H-5210-2019
OI Korkalo, Liisa/0000-0002-0525-9877; Freese, Riitta/0000-0002-6833-2736;
   Hauta-alus, Helena/0000-0002-3487-7834
FU Academy of Finland [127828]; Embassy of Finland, Maputo; Finnish
   Graduate School on Applied Bioscience: Bioengineering, Food & Nutrition,
   Environment (ABS)
FX The study was supported by the Academy of Finland (decision number
   127828) and the Embassy of Finland, Maputo. L. K. received funding from
   the Finnish Graduate School on Applied Bioscience: Bioengineering, Food
   & Nutrition, Environment (ABS).
CR Abbott SK, 2010, BRIT J NUTR, V103, P522, DOI 10.1017/S0007114509992133
   Abrahams Z, 2011, BMC PUBLIC HEALTH, V11, DOI 10.1186/1471-2458-11-801
   AL MDM, 1995, BRIT J NUTR, V74, P55, DOI 10.1079/BJN19950106
   [Anonymous], 1995, PHYS STAT US INT ANT
   BOBERG M, 1985, CLIN SCI, V68, P581, DOI 10.1042/cs0680581
   Briend A, 2011, MATERN CHILD NUTR, V7, P141, DOI 10.1111/j.1740-8709.2011.00305.x
   Crompton DWT, 2002, ANNU REV NUTR, V22, P35, DOI 10.1146/annurev.nutr.22.120501.134539
   de Onis M, 2007, B WORLD HEALTH ORGAN, V85, P660, DOI 10.2471/BLT.07.043497
   Food and Agriculture Organization of the United Nations, 2010, 91 UN FAO
   Gibson RA, 2013, PROSTAG LEUKOTR ESS, V88, P139, DOI 10.1016/j.plefa.2012.04.003
   Gibson RA, 2011, MATERN CHILD NUTR, V7, P17, DOI 10.1111/j.1740-8709.2011.00299.x
   Guesnet P, 2011, PROSTAG LEUKOTR ESS, V85, P353, DOI 10.1016/j.plefa.2011.08.003
   Hodson L, 2008, PROG LIPID RES, V47, P348, DOI 10.1016/j.plipres.2008.03.003
   HOLMAN RT, 1979, AM J CLIN NUTR, V32, P2390, DOI 10.1093/ajcn/32.12.2390
   HOLMAN RT, 1960, J NUTR, V70, P405, DOI 10.1093/jn/70.3.405
   HSIAO LL, 1991, BIOCHEM J, V274, P121, DOI 10.1042/bj2740121
   Jeppesen PB, 1998, AM J CLIN NUTR, V68, P126, DOI 10.1093/ajcn/68.1.126
   Jeppesen PB, 1997, AM J CLIN NUTR, V65, P837, DOI 10.1093/ajcn/65.3.837
   Jeppesen PB, 2000, EUR J CLIN NUTR, V54, P632, DOI 10.1038/sj.ejcn.1601067
   Keding GB, 2011, FOOD NUTR BULL, V32, P218, DOI 10.1177/156482651103200306
   Knoll N, 2011, LIPIDS HEALTH DIS, V10, DOI 10.1186/1476-511X-10-141
   Korkalo L, 2013, FOOD COMPOSITION TAB
   Korkalo L, 2014, JMIR RES PROTOC, V3, DOI 10.2196/resprot.3109
   KREBSSMITH SM, 1989, J AM DIET ASSOC, V89, P671
   Kuipers RS, 2011, PROSTAG LEUKOTR ESS, V85, P387, DOI 10.1016/j.plefa.2011.06.004
   Lattka E, 2012, ANN NUTR METAB, V60, P8, DOI 10.1159/000337308
   MacIntyre UE, 2002, NUTR RES, V22, P239, DOI 10.1016/S0271-5317(01)00392-X
   Mahomed K, 2007, PHYSIOL RES, V56, P37, DOI 10.33549/physiolres.930859
   Michaelsen KF, 2011, MATERN CHILD NUTR, V7, P124, DOI 10.1111/j.1740-8709.2011.00302.x
   Nutrition Surveys and Calculations, 2010, GUID SOFTW ADD INF
   Otto SJ, 1997, EUR J CLIN NUTR, V51, P232, DOI 10.1038/sj.ejcn.1600390
   Popkin BM, 2012, NUTR REV, V70, P3, DOI 10.1111/j.1753-4887.2011.00456.x
   Raatz SK, 2001, J NUTR, V131, P231
   Raatz SK, 2012, NUTR RES, V32, P1, DOI 10.1016/j.nutres.2011.12.006
   Ratnayake WMN, 2009, ANN NUTR METAB, V55, P8, DOI 10.1159/000228994
   Ruiz-Nunez B, 2014, J NUTR BIOCHEM, V25, P304, DOI 10.1016/j.jnutbio.2013.11.004
   Sergeant S, 2012, BRIT J NUTR, V107, P547, DOI 10.1017/S0007114511003230
   Steffen LM, 2008, INT J OBESITY, V32, P1297, DOI 10.1038/ijo.2008.89
   Steyn NP, 2012, SCAND J PUBLIC HEALT, V40, P229, DOI 10.1177/1403494812443605
   Steyn NP, 2011, SCAND J PUBLIC HEALT, V39, P88, DOI 10.1177/1403494810384426
   Swenne I, 2011, ACTA PAEDIATR, V100, P762, DOI 10.1111/j.1651-2227.2011.02153.x
   van der Walt AM, 2009, PUBLIC HEALTH NUTR, V12, P525, DOI 10.1017/S1368980008002814
   Vorster HH, 2011, NUTRIENTS, V3, P429, DOI 10.3390/nu3040429
   World Health Organization, 2013, GROWTH REF 5 19 YEAR
NR 44
TC 5
Z9 5
U1 1
U2 9
PU CAMBRIDGE UNIV PRESS
PI CAMBRIDGE
PA EDINBURGH BLDG, SHAFTESBURY RD, CB2 8RU CAMBRIDGE, ENGLAND
SN 0007-1145
EI 1475-2662
J9 BRIT J NUTR
JI Br. J. Nutr.
PD APR 14
PY 2015
VL 113
IS 7
BP 1086
EP 1095
DI 10.1017/S0007114515000306
PG 10
WC Nutrition & Dietetics
WE Science Citation Index Expanded (SCI-EXPANDED)
SC Nutrition & Dietetics
GA CG3YU
UT WOS:000353216800008
PM 25772191
OA Bronze
DA 2022-11-10
ER

PT J
AU Jaiswal, M
   Schinske, A
   Pop-Busui, R
AF Jaiswal, Mamta
   Schinske, Ashley
   Pop-Busui, Rodica
TI Lipids and lipid management in diabetes
SO BEST PRACTICE & RESEARCH CLINICAL ENDOCRINOLOGY & METABOLISM
LA English
DT Article
DE type 2 diabetes; type 1 diabetes; dyslipidemia; cardiovascular disease;
   lifestyle intervention; statins; fibrates
ID CORONARY-HEART-DISEASE; LOWERING LDL CHOLESTEROL;
   CARDIOVASCULAR-DISEASE; RISK-FACTORS; STATIN THERAPY;
   PRIMARY-PREVENTION; METABOLIC SYNDROME; GLUCOSE CONTROL; SECONDARY
   PREVENTION; MELLITUS
AB Cardiovascular disease is more prevalent in type 1 and type 2 diabetes, and continues to be the leading cause of death among adults with diabetes. Although atherosclerotic vascular disease has a multi-factorial etiology, disorders of lipid metabolism play a central role. The coexistence of diabetes with other risk factors, in particular with dyslipidemia, further increases cardiovascular disease risk. A characteristic pattern, termed diabetic dyslipidemia, consists of increased levels of triglycerides, low levels of high density lipoprotein cholesterol, and postprandial lipemia, and is mostly seen in patients with type 2 diabetes or metabolic syndrome.
   This review summarizes the trends in the prevalence of lipid disorders in diabetes, advances in the mechanisms contributing to diabetic dyslipidemia, and current evidence regarding appropriate therapeutic recommendations. (c) 2014 Elsevier Ltd. All rights reserved.
C1 [Jaiswal, Mamta] Univ Michigan, Dept Neurol, Ann Arbor, MI 48105 USA.
   [Schinske, Ashley] Univ Michigan, Sch Med, Ann Arbor, MI 48105 USA.
   [Pop-Busui, Rodica] Univ Michigan, Dept Internal Med, Div Metab Endocrinol & Diabet, Ann Arbor, MI 48105 USA.
RP Pop-Busui, R (corresponding author), Univ Michigan, 5329 Brehm Tower,1000 Wall St, Ann Arbor, MI 48105 USA.
EM rpbusui@umich.edu
OI Jaiswal, Mamta/0000-0003-1727-6225; Pop-Busui,
   Rodica/0000-0002-2042-1350
CR Aguilar D, 2006, AM HEART J, V152, P298, DOI 10.1016/j.ahj.2005.11.011
   Arai K, 2008, ENDOCR J, V55, P1025, DOI 10.1507/endocrj.K08E-167
   Arampatzis CA, 2005, AM HEART J, V149, P329, DOI 10.1016/j.ahj.2004.03.067
   AUSTIN MA, 1995, JAMA-J AM MED ASSOC, V273, P115, DOI 10.1001/jama.1995.03520260035025
   Baigent C, 2010, LANCET, V376, P1670, DOI 10.1016/S0140-6736(10)61350-5
   Barter PJ, 2006, CIRCULATION, V113, P1553, DOI 10.1161/CIRCULATIONAHA.105.620450
   BLANKENHORN DH, 1987, JAMA-J AM MED ASSOC, V257, P3233, DOI 10.1001/jama.257.23.3233
   Boden WE, 2011, NEW ENGL J MED, V365, P2255, DOI 10.1056/NEJMoa1107579
   Boyer NM, 2012, J AM HEART ASSOC, V1, DOI 10.1161/JAHA.112.001206
   Brunzell JD, 2005, ARTERIOSCL THROM VAS, V25, P474, DOI 10.1161/01.ATV.0000156537.78366.1d
   Brunzell JD, 2008, DIABETES CARE, V31, P811, DOI 10.2337/dc08-9018
   CANNER PL, 1986, J AM COLL CARDIOL, V8, P1245, DOI 10.1016/S0735-1097(86)80293-5
   Cannon CP, 2004, NEW ENGL J MED, V350, P1495, DOI 10.1056/NEJMoa040583
   Chahil TJ, 2006, ENDOCRIN METAB CLIN, V35, P491, DOI 10.1016/j.ecl.2006.06.002
   Cleeman JI, 2001, JAMA-J AM MED ASSOC, V285, P2486, DOI 10.1001/jama.285.19.2486
   Cohn JS, 2004, J CLIN ENDOCR METAB, V89, P3949, DOI 10.1210/jc.2003-032056
   Colhoun HM, 2004, LANCET, V364, P685, DOI 10.1016/S0140-6736(04)16895-5
   Collins R, 2003, LANCET, V361, P2005
   Conway B, 2010, DIABETIC MED, V27, P398, DOI 10.1111/j.1464-5491.2010.02956.x
   Deedwania P, 2006, LANCET, V368, P919, DOI 10.1016/S0140-6736(06)69292-1
   Dixon JL, 1999, ARTERIOSCL THROM VAS, V19, P2981, DOI 10.1161/01.ATV.19.12.2981
   Donnelly KL, 2005, J CLIN INVEST, V115, P1343, DOI [10.1172/JCI23621, 10.1172/JCI200523621]
   Elam MB, 2000, JAMA-J AM MED ASSOC, V284, P1263, DOI 10.1001/jama.284.10.1263
   Fox CS, 2007, CIRCULATION, V115, P1544, DOI 10.1161/CIRCULATIONAHA.106.658948
   FRICK MH, 1987, NEW ENGL J MED, V317, P1237, DOI 10.1056/NEJM198711123172001
   Gaede P, 2003, NEW ENGL J MED, V348, P383, DOI 10.1056/NEJMoa021778
   Gerstein HC, 2005, DIABETOLOGIA, V48, P1749, DOI 10.1007/s00125-005-1858-4
   Gerstein HC, 2008, NEW ENGL J MED, V358, P2545, DOI 10.1056/NEJMoa0802743
   Ginsberg HN, 2010, NEW ENGL J MED, V362, P1563, DOI 10.1056/NEJMoa1001282
   Goff DC, 2013, AM COLL CARDIOL, V2013
   Goldberg IJ, 2001, J CLIN ENDOCR METAB, V86, P965, DOI 10.1210/jc.86.3.965
   Grundy SM, 2006, DIABETES CARE, V29, P457, DOI 10.2337/diacare.29.02.06.dc05-1904
   Grundy SM, 2002, ARCH INTERN MED, V162, P1568, DOI 10.1001/archinte.162.14.1568
   Haffner SM, 2000, CIRCULATION, V101, P975, DOI 10.1161/01.CIR.101.9.975
   Haffner Steven M, 2003, Diabetes Care, V26 Suppl 1, pS83
   Holman RR, 2008, NEW ENGL J MED, V359, P1577, DOI 10.1056/NEJMoa0806470
   Howard BV, 1998, DIABETES CARE, V21, P1258, DOI 10.2337/diacare.21.8.1258
   Huxley R, 2006, BMJ-BRIT MED J, V332, P73, DOI 10.1136/bmj.38678.389583.7C
   Jacobs MJ, 2005, DIABETES RES CLIN PR, V70, P263, DOI 10.1016/j.diabres.2005.03.032
   KANNEL WB, 1985, AM HEART J, V110, P1100, DOI 10.1016/0002-8703(85)90224-8
   Keech A, 2005, LANCET, V366, P1849, DOI 10.1016/S0140-6736(05)67667-2
   Klempfner R, 2013, AM J CARDIOL, DOI 10.1016
   Knopp RH, 2006, DIABETES CARE, V29, P1478, DOI 10.2337/dc05-2415
   Krauss RM, 2004, DIABETES CARE, V27, P1496, DOI 10.2337/diacare.27.6.1496
   Lewis GF, 1996, DIABETES CARE, V19, P390, DOI 10.2337/diacare.19.4.390
   Libby P, 2011, NATURE, V473, P317, DOI 10.1038/nature10146
   Maahs DM, 2013, J PEDIATR-US, V162, P101, DOI 10.1016/j.jpeds.2012.06.006
   Meek C, 2012, CURR MED RES OPIN, V28, P371, DOI 10.1185/03007995.2012.657302
   Merkel M, 2002, J LIPID RES, V43, P1997, DOI 10.1194/jlr.R200015-JLR200
   Mihaylova B, 2012, LANCET, V380, P581, DOI 10.1016/S0140-6736(12)60367-5
   Mills EJ, 2011, QJM-INT J MED, V104, P109, DOI 10.1093/qjmed/hcq165
   Nathan DM, 2005, NEW ENGL J MED, V353, P2643, DOI 10.1056/nejmoa052187
   OLIVER M F, 1978, British Heart Journal, V40, P1069, DOI 10.1136/hrt.40.10.1069
   Park' L, 1998, NAT MED, V4, P1025, DOI 10.1038/2012
   Patel A, 2008, NEW ENGL J MED, V358, P2560, DOI 10.1056/NEJMoa0802987
   Preis SR, 2009, CIRCULATION, V119, P1728, DOI 10.1161/CIRCULATIONAHA.108.829176
   Preiss D, 2011, JAMA-J AM MED ASSOC, V305, P2556, DOI 10.1001/jama.2011.860
   Pyorala K, 1997, DIABETES CARE, V20, P614, DOI 10.2337/diacare.20.4.614
   Reaven P, 1997, ARTERIOSCL THROM VAS, V17, P2250, DOI 10.1161/01.ATV.17.10.2250
   Ridker PM, 2008, NEW ENGL J MED, V359, P2195, DOI 10.1056/NEJMoa0807646
   Ridker PM, 2012, LANCET, V380, P565, DOI 10.1016/S0140-6736(12)61190-8
   Rubins HB, 1999, NEW ENGL J MED, V341, P410, DOI 10.1056/NEJM199908053410604
   Sacks FM, 2003, J CLIN ENDOCR METAB, V88, P4525, DOI 10.1210/jc.2003-030636
   Sattar N, 2010, LANCET, V375, P735, DOI 10.1016/S0140-6736(09)61965-6
   Schlesinger Z, 2000, CIRCULATION, V102, P21, DOI 10.1161/01.CIR.102.1.21
   Schwartz GG, 2005, DIABETES CARE, V28, P2508, DOI 10.2337/diacare.28.10.2508
   Schwarz JM, 2003, AM J CLIN NUTR, V77, P43, DOI 10.1093/ajcn/77.1.43
   Selvin E, 2004, ANN INTERN MED, V141, P421, DOI 10.7326/0003-4819-141-6-200409210-00007
   Sever PS, 2005, DIABETES CARE, V28, P1151, DOI 10.2337/diacare.28.5.1151
   Shepherd J, 2006, DIABETES CARE, V29, P1220, DOI 10.2337/dc05-2465
   STAMLER J, 1993, DIABETES CARE, V16, P434, DOI 10.2337/diacare.16.2.434
   Stearne MR, 1998, BMJ-BRIT MED J, V317, P703
   Steiner G, 2000, DIABETES CARE, V23, pB49
   Stone NJ, 2013, CIRCULATION IN PRESS
   Stratton IM, 2000, BMJ-BRIT MED J, V321, P405, DOI 10.1136/bmj.321.7258.405
   Tenenbaum A, 2005, ARCH INTERN MED, V165, P1154, DOI 10.1001/archinte.165.10.1154
   TENKANEN L, 1995, CIRCULATION, V92, P1779, DOI 10.1161/01.CIR.92.7.1779
   Turner RC, 1998, BMJ-BRIT MED J, V316, P823, DOI 10.1136/bmj.316.7134.823
   Turner RC, 1998, LANCET, V352, P837, DOI 10.1016/s0140-6736(98)07019-6
   Whiting DR, 2011, DIABETES RES CLIN PR, V94, P311, DOI 10.1016/j.diabres.2011.10.029
   Wilson P W, 1985, Monogr Atheroscler, V13, P1
NR 81
TC 53
Z9 56
U1 0
U2 5
PU ELSEVIER SCI LTD
PI OXFORD
PA THE BOULEVARD, LANGFORD LANE, KIDLINGTON, OXFORD OX5 1GB, OXON, ENGLAND
SN 1521-690X
EI 1532-1908
J9 BEST PRACT RES CL EN
JI Best Pract. Res. Clin. Endoc. Metab.
PD JUN
PY 2014
VL 28
IS 3
BP 325
EP 338
DI 10.1016/j.beem.2013.12.001
PG 14
WC Endocrinology & Metabolism
WE Science Citation Index Expanded (SCI-EXPANDED)
SC Endocrinology & Metabolism
GA AJ7BG
UT WOS:000337851500005
PM 24840262
DA 2022-11-10
ER

PT J
AU Okada, K
   Furusyo, N
   Murata, M
   Sawayama, Y
   Kainuma, M
   Hayashi, J
AF Okada, Kyoko
   Furusyo, Norihiro
   Murata, Masayuki
   Sawayama, Yasunori
   Kainuma, Mosaburo
   Hayashi, Jun
TI A hypertriglyceridemic state increases high sensitivity C-reactive
   protein of Japanese men with normal glucose tolerance
SO ENDOCRINE
LA English
DT Article
DE High sensitivity C-reactive protein; Hypertriglyceridemia; Postprandial
   hypertriglyceridemia; Men with normal glucose tolerance
ID CORONARY-HEART-DISEASE; INSULIN-RESISTANCE; CLINICAL-RELEVANCE;
   RISK-FACTORS; TRIGLYCERIDES; EVENTS; WOMEN; LIPOPROTEIN(A);
   HOMOCYSTEINE; POPULATION
AB Both fasting and postprandial hypertriglyceridemia have been identified as risk markers for cardiovascular disease. High-sensitivity C-reactive protein (hs-CRP), known to independently predict future cardiovascular disease, has also been reported to be a direct participant in the progression of atherosclerosis. We evaluated whether or not fasting and/or postprandial hypertriglyceridemia influence hs-CRP of men with normal glucose tolerance. According to the triglyceride (TG) level, measured before and 1 and 2 h after a meal tolerance test, subjects were classified into a normotriglyceridemic (NTG) group (n = 86), a postprandial hypertriglyceridemia (PHTG) group (n = 50), or a fasting hypertriglyceridemia (FHTG) group (n = 53). Hs-CRP and HOMA-R were significantly higher in the FHTG group than in the other groups (P < 0.01). The PHTG group had higher hs-CRP than the NTG group (P < 0.05). No significant differences in age, BMI, LDL cholesterol, or carotid intima-media thickness were found in comparison of the three groups. Multivariate linear regression analysis showed that the area under the TG curve (AUC-TG), HbA1c, and BMI were independently correlated with hs-CRP (P < 0.001, P = 0.016, P = 0.032, respectively). Our data suggests that a hypertriglyceridemic state is associated with hs-CRP irrespective of BMI, LDL-C, and HDL-C, indicating that hs-CRP might represent chronic inflammation induced by hypertriglyceridemia in Japanese men with normal glucose tolerance.
C1 [Okada, Kyoko; Furusyo, Norihiro; Murata, Masayuki; Sawayama, Yasunori; Kainuma, Mosaburo; Hayashi, Jun] Kyushu Univ Hosp, Dept Gen Internal Med, Higashi Ku, Fukuoka 8128582, Japan.
   [Furusyo, Norihiro; Kainuma, Mosaburo; Hayashi, Jun] Kyushu Univ, Dept Environm Med & Infect Dis, Fac Med Sci, Fukuoka 812, Japan.
RP Okada, K (corresponding author), Kyushu Univ Hosp, Dept Gen Internal Med, Higashi Ku, Fukuoka 8128582, Japan.
EM okyouko@gim.med.kyushu-u.ac.jp
CR Albert CM, 2002, CIRCULATION, V105, P2595, DOI 10.1161/01.CIR.0000017493.03108.1C
   Albert MA, 2004, AM J CARDIOL, V93, P1238, DOI 10.1016/j.amjcard.2004.01.067
   Arima H, 2008, ARTERIOSCL THROM VAS, V28, P1385, DOI 10.1161/ATVBAHA.107.157164
   Assmann G, 1996, AM J CARDIOL, V77, P1179, DOI 10.1016/S0002-9149(96)00159-2
   Emoto M, 1999, DIABETES CARE, V22, P818, DOI 10.2337/diacare.22.5.818
   Esteghamati A, 2010, ENDOCRINE, V38, P206, DOI 10.1007/s12020-010-9374-9
   Furusyo N, 2007, HEPATOL RES, V37, P1052, DOI 10.1111/j.1872-034X.2007.00159.x
   Harano Y, 2006, ENDOCR J, V53, P173, DOI 10.1507/endocrj.53.173
   Kolovou GD, 2005, CURR MED CHEM, V12, P1931, DOI 10.2174/0929867054546609
   Kolovou GD, 2011, CURR VASC PHARMACOL, V9, P258
   Kugiyama K, 1999, CIRCULATION, V99, P2858, DOI 10.1161/01.CIR.99.22.2858
   Matthews KA, 2005, AM HEART J, V149, P1066, DOI 10.1016/j.ahj.2004.08.027
   Hermsdorff HHM, 2009, ENDOCRINE, V36, P445, DOI 10.1007/s12020-009-9248-1
   Nordestgaard BG, 2007, JAMA-J AM MED ASSOC, V298, P299, DOI 10.1001/jama.298.3.299
   Okada K, 2004, ATHEROSCLEROSIS, V173, P329, DOI 10.1016/j.atherosclerosis.2003.12.025
   Okada K, 2005, J ATHEROSCLER THROMB, V12, P322, DOI 10.5551/jat.12.322
   Pare G, 2010, LANCET, V375, P1584, DOI 10.1016/S0140-6736(10)60659-9
   Ridker PM, 2008, NEW ENGL J MED, V359, P2195, DOI 10.1056/NEJMoa0807646
   Ridker PM, 2003, CIRCULATION, V107, P363, DOI 10.1161/01.CIR.0000053730.47739.3C
   Ridker PM, 2002, NEW ENGL J MED, V347, P1557, DOI 10.1056/NEJMoa021993
   Ridker PM, 2001, JAMA-J AM MED ASSOC, V285, P2481, DOI 10.1001/jama.285.19.2481
   Sarwar N, 2007, CIRCULATION, V115, P450, DOI 10.1161/CIRCULATIONAHA.106.637793
   Sarwar N, 2010, LANCET, V375, P1634, DOI 10.1016/S0140-6736(10)60545-4
   Seino Y, 2010, DIABETOL INT, V1, P2, DOI 10.1007/s13340-010-0006-7
   Teno S, 2000, DIABETES CARE, V23, P1401, DOI 10.2337/diacare.23.9.1401
   Thompson WG, 2009, ARCH INTERN MED, V169, P578, DOI 10.1001/archinternmed.2008.594
   ZILVERSMIT DB, 1979, CIRCULATION, V60, P473, DOI 10.1161/01.CIR.60.3.473
NR 27
TC 2
Z9 2
U1 0
U2 0
PU SPRINGER
PI NEW YORK
PA 233 SPRING ST, NEW YORK, NY 10013 USA
SN 1355-008X
EI 1559-0100
J9 ENDOCRINE
JI Endocrine
PD FEB
PY 2012
VL 41
IS 1
BP 96
EP 102
DI 10.1007/s12020-011-9532-8
PG 7
WC Endocrinology & Metabolism
WE Science Citation Index Expanded (SCI-EXPANDED)
SC Endocrinology & Metabolism
GA 874OU
UT WOS:000298968700012
PM 21948178
DA 2022-11-10
ER

PT J
AU Bissonnette, S
   Salem, H
   Wassef, H
   Saint-Pierre, N
   Tardif, A
   Baass, A
   Dufour, R
   Faraj, M
AF Bissonnette, Simon
   Salem, Huda
   Wassef, Hanny
   Saint-Pierre, Nathalie
   Tardif, Annie
   Baass, Alexis
   Dufour, Robert
   Faraj, May
TI Low density lipoprotein delays clearance of triglyceride-rich
   lipoprotein by human subcutaneous adipose tissue
SO JOURNAL OF LIPID RESEARCH
LA English
DT Article
DE dyslipidemia; hyperapoB; apolipoprotein B48; apolipoprotein B100;
   dietary triglyceride clearance
ID FAMILIAL COMBINED HYPERLIPIDEMIA; FREE-FATTY-ACIDS; APOLIPOPROTEIN-C-II;
   INSULIN-RESISTANCE; 3T3-L1 PREADIPOCYTES; DIABETES-MELLITUS;
   LDL-CHOLESTEROL; SKELETAL-MUSCLE; LIPASE ACTIVITY; NORMAL-WEIGHT
AB Delayed clearance of triglyceride-rich lipoprotein (TRL) by white adipose tissue (WAT) promotes hypertriglyceridemia and elevated apoB-lipoproteins, which are primarily in the form of LDL. This study examines whether LDL promotes delayed clearance of TRL by WAT. Following the ingestion of a C-13-triolein-labeled high-fat meal, obese women with high plasma apoB (> median 0.93 g/l, N = 11, >98% as IDL/LDL) had delayed clearance of postprandial C-13-triglyceride and C-13-NEFA over 6 h compared with controls. AUC(6 h) of plasma C-13-triglyceride and C-13-NEFA correlated with plasma apoB but not with LDL diameter or adipocyte area. There was no group difference in C-13-triolein oxidation rate, which suggests lower C-13-NEFA storage in peripheral tissue in women with high apoB. Ex vivo/in vitro plasma apoB correlated negatively with WAT H-3-lipid following a 4 h incubation of women's WAT with synthetic H-3-triolein-TRL. LDL-differentiated 3T3-L1 adipocytes had lower H-3-TRL hydrolysis and H-3-NEFA storage. Treatment of women's WAT with their own LDL decreased H-3-TRL hydrolysis and H-3-NEFA uptake. Finally, LDL, although not an LPL substrate, reduced LPL-mediated H-3-TRL hydrolysis as did VLDL and HDL. Exposure to LDL decreases TRL clearance by human WAT ex vivo. This may promote production of apoB-lipoproteins and hypertriglyceridemia through a positive-feedback mechanism in vivo.-Bissonnette, S., H. Salem, H. Wassef, N. Saint-Pierre, A. Tardif, A. Baass, R. Dufour, and M. Faraj. Low density lipoprotein delays clearance of triglyceride-rich lipoprotein by human subcutaneous adipose tissue. J. Lipid Res. 2013. 54: 1466-1476.
C1 [Bissonnette, Simon; Salem, Huda; Saint-Pierre, Nathalie; Dufour, Robert; Faraj, May] Univ Montreal, Fac Med, Montreal, PQ H3C 3J7, Canada.
   [Bissonnette, Simon; Salem, Huda; Wassef, Hanny; Saint-Pierre, Nathalie; Tardif, Annie; Baass, Alexis; Dufour, Robert; Faraj, May] Inst Rech Clin Montreal, Montreal, PQ H2W 1R7, Canada.
   [Wassef, Hanny; Baass, Alexis] McGill Univ, Div Expt Med, Montreal, PQ, Canada.
   [Faraj, May] MDRC, Montreal, PQ, Canada.
RP Faraj, M (corresponding author), Univ Montreal, Fac Med, Montreal, PQ H3C 3J7, Canada.
EM may.faraj@umontreal.ca
FU Canadian Institutes of Health Research (CIHR) [93581]; New Investigator
   Award; Canadian Foundation for Innovation (CFI) Leader's Opportunity
   Fund; CIHR Frederick Banting Award; Charles Best Canada Master's Award
FX This work was supported by Canadian Institutes of Health Research (CIHR)
   Grant 93581 and New Investigator Award (to M.F.); by Canadian Foundation
   for Innovation (CFI) Leader's Opportunity Fund (to M.F.); and by CIHR
   Frederick Banting and Charles Best Canada Master's Awards (to H.S. and
   N.S-P.).
CR Amri EZ, 1996, BIOCHEM J, V314, P541, DOI 10.1042/bj3140541
   Arner P, 1997, CURR OPIN LIPIDOL, V8, P89, DOI 10.1097/00041433-199704000-00006
   Arner P, 2011, NATURE, V478, P110, DOI 10.1038/nature10426
   Benitez S, 2004, ATHEROSCLEROSIS, V177, P299, DOI 10.1016/j.atherosclerosis.2004.07.027
   Benitez S, 2004, BIOCHEMISTRY-US, V43, P15863, DOI 10.1021/bi048825z
   Benitez S, 2002, ATHEROSCLEROSIS, V160, P223, DOI 10.1016/S0021-9150(01)00565-2
   Bickerton AST, 2007, DIABETES, V56, P168, DOI 10.2337/db06-0822
   BINNERT C, 1995, LIPIDS, V30, P869, DOI 10.1007/BF02533964
   Binnert C, 1996, AM J PHYSIOL-ENDOC M, V270, pE445, DOI 10.1152/ajpendo.1996.270.3.E445
   Boren J, 2001, J BIOL CHEM, V276, P26916, DOI 10.1074/jbc.M011090200
   BREDIE SJH, 1995, AM J CARDIOL, V75, P348, DOI 10.1016/S0002-9149(99)80552-9
   Cabezas MC, 2004, J CLIN ENDOCR METAB, V89, P5972, DOI 10.1210/jc.2003-031329
   CABEZAS MC, 1993, ARTERIOSCLER THROMB, V13, P804, DOI 10.1161/01.ATV.13.6.804
   Carpentier A, 1999, AM J PHYSIOL-ENDOC M, V276, pE1055, DOI 10.1152/ajpendo.1999.276.6.E1055
   CIANFLONE K, 1990, METABOLISM, V39, P274, DOI 10.1016/0026-0495(90)90047-G
   CUNNINGHAM JJ, 1990, NUTRITION, V6, P222
   D'Archivio M, 2008, FEBS LETT, V582, P2291, DOI 10.1016/j.febslet.2008.05.029
   de Graaf J, 2002, J ROY SOC MED, V95, P46
   Evans K, 2002, DIABETES, V51, P2684, DOI 10.2337/diabetes.51.9.2684
   Faraj M, 2006, DIABETOLOGIA, V49, P1637, DOI 10.1007/s00125-006-0259-7
   Faraj M, 2004, AM J PHYSIOL-ENDOC M, V287, pE150, DOI 10.1152/ajpendo.00398.2003
   Faraj M, 2004, J LIPID RES, V45, P657, DOI 10.1194/jlr.M300299-JLR200
   Faraj M, 2004, BIOCHEM CELL BIOL, V82, P170, DOI 10.1139/o03-078
   Faraj M, 2001, J LIPID RES, V42, P571
   Faraj M, 2006, J ENDOCRINOL, V191, P427, DOI 10.1677/joe.1.06659
   Faraj M, 2010, ATHEROSCLEROSIS, V211, P682, DOI 10.1016/j.atherosclerosis.2010.04.012
   FRAYN KN, 1995, ADV ENZYME REGUL, V35, P163, DOI 10.1016/0065-2571(94)00011-Q
   Frayn KN, 1996, INT J OBESITY, V20, P795
   FREDRICK.DS, 1965, CIRCULATION, V31, P321, DOI 10.1161/01.CIR.31.3.321
   Genest J, 2009, CAN J CARDIOL, V25, P567, DOI 10.1016/S0828-282X(09)70715-9
   Ginsberg HN, 2005, ARCH MED RES, V36, P232, DOI 10.1016/j.arcmed.2005.01.005
   Ginsberg HN, 1998, ENDOCRIN METAB CLIN, V27, P503, DOI 10.1016/S0889-8529(05)70023-2
   Gustafsson M, 2007, CIRC RES, V101, P777, DOI 10.1161/CIRCRESAHA.107.149666
   Knuth ND, 2008, APPL PHYSIOL NUTR ME, V33, P315, DOI 10.1139/H07-190
   Kuniyasu A, 2002, BIOCHEM BIOPH RES CO, V295, P319, DOI 10.1016/S0006-291X(02)00666-6
   LEWIS GF, 1993, DIABETES, V42, P833, DOI 10.2337/diabetes.42.6.833
   Lewis GF, 1997, CURR OPIN LIPIDOL, V8, P146, DOI 10.1097/00041433-199706000-00004
   Lewis GF, 2002, ENDOCR REV, V23, P201, DOI 10.1210/er.23.2.201
   Malmstrom R, 1997, DIABETOLOGIA, V40, P454, DOI 10.1007/s001250050700
   Masella R, 2006, FEBS LETT, V580, P2421, DOI 10.1016/j.febslet.2006.03.068
   Moldes M, 2006, EUR J ENDOCRINOL, V155, P461, DOI 10.1530/eje.1.02229
   Nordestgaard BG, 2007, JAMA-J AM MED ASSOC, V298, P299, DOI 10.1001/jama.298.3.299
   Olivecrona T, 1995, CAN J CARDIOL, V11, p73G
   POSNER I, 1987, COMP BIOCHEM PHYS B, V87, P137, DOI 10.1016/0305-0491(87)90480-9
   POSNER I, 1987, BIOCHEMISTRY-US, V26, P3711, DOI 10.1021/bi00386a067
   Mello APQ, 2011, ATHEROSCLEROSIS, V215, P257, DOI 10.1016/j.atherosclerosis.2010.12.028
   Reyes-Soffer G, 2009, J LIPID RES, V50, P1901, DOI 10.1194/jlr.M900092-JLR200
   Sacks FM, 2006, ATHEROSCLEROSIS SUPP, V7, P23, DOI 10.1016/j.atherosclerosissup.2006.05.004
   Samra JS, 1996, AM J PHYSIOL-ENDOC M, V271, pE541, DOI 10.1152/ajpendo.1996.271.3.E541
   SASAKI A, 1992, J BIOL CHEM, V267, P15198
   SAXENA U, 1989, J BIOL CHEM, V264, P4349
   SAXENA U, 1990, BIOCHIM BIOPHYS ACTA, V1043, P161, DOI 10.1016/0005-2760(90)90291-5
   Schectman G, 1996, CLIN CHEM, V42, P732
   Skogsberg J, 2008, PLOS ONE, V3, DOI 10.1371/journal.pone.0003771
   SNIDERMAN A, 1980, P NATL ACAD SCI-BIOL, V77, P604, DOI 10.1073/pnas.77.1.604
   Sniderman AD, 1997, DIABETOLOGIA, V40, pS152, DOI 10.1007/s001250051435
   TENG B, 1988, CAN J PHYSIOL PHARM, V66, P239, DOI 10.1139/y88-040
   Vandermeersch A, 2010, CLIN CHIM ACTA, V411, P1361, DOI 10.1016/j.cca.2010.05.038
   Wang ZM, 2012, OBESITY, V20, P95, DOI 10.1038/oby.2011.256
   Wassef H, 2004, J NUTR, V134, P2935, DOI 10.1093/jn/134.11.2935
   Wassef H, 2012, ARTERIOSCL THROM VAS, V32, P2785, DOI 10.1161/ATVBAHA.112.300306
   Weinsier RL, 2000, AM J CLIN NUTR, V72, P1088
   Williams KJ, 2010, CURR OPIN LIPIDOL, V21, P218, DOI 10.1097/MOL.0b013e328338cabc
   Wilsie Larissa C, 2005, Lipids Health Dis, V4, P2, DOI 10.1186/1476-511X-4-2
   YOST TJ, 1995, METABOLISM, V44, P786, DOI 10.1016/0026-0495(95)90193-0
   Zhang YL, 2004, J BIOL CHEM, V279, P19362, DOI 10.1074/jbc.M400220200
NR 66
TC 17
Z9 17
U1 0
U2 7
PU ELSEVIER
PI AMSTERDAM
PA RADARWEG 29, 1043 NX AMSTERDAM, NETHERLANDS
SN 0022-2275
EI 1539-7262
J9 J LIPID RES
JI J. Lipid Res.
PD MAY
PY 2013
VL 54
IS 5
BP 1466
EP 1476
DI 10.1194/jlr.P023176
PG 11
WC Biochemistry & Molecular Biology
WE Science Citation Index Expanded (SCI-EXPANDED)
SC Biochemistry & Molecular Biology
GA 123MO
UT WOS:000317394300031
PM 23417739
OA hybrid, Green Published
DA 2022-11-10
ER

PT J
AU Hizli, D
   Yilmaz, SS
   Onaran, Y
   Kafali, H
   Danisman, N
   Mollamahmutoglu, L
AF Hizli, Deniz
   Yilmaz, Saynur Sarici
   Onaran, Yuksel
   Kafali, Hasan
   Danisman, Nuri
   Mollamahmutoglu, Leyla
TI Impact of maternal fasting during Ramadan on fetal Doppler parameters,
   maternal lipid levels and neonatal outcomes
SO JOURNAL OF MATERNAL-FETAL & NEONATAL MEDICINE
LA English
DT Article
DE Fetal; maternal fasting; outcomes; Ramadan
ID RESISTANCE INDEX RATIO; MIDDLE CEREBRAL-ARTERY; GESTATIONAL-AGE BABY;
   PREGNANT-WOMEN; PREECLAMPSIA; RESTRICTION; CIRCULATION; PREDICTION;
   DELIVERY; INCREASE
AB Objective: The aim of the present study was to evaluate whether fasting may cause changes in maternal lipid profile, glucose level and ketonuria, and whether it has any adverse effects on fetal Doppler, birthweight, preterm delivery or cesarean section rate. Methods: Fifty-six consecutive, healthy women with singleton uncomplicated pregnancies of >= 28 week gestation who had fasted for at least 10 consecutive days during the study period were defined as the study group. Fifty-four healthy non-fasted women matched for age, parity, and gestational age were defined as the control group. Groups were compared according to fetal middle cerebral artery and umbilical artery systolic/diastolic ratio, maternal serum lipid levels and neonatal outcomes (gestational age at delivery, birthweight, delivery type and neonatal intensive care admission). Results: No statistical difference was found between the groups according to fetal Doppler parameters, amniotic fluid index, gestational age at delivery, cesarean section rate, birthweight or NICU admission. However, lower levels of VLDL, triglyceride and higher incidence of ketonuria were detected in the fasting group (p < 0.05). Conclusion: Fasting of healthy women during pregnancy seems to have no adverse effects on amniotic fluid index, fetal Doppler and delivery parameters.
C1 [Hizli, Deniz] Fatih Univ, Sch Med, Dept Obstet & Gynecol, Fac Med, Ankara, Turkey.
   [Yilmaz, Saynur Sarici; Danisman, Nuri; Mollamahmutoglu, Leyla] Zekai Tahir Burak Educ & Res Hosp, Dept Obstet & Gynecol, Ankara, Turkey.
RP Hizli, D (corresponding author), Fatih Univ, Sch Med, Dept Obstet & Gynecol, Fac Med, Vatan St 81, Ankara, Turkey.
EM denizhizli@yahoo.com
CR Aksungar FB, 2005, ANN NUTR METAB, V49, P77, DOI 10.1159/000084739
   ARDUINI D, 1992, J PERINAT MED, V20, P29, DOI 10.1515/jpme.1992.20.1.29
   Bernieh B O, 1994, Saudi J Kidney Dis Transpl, V5, P470
   CROSS JH, 1990, ARCH DIS CHILD-FETAL, V65, P1053, DOI 10.1136/adc.65.10_Spec_No.1053
   Dikensoy E, 2008, J OBSTET GYNAECOL RE, V34, P494, DOI 10.1111/j.1447-0756.2008.00814.x
   Dikensoy E, 2009, ARCH GYNECOL OBSTET, V279, P119, DOI 10.1007/s00404-008-0680-x
   Ebrashy A, 2005, CROAT MED J, V46, P821
   El-Migdadi F, 2002, HORM RES, V58, P279, DOI 10.1159/000066446
   FOWLER H, 1990, BRIT J OBSTET GYNAEC, V97, P861, DOI 10.1111/j.1471-0528.1990.tb02587.x
   HARRINGTON K, 1995, ULTRASOUND OBST GYN, V6, P19, DOI 10.1046/j.1469-0705.1995.06010019.x
   Harrington K, 1999, BRIT J OBSTET GYNAEC, V106, P453, DOI 10.1111/j.1471-0528.1999.tb08299.x
   HEFNI MA, 1993, SAUDI MED J, V14, P130
   Joosoph J., 2004, SMJ Singapore Medical Journal, V45, P583
   Kadri N, 2000, PSYCHOSOM MED, V62, P280, DOI 10.1097/00006842-200003000-00021
   Kamyabi Z, 2004, SAUDI MED J, V25, P45
   KAPLAN M, 1983, JAMA-J AM MED ASSOC, V250, P1317, DOI 10.1001/jama.250.10.1317
   Kavehmanesh Zohreh, 2004, J Perinatol, V24, P748, DOI 10.1038/sj.jp.7211189
   Kiziltan G, 2005, SAUDI MED J, V26, P1782
   Leiper JB, 2003, EUR J CLIN NUTR, V57, pS30, DOI 10.1038/sj.ejcn.1601899
   MAISLOS M, 1993, AM J CLIN NUTR, V57, P640, DOI 10.1093/ajcn/57.5.640
   Makhseed M, 2000, INT J GYNECOL OBSTET, V71, P119, DOI 10.1016/S0020-7292(00)00262-9
   MALHOTRA A, 1989, BRIT J NUTR, V61, P663, DOI 10.1079/BJN19890153
   Mirghani HM, 2007, J OBSTET GYNAECOL RE, V33, P151, DOI 10.1111/j.1447-0756.2007.00500.x
   Mirghani HM, 2006, AM J PERINAT, V23, P21, DOI 10.1055/s-2005-923435
   Mirghani HM, 2003, INT J GYNECOL OBSTET, V81, P17, DOI 10.1016/S0020-7292(02)00398-3
   Naderi T, 2004, SAUDI MED J, V25, P809
   Onyeije CI, 2001, AM J OBSTET GYNECOL, V184, P713, DOI 10.1067/mob.2001.111296
   Ozeren M, 1999, EUR J OBSTET GYN R B, V82, P11, DOI 10.1016/S0301-2115(98)00167-5
   PRENTICE AM, 1983, HUM NUTR-CLIN NUTR, V37, P283
   Rabinerson D, 2000, J PSYCHOSOM OBST GYN, V21, P189, DOI 10.3109/01674820009085587
   Robinson Trinka, 2005, Ethn Dis, V15, pS1
   Salleh H, 1989, Malays J Reprod Health, V7, P69
   Salti I, 2004, DIABETES CARE, V27, P2306, DOI 10.2337/diacare.27.10.2306
   Tug N, 2011, ARCH GYNECOL OBSTET, V283, P461, DOI 10.1007/s00404-010-1380-x
   Ziaee V., 2006, SMJ Singapore Medical Journal, V47, P409
NR 35
TC 17
Z9 17
U1 0
U2 14
PU TAYLOR & FRANCIS LTD
PI ABINGDON
PA 2-4 PARK SQUARE, MILTON PARK, ABINGDON OR14 4RN, OXON, ENGLAND
SN 1476-7058
EI 1476-4954
J9 J MATERN-FETAL NEO M
JI J. Matern.-Fetal Neonatal Med.
PD JUL
PY 2012
VL 25
IS 7
BP 975
EP 977
DI 10.3109/14767058.2011.602142
PG 3
WC Obstetrics & Gynecology
WE Science Citation Index Expanded (SCI-EXPANDED)
SC Obstetrics & Gynecology
GA 964NZ
UT WOS:000305704000021
PM 21740320
DA 2022-11-10
ER

PT J
AU Moreno-Perez, B
   Benito, E
   Civera, M
   Alabadi, B
   Martinez-Hervas, S
   Peiro, M
   Gonzalez-Navarro, H
   Piqueras, L
   Sanz, MJ
   Ascaso, JF
   Real, JT
AF Moreno-Perez, Beatriz
   Benito, Esther
   Civera, Miguel
   Alabadi, Blanca
   Martinez-Hervas, Sergio
   Peiro, Marta
   Gonzalez-Navarro, Herminia
   Piqueras, Laura
   Sanz, Maria Jesus
   Ascaso, Juan F.
   Real, Jose T.
TI Postprandial triglyceridaemia is modulated by insulin resistance but not
   by grade of obesity in abdominal and morbid obese subjects
SO INTERNATIONAL JOURNAL OF CLINICAL PRACTICE
LA English
DT Article
ID METABOLIC SYNDROME; ENDOTHELIAL FUNCTION; OXIDATIVE STRESS; OLIVE OIL;
   LIPEMIA; INFLAMMATION; GENDER; RISK; ACID; MEN
AB Background Obesity is associated with high cardiovascular risk. Postprandial lipidaemia has been associated with cardiovascular disease risk. Our aim was to identify whether anthropometric parameters, insulin resistance (IR) and/or fasting plasma triglycerides may determine postprandial changes in lipoprotein concentrations in abdominal and morbid obese subjects.
   Methods We have studied 20 non-diabetic, normolipidaemic subjects with abdominal obesity, 20 morbid obese subjects and 20 healthy individuals, that have similar age and gender. In all of them a standardised oral fat load test (OFLT) with unsaturated fat was performed.
   Results During the OFLT, the postprandial triglycerides response was significantly higher in subjects with abdominal obesity compared with morbid obese subjects (4 hours triglycerides pick value and AUC of triglycerides). Both obese groups showed significantly higher postprandial triglycerides response compared with healthy subjects. Dividing the obesity group according to the presence of IR, we found that IR was an important factor related with postprandial lipaemia but not BMI or waist circumference. In addition, postprandial glycaemia and insulinaemia significantly decreased in all studied subjects, being the highest decrease in morbid obese subjects and in subjects with IR. Postprandial triglyceridaemia significantly correlated with IR parameters and not with anthropometric parameters in AO and MO subjects.
   Conclusion In subjects with AO and MO, postprandial triglycerides values are higher than healthy individuals and independently predicted by fasting IR parameters. Furthermore, unsaturated fat improved IR state.
C1 [Moreno-Perez, Beatriz; Civera, Miguel; Alabadi, Blanca; Martinez-Hervas, Sergio; Ascaso, Juan F.; Real, Jose T.] Hosp Clin Univ Valencia, Serv Endocrinol & Nutr, Avda Blasco Ibanez 17, Valencia 46010, Spain.
   [Moreno-Perez, Beatriz; Benito, Esther; Civera, Miguel; Alabadi, Blanca; Martinez-Hervas, Sergio; Peiro, Marta; Gonzalez-Navarro, Herminia; Piqueras, Laura; Sanz, Maria Jesus; Ascaso, Juan F.; Real, Jose T.] Hosp Clin Univ Valencia INCLIVA, Inst Hlth Res, Valencia, Spain.
   [Benito, Esther; Martinez-Hervas, Sergio; Piqueras, Laura; Real, Jose T.] CIBER Diabet & Enfermedades Metab Asociadas CIBER, Madrid, Spain.
   [Civera, Miguel; Martinez-Hervas, Sergio; Peiro, Marta; Gonzalez-Navarro, Herminia; Ascaso, Juan F.; Real, Jose T.] Univ Valencia, Dept Med, Valencia, Spain.
   [Gonzalez-Navarro, Herminia] Univ Valencia, Dept Didact Expt & Social Sci, Valencia, Spain.
   [Piqueras, Laura; Sanz, Maria Jesus] Univ Valencia, Dept Pharmacol, Valencia, Spain.
RP Martinez-Hervas, S (corresponding author), Hosp Clin Univ Valencia, Serv Endocrinol & Nutr, Avda Blasco Ibanez 17, Valencia 46010, Spain.
EM sergio.martinez@uv.es
RI Martinez-Hervas, Sergio/K-2829-2014
OI Martinez-Hervas, Sergio/0000-0002-6775-2034; Alabadi,
   Blanca/0000-0001-5129-6954; Gonzalez-Navarro,
   Herminia/0000-0001-6883-3808; Sanz, Maria Jesus/0000-0002-8885-294X
FU Fondo de Investigaciones Sanitarias [FIS PI12/01978]; CIBERDEM (ISCIII);
   Instituto de Salud Carlos III [JR18/00051, CP16/00013]; European
   Regional Development Fund (FEDER) [JR18/00051, CP16/00013]
FX supported by grants from Fondo de Investigaciones Sanitarias to Jose T.
   Real (FIS PI12/01978) and CIBERDEM (ISCIII). CIBER de Diabetes and
   Enfermedades Metabolicas Asociadas (CIBERDEM) is an Instituto de Salud
   Carlos III initiative. Sergio Martinez-Hervas is an investigator in the
   'Juan Rodes' program (JR18/00051) and Herminia Gonzalez Navarro was an
   investigator in the Miguel Servet 2 program (CP16/00013) both financed
   by the Instituto de Salud Carlos III and the European Regional
   Development Fund (FEDER). Herminia Gonzalez Navarro is also a GenT
   Investigator of Excellence (CDEI-04-20-B)
CR Ascaso JF, 1998, METABOLISM, V47, P508, DOI 10.1016/S0026-0495(98)90232-3
   Garcia-Garcia AB, 2019, EUR J NUTR, V58, P1331, DOI 10.1007/s00394-018-1659-4
   Barbarroja N, 2010, BIOCHEM J, V430, P141, DOI 10.1042/BJ20100285
   Bartual A, 2006, REV CLIN ESP, V206, P213, DOI 10.1157/13088559
   Belfort R, 2005, DIABETES, V54, P1640, DOI 10.2337/diabetes.54.6.1640
   Boren J, 2014, CLIN CHIM ACTA, V431, P131, DOI 10.1016/j.cca.2014.01.015
   Cortes B, 2006, J AM COLL CARDIOL, V48, P1666, DOI 10.1016/j.jacc.2006.06.057
   Fuentes F, 2008, BRIT J NUTR, V100, P159, DOI 10.1017/S0007114508888708
   Grundy SM, 2004, CIRCULATION, V109, P433, DOI 10.1161/01.CIR.0000111245.75752.C6
   Grundy SM, 2005, CIRCULATION, V112, P2735, DOI 10.1161/CIRCULATIONAHA.105.169404
   Iacobini C, 2019, METABOLISM, V92, P51, DOI 10.1016/j.metabol.2018.11.009
   Lozano A, 2012, NUTR METAB CARDIOVAS, V22, P355, DOI 10.1016/j.numecd.2010.07.013
   Nordestgaard BG, 2007, JAMA-J AM MED ASSOC, V298, P299, DOI 10.1001/jama.298.3.299
   Orem A, 2018, CLIN CHIM ACTA, V480, P34, DOI 10.1016/j.cca.2018.01.038
   Perez-Martinez P, 2008, ATHEROSCLEROSIS SUPP, V9, P49, DOI 10.1016/j.atherosclerosissup.2008.05.005
   Perez-Martinez P, 2014, EUR J CLIN INVEST, V44, P1053, DOI 10.1111/eci.12339
   Smith GI, 2019, J CLIN INVEST, V129, P3978, DOI 10.1172/JCI129186
   Stein DT, 1997, J CLIN INVEST, V100, P398, DOI 10.1172/JCI119546
   Tinahones FJ, 2009, OBESITY, V17, P240, DOI 10.1038/oby.2008.536
   van Dijk SJ, 2012, PLOS ONE, V7, DOI 10.1371/journal.pone.0041388
   van Oostrom AJ, 2004, NETH J MED, V62, P279
   van Oostrom AJHHM, 2007, ATHEROSCLEROSIS, V190, P167, DOI 10.1016/j.atherosclerosis.2006.01.009
   van Wijk JPH, 2003, METABOLISM, V52, P1043, DOI 10.1016/S0026-0495(03)00106-9
   Vessby B, 2001, DIABETOLOGIA, V44, P312, DOI 10.1007/s001250051620
   Wallace JP, 2010, INT J CLIN PRACT, V64, P389, DOI 10.1111/j.1742-1241.2009.02146.x
   Wellen KE, 2005, J CLIN INVEST, V115, P1111, DOI 10.1172/JCI200525102
   Wisse BE, 2007, SCIENCE, V318, P928, DOI 10.1126/science.1148032
   World Health Organisation, 2015, OB OV
NR 28
TC 0
Z9 0
U1 0
U2 4
PU WILEY
PI HOBOKEN
PA 111 RIVER ST, HOBOKEN 07030-5774, NJ USA
SN 1368-5031
EI 1742-1241
J9 INT J CLIN PRACT
JI Int. J. Clin. Pract.
PD APR
PY 2021
VL 75
IS 4
AR e13776
DI 10.1111/ijcp.13776
EA NOV 2020
PG 9
WC Medicine, General & Internal; Pharmacology & Pharmacy
WE Science Citation Index Expanded (SCI-EXPANDED)
SC General & Internal Medicine; Pharmacology & Pharmacy
GA RC8GK
UT WOS:000587565800001
PM 33089594
DA 2022-11-10
ER

PT J
AU Svelander, C
   Gabrielsson, BG
   Almgren, A
   Gottfries, J
   Olsson, J
   Undeland, I
   Sandberg, AS
AF Svelander, Cecilia
   Gabrielsson, Britt G.
   Almgren, Annette
   Gottfries, Johan
   Olsson, Johan
   Undeland, Ingrid
   Sandberg, Ann-Sofie
TI Postprandial lipid and insulin responses among healthy, overweight men
   to mixed meals served with baked herring, pickled herring or baked,
   minced beef
SO EUROPEAN JOURNAL OF NUTRITION
LA English
DT Article
DE Postprandial; Triglycerides; Insulin; Whole foods; n-3 Fatty acids
ID POLYUNSATURATED FATTY-ACIDS; CLUPEA-HARENGUS; FISH-OIL; NONFASTING
   TRIGLYCERIDES; VITAMIN-D; INTESTINAL-ABSORPTION; RICH LIPOPROTEINS;
   OXIDATIVE STRESS; PROTEIN-QUALITY; OLIVE OIL
AB The aim was to compare postprandial lipid, insulin and vitamin D responses after consumption of three otherwise identical meals served either with baked herring, pickled herring or with baked, minced beef.
   Seventeen healthy, overweight men (mean age 58 years, BMI 26.4-29.5 kg/m(2)) consumed standardized lunches together with baked herring, pickled herring or baked, minced beef on three occasions in a crossover design. Blood samples were taken just before and up to 7 h after the meal. The postprandial response was measured as serum concentrations of triglycerides (TG), total cholesterol and lipoproteins (LDL, HDL and VLDL), insulin, 25-OH vitamin D and plasma fatty acid composition.
   There was no difference in postprandial lipid responses between the two herring meals, whereas a slower TG clearance was observed after the baked, minced beef meal. The 150 g servings of baked and pickled herring provided 3.3 and 2.8 g of long-chain n-3 polyunsaturated fatty acids (LC n-3 PUFA), respectively, which was reflected in a substantial postprandial increase in plasma LC n-3 PUFA levels. The pickled herring contained 22 % sugar and consequently gave a higher insulin response compared with the other two meals.
   Both pickled and baked herring are good sources of LC n-3 PUFA in the diet, but the presence of sugar in pickled herring should be taken into consideration, especially if large amounts are consumed. The faster postprandial TG clearance after a meal with baked herring compared with baked beef supports previous studies on the beneficial effects of herring on cardiovascular health.
C1 [Svelander, Cecilia; Gabrielsson, Britt G.; Almgren, Annette; Undeland, Ingrid; Sandberg, Ann-Sofie] Chalmers Univ Technol, Dept Chem & Biol Engn, Food Sci, S-41296 Gothenburg, Sweden.
   [Gottfries, Johan] Gothenburg Univ, Chem & Mol Biol, Gothenburg, Sweden.
   [Olsson, Johan] FoodFiles, Uppsala, Sweden.
RP Sandberg, AS (corresponding author), Chalmers Univ Technol, Dept Chem & Biol Engn, Food Sci, S-41296 Gothenburg, Sweden.
EM ann-sofie.sandberg@chalmers.se
RI Gottfries, Johan/M-3445-2016; Gabrielsson, Britt/B-9870-2011; sandberg,
   ann-sofie/B-6857-2016
OI Gottfries, Johan/0000-0001-7135-4664; Gabrielsson,
   Britt/0000-0003-4318-8704; sandberg, ann-sofie/0000-0002-9681-3342
FU Swedish Board of Agriculture [031-0267-08]; Region of Vastra Gotaland
   (VGR) [RUN 612-11-02-08]; Swedish Research Council for Environmental
   Science, Agricultural Science and Spatial Planning [222-2011-1322];
   Stiftelsen Olle Engkvist, Byggmastare [2010/56]
FX The authors wish to thank Nils-Gunnar Carlsson at the division of Food
   Science, Chalmers University of Technology for his expertise in the
   analysis of Vitamin D<INF>3</INF> and protein. This work was supported
   by the Swedish Board of Agriculture (formerly National Board of
   Fisheries, Project No. 031-0267-08, European Fisheries Fund Investing in
   Sustainable Fisheries), the Region of Vastra Gotaland (VGR, Project RUN
   612-11-02-08), The Swedish Research Council for Environmental Science,
   Agricultural Science and Spatial Planning (Project No. 222-2011-1322)
   and Stiftelsen Olle Engkvist, Byggmastare (2010/56).
CR [Anonymous], FUTURE PROSPECTS FIS
   Aro TL, 2005, J AGR FOOD CHEM, V53, P1482, DOI 10.1021/jf0401221
   Bansal S, 2007, JAMA-J AM MED ASSOC, V298, P309, DOI 10.1001/jama.298.3.309
   Burdge GC, 2006, BRIT J NUTR, V96, P489, DOI 10.1079/BJN20061877
   Burdge GC, 2009, BRIT J NUTR, V102, P160, DOI 10.1017/S0007114508143550
   COHEN JC, 1988, AM J CLIN NUTR, V48, P1031, DOI 10.1093/ajcn/48.4.1031
   Couillard C, 1998, DIABETES, V47, P953, DOI 10.2337/diabetes.47.6.953
   DAVIES M, 1980, GUT, V21, P287, DOI 10.1136/gut.21.4.287
   Denker AE, 2011, J CLIN PHARMACOL, V51, P1439, DOI 10.1177/0091270010382010
   DUBOIS C, 1994, J LIPID RES, V35, P1993
   Dubois C, 1998, AM J CLIN NUTR, V67, P31, DOI 10.1093/ajcn/67.1.31
   Elvevoll EO, 2006, LIPIDS, V41, P1109, DOI 10.1007/s11745-006-5060-3
   Esser D, 2013, J NUTR, V143, P843, DOI 10.3945/jn.113.174540
   European Commission, 2012, FACTS FIG COMM FISH, DOI [10.2771/18990, DOI 10.2771/18990]
   FAO, 2009, FISH FEED INP AQ PRA, Vt518
   Gabrielsson BG, 2012, INT J MOL MED, V29, P331, DOI 10.3892/ijmm.2011.856
   GRANT KI, 1994, AM J CLIN NUTR, V59, P853, DOI 10.1093/ajcn/59.4.853
   Hanwell HEC, 2009, J NUTR, V139, P1128, DOI 10.3945/jn.109.105171
   Harbis A, 2004, AM J CLIN NUTR, V80, P896, DOI 10.1093/ajcn/80.4.896
   Harbis A, 2001, DIABETES, V50, P462, DOI 10.2337/diabetes.50.2.462
   HARRIS WS, 1988, J LIPID RES, V29, P1451
   Holmer-Jensen J, 2013, NUTR RES, V33, P34, DOI 10.1016/j.nutres.2012.11.004
   Jackson KG, 2003, CLIN SCI, V105, P457, DOI 10.1042/CS20030134
   Jackson KG, 2002, AM J CLIN NUTR, V76, P942, DOI 10.1093/ajcn/76.5.942
   Japelt RB, 2011, FOOD CHEM, V129, P217, DOI 10.1016/j.foodchem.2011.04.029
   Lairon D, 2007, EUR J CLIN NUTR, V61, P1145, DOI 10.1038/sj.ejcn.1602749
   Lairon D, 2011, CURR VASC PHARMACOL, V9, P309, DOI 10.2174/157016111795495576
   Lee CM, 1996, J AOAC INT, V79, P487
   LEICHTMANN GA, 1991, AM J CLIN NUTR, V54, P548, DOI 10.1093/ajcn/54.3.548
   LEPAGE G, 1984, J LIPID RES, V25, P1391
   Lindman AS, 2010, EUR J EPIDEMIOL, V25, P789, DOI 10.1007/s10654-010-9501-1
   Lindqvist H, 2007, EUR J CLIN NUTR, V61, P1106, DOI 10.1038/sj.ejcn.1602630
   Lindqvist H, 2009, ACTA PHYSIOL, V196, P303, DOI 10.1111/j.1748-1716.2008.01948.x
   Lindqvist HM, 2009, BRIT J NUTR, V101, P383, DOI 10.1017/S0007114508003073
   Mekki N, 2002, J NUTR, V132, P3642, DOI 10.1093/jn/132.12.3642
   Metherel AH, 2012, NUTR RES, V32, P547, DOI 10.1016/j.nutres.2012.06.016
   Mortensen LS, 2009, AM J CLIN NUTR, V90, P41, DOI 10.3945/ajcn.2008.27281
   MURPHY MC, 1995, EUR J CLIN NUTR, V49, P579
   Nordestgaard BG, 2007, JAMA-J AM MED ASSOC, V298, P299, DOI 10.1001/jama.298.3.299
   Overgaard J, 2008, MOL NUTR FOOD RES, V52, P1140, DOI 10.1002/mnfr.200700484
   Pal S, 2010, BRIT J NUTR, V104, P1241, DOI 10.1017/S0007114510001911
   Peairs AD, 2011, NUTR J, V10, DOI 10.1186/1475-2891-10-122
   Romon M, 1997, AM J CLIN NUTR, V65, P934, DOI 10.1093/ajcn/65.4.934
   SCHACHTER D, 1964, J CLIN INVEST, V43, P787, DOI 10.1172/JCI104965
   Shearer GC, 2012, BBA-MOL CELL BIOL L, V1821, P843, DOI 10.1016/j.bbalip.2011.10.011
   Silva KKDR, 2005, EUR J NUTR, V44, P377, DOI 10.1007/s00394-004-0538-3
   SILVERMAN DI, 1991, AM J CLIN NUTR, V53, P1165, DOI 10.1093/ajcn/53.5.1165
   SPARKS JD, 1994, BBA-LIPID LIPID MET, V1215, P9, DOI 10.1016/0005-2760(94)90088-4
   Thacher TD, 2011, MAYO CLIN PROC, V86, P50, DOI 10.4065/mcp.2010.0567
   THOMPSON GR, 1966, J CLIN INVEST, V45, P94, DOI 10.1172/JCI105327
   Trygg J, 2002, J CHEMOMETR, V16, P119, DOI 10.1002/cem.695
   Undeland I, 2002, J AGR FOOD CHEM, V50, P6847, DOI 10.1021/jf0201982
   Visioli F, 2003, LIPIDS, V38, P415, DOI 10.1007/s11745-003-1077-x
   Westphal S, 2004, AM J CLIN NUTR, V80, P284, DOI 10.1093/ajcn/80.2.284
   Wold S, 2001, CHEMOMETR INTELL LAB, V58, P109, DOI 10.1016/S0169-7439(01)00155-1
   WOLEVER TMS, 1986, AM J CLIN NUTR, V43, P167, DOI 10.1093/ajcn/43.1.167
   ZAMPELAS A, 1994, EUR J CLIN NUTR, V48, P842
   ZILVERSMIT DB, 1979, CIRCULATION, V60, P473, DOI 10.1161/01.CIR.60.3.473
   Zittermann A, 2005, BRIT J NUTR, V94, P483, DOI 10.1079/BJN20051544
NR 59
TC 5
Z9 5
U1 0
U2 5
PU SPRINGER HEIDELBERG
PI HEIDELBERG
PA TIERGARTENSTRASSE 17, D-69121 HEIDELBERG, GERMANY
SN 1436-6207
EI 1436-6215
J9 EUR J NUTR
JI Eur. J. Nutr.
PD SEP
PY 2015
VL 54
IS 6
BP 945
EP 958
DI 10.1007/s00394-014-0771-3
PG 14
WC Nutrition & Dietetics
WE Science Citation Index Expanded (SCI-EXPANDED)
SC Nutrition & Dietetics
GA CP3ZJ
UT WOS:000359821400008
PM 25416681
DA 2022-11-10
ER

PT J
AU Eppel, D
   Feichtinger, M
   Lindner, T
   Kotzaeridi, G
   Rosicky, I
   Yerlikaya-Schatten, G
   Eppel, W
   Husslein, P
   Tura, A
   Gobl, CS
AF Eppel, Daniel
   Feichtinger, Michael
   Lindner, Tina
   Kotzaeridi, Grammata
   Rosicky, Ingo
   Yerlikaya-Schatten, Guelen
   Eppel, Wolfgang
   Husslein, Peter
   Tura, Andrea
   Gobl, Christian S.
TI Association between maternal triglycerides and disturbed glucose
   metabolism in pregnancy
SO ACTA DIABETOLOGICA
LA English
DT Article
DE Hyperlipidemia; Insulin resistance; Pregnancy; &#946; -cell function
ID NONFASTING TRIGLYCERIDES; INSULIN SENSITIVITY; RISK; INDEXES
AB Aims Dyslipidemia in pregnancy is associated with adverse pregnancy outcomes as elevated triglycerides might be considered as a risk factor for hyperglycemia and gestational diabetes. As only a few studies have addressed the association between maternal triglycerides and glucose metabolism, we aimed to explore the pathophysiologic associations of moderate hypertriglyceridemia and maternal glucose metabolism in pregnancy. Methods Sixty-seven pregnant women received a detailed metabolic characterization at 12+0-22+6 weeks of gestation by an extended 2h-75g OGTT (oral glucose tolerance test); with measurements of glucose, insulin and C-peptide at fasting and every 30 min after ingestion and assessment of triglycerides at fasting state. All examinations were repeated at 24+0-27+6 weeks of gestation. Results Elevated triglycerides in early gestation were associated with insulin resistance and beta-cell dysfunction. Mean glucose concentrations during the OGTT in early pregnancy were already higher in women with hypertriglyceridemia as compared to women with triglycerides in the normal range. A higher degree of insulin resistance and increased OGTT glucose levels were also observed when metabolic assessments were repeated between 24 and 28 weeks of gestation. Of note, elevated triglycerides at early gestation were associated with development of gestational diabetes by logistic regression (odds ratio: 1.16, 95%CI: 1.03-1.34, p=0.022 for an increase of 10 mg/dl). Conclusions Hypertriglyceridemia at the start of pregnancy is closely related to impaired insulin action and beta-cell function. Women with hypertriglyceridemia have higher mean glucose levels in early- and mid-gestation. Pregnant women with elevated triglycerides in early pregnancy are at increased risk of developing gestational diabetes.
C1 [Eppel, Daniel; Feichtinger, Michael; Lindner, Tina; Kotzaeridi, Grammata; Rosicky, Ingo; Yerlikaya-Schatten, Guelen; Eppel, Wolfgang; Husslein, Peter; Gobl, Christian S.] Med Univ Vienna, Div Obstet & Fetomaternal Med, Dept Obstet & Gynecol, Vienna, Austria.
   [Feichtinger, Michael; Lindner, Tina] WIF, Vienna, Austria.
   [Tura, Andrea] CNR, Inst Neurosci, Metab Unit, Padua, Italy.
RP Gobl, CS (corresponding author), Med Univ Vienna, Div Obstet & Fetomaternal Med, Dept Obstet & Gynecol, Vienna, Austria.
EM christian.goebl@meduniwien.ac.at
RI Feichtinger, Michael/ABD-1214-2020
OI Feichtinger, Michael/0000-0001-6453-9281
FU Medical University of Vienna; AGFMM (Arbeitsgruppe fur Geburtshilfe und
   Feto-maternale Medizin) of the Austrian Association of Obstetrics and
   Gynecology
FX Open access funding provided by Medical University of Vienna. The study
   was awarded a grant of the AGFMM (Arbeitsgruppe fur Geburtshilfe und
   Feto-maternale Medizin) of the Austrian Association of Obstetrics and
   Gynecology to CSG. The funding source was not involved in study design;
   in the collection, analysis and interpretation of data; in the writing
   of the manuscript; and in the decision to submit the article for
   publication.
CR Agha-Jaffar R, 2016, NAT REV ENDOCRINOL, V12, P533, DOI 10.1038/nrendo.2016.88
   Bansal S, 2007, JAMA-J AM MED ASSOC, V298, P309, DOI 10.1001/jama.298.3.309
   Bao W, 2018, J DIABETES, V10, P487, DOI 10.1111/1753-0407.12563
   Benhalima K, 2020, ACTA DIABETOL, V57, P661, DOI 10.1007/s00592-019-01469-5
   Bozkurt L, 2016, SCI REP-UK, V6, DOI 10.1038/srep29971
   Catalano PM, 2017, BMJ-BRIT MED J, V356, DOI [10.1136/bmj.j1, 10.1136/bmj.j1631]
   Enquobahrie DA, 2005, DIABETES RES CLIN PR, V70, P134, DOI 10.1016/j.diabres.2005.03.022
   Freiberg JJ, 2008, JAMA-J AM MED ASSOC, V300, P2142, DOI 10.1001/jama.2008.621
   Gallos ID, 2013, BJOG-INT J OBSTET GY, V120, P1321, DOI 10.1111/1471-0528.12375
   Goldberg IJ, 2001, J CLIN ENDOCR METAB, V86, P965, DOI 10.1210/jc.86.3.965
   Grundy SM, 2019, J AM COLL CARDIOL, V73, pE285, DOI 10.1016/j.jacc.2018.11.003
   Hjellvik Vidar, 2012, Clin Epidemiol, V4, P213, DOI 10.2147/CLEP.S31830
   Huvinen E, 2018, ACTA DIABETOL, V55, P1251, DOI 10.1007/s00592-018-1224-x
   Katz A, 2000, J CLIN ENDOCR METAB, V85, P2402, DOI 10.1210/jc.85.7.2402
   Kinoshita T, 2003, CLIN CHIM ACTA, V337, P153, DOI 10.1016/j.cccn.2003.08.002
   Mach F, 2019, ATHEROSCLEROSIS, V290, P140, DOI [10.1016/j.atherosclerosis.2019.08.014, 10.1093/eurheartj/ehz455]
   Mari A, 2002, DIABETES, V51, pS221, DOI 10.2337/diabetes.51.2007.S221
   Matsuda M, 1999, DIABETES CARE, V22, P1462, DOI 10.2337/diacare.22.9.1462
   Metzger BE, 2008, NEW ENGL J MED, V358, P1991, DOI 10.1056/NEJMoa0707943
   Metzger BE, 2010, DIABETES CARE, V33, P676, DOI 10.2337/dc09-1848
   Samsuddin S, 2020, BJOG-INT J OBSTET GY, V127, P490, DOI 10.1111/1471-0528.16031
   Sanchez-Vera I, 2007, METABOLISM, V56, P1527, DOI 10.1016/j.metabol.2007.06.020
   Scavini M, 2019, ACTA DIABETOL, V56, P719, DOI 10.1007/s00592-019-01364-z
   Shokry E, 2019, ACTA DIABETOL, V56, P1073, DOI 10.1007/s00592-019-01349-y
   Stopp T, 2020, J DIABETES RES, V2020, DOI 10.1155/2020/4950584
   Tura A, 2006, DIABETES RES CLIN PR, V72, P298, DOI 10.1016/j.diabres.2005.10.005
   Tura A, 2018, DIABETOLOGIA, V61, P1135, DOI 10.1007/s00125-018-4568-4
   Vrijkotte TGM, 2012, J CLIN ENDOCR METAB, V97, P3917, DOI 10.1210/jc.2012-1295
   Wang J, 2018, OBES REV, V19, P1256, DOI 10.1111/obr.12693
   Wiznitzer A, 2009, AM J OBSTET GYNECOL, V201, DOI 10.1016/j.ajog.2009.05.032
NR 30
TC 5
Z9 5
U1 0
U2 6
PU SPRINGER-VERLAG ITALIA SRL
PI MILAN
PA VIA DECEMBRIO, 28, MILAN, 20137, ITALY
SN 0940-5429
EI 1432-5233
J9 ACTA DIABETOL
JI Acta Diabetol.
PD APR
PY 2021
VL 58
IS 4
BP 459
EP 465
DI 10.1007/s00592-020-01644-z
EA JAN 2021
PG 7
WC Endocrinology & Metabolism
WE Science Citation Index Expanded (SCI-EXPANDED)
SC Endocrinology & Metabolism
GA RO3GX
UT WOS:000604219800001
PM 33387029
OA Green Published, hybrid
DA 2022-11-10
ER

PT J
AU Song, ZX
   Yang, LG
   Shu, GF
   Lu, HX
   Sun, GJ
AF Song, Zhixiu
   Yang, Ligang
   Shu, Guofang
   Lu, Huixia
   Sun, Guiju
TI Effects of the n-6/n-3 polyunsaturated fatty acids ratio on postprandial
   metabolism in hypertriacylglycerolemia patients
SO LIPIDS IN HEALTH AND DISEASE
LA English
DT Article
DE n-6 PUFAs; n-3 PUFAs; Postprandial metabolism; Hypertriacylglycerolemia;
   Inflammatory; Endothelial function
ID ENDOTHELIAL ACTIVATION; MEALS RICH; N-3; INFLAMMATION; MEN; LIPEMIA;
   INTERLEUKIN-6; HYPERTRIGLYCERIDEMIA; OMEGA-3-FATTY-ACIDS;
   ATHEROSCLEROSIS
AB Background: Atherosclerosis is a postprandial phenomenon. The balanced n-6/n-3 PUFA ratio contributing to the prevention of atherosclerosis has been well shown, but the effect of the ratio on postprandial metabolism has not been fully investigated. The aim of this study was to investigate the effects of the n-6/n-3 PUFAs ratio on postprandial metabolism in hypertriacylglycerolemia patients, comparing them to healthy controls.
   Methods: Test meals with 0.97 (high n-3) and 8.80 (low n-3) n-6/n-3 PUFAs ratio were administered in a randomized crossover design to 8 healthy and 8 hypertriacylglycerolemia subjects. Blood samples were collected for 8 hours after meals to measure triglyceride (TG), total cholesterol (TC), HDL, ApoA, ApoB, glucose, insulin, inflammatory makers including tumor necrosis factor alpha (TNF-alpha) and interleukin-6 (IL-6), endothelial function including nitric oxide (NO) and endothelin-1 (ET-1).
   Results: According to repeated-measures ANOVA, the postprandial response of lipid, glucose, insulin, inflammation and endothelial function were not significantly different between meals. The postprandial TG and NO response were significantly different between healthy control (HC) and hypertriglyceridemia group (HTG) after both meals (P < 0.01). After both meals maximal change and iAUC for TG was all higher in HTG group than HC group, the difference was significant after low n-3 meal but not after high n-3 meal. The concentration of glucose, insulin, IL-6, TNF alpha and ET-1 at each time point was higher and NO was lower in HTG group, but the maximal change and iAUC had no significant difference except for iAUC of insulin, IL-6 and diAUC of NO after low n-3 meal.
   Conclusions: The ratio of n-6 and n-3 maybe do not acutely influence the postprandial metabolism, inflammatory response and endothelial function, but the low n-3 meal can strengthen the difference between HTG and HC group.
C1 [Song, Zhixiu; Yang, Ligang; Sun, Guiju] Southeast Univ, Key Lab Environm Med & Engn, Minist Educ, Nanjing 210009, Jiangsu, Peoples R China.
   [Song, Zhixiu; Yang, Ligang; Sun, Guiju] Southeast Univ, Dept Nutr & Food Hyg, Sch Publ Hlth, Nanjing 210009, Jiangsu, Peoples R China.
   [Song, Zhixiu] Nanjing Univ Tradit Chinese Med, Clin Med Coll 2, Nanjing 210046, Jiangsu, Peoples R China.
   [Shu, Guofang; Lu, Huixia] Southeast Univ, Zhongda Hosp Affiliated, Nanjing 210009, Jiangsu, Peoples R China.
RP Sun, GJ (corresponding author), Southeast Univ, Key Lab Environm Med & Engn, Minist Educ, 87 Ding Jia Qiao Rd, Nanjing 210009, Jiangsu, Peoples R China.
EM gjsun@seu.edu.cn
FU National Natural Science Foundation of China Youth Science Fund Project
   [81001244]; Nanjing University of Traditional Chinese Medicine Youth
   Science Fund Project [11XZR05]
FX This research is supported by the National Natural Science Foundation of
   China Youth Science Fund Project (No. 81001244) and Nanjing University
   of Traditional Chinese Medicine Youth Science Fund Project (No.
   11XZR05).
CR Alipour A, 2008, ATHEROSCLEROSIS SUPP, V9, P39, DOI 10.1016/j.atherosclerosissup.2008.05.007
   Alipour A, 2007, BIOCHEM SOC T, V35, P466, DOI 10.1042/BST0350466
   Bagga D, 2003, P NATL ACAD SCI USA, V100, P1751, DOI 10.1073/pnas.0334211100
   Cabezas MC, 2001, ATHEROSCLEROSIS, V155, P219, DOI 10.1016/S0021-9150(00)00554-2
   Calder PC, 2006, AM J CLIN NUTR, V83, p1505S, DOI 10.1093/ajcn/83.6.1505S
   COHN JS, 1988, J LIPID RES, V29, P469
   Couillard C, 1998, DIABETES, V47, P953, DOI 10.2337/diabetes.47.6.953
   De Caterina R, 2000, AM J CLIN NUTR, V71, p213S, DOI 10.1093/ajcn/71.1.213S
   Esposito K, 2002, CIRCULATION, V106, P2067, DOI 10.1161/01.CIR.0000034509.14906.AE
   Giannattasio C, 2005, ARTERIOSCL THROM VAS, V25, P406, DOI 10.1161/01.ATV.0000152231.93590.17
   Gill JMR, 2003, J CLIN ENDOCR METAB, V88, P4328, DOI 10.1210/jc.2003-030226
   Haack M, 2002, PSYCHONEUROENDOCRINO, V27, P921, DOI 10.1016/S0306-4530(02)00006-9
   Hansson GK, 2005, NEW ENGL J MED, V352, P1685, DOI 10.1056/NEJMra043430
   HARRIS WS, 1988, J LIPID RES, V29, P1451
   Hyson DA, 2002, CLIN APPL THROMB-HEM, V8, P147, DOI 10.1177/107602960200800211
   Jackson KG, 2005, AM J CLIN NUTR, V81, P25
   Jackson KG, 2002, AM J CLIN NUTR, V76, P942, DOI 10.1093/ajcn/76.5.942
   Jeffery NM, 1996, LIPIDS, V31, P737, DOI 10.1007/BF02522890
   Kolovou GD, 2011, CURR VASC PHARMACOL, V9, P258
   Lairon D, 2007, EUR J CLIN NUTR, V61, P1145, DOI 10.1038/sj.ejcn.1602749
   LEWIS GF, 1991, J CLIN ENDOCR METAB, V72, P934, DOI 10.1210/jcem-72-4-934
   Liu Ling, 2002, Hunan Yike Daxue Xuebao, V27, P259
   Lopez-Garcia E, 2004, J NUTR, V134, P1806, DOI 10.1093/jn/134.7.1806
   Marchesi S, 2003, J CLIN PHARM THER, V28, P419, DOI 10.1046/j.0269-4727.2003.00512.x
   Mohamed-Ali V, 1997, J CLIN ENDOCR METAB, V82, P4196, DOI 10.1210/jc.82.12.4196
   Nappo F, 2002, J AM COLL CARDIOL, V39, P1145, DOI 10.1016/S0735-1097(02)01741-2
   Ooi EMM, 2013, CURR OPIN LIPIDOL, V24, P192, DOI 10.1097/MOL.0b013e3283613ba2
   Pischon T, 2003, CIRCULATION, V108, P155, DOI 10.1161/01.CIR.0000079224.46084.C2
   Riediger ND, 2008, EUR J NUTR, V47, P153, DOI 10.1007/s00394-008-0709-8
   Riediger ND, 2009, EUR J NUTR, V48, P307, DOI 10.1007/s00394-009-0015-0
   Roche HM, 2000, AM J CLIN NUTR, V71, p232S, DOI 10.1093/ajcn/71.1.232s
   Ross R, 1999, NEW ENGL J MED, V340, P115, DOI 10.1056/NEJM199901143400207
   Sahade V, 2013, LIPIDS HEALTH DIS, V12, DOI 10.1186/1476-511X-12-17
   Schmitz G, 2008, PROG LIPID RES, V47, P147, DOI 10.1016/j.plipres.2007.12.004
   Shah M, 2007, DIABETES CARE, V30, P2993, DOI 10.2337/dc07-1026
   Simopoulos AP, 1999, PROSTAG LEUKOTR ESS, V60, P421, DOI 10.1016/S0952-3278(99)80023-4
   SOTHERN RB, 1995, J ALLERGY CLIN IMMUN, V95, P1029, DOI 10.1016/S0091-6749(95)70104-4
   Tulk HMF, 2009, METABOLISM, V58, P1709, DOI 10.1016/j.metabol.2009.05.031
   van Oostrom AJHHM, 2003, J LIPID RES, V44, P576, DOI 10.1194/jlr.M200419-JLR200
   West SG, 2005, DIABETOLOGIA, V48, P113, DOI 10.1007/s00125-004-1600-7
   Zhang Jian, 2009, Acta Nutrimenta Sinica, V31, P424
   ZILVERSMIT DB, 1979, CIRCULATION, V60, P473, DOI 10.1161/01.CIR.60.3.473
NR 42
TC 14
Z9 16
U1 0
U2 25
PU BMC
PI LONDON
PA CAMPUS, 4 CRINAN ST, LONDON N1 9XW, ENGLAND
SN 1476-511X
J9 LIPIDS HEALTH DIS
JI Lipids Health Dis.
PD DEC 10
PY 2013
VL 12
AR 181
DI 10.1186/1476-511X-12-181
PG 8
WC Biochemistry & Molecular Biology; Nutrition & Dietetics
WE Science Citation Index Expanded (SCI-EXPANDED)
SC Biochemistry & Molecular Biology; Nutrition & Dietetics
GA 285JV
UT WOS:000329391000001
PM 24325472
OA gold, Green Published
DA 2022-11-10
ER

PT J
AU Ramirez-Velez, R
   Correa-Rodriguez, M
   Tordecilla-Sanders, A
   Aya-Aldana, V
   Izquierdo, M
   Correa-Bautista, JE
   Alvarez, C
   Garcia-Hermoso, A
AF Ramirez-Velez, Robinson
   Correa-Rodriguez, Maria
   Tordecilla-Sanders, Alejandra
   Aya-Aldana, Viviana
   Izquierdo, Mikel
   Enrique Correa-Bautista, Jorge
   Alvarez, Cristian
   Garcia-Hermoso, Antonio
TI Exercise and postprandial lipemia: effects on vascular health in
   inactive adults
SO LIPIDS IN HEALTH AND DISEASE
LA English
DT Article
DE Postprandial lipemia; Endothelial function; Exercise intensity;
   High-intensity exercise; Moderate continuous training
ID HIGH-FAT MEAL; FLOW-MEDIATED DILATION; ENDOTHELIAL DYSFUNCTION;
   BRACHIAL-ARTERY; MODERATE EXERCISE; NITRIC-OXIDE; INTENSITY; MEN;
   METABOLISM; PROTECTION
AB Background: There is evidence to suggest that postprandial lipemia are is linked to the impairment of endothelial function, which is characterized by an imbalance between the actions of vasodilators and vasoconstrictors. The aim of this study was to determine the effects of a 12-week high-intensity training (HIT) and moderate continuous training (MCT) protocol on postprandial lipemia, vascular function and arterial stiffness in inactive adults after high-fat meal (HFM) ingestion.
   Methods: A randomized clinical trial was conducted in 20 healthy, inactive adults (31.6 +/- 7.1 years). Participants followed the two exercise protocols for 12 weeks. To induce a state of postprandial lipemia (PPL), all subjects received a HFM. Endothelial function was measured using flow-mediated vasodilation (FMD), normalized brachial artery FMD (nFMD), aortic pulse wave velocity (PV V) and augmentation index (Alx). Plasma total cholesterol, high-density lipoprotein cholesterol (HDL-c), triglycerides and glucose were also measured.
   Results: The effects of a HEM were evaluated in a fasted state and 60, 120, 180, and 240 min postprandially. A significant decrease in serum glucose between 0 min (fasted state) and 120 min postprandially was found in the HIT group (P = 0. 035). Likewise, FMD (%) was significantly different between the fasted state and 60 min after a HFM in the HIT group (P = 0.042). The total cholesterol response expressed as area under curve (AUC)((0-240)) was lower following HIT than following MCT, but no significant differences were observed (8%, P > 0.05). Similarly, triglycerides AUC((0-240)) was also lower after HIT compared with MCT, which trended towards significance (24%, P= 0.076). The AUC((0-240)) for the glucose response was significantly lower following HIT than MCT (10%, P= 0.008). FMD and nFMD AUC((0-240)) were significantly higher following HIT than following MCI (46.9%, P = 0.021 and 673%, P = 0.009, respectively). PWV AUC((0-240)) did not differ following between the two exercise groups (23%, P > 0.05).
   Conclusions: Supervised exercise training mitigates endothelial dysfunction and glucose response induced by PPL Exercise intensity plays an important role in these protective effects, and medium-term HIT may be more effective than MCT in reducing postprandial glucose levels and attenuating vascular impairment.
C1 [Ramirez-Velez, Robinson; Tordecilla-Sanders, Alejandra; Aya-Aldana, Viviana; Enrique Correa-Bautista, Jorge] Univ Rosario, Escuela Med & Ciencias Salud, Ctr Estudios Med & Actividad Fis CEMA, Bogota, DC, Colombia.
   [Correa-Rodriguez, Maria] Univ Granada, Fac Hlth Sci, Granada, Spain.
   [Izquierdo, Mikel] Univ Publ Navarra, Dept Hlth Sci, CIBER Fragilidad & Envejecimiento Saludable CB16, Tudela, Navarre, Spain.
   [Alvarez, Cristian] Univ Los Lagos, Dept Phys Act Sci, Osorno, Chile.
   [Alvarez, Cristian] Univ Los Lagos, Res Nucleus Hlth Phys Act & Sports, Osorno, Chile.
   [Garcia-Hermoso, Antonio] Univ Santiago Chile, USACH, Fac Ciencias Med, Lab Ciencias Actividad Fis Deporte & Salud, Santiago, Chile.
RP Ramirez-Velez, R (corresponding author), Univ Rosario, Escuela Med & Ciencias Salud, Ctr Estudios Med & Actividad Fis CEMA, Bogota, DC, Colombia.
EM robin640@hotmial.com
RI Sanders, Maria Alejandra Tordecilla/O-6276-2017; ALVAREZ,
   CRISTIAN/S-8150-2019; Izquierdo, Mikel/O-8049-2019; Izquierdo,
   Mikel/A-4894-2010; Ramírez-Vélez, Robinson/D-5311-2016; Stefanadis,
   Christodoulos/ABH-2232-2020; Garcia-Hermoso, Antonio/AGK-7815-2022;
   García-Hermoso, Antonio/P-1857-2017; Hix, Sonia/O-2864-2017;
   García-Hermoso, Antonio/ADU-2591-2022; Correa-Rodriguez,
   Maria/G-1793-2018; Correa-Bautista, Jorge Enrique/N-2741-2015
OI Sanders, Maria Alejandra Tordecilla/0000-0002-7461-8124; ALVAREZ,
   CRISTIAN/0000-0003-4783-9981; Izquierdo, Mikel/0000-0002-1506-4272;
   Izquierdo, Mikel/0000-0002-1506-4272; Ramírez-Vélez,
   Robinson/0000-0003-3075-6960; Stefanadis,
   Christodoulos/0000-0001-5974-6454; Garcia-Hermoso,
   Antonio/0000-0002-1397-7182; García-Hermoso,
   Antonio/0000-0002-1397-7182; Hix, Sonia/0000-0002-6787-3557;
   Correa-Rodriguez, Maria/0000-0001-9165-4349; Correa-Bautista, Jorge
   Enrique/0000-0002-0646-2316
FU Center for Studies on Measurement of Physical Activity, School of
   Medicine and Health Sciences, Universidad del Rosario [FIUR DN-BG001]
FX This study as funded in part by the Center for Studies on Measurement of
   Physical Activity, School of Medicine and Health Sciences, Universidad
   del Rosario (Code No FIUR DN-BG001). We declare that the results of the
   study are presented clearly, honestly, and without fabrication,
   falsification, or appropriate data manipulation.
CR Bailey DM, 2007, FREE RADICAL RES, V41, P182, DOI 10.1080/10715760601028867
   Batacan RB, 2017, BRIT J SPORT MED, V51, DOI 10.1136/bjsports-2015-095841
   Bond B, 2015, AM J PHYSIOL-HEART C, V308, pH1443, DOI 10.1152/ajpheart.00074.2015
   Boren J, 2014, CLIN CHIM ACTA, V431, P131, DOI 10.1016/j.cca.2014.01.015
   Campbell MK, 2012, BMJ-BRIT MED J, V345, DOI 10.1136/bmj.e5661
   Chu Aaron, 2016, J Exerc Nutrition Biochem, V20, P9, DOI 10.20463/jenb.2016.03.20.1.7
   Corretti MC, 2002, J AM COLL CARDIOL, V39, P257, DOI 10.1016/S0735-1097(01)01746-6
   Early KS, 2017, J CARDIOPULM REHABIL, V37, P77, DOI 10.1097/HCR.0000000000000206
   Endemann DH, 2004, J AM SOC NEPHROL, V15, P1983, DOI 10.1097/01.ASN.0000132474.50966.DA
   Freese EC, 2014, J APPL PHYSIOL, V116, P67, DOI 10.1152/japplphysiol.00623.2013
   Garibay-Benitez D., 2017, J STRENGTH COND RES, P1
   Gill JMR, 2004, J AM COLL CARDIOL, V44, P2375, DOI 10.1016/j.jacc.2004.09.035
   Gill JMR, 2002, J SPORT SCI, V20, P961, DOI 10.1080/026404102321011715
   Harris RA, 2008, OBESITY, V16, P578, DOI 10.1038/oby.2007.87
   Ji LL, 2002, ANN NY ACAD SCI, V959, P82, DOI 10.1111/j.1749-6632.2002.tb02085.x
   Johnson BD, 2011, APPL PHYSIOL NUTR ME, V36, P368, DOI [10.1139/H11-028, 10.1139/h11-028]
   Kalman M, 2015, EUR J PUBLIC HEALTH, V25, P37, DOI 10.1093/eurpub/ckv024
   Kruger RL, 2016, APPL PHYSIOL NUTR ME, V41, P1278, DOI 10.1139/apnm-2016-0262
   Lauer M, 2005, CIRCULATION, V112, P771, DOI 10.1161/CIRCULATIONAHA.105.166543
   Littlefield LA, 2017, APPL PHYSIOL NUTR ME, P1
   Lloyd-Jones DM, 2010, CIRCULATION, V121, P586, DOI 10.1161/CIRCULATIONAHA.109.192703
   Maeda S, 2001, LIFE SCI, V69, P1005, DOI 10.1016/S0024-3205(01)01192-4
   Mestek ML, 2008, MED SCI SPORT EXER, V40, P2105, DOI 10.1249/MSS.0b013e3181822ebd
   Mudau M, 2012, CARDIOVASC J AFR, V23, DOI 10.5830/CVJA-2011-068
   Petitt DS, 2003, METABOLISM, V52, P418, DOI 10.1053/meta.2003.50071
   Plotnick GD, 1997, JAMA-J AM MED ASSOC, V278, P1682, DOI 10.1001/jama.278.20.1682
   Ramirez-Velez R, 2017, J TRANSL MED, V15, DOI 10.1186/s12967-017-1216-6
   Ramirez-Velez Robinson, 2011, Endocrinol Nutr, V58, P529, DOI 10.1016/j.endonu.2011.07.009
   Ring M, 2014, HYPERTENS RES, V37, P999, DOI 10.1038/hr.2014.115
   Sedgwick MJ, 2014, SCAND J MED SCI SPOR, V24, pe11, DOI 10.1111/sms.12101
   Sedgwick MJ, 2015, J SPORT SCI, V33, P806, DOI 10.1080/02640414.2014.964749
   Teeman CS, 2016, NUTR METAB, V13, DOI 10.1186/s12986-016-0142-6
   Teeman CS, 2016, NUTR J, V15, DOI 10.1186/s12937-016-0134-4
   Tousoulis D, 2012, CURR VASC PHARMACOL, V10, P4, DOI 10.2174/157016112798829760
   Tyldum GA, 2009, J AM COLL CARDIOL, V53, P200, DOI 10.1016/j.jacc.2008.09.033
   Weiss EP, 2008, METABOLISM, V57, P1479, DOI 10.1016/j.metabol.2008.05.020
   Westphal S, 2006, ATHEROSCLEROSIS, V185, P313, DOI 10.1016/j.atherosclerosis.2005.06.004
   Whyte JJ, 2010, ACTA PHYSIOL, V199, P441, DOI 10.1111/j.1748-1716.2010.02127.x
   Zhang JQ, 2004, CAN J APPL PHYSIOL, V29, P590, DOI 10.1139/h04-038
   Zhang JQ, 1998, J APPL PHYSIOL, V85, P1516, DOI 10.1152/jappl.1998.85.4.1516
NR 40
TC 17
Z9 17
U1 0
U2 6
PU BIOMED CENTRAL LTD
PI LONDON
PA 236 GRAYS INN RD, FLOOR 6, LONDON WC1X 8HL, ENGLAND
SN 1476-511X
J9 LIPIDS HEALTH DIS
JI Lipids Health Dis.
PD APR 3
PY 2018
VL 17
AR 69
DI 10.1186/s12944-018-0719-3
PG 11
WC Biochemistry & Molecular Biology; Nutrition & Dietetics
WE Science Citation Index Expanded (SCI-EXPANDED)
SC Biochemistry & Molecular Biology; Nutrition & Dietetics
GA GB4SN
UT WOS:000429051200005
PM 29615070
OA gold, Green Published
DA 2022-11-10
ER

PT J
AU De Wolf, HA
   Langlois, MR
   Suvisaari, J
   Aakre, KM
   Baum, H
   Collinson, P
   Duff, CJ
   Gruson, D
   Hammerer-Lercher, A
   Pulkki, K
   Stankovic, S
   Stavljenic-Rukavina, A
   Laitinen, P
AF De Wolf, Helene A.
   Langlois, Michel R.
   Suvisaari, Janne
   Aakre, Kristin M.
   Baum, Hannsjorg
   Collinson, Paul
   Duff, Christopher J.
   Gruson, Damien
   Hammerer-Lercher, Angelika
   Pulkki, Kari
   Stankovic, Sanja
   Stavljenic-Rukavina, Ana
   Laitinen, Paivi
CA EFLM Task Grp Cardiac Markers
TI How well do laboratories adhere to recommended guidelines for
   dyslipidaemia management in Europe? The CArdiac MARker Guideline Uptake
   in Europe (CAMARGUE) study
SO CLINICA CHIMICA ACTA
LA English
DT Article
DE Guidelines; Lipids; Pre-analytical; Analytical; Post-analytical
ID DENSITY-LIPOPROTEIN CHOLESTEROL; FAMILIAL HYPERCHOLESTEROLEMIA; LIPID
   PROFILE; RISK; DISEASE; HDL
AB Background: The CArdiac MARker Guidelines Uptake in Europe Study (CAMARGUE) initiated by the European Federation of Clinical Chemistry and Laboratory Medicine (EFLM) aims to survey the current use of evidence-based guidelines for dyslipidemia testing in Europe.
   Methods: In 2019 a web-based questionnaire was distributed via EFLM National Societies to clinical laboratories in Europe. Questions covered pre-analytics, analytical methods, measurement units, flagging of decision thresholds, and use of decision-enhancing comments.
   Results: Returns were obtained from 452 laboratories from 28 countries. Most laboratories always use nonfasting blood samples for lipid assays (66%). Lipid profiles are reported in mmol/L by 59% of the laboratories, mainly from 14 countries promoting the use of SI units. Important differences in flagging of decision thresholds were observed, with less than half of the laboratories applying the guideline-recommended LDL cholesterol threshold. Only 17% of the laboratories add an alert comment when familial hypercholesterolemia is suspected and 23% when risk of pancreatitis from hypertriglyceridemia is high.
   Conclusions: There are marked differences among laboratories in Europe in terms of pre-analytical, analytical, and post-analytical lipid management that could have an important clinical impact. This relates to different availability of assays or different laboratory practices on reporting and flagging of lipid profiles.
C1 [De Wolf, Helene A.; Langlois, Michel R.] AZ St Jan Brugge Oostende AV, Dept Lab Med, Brugge, Belgium.
   [De Wolf, Helene A.; Langlois, Michel R.] Univ Ghent, Fac Med & Hlth Sci, Ghent, Belgium.
   [Suvisaari, Janne; Pulkki, Kari; Laitinen, Paivi] Helsinki Univ Hosp, Dept Clin Chem, HUSLAB, Helsinki, Finland.
   [Aakre, Kristin M.] Haukeland Hosp, Dept Med Biochem & Pharmacol, Bergen, Norway.
   [Aakre, Kristin M.] Univ Bergen, Dept Clin Sci, Bergen, Norway.
   [Baum, Hannsjorg] Reg Kliniken Holding RKH GmbH, Inst Lab Med, Mikrobiol & Blutdepot, Ludwigsburg, Germany.
   [Collinson, Paul] St Georges Univ Hosp NHS Fdn Trust, Dept Clin Blood Sci, London, England.
   [Collinson, Paul] St Georges Univ Hosp NHS Fdn Trust, Dept Cardiol, London, England.
   [Collinson, Paul] St Georges Univ London, London, England.
   [Duff, Christopher J.] Univ Hosp North Midlands NHS Trust, Dept Clin Biochem, Stoke On Trent, Staffs, England.
   [Duff, Christopher J.] Keele Univ, Sch Primary Community & Social Care, Stoke On Trent, Staffs, England.
   [Gruson, Damien] Clin Univ St Luc, Dept Clin Biochem, Brussels, Belgium.
   [Gruson, Damien] Catholic Univ Louvain, Brussels, Belgium.
   [Hammerer-Lercher, Angelika] Cantonal Hosp Aarau AG, Inst Lab Med, Aarau, Switzerland.
   [Stankovic, Sanja] Clin Ctr Serbia, Ctr Med Biochem, Belgrade, Serbia.
   [Stavljenic-Rukavina, Ana] Libertas Int Univ, Zagreb, Croatia.
RP Langlois, MR (corresponding author), AZ St Jan Hosp, Dept Lab Med, Ruddershove 10, B-8000 Brugge, Belgium.
EM michel.langlois@azsintjan.be
RI Aakre, Kristin Moberg/AAH-7412-2021; Stankovic, Sanja/AAQ-3433-2021
OI Laitinen, Paivi H./0000-0002-5455-3220; Hammerer-Lercher,
   Angelika/0000-0002-9762-827X; Pulkki, Kari/0000-0003-0690-9883; Aakre,
   Kristin Moberg/0000-0002-7340-6736; Collinson, Paul/0000-0002-7000-5996;
   Stankovic, Sanja/0000-0003-0890-535X
CR Aarsand AK, 2014, CLIN CHIM ACTA, V432, P8, DOI 10.1016/j.cca.2013.12.005
   Bruckert E, 2020, ADV THER, V37, P1724, DOI 10.1007/s12325-020-01285-2
   Catapano AL, 2016, ATHEROSCLEROSIS, V253, P281, DOI 10.1016/j.atherosclerosis.2016.08.018
   Ceriotti F, 2016, CLIN CHEM LAB MED, V54, pE361, DOI 10.1515/cclm-2016-0244
   Collinson P, 2016, CLIN CHEM, V62, P1264, DOI 10.1373/clinchem.2016.259515
   De Backer G, 2019, ATHEROSCLEROSIS, V285, P135, DOI 10.1016/j.atherosclerosis.2019.03.014
   Ference BA, 2017, EUR HEART J, V38, P2459, DOI 10.1093/eurheartj/ehx144
   Hammerer-Lercher A, 2013, CLIN CHEM LAB MED, V51, P1301, DOI 10.1515/cclm-2012-0510
   Hegele RA, 2014, LANCET DIABETES ENDO, V2, P655, DOI 10.1016/S2213-8587(13)70191-8
   Kohli-Lynch CN, 2020, CLIN CHIM ACTA, V508, P103, DOI 10.1016/j.cca.2020.05.001
   Kotseva K, 2021, EUR J PREV CARDIOL, V28, P370, DOI 10.1177/2047487320908698
   Langlois MR, 2020, CLIN CHEM LAB MED, V58, P496, DOI 10.1515/cclm-2019-1253
   Langlois MR, 2018, CLIN CHEM, V64, P1006, DOI 10.1373/clinchem.2018.287037
   Langlois MR, 2014, ATHEROSCLEROSIS, V233, P83, DOI 10.1016/j.atherosclerosis.2013.12.016
   Laufs U, 2020, EUR HEART J, V41, P99, DOI 10.1093/eurheartj/ehz785
   Mach F, 2019, ATHEROSCLEROSIS, V290, P140, DOI [10.1016/j.atherosclerosis.2019.08.014, 10.1093/eurheartj/ehz455]
   Martin SS, 2018, JAMA CARDIOL, V3, P749, DOI 10.1001/jamacardio.2018.1533
   Martin SS, 2013, JAMA-J AM MED ASSOC, V310, P2061, DOI 10.1001/jama.2013.280532
   Miller WG, 2010, CLIN CHEM, V56, P977, DOI 10.1373/clinchem.2009.142810
   Nordestgaard BG, 2017, J AM COLL CARDIOL, V70, P1637, DOI 10.1016/j.jacc.2017.08.006
   Nordestgaard BG, 2016, CLIN CHEM, V62, P930, DOI 10.1373/clinchem.2016.258897
   Nordestgaard BG, 2013, EUR HEART J, V34, P3478, DOI 10.1093/eurheartj/eht273
   Nordestgaard BG, 2010, EUR HEART J, V31, P2844, DOI 10.1093/eurheartj/ehq386
   Piepoli MF, 2016, ATHEROSCLEROSIS, V252, P207, DOI 10.1016/j.atherosclerosis.2016.05.037
   Pulkki K, 2009, CLIN CHEM LAB MED, V47, P227, DOI 10.1515/CCLM.2009.044
   Sathiyakumar V, 2018, CIRCULATION, V137, P10, DOI 10.1161/CIRCULATIONAHA.117.030677
   Tsimikas S, 2018, J AM COLL CARDIOL, V71, P177, DOI 10.1016/j.jacc.2017.11.014
   Wiegman A, 2015, EUR HEART J, V36, P2425, DOI 10.1093/eurheartj/ehv157
NR 28
TC 5
Z9 5
U1 0
U2 3
PU ELSEVIER
PI AMSTERDAM
PA RADARWEG 29, 1043 NX AMSTERDAM, NETHERLANDS
SN 0009-8981
EI 1873-3492
J9 CLIN CHIM ACTA
JI Clin. Chim. Acta
PD SEP
PY 2020
VL 508
BP 267
EP 272
DI 10.1016/j.cca.2020.05.038
PG 6
WC Medical Laboratory Technology
WE Science Citation Index Expanded (SCI-EXPANDED)
SC Medical Laboratory Technology
GA ML1IJ
UT WOS:000549228300039
PM 32454048
OA Green Accepted
DA 2022-11-10
ER

PT J
AU Botham, KM
   Wheeler-Jones, CPD
AF Botham, Kathleen M.
   Wheeler-Jones, Caroline P. D.
TI Postprandial lipoproteins and the molecular regulation of vascular
   homeostasis
SO PROGRESS IN LIPID RESEARCH
LA English
DT Review
DE Triglyceride-rich lipoproteins; Postprandial lipemia; Inflammation;
   Endothelial cells; Monocytes; Macrophages
ID LOW-DENSITY-LIPOPROTEIN; TRIGLYCERIDE-RICH LIPOPROTEINS; NF-KAPPA-B;
   APOLIPOPROTEIN B48-CONTAINING LIPOPROTEINS; CHEMOATTRACTANT PROTEIN-1
   EXPRESSION; PROGENITOR CELLS SENESCENCE; REMNANT-LIKE LIPOPROTEINS;
   INDUCED MONOCYTE ADHESION; INTIMA-MEDIA THICKNESS;
   FATTY-ACID-COMPOSITION
AB Blood levels of triglyceride-rich lipoproteins (TRL) increase postprandially, and a delay in their clearance results in postprandial hyperlipidemia, an important risk factor in atherosclerosis development. Atherosclerosis is a multifactorial inflammatory disease, and its initiation involves endothelial dysfunction, invasion of the artery wall by leukocytes and subsequent formation of foam cells. TRL are implicated in several of these inflammatory processes, including the formation of damaging free radicals, leukocyte activation, endothelial dysfunction and foam cell formation. Recent studies have provided insights into the mechanisms of uptake and the signal transduction pathways mediating the interactions of TRL with leukocytes and vascular cells, and how they are modified by dietary lipids. Multiple receptor and nonreceptor mediated pathways function in macrophage uptake of TRL. TRL also induce expression of adhesion molecules, cyclooxygenase-2 and heme-oxygenase-1 in endothelial cells, and activate intracellular signaling pathways involving mitogen-activated protein kinases, NE-kappa B and Nrf2. Many of these effects are strongly influenced by dietary components carried in TRL. There is extensive evidence indicating that raised postprandial TRL levels are a risk factor for atherosclerosis, but the molecular mechanisms involved are only now becoming appreciated. Here, we review current understanding of the mechanisms by which TRL influence vascular cell function. (C) 2013 Elsevier Ltd. All rights reserved.
C1 [Botham, Kathleen M.; Wheeler-Jones, Caroline P. D.] Royal Vet Coll, Dept Comparat Biomed Sci, London NW1 0TU, England.
RP Botham, KM (corresponding author), Royal Vet Coll, Dept Comparat Biomed Sci, Royal Coll St, London NW1 0TU, England.
EM kbotham@rvc.ac.uk; cwheeler@rvc.ac.uk
FU British Heart Foundation; BBSRC Diet and Health Research Industry Club
   [BB/1005862/1]; Biotechnology and Biological Sciences Research Council
   [BB/I005862/1] Funding Source: researchfish; BBSRC [BB/I005862/1]
   Funding Source: UKRI
FX The authors thank the British Heart Foundation for financial support.
   Current studies on the vascular actions of dietary lipoproteins are
   funded by the BBSRC Diet and Health Research Industry Club
   (BB/1005862/1).
CR Ahmed W, 2006, CIRC RES, V98, P490, DOI 10.1161/01.RES.0000205846.46812.be
   Albertini R., 2002, Current Molecular Medicine (Hilversum), V2, P579, DOI 10.2174/1566524023362177
   Alipour A, 2008, ATHEROSCLEROSIS SUPP, V9, P39, DOI 10.1016/j.atherosclerosissup.2008.05.007
   Alipour A, 2008, ARTERIOSCL THROM VAS, V28, P792, DOI 10.1161/ATVBAHA.107.159749
   Armah CK, 2008, CLIN SCI, V114, P679, DOI 10.1042/CS20070277
   Lopez SA, 2012, INT J VASC MED, V2012, DOI 10.1155/2012/942512
   Baitsch D, 2011, ARTERIOSCL THROM VAS, V31, P1160, DOI 10.1161/ATVBAHA.111.222745
   Bansal S, 2007, JAMA-J AM MED ASSOC, V298, P309, DOI 10.1001/jama.298.3.309
   Batt KV, 2004, J MOL MED, V82, P449, DOI 10.1007/s00109-004-0551-2
   Bejta F, 2007, BBA-MOL CELL BIOL L, V1771, P901, DOI 10.1016/j.bbalip.2007.04.013
   Bellido C, 2004, AM J CLIN NUTR, V80, P1487, DOI 10.1093/ajcn/80.6.1487
   Bentley C, 2011, NUTR METAB CARDIOVAS, V21, P871, DOI 10.1016/j.numecd.2010.02.019
   Bermudez B, 2012, J NUTR, V142, P227, DOI 10.3945/jn.111.149963
   Beyer AM, 2012, J MOL CELL CARDIOL, V52, P814, DOI 10.1016/j.yjmcc.2011.10.003
   Blackburn P, 2003, METABOLISM, V52, P1379, DOI 10.1016/S0026-0495(03)00315-9
   Bochkov VN, 2006, CIRC RES, V99, P900, DOI 10.1161/01.RES.0000245485.04489.ee
   Bochkov VN, 2010, ANTIOXID REDOX SIGN, V12, P1009, DOI 10.1089/ars.2009.2597
   Boquist S, 1999, CIRCULATION, V100, P723, DOI 10.1161/01.CIR.100.7.723
   Botham KM, 2007, BIOCHEM SOC T, V35, P454, DOI 10.1042/BST0350454
   Botham KM, 2005, CURR PHARM DESIGN, V11, P3681, DOI 10.2174/138161205774580732
   Braunwald E, 1997, NEW ENGL J MED, V337, P1360, DOI 10.1056/NEJM199711063371906
   Bravo E, 2007, BIOCHEM SOC T, V35, P459, DOI 10.1042/BST0350459
   Bravo ENM, 2010, OPEN TRANSL MED J, V2, P1, DOI DOI 10.2174/1876399501002010001
   Brown ML, 2000, P NATL ACAD SCI USA, V97, P7488, DOI 10.1073/pnas.120184097
   Burton-Freeman B, 2012, MOL NUTR FOOD RES, V56, P622, DOI 10.1002/mnfr.201100649
   Byrne CD, 1998, ATHEROSCLEROSIS, V140, P45, DOI 10.1016/S0021-9150(98)00108-7
   Carluccio MA, 2007, AM J PHYSIOL-HEART C, V293, pH2344, DOI 10.1152/ajpheart.00432.2007
   Ceriello A, 2004, DIABETES, V53, P701, DOI 10.2337/diabetes.53.3.701
   CHUNG BH, 1994, ARTERIOSCLER THROMB, V14, P622, DOI 10.1161/01.ATV.14.4.622
   Clarke R, 2002, CARDIOVASC DRUG THER, V16, P411, DOI 10.1023/A:1022134418372
   Constantinescu E., 2000, Journal of Submicroscopic Cytology and Pathology, V32, P195
   Dalla-Riva J, 2010, ATHEROSCLEROSIS SUPP, V11, P31, DOI 10.1016/j.atherosclerosissup.2010.04.001
   Dallinga-Thie GM, 2010, ATHEROSCLEROSIS, V211, P1, DOI 10.1016/j.atherosclerosis.2009.12.027
   De Pascale C, 2006, FEBS J, V273, P5632, DOI 10.1111/j.1742-4658.2006.05552.x
   De Pascale C, 2009, FEBS J, V276, P5689, DOI 10.1111/j.1742-4658.2009.07260.x
   Deedwania P, 2006, LANCET, V368, P919, DOI 10.1016/S0140-6736(06)69292-1
   Delbosc S, 2008, AM J PATHOL, V172, P1430, DOI 10.2353/ajpath.2008.070951
   den Hartigh LJ, 2010, J IMMUNOL, V184, P3927, DOI 10.4049/jimmunol.0903475
   Dhaliwal BS, 2000, J LIPID RES, V41, P1658
   Domoto K, 2003, ATHEROSCLEROSIS, V171, P193, DOI 10.1016/j.atherosclerosis.2003.08.016
   Doolittle MH, 2010, CURR OPIN LIPIDOL, V21, P198, DOI 10.1097/MOL.0b013e32833854c0
   Dubois C, 1998, AM J CLIN NUTR, V67, P31, DOI 10.1093/ajcn/67.1.31
   Eiselein L, 2007, AM J PHYSIOL-HEART C, V292, pH2745, DOI 10.1152/ajpheart.00686.2006
   Elsegood CL, 2006, ATHEROSCLEROSIS, V188, P251, DOI 10.1016/j.atherosclerosis.2005.10.043
   Evans M, 2004, BIOCHEM SOC T, V32, P110, DOI 10.1042/BST0320110
   Fazio S, 2008, CLIN THER, V30, P294, DOI 10.1016/j.clinthera.2008.02.004
   Flood C, 2002, J BIOL CHEM, V277, P32228, DOI 10.1074/jbc.M204053200
   Fredenrich A, 2003, DIABETES METAB, V29, P201, DOI 10.1016/S1262-3636(07)70029-0
   FUHRMAN B, 1986, ANN NUTR METAB, V30, P250, DOI 10.1159/000177201
   Fujioka Y, 1998, J LIPID RES, V39, P2339
   Garonna E, 2011, PLOS ONE, V6, DOI 10.1371/journal.pone.0018823
   Genest J, 2010, CAN J CARDIOL, V26, p41A, DOI 10.1016/S0828-282X(10)71061-8
   Gerszten RE, 1999, NATURE, V398, P718, DOI 10.1038/19546
   GIBBONS GF, 1990, BIOCHEM J, V268, P1
   Goldberg IJ, 1998, J BIOL CHEM, V273, P35355, DOI 10.1074/jbc.273.52.35355
   Goldberg IJ, 2011, ARTERIOSCL THROM VAS, V31, P1716, DOI 10.1161/ATVBAHA.111.226100
   Gower RM, 2011, ARTERIOSCL THROM VAS, V31, P160, DOI 10.1161/ATVBAHA.110.215434
   Goyal T., 2012, CURR ATHEROSCLER REP
   Graham VS, 2011, BBA-MOL CELL BIOL L, V1811, P209, DOI 10.1016/j.bbalip.2010.11.008
   Graham VS, 2012, EUR J NUTR, V21, P871
   GROOT PHE, 1991, ARTERIOSCLER THROMB, V11, P653, DOI 10.1161/01.ATV.11.3.653
   Hamdulay SS, 2010, FREE RADICAL BIO MED, V48, P1013, DOI 10.1016/j.freeradbiomed.2010.01.017
   Haraguchi G, 2003, J LIPID RES, V44, P1224, DOI 10.1194/jlr.M300077-JLR200
   HIRAMATSU K, 1988, DIABETES, V37, P832, DOI 10.2337/diabetes.37.6.832
   Huber J, 2002, ARTERIOSCL THROM VAS, V22, P101, DOI 10.1161/hq0102.101525
   Hyson DA, 2002, CLIN APPL THROMB-HEM, V8, P147, DOI 10.1177/107602960200800211
   Hyson Dianne, 2003, Curr Atheroscler Rep, V5, P437, DOI 10.1007/s11883-003-0033-y
   Jackson KG, 2012, ATHEROSCLEROSIS, V220, P22, DOI 10.1016/j.atherosclerosis.2011.08.012
   Jaulmes A, 2009, THROMB RES, V124, P439, DOI 10.1016/j.thromres.2009.05.018
   Jimenez-Corona AE, 2012, ARCH MED RES, V43, P102, DOI 10.1016/j.arcmed.2012.03.001
   Jinno Y, 2011, ATHEROSCLEROSIS, V219, P566, DOI 10.1016/j.atherosclerosis.2011.09.046
   Kadar A, 2001, CARDIOVASC SURG, V9, P109, DOI 10.1016/S0967-2109(00)00097-1
   Kadl A, 2010, CIRC RES, V107, P737, DOI 10.1161/CIRCRESAHA.109.215715
   Karin M, 1999, J BIOL CHEM, V274, P27339, DOI 10.1074/jbc.274.39.27339
   KARPE F, 1994, ATHEROSCLEROSIS, V106, P83, DOI 10.1016/0021-9150(94)90085-X
   Kawakami A, 2006, CIRCULATION, V113, P691, DOI 10.1161/CIRCULATIONAHA.105.591743
   Kawakami A, 2005, ARTERIOSCL THROM VAS, V25, P424, DOI 10.1161/01.ATV.0000152632.48937.2d
   Kawakami A, 2003, CIRCULATION, V108, P2679, DOI 10.1161/01.CIR.0000093278.75565.87
   Kawakami A, 2002, CIRC RES, V91, P263, DOI 10.1161/01.RES.0000028454.42385.8B
   Kawakami A, 2007, ARTERIOSCL THROM VAS, V27, P219, DOI 10.1161/01.ATV.0000249620.68705.0d
   Kawakami A, 2006, CIRCULATION, V114, P681, DOI 10.1161/CIRCULATIONAHA.106.622514
   Kawakami A, 2008, CIRC RES, V103, P1402, DOI 10.1161/CIRCRESAHA.108.178426
   Kawasaki S, 2000, ANN NY ACAD SCI, V902, P336
   KEYS A, 1965, METABOLIS, V14, P776, DOI 10.1016/0026-0495(65)90004-1
   Klop B, 2012, INT J VASC MED, V2012, DOI 10.1155/2012/947417
   Koba S, 2005, EUR J CLIN INVEST, V35, P171, DOI 10.1111/j.1365-2362.2005.01469.x
   Komatsu W, 2003, FREE RADICAL BIO MED, V34, P1006, DOI 10.1016/S0891-5849(03)00027-3
   Lairon D, 2007, J NUTR BIOCHEM, V18, P217, DOI 10.1016/j.jnutbio.2006.08.001
   Lamon BD, 2009, EUR J PHARMACOL, V606, P72, DOI 10.1016/j.ejphar.2008.12.047
   Lee S, 2009, J LIPID RES, V50, P265, DOI 10.1194/jlr.M800317-JLR200
   Lehr HA, 1996, CARDIOVASC RES, V32, P781, DOI 10.1016/S0008-6363(96)00164-2
   Li MD, 2011, PPAR RES, V2011, DOI 10.1155/2011/742785
   Libby P, 2002, CIRCULATION, V105, P1135, DOI 10.1161/hc0902.104353
   Libby P, 2002, NATURE, V420, P868, DOI 10.1161/ATVBAHA.108.179705
   Libby P, 2007, CIRC RES, V100, P299, DOI 10.1161/01.RES.0000259393.89870.58
   Libby P, 2011, NATURE, V473, P317, DOI 10.1038/nature10146
   Lindman AS, 2010, EUR J EPIDEMIOL, V25, P789, DOI 10.1007/s10654-010-9501-1
   Linton MF, 2001, CURR OPIN LIPIDOL, V12, P489, DOI 10.1097/00041433-200110000-00003
   Liu L, 2009, ATHEROSCLEROSIS, V202, P405, DOI 10.1016/j.atherosclerosis.2008.05.024
   Lopez-Miranda J, 2007, BRIT J NUTR, V98, P458, DOI 10.1017/S000711450774268X
   Majkova Z, 2011, TOXICOL APPL PHARM, V251, P41, DOI 10.1016/j.taap.2010.11.013
   Mamo JCL, 1996, BIOCHEMISTRY-US, V35, P10210, DOI 10.1021/bi960188s
   Margioris AN, 2009, CURR OPIN CLIN NUTR, V12, P129, DOI 10.1097/MCO.0b013e3283232a11
   Marquez-Martin A, 2006, CYTOKINE, V36, P211, DOI 10.1016/j.cyto.2006.12.007
   Mente A, 2009, ARCH INTERN MED, V169, P659, DOI 10.1001/archinternmed.2009.38
   MILLER GJ, 1991, ATHEROSCLEROSIS, V86, P163, DOI 10.1016/0021-9150(91)90212-L
   Milosavljevic D, 2003, BBA-MOL CELL BIOL L, V1631, P51, DOI 10.1016/S1388-1981(02)00355-4
   Mishra A, 2004, ARTERIOSCL THROM VAS, V24, P1621, DOI 10.1161/01.ATV.0000137191.02577.86
   Mitsuguchi Y, 2008, COMPARATIVE MED, V58, P465
   Moore EH, 2005, BBA-MOL CELL BIOL L, V1735, P20, DOI 10.1016/j.bbalip.2005.04.009
   Moore EH, 2004, EUR J BIOCHEM, V271, P2417, DOI 10.1111/j.1432-1033.2004.04164.x
   Moore EH, 2003, BIOCHEM BIOPH RES CO, V312, P1216, DOI 10.1016/j.bbrc.2003.11.040
   Mora S, 2008, CIRCULATION, V118, P993, DOI 10.1161/CIRCULATIONAHA.108.777334
   Moreno JJ, 2003, J NUTR BIOCHEM, V14, P182, DOI 10.1016/S0955-2863(02)00294-2
   Morimoto S, 2003, HYPERTENS RES, V26, P315, DOI 10.1291/hypres.26.315
   Nakajima K, 2008, ATHEROSCLEROSIS, V198, P237, DOI 10.1016/j.atherosclerosis.2007.09.016
   Napolitano M, 2005, EUR J CLIN INVEST, V35, P482, DOI 10.1111/j.1365-2362.2005.01523.x
   Napolitano M, 2006, J VASC RES, V43, P355, DOI 10.1159/000094095
   Napolitano M, 2012, INT J VASC MED, V2012, DOI 10.1155/2012/501954
   Nguyen P, 2008, J ANIM PHYSIOL AN N, V92, P272, DOI 10.1111/j.1439-0396.2007.00752.x
   Nicholson AC, 2004, TRENDS CARDIOVAS MED, V14, P8, DOI 10.1016/j.tcm.2003.09.004
   Norata GD, 2006, J MOL CELL CARDIOL, V40, P484, DOI 10.1016/j.yjmcc.2006.01.022
   Norata GD, 2004, BRIT J HAEMATOL, V127, P97, DOI 10.1111/j.1365-2141.2004.05163.x
   Norata GD, 2003, CARDIOVASC RES, V59, P169, DOI 10.1016/S0008-6363(03)00335-3
   Norata GD, 2007, CIRC RES, V100, pE81, DOI 10.1161/01.RES.0000265132.99997.d3
   Norata GD, 2007, ATHEROSCLEROSIS, V193, P321, DOI 10.1016/j.atherosclerosis.2006.09.015
   NORDESTGAARD BG, 1995, ARTERIOSCL THROM VAS, V15, P534, DOI 10.1161/01.ATV.15.4.534
   Nordestgaard BG, 2007, JAMA-J AM MED ASSOC, V298, P299, DOI 10.1001/jama.298.3.299
   Noto D, 2006, METABOLISM, V55, P1308, DOI 10.1016/j.metabol.2006.05.015
   O'Keefe JH, 2007, AM J CARDIOL, V100, P899, DOI 10.1016/j.amjcard.2007.03.107
   Okumura T, 2006, J ATHEROSCLER THROMB, V13, P38, DOI 10.5551/jat.13.38
   Olivecrona G, 2010, CURR OPIN LIPIDOL, V21, P409, DOI 10.1097/MOL.0b013e32833ded83
   Oskolkova OV, 2010, J IMMUNOL, V185, P7706, DOI 10.4049/jimmunol.0903594
   Pacheco YM, 2001, J AGR FOOD CHEM, V49, P5653, DOI 10.1021/jf010576n
   Packard CJ, 2006, CURR OPIN LIPIDOL, V17, P412, DOI 10.1097/01.mol.0000236367.42755.c1
   Pal S, 2003, CLIN CHEM LAB MED, V41, P792, DOI 10.1515/CCLM.2003.120
   Palmer AM, 2005, ATHEROSCLEROSIS, V180, P233, DOI 10.1016/j.atherosclerosis.2004.12.038
   Park SY, 2005, J PHARMACOL EXP THER, V312, P1241, DOI 10.1124/jpet.104.077826
   Pastromas S, 2008, INT J CARDIOL, V126, P3, DOI 10.1016/j.ijcard.2007.04.172
   PATSCH JR, 1992, ARTERIOSCLER THROMB, V12, P1336, DOI 10.1161/01.ATV.12.11.1336
   Perona JS, 2007, BIOCHEM SOC T, V35, P446, DOI 10.1042/BST0350470
   Perona JS, 2004, J NUTR, V134, P3284, DOI 10.1093/jn/134.12.3284
   Persson J, 2006, LIPIDS HEALTH DIS, V5, DOI 10.1186/1476-511X-5-17
   Porcheray F, 2005, CLIN EXP IMMUNOL, V142, P481, DOI 10.1111/j.1365-2249.2005.02934.x
   Proctor SD, 2004, ARTERIOSCL THROM VAS, V24, P2162, DOI 10.1161/01.ATV.0000143859.75035.5a
   Proctor SD, 2002, CURR OPIN LIPIDOL, V13, P461, DOI 10.1097/00041433-200210000-00001
   Proctor SD, 2003, ARTERIOSCL THROM VAS, V23, P1595, DOI 10.1161/01.ATV.0000084638.14534.0A
   Rahman M, 2008, J CELL PHYSIOL, V214, P201, DOI 10.1002/jcp.21188
   Randolph GJ, 2009, J THROMB HAEMOST, V7, P28, DOI 10.1111/j.1538-7836.2009.03423.x
   RAPP JH, 1994, ARTERIOSCLER THROMB, V14, P1767, DOI 10.1161/01.ATV.14.11.1767
   Rayner, 2008, EUROPEAN CARDIOVASCU
   REDGRAVE TG, 1983, INT REV PHYSIOL, V28, P103
   Rizzo M, 2005, J ATHEROSCLER THROMB, V12, P237, DOI 10.5551/jat.12.237
   Roger VL, 2012, CIRCULATION, V125, pE2, DOI 10.1161/CIR.0b013e31823ac046
   ROSS R, 1993, NATURE, V362, P801, DOI 10.1038/362801a0
   Ruby MA, 2010, J LIPID RES, V51, P2275, DOI 10.1194/jlr.M005561
   Saha P, 2009, CURR OPIN PHARMACOL, V9, P109, DOI 10.1016/j.coph.2008.12.017
   Sanchez-Galan E, 2009, CARDIOVASC RES, V81, P216, DOI 10.1093/cvr/cvn277
   Saraswathi V, 2006, J LIPID RES, V47, P1406, DOI 10.1194/jlr.M600159-JLR200
   Sawka AM, 2001, BIOCHEM BIOPH RES CO, V285, P15, DOI 10.1006/bbrc.2001.5117
   Schroder K, 2012, CIRC RES, V110, P1217, DOI 10.1161/CIRCRESAHA.112.267054
   Schwartz EA, 2012, BBA-MOL CELL BIOL L, V1821, P858, DOI 10.1016/j.bbalip.2011.09.021
   Sharrett AR, 2001, ARTERIOSCL THROM VAS, V21, P275, DOI 10.1161/01.ATV.21.2.275
   Shin HK, 2004, CIRCULATION, V109, P1022, DOI 10.1161/01.CIR.0000117403.64398.53
   Simionescu M, 2007, ARTERIOSCL THROM VAS, V27, P266, DOI 10.1161/01.ATV.0000253884.13901.e4
   Soufi M, 2002, HERZ, V27, P637, DOI 10.1007/s00059-002-2431-2
   Stalenhoef AFH, 2008, CURR OPIN LIPIDOL, V19, P355, DOI 10.1097/MOL.0b013e328304b63c
   STAPRANS I, 1993, AM J PHYSIOL, V264, pG561, DOI 10.1152/ajpgi.1993.264.3.G561
   STAPRANS I, 1994, ARTERIOSCLER THROMB, V14, P1900, DOI 10.1161/01.ATV.14.12.1900
   Stocker R, 1999, CURR OPIN LIPIDOL, V10, P589, DOI 10.1097/00041433-199912000-00014
   Stollenwerk MM, 2005, BIOCHEM BIOPH RES CO, V335, P603, DOI 10.1016/j.bbrc.2005.07.123
   Stollenwerk MM, 2005, ATHEROSCLEROSIS, V179, P247, DOI 10.1016/j.atherosclerosis.2004.12.002
   Surh YJ, 2008, PLANTA MED, V74, P1526, DOI 10.1055/s-0028-1088302
   SUZUKAWA M, 1994, ATHEROSCLEROSIS, V110, P77, DOI 10.1016/0021-9150(94)90070-1
   Syeda F, 2006, J BIOL CHEM, V281, P11792, DOI 10.1074/jbc.M509292200
   Tabas I, 2007, CIRCULATION, V116, P1832, DOI 10.1161/CIRCULATIONAHA.106.676890
   TAKAHASHI S, 1995, J BIOL CHEM, V270, P15747, DOI 10.1074/jbc.270.26.15747
   Takahashi S, 2011, BIOCHEM BIOPH RES CO, V407, P656, DOI 10.1016/j.bbrc.2011.03.069
   Takahashi Y, 2005, LIFE SCI, V77, P670, DOI 10.1016/j.lfs.2005.01.012
   Takeichi S, 2001, Leg Med (Tokyo), V3, P84, DOI 10.1016/S1344-6223(01)00010-4
   ter Avest E, 2007, ATHEROSCLEROSIS, V191, P220, DOI 10.1016/j.atherosclerosis.2006.03.025
   Ting HJ, 2007, CIRC RES, V100, P381, DOI 10.1161/01.RES.0000258023.76515.a3
   Tiwari RL, 2008, MED RES REV, V28, P483, DOI 10.1002/med.20118
   Tomono S, 1994, J Atheroscler Thromb, V1, P98
   Tsimikas S, 2011, CURR PHARM DESIGN, V17, P27, DOI 10.2174/138161211795049831
   Usatyuk PV, 2012, MICROVASC RES, V83, P45, DOI 10.1016/j.mvr.2011.04.012
   van den Berg BM, 2009, PFLUG ARCH EUR J PHY, V457, P1199, DOI 10.1007/s00424-008-0590-6
   van Oostrom AJ, 2004, NETH J MED, V62, P320
   van Oostrom AJHHM, 2004, ATHEROSCLEROSIS, V177, P175, DOI 10.1016/j.atherosclerosis.2004.07.004
   Vanhoutte PM, 2009, ACTA PHYSIOL, V196, P193, DOI 10.1111/j.1748-1716.2009.01964.x
   Varela LM, 2011, AM J CLIN NUTR, V93, P918, DOI 10.3945/ajcn.110.007765
   Varin A, 2009, IMMUNOBIOLOGY, V214, P630, DOI 10.1016/j.imbio.2008.11.009
   Volek JS, 2008, AM J CARDIOL, V102, P1413, DOI 10.1016/j.amjcard.2008.07.022
   von Eckardstein A, 2009, CURR OPIN LIPIDOL, V20, P197, DOI 10.1097/MOL.0b013e32832afd63
   Wan JB, 2010, ARTERIOSCL THROM VAS, V30, P2487, DOI 10.1161/ATVBAHA.110.210054
   Wang LM, 2008, AM J PHYSIOL-HEART C, V295, pH237, DOI 10.1152/ajpheart.01366.2007
   Wang LM, 2009, J LIPID RES, V50, P204, DOI 10.1194/jlr.M700505-JLR200
   Weldon SM, 2007, J NUTR BIOCHEM, V18, P250, DOI 10.1016/j.jnutbio.2006.04.003
   Wheeler-Jones CPD, 2007, BIOCHEM SOC T, V35, P442, DOI 10.1042/BST0350437
   Wheeler-Jones CPD, 2010, CURR OPIN INVEST DR, V11, P997
   Wilhelm Monica G, 2003, J Atheroscler Thromb, V10, P132
   Williams CM, 2004, BIOCHEM SOC T, V32, P55, DOI 10.1042/BST0320055
   Wilson R, 2002, FREE RADICAL BIO MED, V32, P162, DOI 10.1016/S0891-5849(01)00780-8
   Wu Y, 2012, PLOS ONE, V7, DOI 10.1371/journal.pone.0035508
   YAMAMOTO A, 1988, AM J CARDIOL, V62, pB31, DOI 10.1016/S0002-9149(88)80048-1
   Yancey PG, 2001, J LIPID RES, V42, P317
   Yang DG, 2011, CAN J CARDIOL, V27, P628, DOI 10.1016/j.cjca.2010.12.075
   Yoshimura N, 2009, J ATHEROSCLER THROMB, V16, P740
   Young SG, 2007, CURR OPIN LIPIDOL, V18, P389, DOI 10.1097/MOL.0b013e3281527914
   Young SG, 2011, J LIPID RES, V52, P1869, DOI 10.1194/jlr.R018689
   Yu KCW, 2001, FRONT BIOSCI-LANDMRK, V6, pD332, DOI 10.2741/Yu
   ZAMPELAS A, 1994, EUR J CLIN NUTR, V48, P842
   ZILVERSMIT DB, 1979, CIRCULATION, V60, P473, DOI 10.1161/01.CIR.60.3.473
   Ziouzenkova O, 2003, P NATL ACAD SCI USA, V100, P2730, DOI 10.1073/pnas.0538015100
NR 214
TC 92
Z9 99
U1 0
U2 45
PU PERGAMON-ELSEVIER SCIENCE LTD
PI OXFORD
PA THE BOULEVARD, LANGFORD LANE, KIDLINGTON, OXFORD OX5 1GB, ENGLAND
SN 0163-7827
EI 1873-2194
J9 PROG LIPID RES
JI Prog. Lipid Res.
PD OCT
PY 2013
VL 52
IS 4
BP 446
EP 464
DI 10.1016/j.plipres.2013.06.001
PG 19
WC Biochemistry & Molecular Biology; Nutrition & Dietetics
WE Science Citation Index Expanded (SCI-EXPANDED)
SC Biochemistry & Molecular Biology; Nutrition & Dietetics
GA 277HU
UT WOS:000328810400008
PM 23774609
DA 2022-11-10
ER

PT J
AU Generoso, G
   Janovsky, CCPS
   Bittencourt, MS
AF Generoso, Giuliano
   Janovsky, Carolina C. P. S.
   Bittencourt, Marcio S.
TI Triglycerides and triglyceride-rich lipoproteins in the development and
   progression of atherosclerosis
SO CURRENT OPINION IN ENDOCRINOLOGY DIABETES AND OBESITY
LA English
DT Review
DE nonfasting triglycerides; omega-3; triglyceride-rich lipoprotein;
   triglycerides
ID LOW-DENSITY LIPOPROTEINS; NUCLEAR-MAGNETIC-RESONANCE;
   CORONARY-ARTERY-DISEASE; OF-FUNCTION MUTATIONS; VERY-LOW-DENSITY; SERUM
   APOLIPOPROTEIN B-48; INTIMA-MEDIA THICKNESS; INSULIN-RESISTANCE; PLASMA
   TRIGLYCERIDE; NONFASTING TRIGLYCERIDES
AB Purpose of review
   In this review, we intend to show the heterogenicity of the triglyceride group, including the triglyceride-rich lipoproteins and its subparticles, apolipoproteins, and its role in atherogenesis through epidemiological and genetic studies, observing the association of these various components and subclasses with subclinical atherosclerosis and cardiovascular events. Also, we reevaluated the moment of blood collection for the triglyceride measurement and its repercussion in atherosclerosis. Finally, we present the current scenario and new insights about the pharmacologic treatment of hypertriglyceridemia.
   Recent findings
   Recent studies have been observed, a correlation between cardiovascular disease and triglyceride components (as apolipoproteins A-V, C-I, C-III) as well as proteins involved in the metabolism pathway, such as the angiopoietin-like proteins. Also, the triglyceride-rich lipoproteins, also known as remnants, were recently associated with atherogenesis. Another important topic addressed is about nonfasting triglyceride level, which has been postulated as a better predictor of cardiovascular events than fasting collection.
   Summary
   Regarding hypertriglyceridemia treatment, the drug therapy was updated, as the omega-3 polyunsaturated fatty acids were tested in primary prevention as eicosapentaenoic acid and docosahexaenoic acid combination resulted in no benefit, whereas the administration of icosapent ethyl in secondary prevention and high-risk patients showed a robust decrease of the cardiovascular outcomes.
C1 [Generoso, Giuliano; Janovsky, Carolina C. P. S.; Bittencourt, Marcio S.] Univ Sao Paulo, Univ Hosp, Ctr Clin & Epidemiol Res, Ave Lineu Prestes,2565 Butanta, BR-05412003 Sao Paulo, SP, Brazil.
   [Bittencourt, Marcio S.] Hosp Israelita Albert Einstein, Sao Paulo, Brazil.
   [Bittencourt, Marcio S.] Fac Israelita Ciencia Saude Albert Einstein, Sch Med, Sao Paulo, Brazil.
RP Bittencourt, MS (corresponding author), Univ Sao Paulo, Univ Hosp, Ctr Clin & Epidemiol Res, Ave Lineu Prestes,2565 Butanta, BR-05412003 Sao Paulo, SP, Brazil.
EM mbittencourt@hu.usp.br
RI Janovsky, Carolina Castro Porto Silva/U-4772-2019
OI Janovsky, Carolina Castro Porto Silva/0000-0001-9383-7907; Generoso,
   Giuliano/0000-0002-1010-2428
FU Sanofi
FX M.S.B. has received research grant from Sanofi.
CR Abd Alamir M, 2018, J LIPIDS, V2018, P1
   Amor AJ, 2016, ATHEROSCLEROSIS, V247, P161, DOI 10.1016/j.atherosclerosis.2016.02.014
   Aneni EC, 2019, J ATHEROSCLER THROMB, V26, P50, DOI 10.5551/jat.40741
   Austin MA, 1998, AM J CARDIOL, V81, p7B, DOI 10.1016/S0002-9149(98)00031-9
   Bansal S, 2007, JAMA-J AM MED ASSOC, V298, P309, DOI 10.1001/jama.298.3.309
   Basu A, 2016, DATA BRIEF, V6, P33, DOI 10.1016/j.dib.2015.11.036
   Bhatt DL, 2019, NEW ENGL J MED, V380, P11, DOI 10.1056/NEJMoa1812792
   Bittencourt MS, 2017, AM J CARDIOL, V119, P1352, DOI 10.1016/j.amjcard.2017.01.033
   Bjorkegren J, 2000, CIRCULATION, V101, P227, DOI 10.1161/01.CIR.101.3.227
   Bjorkegren J, 1999, ATHEROSCLEROSIS, V144, P124, DOI 10.1016/S0021-9150(99)80484-5
   CASLAKE MJ, 1992, EUR J CLIN INVEST, V22, P96, DOI 10.1111/j.1365-2362.1992.tb01942.x
   CRIQUI MH, 1993, NEW ENGL J MED, V328, P1220, DOI 10.1056/NEJM199304293281702
   Crosby J, 2014, NEW ENGL J MED, V371, P22, DOI 10.1056/NEJMoa1307095
   DACHET C, 1995, ATHEROSCLEROSIS, V113, P1, DOI 10.1016/0021-9150(94)05411-B
   Di Angelantonio E, 2009, JAMA-J AM MED ASSOC, V302, P1993, DOI 10.1001/jama.2009.1619
   Do R, 2015, NATURE, V518, P102, DOI 10.1038/nature13917
   Festa A, 2005, CIRCULATION, V111, P3465, DOI 10.1161/CIRCULATIONAHA.104.512079
   FRY DL, 1992, ARTERIOSCLER THROMB, V12, P1313, DOI 10.1161/01.ATV.12.11.1313
   Garvey WT, 2003, DIABETES, V52, P453, DOI 10.2337/diabetes.52.2.453
   Goff DC, 2005, METABOLISM, V54, P264, DOI 10.1016/j.metabol.2004.09.002
   Gouni-Berthold I., 2017, J CLIN LIPIDOL, V11, P794, DOI DOI 10.1016/j.jacl.2017.04.038
   Graham MJ, 2017, NEW ENGL J MED, V377, P222, DOI 10.1056/NEJMoa1701329
   Guo QS, 2005, METABOLISM, V54, P689, DOI 10.1016/j.metabol.2004.12.014
   GUYTON JR, 1989, AM J PATHOL, V134, P705
   Guyton JR, 1996, ARTERIOSCL THROM VAS, V16, P4, DOI 10.1161/01.ATV.16.1.4
   Hamsten A, 2005, J AM COLL CARDIOL, V45, P1013, DOI 10.1016/j.jacc.2004.12.049
   Hayashi T, 2008, ATHEROSCLEROSIS, V197, P154, DOI 10.1016/j.atherosclerosis.2007.03.015
   Hodge AM, 2009, DIABETES RES CLIN PR, V83, P132, DOI 10.1016/j.diabres.2008.11.007
   Hodson L, 2015, J AM HEART ASSOC, V4, DOI 10.1161/JAHA.115.002258
   Hokanson J E, 1996, J Cardiovasc Risk, V3, P213, DOI 10.1097/00043798-199604000-00014
   HULLEY SB, 1980, NEW ENGL J MED, V302, P1383, DOI 10.1056/NEJM198006193022503
   Jakob T, 2016, COCHRANE DB SYST REV, DOI 10.1002/14651858.CD009753.pub2
   Jorgensen AB, 2014, NEW ENGL J MED, V371, P32, DOI 10.1056/NEJMoa1308027
   Kawakami A, 2001, HORM METAB RES, V33, P67, DOI 10.1055/s-2001-12397
   Kinoshita M, 2009, J ATHEROSCLER THROMB, V16, P517, DOI 10.5551/jat.No604
   Lucero D, 2016, CLIN BIOCHEM, V49, P932, DOI 10.1016/j.clinbiochem.2016.04.016
   Lyons T, 2000, DIABETES RES CLIN PR, V50, P5
   Mackey RH, 2015, DIABETES CARE, V38, P628, DOI 10.2337/dc14-0645
   Manson JE, 2019, NEW ENGL J MED, V380, P23, DOI 10.1056/NEJMoa1811403
   Marshall W., 2014, CLIN BIOCH METABOLIC, P17
   Masuda D, 2017, J ATHEROSCLER THROMB, V24, P95, DOI 10.5551/jat.RV16003
   Masuda D, 2012, EUR J CLIN INVEST, V42, P992, DOI 10.1111/j.1365-2362.2012.02687.x
   Miller M, 2011, CIRCULATION, V123, P2292, DOI 10.1161/CIR.0b013e3182160726
   Mittendorfer B, 2016, J CLIN ENDOCR METAB, V101, P4151, DOI 10.1210/jc.2016-1500
   Mora S, 2010, DIABETES, V59, P1153, DOI 10.2337/db09-1114
   Mori K, 2013, CLIN CHIM ACTA, V421, P51, DOI 10.1016/j.cca.2013.02.005
   Natarajan P, 2015, J AM COLL CARDIOL, V66, P2053, DOI 10.1016/j.jacc.2015.08.866
   NORDESTGAARD BG, 1992, ARTERIOSCLER THROMB, V12, P6, DOI 10.1161/01.ATV.12.1.6
   NORDESTGAARD BG, 1992, EUR J EPIDEMIOL, V8, P92, DOI 10.1007/BF00145358
   NORDESTGAARD BG, 1988, J LIPID RES, V29, P1491
   NORDESTGAARD BG, 1988, ARTERIOSCLEROSIS, V8, P421, DOI 10.1161/01.ATV.8.4.421
   NORDESTGAARD BG, 1990, ARTERIOSCLEROSIS, V10, P477, DOI 10.1161/01.ATV.10.3.477
   Nordestgaard BG, 2007, JAMA-J AM MED ASSOC, V298, P299, DOI 10.1001/jama.298.3.299
   Okubo M, 2014, J ATHEROSCLER THROMB, V21, P974, DOI 10.5551/jat.23309
   Ooi TC, 1998, CRIT REV CL LAB SCI, V35, P489, DOI 10.1080/10408369891234255
   Packard CJ, 1997, ARTERIOSCL THROM VAS, V17, P3542, DOI 10.1161/01.ATV.17.12.3542
   PACKARD CJ, 1984, J CLIN INVEST, V74, P2178, DOI 10.1172/JCI111644
   Paramsothy P, 2010, J AM COLL CARDIOL, V56, P1034, DOI 10.1016/j.jacc.2010.01.073
   Pollin TI, 2008, SCIENCE, V322, P1702, DOI 10.1126/science.1161524
   Puri R, 2016, ARTERIOSCL THROM VAS, V36, P2220, DOI 10.1161/ATVBAHA.116.307601
   Qamar A, 2015, ARTERIOSCL THROM VAS, V35, P1880, DOI 10.1161/ATVBAHA.115.305415
   Ramms B, 2018, CURR OPIN LIPIDOL, V29, P171, DOI 10.1097/MOL.0000000000000502
   Sarwar N, 2007, CIRCULATION, V115, P450, DOI 10.1161/CIRCULATIONAHA.106.637793
   Sarwar N, 2010, LANCET, V375, P1634, DOI 10.1016/S0140-6736(10)60545-4
   SHAIKH M, 1991, ARTERIOSCLER THROMB, V11, P569, DOI 10.1161/01.ATV.11.3.569
   SHEPHERD J, 1984, J CLIN INVEST, V74, P2164, DOI 10.1172/JCI111643
   Sparks JD, 2012, ARTERIOSCL THROM VAS, V32, P2104, DOI 10.1161/ATVBAHA.111.241463
   Staniak HL, 2014, ATHEROSCLEROSIS, V233, P381, DOI 10.1016/j.atherosclerosis.2013.12.036
   STENDER S, 1981, ARTERIOSCLEROSIS, V1, P38, DOI 10.1161/01.ATV.1.1.38
   STENDER S, 1988, ARTERIOSCLEROSIS, V8, P252, DOI 10.1161/01.ATV.8.3.252
   Stitziel NO, 2017, J AM COLL CARDIOL, V69, P2054, DOI 10.1016/j.jacc.2017.02.030
   Stitziel NO, 2016, NEW ENGL J MED, V374, P1134, DOI 10.1056/NEJMoa1507652
   Talmud PJ, 2008, ARTERIOSCL THROM VAS, V28, P2319, DOI 10.1161/ATVBAHA.108.176917
   Tang YB, 2006, ATHEROSCLEROSIS, V185, P433, DOI 10.1016/j.atherosclerosis.2005.06.026
   Toth PP, 2016, VASC HEALTH RISK MAN, V12, DOI 10.2147/VHRM.S104369
   Tsao CW, 2012, J AM COLL CARDIOL, V60, P2364, DOI 10.1016/j.jacc.2012.09.007
   Uchida Y, 1998, J CLIN LAB ANAL, V12, P289, DOI 10.1002/(SICI)1098-2825(1998)12:5<289::AID-JCLA7>3.0.CO;2-1
   Vallejo-Vaz AJ, 2018, CIRCULATION, V138, P770, DOI 10.1161/CIRCULATIONAHA.117.032318
   Varbo A, 2018, ARTERIOSCL THROM VAS, V38, P464, DOI 10.1161/ATVBAHA.117.310269
   Varbo A, 2013, J AM COLL CARDIOL, V61, P427, DOI 10.1016/j.jacc.2012.08.1026
   von Ballmoos MCW, 2015, J CLIN LIPIDOL, V9, P498, DOI 10.1016/j.jacl.2015.05.002
   Wang D, 2015, COCHRANE DB SYST REV, DOI 10.1002/14651858.CD009580.pub2
   Wang F, 2018, ANN HUM GENET, V82, P437, DOI 10.1111/ahg.12273
   Wang J, 2012, J INTERN MED, V272, P562, DOI 10.1111/j.1365-2796.2012.02562.x
   Zheng TP, 2018, CARDIOVASC DIABETOL, V17, DOI 10.1186/s12933-018-0687-y
NR 85
TC 23
Z9 25
U1 3
U2 15
PU LIPPINCOTT WILLIAMS & WILKINS
PI PHILADELPHIA
PA TWO COMMERCE SQ, 2001 MARKET ST, PHILADELPHIA, PA 19103 USA
SN 1752-296X
EI 1752-2978
J9 CURR OPIN ENDOCRINOL
JI Curr. Opin. Endocrinol. Diabetes Obes.
PD APR
PY 2019
VL 26
IS 2
BP 109
EP 116
DI 10.1097/MED.0000000000000468
PG 8
WC Endocrinology & Metabolism
WE Science Citation Index Expanded (SCI-EXPANDED)
SC Endocrinology & Metabolism
GA IQ3VH
UT WOS:000480679200007
PM 30694827
DA 2022-11-10
ER

PT J
AU Rashid, S
   Tavori, H
   Brown, PE
   Linton, MF
   He, J
   Giunzioni, I
   Fazio, S
AF Rashid, Shirya
   Tavori, Hagai
   Brown, Patrick E.
   Linton, MacRae F.
   He, Jane
   Giunzioni, Ilaria
   Fazio, Sergio
TI Proprotein Convertase Subtilisin Kexin Type 9 Promotes Intestinal
   Overproduction of Triglyceride-Rich Apolipoprotein B Lipoproteins
   Through Both Low-Density Lipoprotein Receptor-Dependent and -Independent
   Mechanisms
SO CIRCULATION
LA English
DT Article
DE apolipoproteins; lipids; molecular biology; pathophysiology; receptors,
   lipoprotein; risk factors
ID AUTOSOMAL-DOMINANT HYPERCHOLESTEROLEMIA; TRANSFER PROTEIN; PLASMA PCSK9;
   CHOLESTEROL; INSULIN; LDL; ASSOCIATION; DEGRADATION; METABOLISM;
   EXPRESSION
AB Background-Proprotein convertase subtilisin kexin type 9 (PCSK9) promotes the degradation of the low-density lipoprotein (LDL) receptor (LDLR), and its deficiency in humans results in low plasma LDL cholesterol and protection against coronary heart disease. Recent evidence indicates that PCSK9 also modulates the metabolism of triglyceride-rich apolipoprotein B (apoB) lipoproteins, another important coronary heart disease risk factor. Here, we studied the effects of physiological levels of PCSK9 on intestinal triglyceride-rich apoB lipoprotein production and elucidated for the first time the cellular and molecular mechanisms involved.
   Methods and Results-Treatment of human enterocytes (CaCo-2 cells) with recombinant human PCSK9 (10 mu g/mL for 24 hours) increased cellular and secreted apoB48 and apoB100 by 40% to 55% each (P<0.01 versus untreated cells), whereas short-term deletion of PCSK9 expression reversed this effect. PCSK9 stimulation of apoB was due to a 1.5-fold increase in apoB mRNA (P<0.01) and to enhanced apoB protein stability through both LDLR-dependent and LDLR-independent mechanisms. PCSK9 decreased LDLR protein (P<0.01) and increased cellular apoB stability via activation of microsomal triglyceride transfer protein. PCSK9 also increased levels of the lipid-generating enzymes FAS, SCD, and DGAT2 (P<0.05). In mice, human PCSK9 at physiological levels increased intestinal microsomal triglyceride transfer protein levels and activity regardless of LDLR expression.
   Conclusions-PCSK9 markedly increases intestinal triglyceride-rich apoB production through mechanisms mediated in part by transcriptional effects on apoB, microsomal triglyceride transfer protein, and lipogenic genes and in part by posttranscriptional effects on the LDLR and microsomal triglyceride transfer protein. These findings indicate that targeted PCSK9-based therapies may also be effective in the management of postprandial hypertriglyceridemia.
C1 [Rashid, Shirya] Dalhousie Univ, Dept Pharmacol, Halifax, NS B3H 4H7, Canada.
   [Rashid, Shirya] Dalhousie Univ, Dept Pharmacol, St John, NB E2L 4L5, Canada.
   [Tavori, Hagai; Linton, MacRae F.; He, Jane; Giunzioni, Ilaria; Fazio, Sergio] Vanderbilt Univ, Dept Med, Sect Cardiovasc Dis Prevent, Nashville, TN USA.
   [Tavori, Hagai; Giunzioni, Ilaria] Oregon Hlth & Sci Univ, Portland, OR 97201 USA.
   [Brown, Patrick E.] Univ Toronto, Fac Med, Dept Biostat, Toronto, ON, Canada.
   [Brown, Patrick E.] Canc Care Ontario, Toronto, ON, Canada.
RP Rashid, S (corresponding author), Dalhousie Univ, Dalhousie Med New Brunswick, Dept Pharmacol, Fac Med, 100 Tucker Pk Rd,POB 5050, St John, NB E2L 4L5, Canada.
EM shirya.rashid@Dal.ca
RI Tavori, Hagai/AAS-9079-2021
OI Brown, Patrick/0000-0003-2541-3744
FU Merck and Co.; National Institutes of Health (National Heart, Lung, and
   Blood Institute) [R01-HL106845]; NATIONAL HEART, LUNG, AND BLOOD
   INSTITUTE [R01HL106845] Funding Source: NIH RePORTER
FX This study was partially supported by Merck and Co. through a research
   grant to Dr Rashid and by the National Institutes of Health (National
   Heart, Lung, and Blood Institute) through grant R01-HL106845 to Dr
   Fazio.
CR Abifadel M, 2003, NAT GENET, V34, P154, DOI 10.1038/ng1161
   Adeli K, 2001, TRENDS CARDIOVAS MED, V11, P170, DOI 10.1016/S1050-1738(01)00084-6
   Adeli K, 2008, CURR OPIN LIPIDOL, V19, P221, DOI 10.1097/MOL.0b013e3282ffaf82
   Athar H, 2004, J LIPID RES, V45, P764, DOI 10.1194/jlr.D300026-JLR200
   Baass A, 2009, CLIN CHEM, V55, P1637, DOI 10.1373/clinchem.2009.126987
   Bernard S, 2000, DIABETOLOGIA, V43, P995, DOI 10.1007/s001250051481
   Boekholdt SM, 2012, JAMA-J AM MED ASSOC, V307, P1302, DOI 10.1001/jama.2012.366
   Chapman MJ, 2011, EUR HEART J, V32, P1345, DOI 10.1093/eurheartj/ehr112
   Cohen JC, 2006, NEW ENGL J MED, V354, P1264, DOI 10.1056/NEJMoa054013
   Costandi J, 2011, CIRC RES, V108, P727, DOI 10.1161/CIRCRESAHA.110.238949
   Cuchel M, 2013, CURR OPIN LIPIDOL, V24, P246, DOI 10.1097/MOL.0b013e32836139df
   DASHTI N, 1989, J LIPID RES, V30, P1365
   Denis M, 2012, CIRCULATION, V125, P894, DOI 10.1161/CIRCULATIONAHA.111.057406
   Duff CJ, 2011, EXPERT OPIN THER TAR, V15, P157, DOI 10.1517/14728222.2011.547480
   Fan D, 2008, BIOCHEMISTRY-US, V47, P1631, DOI 10.1021/bi7016359
   Garcia-Calvo M, 2005, P NATL ACAD SCI USA, V102, P8132, DOI 10.1073/pnas.0500269102
   Gillian-Daniel DL, 2002, P NATL ACAD SCI USA, V99, P4337, DOI 10.1073/pnas.072557199
   Jensen-Urstad APL, 2012, BBA-MOL CELL BIOL L, V1821, P747, DOI 10.1016/j.bbalip.2011.09.017
   King A., 2013, NAT REV CARDIOL, V10, P1
   Lakoski SG, 2009, J CLIN ENDOCR METAB, V94, P2537, DOI 10.1210/jc.2009-0141
   Lambert G, 2008, CLIN CHEM, V54, P1038, DOI 10.1373/clinchem.2007.099747
   LIN MCM, 1995, J LIPID RES, V36, P1073
   Melone M, 2012, J AM COLL CARDIOL, V59, P1697, DOI 10.1016/j.jacc.2011.11.064
   Nguyen MA, 2014, J LIPID RES, V55, P266, DOI 10.1194/jlr.M044156
   Ouguerram K, 2004, ARTERIOSCL THROM VAS, V24, P1448, DOI 10.1161/01.ATV.0000133684.77013.88
   Qian YW, 2007, J LIPID RES, V48, P1488, DOI 10.1194/jlr.M700071-JLR200
   Rashid S, 2005, P NATL ACAD SCI USA, V102, P5374, DOI 10.1073/pnas.0501652102
   Seidah NG, 2003, P NATL ACAD SCI USA, V100, P928, DOI 10.1073/pnas.0335507100
   Shojaee-Moradie F, 2013, DIABETES, V62, P4063, DOI 10.2337/db13-0935
   Sun H, 2012, ARTERIOSCL THROM VAS, V32, P1585, DOI 10.1161/ATVBAHA.112.250043
   Swift LL, 2005, HISTOCHEM CELL BIOL, V123, P475, DOI 10.1007/s00418-005-0772-7
   Tavori H, 2013, CIRCULATION, V127, P2403, DOI 10.1161/CIRCULATIONAHA.113.001592
   TRABER MG, 1987, J LIPID RES, V28, P1350
   Yu LQ, 2008, CURR OPIN LIPIDOL, V19, P263, DOI 10.1097/MOL.0b013e3282f9b563
   Zhang JH, 2011, J BIOL CHEM, V286, P25088, DOI 10.1074/jbc.M111.244475
NR 35
TC 106
Z9 114
U1 3
U2 21
PU LIPPINCOTT WILLIAMS & WILKINS
PI PHILADELPHIA
PA 530 WALNUT ST, PHILADELPHIA, PA 19106-3621 USA
SN 0009-7322
EI 1524-4539
J9 CIRCULATION
JI Circulation
PD JUL 29
PY 2014
VL 130
IS 5
BP 431
EP 441
DI 10.1161/CIRCULATIONAHA.113.006720
PG 11
WC Cardiac & Cardiovascular Systems; Peripheral Vascular Disease
WE Science Citation Index Expanded (SCI-EXPANDED)
SC Cardiovascular System & Cardiology
GA AN1TQ
UT WOS:000340366900014
PM 25070550
OA Green Accepted, Bronze
DA 2022-11-10
ER

PT J
AU Junejo, SA
   Geng, HH
   Li, SN
   Kaka, AK
   Rashid, A
   Zhou, YB
AF Junejo, Shahid Ahmed
   Geng, Huihui
   Li, Songnan
   Kaka, Ajeet Kumar
   Rashid, Alam
   Zhou, Yibin
TI Superfine wheat bran improves the hyperglycemic and hyperlipidemic
   properties in a high-fat rat model
SO FOOD SCIENCE AND BIOTECHNOLOGY
LA English
DT Article
DE Superfine wheat bran; High-fat rat model; Postprandial glucose; Lipid
   profile
ID DIETARY FIBER CONTENT; OBESITY; PURIFICATION
AB Wheat bran (WB) is an abundant source of fiber, promoting the health for constipation, irritable bowel syndrome, and gastrointestinal disorders. However, the role of superfine-WB in improving the obesity, hyperglycemia, and hyperlipidemia needs to be revealed. The superfine-WB (low and high treatments) was studied on body-weight, blood sugar, serum, and liver lipids in a high-fat rat model for 5-weeks. The high-fat diet substantially increased body-weight, sugar levels, lipids, and malondialdehyde in serum and liver. In contrast, the superfine-WB treatments reduced food and energy intake, postprandial glucose, body-weight, blood and liver cholesterol, triglycerides, malondialdehyde, low-density lipoprotein, and increased the level of high-density lipoprotein. Additionally, when the two different concentrations were compared, the maximum impact was exhibited by the superfine-WB containing high concentration. These results suggest that the superfine-WB significantly improves the hyperglycemia, hyperlipidemia, and possibly also protecting against other acute, recurrent, or chronic diseases.
C1 [Junejo, Shahid Ahmed; Geng, Huihui; Rashid, Alam; Zhou, Yibin] Anhui Agr Univ, Key Lab Agr Prod Proc Engn, 130 Chang Jiang West Rd, Hefei 230036, Peoples R China.
   [Junejo, Shahid Ahmed; Li, Songnan] South China Univ Technol, Sch Food Sci & Engn, Key Lab Green Proc Nat Prod & Prod Safety, Guangzhou 510640, Peoples R China.
   [Kaka, Ajeet Kumar] Khairpur Coll Agr Engn & Technol, Dept Postharvest Technol & Proc Engn, Khairpur Mirs, Pakistan.
RP Zhou, YB (corresponding author), Anhui Agr Univ, Key Lab Agr Prod Proc Engn, 130 Chang Jiang West Rd, Hefei 230036, Peoples R China.
EM shahidfst42@gmail.com; m18326910755_1@163.com; 837333606@qq.com;
   ajeetkumarkaka@gmail.com; rashidahmad00gilgit@gmail.com;
   zhouyibin@ahau.edu.cn
RI Ahmed, Shahid/ABB-8639-2020
OI Ahmed, Shahid/0000-0001-6552-6626; Li, Songnan/0000-0002-8494-9197
CR [Anonymous], 2000, OFFICIAL METHODS ANA, V17
   AOAC, 1995, CEREAL FOODS, V991, P7
   AOAC I, 1998, AOAC OFF METH 996 11
   BRADFORD MM, 1976, ANAL BIOCHEM, V72, P248, DOI 10.1016/0003-2697(76)90527-3
   Capuano E, 2017, CRIT REV FOOD SCI, V57, P3543, DOI 10.1080/10408398.2016.1180501
   Chan RSM, 2010, INT J ENV RES PUB HE, V7, P765, DOI 10.3390/ijerph7030765
   Chang SM, 2017, J MICROBIOL BIOTECHN, V27, P856, DOI 10.4014/jmb.1610.10058
   Chawla R, 2010, COMPR REV FOOD SCI F, V9, P178, DOI 10.1111/j.1541-4337.2009.00099.x
   Chen Y, 2014, J FOOD ENG, V120, P1, DOI 10.1016/j.jfoodeng.2013.07.011
   Esa NM, 2011, J AGR FOOD CHEM, V59, P7985, DOI 10.1021/jf201323x
   FOLCH J, 1957, J BIOL CHEM, V226, P497
   Han SF, 2015, SCI REP-UK, V5, DOI 10.1038/srep15256
   Hemery Y, 2011, J CEREAL SCI, V53, P1, DOI 10.1016/j.jcs.2010.09.005
   Hou Y, 2009, EXP GERONTOL, V44, P434, DOI 10.1016/j.exger.2009.03.007
   Jois T, 2016, PLOS ONE, V11, DOI 10.1371/journal.pone.0168797
   Junejo SA, 2019, J SCI FOOD AGR, V99, P1990, DOI 10.1002/jsfa.9397
   Lebesi DM, 2012, INNOV FOOD SCI EMERG, V13, P207, DOI 10.1016/j.ifset.2011.08.001
   Li SN, 2019, FOOD HYDROCOLLOID, V91, P40, DOI 10.1016/j.foodhyd.2019.01.001
   Li SN, 2015, FOOD CHEM, V185, P371, DOI 10.1016/j.foodchem.2015.03.147
   Manna P, 2015, METAB SYNDR RELAT D, V13, P423, DOI 10.1089/met.2015.0095
   Menard O, 2018, NUTRIENTS, V10, DOI 10.3390/nu10091308
   Omole JO, 2012, ISRN NUTR, V2013
   Onipe OO, 2015, INT J FOOD SCI TECH, V50, P2509, DOI 10.1111/ijfs.12935
   Qiu T, 2013, CARBOHYD POLYM, V98, P922, DOI 10.1016/j.carbpol.2013.07.014
   Rashid S, 2015, INT J FOOD SCI TECH, V50, P1533, DOI 10.1111/ijfs.12798
   Rebello CJ, 2016, NUTR REV, V74, P131, DOI 10.1093/nutrit/nuv063
   Sonnenburg JL, 2016, NATURE, V535, P56, DOI 10.1038/nature18846
   Stevenson L, 2012, INT J FOOD SCI NUTR, V63, P1001, DOI 10.3109/09637486.2012.687366
   Suriano F, 2018, J FUNCT FOODS, V41, P155, DOI 10.1016/j.jff.2017.12.035
   Venkatachalam M, 2009, J AM COLL NUTR, V28, P583, DOI 10.1080/07315724.2009.10719790
   Walker AW, 2013, SCIENCE, V341, P1069, DOI 10.1126/science.1243787
   Wanders AJ, 2013, BRIT J NUTR, V109, P1330, DOI 10.1017/S0007114512003145
   Yan XG, 2015, FOOD CHEM, V180, P106, DOI 10.1016/j.foodchem.2015.01.127
   Zhang Yang, 2016, Transactions of the Chinese Society of Agricultural Engineering, V32, P295, DOI 10.11975/j.issn.1002-6819.2016.11.042
   Zhu FM, 2015, J CEREAL SCI, V65, P43, DOI 10.1016/j.jcs.2015.06.006
NR 35
TC 4
Z9 4
U1 1
U2 10
PU KOREAN SOCIETY FOOD SCIENCE & TECHNOLOGY-KOSFOST
PI SEOUL
PA #605, KOREA SCI TECHNOL CENT, 635-4 YEOKSAM-DONG, KANGNAM-GU, SEOUL,
   135-703, SOUTH KOREA
SN 1226-7708
EI 2092-6456
J9 FOOD SCI BIOTECHNOL
JI Food Sci. Biotechnol.
PD APR
PY 2020
VL 29
IS 4
BP 559
EP 567
DI 10.1007/s10068-019-00684-8
PG 9
WC Food Science & Technology
WE Science Citation Index Expanded (SCI-EXPANDED)
SC Food Science & Technology
GA LB8DQ
UT WOS:000524860200013
PM 32296567
OA Green Published
DA 2022-11-10
ER

PT J
AU Langsted, A
   Jensen, AMR
   Varbo, A
   Nordestgaard, BG
AF Langsted, Anne
   Jensen, Anne Marie Reimer
   Varbo, Anette
   Nordestgaard, Borge G.
TI Low High-Density Lipoprotein Cholesterol to Monitor Long-Term Average
   Increased Triglycerides
SO JOURNAL OF CLINICAL ENDOCRINOLOGY & METABOLISM
LA English
DT Article
DE lipids; lipoproteins; regression dilution bias; cardiovascular disease;
   diabetes
ID ISCHEMIC-HEART-DISEASE; RICH LIPOPROTEINS; HDL-CHOLESTEROL; NONFASTING
   TRIGLYCERIDES; CARDIOVASCULAR-DISEASE; PLASMA-TRIGLYCERIDES; REMNANT
   CHOLESTEROL; RISK-FACTOR; A-I; ECHOLUCENT
AB Context: Increased triglyceride-rich remnants represent a causal risk factor for ischemic cardiovascular disease.
   Objective: We tested the hypothesis that low high-density lipoprotein (HDL) cholesterol can be used to monitor long-term high triglycerides/remnant cholesterol, just as high hemoglobin A1c (HbA1c) can be used to monitor long-term high glucose levels.
   Design, Setting, Participants, and Interventions: We studied cross-sectionally 108 731 individuals, dynamically 1313 individuals with lipid measurement at 10 repeated visits, short-term 305 individuals during a fat load, and long-term 10 479 individuals with 2 lipid measurements 10 years apart.
   Main Outcome Measures: Levels of HDL cholesterol and triglycerides.
   Results: Cross-sectionally, HDL cholesterol was inversely associated with triglycerides (R-2 = 0.26) and remnant cholesterol (R-2 = 0.26). Dynamically, major changes in triglyceride levels from measurement to measurement were mimicked by corresponding modest changes in HDL cholesterol. In the short-term after a fat load, median triglycerides increased 96% while HDL cholesterol decreased only 1%. Long-term, in individuals with measurements 10 years apart, those who initially had the highest triglycerides and corresponding lowest HDL cholesterol, still had highest triglycerides and lowest HDL cholesterol 10 years later. Prospectively, individuals with increased triglycerides/remnant cholesterol had increased risk of myocardial infarction; however, when the HDL cholesterol monitoring was removed, increased triglycerides/remnant cholesterol were largely no longer associated with increased risk of myocardial infarction.
   Conclusions: Low HDL cholesterol is a stable marker of average high triglycerides/remnant cholesterol. This suggests that low HDL cholesterol can be used to monitor long-term average high triglycerides and remnant cholesterol, analogous to high HbA1c as a long-term monitor of average high glucose levels.
C1 [Langsted, Anne; Jensen, Anne Marie Reimer; Varbo, Anette; Nordestgaard, Borge G.] Copenhagen Univ Hosp, Herlev & Gentofte Hosp, Dept Clin Biochem, DK-2730 Herlev, Denmark.
   [Langsted, Anne; Jensen, Anne Marie Reimer; Varbo, Anette; Nordestgaard, Borge G.] Copenhagen Univ Hosp, Herlev & Gentofte Hosp, Copenhagen Gen Populat Study, DK-2730 Herlev, Denmark.
   [Langsted, Anne; Jensen, Anne Marie Reimer; Varbo, Anette; Nordestgaard, Borge G.] Univ Copenhagen, Fac Hlth & Med Sci, DK-2200 Copenhagen, Denmark.
RP Nordestgaard, BG (corresponding author), Copenhagen Univ & Hosp, Dept Clin Biochem, Herlev Gentofte Hosp, Herlev Ringvej 75, DK-2730 Herlev, Denmark.
RI Nordestgaard, Borge Gronne/ABF-1310-2020
OI Nordestgaard, Borge/0000-0002-1954-7220
FU Herlev Gentofte Hospital, Copenhagen University Hospital, Denmark
FX This work was supported by Herlev Gentofte Hospital, Copenhagen
   University Hospital, Denmark.
CR Agerholm-Larsen B, 2000, CIRCULATION, V101, P1907, DOI 10.1161/01.CIR.101.16.1907
   BARTER PJ, 1982, BIOCHEM J, V208, P1
   Chapman MJ, 2011, EUR HEART J, V32, P1345, DOI 10.1093/eurheartj/ehr112
   Clarke R, 1999, AM J EPIDEMIOL, V150, P341
   Di Angelantonio E, 2009, JAMA-J AM MED ASSOC, V302, P1993, DOI 10.1001/jama.2009.1619
   Ginsberg HN, 2010, NEW ENGL J MED, V362, P1563, DOI 10.1056/NEJMoa1001282
   Goldberg IJ, 1996, J LIPID RES, V37, P693
   Gronholdt MLM, 1996, STROKE, V27, P2166, DOI 10.1161/01.STR.27.12.2166
   HOROWITZ BS, 1993, J CLIN INVEST, V91, P1743, DOI 10.1172/JCI116384
   Hutcheon JA, 2010, BMJ-BRIT MED J, V340, DOI 10.1136/bmj.c2289
   Huuskonen J, 2001, ATHEROSCLEROSIS, V155, P269, DOI 10.1016/S0021-9150(01)00447-6
   Jorgensen AB, 2013, EUR HEART J, V34, P1826, DOI 10.1093/eurheartj/ehs431
   Keene D, 2014, BMJ-BRIT MED J, V349, DOI 10.1136/bmj.g4379
   Kofoed SC, 2002, J VASC SURG, V36, P783, DOI 10.1067/mva.2002.126552
   Kontush A, 2006, PHARMACOL REV, V58, P342, DOI 10.1124/pr.58.3.1
   Mihas C, 2011, CURR VASC PHARMACOL, V9, P271, DOI 10.2174/157016111795495530
   Nordestgaard BG, 2007, JAMA-J AM MED ASSOC, V298, P299, DOI 10.1001/jama.298.3.299
   Nordestgaard BG, 2016, CIRC RES, V118, P547, DOI 10.1161/CIRCRESAHA.115.306249
   Nordestgaard BG, 2014, LANCET, V384, P626, DOI 10.1016/S0140-6736(14)61177-6
   Nordestgaard BG, 2012, PLOS MED, V9, DOI 10.1371/journal.pmed.1001212
   Nordestgaard BG, 2011, CURR OPIN LIPIDOL, V22, P113, DOI 10.1097/MOL.0b013e32834477d2
   Sarwar N, 2010, LANCET, V375, P1634, DOI 10.1016/S0140-6736(10)60545-4
   SCHAEFER EJ, 1978, LANCET, V2, P391
   Tirosh A, 2007, ANN INTERN MED, V147, P377, DOI 10.7326/0003-4819-147-6-200709180-00007
   Tremblay AJ, 2007, CLIN BIOCHEM, V40, P25, DOI 10.1016/j.clinbiochem.2006.06.014
   Varbo A, 2013, J AM COLL CARDIOL, V61, P427, DOI 10.1016/j.jacc.2012.08.1026
   Voight BF, 2012, LANCET, V380, P572, DOI 10.1016/S0140-6736(12)60312-2
   ZILVERSMIT DB, 1984, J LIPID RES, V25, P1563
NR 28
TC 14
Z9 13
U1 0
U2 0
PU ENDOCRINE SOC
PI WASHINGTON
PA 2055 L ST NW, SUITE 600, WASHINGTON, DC 20036 USA
SN 0021-972X
EI 1945-7197
J9 J CLIN ENDOCR METAB
JI J. Clin. Endocrinol. Metab.
PD APR
PY 2020
VL 105
IS 4
AR dgz265
DI 10.1210/clinem/dgz265
PG 10
WC Endocrinology & Metabolism
WE Science Citation Index Expanded (SCI-EXPANDED)
SC Endocrinology & Metabolism
GA LD3RP
UT WOS:000525950100099
PM 31822888
OA Bronze
DA 2022-11-10
ER

PT J
AU Jameel, F
   Phang, M
   Wood, LG
   Garg, ML
AF Jameel, Faizan
   Phang, Melinda
   Wood, Lisa G.
   Garg, Manohar L.
TI Acute effects of feeding fructose, glucose and sucrose on blood lipid
   levels and systemic inflammation
SO LIPIDS IN HEALTH AND DISEASE
LA English
DT Article
ID DIETARY FRUCTOSE; POSTPRANDIAL LIPEMIA; INSULIN SENSITIVITY;
   HEALTHY-SUBJECTS; BODY-WEIGHT; ORAL FAT; METABOLISM; INGESTION;
   RESPONSES; HUMANS
AB Background: Recent studies have demonstrated a relationship between fructose consumption and risk of developing metabolic syndrome. Mechanisms by which dietary fructose mediates metabolic changes are poorly understood. This study compared the effects of fructose, glucose and sucrose consumption on post-postprandial lipemia and low grade inflammation measured as hs-CRP.
   Methods: This was a randomized, single blinded, cross-over trial involving healthy subjects (n = 14). After an overnight fast, participants were given one of 3 different isocaloric drinks, containing 50 g of either fructose or glucose or sucrose dissolved in water. Blood samples were collected at baseline, 30, 60 and 120 minutes post intervention for the analysis of blood lipids, glucose, insulin and high sensitivity C-reactive protein (hs-CRP).
   Results: Glucose and sucrose supplementation initially resulted in a significant increase in glucose and insulin levels compared to fructose supplementation and returned to near baseline values within 2 hours. Change in plasma cholesterol, LDL and HDL-cholesterol (measured as area under curve, AUC) was significantly higher when participants consumed fructose compared with glucose or sucrose (P < 0.05). AUC for plasma triglyceride levels however remained unchanged regardless of the dietary intervention. Change in AUC for hs-CRP was also significantly higher in subjects consuming fructose compared with those consuming glucose (P < 0.05), but not sucrose (P = 0.07).
   Conclusion: This study demonstrates that fructose as a sole source of energy modulates plasma lipids and hsCRP levels in healthy individuals. The significance of increase in HDL-cholesterol with a concurrent increase in LDL-cholesterol and elevated hs-CRP levels remains to be delineated when considering health effects of feeding fructose-rich diets.
C1 [Jameel, Faizan; Phang, Melinda; Wood, Lisa G.; Garg, Manohar L.] Univ Newcastle, Sch Biomed Sci & Pharm, Nutraceut Res Grp, Callaghan, NSW 2308, Australia.
   [Wood, Lisa G.] Univ Newcastle, Ctr Asthma & Resp Dis, Sch Biomed Sci & Pharm, Callaghan, NSW 2308, Australia.
   [Phang, Melinda] Womens & Children Hosp, Womens & Childrens Hlth Res Inst, Adelaide, SA, Australia.
RP Garg, ML (corresponding author), Univ Newcastle, Sch Biomed Sci & Pharm, Nutraceut Res Grp, 305C Med Sci Bldg, Callaghan, NSW 2308, Australia.
EM manohar.garg@newcastle.edu.au
RI Wood, Lisa G/G-7068-2013; Phang, Melinda/J-6431-2019; Garg, Manohar
   L/A-5795-2009
OI Garg, Manohar/0000-0003-0514-0865; Wood, Lisa/0000-0002-0941-9225
FU Hunter Medical Research Institute
FX This study was funded by a grant from the Hunter Medical Research
   Institute. The authors declare no conflict of interest.
CR Abraha A, 1998, BRIT J NUTR, V80, P169, DOI 10.1017/S000711459800107X
   Aeberli I, 2011, AM J CLIN NUTR, V94, P479, DOI 10.3945/ajcn.111.013540
   Bantle JP, 2000, AM J CLIN NUTR, V72, P1128
   BOHANNON NV, 1980, J AM DIET ASSOC, V76, P555
   BOSSETTI BM, 1984, DIABETES CARE, V7, P309, DOI 10.2337/diacare.7.4.309
   Brown CM, 2008, AM J PHYSIOL-REG I, V294, pR730, DOI 10.1152/ajpregu.00680.2007
   Chong MFF, 2007, AM J CLIN NUTR, V85, P1511, DOI 10.1093/ajcn/85.6.1511
   Cirillo P, 2009, J AM SOC NEPHROL, V20, P545, DOI 10.1681/ASN.2008060576
   COHEN JC, 1988, AM J CLIN NUTR, V48, P1031, DOI 10.1093/ajcn/48.4.1031
   Cox CL, 2011, J CLIN ENDOCR METAB, V96, pE2034, DOI 10.1210/jc.2011-1050
   Craig CL, 2003, MED SCI SPORT EXER, V35, P1381, DOI 10.1249/01.MSS.0000078924.61453.FB
   CRAPO PA, 1984, AM J CLIN NUTR, V39, P525, DOI 10.1093/ajcn/39.4.525
   Delbosc S, 2005, ATHEROSCLEROSIS, V179, P43, DOI 10.1016/j.atherosclerosis.2004.10.018
   Gannon MC, 1998, DIABETES CARE, V21, P16, DOI 10.2337/diacare.21.1.16
   HALLFRISCH J, 1983, AM J CLIN NUTR, V37, P740, DOI 10.1093/ajcn/37.5.740
   Hudgins LC, 2011, J CLIN ENDOCR METAB, V96, P861, DOI 10.1210/jc.2010-2007
   JEPPESEN J, 1995, AM J CLIN NUTR, V61, P787, DOI 10.1093/ajcn/61.4.787
   JEPPESEN J, 1995, AM J CLIN NUTR, V62, P1201, DOI 10.1093/ajcn/62.6.1201
   Le KA, 2006, CURR OPIN CLIN NUTR, V9, P469, DOI 10.1097/01.mco.0000232910.61612.4d
   Livesey G, 2008, AM J CLIN NUTR, V88, P1419, DOI 10.3945/ajcn.2007.25700
   Nuttall FQ, 2000, METABOLISM, V49, P1565, DOI 10.1053/meta.2000.18553
   Parks EJ, 2008, J NUTR, V138, P1039, DOI 10.1093/jn/138.6.1039
   Rutledge AC, 2007, NUTR REV, V65, pS13, DOI 10.1301/nr.2007.jun.S13-S23
   Semchyshyn HM, 2013, BIOMED RES INT, V2013, P9
   Singleton MJ, 1999, J AM COLL NUTR, V18, P179, DOI 10.1080/07315724.1999.10718847
   Stanhope KL, 2009, J CLIN INVEST, V119, P1322, DOI 10.1172/JCI37385
   Sunehag AL, 2008, J PEDIATR ENDOCR MET, V21, P225
   SWANSON JE, 1992, AM J CLIN NUTR, V55, P851, DOI 10.1093/ajcn/55.4.851
   Teff KL, 2004, J CLIN ENDOCR METAB, V89, P2963, DOI 10.1210/jc.2003-031855
   TORDOFF MG, 1990, AM J CLIN NUTR, V51, P963, DOI 10.1093/ajcn/51.6.963
NR 30
TC 47
Z9 49
U1 1
U2 34
PU BIOMED CENTRAL LTD
PI LONDON
PA 236 GRAYS INN RD, FLOOR 6, LONDON WC1X 8HL, ENGLAND
SN 1476-511X
J9 LIPIDS HEALTH DIS
JI Lipids Health Dis.
PD DEC 16
PY 2014
VL 13
AR 195
DI 10.1186/1476-511X-13-195
PG 7
WC Biochemistry & Molecular Biology; Nutrition & Dietetics
WE Science Citation Index Expanded (SCI-EXPANDED)
SC Biochemistry & Molecular Biology; Nutrition & Dietetics
GA AZ0JL
UT WOS:000347931800002
PM 25515398
OA Green Published, gold
DA 2022-11-10
ER

PT J
AU Hassing, HC
   Mooij, H
   Guo, SL
   Monia, BP
   Chen, KY
   Kulik, W
   Dallinga-Thie, GM
   Nieuwdorp, M
   Stroes, ESG
   Williams, KJ
AF Hassing, H. Carlijne
   Mooij, Hans
   Guo, Shuling
   Monia, Brett P.
   Chen, Keyang
   Kulik, Wim
   Dallinga-Thie, Geesje M.
   Nieuwdorp, Max
   Stroes, Erik S. G.
   Williams, Kevin Jon
TI Inhibition of hepatic sulfatase-2 In Vivo: A novel strategy to correct
   diabetic dyslipidemia
SO HEPATOLOGY
LA English
DT Article
ID LOW-DENSITY-LIPOPROTEIN; CORONARY-HEART-DISEASE; ANTISENSE
   OLIGONUCLEOTIDES; NONFASTING TRIGLYCERIDES; CARDIOVASCULAR EVENTS;
   REMNANT LIPOPROTEINS; CONTROLLED-TRIAL; PROTEOGLYCANS; HEPARAN;
   CHOLESTEROL
AB Type 2 diabetes mellitus (T2DM) impairs hepatic clearance of atherogenic postprandial triglyceride-rich lipoproteins (TRLs). We recently reported that livers from T2DM db/db mice markedly overexpress the heparan sulfate glucosamine-6-O-endosulfatase-2 (SULF2), an enzyme that removes 6-O sulfate groups from heparan sulfate proteoglycans (HSPGs) and suppresses uptake of TRLs by cultured hepatocytes. In the present study, we evaluated whether Sulf2 inhibition in T2DM mice in vivo could correct their postprandial dyslipidemia. Selective second-generation antisense oligonucleotides (ASOs) targeting Sulf2 were identified. Db/db mice were treated for 5 weeks with Sulf2 ASO (20 or 50 mg/kg per week), nontarget (NT) ASO, or phosphate-buffered saline (PBS). Administration of Sulf2 ASO to db/db mice suppressed hepatic Sulf2 messenger RNA expression by 70%-80% (i.e., down to levels in nondiabetic db/m mice) and increased the ratio of tri- to disulfated disaccharides in hepatic HSPGs (P < 0.05). Hepatocytes isolated from db/db mice on NT ASO exhibited a significant impairment in very-low-density lipoprotein (VLDL) binding that was entirely corrected in db/db mice on Sulf2 ASO. Sulf2 ASO lowered the random, nonfasting plasma triglyceride (TG) levels by 50%, achieving nondiabetic values. Most important, Sulf2 ASO treatment flattened the plasma TG excursions in db/db mice after corn-oil gavage (iAUC, 1,500 +/- 470 mg/dL center dot h for NT ASO versus 160 +/- 40 mg/dL.h for Sulf2 ASO\P < 0.01). Conclusions: Despite extensive metabolic derangements in T2DM mice, inhibition of a single dys-regulated molecule, SULF2, normalizes the VLDL-binding capacity of their hepatocytes and abolishes postprandial hypertriglyceridemia. These findings provide a key proof of concept in vivo to support Sulf2 inhibition as an attractive strategy to improve metabolic dyslipidemia. (HEPATOLOGY 2012;55:17461753)
C1 [Hassing, H. Carlijne; Mooij, Hans; Dallinga-Thie, Geesje M.; Nieuwdorp, Max; Stroes, Erik S. G.] Univ Amsterdam, Acad Med Ctr, Dept Vasc Med, NL-1105 AZ Amsterdam, Netherlands.
   [Guo, Shuling; Monia, Brett P.] Isis Pharmaceut Inc, Dept Antisense Drug Discovery, Carlsbad, CA USA.
   [Chen, Keyang; Williams, Kevin Jon] Temple Univ, Sch Med, Sect Endocrinol Diabet & Metab, Philadelphia, PA 19122 USA.
   [Kulik, Wim] Univ Amsterdam, Acad Med Ctr, Lab Genet & Metab Dis, NL-1105 AZ Amsterdam, Netherlands.
   [Dallinga-Thie, Geesje M.] Univ Amsterdam, Acad Med Ctr, Dept Expt Vasc Med, NL-1105 AZ Amsterdam, Netherlands.
RP Hassing, HC (corresponding author), Univ Amsterdam, Acad Med Ctr, Dept Vasc Med, Meibergdreef 9, NL-1105 AZ Amsterdam, Netherlands.
EM H.C.Hassing@amc.uva.nl
OI dallinga-thie, geesje/0000-0001-5412-5923; Williams, Kevin
   Jon/0000-0002-0000-2159
FU Netherlands Organisation for Scientific Research (VENI) [016.096.044];
   National Institutes of Health [HL94277, HL93321]; ISIS; NATIONAL HEART,
   LUNG, AND BLOOD INSTITUTE [R01HL093321, R01HL094277] Funding Source: NIH
   RePORTER
FX This work was supported by the Netherlands Organisation for Scientific
   Research (VENI grant 016.096.044; to M.N.) and by the National
   Institutes of Health (grants HL94277 and HL93321; to K.J.W.).; E.S.G.S.
   has received a consultancy fee for the apoB antisense program from ISIS.
   B.P.M. and S.G. are employees of ISIS Pharmaceuticals.
CR Baker BF, 1997, J BIOL CHEM, V272, P11994, DOI 10.1074/jbc.272.18.11994
   Bansal S, 2007, JAMA-J AM MED ASSOC, V298, P309, DOI 10.1001/jama.298.3.309
   Bennett CF, 2010, ANNU REV PHARMACOL, V50, P259, DOI 10.1146/annurev.pharmtox.010909.105654
   BERNFIELD M, 1992, ANNU REV CELL BIOL, V8, P365, DOI 10.1146/annurev.cb.08.110192.002053
   Bishop JR, 2007, NATURE, V446, P1030, DOI 10.1038/nature05817
   Buse JB, 2007, DIABETES CARE, V30, P162, DOI 10.2337/dc07-9917
   Butler M, 2002, DIABETES, V51, P1028, DOI 10.2337/diabetes.51.4.1028
   CABEZAS MC, 1994, EUR J CLIN INVEST, V24, P669, DOI 10.1111/j.1365-2362.1994.tb01059.x
   Chahil TJ, 2006, ENDOCRIN METAB CLIN, V35, P491, DOI 10.1016/j.ecl.2006.06.002
   Chen KY, 2010, HEPATOLOGY, V52, P1957, DOI 10.1002/hep.23916
   Collins R, 2003, LANCET, V361, P2005
   Freiberg JJ, 2008, JAMA-J AM MED ASSOC, V300, P2142, DOI 10.1001/jama.2008.621
   Fuki IV, 2000, BIOCHEM J, V351, P607, DOI 10.1042/0264-6021:3510607
   Fuki IV, 1997, J CLIN INVEST, V100, P1611, DOI 10.1172/JCI119685
   Ginsberg HN, 2010, NEW ENGL J MED, V362, P1563, DOI 10.1056/NEJMoa1001282
   Haffner SM, 1998, NEW ENGL J MED, V339, P229, DOI 10.1056/NEJM199807233390404
   JI ZS, 1995, J LIPID RES, V36, P583
   Jones PH, 2003, AM J CARDIOL, V92, P152, DOI 10.1016/S0002-9149(03)00530-7
   Kastelein JJP, 2006, CIRCULATION, V114, P1729, DOI 10.1161/CIRCULATIONAHA.105.606442
   Keech A, 2005, LANCET, V366, P1849, DOI 10.1016/S0140-6736(05)67667-2
   Lawrence R, 2008, NAT METHODS, V5, P291, DOI 10.1038/nmeth0408-291
   Lee SH, 2012, J CARDIOVASC PHARM T, V17, P65, DOI 10.1177/1074248411399762
   MacArthur JM, 2007, J CLIN INVEST, V117, P153, DOI 10.1172/JCI29154
   Mahley RW, 2007, J CLIN INVEST, V117, P94, DOI 10.1172/JCI30889
   MORETON JR, 1947, SCIENCE, V106, P190, DOI 10.1126/science.106.2748.190
   Morimoto-Tomita M, 2002, J BIOL CHEM, V277, P49175, DOI 10.1074/jbc.M205131200
   Oguma T, 2007, ANAL BIOCHEM, V368, P79, DOI 10.1016/j.ab.2007.05.016
   Quistorff B, 1990, Methods Mol Biol, V5, P151, DOI 10.1385/0-89603-150-0:151
   Rosen SD, 2010, EXPERT OPIN THER TAR, V14, P935, DOI 10.1517/14728222.2010.504718
   Shepherd J, 2006, DIABETES CARE, V29, P1220, DOI 10.2337/dc05-2465
   Stanford KI, 2009, J CLIN INVEST, V119, P3236, DOI 10.1172/JCI38251
   Taskinen MR, 2003, DIABETOLOGIA, V46, P733, DOI 10.1007/s00125-003-1111-y
   Twickler TB, 2000, ARTERIOSCL THROM VAS, V20, P2422, DOI 10.1161/01.ATV.20.11.2422
   van Wijk JPH, 2005, ATHEROSCLEROSIS, V178, P147, DOI 10.1016/j.atherosclerosis.2004.08.009
   Williams KJ, 2008, J CLIN INVEST, V118, P3247, DOI 10.1172/JCI35206
   Williams KJ, 2010, CURR OPIN LIPIDOL, V21, P218, DOI 10.1097/MOL.0b013e328338cabc
   Williams KJ, 2005, DIABETES, V54, P1116, DOI 10.2337/diabetes.54.4.1116
   Williams KJ, 2005, ARTERIOSCL THROM VAS, V25, P1536, DOI 10.1161/01.ATV.0000174795.62387.d3
   WILLIAMS KJ, 1992, J BIOL CHEM, V267, P13284
   Wilmink HW, 2001, CARDIOVASC RES, V50, P577, DOI 10.1016/S0008-6363(01)00227-9
   Zhang H, 2010, BLOOD, V116, P4684, DOI 10.1182/blood-2010-04-277798
NR 41
TC 35
Z9 35
U1 0
U2 4
PU WILEY-BLACKWELL
PI HOBOKEN
PA 111 RIVER ST, HOBOKEN 07030-5774, NJ USA
SN 0270-9139
J9 HEPATOLOGY
JI Hepatology
PD JUN
PY 2012
VL 55
IS 6
BP 1746
EP 1753
DI 10.1002/hep.25580
PG 8
WC Gastroenterology & Hepatology
WE Science Citation Index Expanded (SCI-EXPANDED)
SC Gastroenterology & Hepatology
GA 948VF
UT WOS:000304530200013
PM 22234891
OA Green Accepted, Bronze
DA 2022-11-10
ER

PT J
AU Zeng, T
   Guo, FF
   Zhang, CL
   Song, FY
   Zhao, XL
   Xie, KQ
AF Zeng, Tao
   Guo, Fang-Fang
   Zhang, Cui-Li
   Song, Fu-Yong
   Zhao, Xiu-Lan
   Xie, Ke-Qin
TI A meta-analysis of randomized, double-blind, placebo-controlled trials
   for the effects of garlic on serum lipid profiles
SO JOURNAL OF THE SCIENCE OF FOOD AND AGRICULTURE
LA English
DT Article
DE garlic; atherosclerosis; cardiovascular diseases; cholesterol;
   triglyceride
ID POWDER TABLETS; PLASMA-LIPIDS; ALLIUM-SATIVUM; CHOLESTEROL-BIOSYNTHESIS;
   POSTPRANDIAL LIPEMIA; CARDIOVASCULAR RISK; EXTRACT; BLOOD; OIL;
   SUPPLEMENTATION
AB BACKGROUND: Inconsistent results were obtained for the lipid-regulating effects of garlic in clinical trials. With increasing interest in complementary medicine for hyperlipoidemia, it is important to explore the real effects of garlic. This meta- analysis was performed to investigate the influence of garlic on serum lipid parameters. RESULTS: A total of 26 studies were included into meta-analysis. Overall, garlic was superior to placebo in reducing serum total cholesterol (TC) and triglyceride (TG) levels. Compared with the placebo groups, serum TC and TG levels in the garlic group were reduced by 0.28 (95% CI, - 0.45, - 0.11) mmol L-1 (P = 0.001) and 0.13 (95% CI, - 0.20, - 0.06) mmol L-1 (P < 0.001), respectively. The effects of garlic were more striking in subjects with long-term intervention and higher baseline TC levels. Garlic powder and aged garlic extract were more effective in reducing serum TC levels, while garlic oil was more effective in lowering serum TG levels. In contrast, garlic did not influence other lipid parameters, including low-density lipoprotein cholesterol, high-density lipoprotein cholesterol (HDL-C), apolipoprotein B, and TC/HDL-C ratio. CONCLUSION: Garlic could reduce serum TC and TG levels, and garlic therapy should benefit patients with risk of cardiovascular diseases. Copyright (C) 2012 Society of Chemical Industry
C1 [Zeng, Tao; Zhang, Cui-Li; Song, Fu-Yong; Zhao, Xiu-Lan; Xie, Ke-Qin] Shandong Univ, Inst Toxicol, Jinan 250012, Peoples R China.
   [Guo, Fang-Fang] Shandong Univ, Qilu Hosp, Dept Pharm, Jinan 250012, Peoples R China.
RP Xie, KQ (corresponding author), Shandong Univ, Inst Toxicol, 44 Wenhua W Rd, Jinan 250012, Peoples R China.
EM keqinx@sdu.edu.cn
RI Zeng, Tao/CAJ-0684-2022
FU Scientific and Technological Cooperation Project of Shandong Province
   [2008GG2NS02012]; China Postdoctoral Science Foundation [20100481253];
   Postdoctoral Science Foundation of Shandong Province [201002020];
   Independent Innovation Foundation of Shandong University, IIFSDU
   [2010GN045]
FX This work was funded by the Scientific and Technological Cooperation
   Project of Shandong Province (2008GG2NS02012), China Postdoctoral
   Science Foundation funded project (20100481253), Postdoctoral Science
   Foundation funded Project of Shandong Province (201002020), and
   Independent Innovation Foundation of Shandong University, IIFSDU
   (2010GN045).
CR Abramovitz D, 1999, CORONARY ARTERY DIS, V10, P515, DOI 10.1097/00019501-199910000-00012
   Ackermann RT, 2001, ARCH INTERN MED, V161, P813, DOI 10.1001/archinte.161.6.813
   Adler AJ, 1997, AM J CLIN NUTR, V65, P445, DOI 10.1093/ajcn/65.2.445
   Ashraf R, 2011, PAK J PHARM SCI, V24, P565
   Auer W, 1990, Br J Clin Pract Suppl, V69, P3
   Banerjee SK, 2002, NUTR J, V1, DOI 10.1186/1475-2891-1-4
   Berthold HK, 1998, JAMA-J AM MED ASSOC, V279, P1900, DOI 10.1001/jama.279.23.1900
   BORDIA A, 1981, AM J CLIN NUTR, V34, P2100, DOI 10.1093/ajcn/34.10.2100
   Budoff MJ, 2009, PREV MED, V49, P101, DOI 10.1016/j.ypmed.2009.06.018
   Budoff MJ, 2004, PREV MED, V39, P985, DOI 10.1016/j.ypmed.2004.04.012
   Butt MS, 2009, CRIT REV FOOD SCI, V49, P538, DOI 10.1080/10408390802145344
   Cromwell William C, 2009, Curr Cardiol Rep, V11, P468
   Eilat S, 1995, CORONARY ARTERY DIS, V6, P985
   FREEMAN F, 1995, J AGR FOOD CHEM, V43, P2332, DOI 10.1021/jf00057a004
   Gardner CD, 2001, ATHEROSCLEROSIS, V154, P213, DOI 10.1016/S0021-9150(00)00466-4
   Gardner CD, 2007, ARCH INTERN MED, V167, P346, DOI 10.1001/archinte.167.4.346
   GARGOURI Y, 1989, BIOCHIM BIOPHYS ACTA, V1006, P137, DOI 10.1016/0005-2760(89)90335-4
   GEBHARDT R, 1991, ARZNEIMITTEL-FORSCH, V41-2, P800
   Gebhardt R, 1995, PHYTOMEDICINE, V2, P29, DOI 10.1016/S0944-7113(11)80045-0
   Higgins JPT, 2002, STAT MED, V21, P1539, DOI 10.1002/sim.1186
   HOLZGARTNER H, 1992, ARZNEIMITTEL-FORSCH, V42-2, P1473
   Isaacsohn JL, 1998, ARCH INTERN MED, V158, P1189, DOI 10.1001/archinte.158.11.1189
   Jadad AR, 1996, CONTROL CLIN TRIALS, V17, P1, DOI 10.1016/0197-2456(95)00134-4
   JAIN AK, 1993, AM J MED, V94, P632, DOI 10.1016/0002-9343(93)90216-C
   Kannar D, 2001, J AM COLL NUTR, V20, P225, DOI 10.1080/07315724.2001.10719036
   Khoo YSK, 2009, J CLIN PHARM THER, V34, P133, DOI 10.1111/j.1365-2710.2008.00998.x
   KIESEWETTER H, 1991, INT J CLIN PHARM TH, V29, P151
   KIESEWETTER H, 1993, CLIN INVESTIGATOR, V71, P383
   Kook S, 2009, J MED FOOD, V12, P552, DOI 10.1089/jmf.2008.1071
   Kwon MJ, 2003, LIFE SCI, V72, P2953, DOI 10.1016/S0024-3205(03)00234-0
   Lash JP, 1998, TRANSPLANT P, V30, P189, DOI 10.1016/S0041-1345(97)01227-X
   Lawson LD, 2005, J AGR FOOD CHEM, V53, P1974, DOI 10.1021/jf048323s
   LAWSON LD, 1992, THROMB RES, V65, P141, DOI 10.1016/0049-3848(92)90234-2
   Lin MC, 2002, J NUTR, V132, P1165, DOI 10.1093/jn/132.6.1165
   Liu CT, 2006, FOOD CHEM TOXICOL, V44, P1377, DOI 10.1016/j.fct.2005.07.013
   Liu CT, 2005, EUR J PHARMACOL, V516, P165, DOI 10.1016/j.ejphar.2005.04.031
   LULEY C, 1986, ARZNEIMITTEL-FORSCH, V36-1, P766
   Macan H, 2006, J NUTR, V136, p793S, DOI 10.1093/jn/136.3.793S
   MADER FH, 1990, ARZNEIMITTEL-FORSCH, V40-2, P1111
   Mathew B C, 2004, Kathmandu Univ Med J (KUMJ), V2, P100
   McCrindle BW, 1998, ARCH PEDIAT ADOL MED, V152, P1089
   Morris CA, 2003, JAMA-J AM MED ASSOC, V290, P1505, DOI 10.1001/jama.290.11.1505
   Neil HAW, 1996, J ROY COLL PHYS LOND, V30, P329
   Orekhov AN, 1997, LIPIDS, V32, P1055, DOI 10.1007/s11745-997-0136-7
   Peleg A, 2003, ISR MED ASSOC J, V5, P637
   PHELPS S, 1993, LIPIDS, V28, P475, DOI 10.1007/BF02535949
   PLENGVIDHYA C, 1988, Journal of the Medical Association of Thailand, V71, P248
   QURESHI AA, 1983, J NUTR, V113, P1746, DOI 10.1093/jn/113.9.1746
   Rahmani M, 1999, ARCH IRAN MED, V2, P19
   Reinhart KM, 2009, NUTR RES REV, V22, P39, DOI 10.1017/S0954422409350003
   ROTZSCH W, 1992, ARZNEIMITTEL-FORSCH, V42-2, P1223
   SANTOS OSD, 1993, BR J CLIN RES, V4, P37
   Saradeth T, 1994, Phytomedicine, V1, P183, DOI 10.1016/S0944-7113(11)80062-0
   Satitvipawee Pratana, 2003, Journal of the Medical Association of Thailand, V86, P750
   SILAGY CA, 1994, J ROY COLL PHYS LOND, V28, P39
   SIMONS LA, 1995, ATHEROSCLEROSIS, V113, P219, DOI 10.1016/0021-9150(94)05449-S
   Singh DK, 2006, J NUTR, V136, p759S, DOI 10.1093/jn/136.3.759S
   Sobenin IA, 2008, ACTA DIABETOL, V45, P1, DOI 10.1007/s00592-007-0011-x
   Sobenin IA, 2010, LIPIDS HEALTH DIS, V9, DOI 10.1186/1476-511X-9-119
   Sobenin IA, 2008, J ATHEROSCLER THROMB, V15, P334, DOI 10.5551/jat.E550
   Steiner M, 1996, AM J CLIN NUTR, V64, P866, DOI 10.1093/ajcn/64.6.866
   Stevinson C, 2000, ANN INTERN MED, V133, P420, DOI 10.7326/0003-4819-133-6-200009190-00009
   Superko HR, 2000, J AM COLL CARDIOL, V35, P321, DOI 10.1016/S0735-1097(99)90541-7
   Tanamai Jaivan, 2004, Journal of the Medical Association of Thailand, V87, P1156
   Tang JL, 1998, BMJ-BRIT MED J, V316, P1213, DOI 10.1136/bmj.316.7139.1213
   Temelkova-Kurktschiev T, 2004, EXP CLIN ENDOCR DIAB, V112, P75, DOI 10.1055/s-2004-815753
   Turner B, 2004, BRIT J NUTR, V92, P701, DOI 10.1079/BJN20041255
   van Doorn MBA, 2006, AM J CLIN NUTR, V84, P1324, DOI 10.1093/ajcn/84.6.1324
   Vorberg G, 1990, Br J Clin Pract Suppl, V69, P7
   WARSHAFSKY S, 1993, ANN INTERN MED, V119, P599, DOI 10.7326/0003-4819-119-7_Part_1-199310010-00009
   Williams MJA, 2005, PHYTOTHER RES, V19, P314, DOI 10.1002/ptr.1663
   Zhang XH, 2001, BLOOD COAGUL FIBRIN, V12, P67, DOI 10.1097/00001721-200101000-00010
   Zhang XH, 2001, J NUTR, V131, P1471, DOI 10.1093/jn/131.5.1471
NR 73
TC 38
Z9 46
U1 0
U2 27
PU WILEY
PI HOBOKEN
PA 111 RIVER ST, HOBOKEN 07030-5774, NJ USA
SN 0022-5142
EI 1097-0010
J9 J SCI FOOD AGR
JI J. Sci. Food Agric.
PD JUL
PY 2012
VL 92
IS 9
BP 1892
EP 1902
DI 10.1002/jsfa.5557
PG 11
WC Agriculture, Multidisciplinary; Chemistry, Applied; Food Science &
   Technology
WE Science Citation Index Expanded (SCI-EXPANDED)
SC Agriculture; Chemistry; Food Science & Technology
GA 953KT
UT WOS:000304866900012
PM 22234974
DA 2022-11-10
ER

PT J
AU Ooi, EMM
   Ng, TWK
   Watts, GF
   Barrett, PHR
AF Ooi, Esther M. M.
   Ng, Theodore W. K.
   Watts, Gerald F.
   Barrett, P. Hugh R.
TI Dietary fatty acids and lipoprotein metabolism: new insights and updates
SO CURRENT OPINION IN LIPIDOLOGY
LA English
DT Review
DE cardiovascular disease; dietary fatty acids; dyslipidemia; lipoprotein
   metabolism
ID CARDIOVASCULAR-DISEASE; APOLIPOPROTEIN-E; PATHWAYS; OMEGA-3-FATTY-ACIDS;
   TRIGLYCERIDE
AB Purpose of review
   Dyslipidemia is a powerful risk factor for cardiovascular disease (CVD). Dietary fatty acid composition regulates lipids and lipoprotein metabolism and may confer CVD benefit. This review updates understanding of the effect of dietary fatty acids on lipoprotein metabolism in humans.
   Recent findings
   High dietary fish-derived n-3 polyunsaturated fatty acid (PUFA) consumption diminished hepatic triglyceride-rich lipoprotein (TRL) secretion and enhanced TRL to LDL conversion. n-3 PUFA also decreased TRL-apoB-48 concentration by decreasing TRL-apoB-48 secretion. High n-6 PUFA intake decreased liver fat, and plasma proprotein convertase subtilisin/kexin type 9, triglycerides, total-cholesterol and LDL-cholesterol concentrations. Intake of saturated fatty acids with increased palmitic acid at the sn-2 position was associated with decreased postprandial lipemia, which might be due to decreased triglyceride absorption. Replacing carbohydrate with monounsaturated fatty acids increased TRL catabolism. Ruminant trans-fatty acid decreased HDL cholesterol, but the mechanisms are unknown. A new role for APOE genotype in regulating lipid responses was also described.
   Summary
   The major advances in understanding the effect of dietary fatty acids on lipoprotein metabolism have focused on n-3 PUFA. This knowledge provides insights into the importance of regulating lipoprotein metabolism as a mode to improve plasma lipids and potential CVD risk. Further studies are required to better understand the cardiometabolic effects of other dietary fatty acids.
C1 [Ooi, Esther M. M.; Ng, Theodore W. K.; Watts, Gerald F.; Barrett, P. Hugh R.] Univ Western Australia, Sch Med & Pharmacol, Metab Res Ctr, Perth, WA 6009, Australia.
   [Barrett, P. Hugh R.] Univ Western Australia, Fac Engn Comp & Math, Perth, WA 6009, Australia.
RP Barrett, PHR (corresponding author), Univ Western Australia, Sch Med & Pharmacol, M002,35 Stirling Highway, Crawley, WA 6009, Australia.
EM Hugh.Barrett@uwa.edu.au
RI Ng, Theodore Wai/H-4988-2014; Barrett, Hugh/ABF-1714-2020; Barrett,
   Hugh/B-2745-2011; Ooi, Esther MM/B-3257-2011; Ng, Theodore
   Wai/AAJ-2040-2021
OI Ng, Theodore Wai/0000-0003-2508-6392; Barrett, Hugh/0000-0003-3223-6125;
   Ooi, Esther MM/0000-0002-2097-633X; Watts, Gerald/0000-0003-2276-1524
FU National Health and Medical Research Council (NHMRC) of Australia
FX Sources of funding: E.M.M.O. and T.W.K.N. are National Health and
   Medical Research Council (NHMRC) of Australia Postdoctoral Research
   Fellows. P.H.R.B. is an NHMRC Senior Research Fellow.
CR Bjermo H, 2012, AM J CLIN NUTR, V95, P1003, DOI 10.3945/ajcn.111.030114
   Bosch J, 2012, NEW ENGL J MED, V367, P309, DOI 10.1056/NEJMoa1203859
   Carvalho-Wells AL, 2012, AM J CLIN NUTR, V96, P1447, DOI 10.3945/ajcn.112.043240
   Caviglia JM, 2011, J LIPID RES, V52, P1636, DOI 10.1194/jlr.M016931
   Eckel RH, 2007, CIRCULATION, V115, P2231, DOI 10.1161/CIRCULATIONAHA.106.181947
   Gebauer SK, 2011, ADV NUTR, V2, P332, DOI 10.3945/an.111.000521
   Hugh P, 2006, J LIPID RES, V47, P1607, DOI 10.1194/jlr.R600017-JLR200
   Jackson KG, 2012, MOL NUTR FOOD RES, V56, P1761, DOI 10.1002/mnfr.201200452
   Khaw KT, 2012, PLOS MED, V9, DOI 10.1371/journal.pmed.1001255
   Kromhout D, 2010, NEW ENGL J MED, V363, P2015, DOI 10.1056/NEJMoa1003603
   Lacroix E, 2012, AM J CLIN NUTR, V95, P318, DOI 10.3945/ajcn.111.023408
   Macchia A, 2013, J AM COLL CARDIOL, V61, P463, DOI 10.1016/j.jacc.2012.11.021
   Matthan NR, 2004, ARTERIOSCL THROM VAS, V24, P1092, DOI 10.1161/01.ATV.0000128410.23161.be
   Mozaffarian D, 2012, JAMA-J AM MED ASSOC, V308, P2001, DOI 10.1001/jama.2012.28733
   Mozaffarian D, 2011, J AM COLL CARDIOL, V58, P2047, DOI 10.1016/j.jacc.2011.06.063
   Ooi EMM, 2012, J LIPID RES, V53, P1958, DOI 10.1194/jlr.P024315
   Ooi TC, 2011, CURR VASC PHARMACOL, V9, P302
   Sanders TAB, 2011, AM J CLIN NUTR, V94, P1433, DOI 10.3945/ajcn.111.017459
   SHEPHERD J, 1980, J LIPID RES, V21, P91
   TURNER JD, 1981, AM J PHYSIOL, V241, pE57, DOI 10.1152/ajpendo.1981.241.1.E57
   Zheng CY, 2008, AM J CLIN NUTR, V88, P272, DOI 10.1093/ajcn/88.2.272
NR 21
TC 34
Z9 35
U1 2
U2 95
PU LIPPINCOTT WILLIAMS & WILKINS
PI PHILADELPHIA
PA TWO COMMERCE SQ, 2001 MARKET ST, PHILADELPHIA, PA 19103 USA
SN 0957-9672
EI 1473-6535
J9 CURR OPIN LIPIDOL
JI Curr. Opin. Lipidology
PD JUN
PY 2013
VL 24
IS 3
BP 192
EP 197
DI 10.1097/MOL.0b013e3283613ba2
PG 6
WC Biochemistry & Molecular Biology; Endocrinology & Metabolism; Peripheral
   Vascular Disease
WE Science Citation Index Expanded (SCI-EXPANDED)
SC Biochemistry & Molecular Biology; Endocrinology & Metabolism;
   Cardiovascular System & Cardiology
GA 151FO
UT WOS:000319446300002
PM 23619368
DA 2022-11-10
ER

PT J
AU Yang, ZZ
   Wang, LL
   Zhang, F
   Li, Z
AF Yang, Zhenzhong
   Wang, Linli
   Zhang, Feng
   Li, Zheng
TI Evaluating the antidiabetic effects of Chinese herbal medicine:
   Xiao-Ke-An in 3T3-L1 cells and KKAy mice using both conventional and
   holistic omics approaches
SO BMC COMPLEMENTARY AND ALTERNATIVE MEDICINE
LA English
DT Article
DE Type 2 diabetes mellitus; KKAy mice; 3T3-L1 cells; Xiao-Ke-An; TCM;
   Network pharmacology
ID DIABETES-MELLITUS; NETWORK; MANAGEMENT; EFFICACY
AB Background: Xiao-Ke-An (XKA) is a Chinese medicine widely used for treating type 2 diabetes mellitus (T2D). It is composed of eight herbal medicines traditionally used for T2D, including Rehmannia glutinosa Libosch, Anemarrhena asphodeloides Bunge, Coptis chinensis Franch, etc. The aim of the present study was to investigate the antidiabetic effects of XKA with both conventional and holistic omics approaches.
   Methods: The antidiabetic effect of XKA was first investigated in 3T3-L1 cells to study the effect of XKA on adipogenesis in vitro. Oil Red O staining was performed to determine the lipid accumulation. The intracellular total cholesterol (TC) and triglyceride (TG) contents in XKA treated 3T3-L1 cells were also evaluated. The therapeutic effects of XKA was further evaluated in KKAy mice with both conventional and holistic omics approaches. Body eight, fasting and non-fasting blood glucose, and oral glucose tolerance were measured during the experiment. At the time of sacrifice, serum was collected for the measurement of TG, TC, high-density lipoprotein cholesterol (HDL-c) and low-density lipoprotein cholesterol (LDL-c). The liver, kidney, spleen, pancreas, heart and adipose tissues were harvested and weighted. The liver was used for further microarray experiment. Omics approaches were adopted to evaluate the holistic rebalancing effect of XKA at molecular network level.
   Results: XKA significantly inhibited adipogenic differentiation, lowered the intracellular TC and TG contents in 3T3-L1 cells. XKA improved the glucose homeostasis and lipid metabolism, ameliorated insulin resistance in KKAy mice. Futhermore, XKA also exhibited effective therapeutic effects by reversing the molecualr T2D disease network from an unbalanced state.
   Conclusions: This study investigated the antidiabetic effects of XKA with both conventional and holistic omics approaches, providing both phenotypic evidence and underlying action mechanisms for the clinical use of XKA treating T2D.
C1 [Yang, Zhenzhong; Wang, Linli; Zhang, Feng] Zhejiang Univ, Coll Pharmaceut Sci, Pharmaceut Informat Inst, Hangzhou 310058, Peoples R China.
   [Li, Zheng] Tianjin Univ Tradit Chinese Med, State Key Lab Modern Chinese Med, Tianjin 300193, Peoples R China.
RP Li, Z (corresponding author), Tianjin Univ Tradit Chinese Med, State Key Lab Modern Chinese Med, Tianjin 300193, Peoples R China.
EM lizheng1@gmail.com
OI Yang, Zhenzhong/0000-0002-8746-2683
FU National Key Scientific and Technological Project of China
   [2012ZX09304007]; China Postdoctoral Science Foundation [2015M570521]
FX This work was partially fiancially supported by the National Key
   Scientific and Technological Project of China (No. 2012ZX09304007) and
   China Postdoctoral Science Foundation (2015M570521). The authors would
   like to thank Laboratory Animal Centre of Zhejiang University for the
   technical assistance in animal experiment.
CR Azushima K, 2013, PLOS ONE, V8, DOI 10.1371/journal.pone.0075560
   Berger SI, 2009, BIOINFORMATICS, V25, P2466, DOI 10.1093/bioinformatics/btp465
   Dong M, 2011, CLIN EXP PHARMACOL P, V38, P824, DOI 10.1111/j.1440-1681.2011.05610.x
   Etxeberria U, 2012, EXPERT OPIN THER TAR, V16, P269, DOI 10.1517/14728222.2012.664134
   Fang H, 2009, METHODS MOL BIOL, V563, P379, DOI 10.1007/978-1-60761-175-2_20
   Gu JY, 2011, COMPUT BIOL CHEM, V35, P293, DOI 10.1016/j.compbiolchem.2011.07.003
   Harivenkatesh N, 2014, J CARDIOVASC PHARM T, V19, P296, DOI 10.1177/1074248413518968
   Holman RR, 2013, NAT REV ENDOCRINOL, V9, P67, DOI 10.1038/nrendo.2012.243
   Hopkins AL, 2008, NAT CHEM BIOL, V4, P682, DOI 10.1038/nchembio.118
   Jiang WY, 2005, TRENDS PHARMACOL SCI, V26, P558, DOI 10.1016/j.tips.2005.09.006
   Landers KA, 2005, INT J CANCER, V114, P950, DOI 10.1002/ijc.20760
   Li P, 2008, TRAC-TREND ANAL CHEM, V27, P66, DOI 10.1016/j.trac.2007.11.005
   Matsubara M, 2002, J CLIN ENDOCR METAB, V87, P2764, DOI 10.1210/jc.87.6.2764
   Mopuri R, 2015, BMC COMPLEM ALTERN M, V15, DOI 10.1186/s12906-015-0598-3
   Nan Z., 2005, ACAD PERIOD CHANG CO, V21, P13
   OH MR, 2014, BMC COMPLEM ALTERN M, P14
   Qi LW, 2010, CURR TOP MED CHEM, V10, P434, DOI 10.2174/156802610790980620
   Smoot ME, 2011, BIOINFORMATICS, V27, P431, DOI 10.1093/bioinformatics/btq675
   Srinivasan K, 2012, INDIAN J MED RES, V136, P451
   Tahrani AA, 2011, LANCET, V378, P182, DOI 10.1016/S0140-6736(11)60207-9
   WANG L, 2013, EVID BASE COMPL ALTE
   Wu L, 2013, EVID-BASED COMPL ALT, V2013, DOI 10.1155/2013/705315
   YANG Z, 2010, FOOD CHEM, V131, P617
   Yang ZZ, 2015, ACTA PHARMACOL SIN, V36, P699, DOI 10.1038/aps.2014.138
   Yang ZZ, 2013, DATABASE-OXFORD, DOI 10.1093/database/bat052
NR 25
TC 5
Z9 8
U1 0
U2 1
PU BMC
PI LONDON
PA CAMPUS, 4 CRINAN ST, LONDON N1 9XW, ENGLAND
EI 1472-6882
J9 BMC COMPLEM ALTERN M
JI BMC Complement. Altern. Med.
PD AUG 13
PY 2015
VL 15
AR 272
DI 10.1186/s12906-015-0785-2
PG 8
WC Integrative & Complementary Medicine
WE Science Citation Index Expanded (SCI-EXPANDED)
SC Integrative & Complementary Medicine
GA CO8YI
UT WOS:000359457700002
PM 26268726
OA gold, Green Published
DA 2022-11-10
ER

PT J
AU Ooi, EMM
   Watts, GF
   Ng, TWK
   Barrett, PHR
AF Ooi, Esther M. M.
   Watts, Gerald F.
   Ng, Theodore W. K.
   Barrett, P. Hugh R.
TI Effect of Dietary Fatty Acids on Human Lipoprotein Metabolism: A
   Comprehensive Update
SO NUTRIENTS
LA English
DT Review
DE lipoprotein metabolism; dietary fatty acids; cardiovascular disease;
   dyslipidemia
ID APOLIPOPROTEIN B-48; CARDIOVASCULAR-DISEASE; ATRIAL-FIBRILLATION;
   OMEGA-3-FATTY-ACIDS; PATHWAYS; PREVENTION; GENOTYPE; KINETICS; IMPACT;
   APOE
AB Dyslipidemia is a major risk factor for cardiovascular disease (CVD). Dietary fatty-acid composition regulates lipids and lipoprotein metabolism and may confer CVD benefit. This review updates understanding of the effect of dietary fatty-acids on human lipoprotein metabolism. In elderly participants with hyperlipidemia, high n-3 polyunsaturated fatty-acids (PUFA) consumption diminished hepatic triglyceride-rich lipoprotein (TRL) secretion and enhanced TRL to low-density lipoprotein (LDL) conversion. n-3 PUFA also decreased TRL-apoB-48 concentration by decreasing TRL-apoB-48 secretion. High n-6 PUFA intake decreased very low-density lipoprotein (VLDL) cholesterol and triglyceride concentrations by up-regulating VLDL lipolysis and uptake. In a study of healthy subjects, the intake of saturated fatty-acids with increased palmitic acid at the sn-2 position was associated with decreased postprandial lipemia. Low medium-chain triglyceride may not appreciably alter TRL metabolism. Replacing carbohydrate with monounsaturated fatty-acids increased TRL catabolism. Trans-fatty-acid decreased LDL and enhanced high-density lipoprotein catabolism. Interactions between APOE genotype and n-3 PUFA in regulating lipid responses were also described. The major advances in understanding the effect of dietary fatty-acids on lipoprotein metabolism has centered on n-3 PUFA. This knowledge emphasizes the importance of regulating lipoprotein metabolism as a mode to improve plasma lipids and potentially CVD risk. Additional studies are required to better characterize the cardiometabolic effects of other dietary fatty-acids.
C1 [Ooi, Esther M. M.; Watts, Gerald F.; Ng, Theodore W. K.; Barrett, P. Hugh R.] Univ Western Australia, Sch Med & Pharmacol, Metab Res Ctr, Perth, WA 6000, Australia.
   [Watts, Gerald F.] Royal Perth Hosp, Dept Internal Med, Lipid Disorders Clin, Cardiometab Serv, Perth, WA 6000, Australia.
   [Barrett, P. Hugh R.] Univ Western Australia, Fac Engn Comp & Math, Perth, WA 6000, Australia.
RP Barrett, PHR (corresponding author), Univ Western Australia, Sch Med & Pharmacol, Metab Res Ctr, Perth, WA 6000, Australia.
EM esther.ooi@uwa.edu.au; gerald.watts@uwa.edu.au;
   theodorewai.ng@uwa.edu.au; Hugh.Barrett@uwa.edu.au
RI Barrett, Hugh/ABF-1714-2020; Ng, Theodore Wai/AAJ-2040-2021; Barrett,
   Hugh/B-2745-2011; Ooi, Esther/B-3257-2011
OI Barrett, Hugh/0000-0003-3223-6125; Watts, Gerald/0000-0003-2276-1524;
   Ooi, Esther/0000-0002-2097-633X
CR Bosch J, 2012, NEW ENGL J MED, V367, P309, DOI 10.1056/NEJMoa1203859
   Caviglia JM, 2011, J LIPID RES, V52, P1636, DOI 10.1194/jlr.M016931
   Cottin SC, 2011, P NUTR SOC, V70, P215, DOI 10.1017/S0029665111000061
   Gayet-Boyer C, 2014, BRIT J NUTR, V112, P1914, DOI 10.1017/S0007114514002578
   Gebauer SK, 2011, ADV NUTR, V2, P332, DOI 10.3945/an.111.000521
   Harris WS, 2013, CURR OPIN CLIN NUTR, V16, P141, DOI 10.1097/MCO.0b013e32835bf380
   Kien CL, 2014, AM J CLIN NUTR, V99, P436, DOI 10.3945/ajcn.113.070557
   Kromhout D, 2010, NEW ENGL J MED, V363, P2015, DOI 10.1056/NEJMoa1003603
   Levy E, 2006, DIABETOLOGIA, V49, P1937, DOI 10.1007/s00125-006-0315-3
   Liang S, 2013, ATHEROSCLEROSIS, V228, P181, DOI 10.1016/j.atherosclerosis.2013.02.004
   Macchia A, 2013, J AM COLL CARDIOL, V61, P463, DOI 10.1016/j.jacc.2012.11.021
   Mahley RW, 2006, J CLIN INVEST, V116, P1226, DOI 10.1172/JCI28632
   Matthan NR, 2004, ARTERIOSCL THROM VAS, V24, P1092, DOI 10.1161/01.ATV.0000128410.23161.be
   Millen BE, 2014, J ACAD NUTR DIET, V114, P1723, DOI 10.1016/j.jand.2014.07.037
   Mori TA, 2014, P NUTR SOC, V73, P57, DOI 10.1017/S0029665113003583
   Mozaffarian D, 2012, JAMA-J AM MED ASSOC, V308, P2001, DOI 10.1001/jama.2012.28733
   Mozaffarian D, 2012, J NUTR, V142, p614S, DOI 10.3945/jn.111.149633
   Mozaffarian D, 2011, J AM COLL CARDIOL, V58, P2047, DOI 10.1016/j.jacc.2011.06.063
   Ooi EMM, 2012, J LIPID RES, V53, P1958, DOI 10.1194/jlr.P024315
   Ooi EMM, 2010, J LIPID RES, V51, P2413, DOI 10.1194/jlr.M004705
   Sanders TAB, 2011, AM J CLIN NUTR, V94, P1433, DOI 10.3945/ajcn.111.017459
   SHEPHERD J, 1980, J LIPID RES, V21, P91
   Tremblay AJ, 2014, AM J CLIN NUTR, V99, P54, DOI 10.3945/ajcn.113.068767
   TURNER JD, 1981, AM J PHYSIOL, V241, pE57, DOI 10.1152/ajpendo.1981.241.1.E57
   van Schalkwijk DB, 2014, PLOS ONE, V9, DOI 10.1371/journal.pone.0100376
   WEISGRABER KH, 1990, J LIPID RES, V31, P1503
   Wong ATY, 2014, J CLIN ENDOCR METAB, V99, pE1427, DOI 10.1210/jc.2013-4037
   Zheng CY, 2008, AM J CLIN NUTR, V88, P272, DOI 10.1093/ajcn/88.2.272
NR 28
TC 85
Z9 92
U1 1
U2 43
PU MDPI
PI BASEL
PA ST ALBAN-ANLAGE 66, CH-4052 BASEL, SWITZERLAND
SN 2072-6643
J9 NUTRIENTS
JI Nutrients
PD JUN
PY 2015
VL 7
IS 6
BP 4416
EP 4425
DI 10.3390/nu7064416
PG 10
WC Nutrition & Dietetics
WE Science Citation Index Expanded (SCI-EXPANDED)
SC Nutrition & Dietetics
GA CL9FN
UT WOS:000357281800026
PM 26043038
OA Green Published, Green Submitted, gold
DA 2022-11-10
ER

PT J
AU Markovitz, AR
   Haug, EB
   Horn, J
   Fraser, A
   Macdonald-Wallis, C
   Tilling, K
   Rimm, EB
   Missmer, SA
   Williams, PL
   Romundstad, PR
   Asvold, BO
   Rich-Edwards, JW
AF Markovitz, Amanda R.
   Haug, Eirin B.
   Horn, Julie
   Fraser, Abigail
   Macdonald-Wallis, Corrie
   Tilling, Kate
   Rimm, Eric B.
   Missmer, Stacey A.
   Williams, Paige L.
   Romundstad, Pal R.
   Asvold, Bjorn O.
   Rich-Edwards, Janet W.
TI Does pregnancy alter life-course lipid trajectories? Evidence from the
   HUNT Study in Norway
SO JOURNAL OF LIPID RESEARCH
LA English
DT Article
DE parity; cholesterol; high density lipoprotein; triglycerides;
   epidemiology; spline; mixed model; Nord-Trondelag Health Study
ID HIGH-DENSITY-LIPOPROTEIN; CORONARY-HEART-DISEASE; ARTERY RISK
   DEVELOPMENT; CARDIOVASCULAR-DISEASE; NONFASTING TRIGLYCERIDES;
   MYOCARDIAL-INFARCTION; SERUM-CHOLESTEROL; OVARIAN HORMONES; LDL
   CHOLESTEROL; HDL CHOLESTEROL
AB We examined the association between pregnancy and life-course lipid trajectories. Linked data from the Nord-TrOndelag Health Study and the Medical Birth Registry of Norway yielded 19,987 parous and 1,625 nulliparous women. Using mixed-effects spline models, we estimated differences in nonfasting lipid levels from before to after first birth in parous women and between parous and nulliparous women. HDL cholesterol (HDL-C) dropped by -4.2 mg/dl (95% CI: -5.0, -3.3) from before to after first birth in adjusted models, a 7% change, and the total cholesterol (TC) to HDL-C ratio increased by 0.18 (95% CI: 0.11, 0.25), with no change in non-HDL-C or triglycerides. Changes in HDL-C and the TC/HDL-C ratio associated with pregnancy persisted for decades, leading to altered life-course lipid trajectories. For example, parous women had a lower HDL-C than nulliparous women at the age of 50 years (-1.4 mg/dl; 95% CI: -2.3, -0.4). Adverse changes in lipids were greatest after first birth, with small changes after subsequent births, and were larger in women who did not breastfeed. Findings suggest that pregnancy is associated with long-lasting adverse changes in HDL-C, potentially setting parous women on a more atherogenic trajectory than prior to pregnancy.
C1 [Markovitz, Amanda R.; Rimm, Eric B.; Missmer, Stacey A.; Williams, Paige L.; Rich-Edwards, Janet W.] Harvard TH Chan Sch Publ Hlth, Dept Epidemiol, Boston, MA 02115 USA.
   [Rimm, Eric B.; Williams, Paige L.] Harvard TH Chan Sch Publ Hlth, Dept Nutr, Boston, MA USA.
   [Markovitz, Amanda R.; Rich-Edwards, Janet W.] Brigham & Womens Hosp, Dept Med, Connors Ctr Womens Hlth & Gender Biol, 75 Francis St, Boston, MA 02115 USA.
   [Rimm, Eric B.; Missmer, Stacey A.; Rich-Edwards, Janet W.] Brigham & Womens Hosp, Dept Med, Channing Div Network Med, 75 Francis St, Boston, MA 02115 USA.
   Harvard Med Sch, Boston, MA USA.
   [Asvold, Bjorn O.] Norwegian Univ Sci & Technol, KG Jebsen Ctr Genet Epidemiol, Trondheim, Norway.
   [Haug, Eirin B.; Horn, Julie; Romundstad, Pal R.] Norwegian Univ Sci & Technol, Dept Publ Hlth & Nursing, Trondheim, Norway.
   [Horn, Julie] Nord Trondelag Hosp Trust, Levanger Hosp, Dept Obstet & Gynecol, Levanger, Norway.
   [Fraser, Abigail; Macdonald-Wallis, Corrie; Tilling, Kate] Univ Bristol, Populat Hlth Sci, Bristol Med Sch, Bristol, Avon, England.
   Univ Bristol, MRC Integrat Epidemiol Unit, Bristol, Avon, England.
   [Missmer, Stacey A.] Boston Childrens Hosp, Div Adolescent & Young Adult Med, Dept Pediat, Boston, MA USA.
   [Missmer, Stacey A.] Michigan State Univ, Coll Human Med, Dept Obstet Gynecol & Reprod Biol, Grand Rapids, MI USA.
   [Asvold, Bjorn O.] Univ Trondheim Hosp, St Olavs Hosp, Dept Endocrinol, Trondheim, Norway.
RP Markovitz, AR (corresponding author), Harvard TH Chan Sch Publ Hlth, Dept Epidemiol, Boston, MA 02115 USA.; Markovitz, AR (corresponding author), Brigham & Womens Hosp, Dept Med, Connors Ctr Womens Hlth & Gender Biol, 75 Francis St, Boston, MA 02115 USA.
EM amarkovitz@mail.havard.edu
RI St Olav Hospital, Medisinsk Klinikk -/AAD-6414-2022; Tilling,
   Kate/AAY-1578-2021
OI Macdonald-Wallis, Corrie/0000-0002-4447-3817; Horn,
   Julie/0000-0003-1344-9707; Tilling, Kate/0000-0002-1010-8926;
   Romundstad, Pal Richard/0000-0003-2061-4336; Markovitz,
   Amanda/0000-0003-0376-4375; Fraser, Abigail/0000-0002-7741-9470
FU American Heart Association [16PRE29690006]; Research Council of Norway
   [231149/F20]; Eunice Kennedy Shriver National Institute of Child Health
   and Human Development [T32HD060454]; Medical Research Council
   [MR/M009351/1, MC_UU_12013/5, MC_UU_12013/9]; Central Norway Regional
   Health Authority; Norwegian University of Science and Technology;
   Fulbright Program; EUNICE KENNEDY SHRIVER NATIONAL INSTITUTE OF CHILD
   HEALTH & HUMAN DEVELOPMENT [T32HD060454] Funding Source: NIH RePORTER;
   NATIONAL CANCER INSTITUTE [T32CA009351] Funding Source: NIH RePORTER;
   MRC [MR/M009351/1, MC_UU_12013/5, MC_UU_12013/9] Funding Source: UKRI
FX This work was supported by American Heart Association Grant
   16PRE29690006 (A.R.M.), Research Council of Norway Grant 231149/F20
   (B.O.A., J.H., E.B.H.), Eunice Kennedy Shriver National Institute of
   Child Health and Human Development Grant T32HD060454 (A.R.M.), and
   Medical Research Council Grants MR/M009351/1 (A.F.), MC_UU_12013/5
   (A.F., K.T.), and MC_UU_12013/9 (A.F., K.T.). B.O.A. was also supported
   by the Central Norway Regional Health Authority, Norwegian University of
   Science and Technology, and the Fulbright Program. The content is solely
   the responsibility of the authors and does not necessarily represent the
   official views of the National Institutes of Health.
CR [Anonymous], 1998, STAND CLASS OCC
   Arslan AA, 2006, CANCER EPIDEM BIOMAR, V15, P2123, DOI 10.1158/1055-9965.EPI-06-0470
   Australian Government Department of Health and Ageing, NORW WHO COD BREASTF
   Bansal S, 2007, JAMA-J AM MED ASSOC, V298, P309, DOI 10.1001/jama.298.3.309
   Barrett ES, 2014, FERTIL STERIL, V101, P1773, DOI 10.1016/j.fertnstert.2014.02.047
   BERNSTEIN L, 1985, J NATL CANCER I, V74, P741
   Cui YD, 2001, ARCH INTERN MED, V161, P1413, DOI 10.1001/archinte.161.11.1413
   DARMADY JM, 1982, BRIT J OBSTET GYNAEC, V89, P211, DOI 10.1111/j.1471-0528.1982.tb03616.x
   Di Angelantonio E, 2009, JAMA-J AM MED ASSOC, V302, P1993, DOI 10.1001/jama.2009.1619
   DORGAN JF, 1995, CANCER EPIDEM BIOMAR, V4, P381
   ERKKOLA R, 1986, BIOL RES PREG PERIN, V7, P47
   Fisher EA, 2012, ARTERIOSCL THROM VAS, V32, P2813, DOI 10.1161/ATVBAHA.112.300133
   FRIEDEWALD WT, 1972, CLIN CHEM, V18, P499
   GORDON T, 1977, AM J MED, V62, P707, DOI 10.1016/0002-9343(77)90874-9
   Gunderson EP, 2005, J WOMENS HEALTH, V14, P917, DOI 10.1089/jwh.2005.14.917
   Gunderson EP, 2004, AM J EPIDEMIOL, V159, P1028, DOI 10.1093/aje/kwh146
   Gunderson EP, 2007, OBSTET GYNECOL, V109, P729, DOI 10.1097/01.AOG.0000252831.06695.03
   Gunderson EP, 2012, J CLIN LIPIDOL, V6, P139, DOI 10.1016/j.jacl.2011.12.004
   Hardy R, 2007, BJOG-INT J OBSTET GY, V114, P721, DOI 10.1111/j.1471-0528.2007.01324.x
   Hartz Ingeborg, 2007, BMC Clin Pharmacol, V7, P14, DOI 10.1186/1472-6904-7-14
   Holmen J, 2003, NORSK EPIDEMIOLOGI, V13, P19, DOI [DOI 10.5324/NJE.V13I1.305, 10.5324/nje.v13i1.305]
   Hsia SH, 2006, AM J CARDIOL, V98, P1047, DOI 10.1016/j.amjcard.2006.05.024
   Imbens GW, 2009, J ECON LIT, V47, P5, DOI 10.1257/jel.47.1.5
   Ingelsson E, 2007, JAMA-J AM MED ASSOC, V298, P776, DOI 10.1001/jama.298.7.776
   Irgens LM, 2000, ACTA OBSTET GYN SCAN, V79, P435, DOI 10.1034/j.1600-0412.2000.079006435.x
   Jun KR, 2008, CLIN CHEM LAB MED, V46, P371, DOI 10.1515/CCLM.2008.064
   KALLIO MJT, 1992, METABOLISM, V41, P1327, DOI 10.1016/0026-0495(92)90103-H
   KANNEL WB, 1983, AM J CARDIOL, V52, pB9, DOI 10.1016/0002-9149(83)90649-5
   Kastelein JJP, 2008, CIRCULATION, V117, P3002, DOI 10.1161/CIRCULATIONAHA.107.713438
   Khera AV, 2011, NEW ENGL J MED, V364, P127, DOI 10.1056/NEJMoa1001689
   Kim Jin Ju, 2013, Obstet Gynecol Sci, V56, P137, DOI 10.5468/ogs.2013.56.3.137
   KJOS SL, 1993, OBSTET GYNECOL, V82, P451
   KNOPP RH, 1986, BIOL NEONATE, V50, P297, DOI 10.1159/000242614
   KNOPP RH, 1985, J CLIN ENDOCR METAB, V60, P542, DOI 10.1210/jcem-60-3-542
   Krokstad S, 2013, INT J EPIDEMIOL, V42, P968, DOI 10.1093/ije/dys095
   Lande B, 2003, ACTA PAEDIATR, V92, P152, DOI 10.1111/j.1651-2227.2003.tb00519.x
   Langsted A, 2008, CIRCULATION, V118, P2047, DOI 10.1161/CIRCULATIONAHA.108.804146
   Lewis CE, 1996, AM J EPIDEMIOL, V144, P247, DOI 10.1093/oxfordjournals.aje.a008919
   LI KH, 1991, STAT SINICA, V1, P65
   Lindsey CC, 2004, PHARMACOTHERAPY, V24, P167, DOI 10.1592/phco.24.2.167.33142
   Liu J, 2005, DIABETES CARE, V28, P1916, DOI 10.2337/diacare.28.8.1916
   Lv HC, 2016, SCI REP-UK, V6, DOI 10.1038/srep33831
   Mahalingaiah Shruthi, 2017, Fertil Res Pract, V3, P7, DOI 10.1186/s40738-017-0034-0
   Manickam P, 2011, J CLIN LIPIDOL, V5, P82, DOI 10.1016/j.jacl.2010.12.001
   Mankuta D, 2010, LIPIDS HEALTH DIS, V9, DOI 10.1186/1476-511X-9-58
   McQueen MJ, 2008, LANCET, V372, P224, DOI 10.1016/S0140-6736(08)61076-4
   MOGADAM M, 1990, ARCH INTERN MED, V150, P1645, DOI 10.1001/archinte.150.8.1645
   Mora S, 2008, CIRCULATION, V118, P993, DOI 10.1161/CIRCULATIONAHA.108.777334
   Mora S, 2009, CIRCULATION, V119, P931, DOI 10.1161/CIRCULATIONAHA.108.816181
   Natarajan S, 2003, AM J PREV MED, V25, P50, DOI 10.1016/S0749-3797(03)00092-8
   Natland ST, 2012, INT BREASTFEED J, V7, DOI 10.1186/1746-4358-7-8
   Nordestgaard BG, 2007, JAMA-J AM MED ASSOC, V298, P299, DOI 10.1001/jama.298.3.299
   POTTER JM, 1979, AM J OBSTET GYNECOL, V133, P165, DOI 10.1016/0002-9378(79)90469-1
   Rasbash J., 2009, MLWIN VER 2 34
   Ridker PM, 2005, JAMA-J AM MED ASSOC, V294, P326, DOI 10.1001/jama.294.3.326
   Rosenson RS, 2016, ARTERIOSCL THROM VAS, V36, P777, DOI 10.1161/ATVBAHA.116.307024
   Scharnagl H, 2001, CLIN CHEM LAB MED, V39, P426, DOI 10.1515/CCLM.2001.068
   Skilton MR, 2010, STROKE, V41, P1332, DOI 10.1161/STROKEAHA.110.579219
   Stuebe AM, 2011, AM J EPIDEMIOL, V174, P1147, DOI 10.1093/aje/kwr227
   Toriola AT, 2011, OBSTET GYNECOL, V118, P1029, DOI 10.1097/AOG.0b013e3182342b7f
   van Buuren S, 2007, STAT METHODS MED RES, V16, P219, DOI 10.1177/0962280206074463
   VANSTIPHOUT WAHJ, 1987, AM J EPIDEMIOL, V126, P922
   Windham GC, 2002, EPIDEMIOLOGY, V13, P675, DOI 10.1097/00001648-200211000-00012
   Zeljkovic A, 2013, MATERN CHILD HLTH J, V17, P556, DOI 10.1007/s10995-012-1031-x
NR 64
TC 11
Z9 11
U1 0
U2 1
PU ELSEVIER
PI AMSTERDAM
PA RADARWEG 29, 1043 NX AMSTERDAM, NETHERLANDS
SN 0022-2275
EI 1539-7262
J9 J LIPID RES
JI J. Lipid Res.
PD DEC
PY 2018
VL 59
IS 12
BP 2403
EP 2412
DI 10.1194/jlr.P085720
PG 10
WC Biochemistry & Molecular Biology
WE Science Citation Index Expanded (SCI-EXPANDED)
SC Biochemistry & Molecular Biology
GA HB7PT
UT WOS:000451273000015
PM 30314998
OA Green Published, hybrid
DA 2022-11-10
ER

PT J
AU Asgari, S
   Setorki, M
   Rafieian-Kopaei, M
   Heidarian, E
   Shahinfard, N
   Ansari, R
   Forouzandeh, Z
AF Asgari, Sedigheh
   Setorki, Mahbubeh
   Rafieian-kopaei, Mahmoud
   Heidarian, Esfandiar
   Shahinfard, Najmeh
   Ansari, Roya
   Forouzandeh, Zahra
TI Postprandial hypolipidemic and hypoglycemic effects of Allium
   hertifolium and Sesamum indicum on hypercholesterolemic rabbits
SO AFRICAN JOURNAL OF PHARMACY AND PHARMACOLOGY
LA English
DT Article
DE Allium hertifolium; Sesamum indicum; postprandial; serum glutamic
   pyruvic transaminase (SGPT)
ID RISK-FACTORS; FIBRINOGEN; ATHEROSCLEROSIS
AB Oxidative stress associated with postprandial hyperlipidemia contributes to endothelial dysfunction, which shifts hemostasis to a more thrombogenic state. The present study was undertaken to evaluate the effect of Allium hertifolium and Sesamum indicum on postprandial lipemic, glycemic profile and endothelial markers in hypercholesterolemic rabbits. A total of 32 male rabbits were randomized into 4 groups: Group 1: Control group (normal group); Group 2: Hypercholesterolemic diet (1% cholesterol); Group 3: 1% cholesterol administered with A. hertifolium extract (2% of diet); Group 4: 1% cholesterol administered with S. indicum powder (10% of diet). The serum was analyzed for lipid profile (total cholesterol (TC); triglyceride (TG), low-density lipoprotein cholesterol (LDL-C), ApoB), glucose, nitrite, nitrate, serum glutamic pyruvic transaminase (SGPT) and serum glutamic oxaloacetic transaminase (SGOT) levels and plasma was analyzed for fibrinogen and factor VII. These factors were measured in blood samples following 15 h of fasting and 3 h after feeding. The results showed A. hertifolium and S. indicum to be effective in reducing SGPT, fibrinogen, total cholesterol (TC) and LDL-C values in comparison with hypercholesterolemic diet group. Consumption of A. hertifolium and S. indicum did not significantly change factor VII, ApoB and nitrite levels in comparison with hypercholesterolemic diet group. Intake of S. indicum significantly decreased serum SGOT, nitrate, glucose and TG compared to hypercholesterolemic diet group. A. hertifolium and S. indicum with a high content of phenolic compounds change the postprandial profile lipids, endothelial markers and trombogenic factors and might be beneficial in patients with cardiovascular diseases.
C1 [Asgari, Sedigheh; Rafieian-kopaei, Mahmoud; Heidarian, Esfandiar; Shahinfard, Najmeh; Ansari, Roya; Forouzandeh, Zahra] Shahrekord Univ Med Sci, Med Plants Res Ctr, Sharekord, Iran.
   [Asgari, Sedigheh] Isfahan Univ Med Sci, Isfahan Cardiovasc Res Ctr, Esfahan, Iran.
   [Asgari, Sedigheh] Isfahan Univ Med Sci, Physiol Res Ctr, Esfahan, Iran.
   [Setorki, Mahbubeh] Islamic Azad Univ, Izeh Branch, Dept Biol, Izeh, Iran.
   [Heidarian, Esfandiar] Shahrekord Univ Med Sci, Clin Biochem Res Ctr, Sharekord, Iran.
RP Rafieian-Kopaei, M (corresponding author), Shahrekord Univ Med Sci, Med Plants Res Ctr, Sharekord, Iran.
EM rafieian@yahoo.com
RI shahinfard, najmeh/O-8460-2017; Heidarian, Esfandiar/N-6732-2017;
   Rafieian-Kopaei, Mahmoud/L-6532-2016
OI shahinfard, najmeh/0000-0003-0791-8757; Heidarian,
   Esfandiar/0000-0002-4701-144X; Rafieian-Kopaei,
   Mahmoud/0000-0003-0791-8757
CR Bell LP, 1989, JAMA-J AM MED ASSOC, V261, P19
   BLOCK E, 1992, J AGR FOOD CHEM, V40, P2418, DOI 10.1021/jf00024a017
   Bowen Phyllis E, 2004, Curr Atheroscler Rep, V6, P477, DOI 10.1007/s11883-004-0089-3
   Byrne CD, 1998, ATHEROSCLEROSIS, V140, P45, DOI 10.1016/S0021-9150(98)00108-7
   CAEN JP, 1993, B ACAD NAT MED PARIS, V177, P1433
   Chang CC, 2002, J FOOD DRUG ANAL, V10, P178
   Cheung SCM, 2007, PLANT FOOD HUM NUTR, V62, P39, DOI 10.1007/s11130-006-0040-6
   Daher CF, 2005, MED SCI MONITOR, V11, pBR465
   Denninger JW, 1999, BBA-BIOENERGETICS, V1411, P334, DOI 10.1016/S0005-2728(99)00024-9
   Francis FJ, 1982, ANTHOCYANINS FOOD CO, P181, DOI DOI 10.1016/B978-0-12-472550-8.50011-1
   Hung HC, 2004, JNCI-J NATL CANCER I, V96, P1577, DOI 10.1093/jnci/djh296
   HUNNINGHAKE DB, 1994, AM J CLIN NUTR, V59, P1050, DOI 10.1093/ajcn/59.5.1050
   Hyson Dianne, 2003, Curr Atheroscler Rep, V5, P437, DOI 10.1007/s11883-003-0033-y
   Jafarian A., 2003, IRAN J PHARM RES, V2, P51
   Jagla A, 2001, EXP CLIN ENDOCR DIAB, V109, pS533, DOI 10.1055/s-2001-15116
   KARPE F, 1994, ATHEROSCLEROSIS, V106, P83, DOI 10.1016/0021-9150(94)90085-X
   Kay Colin D, 2003, Curr Atheroscler Rep, V5, P452, DOI 10.1007/s11883-003-0035-9
   NARUSE K, 1994, ARTERIOSCLER THROMB, V14, P746, DOI 10.1161/01.ATV.14.5.746
   NOSSEL HL, 1981, NATURE, V291, P165, DOI 10.1038/291165a0
   Okopien B, 2004, POL J PHARMACOL, V56, P781
   REDARD CL, 1990, AM J CLIN NUTR, V52, P837, DOI 10.1093/ajcn/52.5.837
   Rubbo H, 1996, CHEM RES TOXICOL, V9, P809, DOI 10.1021/tx960037q
   Schoene NW, 1999, J NUTR BIOCHEM, V10, P421, DOI 10.1016/S0955-2863(99)00023-6
   Setorki M, 2010, MED SCI MONITOR, V16, pBR124
   Setorki M, 2010, LIPIDS HEALTH DIS, V9, DOI 10.1186/1476-511X-9-10
   Singleton VL., 1965, AM J ENOL VITICULT, V16, P144, DOI DOI 10.12691/IJEBB-2-1-5
   Smith A, 2005, CIRCULATION, V112, P3080, DOI 10.1161/CIRCULATIONAHA.105.557132
NR 27
TC 21
Z9 24
U1 0
U2 6
PU ACADEMIC JOURNALS
PI VICTORIA ISLAND
PA P O BOX 5170-00200 NAIROBI, VICTORIA ISLAND, LAGOS 73023, NIGERIA
SN 1996-0816
J9 AFR J PHARM PHARMACO
JI Afr. J. Pharm. Pharmacol.
PD APR
PY 2012
VL 6
IS 15
BP 1131
EP 1135
DI 10.5897/AJPP12.092
PG 5
WC Pharmacology & Pharmacy
WE Science Citation Index Expanded (SCI-EXPANDED)
SC Pharmacology & Pharmacy
GA 994MV
UT WOS:000307935800007
DA 2022-11-10
ER

PT J
AU Jeon, SY
   Imm, JY
AF Jeon, So-Youn
   Imm, Jee-Young
TI Lipase inhibition and cholesterol-lowering activities of
   laccase-catalyzed catechin polymers
SO FOOD SCIENCE AND BIOTECHNOLOGY
LA English
DT Article
DE catechin polymers; laccase; lipase; cholesterol esterase; micellar
   solubility
ID BLACK-TEA; PANCREATIC LIPASE; IN-VITRO; ABSORPTION; PROCYANIDINS;
   POLYPHENOLS; EPICATECHIN; MECHANISMS; MICELLES; ESTERASE
AB The effects of laccase-catalyzed catechin polymers on lipid and cholesterol absorption were investigated in vitro. Laccase-catalyzed polymerization of (+)-catechin significantly increased the capacity to inhibit pancreatic lipase. The catechin polymer fraction extracted using 20% ethanol showed the highest activity with an IC50 value of 85 mu M. Catechin polymers showed a significantly greater inhibitory effect (p < 0.05) against pancreatic cholesterol esterase than the catechin monomer in a dose dependent manner. The inhibitory effect of catechins on cholesterol incorporation into micelles increased in the order of catechin monomer < catechin polymers < 20% ethanol extract of catechin polymers at 500 and 1,000 mu M. Catechin polymers can be used for alleviation of postprandial hyperlipidemia and hypercholesterolemia.
C1 [Jeon, So-Youn; Imm, Jee-Young] Kookmin Univ, Dept Foods & Nutr, Seoul 136702, South Korea.
RP Imm, JY (corresponding author), Kookmin Univ, Dept Foods & Nutr, Seoul 136702, South Korea.
EM jyimm@kookmin.ac.kr
FU Basic Science Research Program through the National Research Foundation
   of Korea (NRF) - Ministry of Education, Science and Technology
   [2011-0011108]
FX This research was supported by the Basic Science Research Program
   through the National Research Foundation of Korea (NRF) funded by the
   Ministry of Education, Science and Technology (2011-0011108).
CR Adisakwattana S, 2012, FOOD TECHNOL BIOTECH, V50, P11
   Adisakwattana S, 2010, J MED PLANTS RES, V4, P2113
   Bandyopadhyay P, 2012, FOOD FUNCT, V3, P592, DOI 10.1039/c2fo00006g
   Bryans JA, 2007, J AM COLL NUTR, V26, P471, DOI 10.1080/07315724.2007.10719638
   Davies MJ, 2003, J NUTR, V133, p3298S, DOI 10.1093/jn/133.10.3298S
   Heidrich John E., 2004, BMC Pharmacology, V4, P5, DOI 10.1186/1471-2210-4-5
   Hollmann F, 2012, POLYMERS-BASEL, V4, P759, DOI 10.3390/polym4010759
   Ikeda I, 2003, J AGR FOOD CHEM, V51, P7303, DOI 10.1021/jf034728l
   Ikeda I, 2010, J AGR FOOD CHEM, V58, P8591, DOI 10.1021/jf1015285
   Jeon SY, 2013, J AGR FOOD CHEM, V61, P4577, DOI 10.1021/jf400791r
   Kimura H, 2011, FOOD RES INT, V44, P121, DOI 10.1016/j.foodres.2010.10.052
   Kirana C, 2005, J AGR FOOD CHEM, V53, P4623, DOI 10.1021/jf050447x
   Kopelman PG, 2000, NATURE, V404, P635, DOI 10.1038/35007508
   Krause BR, 1998, LIPIDS, V33, P489, DOI 10.1007/s11745-998-0232-8
   Kurisawa M, 2003, MACROMOL BIOSCI, V3, P758, DOI 10.1002/mabi.200300038
   Nagarajan S, 2008, MOLECULES, V13, P2704, DOI 10.3390/molecules13112704
   Nakai M, 2005, J AGR FOOD CHEM, V53, P4593, DOI 10.1021/jf047814+
   Shoji T, 2006, J AGR FOOD CHEM, V54, P884, DOI 10.1021/jf052260b
   Spiegelman BM, 2001, CELL, V104, P531, DOI 10.1016/S0092-8674(01)00240-9
   Sugiyama H, 2007, J AGR FOOD CHEM, V55, P4604, DOI 10.1021/jf070569k
   Tanaka T, 2003, FOOD SCI TECHNOL RES, V9, P128, DOI 10.3136/fstr.9.128
   Thielecke F, 2009, PHYTOCHEMISTRY, V70, P11, DOI 10.1016/j.phytochem.2008.11.011
   Trautwein EA, 2003, EUR J LIPID SCI TECH, V105, P171, DOI 10.1002/ejlt.200390033
   Uchiyama S, 2011, NUTRITION, V27, P287, DOI 10.1016/j.nut.2010.01.019
   Vermeer MA, 2008, J AGR FOOD CHEM, V56, P12031, DOI 10.1021/jf8022035
NR 25
TC 8
Z9 10
U1 1
U2 54
PU KOREAN SOCIETY FOOD SCIENCE & TECHNOLOGY-KOSFOST
PI SEOUL
PA #605, KOREA SCI TECHNOL CENT, 635-4 YEOKSAM-DONG, KANGNAM-GU, SEOUL,
   135-703, SOUTH KOREA
SN 1226-7708
EI 2092-6456
J9 FOOD SCI BIOTECHNOL
JI Food Sci. Biotechnol.
PD OCT
PY 2014
VL 23
IS 5
BP 1703
EP 1707
DI 10.1007/s10068-014-0232-z
PG 5
WC Food Science & Technology
WE Science Citation Index Expanded (SCI-EXPANDED)
SC Food Science & Technology
GA AR8GE
UT WOS:000343813000046
DA 2022-11-10
ER

PT J
AU Xu, YT
   Curtasu, MV
   Knudsen, KEB
   Hedemann, MS
   Theil, PK
   Laerke, HN
AF Xu, Yetong
   Curtasu, Mihai Victor
   Bach Knudsen, Knud Erik
   Hedemann, Mette Skou
   Theil, Peter Kappel
   Laerke, Helle Nygaard
TI Dietary fibre and protein do not synergistically influence insulin,
   metabolic or inflammatory biomarkers in young obese Gottingen minipigs
SO BRITISH JOURNAL OF NUTRITION
LA English
DT Article
DE Wheat bran; Whey protein; Obesity; Metabolic syndrome; Miniature pig
   model
ID SKELETAL-MUSCLE; ADIPOSE-TISSUE; GLUCOSE-TOLERANCE; RESISTANT STARCH;
   HEALTHY-SUBJECTS; GENE-EXPRESSION; FAT; ARABINOXYLAN; DEFINITION;
   RESPONSES
AB The effects of dietary fibre (DF) and protein on insulin response, lipidaemia and inflammatory biomarkers were studied in a model experiment with juvenile obese Gottingen minipigs. After 20 weeks feeding on a high-fat fructose-rich low-DF diet, forty-three 30-week-old minipigs (31 center dot 3 (sem 4 center dot 0) kg body weight) were allocated to low- or high-DF and -protein diets for 8 weeks in a 2 x 2 factorial design. High DF contents decreased (P = 0 center dot 006) while high protein increased (P < 0 center dot 001) the daily gain. High protein contents increased fasting plasma concentrations of glucose (P = 0 center dot 008), NEFA (P = 0 center dot 015), ghrelin (P = 0 center dot 008) and non-fasting LDL:HDL ratios (P = 0 center dot 015). High DF increased ghrelin (P = 0 center dot 036) and C-peptide levels (P = 0 center dot 011) in the non-fasting state. High protein increased the gene expression of fructose-bisphosphatase 1 in liver tissue (P = 0 center dot 043), whereas DF decreased fatty acid synthase expression in adipose tissue (P = 0 center dot 035). Interactions between DF and protein level were observed in the expression of leptin receptor in adipose tissue (P = 0 center dot 031) and of PPAR gamma in muscle (P = 0 center dot 018) and adipose tissue (P = 0 center dot 004). In conclusion, high DF intake reduced weight gain and had potential benefit on beta-cell secretory function, but without effect on the lipid profile in this young obese model. High dietary protein by supplementing with whey protein did not improve insulin sensitivity or lipidaemia, and combining high DF with high protein did not alleviate the risk of metabolic abnormalities.
C1 [Xu, Yetong; Curtasu, Mihai Victor; Bach Knudsen, Knud Erik; Hedemann, Mette Skou; Theil, Peter Kappel; Laerke, Helle Nygaard] Aarhus Univ, Dept Anim Sci, DK-8830 Tjele, Denmark.
RP Xu, YT (corresponding author), Aarhus Univ, Dept Anim Sci, DK-8830 Tjele, Denmark.
EM yetongxu@anis.au.dk
RI Lærke, Helle Nygaard/D-9882-2011
OI Lærke, Helle Nygaard/0000-0002-0303-0745; Curtasu, Mihai
   Victor/0000-0001-9823-6692; Hedemann, Mette Skou/0000-0002-1164-4405
FU Innovation Fund Denmark [4105-00002B]; China Scholarship Community;
   Innovation Fund Denmark - MERITS [4105-00002B]
FX The authors thank Winnie Ostergaard, Lisbeth Marcher, Stina Greis
   Handberg, Kasper Vrangstrup Poulsen, SOren Krogh Jensen, Anette MOjb ae
   k Pedersen and Elsebeth Lyng Pedersen and staff at the animal facility
   for excellent technical assistance. The authors thank Leslie Foldager
   for data consultation. Whey protein hydrolysate was kindly provided by
   Arla Foods Ingredients Group P/S. Wheat bran was delivered by Lantmannen
   and enzymatically heated by DuPont Industrial Bioscience. The work was
   financially supported by Innovation Fund Denmark (4105-00002B) and
   industrial partners involved in the MERITS (Metabolic Changes by
   Carbohydrate and Protein Quality in the Development and Mitigation of
   Metabolic Syndrome) project. Y.T.X. acknowledges scholarship from China
   Scholarship Community.; This work was supported by grants from the
   Innovation Fund Denmark - MERITS (4105-00002B).
CR Adilah ZN, 2018, BIOMED RES INT, V2018, DOI 10.1155/2018/9568351
   Alberti KGMM, 2006, DIABETIC MED, V23, P469, DOI 10.1111/j.1464-5491.2006.01858.x
   Baggio LL, 2007, GASTROENTEROLOGY, V132, P2131, DOI 10.1053/j.gastro.2007.03.054
   Balkau B, 2002, DIABETES METAB, V28, P364
   Bellinger DA, 2006, ILAR J, V47, P243, DOI 10.1093/ilar.47.3.243
   Bermudez-Brito M, 2016, SCI REP-UK, V6, DOI 10.1038/srep30277
   Berndt J, 2007, DIABETOLOGIA, V50, P1472, DOI 10.1007/s00125-007-0689-x
   Bjornshave A, 2018, NUTRIENTS, V10, DOI 10.3390/nu10020122
   BLIGH EG, 1959, CAN J BIOCHEM PHYS, V37, P911
   Chen CY, 2016, EXP THER MED, V12, P1232, DOI 10.3892/etm.2016.3377
   Christoffersen B, 2013, OBESITY, V21, P149, DOI 10.1002/oby.20249
   Chung ST, 2015, DIABETOLOGIA, V58, P596, DOI 10.1007/s00125-014-3455-x
   Curtasu MV., 2019, THESIS AAHUS U DENMA
   Fisher KD, 2013, PLOS ONE, V8, DOI 10.1371/journal.pone.0072320
   Frid AH, 2005, AM J CLIN NUTR, V82, P69, DOI 10.1093/ajcn/82.1.69
   Friedman JM, 2019, NAT METAB, V1, P754, DOI 10.1038/s42255-019-0095-y
   Fryar CD, 2016, PREVALENCE OVERWEIGH
   Furness JB, 2013, NAT REV GASTRO HEPAT, V10, P729, DOI 10.1038/nrgastro.2013.180
   Halkjaer J, 2011, INT J OBESITY, V35, P1104, DOI 10.1038/ijo.2010.254
   Hartvigsen ML, 2014, EUR J CLIN NUTR, V68, P84, DOI 10.1038/ejcn.2013.236
   Hernandez-Alonso P, 2016, CLIN NUTR, V35, P496, DOI 10.1016/j.clnu.2015.03.016
   Hession M, 2009, OBES REV, V10, P36, DOI 10.1111/j.1467-789X.2008.00518.x
   Hsu MC, 2017, DIABETOL METAB SYNDR, V9, DOI 10.1186/s13098-017-0281-6
   Hu FB, 2001, DIABETOLOGIA, V44, P805, DOI 10.1007/s001250100547
   Huang PL, 2009, DIS MODEL MECH, V2, P231, DOI 10.1242/dmm.001180
   Ingerslev AK, 2014, BRIT J NUTR, V111, P1564, DOI 10.1017/S0007114513004066
   Isomaa B, 2001, DIABETES CARE, V24, P683, DOI 10.2337/diacare.24.4.683
   Larsen MO, 2002, ANN NY ACAD SCI, V967, P414
   Levy JC, 1998, DIABETES CARE, V21, P2191, DOI 10.2337/diacare.21.12.2191
   Longo M, 2019, INT J MOL SCI, V20, DOI 10.3390/ijms20092358
   Loviscach M, 2000, DIABETOLOGIA, V43, P304, DOI 10.1007/s001250050048
   Markova M, 2017, GASTROENTEROLOGY, V152, P571, DOI 10.1053/j.gastro.2016.10.007
   Mohling M, 2005, HORM METAB RES, V37, P303, DOI 10.1055/s-861474
   Mudgil D, 2013, INT J BIOL MACROMOL, V61, P1, DOI 10.1016/j.ijbiomac.2013.06.044
   Muller M, 2019, SCI REP-UK, V9, DOI 10.1038/s41598-019-48775-0
   Nielsen DSG, 2017, INT J INFLAMM, V2017, DOI 10.1155/2017/9273640
   Nielsen RF., 2019, THESIS AARHUS U HOSP
   Nielsen TS, 2014, BRIT J NUTR, V112, P1837, DOI 10.1017/S000711451400302X
   Nilsson M, 2004, AM J CLIN NUTR, V80, P1246, DOI 10.1093/ajcn/80.5.1246
   Nilsson M, 2007, AM J CLIN NUTR, V85, P996, DOI 10.1093/ajcn/85.4.996
   Papathanasopoulos A, 2010, GASTROENTEROLOGY, V138, P65, DOI 10.1053/j.gastro.2009.11.045
   Park KS, 1997, DIABETES, V46, P1230, DOI 10.2337/diabetes.46.7.1230
   Polakof S, 2018, NUTRITION, V50, P66, DOI 10.1016/j.nut.2017.11.004
   Polakof S, 2015, METABOLOMICS, V11, P964, DOI 10.1007/s11306-014-0753-8
   Rakvaag Elin, 2019, Rev Diabet Stud, V15, P83, DOI 10.1900/RDS.2019.15.83
   Rakvaag E, 2019, NUTRIENTS, V11, DOI 10.3390/nu11092091
   Rietman A, 2014, EUR J CLIN NUTR, V68, P973, DOI 10.1038/ejcn.2014.123
   Russell WR, 2016, CRIT REV FOOD SCI, V56, P541, DOI 10.1080/10408398.2013.792772
   Schmidt FM, 2015, PLOS ONE, V10, DOI 10.1371/journal.pone.0121971
   Sebert SP, 2005, INT J OBESITY, V29, P324, DOI 10.1038/sj.ijo.0802823
   Seron K, 2006, BIOCHEM BIOPH RES CO, V348, P1232, DOI 10.1016/j.bbrc.2006.07.068
   Swindle MM, 2012, VET PATHOL, V49, P344, DOI 10.1177/0300985811402846
   Thalacker-Mercer AE, 2008, NUTR REV, V66, P91, DOI 10.1111/j.1753-4887.2007.00012.x
   Veldhorst MAB, 2009, PHYSIOL BEHAV, V96, P675, DOI 10.1016/j.physbeh.2009.01.004
   Wang MY, 2005, P NATL ACAD SCI USA, V102, P18011, DOI 10.1073/pnas.0509001102
   Wang XC, 2015, INT J ENDOCRINOL, V2015, DOI 10.1155/2015/651757
   Warrilow A, 2019, EUR J CLIN NUTR, V73, P333, DOI 10.1038/s41430-018-0295-7
   Weickert MO, 2008, J NUTR, V138, P439, DOI 10.1093/jn/138.3.439
   Weickert MO, 2018, J NUTR, V148, P7, DOI 10.1093/jn/nxx008
   Weickert MO, 2011, AM J CLIN NUTR, V94, P459, DOI 10.3945/ajcn.110.004374
   Wolever TMS, 2020, AM J CLIN NUTR, V111, P319, DOI 10.1093/ajcn/nqz285
   Yu K, 2014, ASIA PAC J CLIN NUTR, V23, P210, DOI 10.6133/apjcn.2014.23.2.01
NR 62
TC 2
Z9 2
U1 1
U2 5
PU CAMBRIDGE UNIV PRESS
PI CAMBRIDGE
PA EDINBURGH BLDG, SHAFTESBURY RD, CB2 8RU CAMBRIDGE, ENGLAND
SN 0007-1145
EI 1475-2662
J9 BRIT J NUTR
JI Br. J. Nutr.
PD APR 14
PY 2021
VL 125
IS 7
BP 828
EP 840
AR PII S0007114520003141
DI 10.1017/S0007114520003141
PG 13
WC Nutrition & Dietetics
WE Science Citation Index Expanded (SCI-EXPANDED)
SC Nutrition & Dietetics
GA QR9QY
UT WOS:000625546900009
PM 32778179
DA 2022-11-10
ER

PT J
AU Yang, TJ
   Chiu, CH
   Tseng, MH
   Chang, CK
   Wu, CL
AF Yang, Tsung-Jen
   Chiu, Chih-Hui
   Tseng, Mei-Hui
   Chang, Cheng-Kang
   Wu, Ching-Lin
TI The Influence of Pre-Exercise Glucose versus Fructose Ingestion on
   Subsequent Postprandial Lipemia
SO NUTRIENTS
LA English
DT Article
DE glycemic index; triacylglycerol; high-density lipoprotein; fat
   oxidation; oral fat tolerance test
ID LIPOPROTEIN-LIPASE ACTIVITY; DIFFERENT GLYCEMIC INDEXES; HUMAN
   SKELETAL-MUSCLE; MIDDLE-AGED MEN; LOW-FAT DIET; HIGH-CARBOHYDRATE;
   HDL-CHOLESTEROL; CARDIOVASCULAR-DISEASE; SUBSTRATE UTILIZATION; INDUCED
   HYPERTRIGLYCERIDEMIA
AB Ingestion of low glycemic index (LGI) carbohydrate (CHO) before exercise induced less insulin response and higher fat oxidation than that of high GI (HGI) CHO during subsequent exercise. However, the effect on the subsequent postprandial lipid profile is still unclear. Therefore, the aim of this study was to investigate ingestion of CHO drinks with different GI using fructose and glucose before endurance exercise on the subsequent postprandial lipid profile. Eight healthy active males completed two experimental trials in randomized double-blind cross-over design. All participants ingested 500 mL CHO (75 g) solution either fructose (F) or glucose (G) before running on the treadmill at 60% VO(2)max for 1 h. Participants were asked to take an oral fat tolerance test (OFTT) immediately after the exercise. Blood samples were obtained for plasma and serum analysis. The F trial was significantly lower than the G trial in TG total area under the curve (AUC; 9.97 +/- 3.64 vs. 10.91 +/- 3.56 mmol x 6 h/L; p = 0.033) and incremental AUC (6.57 +/- 2.46 vs. 7.14 +/- 2.64 mmol/L x 6 h, p = 0.004). The current data suggested that a pre-exercise fructose drink showed a lower postprandial lipemia than a glucose drink after the subsequent high-fat meal.
C1 [Yang, Tsung-Jen] Natl Taiwan Normal Univ, Dept Phys Educ, Taipei 106, Taiwan.
   [Chiu, Chih-Hui] Natl Taiwan Univ Sport, Grad Program Dept Exercise Hlth Sci, Taichung 404, Taiwan.
   [Tseng, Mei-Hui; Chang, Cheng-Kang] Natl Taiwan Univ Sport, Sport Sci Res Ctr, Taichung 404, Taiwan.
   [Wu, Ching-Lin] Natl Chung Hsing Univ, Grad Inst Sports & Hlth Management, Taichung 402, Taiwan.
RP Wu, CL (corresponding author), Natl Chung Hsing Univ, Grad Inst Sports & Hlth Management, Taichung 402, Taiwan.
EM andy32437@yahoo.com.tw; loveshalom@hotmail.com; tsengmh2009@gmail.com;
   wspahn@seed.net.tw; psclw@dragon.nchu.edu.com
RI Wu, Ching-Lin/ABH-1294-2021
OI Chang, Chen-Kang/0000-0001-8335-6595; TSENG,
   MEI-HUI/0000-0001-8354-7586; Wu, Ching-Lin/0000-0002-6676-9344
FU National Science Council in Taiwan [NSC 96-2413-H-028-003-MY2]
FX The study was funded by National Science Council in Taiwan (NSC
   96-2413-H-028-003-MY2). We deeply appreciated Sport Science Research
   Center of National Taiwan University of Sport provided the technical
   supported for this study.
CR Abbasi F, 2000, AM J CARDIOL, V85, P45, DOI 10.1016/S0002-9149(99)00604-9
   ALDRED HE, 1994, METABOLISM, V43, P836, DOI 10.1016/0026-0495(94)90263-1
   Bidwell AJ, 2014, MED SCI SPORT EXER, V46, P2091, DOI 10.1249/MSS.0000000000000343
   Blazek A, 2013, AM HEART J, V166, P392, DOI 10.1016/j.ahj.2013.05.021
   Campbell MD, 2017, DIABETES VASC DIS RE, V14, P336, DOI 10.1177/1479164117698918
   Chan DC, 2013, CURR ATHEROSCLER REP, V15, DOI 10.1007/s11883-013-0309-9
   Chiu CH, 2014, LIPIDS HEALTH DIS, V13, DOI 10.1186/1476-511X-13-177
   Chong MFF, 2007, AM J CLIN NUTR, V85, P1511, DOI 10.1093/ajcn/85.6.1511
   DECOMBAZ J, 1985, INT J SPORTS MED, V6, P282, DOI 10.1055/s-2008-1025852
   Egli L, 2013, DIABETES, V62, P2259, DOI 10.2337/db12-1651
   Gill JMR, 2006, ATHEROSCLEROSIS, V185, P87, DOI 10.1016/j.atherosclerosis.2005.06.009
   Gill JMR, 2003, EUR J APPL PHYSIOL, V89, P184, DOI 10.1007/s00421-002-0788-9
   Grandjean PW, 2000, J APPL PHYSIOL, V89, P472, DOI 10.1152/jappl.2000.89.2.472
   Gregory S, 2011, J SPORT SCI MED, V10, P59
   Hamilton MT, 1998, AM J PHYSIOL-ENDOC M, V275, pE1016, DOI 10.1152/ajpendo.1998.275.6.E1016
   Hargreaves M, 2004, J SPORT SCI, V22, P31, DOI 10.1080/0264041031000140536
   JACOBS I, 1982, ACTA PHYSIOL SCAND, V115, P85, DOI 10.1111/j.1748-1716.1982.tb07048.x
   Katsanos CS, 2004, J APPL PHYSIOL, V96, P181, DOI 10.1152/japplphysiol.00243.2003
   Kaviani M, 2016, NUTR DIABETES, V6, DOI 10.1038/nutd.2016.26
   KIENS B, 1989, J CLIN INVEST, V83, P558, DOI 10.1172/JCI113918
   Kiens B, 1998, AM J PHYSIOL-ENDOC M, V275, pE332, DOI 10.1152/ajpendo.1998.275.2.E332
   KOIVISTO VA, 1981, J APPL PHYSIOL, V51, P783, DOI 10.1152/jappl.1981.51.4.783
   Koutsari C, 2001, BRIT J NUTR, V86, P197, DOI 10.1079/BJN2001408
   LAWS A, 1992, J INTERN MED, V231, P25, DOI 10.1111/j.1365-2796.1992.tb00494.x
   Lefebvre P, 1998, DIABETIC MED, V15, pS63, DOI 10.1002/(SICI)1096-9136(1998120)15:4+<S63::AID-DIA737>3.3.CO;2-Z
   LITHELL H, 1982, METABOLISM, V31, P994, DOI 10.1016/0026-0495(82)90141-X
   LITHELL H, 1985, HUM NUTR-CLIN NUTR, V39C, P289
   Magkos F, 2006, AM J PHYSIOL-ENDOC M, V290, pE355, DOI 10.1152/ajpendo.00259.2005
   Malkova D, 2000, AM J PHYSIOL-ENDOC M, V279, pE1020, DOI 10.1152/ajpendo.2000.279.5.E1020
   MASSICOTTE D, 1986, J APPL PHYSIOL, V61, P1180, DOI 10.1152/jappl.1986.61.3.1180
   McLaughlin T, 2000, J CLIN ENDOCR METAB, V85, P3085, DOI 10.1210/jc.85.9.3085
   Nordestgaard BG, 2007, JAMA-J AM MED ASSOC, V298, P299, DOI 10.1001/jama.298.3.299
   OLEFSKY JM, 1974, AM J MED, V57, P551, DOI 10.1016/0002-9343(74)90006-0
   Parks EJ, 2001, J NUTR, V131, p2772S, DOI 10.1093/jn/131.10.2772S
   PATSCH JR, 1992, ARTERIOSCLER THROMB, V12, P1336, DOI 10.1161/01.ATV.12.11.1336
   POLLARE T, 1991, ARTERIOSCLER THROMB, V11, P1192, DOI 10.1161/01.ATV.11.5.1192
   Seip RL, 1997, AM J PHYSIOL-ENDOC M, V272, pE255
   SEIP RL, 1995, AM J PHYSIOL-ENDOC M, V268, pE229, DOI 10.1152/ajpendo.1995.268.2.E229
   SHARRETT AR, 1995, ARTERIOSCL THROM VAS, V15, P2122, DOI 10.1161/01.ATV.15.12.2122
   Shin Y, 2009, NUTR RES PRACT, V3, P128, DOI 10.4162/nrp.2009.3.2.128
   Siri-Tarino PW, 2010, AM J CLIN NUTR, V91, P502, DOI 10.3945/ajcn.2008.26285
   Stevenson EJ, 2006, AM J CLIN NUTR, V84, P354
   Tsetsonis NV, 1997, AM J CLIN NUTR, V65, P525, DOI 10.1093/ajcn/65.2.525
   Volek JS, 2004, J AM COLL NUTR, V23, P177, DOI 10.1080/07315724.2004.10719359
   Volek JS, 2003, J NUTR, V133, P2756, DOI 10.1093/jn/133.9.2756
   Wee SL, 2005, J APPL PHYSIOL, V99, P707, DOI 10.1152/japplphysiol.01261.2004
   WRIGHT DA, 1991, J APPL PHYSIOL, V71, P1082, DOI 10.1152/jappl.1991.71.3.1082
   Wu CL, 2006, INT J SPORT NUTR EXE, V16, P510, DOI 10.1123/ijsnem.16.5.510
   Wu CL, 2003, BRIT J NUTR, V90, P1049, DOI 10.1079/BJN20031006
   Yiannis TE, 2007, METABOLISM, V56, P1037, DOI 10.1016/j.metabol.2007.03.012
   Zhang JQ, 1998, J APPL PHYSIOL, V85, P1516, DOI 10.1152/jappl.1998.85.4.1516
NR 51
TC 3
Z9 3
U1 0
U2 5
PU MDPI
PI BASEL
PA ST ALBAN-ANLAGE 66, CH-4052 BASEL, SWITZERLAND
SN 2072-6643
J9 NUTRIENTS
JI Nutrients
PD FEB
PY 2018
VL 10
IS 2
AR 149
DI 10.3390/nu10020149
PG 11
WC Nutrition & Dietetics
WE Science Citation Index Expanded (SCI-EXPANDED)
SC Nutrition & Dietetics
GA FZ4CY
UT WOS:000427540000039
PM 29382142
OA Green Published, gold, Green Submitted
DA 2022-11-10
ER

PT J
AU Ness, KM
   Strayer, SM
   Nahmod, NG
   Schade, MM
   Chang, AM
   Shearer, GC
   Buxton, OM
AF Ness, Kelly M.
   Strayer, Stephen M.
   Nahmod, Nicole G.
   Schade, Margeaux M.
   Chang, Anne-Marie
   Shearer, Gregory C.
   Buxton, Orfeu M.
TI Four nights of sleep restriction suppress the postprandial lipemic
   response and decrease satiety
SO JOURNAL OF LIPID RESEARCH
LA English
DT Article
DE triglycerides; nutrition; lipolysis and fatty acid metabolism; diet and
   dietary lipids; fatty acid; insulin resistance; inflammation; hormones;
   glucose
ID HORMONE-SENSITIVE LIPASE; HIGH CALORIC-INTAKE; ADIPOSE-TISSUE;
   LIPOPROTEIN-LIPASE; INSULIN-RESISTANCE; FOOD-INTAKE; WEIGHT-LOSS;
   SCIENTIFIC STATEMENT; ENERGY-EXPENDITURE; FATTY-ACIDS
AB Chronic sleep restriction, or inadequate sleep, is associated with increased risk of cardiometabolic disease. Laboratory studies demonstrate that sleep restriction causes impaired whole-body insulin sensitivity and glucose disposal. Evidence suggests that inadequate sleep also impairs adipose tissue insulin sensitivity and the NEFA rebound during intravenous glucose tolerance tests, yet no studies have examined the effects of sleep restriction on high-fat meal lipemia. We assessed the effect of 5 h time in bed (TIB) per night for four consecutive nights on postprandial lipemia following a standardized high-fat dinner (HFD). Furthermore, we assessed whether one night of recovery sleep (10 h TIB) was sufficient to restore postprandial metabolism to baseline. We found that postprandial triglyceride (TG) area under the curve was suppressed by sleep restriction (P = 0.01), but returned to baseline values following one night of recovery. Sleep restriction decreased NEFAs throughout the HFD (P = 0.02) and NEFAs remained suppressed in the recovery condition (P = 0.04). Sleep restriction also decreased participant-reported fullness or satiety (P = 0.03), and decreased postprandial interleukin-6 (P < 0.01). Our findings indicate that four nights of 5 h TIB per night impair postprandial lipemia and that one night of recovery sleep may be adequate for recovery of TG metabolism, but not for markers of adipocyte function.
C1 [Ness, Kelly M.; Strayer, Stephen M.; Chang, Anne-Marie; Shearer, Gregory C.; Buxton, Orfeu M.] Penn State Univ, Huck Inst Life Sci, University Pk, PA 16802 USA.
   [Ness, Kelly M.; Strayer, Stephen M.; Nahmod, Nicole G.; Schade, Margeaux M.; Chang, Anne-Marie; Buxton, Orfeu M.] Penn State Univ, Dept Biobehav Hlth, University Pk, PA 16802 USA.
   [Ness, Kelly M.; Shearer, Gregory C.] Penn State Univ, Dept Nutr Sci, University Pk, PA 16802 USA.
   [Chang, Anne-Marie] Penn State Univ, Coll Nursing, University Pk, PA 16802 USA.
   [Buxton, Orfeu M.] Harvard Med Sch, Div Sleep Med, Boston, MA 02115 USA.
   [Buxton, Orfeu M.] Harvard TH Chan Sch Publ Hlth, Dept Social & Behav Sci, Boston, MA 02115 USA.
   [Buxton, Orfeu M.] Brigham & Womens Hosp, Dept Med, Div Sleep & Circadian Disorders, Boston, MA 02115 USA.
   [Buxton, Orfeu M.] Brigham & Womens Hosp, Dept Neurol, Div Sleep & Circadian Disorders, Boston, MA 02115 USA.
RP Buxton, OM (corresponding author), Penn State Univ, Huck Inst Life Sci, University Pk, PA 16802 USA.; Buxton, OM (corresponding author), Penn State Univ, Dept Biobehav Hlth, University Pk, PA 16802 USA.
EM orfeu@psu.edu
OI Chang, Anne-Marie/0000-0002-3943-416X; Gray,
   Margeaux/0000-0002-7130-9078; Ness, Kelly/0000-0002-3889-7939; Buxton,
   Orfeu/0000-0001-5057-633X
FU Pennsylvania State University Clinical and Translational Sciences
   Institute - National Center for Advancing Translational Sciences,
   National Institutes of Health [UL1TR002014]; College of Health and Human
   Development of the Pennsylvania State University; National Institutes of
   Health [T32GM108563]
FX This work was supported by a pilot grant (PI: A-M.C.) from the
   Pennsylvania State University Clinical and Translational Sciences
   Institute (funded by the National Center for Advancing Translational
   Sciences, National Institutes of Health, Grant UL1TR002014) and
   institutional funds from the College of Health and Human Development of
   the Pennsylvania State University to A-M.C., G.C.S., and O.M.B. K.M.N.
   was supported, in part, by National Institutes of Health Grant
   T32GM108563 and the College of Health and Human Development of the
   Pennsylvania State University. The content is solely the responsibility
   of the authors and does not necessarily represent the official views of
   the National Institutes of Health or the Pennsylvania State University.
   G.C.S. serves on the Scientific Advisory Board of Amarin
   Pharmaceuticals. Outside of the current work, O.M.B. received two
   subcontract grants to Pennsylvania State University from Mobile Sleep
   Technologies (NSF/STTR #1622766, NIH/NIA SBIR R43AG056250). The
   remaining authors have indicated no financial conflicts of interest
   relevant to the current study.
CR Aho V, 2016, SCI REP-UK, V6, DOI 10.1038/srep24828
   Antunes LC, 2010, NUTR RES REV, V23, P155, DOI 10.1017/S0954422410000016
   Araghi MH, 2012, CLIN LIPIDOL, V7, P443, DOI 10.2217/CLP.12.43
   Banks S, 2007, J CLIN SLEEP MED, V3, P519
   Berry R.B., 2020, AM ACAD SLEEP MED AA
   Berry RB, 2017, J CLIN SLEEP MED, V13, P665, DOI 10.5664/jcsm.6576
   Bickerton AST, 2007, DIABETES, V56, P168, DOI 10.2337/db06-0822
   Bjorvatn B, 2007, J SLEEP RES, V16, P66, DOI 10.1111/j.1365-2869.2007.00569.x
   Boudjeltia KZ, 2008, VASC HEALTH RISK MAN, V4, P1467
   BRAUN JEA, 1992, BIOCHEM J, V287, P337, DOI 10.1042/bj2870337
   Broussard JL, 2015, DIABETOLOGIA, V58, P791, DOI 10.1007/s00125-015-3500-4
   Broussard JL, 2012, ANN INTERN MED, V157, P549, DOI 10.7326/0003-4819-157-8-201210160-00005
   Buxton OM, 2012, SCI TRANSL MED, V4, DOI 10.1126/scitranslmed.3003200
   Centers for Disease Control and Prevention, 2017, DAT STAT SLEEP SLEEP
   Chan DC, 2013, CURR ATHEROSCLER REP, V15, DOI 10.1007/s11883-013-0309-9
   Chaput JP, 2013, PREV MED, V57, P872, DOI 10.1016/j.ypmed.2013.09.022
   Chua ECP, 2015, SLEEP, V38, P1683, DOI 10.5665/sleep.5142
   Cleator J, 2012, NUTR DIABETES, V2, DOI 10.1038/nutd.2012.16
   Crispim CA, 2019, BIOL RHYTHM RES, V50, P63, DOI 10.1080/09291016.2018.1491202
   Duncan RE, 2007, ANNU REV NUTR, V27, P79, DOI 10.1146/annurev.nutr.27.061406.093734
   Eckel RH, 2015, CURR BIOL, V25, P3004, DOI 10.1016/j.cub.2015.10.011
   Emerson SR, 2017, ADV NUTR, V8, P213, DOI 10.3945/an.116.014431
   Fong M, 2017, BRIT J NUTR, V118, P616, DOI [10.1017/S0007114517002550, 10.1017/s0007114517002550]
   Frankenfield D, 2005, J AM DIET ASSOC, V105, P775, DOI 10.1016/j.jada.2005.02.005
   Fried SK, 1998, J CLIN ENDOCR METAB, V83, P847, DOI 10.1210/jc.83.3.847
   Garaulet M, 2013, INT J OBESITY, V37, P604, DOI 10.1038/ijo.2012.229
   Garaulet M, 2014, PHYSIOL BEHAV, V134, P44, DOI 10.1016/j.physbeh.2014.01.001
   Grandner MA, 2010, SLEEP MED REV, V14, P191, DOI 10.1016/j.smrv.2009.07.006
   Harris JA, 1918, P NATL ACAD SCI USA, V4, P370, DOI 10.1073/pnas.4.12.370
   Hibi M, 2017, SCI REP-UK, V7, DOI 10.1038/srep39640
   Holm C, 2003, BIOCHEM SOC T, V31, P1120, DOI 10.1042/BST0311120
   Hussain MM, 2015, J LIPID RES, V56, P761, DOI 10.1194/jlr.R051573
   Hussain MM, 2014, CURR OPIN LIPIDOL, V25, P200, DOI 10.1097/MOL.0000000000000084
   Iqbal J, 2009, AM J PHYSIOL-ENDOC M, V296, pE1183, DOI 10.1152/ajpendo.90899.2008
   Irwin MR, 2016, BIOL PSYCHIAT, V80, P40, DOI 10.1016/j.biopsych.2015.05.014
   Jakubowicz D, 2013, OBESITY, V21, P2504, DOI 10.1002/oby.20460
   Kaneita Y, 2008, SLEEP, V31, P645, DOI 10.1093/sleep/31.5.645
   Karpe F, 2007, BIOCHEM SOC T, V35, P472, DOI 10.1042/BST0350472
   KARPE F, 1993, J CLIN INVEST, V91, P748, DOI 10.1172/JCI116293
   Kerkhofs M, 2007, MATURITAS, V56, P212, DOI 10.1016/j.maturitas.2006.07.007
   Klingenberg L, 2012, AM J CLIN NUTR, V96, P240, DOI 10.3945/ajcn.112.038638
   Knutson KL, 2007, SLEEP MED REV, V11, P163, DOI 10.1016/j.smrv.2007.01.002
   Knutsson Anders, 2002, Nutrition and Health (Bicester), V16, P133
   Kolovou GD, 2011, CURR VASC PHARMACOL, V9, P258
   Kraemer FB, 2002, J LIPID RES, V43, P1585, DOI 10.1194/jlr.R200009-JLR200
   Lee Rebecca A, 2018, Nucl Receptor Res, V5, DOI 10.32527/2018/101373
   LEWIS GF, 1993, DIABETES, V42, P833, DOI 10.2337/diabetes.42.6.833
   Ma YS, 2003, AM J EPIDEMIOL, V158, P85, DOI 10.1093/aje/kwg117
   Maggio M, 2006, J GERONTOL A-BIOL, V61, P575, DOI 10.1093/gerona/61.6.575
   Maheux P, 1997, DIABETOLOGIA, V40, P850, DOI 10.1007/s001250050759
   Marino M, 2013, SLEEP, V36, P1747, DOI 10.5665/sleep.3142
   Marques P., 2000, ENDOTEXT
   Mattson MP, 2014, P NATL ACAD SCI USA, V111, P16647, DOI 10.1073/pnas.1413965111
   McHill AW, 2017, AM J CLIN NUTR, V106, P1213, DOI 10.3945/ajcn.117.161588
   McMullan CJ, 2013, AM J EPIDEMIOL, V178, P231, DOI 10.1093/aje/kws470
   Mullington JM, 2010, BEST PRACT RES CL EN, V24, P775, DOI 10.1016/j.beem.2010.08.014
   Muralidhar RV, 2002, WORLD J MICROB BIOT, V18, P81, DOI 10.1023/A:1014417223956
   Nedeltcheva AV, 2009, J CLIN ENDOCR METAB, V94, P3242, DOI 10.1210/jc.2009-0483
   Ness KM, 2019, AM J PHYSIOL-REG I, V316, pR697, DOI 10.1152/ajpregu.00336.2018
   Nielsen TS, 2014, J MOL ENDOCRINOL, V52, pR199, DOI 10.1530/JME-13-0277
   O'Keeffe M, 2013, J SLEEP RES, V22, P717, DOI 10.1111/jsr.12060
   Panarotto D, 2002, EUR J CLIN INVEST, V32, P84, DOI 10.1046/j.1365-2362.2002.00945.x
   Parker BA, 2004, EUR J CLIN NUTR, V58, P212, DOI 10.1038/sj.ejcn.1601768
   Pirillo A, 2014, CURR MED RES OPIN, V30, P1489, DOI 10.1185/03007995.2014.909394
   Rangaraj VR, 2016, SLEEP MED, V18, P19, DOI 10.1016/j.sleep.2015.02.535
   Rao MN, 2015, J CLIN ENDOCR METAB, V100, P1664, DOI 10.1210/jc.2014-3911
   Redwine L, 2000, J CLIN ENDOCR METAB, V85, P3597, DOI 10.1210/jc.85.10.3597
   Reutrakul S, 2018, METABOLISM, V84, P56, DOI 10.1016/j.metabol.2018.02.010
   Reynolds AC, 2012, PLOS ONE, V7, DOI 10.1371/journal.pone.0041218
   Ruddick-Collins LC, 2018, NUTR BULL, V43, P174, DOI 10.1111/nbu.12323
   Schmidt-Arras D, 2016, J HEPATOL, V64, P1403, DOI 10.1016/j.jhep.2016.02.004
   Sharma S, 2015, ARCH ENDOCRIN METAB, V59, P391, DOI 10.1590/2359-3997000000098
   Shechter A, 2014, INT J OBESITY, V38, P1153, DOI 10.1038/ijo.2013.239
   SOMERHARJU P, 1978, FEBS LETT, V96, P170, DOI 10.1016/0014-5793(78)81086-2
   Spiegel K, 1999, LANCET, V354, P1435, DOI 10.1016/S0140-6736(99)01376-8
   St-Onge MP, 2017, CIRCULATION, V135, pE96, DOI 10.1161/CIR.0000000000000476
   St-Onge MP, 2016, CIRCULATION, V134, pE367, DOI 10.1161/CIR.0000000000000444
   VONDRA K, 1986, EUR J APPL PHYSIOL, V55, P83, DOI 10.1007/BF00422899
   Wang H, 2009, AM J PHYSIOL-ENDOC M, V297, pE271, DOI 10.1152/ajpendo.90920.2008
   Wang JC, 2012, CELL BIOSCI, V2, DOI 10.1186/2045-3701-2-19
   Wittmann M, 2006, CHRONOBIOL INT, V23, P497, DOI 10.1080/07420520500545979
   Zechner R, 2009, J LIPID RES, V50, P3, DOI 10.1194/jlr.R800031-JLR200
NR 82
TC 9
Z9 9
U1 1
U2 2
PU ELSEVIER
PI AMSTERDAM
PA RADARWEG 29, 1043 NX AMSTERDAM, NETHERLANDS
SN 0022-2275
EI 1539-7262
J9 J LIPID RES
JI J. Lipid Res.
PD NOV
PY 2019
VL 60
IS 11
BP 1935
EP 1945
DI 10.1194/jlr.P094375
PG 11
WC Biochemistry & Molecular Biology
WE Science Citation Index Expanded (SCI-EXPANDED)
SC Biochemistry & Molecular Biology
GA JH9VU
UT WOS:000493117800013
PM 31484696
OA hybrid, Green Published
DA 2022-11-10
ER

PT J
AU Burchat, N
   Akal, T
   Ntambi, JM
   Trivedi, N
   Suresh, R
   Sampath, H
AF Burchat, Natalie
   Akal, Tasleenpal
   Ntambi, James M.
   Trivedi, Nirali
   Suresh, Ranjita
   Sampath, Harini
TI SCD1 is nutritionally and spatially regulated in the intestine and
   influences systemic postprandial lipid homeostasis and gut-liver
   crosstalk
SO BIOCHIMICA ET BIOPHYSICA ACTA-MOLECULAR AND CELL BIOLOGY OF LIPIDS
LA English
DT Article
DE Myristoleate; Postprandial lipemia; Gut-liver crosstalk; Delta-9
   desaturase; MUFAs
ID STEAROYL-COA DESATURASE-1; FATTY-ACID TRANSPORT; PROTECTS MICE;
   ENTEROENDOCRINE CELLS; GLYCEMIC INDEX; OLEIC-ACID; NONFASTING
   TRIGLYCERIDES; BINDING PROTEINS; HEART-DISEASE; DGAT ENZYMES
AB Stearoyl-CoA desaturase-1 is an endoplasmic reticulum (ER)-membrane resident protein that inserts a double bond into saturated fatty acids, converting them into their monounsaturated counterparts. Previous studies have demonstrated an important role for SCD1 in modulating tissue and systemic health. Specifically, lack of hepatic or cutaneous SCD1 results in significant reductions in tissue esterified lipids. While the intestine is an important site of lipid esterification and assimilation into the body, the regulation of intestinal SCD1 or its impact on lipid composition in the intestine and other tissues has not been investigated. Here we report that unlike other lipogenic enzymes, SCD1 is enriched in the distal small intestine and in the colon of chow-fed mice and is robustly upregulated by acute refeeding of a high-sucrose diet. We generated a mouse model lacking SCD1 specifically in the intestine (iKO mice). These mice have significant reductions not only in intestinal lipids, but also in plasma triacylglycerols, diacylglycerols, cholesterol esters, and free cholesterol. Additionally, hepatic accumulation of diacylglycerols is significantly reduced in iKO mice. Comprehensive targeted lipidomic profiling revealed a consistent reduction in the myristoleic (14:1) to myristic (14:0) acid ratios in intestine, liver, and plasma of iKO mice. Consistent with the reduction of the monounsaturated fatty acid myristoleic acid in hepatic lipids of chow fed iKO mice, hepatic expression of Pgc-1 alpha, Sirt1, and related fatty acid oxidation genes were reduced in chow-fed iKO mice. Further, lack of intestinal SCD1 reduced expression of de novo lipogenic genes in distal intestine of chow-fed mice and in the livers of mice fed a lipogenic high-sucrose diet. Taken together, these studies reveal a novel pattern of expression of SCD1 in the intestine. They also demonstrate that intestinal SCD1 modulates lipid content and composition of not only intestinal tissues, but also that of plasma and liver. Further, these data point to intestinal SCD1 as a modulator of gut-liver crosstalk, potentially through the production of novel signaling lipids such as myristoleic acid. These data have important implications to understanding how intestinal SCD1 may modulate risk for post-prandial lipemia, hepatic steatosis, and related pathologies.
C1 [Burchat, Natalie; Trivedi, Nirali; Suresh, Ranjita; Sampath, Harini] Rutgers State Univ, New Jersey Inst Food Nutr & Hlth, Rutgers Ctr Lipid Res, New Brunswick, NJ 08901 USA.
   [Akal, Tasleenpal; Sampath, Harini] Rutgers State Univ, Dept Nutr Sci, New Brunswick, NJ 08901 USA.
   [Ntambi, James M.] Univ Wisconsin Madison, Dept Biochem & Nutr Sci, Madison, WI USA.
RP Sampath, H (corresponding author), Rutgers State Univ, New Jersey Inst Food Nutr & Hlth, Rutgers Ctr Lipid Res, New Brunswick, NJ 08901 USA.; Sampath, H (corresponding author), Rutgers State Univ, Dept Nutr Sci, New Brunswick, NJ 08901 USA.
EM harini.sampath@rutgers.edu
FU Rutgers Center for Lipid Research Pilot; NIH [R01DK118093, R01DK126963];
   American Heart Association [20CDA35310305]; New Jersey Institute for
   Food, Nutrition, and Health Seed Grant
FX We thank Dr. Laurie Joseph for assistance with IHC measurements and Dr.
   Priyanka Sharma, Hong Ye, Deeptha Kumaraswamy, Camille Duchamp and other
   members of the Sampath Lab for technical and editorial assistance on the
   project. The graphical abstract was created with BioRender.com. This
   work was funded by a Rutgers Center for Lipid Research Pilot Funding to
   NAB, NIH grant R01DK118093 to JMN, and American Heart Association grant
   20CDA35310305, NIH grant R01DK126963, and a New Jersey Institute for
   Food, Nutrition, and Health Seed Grant to HS.
CR Agellon LB, 2002, MOL CELL BIOCHEM, V239, P79, DOI 10.1023/A:1020520521025
   Ansar S, 2011, CARDIOVASC DIABETOL, V10, DOI 10.1186/1475-2840-10-61
   Buhman KK, 2002, J BIOL CHEM, V277, P25474, DOI 10.1074/jbc.M202013200
   Campbell JE, 2013, CELL METAB, V17, P819, DOI 10.1016/j.cmet.2013.04.008
   Chen L, 2016, SCI REP-UK, V6, DOI 10.1038/srep19665
   Chen M, 2001, AM J PHYSIOL-ENDOC M, V281, pE916, DOI 10.1152/ajpendo.2001.281.5.E916
   Choi Y, 2012, BRIT J NUTR, V108, P1934, DOI 10.1017/S0007114512003984
   Clara R, 2016, METABOLISM, V65, P8, DOI 10.1016/j.metabol.2015.10.003
   Dobrzyn A, 2005, PROSTAG LEUKOTR ESS, V73, P35, DOI 10.1016/j.plefa.2005.04.011
   Drucker DJ, 2018, CELL METAB, V27, P740, DOI 10.1016/j.cmet.2018.03.001
   Ducheix S, 2018, GASTROENTEROLOGY, V155, P1524, DOI 10.1053/j.gastro.2018.07.032
   Dumas SN, 2019, BIOCHEM BIOPH RES CO, V508, P87, DOI 10.1016/j.bbrc.2018.11.083
   Dumas SN, 2018, PLOS ONE, V13, DOI 10.1371/journal.pone.0199682
   ENOCH HG, 1976, J BIOL CHEM, V251, P5095
   FOLCH J, 1957, J BIOL CHEM, V226, P497
   Gajda AM, 2013, J BIOL CHEM, V288, P30330, DOI 10.1074/jbc.M113.501676
   Galeone C, 2012, CURR OPIN CLIN NUTR, V15, P368, DOI 10.1097/MCO.0b013e3283539f81
   Gao Y, 2013, J LIPID RES, V54, P1644, DOI 10.1194/jlr.M035493
   Green CD, 2010, J LIPID RES, V51, P1871, DOI 10.1194/jlr.M004747
   Gribble FM, 2019, NAT REV ENDOCRINOL, V15, P226, DOI 10.1038/s41574-019-0168-8
   Gribble FM, 2016, ANNU REV PHYSIOL, V78, P277, DOI 10.1146/annurev-physiol-021115-105439
   HOLLOWAY PW, 1964, J BIOL CHEM, V239, P2489
   Hung YH, 2017, BBA-MOL CELL BIOL L, V1862, P600, DOI 10.1016/j.bbalip.2017.02.014
   Hussain MM, 2014, CURR OPIN LIPIDOL, V25, P200, DOI 10.1097/MOL.0000000000000084
   Iakoubov R, 2011, ENDOCRINOLOGY, V152, P1244, DOI 10.1210/en.2010-1352
   Igal RA, 2010, CARCINOGENESIS, V31, P1509, DOI 10.1093/carcin/bgq131
   Iqbal J, 2009, AM J PHYSIOL-ENDOC M, V296, pE1183, DOI 10.1152/ajpendo.90899.2008
   Ko CW, 2020, NAT REV GASTRO HEPAT, V17, P169, DOI 10.1038/s41575-019-0250-7
   Kolovou GD, 2019, CURR VASC PHARMACOL, V17, P515, DOI 10.2174/1570161117666190503123911
   Kushwaha RS, 2005, J NUTR BIOCHEM, V16, P714, DOI 10.1016/j.jnutbio.2005.03.010
   Latorre R, 2016, NEUROGASTROENT MOTIL, V28, P620, DOI 10.1111/nmo.12754
   Lee B, 2010, J LIPID RES, V51, P1770, DOI 10.1194/jlr.M002311
   Lindman AS, 2010, EUR J EPIDEMIOL, V25, P789, DOI 10.1007/s10654-010-9501-1
   Liu XQ, 2010, ARTERIOSCL THROM VAS, V30, P31, DOI 10.1161/ATVBAHA.109.195636
   Livak KJ, 2001, METHODS, V25, P402, DOI 10.1006/meth.2001.1262
   Man WC, 2006, J BIOL CHEM, V281, P1251, DOI 10.1074/jbc.M508733200
   McCauley HA, 2020, J NUTR, V150, P10, DOI 10.1093/jn/nxz191
   Meijerink J, 2021, MOLECULES, V26, DOI 10.3390/molecules26051416
   Miyazaki M, 2006, J LIPID RES, V47, P700, DOI 10.1194/jlr.C500025-JLR200
   Miyazaki M, 2000, J BIOL CHEM, V275, P30132, DOI 10.1074/jbc.M005488200
   Miyazaki M, 2007, CELL METAB, V6, P484, DOI 10.1016/j.cmet.2007.10.014
   Miyazaki M, 2009, BIOCHEM BIOPH RES CO, V380, P818, DOI 10.1016/j.bbrc.2009.01.183
   Moon YA, 2014, J LIPID RES, V55, P2597, DOI 10.1194/jlr.M054353
   Najt CP, 2020, MOL CELL, V77, P810, DOI 10.1016/j.molcel.2019.12.003
   Nelson DW, 2014, J BIOL CHEM, V289, P17338, DOI 10.1074/jbc.M114.555961
   Nordestgaard BG, 2007, JAMA-J AM MED ASSOC, V298, P299, DOI 10.1001/jama.298.3.299
   Ntambi JM, 2002, P NATL ACAD SCI USA, V99, P11482, DOI 10.1073/pnas.132384699
   Perez-Martinez P, 2016, J CLIN LIPIDOL, V10, P1163, DOI 10.1016/j.jacl.2016.05.009
   Pirillo A, 2014, CURR MED RES OPIN, V30, P1489, DOI 10.1185/03007995.2014.909394
   Popeijus HE, 2008, INT J OBESITY, V32, P1076, DOI 10.1038/ijo.2008.55
   Poreba MA, 2012, AM J PHYSIOL-ENDOC M, V303, pE899, DOI 10.1152/ajpendo.00116.2012
   Psichas A, 2015, J CLIN INVEST, V125, P908, DOI 10.1172/JCI76309
   Quan LH, 2020, GUT, V69, P1239, DOI 10.1136/gutjnl-2019-319114
   Rahman F, 2018, CURR ATHEROSCLER REP, V20, DOI 10.1007/s11883-018-0713-2
   Ran H, 2018, J EXP CLIN CANC RES, V37, DOI 10.1186/s13046-018-0711-9
   Sampath H, 2006, CURR OPIN CLIN NUTR, V9, P84, DOI 10.1097/01.mco.0000214564.59815.af
   Sampath H, 2007, J BIOL CHEM, V282, P2483, DOI 10.1074/jbc.M610158200
   Sampath H, 2009, J BIOL CHEM, V284, P19961, DOI 10.1074/jbc.M109.014225
   Sharma P, 2021, NUTRIENTS, V13, DOI 10.3390/nu13020637
   Shi YG, 2009, AM J PHYSIOL-ENDOC M, V297, pE10, DOI 10.1152/ajpendo.90949.2008
   Sieri S, 2017, SCI REP-UK, V7, DOI 10.1038/s41598-017-09498-2
   Stampfer MJ, 1996, JAMA-J AM MED ASSOC, V276, P882, DOI 10.1001/jama.276.11.882
   Tracz-Gaszewska Z, 2019, CANCERS, V11, DOI 10.3390/cancers11070948
   Tsuchida T, 2012, LIPIDS HEALTH DIS, V11, DOI 10.1186/1476-511X-11-75
   Turati F, 2015, MOL NUTR FOOD RES, V59, P1384, DOI 10.1002/mnfr.201400594
   Uchida A, 2013, BBA-MOL CELL BIOL L, V1831, P1377, DOI 10.1016/j.bbalip.2013.04.013
   Vujic N, 2020, ATHEROSCLEROSIS, V310, P26, DOI 10.1016/j.atherosclerosis.2020.07.030
   Yang Muhua, 2015, Diseases, V3, P176, DOI 10.3390/diseases3030176
   Yen CLE, 2008, J LIPID RES, V49, P2283, DOI 10.1194/jlr.R800018-JLR200
   Yen CLE, 2015, J LIPID RES, V56, P489, DOI 10.1194/jlr.R052902
   Zambre VP, 2020, EXPERT OPIN THER PAT, V30, P873, DOI 10.1080/13543776.2020.1815707
   Zhang J, 2012, J LIPID RES, V53, P1144, DOI 10.1194/jlr.M024356
   Zhao YX, 2021, FRONT CARDIOVASC MED, V8, DOI 10.3389/fcvm.2021.636947
   Zheng Y, 1999, NAT GENET, V23, P268, DOI 10.1038/15446
NR 74
TC 1
Z9 1
U1 2
U2 2
PU ELSEVIER
PI AMSTERDAM
PA RADARWEG 29, 1043 NX AMSTERDAM, NETHERLANDS
SN 1388-1981
EI 1879-2618
J9 BBA-MOL CELL BIOL L
JI Biochim. Biophys. Acta Mol. Cell Biol. Lipids
PD SEP
PY 2022
VL 1867
IS 9
AR 159195
DI 10.1016/j.bbalip.2022.159195
PG 17
WC Biochemistry & Molecular Biology; Biophysics; Cell Biology
WE Science Citation Index Expanded (SCI-EXPANDED)
SC Biochemistry & Molecular Biology; Biophysics; Cell Biology
GA 2I1JW
UT WOS:000814740800003
PM 35718096
DA 2022-11-10
ER

PT J
AU Xiao, CT
   Dash, S
   Morgantini, C
   Hegele, RA
   Lewis, GF
AF Xiao, Changting
   Dash, Satya
   Morgantini, Cecilia
   Hegele, Robert A.
   Lewis, Gary F.
TI Pharmacological Targeting of the Atherogenic Dyslipidemia Complex: The
   Next Frontier in CVD Prevention Beyond Lowering LDL Cholesterol
SO DIABETES
LA English
DT Article
ID CORONARY-HEART-DISEASE; DENSITY-LIPOPROTEIN-CHOLESTEROL;
   EXTENDED-RELEASE NIACIN; TRIGLYCERIDE-RICH LIPOPROTEINS; TRANSFER
   PROTEIN INHIBITOR; OF-FUNCTION MUTATIONS; APOLIPOPROTEIN C-III;
   METABOLIC SYNDROME; INSULIN-RESISTANCE; HIGH-RISK
AB Notwithstanding the effectiveness of lowering LDL cholesterol, residual CVD risk remains in high-risk populations, including patients with diabetes, likely contributed to by non-LDL lipid abnormalities. In this Perspectives in Diabetes article, we emphasize that changing demographics and lifestyles over the past few decades have resulted in an epidemic of the "atherogenic dyslipidemia complex," the main features of which include hypertriglyceridemia, low HDL cholesterol levels, qualitative changes in LDL, particles, accumulation of remnant lipoproteins, and postprandial hyperlipidemia. We briefly review the underlying pathophysiology of this form of dyslipidemia, in particular its association with insulin resistance, obesity, and type 2 diabetes, and the marked atherogenicity of this condition. We explain the failure of existing classes of therapeutic agents such as fibrates, niacin, and cholesteryl ester transfer protein inhibitors that are known to modify components of the atherogenic dyslipidemia complex. Finally, we discuss targeted repurposing of existing therapies and review promising new therapeutic strategies to modify the atherogenic dyslipidemia complex. We postulate that targeting the central abnormality of the atherogenic dyslipidemia complex, the elevation of triglyceride-rich lipoprotein particles, represents a new frontier in CVD prevention and is likely to prove the most effective strategy in correcting most aspects of the atherogenic dyslipidemia complex, thereby preventing CVD events.
C1 [Xiao, Changting; Dash, Satya; Morgantini, Cecilia; Lewis, Gary F.] Univ Toronto, Dept Med, Toronto, ON, Canada.
   [Xiao, Changting; Dash, Satya; Morgantini, Cecilia; Lewis, Gary F.] Univ Toronto, Dept Physiol, Toronto, ON, Canada.
   [Xiao, Changting; Dash, Satya; Morgantini, Cecilia; Lewis, Gary F.] Univ Toronto, Banting & Best Diabet Ctr, 100 Coll St, Toronto, ON M5G 1L5, Canada.
   [Hegele, Robert A.] Univ Western Ontario, Schulich Sch Med & Dent, Robarts Res Inst, London, ON, Canada.
RP Lewis, GF (corresponding author), Univ Toronto, Dept Med, Toronto, ON, Canada.; Lewis, GF (corresponding author), Univ Toronto, Dept Physiol, Toronto, ON, Canada.; Lewis, GF (corresponding author), Univ Toronto, Banting & Best Diabet Ctr, 100 Coll St, Toronto, ON M5G 1L5, Canada.
EM gary.lewis@uhn.ca
RI Hegele, Robert/AAF-6482-2020; Hegele, Robert/G-3301-2011; Dash,
   Satya/AAA-5680-2021
OI Hegele, Robert/0000-0003-2861-5325; Dash, Satya/0000-0002-5167-2099;
   Morgantini, Cecilia/0000-0003-3142-2508; Xiao,
   Changting/0000-0002-4432-5689
FU Jacob J. Wolfe Distinguished Medical Research Chair; Edith Schulich
   Vinet Canada Research Chair (Tier I) in Human Genetics; Martha Blackburn
   Chair in Cardiovascular Research; Canadian Institutes of Health Research
   [MOP-13430, MOP-79533, MOP-43839]; Heart and Stroke Foundation of
   Ontario [T6066, 000353, 000032]; Genome Canada through Genome Quebec;
   Sun Life Financial Chair in Diabetes; Drucker Family Chair in Diabetes
   Research
FX R.A.H. is supported by the Jacob J. Wolfe Distinguished Medical Research
   Chair, the Edith Schulich Vinet Canada Research Chair (Tier I) in Human
   Genetics, the Martha Blackburn Chair in Cardiovascular Research, and
   operating grants from the Canadian Institutes of Health Research
   (MOP-13430 and MOP-79533), the Heart and Stroke Foundation of Ontario
   (T6066 and 000353), and Genome Canada through Genome Quebec. G.F.L. is
   supported by the Sun Life Financial Chair in Diabetes, the Drucker
   Family Chair in Diabetes Research, an operating grants from the Canadian
   Institutes of Health Research (MOP-43839) and the Heart and Stroke
   Foundation of Ontario (000032).
CR Aguilar M, 2015, JAMA-J AM MED ASSOC, V313, P1973, DOI 10.1001/jama.2015.4260
   Alipour A, 2012, EUR J CLIN INVEST, V42, P702, DOI 10.1111/j.1365-2362.2011.02635.x
   Anderson TJ, 2013, CAN J CARDIOL, V29, P151, DOI 10.1016/j.cjca.2012.11.032
   Arner P, 2011, NATURE, V478, P110, DOI 10.1038/nature10426
   AUSTIN MA, 1990, CIRCULATION, V82, P495, DOI 10.1161/01.CIR.82.2.495
   Baigent C, 2010, LANCET, V376, P1670, DOI 10.1016/S0140-6736(10)61350-5
   Baigent C, 2005, LANCET, V366, P1267, DOI 10.1016/S0140-6736(05)67394-1
   Ballantyne CM, 2013, J AM COLL CARDIOL, V62, P1154, DOI 10.1016/j.jacc.2013.05.050
   Ballantyne CM, 2001, CIRCULATION, V104, P3046, DOI 10.1161/hc5001.100624
   Bansal S, 2007, JAMA-J AM MED ASSOC, V298, P309, DOI 10.1001/jama.298.3.309
   Bartelt A, 2011, NAT MED, V17, P200, DOI 10.1038/nm.2297
   Barter PJ, 2007, NEW ENGL J MED, V357, P2109, DOI 10.1056/NEJMoa0706628
   Barter PJ, 2006, J INTERN MED, V259, P247, DOI 10.1111/j.1365-2796.2006.01616.x
   Basel-Vanagaite L, 2012, AM J HUM GENET, V90, P49, DOI 10.1016/j.ajhg.2011.11.028
   Berbee JFP, 2015, NAT COMMUN, V6, DOI 10.1038/ncomms7356
   Bloomfield D, 2009, AM HEART J, V157, P352, DOI 10.1016/j.ahj.2008.09.022
   Boden WE, 2011, NEW ENGL J MED, V365, P2255, DOI 10.1056/NEJMoa1107579
   Boekholdt SM, 2012, JAMA-J AM MED ASSOC, V307, P1302, DOI 10.1001/jama.2012.366
   Boren J, 2014, CLIN CHIM ACTA, V431, P131, DOI 10.1016/j.cca.2014.01.015
   Brahm AJ, 2015, NAT REV ENDOCRINOL, V11, P352, DOI 10.1038/nrendo.2015.26
   Brinton EA, 2015, J CLIN LIPIDOL, V9, P65, DOI 10.1016/j.jacl.2014.10.005
   Bruckert E, 2010, ATHEROSCLEROSIS, V210, P353, DOI 10.1016/j.atherosclerosis.2009.12.023
   Cannon CP, 2015, NEW ENGL J MED, V372, P2387, DOI 10.1056/NEJMoa1410489
   Cannon CP, 2010, NEW ENGL J MED, V363, P2406, DOI 10.1056/NEJMoa1009744
   Cannon CP, 2005, NEW ENGL J MED, V353, P93
   Chapman MJ, 2011, EUR HEART J, V32, P1345, DOI 10.1093/eurheartj/ehr112
   Choi SH, 2011, TRENDS ENDOCRIN MET, V22, P353, DOI 10.1016/j.tem.2011.04.007
   Crosby J, 2014, NEW ENGL J MED, V371, P22, DOI 10.1056/NEJMoa1307095
   Cuchel M, 2013, LANCET, V381, P40, DOI 10.1016/S0140-6736(12)61731-0
   Dash S, 2016, CURR OPIN LIPIDOL, V27, P14, DOI 10.1097/MOL.0000000000000252
   Dash S, 2015, ANNU REV NUTR, V35, P265, DOI 10.1146/annurev-nutr-071714-034338
   Davidson MH, 2006, AM J CARDIOL, V98, p27I, DOI 10.1016/j.amjcard.2005.12.024
   Denison H, 2014, DIABETES OBES METAB, V16, P334, DOI 10.1111/dom.12221
   Dewey FF, 2016, NEW ENGL J MED, V374, P1123, DOI 10.1056/NEJMoa1510926
   Diffenderfer MR, 2014, CURR OPIN LIPIDOL, V25, P221, DOI 10.1097/MOL.0000000000000067
   Dijk W, 2014, TRENDS ENDOCRIN MET, V25, P146, DOI 10.1016/j.tem.2013.12.005
   Do R, 2013, NAT GENET, V45, P1345, DOI 10.1038/ng.2795
   Duez H, 2006, ARTERIOSCL THROM VAS, V26, P1357, DOI 10.1161/01.ATV.0000222015.76038.14
   Duivenvoorden R, 2012, CURR OPIN LIPIDOL, V23, P518, DOI 10.1097/MOL.0b013e32835916b3
   Eckel RH, 2005, LANCET, V365, P1415, DOI 10.1016/S0140-6736(05)66378-7
   Fruchart JC, 2013, CARDIOVASC DIABETOL, V12, DOI 10.1186/1475-2840-12-82
   Fruchart JC, 2008, AM J CARDIOL, V102, p1K, DOI [10.1016/j.amjcard.2008.10.002, 10.1016/S0002-9149(08)01833-X]
   Gaich G, 2013, CELL METAB, V18, P333, DOI 10.1016/j.cmet.2013.08.005
   Gaudet D, 2013, GENE THER, V20, P361, DOI 10.1038/gt.2012.43
   Gaudet D, 2015, NEW ENGL J MED, V373, P438, DOI 10.1056/NEJMoa1400283
   Gaudet D, 2014, NEW ENGL J MED, V371, P2200, DOI 10.1056/NEJMoa1400284
   Ginsberg HN, 2010, NEW ENGL J MED, V362, P1563, DOI 10.1056/NEJMoa1001282
   Ginsberg HN, 2000, J CLIN INVEST, V106, P453, DOI 10.1172/JCI10762
   Goldstein JL, 2015, CELL, V161, P161, DOI 10.1016/j.cell.2015.01.036
   Graham MJ, 2013, CIRC RES, V112, P1479, DOI 10.1161/CIRCRESAHA.111.300367
   Green JB, 2015, NEW ENGL J MED, V373, P232, DOI 10.1056/NEJMoa1501352
   Griffith DA, 2014, J MED CHEM, V57, P10512, DOI 10.1021/jm5016022
   Gusarova V, 2015, J LIPID RES, V56, P1308, DOI 10.1194/jlr.M054890
   Gutierrez MJ, 2014, ARTERIOSCL THROM VAS, V34, P676, DOI 10.1161/ATVBAHA.113.302677
   Harwood H James Jr, 2004, Curr Opin Investig Drugs, V5, P283
   Hegele RA, 2014, LANCET DIABETES ENDO, V2, P655, DOI 10.1016/S2213-8587(13)70191-8
   Hegele RA, 2009, NAT REV GENET, V10, P109, DOI 10.1038/nrg2481
   Hogue JC, 2007, J LIPID RES, V48, P1336, DOI 10.1194/jlr.M600548-JLR200
   Johansen CT, 2010, NAT GENET, V42, P684, DOI 10.1038/ng.628
   Jorgensen AB, 2014, NEW ENGL J MED, V371, P32, DOI 10.1056/NEJMoa1308027
   Jun M, 2010, LANCET, V375, P1875, DOI 10.1016/S0140-6736(10)60656-3
   Kahn R, 2005, DIABETES CARE, V28, P2289, DOI 10.2337/diacare.28.9.2289
   Keech A, 2005, LANCET, V366, P1849, DOI 10.1016/S0140-6736(05)67667-2
   Krauss RM, 2005, ARTERIOSCL THROM VAS, V25, P2265, DOI 10.1161/01.ATV.0000186365.73973.f0
   Krishna R, 2007, LANCET, V370, P1907, DOI 10.1016/S0140-6736(07)61813-3
   Lamon-Fava S, 2008, ARTERIOSCL THROM VAS, V28, P1672, DOI 10.1161/ATVBAHA.108.164541
   Landray MJ, 2014, NEW ENGL J MED, V371, P203, DOI 10.1056/NEJMoa1300955
   LaRosa JC, 2005, NEW ENGL J MED, V352, P1425, DOI 10.1056/NEJMoa050461
   Lemieux I, 2002, ATHEROSCLEROSIS, V162, P363, DOI 10.1016/S0021-9150(01)00711-0
   Lewis GF, 2015, ENDOCR REV, V36, P131, DOI 10.1210/er.2014-1062
   Lewis GF, 2005, CIRC RES, V96, P1221, DOI 10.1161/01.RES.0000170946.56981.5c
   Lewis GF, 2002, ENDOCR REV, V23, P201, DOI 10.1210/er.23.2.201
   MANNINEN V, 1992, CIRCULATION, V85, P37, DOI 10.1161/01.CIR.85.1.37
   Meyers CD, 2015, J CLIN PHARMACOL, V55, P1031, DOI 10.1002/jcph.509
   Millar JS, 2015, J CLIN INVEST, V125, P2510, DOI 10.1172/JCI80025
   Miller NE, 2015, FRONT PHARMACOL, V6, DOI 10.3389/fphar.2015.00145
   Musunuru K, 2010, NEW ENGL J MED, V363, P2220, DOI 10.1056/NEJMoa1002926
   Ninomiya JK, 2004, CIRCULATION, V109, P42, DOI 10.1161/01.CIR.0000108926.04022.0C
   Nogueira JP, 2012, ARTERIOSCL THROM VAS, V32, P1039, DOI 10.1161/ATVBAHA.111.242073
   Nordestgaard BG, 2007, JAMA-J AM MED ASSOC, V298, P299, DOI 10.1001/jama.298.3.299
   Nordestgaard BG, 2014, LANCET, V384, P626, DOI 10.1016/S0140-6736(14)61177-6
   Ooi EM, 2015, ARTERIOSCL THROM VAS, V35, P2686, DOI 10.1161/ATVBAHA.115.306136
   Packard CJ, 2003, BIOCHEM SOC T, V31, P1066
   Padilla N, 2014, ARTERIOSCL THROM VAS, V34, P2330, DOI 10.1161/ATVBAHA.114.303849
   Pang J, 2014, ARTERIOSCL THROM VAS, V34, P427, DOI 10.1161/ATVBAHA.113.302019
   Pinkosky SL, 2013, J LIPID RES, V54, P134, DOI 10.1194/jlr.M030528
   Purnell JQ, 2000, J CLIN ENDOCR METAB, V85, P977, DOI 10.1210/jc.85.3.977
   Quagliarini F, 2012, P NATL ACAD SCI USA, V109, P19751, DOI 10.1073/pnas.1217552109
   Robins SJ, 2001, JAMA-J AM MED ASSOC, V285, P1585, DOI 10.1001/jama.285.12.1585
   Robinson JG, 2009, J AM COLL CARDIOL, V53, P316, DOI 10.1016/j.jacc.2008.10.024
   Romeo S, 2007, NAT GENET, V39, P513, DOI 10.1038/ng1984
   Romeo S, 2009, J CLIN INVEST, V119, P70, DOI 10.1172/JCI37118
   Rosenson RS, 2016, NAT REV CARDIOL, V13, P48, DOI 10.1038/nrcardio.2015.124
   Sabatine MS, 2015, NEW ENGL J MED, V372, P1500, DOI 10.1056/NEJMoa1500858
   Sacks FM, 2010, NEW ENGL J MED, V363, P692, DOI 10.1056/NEJMc1006407
   Sankatsing RR, 2005, ARTERIOSCL THROM VAS, V25, P1979, DOI 10.1161/01.ATV.0000176191.64314.07
   Santos RD, 2015, EUR HEART J, V36, P566, DOI 10.1093/eurheartj/eht549
   Saravanan P, 2010, LANCET, V376, P540, DOI 10.1016/S0140-6736(10)60445-X
   Sarwar N, 2007, CIRCULATION, V115, P450, DOI 10.1161/CIRCULATIONAHA.106.637793
   Schlesinger Z, 2000, CIRCULATION, V102, P21, DOI 10.1161/01.CIR.102.1.21
   Schwartz EA, 2012, BBA-MOL CELL BIOL L, V1821, P858, DOI 10.1016/j.bbalip.2011.09.021
   Schwartz GG, 2012, NEW ENGL J MED, V367, P2089, DOI 10.1056/NEJMoa1206797
   Scirica BM, 2013, NEW ENGL J MED, V369, P1317, DOI 10.1056/NEJMoa1307684
   Scott R, 2009, DIABETES CARE, V32, P493, DOI 10.2337/dc08-1543
   Shah A, 2010, ATHEROSCLEROSIS, V210, P35, DOI 10.1016/j.atherosclerosis.2009.11.010
   Shi YG, 2009, AM J PHYSIOL-ENDOC M, V297, pE10, DOI 10.1152/ajpendo.90949.2008
   Shojaee-Moradie F, 2013, DIABETES, V62, P4063, DOI 10.2337/db13-0935
   Siri-Tarino PW, 2011, OBESITY, V19, P61, DOI 10.1038/oby.2010.142
   Smart-Halajko MC, 2011, BMC MED GENET, V12, DOI 10.1186/1471-2350-12-89
   Staels B, 1998, CIRCULATION, V98, P2088, DOI 10.1161/01.CIR.98.19.2088
   Stitziel NO, 2016, NEW ENGL J MED, V374, P1134, DOI 10.1056/NEJMoa1507652
   Taylor AJ, 2009, NEW ENGL J MED, V361, P2113, DOI 10.1056/NEJMoa0907569
   Thompson PD, 2015, J CLIN LIPIDOL, V9, P295, DOI 10.1016/j.jacl.2015.03.003
   Varbo A, 2013, J AM COLL CARDIOL, V61, P427, DOI 10.1016/j.jacc.2012.08.1026
   Wagschal A, 2015, NAT MED, V21, P1290, DOI 10.1038/nm.3980
   Wang D, 2015, COCHRANE DB SYST REV, DOI 10.1002/14651858.CD009580.pub2
   Wang Y, 2015, J LIPID RES, V56, P1296, DOI 10.1194/jlr.M054882
   Watts GF, 2010, ATHEROSCLEROSIS SUPP, V11, P61, DOI 10.1016/j.atherosclerosissup.2010.04.044
   Welty FK, 2014, CURR OPIN LIPIDOL, V25, P161, DOI 10.1097/MOL.0000000000000072
   White WB, 2013, NEW ENGL J MED, V369, P1327, DOI 10.1056/NEJMoa1305889
   Willer CJ, 2013, NAT GENET, V45, P1274, DOI 10.1038/ng.2797
   Williams PT, 2014, ATHEROSCLEROSIS, V233, P713, DOI 10.1016/j.atherosclerosis.2014.01.034
   Wong ATY, 2014, J CLIN ENDOCR METAB, V99, pE122, DOI 10.1210/jc.2013-2477
   Xiao CT, 2015, DIABETES, V64, P2310, DOI 10.2337/db14-1706
   Xiao CT, 2014, DIABETES, V63, P2394, DOI 10.2337/db13-1654
   Xiao CT, 2012, ARTERIOSCL THROM VAS, V32, P1513, DOI 10.1161/ATVBAHA.112.246207
   Xiao CT, 2012, BBA-MOL CELL BIOL L, V1821, P736, DOI 10.1016/j.bbalip.2011.09.019
   Xiao CT, 2011, AM J PHYSIOL-ENDOC M, V301, pE429, DOI 10.1152/ajpendo.00178.2011
   Yaghootkar H, 2014, DIABETES, V63, P4369, DOI 10.2337/db14-0318
   Yen CLE, 2015, J LIPID RES, V56, P489, DOI 10.1194/jlr.R052902
   Yen CLE, 2009, NAT MED, V15, P442, DOI 10.1038/nm.1937
   Yuan G, 2007, CAN MED ASSOC J, V176, P1113, DOI 10.1503/cmaj.060963
   Yusuf S, 2004, LANCET, V364, P937, DOI 10.1016/S0140-6736(04)17018-9
NR 133
TC 101
Z9 104
U1 1
U2 13
PU AMER DIABETES ASSOC
PI ALEXANDRIA
PA 1701 N BEAUREGARD ST, ALEXANDRIA, VA 22311-1717 USA
SN 0012-1797
EI 1939-327X
J9 DIABETES
JI Diabetes
PD JUL
PY 2016
VL 65
IS 7
BP 1767
EP 1778
DI 10.2337/db16-0046
PG 12
WC Endocrinology & Metabolism
WE Science Citation Index Expanded (SCI-EXPANDED)
SC Endocrinology & Metabolism
GA DP4JU
UT WOS:000378463000002
PM 27329952
DA 2022-11-10
ER

PT J
AU Guarneiri, LL
   Paton, CM
   Cooper, JA
AF Guarneiri, Liana L.
   Paton, Chad M.
   Cooper, Jamie A.
TI Pecan-Enriched Diets Alter Cholesterol Profiles and Triglycerides in
   Adults at Risk for Cardiovascular Disease in a Randomized, Controlled
   Trial
SO JOURNAL OF NUTRITION
LA English
DT Article
DE lipids; cardiovascular disease; tree nuts; low-density lipoprotein;
   glycemia
ID DENSITY-LIPOPROTEIN CHOLESTEROL; FATTY-ACIDS; APOLIPOPROTEIN-B;
   BLOOD-LIPIDS; WEIGHT-LOSS; US ADULTS; SERUM; INTERVENTION; METAANALYSIS;
   CONSUMPTION
AB Background: Research indicates that tree nuts are cardioprotective, but studies on pecans are limited.
   Objectives: We examined the impact of daily pecan consumption on blood lipids and glycemia in adults at-risk for cardiovascular disease (CVD).
   Methods: This was a randomized, controlled trial where 56 adults (BMI >= 28 kg/m(2) or hypercholesterolemia) were randomly allocated into a control group (n = 18) or 1 of 2 pecan groups. The ADD group (n = 16) consumed pecans (68 g) as part of a free-living diet. The SUB group (n = 18) substituted the pecans (68 g) for isocaloric foods from their diet. At baseline and 8 wk, a high-fat meal was consumed with 4-h postprandial blood draws to determine changes in blood lipids and glycemia.
   Results: There was a significant reduction from baseline to 8 wk in fasting total cholesterol (TC) (204 +/- 8.76 to 195 +/- 8.12; 205 +/- 8.06 to 195 +/- 6.94 mg/dL), LDL cholesterol (143 +/- 8.09 to 129 +/- 7.71;144 +/- 6.60 to 135 +/- 6.16 mg/dL), triglycerides (TGs) (139 +/- 12.1 to 125 +/- 14.6; 133 +/- 10.7 to 120 +/- 10.3 mg/dL), TC/HDL cholesterol ratio (3.92 +/- 0.206 to 3.58 +/- 0.175; 4.08 +/- 0.167 to 3.79 +/- 0.151), non-HDL cholesterol (151 +/- 8.24 to 140 +/- 795; 155 +/- 6.87 to 143 +/- 6.00 mg/dL), and apolipoprotein B (99.1 +/- 5.96 to 93.0 +/- 5.35; 104 +/- 3.43 to 971 +/- 3.11 mg/dL) in the ADD and SUB groups, respectively (P <= 0.05 for all), with no changes in control. There was a reduction in postprandial TGs (P <= 0.01) in ADD, and a reduction in postprandial glucose (P < 0.05) in SUB.
   Conclusions: Pecan consumption improves fasting and postprandial blood lipids in CVD at risk adults.
C1 [Guarneiri, Liana L.; Paton, Chad M.; Cooper, Jamie A.] Univ Georgia, Dept Nutr Sci, Athens, GA 30602 USA.
   [Paton, Chad M.] Univ Georgia, Dept Food Sci & Technol, Athens, GA 30602 USA.
RP Cooper, JA (corresponding author), Univ Georgia, Dept Nutr Sci, Athens, GA 30602 USA.
EM jamie.cooper@uga.edu
FU Georgia Pecan Commission [AWD00010306]
FX Supported by the Georgia Pecan Commission (AWD00010306).
CR An RP, 2016, ANN EPIDEMIOL, V26, P57, DOI 10.1016/j.annepidem.2015.10.010
   Arnett DK, 2019, CIRCULATION, V140, pE596, DOI [10.1161/CIR.0000000000000678, 10.1016/j.jacc.2019.03.009, 10.1016/j.jacc.2019.03.010, 10.1161/CIR.0000000000000677]
   Aslam M, 2016, PLOS ONE, V11, DOI 10.1371/journal.pone.0145730
   Berryman CE, 2017, J NUTR, V147, P1517, DOI 10.3945/jn.116.245126
   BOHN MJ, 1995, J STUD ALCOHOL, V56, P423, DOI 10.15288/jsa.1995.56.423
   Bolling BW, 2011, NUTR RES REV, V24, P244, DOI 10.1017/S095442241100014X
   Bos MB, 2010, NUTR METAB CARDIOVAS, V20, P591, DOI 10.1016/j.numecd.2009.05.008
   Buhaly M., 2004, FOOD RES INT, V14, P243
   Carr SS, 2019, PATHOLOGY, V51, P148, DOI 10.1016/j.pathol.2018.11.006
   Carughi A, 2019, NUTRIENTS, V11, DOI 10.3390/nu11040767
   Centers for Disease Control and Prevention, 2017, HEART DIS FACTS
   Ceriello A, 2016, REV ENDOCR METAB DIS, V17, P111, DOI 10.1007/s11154-016-9341-8
   Christian JB, 2014, AM J MED, V127, P36, DOI 10.1016/j.amjmed.2013.09.018
   Clifton PM, 2017, NUTR METAB CARDIOVAS, V27, P1060, DOI 10.1016/j.numecd.2017.10.010
   COHEN S, 1983, J HEALTH SOC BEHAV, V24, P385, DOI 10.2307/2136404
   Cooper JA, 2009, J AM DIET ASSOC, V109, P128, DOI 10.1016/j.jada.2008.10.004
   DAUMERIE CM, 1992, P NATL ACAD SCI USA, V89, P10797, DOI 10.1073/pnas.89.22.10797
   Del Gobbo LC, 2015, AM J CLIN NUTR, V102, P1347, DOI 10.3945/ajcn.115.110965
   Dietschy JM, 1998, J NUTR, V128, p444S, DOI 10.1093/jn/128.2.444S
   Fantino M, 2020, APPETITE, V144, DOI 10.1016/j.appet.2019.104483
   Food and Drug Administration, 2003, QUAL HLTH CLAIMS LET
   Geiselman PJ, 1998, PHYSIOL BEHAV, V63, P919, DOI 10.1016/S0031-9384(97)00542-8
   GERSOVITZ M, 1978, J AM DIET ASSOC, V73, P48
   Gulati S, 2017, METAB SYNDR RELAT D, V15, P98, DOI 10.1089/met.2016.0066
   Haddad E, 2006, NUTR RES, V26, P397, DOI 10.1016/j.nutres.2006.06.022
   Hedayatnia M, 2020, LIPIDS HEALTH DIS, V19, DOI 10.1186/s12944-020-01204-y
   Hernandez-Alonso P, 2014, DIABETES CARE, V37, P3098, DOI 10.2337/dc14-1431
   Hooper L, 2015, COCHRANE DB SYST REV, DOI [10.1002/14651858.CD011583.pub2, 10.1002/14651858.CD011737]
   Jamshed H, 2015, J NUTR, V145, P2287, DOI 10.3945/jn.114.207944
   Katan MB, 2003, MAYO CLIN PROC, V78, P965, DOI 10.4065/78.8.965
   Kaviani S, 2019, BMC NUTR, V5, DOI 10.1186/s40795-018-0262-7
   Kelley GA, 2013, J OSTEOPOROS, V2013, DOI 10.1155/2013/250423
   Kendall CWC, 2010, FOOD HYDROCOLLOID, V24, P42, DOI 10.1016/j.foodhyd.2009.08.002
   Lemstra M, 2016, PATIENT PREFER ADHER, V10, P1547, DOI 10.2147/PPA.S103649
   Leon AS, 2001, MED SCI SPORT EXER, V33, pS502, DOI 10.1097/00005768-200106001-00021
   Marquardt AR, 2019, J FUNCT FOODS, V62, DOI 10.1016/j.jff.2019.103559
   Martin SS, 2009, DIABETES, V58, P1887, DOI 10.2337/db08-1794
   McKay DL, 2018, NUTRIENTS, V10, DOI 10.3390/nu10030339
   McRorie Johnson W Jr, 2015, Nutr Today, V50, P82
   Morgan JM, 2002, INT J VITAM NUTR RES, V72, P341, DOI 10.1024/0300-9831.72.5.341
   Morgan WA, 2000, J AM DIET ASSOC, V100, P312, DOI 10.1016/S0002-8223(00)00097-3
   Neale EP, 2017, FOOD NUTR RES, V61, DOI 10.1080/16546628.2017.1344522
   Njike VY, 2015, BMJ OPEN DIAB RES CA, V3, DOI 10.1136/bmjdrc-2015-000115
   O'Neil CE, 2010, ASIA PAC J CLIN NUTR, V19, P142
   PERYAM DR, 1957, FOOD TECHNOL-CHICAGO, V11, pA9
   Polley KR, 2018, BRIT J NUTR, V120, P13, DOI [10.1017/S0007114518001332, 10.1017/s0007114518001332]
   Rajaram S, 2001, J NUTR, V131, P2275, DOI 10.1093/jn/131.9.2275
   Robinson JG, 2012, AM J CARDIOL, V110, P1468, DOI 10.1016/j.amjcard.2012.07.007
   Rodrigues LL, 2019, NUTR RES, V71, P56, DOI 10.1016/j.nutres.2019.09.002
   Ros E, 2004, CIRCULATION, V109, P1609, DOI 10.1161/01.CIR.0000124477.91474.FF
   Ryan E, 2006, INT J FOOD SCI NUTR, V57, P219, DOI 10.1080/09637480600768077
   Sacks FM, 2017, CIRCULATION, V136, pE1, DOI 10.1161/CIR.0000000000000510
   Shapiro Michael D, 2017, F1000Res, V6, P134, DOI 10.12688/f1000research.9845.1
   Staudacher HM, 2017, P NUTR SOC, V76, P203, DOI 10.1017/S0029665117000350
   Stevenson JL, 2017, EUR J NUTR, V56, P1845, DOI 10.1007/s00394-016-1226-9
   Stoner L, 2016, SPORTS MED, V46, P1737, DOI 10.1007/s40279-016-0537-6
   Tindall AM, 2019, J AM HEART ASSOC, V8, DOI 10.1161/JAHA.118.011512
   Torabian S, 2010, EUR J CLIN NUTR, V64, P274, DOI 10.1038/ejcn.2009.152
   Trumbo P, 2002, J AM DIET ASSOC, V102, P1621, DOI 10.1016/S0002-8223(02)90346-9
   US Department of Agriculture, 2015, DIET GUID AM 2015 20
   USDA, 2018, FOOD NUTR DAT
   Viuda-Martos M, 2010, COMPR REV FOOD SCI F, V9, P240, DOI 10.1111/j.1541-4337.2009.00102.x
   WEIR JBD, 1949, J PHYSIOL-LONDON, V109, P1, DOI 10.1113/jphysiol.1949.sp004363
   World Heart Federation, 2017, RISK FACT
NR 64
TC 0
Z9 0
U1 1
U2 5
PU OXFORD UNIV PRESS
PI OXFORD
PA GREAT CLARENDON ST, OXFORD OX2 6DP, ENGLAND
SN 0022-3166
EI 1541-6100
J9 J NUTR
JI J. Nutr.
PD OCT
PY 2021
VL 151
IS 10
BP 3091
EP 3101
DI 10.1093/jn/nxab248
EA AUG 2021
PG 11
WC Nutrition & Dietetics
WE Science Citation Index Expanded (SCI-EXPANDED)
SC Nutrition & Dietetics
GA XQ9JZ
UT WOS:000731858100021
DA 2022-11-10
ER

PT J
AU Li, CN
   Hou, SC
   Liu, SN
   Huan, Y
   Sun, SJ
   Liu, Q
   Shen, ZF
AF Li, Caina
   Hou, Shaocong
   Liu, Shuainan
   Huan, Yi
   Sun, Sujuan
   Liu, Quan
   Shen, Zhufang
TI The albumin-exendin-4 recombinant protein E2HSA improves glycemic
   control and beta-cell function in spontaneous diabetic KKAy mice
SO BMC PHARMACOLOGY & TOXICOLOGY
LA English
DT Article
DE E2HSA; Type 2 diabetes; beta-cell function; Hyperglycemia; Dyslipidemia
ID GLUCAGON-LIKE PEPTIDE-1; GLUCOSE-HOMEOSTASIS; FUSION PROTEIN;
   DULAGLUTIDE; EXENDIN-4; EFFICACY; INSULIN; ANALOG
AB Background: E2HSA is a genetic fusion protein that consists of two tandem exendin-4 molecules that are covalently bonded to recombinant human serum albumin via a peptide linker. Previous studies have demonstrated that E2HSA significantly decreased blood glucose levels, improved beta-cell function and promoted beta-cell proliferation in diabetic db/dB mice. This study aimed to evaluate the benefits of E2HSA on glucose and lipid metabolism in a spontaneous diabetes animal model, KKAy mice.
   Methods: E2HSA was acutely administered at doses of 1, 3 and 9 mg/kg by subcutaneous injection in diabetic KKAy mice with exendin-4 (2 mu g/kg) as a positive reference, and then the non-fasting blood glucose and food intake levels were dynamically monitored. In addition, different doses of E2HSA were injected once daily, as well as with exendin-4 twice daily, for 7 weeks to evaluate the effect on glucose and lipid metabolism, as well as the body weight, food and water intake.
   Results: Single injection of E2HSA decreased non-fasting blood glucose and food intake levels in a dose-dependent manner for 4 days and 2 days, respectively. Repeated injections with E2HSA significantly decreased variations in blood glucose levels with a reduction of HbA1c levels by 1.6% at a 9 mg/kg dose, simultaneously increased fasting blood insulin levels, inhibited fasting blood glucagon levels, improved the impaired oral glucose tolerance and enhanced glucose infusion rate, which is the gold standard for evaluating beta-cell function. Moreover, repeated injections with E2HSA also ameliorated the dyslipidemia and reduced body weight, food and water intake in diabetic KKAy mice.
   Conclusions: E2HSA significantly reduced blood glucose levels over a prolonged duration, enhanced beta-cell function, and ameliorated dyslipidemia and obesity in diabetic KKAy mice. Thus, E2HSA may be a new candidate for the treatment of type 2 diabetes.
C1 [Shen, Zhufang] Chinese Acad Med Sci, Inst Mat Med, State Key Lab Bioact Subst & Funct Nat Med, Xiannongtan St, Beijing 100050, Peoples R China.
   [Shen, Zhufang] Peking Union Med Coll, Xiannongtan St, Beijing 100050, Peoples R China.
RP Shen, ZF (corresponding author), Chinese Acad Med Sci, Inst Mat Med, State Key Lab Bioact Subst & Funct Nat Med, Xiannongtan St, Beijing 100050, Peoples R China.; Shen, ZF (corresponding author), Peking Union Med Coll, Xiannongtan St, Beijing 100050, Peoples R China.
EM shenzhf@imm.ac.n
OI hou, shaocong/0000-0003-0442-8138
FU CAMS Initiative for Innovative Medicine (CAMS-I2M) [2016-I2M-2-006,
   2016-I2M-4-001]
FX The work was partly supported by CAMS Initiative for Innovative Medicine
   (CAMS-I2M) under No. 2016-I2M-2-006 and 2016-I2M-4-001, which supported
   the use of KKAy mice, study design and analysis, and manuscript writing.
CR Baggio LL, 2008, GASTROENTEROLOGY, V134, P1137, DOI 10.1053/j.gastro.2008.01.017
   Chang TJ, 2016, SCI REP-UK, V6, DOI 10.1038/srep23403
   Chatzigeorgiou A, 2009, IN VIVO, V23, P245
   Chen ZY, 2014, LIPIDS HEALTH DIS, V13, DOI 10.1186/1476-511X-13-98
   Davidson JA, 2016, ENDOCR PRACT, V22, P1406, DOI 10.4158/EP161337.OR
   Fala Loretta, 2015, Am Health Drug Benefits, V8, P126
   Gallwitz B, 2016, CURR OPIN ENDOCRINOL, V23, P23, DOI 10.1097/MED.0000000000000217
   Glaesner W, 2010, DIABETES-METAB RES, V26, P287, DOI 10.1002/dmrr.1080
   Hou SC, 2015, J DIABETES RES, V2015, DOI 10.1155/2015/817839
   Htike Zin Z, 2012, Diabetes Ther, V3, P1, DOI 10.1007/s13300-012-0003-x
   Li ZY, 2016, J ASIAN NAT PROD RES, V2, P1
   Matthews JE, 2016, POSTGRAD MED, V128, P391, DOI 10.1080/00325481.2016.1174565
   Mells JE, 2013, SEMIN LIVER DIS, V33, P343, DOI 10.1055/s-0033-1358527
   Monnier L, 2003, DIABETES CARE, V26, P881, DOI 10.2337/diacare.26.3.881
   Parlevliet ET, 2012, PLOS ONE, V7, DOI 10.1371/journal.pone.0049152
   Picha KM, 2008, DIABETES, V57, P1926, DOI 10.2337/db07-1775
   Rankin W, 2015, CURR OPIN LIPIDOL, V26, P536, DOI 10.1097/MOL.0000000000000232
   Scheen AJ, 2016, EXPERT REV CLIN PHAR, V9, P385, DOI 10.1586/17512433.2016.1141046
   Shaefer CF, 2016, POSTGRAD MED, V128, P137, DOI 10.1080/00325481.2016.1103640
   Shimoda M, 2011, DIABETOLOGIA, V54, P1098, DOI 10.1007/s00125-011-2069-9
   Song GM, 2010, EUR J PHARMACOL, V628, P261, DOI 10.1016/j.ejphar.2009.11.021
   Tuduri E, 2016, TRENDS ENDOCRIN MET, V27, P304, DOI 10.1016/j.tem.2016.03.004
   Uccellatore A, 2015, DIABETES THER, V6, P239, DOI 10.1007/s13300-015-0127-x
   van Raalte DH, 2016, EUR J ENDOCRINOL, V175, P345, DOI 10.1530/EJE-16-0286
   Vilsboll T, 2016, CLIN DRUG INVEST, V36, P293, DOI 10.1007/s40261-016-0376-0
   Yabe D, 2016, J DIABETES COMPLICAT, V30, P1385, DOI 10.1016/j.jdiacomp.2016.05.018
   Zhang L, 2014, BIOCHEM BIOPH RES CO, V445, P511, DOI 10.1016/j.bbrc.2014.02.045
NR 27
TC 4
Z9 5
U1 0
U2 5
PU BMC
PI LONDON
PA CAMPUS, 4 CRINAN ST, LONDON N1 9XW, ENGLAND
EI 2050-6511
J9 BMC PHARMACOL TOXICO
JI BMC Pharmacol. Toxicol.
PD JUN 19
PY 2017
VL 18
AR 48
DI 10.1186/s40360-017-0143-8
PG 9
WC Pharmacology & Pharmacy; Toxicology
WE Science Citation Index Expanded (SCI-EXPANDED)
SC Pharmacology & Pharmacy; Toxicology
GA EY6DP
UT WOS:000404073000001
PM 28629388
OA gold, Green Published
DA 2022-11-10
ER

PT J
AU Lee, JY
   Choi, HY
   Kang, YR
   Chang, HB
   Chun, HS
   Lee, MS
   Kwon, YI
AF Lee, Jung-Yun
   Choi, Hwang-Yong
   Kang, Yu-Ri
   Chang, Hung-Bae
   Chun, Hyoung-Sik
   Lee, Mee-Sook
   Kwon, Young-In
TI Effects of long-term supplementation of policosanol on blood
   cholesterol/glucose levels and 3-hydroxy-3-methylglutaryl coenzyme a
   reductase activity in a rat model fed high cholesterol diets
SO FOOD SCIENCE AND BIOTECHNOLOGY
LA English
DT Article
DE policosanol; low density lipoprotein-cholesterol; blood glucose; HMG-CoA
   reductase; hypercholesterolemia
ID ACTIVATED PROTEIN-KINASE; II HYPERCHOLESTEROLEMIA; LIPID PROFILE;
   PHOSPHORYLATION; LIVER; LKB1
AB Policosanol is a well-defined nutraceutical for the management of blood cholesterol levels. The present study examined (i) the effect of policosanol supplementation on blood cholesterol and glucose levels and (ii) changes in hepatic cholesterol biosynthesis using 3-hydroxy-3-methylglutaryl-coenzyme A reductase (HMG-CoA reductase) activity in Wistar rats fed high cholesterol diets. The Wistar rats were assigned randomly to high-cholesterol diets (1.25% cholesterol) with or without policosanol (8.0 mg/kg body weight) for 6 weeks. Compared with the control group, dietary treatment with policosanol resulted in a significant decrease of blood cholesterol (p < 0.01), blood glucose (p < 0.01), triglyceride (p < 0.001), and low density lipoprotein-cholesterol levels (p < 0.01) and HMG-CoA reductase activity (p < 0.001) in the liver. These results indicate that policosanol decreases blood cholesterol levels by suppressing cholesterol biosynthesis via decrease of HMG-CoA activity. Policosanol has the potential to be developed into an effective dietary strategy for both postprandial hyperglycemia and hypercholesterolemia.
C1 [Lee, Jung-Yun; Choi, Hwang-Yong; Kang, Yu-Ri; Lee, Mee-Sook; Kwon, Young-In] Hannam Univ, Dept Food & Nutr, Daejeon 34054, South Korea.
   [Chang, Hung-Bae; Chun, Hyoung-Sik] Korea Bio Polytech, Dept Bio Qual Control, Nonsan 32943, Chungnam, South Korea.
RP Kwon, YI (corresponding author), Hannam Univ, Dept Food & Nutr, Daejeon 34054, South Korea.
EM youngk@hnu.kr
FU Hannam University
FX This study was supported by a research grant from Hannam University in
   2015.
CR Banerjee S, 2012, NUTR RES, V32, P985, DOI 10.1016/j.nutres.2012.10.005
   Banerjee S, 2011, LIPIDS, V46, P311, DOI 10.1007/s11745-011-3540-6
   Barrat E, 2013, EUR J NUTR, V52, P1843, DOI 10.1007/s00394-012-0486-2
   BEG ZH, 1978, P NATL ACAD SCI USA, V75, P3678, DOI 10.1073/pnas.75.8.3678
   Berthold HK, 2006, JAMA-J AM MED ASSOC, V295, P2262, DOI 10.1001/jama.295.19.2262
   Castano G, 2001, INT J CLIN PHARM RES, V21, P43
   Castano G, 2003, CLIN DRUG INVEST, V23, P639, DOI 10.2165/00044011-200323100-00003
   Chen JT, 2005, PHARMACOTHERAPY, V25, P171, DOI 10.1592/phco.25.2.171.56942
   ENDO A, 1992, J LIPID RES, V33, P1569
   Gouni-Berthold I, 2002, AM HEART J, V143, P356, DOI 10.1067/mhj.2002.119997
   GRUNDY SM, 1988, NEW ENGL J MED, V319, P24
   HERNANDEZ F, 1992, CURR THER RES CLIN E, V51, P568
   Li Q, 2011, J AM COLL NUTR, V30, P201, DOI 10.1080/07315724.2011.10719961
   Lioyd-Jones DM, 2010, CIRCULATION, V121, P568
   Menendez R, 1997, BRIT J NUTR, V77, P923, DOI 10.1079/BJN19970090
   Menendez Roberto, 1996, Biological Research, V29, P253
   Mozaffarian D, 2015, CIRCULATION, V131, pE29, DOI 10.1161/CIR.0000000000000152
   Ng CH, 2005, J AGR FOOD CHEM, V53, P6289, DOI 10.1021/jf051269a
   Ogier N, 2013, EUR J NUTR, V52, P547, DOI 10.1007/s00394-012-0357-x
   Oliaro-Bosso S, 2009, LIPIDS, V44, P907, DOI 10.1007/s11745-009-3338-y
   PONS P, 1994, INT J CLIN PHARM RES, V14, P27
   Renu A, 1976, J BIOL CHEM, V251, P3815
   RODRIGUEZECHENIQUE C, 1994, FOOD CHEM TOXICOL, V32, P565, DOI 10.1016/0278-6915(94)90115-5
   Shaw RJ, 2005, SCIENCE, V310, P1642, DOI 10.1126/science.1120781
   Singh DK, 2006, J PHARMACOL EXP THER, V318, P1020, DOI 10.1124/jpet.106.107144
   Towler MC, 2007, CIRC RES, V100, P328, DOI 10.1161/01.RES.0000256090.42690.05
   Xie Z, 2008, CIRCULATION, V117, P952, DOI 10.1161/CIRCULATIONAHA.107.744490
   Yanai Hidekatsu, 2015, J Clin Med Res, V7, P145, DOI 10.14740/jocmr2030w
   Za'tara G, 2008, BIOCHEM PHARMACOL, V76, P1263, DOI 10.1016/j.bcp.2008.08.028
NR 29
TC 7
Z9 8
U1 0
U2 10
PU KOREAN SOCIETY FOOD SCIENCE & TECHNOLOGY-KOSFOST
PI SEOUL
PA #605, KOREA SCI TECHNOL CENT, 635-4 YEOKSAM-DONG, KANGNAM-GU, SEOUL,
   135-703, SOUTH KOREA
SN 1226-7708
EI 2092-6456
J9 FOOD SCI BIOTECHNOL
JI Food Sci. Biotechnol.
PD JUN
PY 2016
VL 25
IS 3
BP 899
EP 904
DI 10.1007/s10068-016-0147-y
PG 6
WC Food Science & Technology
WE Science Citation Index Expanded (SCI-EXPANDED)
SC Food Science & Technology
GA DQ0KP
UT WOS:000378888300033
PM 30263351
OA Green Published
DA 2022-11-10
ER

PT J
AU Mora, S
   Chang, CL
   Moorthy, MV
   Sever, PS
AF Mora, Samia
   Chang, C. Lan
   Moorthy, M. Vinayaga
   Sever, Peter S.
TI Association of Nonfasting vs Fasting Lipid Levels With Risk of Major
   Coronary Events in the Anglo-Scandinavian Cardiac Outcomes Trial-Lipid
   Lowering Arm
SO JAMA INTERNAL MEDICINE
LA English
DT Article
ID DENSITY-LIPOPROTEIN CHOLESTEROL; EUROPEAN ATHEROSCLEROSIS SOCIETY; JOINT
   CONSENSUS STATEMENT; CLINICAL-CHEMISTRY; PROFILE; APOLIPOPROTEINS;
   PREVENTION; PARTICIPANTS; FEDERATION; GUIDELINES
AB IMPORTANCE Recent guidelines have recommended nonfasting for routine testing of lipid levels based on comparisons of nonfasting and fasting populations. However, no previous study has examined the association of cardiovascular outcomes with fasting vs nonfasting lipid levels measured in the same individuals.
   OBJECTIVE To compare the association of nonfasting and fasting lipid levels with prospectively ascertained coronary and vascular outcomes and to evaluate whether a strategy of using nonfasting instead of fasting lipid level measurement would result in misclassification of risk for individuals undergoing evaluation for initiation of statin therapy.
   DESIGN, SETTING, AND PARTICIPANTS This post hoc prospective follow-up of a randomized clinical trial included 8270 of 10305 participants from the Anglo-Scandinavian Cardiac Outcomes Trial-Lipid Lowering Arm (ASCOT-LLA) with nonfasting and fasting lipid levels measured 4 weeks apart (including 6855 participants with no prior vascular disease) (median follow-up, 3.3 years; interquartile range, 2.8-3.6 years). Data were collected from February 1, 1998, to December 31, 2002, and analyzed from February 1, 2016, to November 30, 2018. Multivariable Cox models, adjusted for cardiovascular risk factors, were calculated for 40-mg/dL (1-mmol/L) higher values of nonfasting and fasting lipids.
   MAIN OUTCOMES AND MEASURES The trial's primary end point consisted of major coronary events (nonfatal myocardial infarction [MI] and fatal coronary heart disease [212 events]). Secondary analyses examined atherosclerotic cardiovascular disease (ASCVD) events (including MI, stroke, and ASCVD death [351 events]).
   RESULTS Among the 8270 participants (82.1% male; mean [SD] age, 63.4 [8.5] years), nonfasting samples had modestly higher triglyceride levels and similar cholesterol levels compared to fasting samples. Associations of nonfasting lipid levels with coronary events were similar to those for fasting lipid levels. For example, adjusted hazard ratios (HRs) per 40-mg/dL of low-density lipoprotein cholesterol were 1.32 (95% CI, 1.08-1.61; P=.007) for nonfasting levels and 1.28 (95% CI, 1.07-1.55; P=.008) for fasting levels. For the primary prevention group, adjusted HRs were 1.42 (95% CI, 1.13-1.78; P=.003) for nonfasting levels and 1.37 (95% CI, 1.11-1.69; P=.003) for fasting levels. Results were consistent by randomized treatment arm (atorvastatin calcium, 10 mg/d, or placebo) and similar for ASCVD events. Concordance of fasting and nonfasting lipid levels for classifying participants into appropriate ASCVD risk categories was high (94.8%).
   CONCLUSIONS AND RELEVANCE Measurement of nonfasting and fasting lipid levels yields similar results in the same individuals for association with incident coronary and ASCVD events. These results suggest that routine measurement of nonfasting lipid levels may help facilitate ASCVD risk screening and treatment, including consideration of when to initiate statin therapy.
C1 [Mora, Samia; Moorthy, M. Vinayaga] Harvard Med Sch, Brigham & Womens Hosp, Ctr Lipid Metabol, Div Prevent Med, 900 Commonwealth Ave E, Boston, MA 02215 USA.
   [Mora, Samia] Harvard Med Sch, Brigham & Womens Hosp, Div Cardiovasc Med, Boston, MA 02115 USA.
   [Chang, C. Lan; Sever, Peter S.] Imperial Coll London, Natl Heart & Lung Inst, London, England.
RP Mora, S (corresponding author), Harvard Med Sch, Brigham & Womens Hosp, Ctr Lipid Metabol, Div Prevent Med, 900 Commonwealth Ave E, Boston, MA 02215 USA.
EM smora@bwh.harvard.edu
OI Mora, Samia/0000-0001-6283-0980
FU Pfizer; National Heart, Lung, and Blood Institute of the National
   Institutes of Health [K24HL136852, RO1HL134811, HL117861]; National
   Institute for Health Research; Biomedical Research Centre Award from
   Healthcare National Health Service Trust; NATIONAL HEART, LUNG, AND
   BLOOD INSTITUTE [K24HL136852] Funding Source: NIH RePORTER
FX This study was supported by an investigator-initiated institutional
   research grant from Pfizer; grants K24HL136852, RO1HL134811, and
   HL117861 from the National Heart, Lung, and Blood Institute of the
   National Institutes of Health (Dr Mora); a Senior Investigator Award
   from the National Institute for Health Research (Dr Sever); and a
   Biomedical Research Centre Award to Imperial College from the Healthcare
   National Health Service Trust (Dr Sever). The ASCOT trial was
   financially supported by Pfizer.
CR Aldasouqi S, 2011, DIABETES CARE, V34, P1887, DOI 10.2337/dc10-2402
   Aldasouqi S., 2016, INT J CLIN MED, V7, P653
   Anderson TJ, 2016, CAN J CARDIOL, V32, P1263, DOI 10.1016/j.cjca.2016.07.510
   Di Angelantonio E, 2009, JAMA-J AM MED ASSOC, V302, P1993, DOI 10.1001/jama.2009.1619
   Doran B, 2014, CIRCULATION, V130, P546, DOI 10.1161/CIRCULATIONAHA.114.010001
   Driver SL, 2016, J AM COLL CARDIOL, V67, P1227, DOI 10.1016/j.jacc.2015.12.047
   Farukhi Z, 2018, CIRCULATION, V137, P20, DOI 10.1161/CIRCULATIONAHA.117.031857
   Grundy SM, 2019, J AM COLL CARDIOL, V73, pE285, DOI 10.1016/j.jacc.2018.11.003
   Harrell FE, 1996, STAT MED, V15, P361, DOI 10.1002/(SICI)1097-0258(19960229)15:4<361::AID-SIM168>3.0.CO;2-4
   Langlois MR, 2018, CLIN CHEM, V64, P1006, DOI 10.1373/clinchem.2018.287037
   Langsted A, 2008, CIRCULATION, V118, P2047, DOI 10.1161/CIRCULATIONAHA.108.804146
   Leung AA, 2016, CAN J CARDIOL, V32, P569, DOI 10.1016/j.cjca.2016.02.066
   Martin SS, 2018, JAMA CARDIOL, V3, P749, DOI 10.1001/jamacardio.2018.1533
   Martin SS, 2013, JAMA-J AM MED ASSOC, V310, P2061, DOI 10.1001/jama.2013.280532
   Mora S, 2008, CIRCULATION, V118, P993, DOI 10.1161/CIRCULATIONAHA.108.777334
   Mora S, 2016, JAMA INTERN MED, V176, P1005, DOI 10.1001/jamainternmed.2016.1979
   Nordestgaard BG, 2017, J AM COLL CARDIOL, V70, P1637, DOI 10.1016/j.jacc.2017.08.006
   Nordestgaard BG, 2016, EUR HEART J, V37, P1944, DOI 10.1093/eurheartj/ehw152
   Nordestgaard BG, 2016, CLIN CHEM, V62, P930, DOI 10.1373/clinchem.2016.258897
   Rifai N, 2016, CLIN CHEM, V62, P428, DOI 10.1373/clinchem.2015.247866
   Sarwar N, 2007, CIRCULATION, V115, P450, DOI 10.1161/CIRCULATIONAHA.106.637793
   Sever PS, 2001, J HYPERTENS, V19, P1139, DOI 10.1097/00004872-200106000-00020
   Sever PS, 2003, LANCET, V361, P1149, DOI 10.1016/S0140-6736(03)12948-0
   Sidhu D, 2012, ARCH INTERN MED, V172, P1707, DOI 10.1001/archinternmed.2012.3708
   Stone NJ, 2014, CIRCULATION, V129, pS1, DOI 10.1161/01.cir.0000437738.63853.7a
NR 25
TC 31
Z9 31
U1 0
U2 3
PU AMER MEDICAL ASSOC
PI CHICAGO
PA 330 N WABASH AVE, STE 39300, CHICAGO, IL 60611-5885 USA
SN 2168-6106
EI 2168-6114
J9 JAMA INTERN MED
JI JAMA Intern. Med.
PD JUL
PY 2019
VL 179
IS 7
BP 898
EP 905
DI 10.1001/jamainternmed.2019.0392
PG 8
WC Medicine, General & Internal
WE Science Citation Index Expanded (SCI-EXPANDED)
SC General & Internal Medicine
GA IM3KY
UT WOS:000477893300009
PM 31135812
OA Bronze, Green Published, Green Submitted
DA 2022-11-10
ER

PT J
AU Xue, EZ
   Zhang, MH
   Liu, CL
AF Xue, E-Zhong
   Zhang, Ming-Hui
   Liu, Chun-Li
TI A pilot study of the effect of ezetimibe for postprandial hyperlipidemia
SO MEDICINE
LA English
DT Article
DE effect; ezetimibe; postprandial hyperlipidemia
ID STATIN THERAPY; HYPERLIPEMIA; METABOLISM; EFFICACY; SYSTEM
AB This study aimed to explore the feasible effect of ezetimibe for postprandial hyperlipidemia (PPHP).
   Sixty participants were included in this study. Of these, 30 subjects in the intervention group received ezetimibe, while the remaining 30 participants in the control group did not undergo ezetimibe. All patients in intervention group were treated for a total of 2 weeks. Primary endpoints consisted of serum levels of total cholesterol (Total-C), low-density lipoprotein cholesterol (LDL-C), highdensity lipoprotein cholesterol (HDL-C), and triglyceride (TG). Secondary endpoints included apoB-48, remnant lipoprotein cholesterol (RLP-C), blood glucose, insulin, hemoglobin A1c (HbA1c), and monocyte chemotactic protein (MCP). All outcomes were measured before and after 2-week treatment.
   After 2-week treatment, participants in the intervention group did not show better outcomes in primary endpoints of Total-C, LDLC, HDL-C, and TG; and secondary endpoints of apoB-48, RLP-C, blood glucose, insulin, HbA1c, and MCP, compared with subjects in the control group.
   The results of this study showed that ezetimibe may be not efficacious for participants with PPHP after 2-week treatment.
C1 [Xue, E-Zhong; Liu, Chun-Li] Peoples Hosp Yanan, Dept Cardiol, Yanan, Peoples R China.
   [Zhang, Ming-Hui] Peoples Hosp Yanan, Dept Endocrinol, 57 Qilipu St, Baota Qu 716000, Yanan, Peoples R China.
RP Liu, CL (corresponding author), Peoples Hosp Yanan, Dept Endocrinol, 57 Qilipu St, Baota Qu 716000, Yanan, Peoples R China.
EM chunliliu007@126.com
CR Cannon CP, 2015, NEW ENGL J MED, V372, P2387, DOI 10.1056/NEJMoa1410489
   Gupta Eric K, 2002, Heart Dis, V4, P399, DOI 10.1097/00132580-200211000-00011
   Herrmann W, 1986, Z Gesamte Inn Med, V41, P489
   Katsiki N, 2013, CURR PHARM DESIGN, V19, P3107
   Kita T, 1997, Nihon Naika Gakkai Zasshi, V86, P439
   Kurozumi A, 2016, ENDOCR J, V63, P431, DOI 10.1507/endocrj.EJ15-0623
   Lupattelli G, 2012, LIFE SCI, V90, P846, DOI 10.1016/j.lfs.2012.03.038
   Masuda D, 2009, EUR J CLIN INVEST, V39, P689, DOI 10.1111/j.1365-2362.2009.02163.x
   Mauro VF, 2003, ANN PHARMACOTHER, V37, P839, DOI 10.1345/aph.1C209
   NAKAMURA H, 1995, ANN NY ACAD SCI, V748, P441
   Nakamura K, 2016, J CARDIOL, V67, P335, DOI 10.1016/j.jjcc.2015.12.001
   Nordestgaard BG, 2014, LANCET, V384, P626, DOI 10.1016/S0140-6736(14)61177-6
   Nordoy A, 2003, J THROMB HAEMOST, V1, P690, DOI 10.1046/j.1538-7836.2003.00140.x
   Nutescu EA, 2003, PHARMACOTHERAPY, V23, P1463, DOI 10.1592/phco.23.14.1463.31942
   Oikawa S, 2017, J ATHEROSCLER THROMB, V24, P77, DOI 10.5551/jat.35626
   ORNOY A, 1970, ISRAEL J MED SCI, V6, P622
   Reimann M, 2015, ATHEROSCLEROSIS SUPP, V18, P8, DOI 10.1016/j.atherosclerosissup.2015.02.004
   Saito Yasushi, 2004, Nihon Naika Gakkai Zasshi, V93, P1984
   Sandoval JC, 2010, J ATHEROSCLER THROMB, V17, P914, DOI 10.5551/jat.4929
   Teramoto Tamio, 2005, Nihon Naika Gakkai Zasshi, V94, P416
   Toth Peter P., 2005, Current Drug Targets - Cardiovascular & Haematological Disorders, V5, P455, DOI 10.2174/156800605774962086
   Tremblay AJ, 2009, J LIPID RES, V50, P1463, DOI 10.1194/jlr.P800061-JLR200
   Yamaoka-Tojo M, 2009, LIPIDS HEALTH DIS, V8, DOI 10.1186/1476-511X-8-41
   Yunoki K, 2011, ATHEROSCLEROSIS, V217, P486, DOI 10.1016/j.atherosclerosis.2011.04.019
NR 24
TC 2
Z9 2
U1 0
U2 2
PU LIPPINCOTT WILLIAMS & WILKINS
PI PHILADELPHIA
PA TWO COMMERCE SQ, 2001 MARKET ST, PHILADELPHIA, PA 19103 USA
SN 0025-7974
EI 1536-5964
J9 MEDICINE
JI Medicine (Baltimore)
PD NOV
PY 2018
VL 97
IS 46
AR e12960
DI 10.1097/MD.0000000000012960
PG 4
WC Medicine, General & Internal
WE Science Citation Index Expanded (SCI-EXPANDED)
SC General & Internal Medicine
GA HD3YP
UT WOS:000452462400012
PM 30431570
OA Green Published, gold
DA 2022-11-10
ER

PT J
AU Tulloch-Reid, MK
   McFarlane-Anderson, N
   Bennett, FI
   Aiken, WD
   Jackson, MD
AF Tulloch-Reid, Marshall K.
   McFarlane-Anderson, Norma
   Bennett, Franklyn I.
   Aiken, William D.
   Jackson, Maria D.
TI Effects of cholesterol, C-reactive protein, and interleukin-6 on
   prostate cancer risk in a population of African ancestry
SO CANCER CAUSES & CONTROL
LA English
DT Article
DE Prostate cancer; Cholesterol; Inflammation; Black; Caribbean
ID HIGH-DENSITY-LIPOPROTEIN; SERUM-CHOLESTEROL; LIPID RAFTS; ASSOCIATION;
   CELL; INFLAMMATION; HDL; METABOLISM; ACTIVATION; JAMAICA
AB Purpose To investigate the association between serum cholesterol and prostate cancer and whether any effect may be mediated through inflammatory markers.
   Methods Data from a case-control study of 40-80 years old Jamaican male patients (229 cases; 252 controls) were used. Cases had incident histologically-confirmed prostate cancer and controls were men with normal digital rectal examination and prostate-specific antigen (PSA) < 4 mu g/L or free: total PSA > 0.15 obtained from the same clinic. Total and HDL cholesterol, interleukin-6 (IL-6), and C-reactive protein (CRP) were measured from a non-fasting sample. Multivariable logistic regression models were used to evaluate the associations between these factors and prostate cancer, adjusting for age, body mass index, waist circumference, family history of prostate cancer, diabetes, hypertension, use of cholesterol-lowering drugs, and smoking.
   Results Total cholesterol [Mean (cases, 4.71 +/- 1.07; controls, 4.64 +/- 1.07 mmol/L)], CRP [median (cases, 2.11; controls, 2.09 mu g/ml)], and IL-6: [median (cases, 3.34; controls, 3.24 pg/ml)] did not differ by PCA status. Higher total cholesterol was associated with an increased risk of low-grade disease after adjusting for potential confounders [multivariable-adjusted OR (95% CI): tertile 2: 3.32(1.66, 6.45), tertile 3: 2.14(1.07, 4.32)]. Total cholesterol was unrelated to overall prostate cancer or high-grade disease. There was no significant association between HDL cholesterol or any of the inflammatory markers with prostate cancer.
   Conclusions Increasing total cholesterol but not inflammatory markers were associated with low-grade prostate cancer in Caribbean men.
C1 [Tulloch-Reid, Marshall K.] Univ West Indies, Caribbean Inst Hlth Res, Epidemiol Res Unit, 7 Ring Rd, Kingston 7, Jamaica.
   [McFarlane-Anderson, Norma] Univ West Indies, Dept Basic Med Sci, Kingston, Jamaica.
   [Bennett, Franklyn I.] Univ West Indies, Dept Pathol, Kingston, Jamaica.
   [Aiken, William D.] Univ West Indies, Dept Surg Radiol Anaesthesia & Intens Care, Kingston, Jamaica.
   [Jackson, Maria D.] Univ West Indies, Dept Community Hlth & Psychiat, Kingston, Jamaica.
RP Tulloch-Reid, MK (corresponding author), Univ West Indies, Caribbean Inst Hlth Res, Epidemiol Res Unit, 7 Ring Rd, Kingston 7, Jamaica.
EM marshall.tullochreid@uwimona.edu.jm
OI Jackson, Maria/0000-0002-7031-7244
FU National Health Fund; Planning Institute of Jamaica; University of the
   West Indies
FX This study was supported by the National Health Fund, the Planning
   Institute of Jamaica and the University of the West Indies. The authors
   thank the research nurses-Barbara Panton, Elsa Brown, Nicola
   Meeks-Aitken, Donnahae Rhoden-Salmon-and study participants for their
   support in the investigation.
CR Ahn J, 2009, CANCER EPIDEM BIOMAR, V18, P2814, DOI 10.1158/1055-9965.EPI-08-1248
   Allott EH, 2016, CANCER EPIDEM BIOMAR, V25, P547, DOI 10.1158/1055-9965.EPI-15-0876
   Arthur R, 2016, CANCER MED-US, V5, P1307, DOI 10.1002/cam4.665
   Bigler SA, 2011, PROSTATE CANCER, V2011, DOI 10.1155/2011/239460
   Cho KJ, 2011, MOL CELL BIOL, V31, P1110, DOI 10.1128/MCB.00989-10
   De Marzo AM, 2007, NAT REV CANCER, V7, P256, DOI 10.1038/nrc2090
   Eroglu M, 2013, KAOHSIUNG J MED SCI, V29, P368, DOI 10.1016/j.kjms.2012.11.004
   Fitzmaurice C, 2015, JAMA ONCOL, V1, P505, DOI 10.1001/jamaoncol.2015.0735
   Freeman MR, 2004, J CELL BIOCHEM, V91, P54, DOI 10.1002/jcb.10724
   Gann Peter H, 2002, Rev Urol, V4 Suppl 5, pS3
   Gibson TN, 2010, W INDIAN MED J, V59, P456
   GLEASON DF, 1974, J UROLOGY, V111, P58, DOI 10.1016/S0022-5347(17)59889-4
   Guthrie GJK, 2013, CANCER TREAT REV, V39, P89, DOI 10.1016/j.ctrv.2012.07.003
   HIATT RA, 1986, J CHRON DIS, V39, P861, DOI 10.1016/0021-9681(86)90034-2
   His M, 2014, EUR J EPIDEMIOL, V29, P119, DOI 10.1007/s10654-014-9884-5
   Jackson MD, 2012, CANCER CAUSE CONTROL, V23, P23, DOI 10.1007/s10552-011-9850-4
   Kitahara CM, 2011, J CLIN ONCOL, V29, P1592, DOI 10.1200/JCO.2010.31.5200
   KNEKT P, 1988, J CLIN EPIDEMIOL, V41, P519, DOI 10.1016/0895-4356(88)90056-X
   Kotani K, 2013, J EPIDEMIOL, V23, P313, DOI 10.2188/jea.JE20130006
   KRITCHEVSKY SB, 1991, CANCER RES, V51, P3198
   KUSHNER I, 1982, ANN NY ACAD SCI, V389, P39, DOI 10.1111/j.1749-6632.1982.tb22124.x
   Liu YP, 2015, CANCER EPIDEM BIOMAR, V24, P1086, DOI 10.1158/1055-9965.EPI-14-1329
   Malinowska K, 2009, ENDOCR-RELAT CANCER, V16, P155, DOI 10.1677/ERC-08-0174
   Mantovani A, 2008, NATURE, V454, P436, DOI 10.1038/nature07205
   Mostaghel EA, 2012, PLOS ONE, V7, DOI 10.1371/journal.pone.0030062
   OLIVER MF, 1989, LANCET, V2, P163
   Pelton K, 2012, CURR OPIN PHARMACOL, V12, P751, DOI 10.1016/j.coph.2012.07.006
   Platz EA, 2004, PROSTATE, V59, P393, DOI 10.1002/pros.10368
   Platz EA, 2008, INT J CANCER, V123, P1693, DOI 10.1002/ijc.23715
   Platz EA, 2009, CANCER EPIDEM BIOMAR, V18, P2807, DOI 10.1158/1055-9965.EPI-09-0472
   Schaffner C P, 1981, Prog Clin Biol Res, V75A, P279
   Simons K, 2004, ANNU REV BIOPH BIOM, V33, P269, DOI 10.1146/annurev.biophys.32.110601.141803
   Simons K, 2000, SCIENCE, V290, P1721, DOI 10.1126/science.290.5497.1721
   Solomon KR, 2011, UROL CLIN N AM, V38, P243, DOI 10.1016/j.ucl.2011.04.001
   Soran H, 2012, CURR OPIN LIPIDOL, V23, P353, DOI 10.1097/MOL.0b013e328355ca25
   Stark JR, 2009, INT J CANCER, V124, P2683, DOI 10.1002/ijc.24241
   Strohmaier S, 2013, PLOS ONE, V8, DOI 10.1371/journal.pone.0054242
   Sun YY, 2014, BBA-MOL CELL RES, V1843, P1839, DOI 10.1016/j.bbamcr.2014.04.019
   Van Hemelrijck M, 2011, INT J CANCER, V129, P1485, DOI 10.1002/ijc.25773
   Van Hemelrijck M, 2011, CANCER CAUSE CONTROL, V22, P1011, DOI 10.1007/s10552-011-9774-z
   von Eckardstein A, 2005, CURR OPIN CLIN NUTR, V8, P147, DOI 10.1097/00075197-200503000-00007
   Wong WWL, 2002, LEUKEMIA, V16, P508, DOI 10.1038/sj.leu.2402476
   Yang G, 2005, CANCER-AM CANCER SOC, V103, P1186, DOI 10.1002/cncr.20905
   Zhuang LY, 2002, CANCER RES, V62, P2227
NR 44
TC 5
Z9 5
U1 0
U2 5
PU SPRINGER
PI DORDRECHT
PA VAN GODEWIJCKSTRAAT 30, 3311 GZ DORDRECHT, NETHERLANDS
SN 0957-5243
EI 1573-7225
J9 CANCER CAUSE CONTROL
JI Cancer Causes Control
PD NOV
PY 2017
VL 28
IS 11
SI SI
BP 1313
EP 1321
DI 10.1007/s10552-017-0945-4
PG 9
WC Oncology; Public, Environmental & Occupational Health
WE Science Citation Index Expanded (SCI-EXPANDED)
SC Oncology; Public, Environmental & Occupational Health
GA FM6YS
UT WOS:000415211000015
PM 28864928
DA 2022-11-10
ER

PT J
AU Shatwan, IM
   Minihane, AM
   Williams, CM
   Lovegrove, JA
   Jackson, KG
   Vimaleswaran, KS
AF Shatwan, Israa M.
   Minihane, Anne-Marie
   Williams, Christine M.
   Lovegrove, Julie A.
   Jackson, Kim G.
   Vimaleswaran, Karani S.
TI Impact of Lipoprotein Lipase Gene Polymorphism, S447X, on Postprandial
   Triacylglycerol and Glucose Response to Sequential Meal Ingestion
SO INTERNATIONAL JOURNAL OF MOLECULAR SCIENCES
LA English
DT Article
DE postprandial study; triacylglycerol; glucose; sequential meals;
   lipoprotein lipase
ID CORONARY-HEART-DISEASE; NONFASTING TRIGLYCERIDES; MYOCARDIAL-INFARCTION;
   CARDIOVASCULAR EVENTS; INSULIN-RESISTANCE; CHOLESTEROL; METABOLISM;
   WOMEN; RISK; ATHEROSCLEROSIS
AB Lipoprotein lipase (LPL) is a key rate-limiting enzyme for the hydrolysis of triacylglycerol (TAG) in chylomicrons and very low-density lipoprotein. Given that postprandial assessment of lipoprotein metabolism may provide a more physiological perspective of disturbances in lipoprotein homeostasis compared to assessment in the fasting state, we have investigated the influence of two commonly studied LPL polymorphisms (rs320, HindIII; rs328, S447X) on postprandial lipaemia, in 261 participants using a standard sequential meal challenge. S447 homozygotes had lower fasting HDL-C (p = 0.015) and a trend for higher fasting TAG (p = 0.057) concentrations relative to the 447X allele carriers. In the postprandial state, there was an association of the S447X polymorphism with postprandial TAG and glucose, where S447 homozygotes had 12% higher TAG area under the curve (AUC) (p = 0.037), 8.4% higher glucose-AUC (p = 0.006) and 22% higher glucose-incremental area under the curve (IAUC) (p = 0.042). A significant gene-gender interaction was observed for fasting TAG (p = 0.004), TAG-AUC (P-interaction = 0.004) and TAG-IAUC (P-interaction = 0.016), where associations were only evident in men. In conclusion, our study provides novel findings of an effect of LPL S447X polymorphism on the postprandial glucose and gender-specific impact of the polymorphism on fasting and postprandial TAG concentrations in response to sequential meal challenge in healthy participants.
C1 [Shatwan, Israa M.; Minihane, Anne-Marie; Lovegrove, Julie A.; Jackson, Kim G.; Vimaleswaran, Karani S.] Univ Reading, Hugh Sinclair Unit Human Nutr, Dept Food & Nutr Sci, Reading RG6 6AP, Berks, England.
   [Shatwan, Israa M.] King Abdulaziz Univ, Fac Home Econ, Dept Food & Nutr, Jeddah 21589, Saudi Arabia.
   [Minihane, Anne-Marie] Univ E Anglia, Norwich Med Sch, Dept Nutr & Prevent Med, Norwich NR4 7TJ, Norfolk, England.
   [Williams, Christine M.; Lovegrove, Julie A.; Jackson, Kim G.; Vimaleswaran, Karani S.] Univ Reading, Inst Cardiovasc & Metab Res, Reading RG6 6AS, Berks, England.
RP Vimaleswaran, KS (corresponding author), Univ Reading, Hugh Sinclair Unit Human Nutr, Dept Food & Nutr Sci, Reading RG6 6AP, Berks, England.; Vimaleswaran, KS (corresponding author), Univ Reading, Inst Cardiovasc & Metab Res, Reading RG6 6AS, Berks, England.
EM i.m.a.shatwan@pgr.reading.ac.uk; A.Minihane@uea.ac.uk;
   c.m.williams@reading.ac.uk; j.a.lovegrove@reading.ac.uk;
   k.g.jackson@reading.ac.uk; v.karani@reading.ac.uk
RI Jackson, Kim/G-7356-2016; Shatwan, Israa/AAS-8199-2021
OI Jackson, Kim/0000-0002-0070-3203; Shatwan, Israa/0000-0003-0222-9135;
   Karani, Vimal/0000-0002-8485-8930
FU British Nutrition Foundation; BBSRC [D18350]; DEFRA; Unilever Research;
   Roche Vitamins Ltd.; Agri-Food LINK programme; Raffinerie Tirlemontoise
   (ORAFTI); Nestle; Biotechnology and Biological Sciences Research Council
   [D18350] Funding Source: researchfish
FX The authors thank Jan Luff for her help with recruiting participants and
   assisting with study visits. Karani S. Vimaleswaran acknowledges support
   from the British Nutrition Foundation. The baseline data used for the
   genotyping analysis was derived from postprandial studies supported by
   grants from the BBSRC (Reference No. D18350), DEFRA, Unilever Research,
   Roche Vitamins Ltd., the Agri-Food LINK programme, Raffinerie
   Tirlemontoise (ORAFTI) and Nestle between 1996 and 2000.
CR Anagnostopoulou KK, 2009, LIPIDS HEALTH DIS, V8, DOI 10.1186/1476-511X-8-24
   Bansal S, 2007, JAMA-J AM MED ASSOC, V298, P309, DOI 10.1001/jama.298.3.309
   Benlian P, 1996, NEW ENGL J MED, V335, P848, DOI 10.1056/NEJM199609193351203
   Borggreve SE, 2003, EUR J CLIN INVEST, V33, P1051, DOI 10.1111/j.1365-2362.2003.01263.x
   Carvalho-Wells AL, 2012, AM J CLIN NUTR, V96, P1447, DOI 10.3945/ajcn.112.043240
   Couillard C, 2000, J CLIN ENDOCR METAB, V85, P4575, DOI 10.1210/jc.85.12.4575
   Eriksson JW, 2003, ATHEROSCLEROSIS, V166, P359, DOI 10.1016/S0021-9150(02)00366-0
   Goldberg IJ, 1996, J LIPID RES, V37, P693
   Goldberg IJ, 2009, J LIPID RES, V50, pS86, DOI 10.1194/jlr.R800085-JLR200
   GOTODA T, 1991, J CLIN INVEST, V88, P1856, DOI 10.1172/JCI115507
   Heden TD, 2013, OBESITY, V21, P123, DOI 10.1002/oby.20247
   Humphries SE, 1998, ARTERIOSCL THROM VAS, V18, P526, DOI 10.1161/01.ATV.18.4.526
   Jackson KG, 2012, ATHEROSCLEROSIS, V220, P22, DOI 10.1016/j.atherosclerosis.2011.08.012
   Jackson KG, 2010, GENES NUTR, V5, P39, DOI 10.1007/s12263-009-0149-y
   Kaser S, 2003, J INTERN MED, V253, P208, DOI 10.1046/j.1365-2796.2003.01091.x
   KOZAKI K, 1993, J LIPID RES, V34, P1765
   Leidy HJ, 2010, OBESITY, V18, P1725, DOI 10.1038/oby.2010.45
   Lopez-Miranda J, 2004, J CLIN ENDOCR METAB, V89, P4721, DOI 10.1210/jc.2003-031642
   Mead JR, 2002, CARDIOVASC RES, V55, P261, DOI 10.1016/S0008-6363(02)00405-4
   Merkel M, 2002, J LIPID RES, V43, P1997, DOI 10.1194/jlr.R200015-JLR200
   Munshi A, 2012, J NEUROL SCI, V318, P51, DOI 10.1016/j.jns.2012.04.006
   Myllykangas L, 2001, ANN MED, V33, P486, DOI 10.3109/07853890109002098
   Nierman MC, 2005, ARTERIOSCL THROM VAS, V25, P2410, DOI 10.1161/01.ATV.0000188506.79946.ce
   Nordestgaard BG, 2007, JAMA-J AM MED ASSOC, V298, P299, DOI 10.1001/jama.298.3.299
   Olano-Martin E, 2008, J LIPID RES, V49, P945, DOI 10.1194/jlr.M700112-JLR200
   Onat A, 2009, CLIN CHEM LAB MED, V47, P208, DOI 10.1515/CCLM.2009.018
   PEACOCK RE, 1992, ATHEROSCLEROSIS, V97, P171, DOI 10.1016/0021-9150(92)90130-9
   Rip J, 2006, ARTERIOSCL THROM VAS, V26, P1236, DOI 10.1161/01.ATV.0000219283.10832.43
   Robins SJ, 2003, DIABETES CARE, V26, P1513, DOI 10.2337/diacare.26.5.1513
   Sagoo GS, 2008, AM J EPIDEMIOL, V168, P1233, DOI 10.1093/aje/kwn235
   STENSVOLD I, 1993, BMJ-BRIT MED J, V307, P1318, DOI 10.1136/bmj.307.6915.1318
   Talmud PJ, 2007, CLIN SCI, V112, P617, DOI 10.1042/CS20060344
   Tanguturi Parthasaradhi Reddy, 2013, Indian Heart J, V65, P653, DOI 10.1016/j.ihj.2013.10.004
   Turlo K, 2014, BBA-MOL CELL BIOL L, V1841, P963, DOI 10.1016/j.bbalip.2014.03.011
   Ukkola O, 2001, ATHEROSCLEROSIS, V158, P199, DOI 10.1016/S0021-9150(01)00413-0
   Vimaleswaran KS, 2015, NUTR METAB, V12, DOI 10.1186/s12986-015-0002-9
   Zhang HF, 1996, BBA-LIPID LIPID MET, V1302, P159, DOI 10.1016/0005-2760(96)00059-8
NR 37
TC 9
Z9 9
U1 0
U2 2
PU MDPI AG
PI BASEL
PA ST ALBAN-ANLAGE 66, CH-4052 BASEL, SWITZERLAND
SN 1422-0067
J9 INT J MOL SCI
JI Int. J. Mol. Sci.
PD MAR
PY 2016
VL 17
IS 3
AR 397
DI 10.3390/ijms17030397
PG 9
WC Biochemistry & Molecular Biology; Chemistry, Multidisciplinary
WE Science Citation Index Expanded (SCI-EXPANDED)
SC Biochemistry & Molecular Biology; Chemistry
GA DI7WN
UT WOS:000373712800092
PM 26999119
OA Green Accepted, Green Published, gold
DA 2022-11-10
ER

PT J
AU Voukali, M
   Kastrinelli, I
   Stragalinou, S
   Tasiopoulou, D
   Paraskevopoulou, P
   Katsilambros, N
   Kokkinos, A
   Tentolouris, N
   Ioannidis, I
AF Voukali, Maria
   Kastrinelli, Irene
   Stragalinou, Sapfo
   Tasiopoulou, Dimitra
   Paraskevopoulou, Pinelopi
   Katsilambros, Nicholas
   Kokkinos, Alexandros
   Tentolouris, Nicholas
   Ioannidis, Ioannis
TI Study of Postprandial Lipaemia in Type 2 Diabetes Mellitus: Exenatide
   versus Liraglutide
SO JOURNAL OF DIABETES RESEARCH
LA English
DT Article
ID GLUCAGON-LIKE PEPTIDE-1; IMPAIRED GLUCOSE-TOLERANCE; GLP-1 RECEPTOR
   AGONISTS; FAT-RICH MEAL; DOUBLE-BLIND; TRIGLYCERIDE; INDIVIDUALS;
   DECELERATION; ELEVATIONS; THERAPY
AB Therapeutic approaches based on the actions of the incretin hormone GLP-1 have been widely established in the management of T2DM. Nevertheless, much less research has been aimed at elucidating the role of GLP-1 in lipid metabolism and in particular postprandial dyslipidemia. Exenatide and liraglutide are two GLP-1 receptor agonists which are currently available as subcutaneously administered treatment for T2DM but their chronic effects on postprandial lipaemia have not been well investigated. The aim of this study is to examine the effect of treatment with either liraglutide or exenatide for two weeks on postprandial lipaemia in obese subjects with T2DM. This study was a single-center, two-armed, randomized, controlled 2-week prospective intervention trial in 20 subjects with T2DM. Patients were randomized to receive either liraglutide or exenatide treatment and underwent a standardized meal tolerance test early in the morning after 10 h fast at baseline (visit 1, beginning of treatment) and after a two-week treatment period (visit 2). Exenatide and liraglutide both appear to be equally effective in lowering postprandial lipaemia after the first administration and after a two-week treatment. The mechanisms which lead to this phenomenon, which seem to be independent of gastric emptying, are yet to be studied.
C1 [Voukali, Maria; Tasiopoulou, Dimitra; Ioannidis, Ioannis] Konstantopouleio Hosp, Diabet & Obes Ctr, Athens 14233, Greece.
   [Kastrinelli, Irene; Stragalinou, Sapfo; Paraskevopoulou, Pinelopi] Konstantopouleio Hosp, Biochem Lab, Athens 14233, Greece.
   [Katsilambros, Nicholas; Kokkinos, Alexandros; Tentolouris, Nicholas] Univ Athens, Laiko Gen Hosp, Sch Med, Dept Propaedeut & Internal Med 1, Athens 11527, Greece.
RP Voukali, M (corresponding author), Konstantopouleio Hosp, Diabet & Obes Ctr, 3-5 Agias Olgas St, Athens 14233, Greece.
EM mariavoukali@gmail.com
RI Kokkinos, A/K-6345-2019; TENTOLOURIS, NIKOLAOS/AAH-6231-2019; Kokkinos,
   Alexander/ABI-6657-2020
OI TENTOLOURIS, NIKOLAOS/0000-0003-0615-2534; Kokkinos,
   Alexander/0000-0002-5491-2545
CR Adeli K, 2008, CURR OPIN LIPIDOL, V19, P221, DOI 10.1097/MOL.0b013e3282ffaf82
   Bandsma RHJ, 2010, ATHEROSCLEROSIS, V212, P40, DOI 10.1016/j.atherosclerosis.2010.06.033
   Blonde L., 1987, DIABETES OBESITY S3, V11, P26
   Buse JB, 2011, J CLIN ENDOCR METAB, V96, P1695, DOI 10.1210/jc.2010-2822
   Carstensen Marius, 2004, Rev Diabet Stud, V1, P175, DOI 10.1900/RDS.2004.1.175
   Cho YM, 2013, ENDOCRINOL METAB, V28, P262, DOI 10.3803/EnM.2013.28.4.262
   Drucker DJ, 2008, LANCET, V372, P1240, DOI 10.1016/S0140-6736(08)61206-4
   Drucker DJ, 2006, LANCET, V368, P1696, DOI 10.1016/S0140-6736(06)69705-5
   Drucker DJ, 2006, CELL METAB, V3, P153, DOI 10.1016/j.cmet.2006.01.004
   Drucker DJ, 2003, DIABETES CARE, V26, P2929, DOI 10.2337/diacare.26.10.2929
   Hermansen K, 2013, DIABETES OBES METAB, V15, P1040, DOI 10.1111/dom.12133
   Holst JJ, 2007, PHYSIOL REV, V87, P1409, DOI 10.1152/physrev.00034.2006
   Holst Jens Juul, 2004, Expert Opin Emerg Drugs, V9, P155, DOI 10.1517/14728214.9.1.155
   Horowitz M, 2012, DIABETES RES CLIN PR, V97, P258, DOI 10.1016/j.diabres.2012.02.016
   Jelsing J, 2012, DIABETES OBES METAB, V14, P531, DOI 10.1111/j.1463-1326.2012.01557.x
   Kapitza C, 2011, ADV THER, V28, P650, DOI 10.1007/s12325-011-0044-y
   Karpe F, 1999, J INTERN MED, V246, P341, DOI 10.1046/j.1365-2796.1999.00548.x
   Koska J, 2010, DIABETES CARE, V33, P1028, DOI 10.2337/dc09-1961
   Lewis G F, 1995, J Atheroscler Thromb, V2 Suppl 1, pS34
   Matikainen N, 2006, DIABETOLOGIA, V49, P2049, DOI 10.1007/s00125-006-0340-2
   Meier JJ, 2006, DIABETOLOGIA, V49, P452, DOI 10.1007/s00125-005-0126-y
   Meier JJ, 2005, DIABETES-METAB RES, V21, P91, DOI 10.1002/dmrr.538
   Meier JJ, 2003, J CLIN ENDOCR METAB, V88, P2719, DOI 10.1210/jc.2003-030049
   Mihas C, 2011, CURR VASC PHARMACOL, V9, P271, DOI 10.2174/157016111795495530
   Mortensen LS, 2009, AM J CLIN NUTR, V90, P41, DOI 10.3945/ajcn.2008.27281
   Nauck MA, 1997, AM J PHYSIOL-ENDOC M, V273, pE981, DOI 10.1152/ajpendo.1997.273.5.E981
   Nauck MA, 2011, DIABETES, V60, P1561, DOI 10.2337/db10-0474
   Nordestgaard BG, 2007, JAMA-J AM MED ASSOC, V298, P299, DOI 10.1001/jama.298.3.299
   Owens DR, 2013, DIABETES METAB, V39, P485, DOI 10.1016/j.diabet.2013.09.004
   Schwartz EA, 2010, ATHEROSCLEROSIS, V212, P217, DOI 10.1016/j.atherosclerosis.2010.05.028
   Schwartz SL, 2008, CLIN THER, V30, P858, DOI 10.1016/j.clinthera.2008.05.004
   Taskinen MR, 2003, DIABETOLOGIA, V46, P733, DOI 10.1007/s00125-003-1111-y
   Tremblay AJ, 2011, DIABETES OBES METAB, V13, P366, DOI 10.1111/j.1463-1326.2011.01362.x
   Vilsboll T, 2012, BMJ-BRIT MED J, V344, DOI 10.1136/bmj.d7771
   Wettergren A, 1998, AM J PHYSIOL-GASTR L, V275, pG984, DOI 10.1152/ajpgi.1998.275.5.G984
   WETTERGREN A, 1993, DIGEST DIS SCI, V38, P665, DOI 10.1007/BF01316798
   Zimmet P, 2001, NATURE, V414, P782, DOI 10.1038/414782a
NR 37
TC 15
Z9 15
U1 2
U2 5
PU HINDAWI LTD
PI LONDON
PA ADAM HOUSE, 3RD FLR, 1 FITZROY SQ, LONDON, W1T 5HF, ENGLAND
SN 2314-6745
EI 2314-6753
J9 J DIABETES RES
JI J. Diabetes Res.
PY 2014
VL 2014
AR 304032
DI 10.1155/2014/304032
PG 7
WC Endocrinology & Metabolism; Medicine, Research & Experimental
WE Science Citation Index Expanded (SCI-EXPANDED)
SC Endocrinology & Metabolism; Research & Experimental Medicine
GA AN2LB
UT WOS:000340415600001
PM 25165723
OA Green Submitted, Green Published, gold
DA 2022-11-10
ER

PT J
AU Burton-Freeman, B
   Talbot, J
   Park, E
   Krishnankutty, S
   Edirisinghe, I
AF Burton-Freeman, Britt
   Talbot, Julie
   Park, Eunyoung
   Krishnankutty, Sandhya
   Edirisinghe, Indika
TI Protective activity of processed tomato products on postprandial
   oxidation and inflammation: A clinical trial in healthy weight men and
   women
SO MOLECULAR NUTRITION & FOOD RESEARCH
LA English
DT Article
DE Inflammation; Lipemia; Lycopene; Oxidized LDL; Postprandial
ID CORONARY-ARTERY-DISEASE; KAPPA-B ACTIVATION; HIGH-FAT MEAL; ENDOTHELIAL
   FUNCTION; HEART-DISEASE; CARDIOVASCULAR-DISEASE; LDL CHOLESTEROL;
   BRACHIAL-ARTERY; LYCOPENE; STRESS
AB Scope: This study was designed to evaluate the ability of tomato rich in lycopene to modify postprandial oxidative stress, inflammation, and endothelial function in healthy weight individuals.
   Methods and results: Twelve women and 13 men (mean age = 27 +/- 8 years; mean body mass index = 22 +/- 2) consumed high-fat meals known to induce postprandial oxidative stress on two separate occasions containing either processed tomato product or non-tomato alternative. Blood samples were collected at 0, 30, 60, 90, 120 min, then hourly until 360 min. Flow-mediated dilation (FMD) was performed at 0 and 210 min. Endpoints included changes in glucose, insulin, lipids, oxidized low-density lipoprotein (OxLDL), inflammatory cytokines, and FMD. Both meals induced increases in plasma glucose, insulin, and lipid concentrations (p < 0.05). A trend for higher triglycerides at >240 min was observed after the tomato meal (p = 0.006). Tomato significantly attenuated high-fat meal-induced LDL oxidation (p < 0.05) and rise in interleukin-6 (p < 0.0001), a proinflammatory cytokine and inflammation marker.
   Conclusion: The data indicate that consuming tomato products with a meal attenuates postprandial lipemia-induced oxidative stress and associated inflammatory response. The relevance of OxLDL and inflammation to vascular injury suggests a potentially important protective role of tomato in reducing cardiovascular disease risk. ClinicalTrials.gov Registration number - NCT00966550.
C1 [Burton-Freeman, Britt; Talbot, Julie; Park, Eunyoung; Krishnankutty, Sandhya; Edirisinghe, Indika] IIT, Ctr Nutr Res, Inst Food Safety & Hlth, Bedford Pk, IL 60501 USA.
   [Burton-Freeman, Britt] Univ Calif Davis, Dept Nutr, Davis, CA 95616 USA.
RP Burton-Freeman, B (corresponding author), IIT, Ctr Nutr Res, Inst Food Safety & Hlth, 6502 S Archer Rd, Bedford Pk, IL 60501 USA.
EM bburton@iit.edu
FU Tomato Products Wellness Council, Sacramento, California
FX The authors acknowledge the contributions of the entire staff along with
   our dedicated registered nurses (Josie Dawe, Kaitlyn Johnson, Carolyn
   Alexander, and Esther Sault) and sonographer (Germaine Carlson). The
   laboratory analysis would not have been complete without the hard work
   and dedication of our volunteer Varsha Muttagikar. The study was funded
   by a grant from the Tomato Products Wellness Council, Sacramento,
   California. The funding body had no further role in the study.
CR Agarwal S, 1998, LIPIDS, V33, P981, DOI 10.1007/s11745-998-0295-6
   Bae JH, 2001, ATHEROSCLEROSIS, V155, P517, DOI 10.1016/S0021-9150(00)00601-8
   Biasillo G, 2010, INTERN EMERG MED, V5, P225, DOI 10.1007/s11739-010-0361-1
   Blanco-Colio LM, 2000, CIRCULATION, V102, P1020, DOI 10.1161/01.CIR.102.9.1020
   Bowen Phyllis E, 2004, Curr Atheroscler Rep, V6, P477, DOI 10.1007/s11883-004-0089-3
   Bramley PM, 2000, PHYTOCHEMISTRY, V54, P233, DOI 10.1016/S0031-9422(00)00103-5
   Burton-Freeman B, 2004, AM J CLIN NUTR, V80, P1207, DOI 10.1093/ajcn/80.5.1207
   Burton-Freeman B, 2010, J AM COLL NUTR, V29, P46, DOI 10.1080/07315724.2010.10719816
   Canene-Adams K, 2005, J NUTR, V135, P1226, DOI 10.1093/jn/135.5.1226
   Corretti MC, 2002, J AM COLL CARDIOL, V39, P257, DOI 10.1016/S0735-1097(01)01746-6
   Denniss SG, 2008, VASC HEALTH RISK MAN, V4, P213, DOI 10.2147/vhrm.2008.04.01.213
   Devaraj S, 2008, J AM COLL NUTR, V27, P267, DOI 10.1080/07315724.2008.10719699
   Edirisinghe I, 2011, BRIT J NUTR, V106, P913, DOI 10.1017/S0007114511001176
   Ediristnghe I, 2008, J AGR FOOD CHEM, V56, P9383, DOI 10.1021/jf801864t
   Feng D, 2010, INFLAMM RES, V59, P115, DOI 10.1007/s00011-009-0077-8
   Graner M, 2006, EUR J CLIN INVEST, V36, P764, DOI 10.1111/j.1365-2362.2006.01720.x
   Gupta SC, 2010, CANCER METAST REV, V29, P405, DOI 10.1007/s10555-010-9235-2
   Hadley CW, 2003, J NUTR, V133, P727, DOI 10.1093/jn/133.3.727
   Heber D, 2002, EXP BIOL MED, V227, P920, DOI 10.1177/153537020222701013
   Hyson Dianne, 2003, Curr Atheroscler Rep, V5, P437, DOI 10.1007/s11883-003-0033-y
   Jacob K, 2008, BRIT J NUTR, V99, P137, DOI 10.1017/S0007114507791894
   Koh KK, 2009, CARDIOVASC RES, V81, P649, DOI 10.1093/cvr/cvn354
   Libby P, 2006, AM J CLIN NUTR, V83, p456S
   Lundman P, 1997, CIRCULATION, V96, P3266
   Lundman P, 2007, NUTR METAB CARDIOVAS, V17, P195, DOI 10.1016/j.numecd.2005.11.009
   Plotnick GD, 1997, JAMA-J AM MED ASSOC, V278, P1682, DOI 10.1001/jama.278.20.1682
   Rao AVR, 2000, J AM COLL NUTR, V19, P563, DOI 10.1080/07315724.2000.10718953
   Reuter S, 2010, FREE RADICAL BIO MED, V49, P1603, DOI 10.1016/j.freeradbiomed.2010.09.006
   Ross AB, 2011, AM J CLIN NUTR, V93, P1263, DOI 10.3945/ajcn.110.008375
   Sanders Tom A B, 2003, Curr Atheroscler Rep, V5, P445, DOI 10.1007/s11883-003-0034-x
   SCHRECK R, 1992, J EXP MED, V175, P1181, DOI 10.1084/jem.175.5.1181
   Sesso HD, 2003, J NUTR, V133, P2336, DOI 10.1093/jn/133.7.2336
   Sies H, 2005, J NUTR, V135, P969, DOI 10.1093/jn/135.5.969
   Silaste ML, 2007, BRIT J NUTR, V98, P1251, DOI 10.1017/S0007114507787445
   Stangl V, 2011, BRIT J NUTR, V105, P263, DOI 10.1017/S0007114510003284
   Stein JH, 1999, CIRCULATION, V100, P1050, DOI 10.1161/01.CIR.100.10.1050
   Ursini F, 2002, BIOL CHEM, V383, P599, DOI 10.1515/BC.2002.062
   Vogel RA, 2000, J AM COLL CARDIOL, V36, P1455, DOI 10.1016/S0735-1097(00)00896-2
NR 38
TC 91
Z9 94
U1 0
U2 35
PU WILEY
PI HOBOKEN
PA 111 RIVER ST, HOBOKEN 07030-5774, NJ USA
SN 1613-4125
EI 1613-4133
J9 MOL NUTR FOOD RES
JI Mol. Nutr. Food Res.
PD APR
PY 2012
VL 56
IS 4
BP 622
EP 631
DI 10.1002/mnfr.201100649
PG 10
WC Food Science & Technology
WE Science Citation Index Expanded (SCI-EXPANDED)
SC Food Science & Technology
GA 924WH
UT WOS:000302721500011
PM 22331646
DA 2022-11-10
ER

PT J
AU Dias, CB
   Phang, M
   Wood, LG
   Garg, ML
AF Dias, Cintia B.
   Phang, Melinda
   Wood, Lisa G.
   Garg, Manohar L.
TI Postprandial Lipid Responses do not Differ Following Consumption of
   Butter or Vegetable Oil when Consumed with Omega-3 Polyunsaturated Fatty
   Acids
SO LIPIDS
LA English
DT Article
DE Postprandial lipemia; Saturated fat; n-6PUFA; n-3PUFA; Plasma lipids
ID CORONARY-HEART-DISEASE; DIETARY LINOLEIC-ACID; SERUM-CHOLESTEROL; LDL
   RECEPTOR; DOCOSAHEXAENOIC ACID; ARACHIDONIC-ACID; PLASMA; N-3; RISK;
   LIPOPROTEINS
AB Dietary saturated fat (SFA) intake has been associated with elevated blood lipid levels and increased risk for the development of chronic diseases. However, some animal studies have demonstrated that dietary SFA may not raise blood lipid levels when the diet is sufficient in omega-3 polyunsaturated fatty acids (n-3PUFA). Therefore, in a randomised cross-over design, we investigated the postprandial effects of feeding meals rich in either SFA (butter) or vegetable oil rich in omega-6 polyunsaturated fatty acids (n-6PUFA), in conjunction with n-3PUFA, on blood lipid profiles [total cholesterol, low density lipoprotein cholesterol (LDL-C), high density lipoprotein cholesterol (HDL-C) and triacylglycerol (TAG)] and n-3PUFA incorporation into plasma lipids over a 6-h period. The incremental area under the curve for plasma cholesterol, LDL-C, HDL-C, TAG and n-3PUFA levels over 6 h was similar in the n-6PUFA compared to SFA group. The postprandial lipemic response to saturated fat is comparable to that of n-6PUFA when consumed with n-3PUFA; however, sex-differences in response to dietary fat type are worthy of further attention.
C1 [Dias, Cintia B.; Phang, Melinda; Garg, Manohar L.] Univ Newcastle, Sch Biomed Sci & Pharm, Nutraceut Res Grp, Callaghan, NSW 2308, Australia.
   [Wood, Lisa G.] Univ Newcastle, Sch Biomed Sci & Pharm, Ctr Asthma & Resp Dis, Callaghan, NSW 2308, Australia.
RP Garg, ML (corresponding author), Univ Newcastle, Sch Biomed Sci & Pharm, Nutraceut Res Grp, 305C Med Sci Bldg, Callaghan, NSW 2308, Australia.
EM manohar.garg@newcastle.edu.au
RI Dias, Cintia Botelho/M-1287-2014; Garg, Manohar L/A-5795-2009; Phang,
   Melinda/J-6431-2019; Wood, Lisa G/G-7068-2013
OI Dias, Cintia Botelho/0000-0002-5507-3472; Wood,
   Lisa/0000-0002-0941-9225; Garg, Manohar/0000-0003-0514-0865
FU Centre for Physical Activity and Nutrition; Coordenacao Nacional de
   Desenvolvimento Cientifico e Tecnologico-CNPq
FX Authors are grateful to EPAX Norway AS (Norway) for providing, free of
   charge, the fish oil concentrate capsules; Ms Melissa Fry for assistance
   with the fatty acid analysis; the Centre for Physical Activity and
   Nutrition for part funding of the project and the Hunter Medical
   Research Institute (HMRI) Register of Volunteers. CBD was supported by a
   scholarship from Coordenacao Nacional de Desenvolvimento Cientifico e
   Tecnologico-CNPq.
CR AHRENS EH, 1957, LANCET, V1, P943
   BERGERON N, 1995, ARTERIOSCL THROM VAS, V15, P2111, DOI 10.1161/01.ATV.15.12.2111
   Bjermo H, 2012, AM J CLIN NUTR, V95, P1003, DOI 10.3945/ajcn.111.030114
   Bonham MP, 2013, LIPIDS, V48, P39, DOI 10.1007/s11745-012-3735-5
   CASTRO GR, 1985, J CLIN INVEST, V75, P874, DOI 10.1172/JCI111786
   Cho HP, 1999, J BIOL CHEM, V274, P471, DOI 10.1074/jbc.274.1.471
   Christensen JH, 1999, AM J CLIN NUTR, V70, P331
   Couillard B, 1999, ARTERIOSCL THROM VAS, V19, P2448
   De Marinis E, 2008, J ENDOCRINOL, V198, P635, DOI 10.1677/JOE-08-0242
   Dias CB, 2014, MED HYPOTHESES, V82, P187, DOI 10.1016/j.mehy.2013.11.036
   Distefano E, 2002, BBA-MOL CELL BIOL L, V1580, P145, DOI 10.1016/S1388-1981(01)00197-4
   Eslick GD, 2009, INT J CARDIOL, V136, P4, DOI 10.1016/j.ijcard.2008.03.092
   Fernandez ML, 2005, J NUTR, V135, P2075, DOI 10.1093/jn/135.9.2075
   Friesen RW, 2010, AM J CLIN NUTR, V91, P23, DOI 10.3945/ajcn.2009.28206
   GARG ML, 1990, J LIPID RES, V31, P271
   Goyens PL, 2006, AM J CLIN NUTR, V84, P44, DOI 10.1093/ajcn/84.1.44
   HEGSTED DM, 1965, AM J CLIN NUTR, V17, P281
   Houston DK, 2011, NUTR METAB CARDIOVAS, V21, P430, DOI 10.1016/j.numecd.2009.11.007
   Hu FB, 1999, AM J CLIN NUTR, V70, P1001
   Hu FB, 1997, NEW ENGL J MED, V337, P1491, DOI 10.1056/NEJM199711203372102
   Jackson KG, 2005, BRIT J NUTR, V93, P693, DOI 10.1079/BJN20051410
   Jensen RG, 2002, J DAIRY SCI, V85, P295, DOI 10.3168/jds.S0022-0302(02)74079-4
   Kagan ML, 2013, LIPIDS HEALTH DIS, V12, DOI 10.1186/1476-511X-12-102
   Karvonen HM, 2002, EUR J CLIN NUTR, V56, P1094, DOI 10.1038/sj.ejcn.1601452
   KEYS A, 1986, AM J EPIDEMIOL, V124, P903, DOI 10.1093/oxfordjournals.aje.a114480
   KEYS A, 1957, LANCET, V2, P959
   Koutsari C, 2004, EUR J CLIN NUTR, V58, P495, DOI 10.1038/sj.ejcn.1601836
   KROMHOUT D, 1995, PREV MED, V24, P308, DOI 10.1006/pmed.1995.1049
   Legrand P, 2010, LIPIDS, V45, P975, DOI 10.1007/s11745-010-3481-5
   LEPAGE G, 1986, J LIPID RES, V27, P114
   Liou YA, 2009, PROSTAG LEUKOTR ESS, V80, P201, DOI 10.1016/j.plefa.2009.02.003
   MacDonald-Wicks LK, 2004, LIPIDS, V39, P545, DOI 10.1007/s11745-004-1261-z
   Mantzioris E, 2000, AM J CLIN NUTR, V72, P42
   Masson CJ, 2011, J NUTR, V141, P816, DOI 10.3945/jn.110.136432
   Mekki N, 2002, J NUTR, V132, P3642, DOI 10.1093/jn/132.12.3642
   Mirmiran P, 2009, NUTRITION, V25, P526, DOI 10.1016/j.nut.2008.11.018
   Mustad VA, 1997, J LIPID RES, V38, P459
   Mustad VA, 1996, J LIPID RES, V37, P2310
   Newens KJ, 2011, AM J CLIN NUTR, V94, P742, DOI 10.3945/ajcn.110.009233
   Novak EM, 2012, PROSTAG LEUKOTR ESS, V86, P93, DOI 10.1016/j.plefa.2012.02.004
   Novak EM, 2008, BRAIN RES, V1237, P136, DOI 10.1016/j.brainres.2008.07.107
   Oh K, 2005, AM J EPIDEMIOL, V161, P672, DOI 10.1093/aje/kwi085
   Parodi PW, 2009, INT DAIRY J, V19, P345, DOI 10.1016/j.idairyj.2009.01.001
   POSNER BM, 1991, ARCH INTERN MED, V151, P1181, DOI 10.1001/archinte.151.6.1181
   RAHM JJ, 1964, J NUTR, V84, P15, DOI 10.1093/jn/84.1.15
   Ramirez M, 2001, EARLY HUM DEV, V65, pS95, DOI 10.1016/S0378-3782(01)00211-0
   RAMSDEN CE, 2013, BMJ-BRIT MED J, V346, P94477, DOI DOI 10.1136/BMJ.E8707
   Rivellese AA, 2003, ATHEROSCLEROSIS, V167, P149, DOI 10.1016/S0021-9150(02)00424-0
   Rosell MS, 2005, AM J CLIN NUTR, V82, P327, DOI 10.1093/ajcn/82.2.327
   Russo GL, 2009, BIOCHEM PHARMACOL, V77, P937, DOI 10.1016/j.bcp.2008.10.020
   Salmeron J, 2001, AM J CLIN NUTR, V73, P1019
   Samuelson G, 2001, BRIT J NUTR, V85, P333, DOI 10.1079/BJN2000279
   Schmitz G, 2008, PROG LIPID RES, V47, P147, DOI 10.1016/j.plipres.2007.12.004
   SHEKELLE RB, 1981, NEW ENGL J MED, V304, P65, DOI 10.1056/NEJM198101083040201
   SHEPHERD J, 1980, J LIPID RES, V21, P91
   STUBBS CD, 1984, BIOCHIM BIOPHYS ACTA, V779, P89, DOI 10.1016/0304-4157(84)90005-4
   Studer M, 2005, ARCH INTERN MED, V165, P725, DOI 10.1001/archinte.165.7.725
   THOLSTRUP T, 1994, AM J CLIN NUTR, V60, P919, DOI 10.1093/ajcn/60.6.919
   Tulk HMF, 2009, METABOLISM, V58, P1709, DOI 10.1016/j.metabol.2009.05.031
   Wilkinson J, 1998, ARTERIOSCL THROM VAS, V18, P1490, DOI 10.1161/01.ATV.18.9.1490
   Wood LG, 2002, AM J CLIN NUTR, V75, P668, DOI 10.1093/ajcn/75.4.668
   Woodman RJ, 2002, AM J CLIN NUTR, V76, P1007, DOI 10.1093/ajcn/76.5.1007
   Yamagishi K, 2008, AM HEART J, V156, P965, DOI 10.1016/j.ahj.2008.06.017
NR 63
TC 7
Z9 7
U1 0
U2 16
PU WILEY
PI HOBOKEN
PA 111 RIVER ST, HOBOKEN 07030-5774, NJ USA
SN 0024-4201
EI 1558-9307
J9 LIPIDS
JI Lipids
PD APR
PY 2015
VL 50
IS 4
BP 339
EP 347
DI 10.1007/s11745-015-4003-2
PG 9
WC Biochemistry & Molecular Biology; Nutrition & Dietetics
WE Science Citation Index Expanded (SCI-EXPANDED)
SC Biochemistry & Molecular Biology; Nutrition & Dietetics
GA CE0VM
UT WOS:000351526800002
PM 25753895
DA 2022-11-10
ER

PT J
AU Matikainen, N
   Soderlund, S
   Bjornson, E
   Pietilainen, K
   Hakkarainen, A
   Lundbom, N
   Taskinen, MR
   Boren, J
AF Matikainen, Niina
   Soederlund, Sanni
   Bjoernson, Elias
   Pietilaeinen, Kirsi
   Hakkarainen, Antti
   Lundbom, Nina
   Taskinen, Marja-Riitta
   Boren, Jan
TI Liraglutide treatment improves postprandial lipid metabolism and
   cardiometabolic risk factors in humans with adequately controlled type 2
   diabetes: A single-centre randomized controlled study
SO DIABETES OBESITY & METABOLISM
LA English
DT Article
DE apolipoprotein C3; atherogenic dyslipidaemia; de novo lipogenesis;
   GLP-1-agonist; liraglutide; liver fat; postprandial lipids; remnant
   lipoproteins
ID FATTY LIVER-DISEASE; REMNANT CHOLESTEROL; VILDAGLIPTIN THERAPY; RECEPTOR
   AGONISTS; TRIGLYCERIDE; LIPOPROTEINS; METFORMIN; EXENATIDE; PARTICLES;
   PLACEBO
AB Aims Patients with type 2 diabetes and non-alcoholic fatty liver disease (NAFLD) exhibit considerable residual risk for cardiovascular disease (CVD). There is, therefore, increasing interest in targeting postprandial lipid metabolism and remnant cholesterol. Treatment with the glucagon-like peptide 1 (GLP-1) analogue liraglutide reduces CVD risk by mechanisms that remain unexplained in part. Here we investigated the effects of liraglutide intervention on ectopic fat depots, hepatic lipogenesis and fat oxidation, postprandial lipid metabolism and glycaemia in humans with type 2 diabetes. Methods The effect of liraglutide was investigated in 22 patients with adequately controlled type 2 diabetes. Patients were randomly allocated, in a single-blind fashion, to either liraglutide 1.8 mg or placebo once daily for 16 weeks. Because liraglutide is known to promote weight loss, the study included dietary counselling to achieve similar weight loss in the liraglutide and placebo groups. Cardiometabolic responses to a high-fat mixed meal were measured before and at the end of the liraglutide intervention. Results Weight loss at Week 16 was similar between the groups: -2.4 kg (-2.5%) in the liraglutide group and -2.1 kg (-2.2%) in the placebo group. HBA1c improved by 6.4 mmol/mol (0.6%) in the liraglutide group (P = 0.005). Liver fat decreased in both groups, by 31% in the liraglutide group and by 18% in the placebo group, but there were no significant changes in the rate of hepatic de novo lipogenesis or beta-hydroxybutyrate levels, a marker of fat oxidation. We observed significant postprandial decreases in triglycerides only in plasma, chylomicrons and VLDL, and remnant particle cholesterol after treatment in the liraglutide group. Fasting and postprandial apoCIII concentrations decreased after liraglutide intervention and these changes were closely related to reduced glycaemia. In relative importance analysis, approximately half of the changes in postprandial lipids were explained by reductions in apoCIII concentrations, whereas less than 10% of the variation in postprandial lipids was explained by reductions in weight, glycaemic control, liver fat or postprandial insulin responses. Conclusions Intervention with liraglutide for 16 weeks produces multiple improvements in cardiometabolic risk factors that were not seen in the placebo group, despite similar weight loss. Of particular importance was a marked reduction in postprandial atherogenic remnant particles. The underlying mechanism may be improved glycaemic control, which leads to reduced expression of apoCIII, a key regulator of hypertriglyceridaemia in hyperglycaemic patients.
C1 [Matikainen, Niina; Soederlund, Sanni; Pietilaeinen, Kirsi; Taskinen, Marja-Riitta] Univ Helsinki, Helsinki Univ Hosp, Dept Internal Med, Res Programs Unit,Diabet & Obes, Helsinki, Finland.
   [Matikainen, Niina; Pietilaeinen, Kirsi] Helsinki Univ Hosp, Abdominal Ctr, Endocrinol, Helsinki, Finland.
   [Bjoernson, Elias; Boren, Jan] Univ Gothenburg, Dept Mol & Clin Med, Gothenburg, Sweden.
   [Bjoernson, Elias; Boren, Jan] Sahlgrens Univ Hosp, Gothenburg, Sweden.
   [Hakkarainen, Antti; Lundbom, Nina] Univ Helsinki, Helsinki Univ Hosp, HUS Med Imaging Ctr, Radiol, Helsinki, Finland.
RP Boren, J (corresponding author), Sahlgrens Univ Hosp, Wallenberg Lab, Bruna Straket 16, S-41345 Gothenburg, Sweden.
EM jan.boren@wlab.gu.se
RI Hakkarainen, Antti/AAF-5928-2020; Taskinen, Marja-Riitta/AAN-5432-2020
OI Hakkarainen, Antti/0000-0002-7367-2532; Taskinen,
   Marja-Riitta/0000-0002-6229-3588; Boren, Jan/0000-0003-0786-8091;
   Pietilainen, Kirsi/0000-0002-8522-1288; Matikainen,
   Niina/0000-0003-0041-1240
FU Novo Nordisk; Swedish Heart-Lung Foundation; Swedish Research Council;
   Sahlgrenska University Hospital; Sigrid Juselius Foundation; EU 7th
   Framework Program RESOLVE [305707]
FX This project was supported by an investigator-initiated research
   proposal funded by Novo Nordisk, and by grants from Swedish Heart-Lung
   Foundation, Swedish Research Council and Sahlgrenska University
   Hospital, Sigrid Juselius Foundation, and EU 7th Framework Program
   RESOLVE (305707).
CR Adiels M, 2006, DIABETOLOGIA, V49, P755, DOI 10.1007/s00125-005-0125-z
   Adiels M, 2012, ATHEROSCLEROSIS, V222, P222, DOI 10.1016/j.atherosclerosis.2012.02.001
   Armstrong MJ, 2016, J HEPATOL, V64, P399, DOI 10.1016/j.jhep.2015.08.038
   Armstrong MJ, 2016, LANCET, V387, P679, DOI 10.1016/S0140-6736(15)00803-X
   Ben-Shlomo S, 2011, J HEPATOL, V54, P1214, DOI 10.1016/j.jhep.2010.09.032
   Boren J, 2016, CURR OPIN LIPIDOL, V27, P473, DOI 10.1097/MOL.0000000000000330
   Boren J, 2015, ARTERIOSCL THROM VAS, V35, P2218, DOI 10.1161/ATVBAHA.115.305614
   Boren J, 2014, CLIN CHIM ACTA, V431, P131, DOI 10.1016/j.cca.2014.01.015
   BRUNZELL JD, 1973, J CLIN INVEST, V52, P1578, DOI 10.1172/JCI107334
   Bunck MC, 2010, ATHEROSCLEROSIS, V212, P223, DOI 10.1016/j.atherosclerosis.2010.04.024
   Caron S, 2011, ARTERIOSCL THROM VAS, V31, P513, DOI 10.1161/ATVBAHA.110.220723
   COHN JS, 1993, J LIPID RES, V34, P2033
   Drucker DJ, 2017, J CLIN INVEST, V127, P4217, DOI 10.1172/JCI97233
   Eliasson B, 2012, DIABETOLOGIA, V55, P915, DOI 10.1007/s00125-011-2447-3
   Gde P, 2016, DIABETOLOGIA, V59, P2298, DOI 10.1007/s00125-016-4065-6
   Gromping U, 2006, J STAT SOFTW, V17, DOI 10.18637/jss.v017.i01
   Hermansen K, 2013, DIABETES OBES METAB, V15, P1040, DOI 10.1111/dom.12133
   Hiukka A, 2005, DIABETOLOGIA, V48, P1207, DOI 10.1007/s00125-005-1753-z
   Hiukka A, 2009, DIABETES, V58, P2018, DOI 10.2337/db09-0206
   Jendle J, 2009, DIABETES OBES METAB, V11, P1163, DOI 10.1111/j.1463-1326.2009.01158.x
   Jorgensen AB, 2013, EUR HEART J, V34, P1826, DOI 10.1093/eurheartj/ehs431
   Junker AE, 2016, J INTERN MED, V279, P485, DOI 10.1111/joim.12462
   Kenny PR, 2010, AM J GASTROENTEROL, V105, P2707, DOI 10.1038/ajg.2010.363
   Lindeman R, 1980, GOLD R INTRO BIVARIA
   Mardinoglu A, 2018, CELL METAB, V27, P559, DOI 10.1016/j.cmet.2018.01.005
   Marso SP, 2016, NEW ENGL J MED, V375, P311, DOI 10.1056/NEJMoa1603827
   Matikainen N, 2006, DIABETOLOGIA, V49, P2049, DOI 10.1007/s00125-006-0340-2
   Matikainen N, 2013, DIABETIC MED, V30, P756, DOI 10.1111/dme.12094
   Matikainen N, 2014, OBESITY, V22, P1854, DOI 10.1002/oby.20781
   Matikainen N, 2014, DIABETES CARE, V37, P242, DOI 10.2337/dc13-1283
   Mihaylova B, 2012, LANCET, V380, P581, DOI 10.1016/S0140-6736(12)60367-5
   Nauck M, 2013, DIABETES OBES METAB, V15, P204, DOI 10.1111/dom.12012
   Nauck M, 2009, DIABETES CARE, V32, P84, DOI 10.2337/dc08-1355
   Nauck MA, 2017, CIRCULATION, V136, P849, DOI 10.1161/CIRCULATIONAHA.117.028136
   Nordestgaard BG, 2015, EUR HEART J, V37, P1944
   Petit JM, 2017, DIABETES METAB, V43, p2S28, DOI 10.1016/S1262-3636(17)30070-8
   Prasad-Reddy Lalita, 2015, Drugs Context, V4, P212283, DOI 10.7573/dic.212283
   Pratt J.W., 1987, P 2 INT C STAT, P245
   Pyke C, 2014, ENDOCRINOLOGY, V155, P1280, DOI 10.1210/en.2013-1934
   Ryysy L, 2000, DIABETES, V49, P749, DOI 10.2337/diabetes.49.5.749
   Schwartz EA, 2010, ATHEROSCLEROSIS, V212, P217, DOI 10.1016/j.atherosclerosis.2010.05.028
   Svegliati-Baroni G, 2011, LIVER INT, V31, P1285, DOI 10.1111/j.1478-3231.2011.02462.x
   Tabas I, 2007, CIRCULATION, V116, P1832, DOI 10.1161/CIRCULATIONAHA.106.676890
   Taskinen MR, 2016, CURR ATHEROSCLER REP, V18, DOI 10.1007/s11883-016-0614-1
   Taskinen MR, 2015, ATHEROSCLEROSIS, V239, P483, DOI 10.1016/j.atherosclerosis.2015.01.039
   Taskinen MR, 2011, ARTERIOSCL THROM VAS, V31, P2144, DOI 10.1161/ATVBAHA.111.224808
   Varbo A, 2018, CLIN CHEM, V64, P219, DOI 10.1373/clinchem.2017.279463
   Varbo A, 2014, PHARMACOL THERAPEUT, V141, P358, DOI 10.1016/j.pharmthera.2013.11.008
   Wild SH, 2018, DIABETES CARE, V41, P341, DOI 10.2337/dc17-1590
   Zhong JX, 2015, CLIN LIPIDOL, V10, P103, DOI 10.2217/CLP.14.59
NR 50
TC 46
Z9 46
U1 2
U2 13
PU WILEY
PI HOBOKEN
PA 111 RIVER ST, HOBOKEN 07030-5774, NJ USA
SN 1462-8902
EI 1463-1326
J9 DIABETES OBES METAB
JI Diabetes Obes. Metab.
PD JAN
PY 2019
VL 21
IS 1
BP 84
EP 94
DI 10.1111/dom.13487
PG 11
WC Endocrinology & Metabolism
WE Science Citation Index Expanded (SCI-EXPANDED)
SC Endocrinology & Metabolism
GA HD0MU
UT WOS:000452202600009
PM 30073766
OA Green Published, hybrid
DA 2022-11-10
ER

PT J
AU Wang, T
   Wang, XS
   Wang, XG
AF Wang, Tong
   Wang, Xiaosan
   Wang, Xingguo
TI Effects of Lipid Structure Changed by Interesterification on Melting
   Property and Lipemia
SO LIPIDS
LA English
DT Review
DE Interesterification; Triacylglycerol structure; Solid fat content;
   Lipemia; Lipid metabolism; sn-2 position
ID STEARIC ACID-RICH; DIETARY FATTY-ACIDS; POSITIONAL DISTRIBUTION;
   PALMITIC ACID; EXPERIMENTAL ATHEROSCLEROSIS; TRIACYLGLYCEROL STRUCTURE;
   CARDIOVASCULAR-DISEASE; CHOLESTEROL VEHICLE; SN-2 POSITION; FACTOR-VII
AB Interesterification or the randomization reaction changes fatty acid positional distribution and solid fat content of fats, which may consequently affect fat absorption and metabolism. It is well established that saturated fatty acids in the sn-2 position of triacylglycerols (TAG) have better digestibility and lower postprandial chylomicron clearance compared to those in the sn-1,3 positions in animal experiments. TAG structure is also shown to affect fasting lipid level and atherosclerosis in animals, but fat interesterification it has been shown to not affect fasting lipid level in human adults. However, its effect on postprandial responses is controversial. In this review, the complex results of studies of interesterification and lipemia were briefly discussed. More importantly, the confounding of two factors that are both changed by interesterification, TAG structure and solid fat content as the main limitation on understanding how interesterification affects lipemia is emphasized. Separation of the two factors is possible using paired fats as demonstrated. This paper also discusses some intriguing effects of fats having saturated fatty acids in the sn-2 position and the need for future research.
C1 [Wang, Tong; Wang, Xiaosan] Iowa State Univ, Dept Food Sci & Human Nutr, 2312 Food Sci Bldg, Ames, IA 50011 USA.
   [Wang, Xiaosan; Wang, Xingguo] Jiangnan Univ, Sch Food Sci & Technol, Collaborat Innovat Ctr Food Safety & Qual Control, State Key Lab Food Sci & Technol, 1800 Lihu Rd, Wuxi 214122, Jiangsu, Peoples R China.
RP Wang, T; Wang, XS (corresponding author), Iowa State Univ, Dept Food Sci & Human Nutr, 2312 Food Sci Bldg, Ames, IA 50011 USA.; Wang, XS (corresponding author), Jiangnan Univ, Sch Food Sci & Technol, Collaborat Innovat Ctr Food Safety & Qual Control, State Key Lab Food Sci & Technol, 1800 Lihu Rd, Wuxi 214122, Jiangsu, Peoples R China.
EM tongwang@iastate.edu; wxstongxue@163.com
OI Wang, Tong/0000-0002-6667-6498
FU Natural Science Foundation of Jiangsu Province [BK20150137]; Program of
   Science and Technology Department of Jiangsu Province [BY2016022-33]
FX This work was financially supported by "The Natural Science Foundation
   of Jiangsu Province (Grants No: BK20150137)" and "Program of Science and
   Technology Department of Jiangsu Province (Grants No: BY2016022-33)".
CR Adhikari P, 2010, J SCI FOOD AGR, V90, P703, DOI 10.1002/jsfa.3872
   Andrews PC, 2008, TETRAHEDRON, V64, P9197, DOI 10.1016/j.tet.2008.07.058
   Aoyama T, 1996, J NUTR, V126, P225, DOI 10.1093/jn/126.1.225
   Bansal S, 2007, JAMA-J AM MED ASSOC, V298, P309, DOI 10.1001/jama.298.3.309
   Berry SEE, 2007, AM J CLIN NUTR, V85, P1486, DOI 10.1093/ajcn/85.6.1486
   Berry SEE, 2007, LIPIDS, V42, P315, DOI 10.1007/s11745-007-3024-x
   Berry SEE, 2009, NUTR RES REV, V22, P3, DOI 10.1017/S0954422409369267
   Berry SEE, 2005, P NUTR SOC, V64, P205, DOI 10.1079/PNS2005422
   BONANOME A, 1989, J NUTR, V119, P1556, DOI 10.1093/jn/119.11.1556
   CARNIELLI VP, 1995, AM J CLIN NUTR, V62, P776, DOI 10.1093/ajcn/62.4.776
   CHRISTENSEN MS, 1995, NUTR RES, V15, P359, DOI 10.1016/0271-5317(95)00004-6
   Christophe AB, 2000, ANN NUTR METAB, V44, P61, DOI 10.1159/000012822
   CLARK SB, 1987, BIOCHIM BIOPHYS ACTA, V920, P37, DOI 10.1016/0005-2760(87)90308-0
   De B, 2003, ATHEROSCLEROSIS, V171, P145
   DEFOUW NJ, 1994, LIPIDS, V29, P765, DOI 10.1007/BF02536698
   DENKE MA, 1991, AM J CLIN NUTR, V54, P1036, DOI 10.1093/ajcn/54.6.1036
   DESCHRIJVER R, 1991, J NUTR, V121, P948, DOI 10.1093/jn/121.7.948
   Farfan M, 2013, FOOD CHEM, V139, P571, DOI 10.1016/j.foodchem.2013.01.024
   FERNANDEZ ML, 1991, J NUTR, V121, P934, DOI 10.1093/jn/121.7.934
   Filippou A, 2014, EUR J CLIN NUTR, V68, P1036, DOI 10.1038/ejcn.2014.141
   Filippou A, 2014, EUR J CLIN NUTR, V68, P549, DOI 10.1038/ejcn.2014.49
   George J, 2000, ATHEROSCLEROSIS, V150, P285, DOI 10.1016/S0021-9150(99)00377-9
   GRANDE F, 1970, AM J CLIN NUTR, V23, P1184
   HAYES KC, 1991, AM J CLIN NUTR, V53, P491, DOI 10.1093/ajcn/53.2.491
   Hodge J, 1999, LIPIDS, V34, P579, DOI 10.1007/s11745-999-0401-9
   Hunter JE, 2001, LIPIDS, V36, P655, DOI 10.1007/s11745-001-0770-0
   Ikeda I, 1998, LIPIDS, V33, P897, DOI 10.1007/s11745-998-0286-7
   Jimenez MJ, 2010, PROCESS BIOCHEM, V45, P407, DOI 10.1016/j.procbio.2009.10.018
   JUDD JT, 1994, AM J CLIN NUTR, V59, P861, DOI 10.1093/ajcn/59.4.861
   Karupaiah T, 2007, NUTR METAB, V4, DOI 10.1186/1743-7075-4-16
   Kritchevsky D, 2000, LIPIDS, V35, P621, DOI 10.1007/s11745-000-0565-3
   Kritchevsky D, 1998, NUTR RES, V18, P259, DOI 10.1016/S0271-5317(98)00018-9
   Kritchevsky D, 1998, J NUTR BIOCHEM, V9, P582, DOI 10.1016/S0955-2863(98)00053-9
   Kubow S, 1996, J NUTR BIOCHEM, V7, P530, DOI 10.1016/S0955-2863(96)00106-4
   Lee JH, 2010, NEW BIOTECHNOL, V27, P38, DOI 10.1016/j.nbt.2009.10.006
   Lee Yeon-Sook, 2008, Nutr Res Pract, V2, P3, DOI 10.4162/nrp.2008.2.1.3
   Lichtenstein AH, 2003, J WOMEN HEALTH GEN-B, V12, P109, DOI 10.1089/154099903321576493
   Lien EL, 1997, J PEDIATR GASTR NUTR, V25, P167, DOI 10.1097/00005176-199708000-00007
   LIEN EL, 1993, J NUTR, V123, P1859, DOI 10.1093/jn/123.11.1859
   Martins IJ, 1996, J LIPID RES, V37, P2696
   Masuchi MH, 2014, J AM OIL CHEM SOC, V91, P859, DOI 10.1007/s11746-014-2420-7
   MATTSON FH, 1979, J NUTR, V109, P1682, DOI 10.1093/jn/109.10.1682
   Meijer GW, 1997, EUR J CLIN NUTR, V51, P527, DOI 10.1038/sj.ejcn.1600437
   Mora S, 2008, CIRCULATION, V118, P993, DOI 10.1161/CIRCULATIONAHA.108.777334
   MORTIMER BC, 1994, BBA-LIPID LIPID MET, V1211, P171, DOI 10.1016/0005-2760(94)90266-6
   MORTIMER BC, 1988, J LIPID RES, V29, P713
   MORTIMER BC, 1992, BIOCHIM BIOPHYS ACTA, V1127, P67, DOI 10.1016/0005-2760(92)90202-7
   Mozaffarian D, 2006, NEW ENGL J MED, V354, P1601, DOI 10.1056/NEJMra054035
   Mu HL, 2004, PROG LIPID RES, V43, P105, DOI 10.1016/S0163-7827(03)00050-X
   Nelson CM, 1999, AM J CLIN NUTR, V70, P62
   NESTEL PJ, 1995, AM J CLIN NUTR, V62, P950, DOI 10.1093/ajcn/62.5.950
   Nestel PJ, 1998, AM J CLIN NUTR, V68, P1196, DOI 10.1093/ajcn/68.6.1196
   Porsgaard T, 2005, LIPIDS, V40, P273, DOI 10.1007/s11745-005-1382-4
   Rasoamanana R, 2012, P NUTR SOC, V1, P1
   REDGRAVE TG, 1988, J BIOL CHEM, V263, P5118
   RENAUD SC, 1995, J NUTR, V125, P229
   Robinson DM, 2009, LIPIDS, V44, P17, DOI 10.1007/s11745-008-3253-7
   Roche HM, 1998, AM J CLIN NUTR, V68, P552, DOI 10.1093/ajcn/68.3.552
   RUIZGUTIERREZ V, 1993, J CHROMATOGR-BIOMED, V622, P117, DOI 10.1016/0378-4347(93)80257-5
   Sanders TAB, 2009, ANN NUTR METAB, V55, P162, DOI 10.1159/000229001
   Sanders TAB, 2003, AM J CLIN NUTR, V77, P777, DOI 10.1093/ajcn/77.4.777
   Sanders TAB, 2011, AM J CLIN NUTR, V94, P1433, DOI 10.3945/ajcn.111.017459
   SMALL DM, 1991, ANNU REV NUTR, V11, P413, DOI 10.1146/annurev.nu.11.070191.002213
   Stein DT, 1997, J CLIN INVEST, V100, P398, DOI 10.1172/JCI119546
   Summers LKM, 1999, J LIPID RES, V40, P1890
   Tang WJ, 2015, BIORESOURCE TECHNOL, V196, P559, DOI 10.1016/j.biortech.2015.08.024
   Tholstrup T, 2001, AM J CLIN NUTR, V73, P198
   Wang XS, 2016, EUR J NUTR, V55, P1545, DOI 10.1007/s00394-015-0972-4
   Wang XS, 2013, J MOL CATAL B-ENZYM, V97, P130, DOI 10.1016/j.molcatb.2013.08.004
   Yli-Jokipii K, 2001, J LIPID RES, V42, P1618
   Yli-Jokipii KM, 2003, LIPIDS, V38, P693, DOI 10.1007/s11745-003-1117-6
   ZAMPELAS A, 1994, BRIT J NUTR, V71, P401, DOI 10.1079/BJN19940147
   Zhao SQ, 2014, J AGR FOOD CHEM, V62, P3293, DOI 10.1021/jf500267e
   ZOCK PL, 1995, AM J CLIN NUTR, V61, P48, DOI 10.1093/ajcn/61.1.48
NR 74
TC 9
Z9 10
U1 1
U2 35
PU SPRINGER HEIDELBERG
PI HEIDELBERG
PA TIERGARTENSTRASSE 17, D-69121 HEIDELBERG, GERMANY
SN 0024-4201
EI 1558-9307
J9 LIPIDS
JI Lipids
PD OCT
PY 2016
VL 51
IS 10
BP 1115
EP 1126
DI 10.1007/s11745-016-4184-3
PG 12
WC Biochemistry & Molecular Biology; Nutrition & Dietetics
WE Science Citation Index Expanded (SCI-EXPANDED)
SC Biochemistry & Molecular Biology; Nutrition & Dietetics
GA DW7RW
UT WOS:000383849900001
PM 27558733
DA 2022-11-10
ER

PT J
AU Mohan, S
   Flatt, PR
   Irwin, N
   Moffett, RC
AF Mohan, Shruti
   Flatt, Peter R.
   Irwin, Nigel
   Moffett, R. Charlotte
TI Weight-reducing, lipid-lowering and antidiabetic activities of a novel
   arginine vasopressin analogue acting at the V1a and V1b receptors in
   high-fat-fed mice
SO DIABETES OBESITY & METABOLISM
LA English
DT Article
DE enzymatic stability; obesity; receptor selectivity; type 2 diabetes;
   vasopressin
ID GLUCOSE-HOMEOSTASIS; INSULIN-RELEASE; V2 RECEPTOR; OXYTOCIN; CELLS;
   CHALLENGES; THERAPIES; NEURONS; OBESITY; GIP
AB Aim To assess the beneficial metabolic effects of the nonapeptide hormone, arginine vasopressin (AVP), on metabolism. Materials and Methods We exchanged amino acids at position 3 and 8 of AVP, namely phenylalanine and arginine, with those of oxytocin, to generate novel analogues with altered receptor selectivity. Secondary modification by N-terminal acetylation was used to impart stability to circulating endopeptidases. Analogues were screened for degradation, bioactivity in rodent/human clonal beta cells and primary murine islets, together with evaluation of receptor activation profile. Results Analogue Ac3IV, which lacked effects at the V2 receptors responsible for modulation of fluid balance, was selected as the lead compound for assessment of antidiabetic efficacy in high-fat-fed mice. Twice-daily administration of Ac3IV, or the gold standard control exendin-4, for 22 days, reduced energy intake as well as body weight and fat content. Both interventions decreased circulating glucose levels, enhanced insulin sensitivity, and substantially improved glucose tolerance and related insulin secretion in response to an intraperitoneal or oral glucose challenge. The peptides decreased total- and increased HDL-cholesterol, but only Ac3IV decreased LDL-cholesterol, triglyceride and non-fasting glucagon concentrations. Elevations of islet and beta-cell areas were partially reversed, accompanied by suppressed islet cell proliferation, decreased beta-cell apoptosis and, in the case of exendin-4, also decreased alpha-cell apoptosis. Conclusion AVP-based therapies that exclusively target V1a and V1b receptors may have significant therapeutic potential for the treatment of obesity and related diabetes, and merit further clinical exploration.
[truncated: 3,460,352 more chars]
